# Supplementary material for: HilE represses the activity of the Salmonella virulence regulator HilD via a mechanism distinct from that of intestinal long-chain fatty acids
Source: J Biol Chem. 2023 Oct 27;299(12):105387. doi: 10.1016/j.jbc.2023.105387 (PMC10696396; doi:10.1016/j.jbc.2023.105387)
Supplement: Dataset S2 [file mmc3.zip]

Archive with 25 entries (25 files):
- S5 Dataset/ranked_0.pdb
- S5 Dataset/ranked_1.pdb
- S5 Dataset/ranked_10.pdb
- S5 Dataset/ranked_11.pdb
- S5 Dataset/ranked_12.pdb
- S5 Dataset/ranked_13.pdb
- S5 Dataset/ranked_14.pdb
- S5 Dataset/ranked_15.pdb
- S5 Dataset/ranked_16.pdb
- S5 Dataset/ranked_17.pdb
- S5 Dataset/ranked_18.pdb
- S5 Dataset/ranked_19.pdb
- S5 Dataset/ranked_2.pdb
- S5 Dataset/ranked_20.pdb
- S5 Dataset/ranked_21.pdb
- S5 Dataset/ranked_22.pdb
- S5 Dataset/ranked_23.pdb
- S5 Dataset/ranked_24.pdb
- S5 Dataset/ranked_3.pdb
- S5 Dataset/ranked_4.pdb
- S5 Dataset/ranked_5.pdb
- S5 Dataset/ranked_6.pdb
- S5 Dataset/ranked_7.pdb
- S5 Dataset/ranked_8.pdb
- S5 Dataset/ranked_9.pdb
