# Supplementary material for: HilE represses the activity of the Salmonella virulence regulator HilD via a mechanism distinct from that of intestinal long-chain fatty acids
Source: J Biol Chem. 2023 Oct 27;299(12):105387. doi: 10.1016/j.jbc.2023.105387 (PMC10696396; doi:10.1016/j.jbc.2023.105387)
Supplement: Dataset S2 [file mmc3.zip › S5 Dataset/ranked_0.pdb]

ATOM      1  N   MET A   1      27.222  30.853   3.197  1.00 45.66           N  
ATOM      2  H   MET A   1      27.076  31.601   2.534  1.00 45.66           H  
ATOM      3  H2  MET A   1      27.721  30.094   2.756  1.00 45.66           H  
ATOM      4  H3  MET A   1      27.761  31.212   3.973  1.00 45.66           H  
ATOM      5  CA  MET A   1      25.924  30.381   3.711  1.00 45.66           C  
ATOM      6  HA  MET A   1      25.277  30.066   2.892  1.00 45.66           H  
ATOM      7  C   MET A   1      25.259  31.534   4.416  1.00 45.66           C  
ATOM      8  CB  MET A   1      26.085  29.220   4.698  1.00 45.66           C  
ATOM      9  HB2 MET A   1      27.069  29.257   5.164  1.00 45.66           H  
ATOM     10  HB3 MET A   1      25.336  29.299   5.485  1.00 45.66           H  
ATOM     11  O   MET A   1      25.885  32.124   5.289  1.00 45.66           O  
ATOM     12  CG  MET A   1      25.881  27.871   4.019  1.00 45.66           C  
ATOM     13  HG2 MET A   1      26.541  27.785   3.155  1.00 45.66           H  
ATOM     14  HG3 MET A   1      24.846  27.794   3.685  1.00 45.66           H  
ATOM     15  SD  MET A   1      26.236  26.516   5.155  1.00 45.66           S  
ATOM     16  CE  MET A   1      25.681  25.117   4.156  1.00 45.66           C  
ATOM     17  HE1 MET A   1      26.309  25.016   3.270  1.00 45.66           H  
ATOM     18  HE2 MET A   1      25.754  24.205   4.748  1.00 45.66           H  
ATOM     19  HE3 MET A   1      24.646  25.277   3.856  1.00 45.66           H  
ATOM     20  N   GLU A   2      24.041  31.879   4.021  1.00 52.93           N  
ATOM     21  H   GLU A   2      23.563  31.331   3.320  1.00 52.93           H  
ATOM     22  CA  GLU A   2      23.209  32.757   4.842  1.00 52.93           C  
ATOM     23  HA  GLU A   2      23.837  33.371   5.488  1.00 52.93           H  
ATOM     24  C   GLU A   2      22.327  31.900   5.749  1.00 52.93           C  
ATOM     25  CB  GLU A   2      22.383  33.715   3.980  1.00 52.93           C  
ATOM     26  HB2 GLU A   2      21.926  33.172   3.153  1.00 52.93           H  
ATOM     27  HB3 GLU A   2      21.595  34.134   4.606  1.00 52.93           H  
ATOM     28  O   GLU A   2      21.668  30.971   5.277  1.00 52.93           O  
ATOM     29  CG  GLU A   2      23.251  34.869   3.448  1.00 52.93           C  
ATOM     30  HG2 GLU A   2      24.008  34.459   2.780  1.00 52.93           H  
ATOM     31  HG3 GLU A   2      23.759  35.343   4.287  1.00 52.93           H  
ATOM     32  CD  GLU A   2      22.436  35.930   2.698  1.00 52.93           C  
ATOM     33  OE1 GLU A   2      23.058  36.858   2.142  1.00 52.93           O  
ATOM     34  OE2 GLU A   2      21.200  35.792   2.648  1.00 52.93           O  
ATOM     35  N   ASN A   3      22.335  32.216   7.048  1.00 57.79           N  
ATOM     36  H   ASN A   3      22.890  33.005   7.348  1.00 57.79           H  
ATOM     37  CA  ASN A   3      21.606  31.477   8.073  1.00 57.79           C  
ATOM     38  HA  ASN A   3      21.197  30.567   7.634  1.00 57.79           H  
ATOM     39  C   ASN A   3      20.442  32.320   8.583  1.00 57.79           C  
ATOM     40  CB  ASN A   3      22.551  31.047   9.215  1.00 57.79           C  
ATOM     41  HB2 ASN A   3      21.947  30.713  10.059  1.00 57.79           H  
ATOM     42  HB3 ASN A   3      23.162  31.889   9.540  1.00 57.79           H  
ATOM     43  O   ASN A   3      20.642  33.309   9.288  1.00 57.79           O  
ATOM     44  CG  ASN A   3      23.461  29.900   8.818  1.00 57.79           C  
ATOM     45  ND2 ASN A   3      24.087  29.237   9.756  1.00 57.79           N  
ATOM     46 HD21 ASN A   3      24.490  28.375   9.420  1.00 57.79           H  
ATOM     47 HD22 ASN A   3      23.987  29.463  10.735  1.00 57.79           H  
ATOM     48  OD1 ASN A   3      23.624  29.570   7.663  1.00 57.79           O  
ATOM     49  N   VAL A   4      19.218  31.901   8.276  1.00 56.01           N  
ATOM     50  H   VAL A   4      19.129  31.078   7.698  1.00 56.01           H  
ATOM     51  CA  VAL A   4      18.004  32.552   8.775  1.00 56.01           C  
ATOM     52  HA  VAL A   4      18.269  33.522   9.195  1.00 56.01           H  
ATOM     53  C   VAL A   4      17.410  31.696   9.881  1.00 56.01           C  
ATOM     54  CB  VAL A   4      16.989  32.818   7.653  1.00 56.01           C  
ATOM     55  HB  VAL A   4      16.577  31.874   7.297  1.00 56.01           H  
ATOM     56  O   VAL A   4      17.164  30.509   9.686  1.00 56.01           O  
ATOM     57  CG1 VAL A   4      15.848  33.696   8.179  1.00 56.01           C  
ATOM     58 HG11 VAL A   4      15.315  33.190   8.983  1.00 56.01           H  
ATOM     59 HG12 VAL A   4      15.149  33.897   7.367  1.00 56.01           H  
ATOM     60 HG13 VAL A   4      16.240  34.645   8.544  1.00 56.01           H  
ATOM     61  CG2 VAL A   4      17.625  33.557   6.471  1.00 56.01           C  
ATOM     62 HG21 VAL A   4      18.102  34.478   6.804  1.00 56.01           H  
ATOM     63 HG22 VAL A   4      16.857  33.794   5.735  1.00 56.01           H  
ATOM     64 HG23 VAL A   4      18.368  32.925   5.984  1.00 56.01           H  
ATOM     65  N   THR A   5      17.173  32.281  11.055  1.00 56.85           N  
ATOM     66  H   THR A   5      17.362  33.269  11.151  1.00 56.85           H  
ATOM     67  CA  THR A   5      16.539  31.575  12.177  1.00 56.85           C  
ATOM     68  HA  THR A   5      16.404  30.529  11.900  1.00 56.85           H  
ATOM     69  C   THR A   5      15.168  32.161  12.480  1.00 56.85           C  
ATOM     70  CB  THR A   5      17.422  31.557  13.428  1.00 56.85           C  
ATOM     71  HB  THR A   5      17.619  32.577  13.758  1.00 56.85           H  
ATOM     72  O   THR A   5      15.045  33.348  12.770  1.00 56.85           O  
ATOM     73  CG2 THR A   5      16.798  30.757  14.576  1.00 56.85           C  
ATOM     74 HG21 THR A   5      15.898  31.256  14.936  1.00 56.85           H  
ATOM     75 HG22 THR A   5      16.545  29.753  14.232  1.00 56.85           H  
ATOM     76 HG23 THR A   5      17.512  30.692  15.396  1.00 56.85           H  
ATOM     77  OG1 THR A   5      18.641  30.915  13.141  1.00 56.85           O  
ATOM     78  HG1 THR A   5      19.018  31.333  12.363  1.00 56.85           H  
ATOM     79  N   PHE A   6      14.141  31.315  12.487  1.00 56.57           N  
ATOM     80  H   PHE A   6      14.320  30.356  12.223  1.00 56.57           H  
ATOM     81  CA  PHE A   6      12.795  31.658  12.932  1.00 56.57           C  
ATOM     82  HA  PHE A   6      12.733  32.736  13.084  1.00 56.57           H  
ATOM     83  C   PHE A   6      12.496  30.974  14.265  1.00 56.57           C  
ATOM     84  CB  PHE A   6      11.770  31.284  11.856  1.00 56.57           C  
ATOM     85  HB2 PHE A   6      10.776  31.557  12.210  1.00 56.57           H  
ATOM     86  HB3 PHE A   6      11.777  30.202  11.718  1.00 56.57           H  
ATOM     87  O   PHE A   6      12.797  29.799  14.453  1.00 56.57           O  
ATOM     88  CG  PHE A   6      12.012  31.963  10.522  1.00 56.57           C  
ATOM     89  CD1 PHE A   6      11.567  33.284  10.323  1.00 56.57           C  
ATOM     90  HD1 PHE A   6      11.054  33.809  11.115  1.00 56.57           H  
ATOM     91  CD2 PHE A   6      12.713  31.300   9.496  1.00 56.57           C  
ATOM     92  HD2 PHE A   6      13.078  30.294   9.645  1.00 56.57           H  
ATOM     93  CE1 PHE A   6      11.826  33.941   9.108  1.00 56.57           C  
ATOM     94  HE1 PHE A   6      11.508  34.962   8.958  1.00 56.57           H  
ATOM     95  CE2 PHE A   6      12.950  31.950   8.272  1.00 56.57           C  
ATOM     96  HE2 PHE A   6      13.480  31.446   7.478  1.00 56.57           H  
ATOM     97  CZ  PHE A   6      12.513  33.271   8.081  1.00 56.57           C  
ATOM     98  HZ  PHE A   6      12.708  33.768   7.142  1.00 56.57           H  
ATOM     99  N   VAL A   7      11.867  31.688  15.196  1.00 53.07           N  
ATOM    100  H   VAL A   7      11.653  32.658  15.012  1.00 53.07           H  
ATOM    101  CA  VAL A   7      11.374  31.096  16.447  1.00 53.07           C  
ATOM    102  HA  VAL A   7      11.777  30.089  16.557  1.00 53.07           H  
ATOM    103  C   VAL A   7       9.858  30.969  16.354  1.00 53.07           C  
ATOM    104  CB  VAL A   7      11.838  31.879  17.688  1.00 53.07           C  
ATOM    105  HB  VAL A   7      11.373  32.865  17.694  1.00 53.07           H  
ATOM    106  O   VAL A   7       9.138  31.957  16.181  1.00 53.07           O  
ATOM    107  CG1 VAL A   7      11.450  31.129  18.968  1.00 53.07           C  
ATOM    108 HG11 VAL A   7      11.771  31.699  19.840  1.00 53.07           H  
ATOM    109 HG12 VAL A   7      11.919  30.145  18.989  1.00 53.07           H  
ATOM    110 HG13 VAL A   7      10.368  31.010  19.025  1.00 53.07           H  
ATOM    111  CG2 VAL A   7      13.366  32.053  17.699  1.00 53.07           C  
ATOM    112 HG21 VAL A   7      13.683  32.673  16.860  1.00 53.07           H  
ATOM    113 HG22 VAL A   7      13.856  31.081  17.633  1.00 53.07           H  
ATOM    114 HG23 VAL A   7      13.673  32.549  18.620  1.00 53.07           H  
ATOM    115  N   SER A   8       9.359  29.737  16.426  1.00 55.93           N  
ATOM    116  H   SER A   8       9.991  28.963  16.572  1.00 55.93           H  
ATOM    117  CA  SER A   8       7.928  29.465  16.497  1.00 55.93           C  
ATOM    118  HA  SER A   8       7.406  30.097  15.779  1.00 55.93           H  
ATOM    119  C   SER A   8       7.428  29.811  17.903  1.00 55.93           C  
ATOM    120  CB  SER A   8       7.652  28.011  16.107  1.00 55.93           C  
ATOM    121  HB2 SER A   8       7.784  27.893  15.031  1.00 55.93           H  
ATOM    122  HB3 SER A   8       8.360  27.356  16.615  1.00 55.93           H  
ATOM    123  O   SER A   8       7.559  29.035  18.840  1.00 55.93           O  
ATOM    124  OG  SER A   8       6.336  27.646  16.470  1.00 55.93           O  
ATOM    125  HG  SER A   8       6.434  27.172  17.299  1.00 55.93           H  
ATOM    126  N   ASN A   9       6.841  30.999  18.061  1.00 46.33           N  
ATOM    127  H   ASN A   9       6.971  31.669  17.317  1.00 46.33           H  
ATOM    128  CA  ASN A   9       6.339  31.465  19.362  1.00 46.33           C  
ATOM    129  HA  ASN A   9       7.026  31.133  20.140  1.00 46.33           H  
ATOM    130  C   ASN A   9       4.962  30.900  19.746  1.00 46.33           C  
ATOM    131  CB  ASN A   9       6.301  33.005  19.380  1.00 46.33           C  
ATOM    132  HB2 ASN A   9       5.782  33.338  20.279  1.00 46.33           H  
ATOM    133  HB3 ASN A   9       5.757  33.373  18.510  1.00 46.33           H  
ATOM    134  O   ASN A   9       4.433  31.262  20.793  1.00 46.33           O  
ATOM    135  CG  ASN A   9       7.673  33.646  19.420  1.00 46.33           C  
ATOM    136  ND2 ASN A   9       7.735  34.955  19.378  1.00 46.33           N  
ATOM    137 HD21 ASN A   9       8.670  35.325  19.471  1.00 46.33           H  
ATOM    138 HD22 ASN A   9       6.909  35.525  19.491  1.00 46.33           H  
ATOM    139  OD1 ASN A   9       8.700  33.006  19.488  1.00 46.33           O  
ATOM    140  N   SER A  10       4.313  30.096  18.898  1.00 49.77           N  
ATOM    141  H   SER A  10       4.802  29.752  18.084  1.00 49.77           H  
ATOM    142  CA  SER A  10       2.999  29.541  19.233  1.00 49.77           C  
ATOM    143  HA  SER A  10       2.702  29.873  20.228  1.00 49.77           H  
ATOM    144  C   SER A  10       3.052  28.026  19.307  1.00 49.77           C  
ATOM    145  CB  SER A  10       1.892  30.049  18.310  1.00 49.77           C  
ATOM    146  HB2 SER A  10       0.936  29.652  18.650  1.00 49.77           H  
ATOM    147  HB3 SER A  10       1.853  31.138  18.356  1.00 49.77           H  
ATOM    148  O   SER A  10       2.829  27.347  18.303  1.00 49.77           O  
ATOM    149  OG  SER A  10       2.116  29.637  16.987  1.00 49.77           O  
ATOM    150  HG  SER A  10       2.434  28.732  17.032  1.00 49.77           H  
ATOM    151  N   HIS A  11       3.217  27.530  20.532  1.00 46.39           N  
ATOM    152  H   HIS A  11       3.523  28.151  21.267  1.00 46.39           H  
ATOM    153  CA  HIS A  11       2.923  26.146  20.922  1.00 46.39           C  
ATOM    154  HA  HIS A  11       3.609  25.470  20.412  1.00 46.39           H  
ATOM    155  C   HIS A  11       1.488  25.715  20.570  1.00 46.39           C  
ATOM    156  CB  HIS A  11       3.126  26.021  22.440  1.00 46.39           C  
ATOM    157  HB2 HIS A  11       2.490  26.738  22.958  1.00 46.39           H  
ATOM    158  HB3 HIS A  11       2.821  25.022  22.753  1.00 46.39           H  
ATOM    159  O   HIS A  11       1.162  24.540  20.587  1.00 46.39           O  
ATOM    160  CG  HIS A  11       4.555  26.217  22.869  1.00 46.39           C  
ATOM    161  CD2 HIS A  11       5.082  27.295  23.530  1.00 46.39           C  
ATOM    162  HD2 HIS A  11       4.545  28.174  23.853  1.00 46.39           H  
ATOM    163  ND1 HIS A  11       5.577  25.317  22.678  1.00 46.39           N  
ATOM    164  HD1 HIS A  11       5.494  24.388  22.291  1.00 46.39           H  
ATOM    165  CE1 HIS A  11       6.697  25.843  23.202  1.00 46.39           C  
ATOM    166  HE1 HIS A  11       7.662  25.359  23.223  1.00 46.39           H  
ATOM    167  NE2 HIS A  11       6.445  27.055  23.718  1.00 46.39           N  
ATOM    168  N   GLN A  12       0.604  26.665  20.265  1.00 45.89           N  
ATOM    169  H   GLN A  12       0.902  27.626  20.351  1.00 45.89           H  
ATOM    170  CA  GLN A  12      -0.812  26.406  20.018  1.00 45.89           C  
ATOM    171  HA  GLN A  12      -1.084  25.437  20.438  1.00 45.89           H  
ATOM    172  C   GLN A  12      -1.202  26.351  18.540  1.00 45.89           C  
ATOM    173  CB  GLN A  12      -1.626  27.472  20.747  1.00 45.89           C  
ATOM    174  HB2 GLN A  12      -1.280  28.460  20.440  1.00 45.89           H  
ATOM    175  HB3 GLN A  12      -2.676  27.375  20.471  1.00 45.89           H  
ATOM    176  O   GLN A  12      -2.365  26.072  18.244  1.00 45.89           O  
ATOM    177  CG  GLN A  12      -1.524  27.327  22.274  1.00 45.89           C  
ATOM    178  HG2 GLN A  12      -0.491  27.442  22.604  1.00 45.89           H  
ATOM    179  HG3 GLN A  12      -1.873  26.337  22.566  1.00 45.89           H  
ATOM    180  CD  GLN A  12      -2.369  28.374  22.978  1.00 45.89           C  
ATOM    181  NE2 GLN A  12      -2.680  28.171  24.242  1.00 45.89           N  
ATOM    182 HE21 GLN A  12      -2.209  27.466  24.791  1.00 45.89           H  
ATOM    183 HE22 GLN A  12      -3.236  28.883  24.696  1.00 45.89           H  
ATOM    184  OE1 GLN A  12      -2.743  29.373  22.386  1.00 45.89           O  
ATOM    185  N   ARG A  13      -0.283  26.635  17.606  1.00 47.48           N  
ATOM    186  H   ARG A  13       0.688  26.688  17.879  1.00 47.48           H  
ATOM    187  CA  ARG A  13      -0.626  26.523  16.185  1.00 47.48           C  
ATOM    188  HA  ARG A  13      -1.665  26.838  16.081  1.00 47.48           H  
ATOM    189  C   ARG A  13      -0.558  25.072  15.730  1.00 47.48           C  
ATOM    190  CB  ARG A  13       0.229  27.417  15.285  1.00 47.48           C  
ATOM    191  HB2 ARG A  13       0.443  26.893  14.353  1.00 47.48           H  
ATOM    192  HB3 ARG A  13       1.176  27.660  15.767  1.00 47.48           H  
ATOM    193  O   ARG A  13       0.397  24.393  16.111  1.00 47.48           O  
ATOM    194  CG  ARG A  13      -0.576  28.670  14.947  1.00 47.48           C  
ATOM    195  HG2 ARG A  13      -0.857  29.200  15.857  1.00 47.48           H  
ATOM    196  HG3 ARG A  13      -1.487  28.349  14.441  1.00 47.48           H  
ATOM    197  CD  ARG A  13       0.168  29.590  13.986  1.00 47.48           C  
ATOM    198  HD2 ARG A  13       0.877  29.017  13.390  1.00 47.48           H  
ATOM    199  HD3 ARG A  13      -0.574  30.029  13.319  1.00 47.48           H  
ATOM    200  NE  ARG A  13       0.841  30.650  14.731  1.00 47.48           N  
ATOM    201  HE  ARG A  13       1.097  30.412  15.678  1.00 47.48           H  
ATOM    202  NH1 ARG A  13       1.159  32.126  13.032  1.00 47.48           N  
ATOM    203 HH11 ARG A  13       0.915  31.359  12.421  1.00 47.48           H  
ATOM    204 HH12 ARG A  13       0.940  33.080  12.784  1.00 47.48           H  
ATOM    205  NH2 ARG A  13       1.313  32.793  15.162  1.00 47.48           N  
ATOM    206 HH21 ARG A  13       1.022  33.709  14.853  1.00 47.48           H  
ATOM    207 HH22 ARG A  13       1.222  32.532  16.134  1.00 47.48           H  
ATOM    208  CZ  ARG A  13       1.113  31.846  14.301  1.00 47.48           C  
ATOM    209  N   PRO A  14      -1.513  24.621  14.898  1.00 46.28           N  
ATOM    210  CA  PRO A  14      -1.383  23.344  14.223  1.00 46.28           C  
ATOM    211  HA  PRO A  14      -1.452  22.554  14.970  1.00 46.28           H  
ATOM    212  C   PRO A  14      -0.050  23.282  13.489  1.00 46.28           C  
ATOM    213  CB  PRO A  14      -2.550  23.230  13.244  1.00 46.28           C  
ATOM    214  HB2 PRO A  14      -2.235  23.511  12.240  1.00 46.28           H  
ATOM    215  HB3 PRO A  14      -2.972  22.224  13.236  1.00 46.28           H  
ATOM    216  O   PRO A  14       0.373  24.277  12.881  1.00 46.28           O  
ATOM    217  CG  PRO A  14      -3.554  24.254  13.751  1.00 46.28           C  
ATOM    218  HG2 PRO A  14      -4.112  24.669  12.911  1.00 46.28           H  
ATOM    219  HG3 PRO A  14      -4.220  23.788  14.478  1.00 46.28           H  
ATOM    220  CD  PRO A  14      -2.703  25.318  14.437  1.00 46.28           C  
ATOM    221  HD2 PRO A  14      -3.265  25.758  15.261  1.00 46.28           H  
ATOM    222  HD3 PRO A  14      -2.423  26.083  13.713  1.00 46.28           H  
ATOM    223  N   ALA A  15       0.603  22.125  13.543  1.00 45.55           N  
ATOM    224  H   ALA A  15       0.183  21.333  14.006  1.00 45.55           H  
ATOM    225  CA  ALA A  15       1.861  21.941  12.849  1.00 45.55           C  
ATOM    226  HA  ALA A  15       2.550  22.698  13.223  1.00 45.55           H  
ATOM    227  C   ALA A  15       1.677  22.230  11.355  1.00 45.55           C  
ATOM    228  CB  ALA A  15       2.490  20.582  13.182  1.00 45.55           C  
ATOM    229  HB1 ALA A  15       1.764  19.913  13.643  1.00 45.55           H  
ATOM    230  HB2 ALA A  15       2.872  20.107  12.278  1.00 45.55           H  
ATOM    231  HB3 ALA A  15       3.329  20.746  13.858  1.00 45.55           H  
ATOM    232  O   ALA A  15       2.520  22.936  10.837  1.00 45.55           O  
ATOM    233  N   ALA A  16       0.557  21.894  10.703  1.00 45.02           N  
ATOM    234  H   ALA A  16      -0.008  21.176  11.134  1.00 45.02           H  
ATOM    235  CA  ALA A  16       0.337  22.142   9.278  1.00 45.02           C  
ATOM    236  HA  ALA A  16       1.105  21.624   8.703  1.00 45.02           H  
ATOM    237  C   ALA A  16       0.422  23.616   8.955  1.00 45.02           C  
ATOM    238  CB  ALA A  16      -1.038  21.650   8.812  1.00 45.02           C  
ATOM    239  HB1 ALA A  16      -1.801  21.876   9.557  1.00 45.02           H  
ATOM    240  HB2 ALA A  16      -1.009  20.577   8.622  1.00 45.02           H  
ATOM    241  HB3 ALA A  16      -1.306  22.129   7.871  1.00 45.02           H  
ATOM    242  O   ALA A  16       1.022  23.975   7.955  1.00 45.02           O  
ATOM    243  N   ASP A  17      -0.138  24.488   9.787  1.00 48.46           N  
ATOM    244  H   ASP A  17      -0.581  24.147  10.629  1.00 48.46           H  
ATOM    245  CA  ASP A  17      -0.054  25.915   9.528  1.00 48.46           C  
ATOM    246  HA  ASP A  17      -0.214  26.089   8.464  1.00 48.46           H  
ATOM    247  C   ASP A  17       1.330  26.454   9.826  1.00 48.46           C  
ATOM    248  CB  ASP A  17      -1.119  26.673  10.310  1.00 48.46           C  
ATOM    249  HB2 ASP A  17      -0.831  27.723  10.369  1.00 48.46           H  
ATOM    250  HB3 ASP A  17      -1.182  26.283  11.326  1.00 48.46           H  
ATOM    251  O   ASP A  17       1.800  27.305   9.081  1.00 48.46           O  
ATOM    252  CG  ASP A  17      -2.482  26.597   9.622  1.00 48.46           C  
ATOM    253  OD1 ASP A  17      -2.534  26.495   8.367  1.00 48.46           O  
ATOM    254  OD2 ASP A  17      -3.474  26.742  10.353  1.00 48.46           O  
ATOM    255  N   ASN A  18       2.020  25.947  10.849  1.00 50.50           N  
ATOM    256  H   ASN A  18       1.594  25.220  11.405  1.00 50.50           H  
ATOM    257  CA  ASN A  18       3.424  26.284  11.061  1.00 50.50           C  
ATOM    258  HA  ASN A  18       3.535  27.368  11.047  1.00 50.50           H  
ATOM    259  C   ASN A  18       4.322  25.732   9.949  1.00 50.50           C  
ATOM    260  CB  ASN A  18       3.894  25.765  12.420  1.00 50.50           C  
ATOM    261  HB2 ASN A  18       4.980  25.854  12.458  1.00 50.50           H  
ATOM    262  HB3 ASN A  18       3.631  24.712  12.522  1.00 50.50           H  
ATOM    263  O   ASN A  18       5.261  26.420   9.580  1.00 50.50           O  
ATOM    264  CG  ASN A  18       3.366  26.544  13.605  1.00 50.50           C  
ATOM    265  ND2 ASN A  18       3.246  25.886  14.736  1.00 50.50           N  
ATOM    266 HD21 ASN A  18       2.903  26.369  15.554  1.00 50.50           H  
ATOM    267 HD22 ASN A  18       3.376  24.884  14.755  1.00 50.50           H  
ATOM    268  OD1 ASN A  18       3.102  27.742  13.545  1.00 50.50           O  
ATOM    269  N   LEU A  19       4.024  24.551   9.404  1.00 51.48           N  
ATOM    270  H   LEU A  19       3.228  24.070   9.799  1.00 51.48           H  
ATOM    271  CA  LEU A  19       4.742  23.823   8.356  1.00 51.48           C  
ATOM    272  HA  LEU A  19       5.813  23.918   8.535  1.00 51.48           H  
ATOM    273  C   LEU A  19       4.440  24.397   6.977  1.00 51.48           C  
ATOM    274  CB  LEU A  19       4.487  22.303   8.407  1.00 51.48           C  
ATOM    275  HB2 LEU A  19       4.509  21.928   7.383  1.00 51.48           H  
ATOM    276  HB3 LEU A  19       3.493  22.063   8.784  1.00 51.48           H  
ATOM    277  O   LEU A  19       5.305  24.468   6.118  1.00 51.48           O  
ATOM    278  CG  LEU A  19       5.589  21.564   9.201  1.00 51.48           C  
ATOM    279  HG  LEU A  19       6.560  22.022   9.017  1.00 51.48           H  
ATOM    280  CD1 LEU A  19       5.284  21.584  10.686  1.00 51.48           C  
ATOM    281 HD11 LEU A  19       5.262  22.614  11.042  1.00 51.48           H  
ATOM    282 HD12 LEU A  19       4.313  21.121  10.863  1.00 51.48           H  
ATOM    283 HD13 LEU A  19       6.031  21.019  11.244  1.00 51.48           H  
ATOM    284  CD2 LEU A  19       5.743  20.080   8.929  1.00 51.48           C  
ATOM    285 HD21 LEU A  19       4.826  19.552   9.192  1.00 51.48           H  
ATOM    286 HD22 LEU A  19       6.555  19.674   9.531  1.00 51.48           H  
ATOM    287 HD23 LEU A  19       6.020  19.896   7.891  1.00 51.48           H  
ATOM    288  N   GLN A  20       3.233  24.891   6.765  1.00 50.73           N  
ATOM    289  H   GLN A  20       2.516  24.707   7.452  1.00 50.73           H  
ATOM    290  CA  GLN A  20       2.877  25.647   5.583  1.00 50.73           C  
ATOM    291  HA  GLN A  20       3.334  25.166   4.718  1.00 50.73           H  
ATOM    292  C   GLN A  20       3.418  27.058   5.682  1.00 50.73           C  
ATOM    293  CB  GLN A  20       1.369  25.615   5.406  1.00 50.73           C  
ATOM    294  HB2 GLN A  20       1.062  24.574   5.508  1.00 50.73           H  
ATOM    295  HB3 GLN A  20       0.871  26.214   6.169  1.00 50.73           H  
ATOM    296  O   GLN A  20       3.868  27.602   4.682  1.00 50.73           O  
ATOM    297  CG  GLN A  20       0.975  26.087   4.005  1.00 50.73           C  
ATOM    298  HG2 GLN A  20       1.012  27.175   3.957  1.00 50.73           H  
ATOM    299  HG3 GLN A  20       1.672  25.686   3.269  1.00 50.73           H  
ATOM    300  CD  GLN A  20      -0.409  25.605   3.631  1.00 50.73           C  
ATOM    301  NE2 GLN A  20      -0.886  25.872   2.440  1.00 50.73           N  
ATOM    302 HE21 GLN A  20      -0.309  26.319   1.742  1.00 50.73           H  
ATOM    303 HE22 GLN A  20      -1.742  25.401   2.184  1.00 50.73           H  
ATOM    304  OE1 GLN A  20      -1.092  24.959   4.394  1.00 50.73           O  
ATOM    305  N   LYS A  21       3.485  27.617   6.894  1.00 52.25           N  
ATOM    306  H   LYS A  21       3.018  27.161   7.666  1.00 52.25           H  
ATOM    307  CA  LYS A  21       4.299  28.795   7.158  1.00 52.25           C  
ATOM    308  HA  LYS A  21       3.978  29.566   6.458  1.00 52.25           H  
ATOM    309  C   LYS A  21       5.762  28.483   6.883  1.00 52.25           C  
ATOM    310  CB  LYS A  21       4.066  29.322   8.573  1.00 52.25           C  
ATOM    311  HB2 LYS A  21       3.001  29.270   8.795  1.00 52.25           H  
ATOM    312  HB3 LYS A  21       4.626  28.735   9.301  1.00 52.25           H  
ATOM    313  O   LYS A  21       6.413  29.321   6.304  1.00 52.25           O  
ATOM    314  CG  LYS A  21       4.429  30.793   8.714  1.00 52.25           C  
ATOM    315  HG2 LYS A  21       3.779  31.386   8.070  1.00 52.25           H  
ATOM    316  HG3 LYS A  21       5.469  30.960   8.435  1.00 52.25           H  
ATOM    317  CD  LYS A  21       4.215  31.180  10.177  1.00 52.25           C  
ATOM    318  HD2 LYS A  21       3.253  30.807  10.528  1.00 52.25           H  
ATOM    319  HD3 LYS A  21       5.011  30.734  10.773  1.00 52.25           H  
ATOM    320  CE  LYS A  21       4.240  32.698  10.299  1.00 52.25           C  
ATOM    321  HE2 LYS A  21       5.123  33.075   9.782  1.00 52.25           H  
ATOM    322  HE3 LYS A  21       3.361  33.105   9.801  1.00 52.25           H  
ATOM    323  NZ  LYS A  21       4.268  33.092  11.722  1.00 52.25           N  
ATOM    324  HZ1 LYS A  21       5.128  32.761  12.136  1.00 52.25           H  
ATOM    325  HZ2 LYS A  21       3.489  32.671  12.207  1.00 52.25           H  
ATOM    326  HZ3 LYS A  21       4.230  34.099  11.787  1.00 52.25           H  
ATOM    327  N   LEU A  22       6.245  27.286   7.189  1.00 55.38           N  
ATOM    328  H   LEU A  22       5.650  26.695   7.752  1.00 55.38           H  
ATOM    329  CA  LEU A  22       7.601  26.796   6.934  1.00 55.38           C  
ATOM    330  HA  LEU A  22       8.309  27.495   7.380  1.00 55.38           H  
ATOM    331  C   LEU A  22       7.898  26.722   5.448  1.00 55.38           C  
ATOM    332  CB  LEU A  22       7.725  25.416   7.601  1.00 55.38           C  
ATOM    333  HB2 LEU A  22       7.579  24.593   6.902  1.00 55.38           H  
ATOM    334  HB3 LEU A  22       6.940  25.410   8.357  1.00 55.38           H  
ATOM    335  O   LEU A  22       8.859  27.327   5.002  1.00 55.38           O  
ATOM    336  CG  LEU A  22       8.961  25.172   8.422  1.00 55.38           C  
ATOM    337  HG  LEU A  22       9.221  26.178   8.751  1.00 55.38           H  
ATOM    338  CD1 LEU A  22       8.674  24.332   9.670  1.00 55.38           C  
ATOM    339 HD11 LEU A  22       9.586  24.227  10.256  1.00 55.38           H  
ATOM    340 HD12 LEU A  22       7.915  24.809  10.289  1.00 55.38           H  
ATOM    341 HD13 LEU A  22       8.341  23.336   9.374  1.00 55.38           H  
ATOM    342  CD2 LEU A  22      10.073  24.534   7.596  1.00 55.38           C  
ATOM    343 HD21 LEU A  22       9.722  23.595   7.167  1.00 55.38           H  
ATOM    344 HD22 LEU A  22      10.946  24.312   8.209  1.00 55.38           H  
ATOM    345 HD23 LEU A  22      10.367  25.211   6.794  1.00 55.38           H  
ATOM    346  N   LYS A  23       7.017  26.088   4.675  1.00 53.74           N  
ATOM    347  H   LYS A  23       6.287  25.560   5.133  1.00 53.74           H  
ATOM    348  CA  LYS A  23       7.053  26.113   3.216  1.00 53.74           C  
ATOM    349  HA  LYS A  23       8.003  25.712   2.863  1.00 53.74           H  
ATOM    350  C   LYS A  23       6.991  27.534   2.694  1.00 53.74           C  
ATOM    351  CB  LYS A  23       5.914  25.282   2.631  1.00 53.74           C  
ATOM    352  HB2 LYS A  23       4.986  25.467   3.172  1.00 53.74           H  
ATOM    353  HB3 LYS A  23       5.774  25.585   1.593  1.00 53.74           H  
ATOM    354  O   LYS A  23       7.861  27.918   1.938  1.00 53.74           O  
ATOM    355  CG  LYS A  23       6.265  23.794   2.657  1.00 53.74           C  
ATOM    356  HG2 LYS A  23       7.225  23.644   2.162  1.00 53.74           H  
ATOM    357  HG3 LYS A  23       6.333  23.439   3.685  1.00 53.74           H  
ATOM    358  CD  LYS A  23       5.185  23.025   1.902  1.00 53.74           C  
ATOM    359  HD2 LYS A  23       5.014  23.515   0.943  1.00 53.74           H  
ATOM    360  HD3 LYS A  23       4.258  23.027   2.475  1.00 53.74           H  
ATOM    361  CE  LYS A  23       5.643  21.593   1.645  1.00 53.74           C  
ATOM    362  HE2 LYS A  23       5.625  21.021   2.572  1.00 53.74           H  
ATOM    363  HE3 LYS A  23       6.670  21.600   1.279  1.00 53.74           H  
ATOM    364  NZ  LYS A  23       4.771  20.986   0.628  1.00 53.74           N  
ATOM    365  HZ1 LYS A  23       5.088  20.059   0.381  1.00 53.74           H  
ATOM    366  HZ2 LYS A  23       3.813  20.892   0.933  1.00 53.74           H  
ATOM    367  HZ3 LYS A  23       4.819  21.492  -0.245  1.00 53.74           H  
ATOM    368  N   SER A  24       6.041  28.345   3.153  1.00 50.57           N  
ATOM    369  H   SER A  24       5.326  27.957   3.752  1.00 50.57           H  
ATOM    370  CA  SER A  24       5.937  29.743   2.728  1.00 50.57           C  
ATOM    371  HA  SER A  24       5.854  29.761   1.642  1.00 50.57           H  
ATOM    372  C   SER A  24       7.179  30.547   3.103  1.00 50.57           C  
ATOM    373  CB  SER A  24       4.684  30.414   3.308  1.00 50.57           C  
ATOM    374  HB2 SER A  24       3.836  29.733   3.233  1.00 50.57           H  
ATOM    375  HB3 SER A  24       4.456  31.295   2.708  1.00 50.57           H  
ATOM    376  O   SER A  24       7.585  31.420   2.353  1.00 50.57           O  
ATOM    377  OG  SER A  24       4.856  30.831   4.654  1.00 50.57           O  
ATOM    378  HG  SER A  24       5.458  30.227   5.094  1.00 50.57           H  
ATOM    379  N   LEU A  25       7.788  30.261   4.254  1.00 49.20           N  
ATOM    380  H   LEU A  25       7.425  29.500   4.810  1.00 49.20           H  
ATOM    381  CA  LEU A  25       9.000  30.898   4.737  1.00 49.20           C  
ATOM    382  HA  LEU A  25       8.905  31.980   4.639  1.00 49.20           H  
ATOM    383  C   LEU A  25      10.141  30.484   3.829  1.00 49.20           C  
ATOM    384  CB  LEU A  25       9.282  30.542   6.211  1.00 49.20           C  
ATOM    385  HB2 LEU A  25       9.087  29.481   6.363  1.00 49.20           H  
ATOM    386  HB3 LEU A  25      10.342  30.699   6.411  1.00 49.20           H  
ATOM    387  O   LEU A  25      10.790  31.365   3.313  1.00 49.20           O  
ATOM    388  CG  LEU A  25       8.475  31.367   7.232  1.00 49.20           C  
ATOM    389  HG  LEU A  25       7.426  31.423   6.941  1.00 49.20           H  
ATOM    390  CD1 LEU A  25       8.566  30.722   8.619  1.00 49.20           C  
ATOM    391 HD11 LEU A  25       9.610  30.675   8.929  1.00 49.20           H  
ATOM    392 HD12 LEU A  25       7.998  31.307   9.342  1.00 49.20           H  
ATOM    393 HD13 LEU A  25       8.164  29.710   8.576  1.00 49.20           H  
ATOM    394  CD2 LEU A  25       8.985  32.800   7.335  1.00 49.20           C  
ATOM    395 HD21 LEU A  25      10.054  32.778   7.546  1.00 49.20           H  
ATOM    396 HD22 LEU A  25       8.830  33.324   6.392  1.00 49.20           H  
ATOM    397 HD23 LEU A  25       8.466  33.337   8.129  1.00 49.20           H  
ATOM    398  N   LEU A  26      10.309  29.199   3.528  1.00 50.40           N  
ATOM    399  H   LEU A  26       9.707  28.519   3.969  1.00 50.40           H  
ATOM    400  CA  LEU A  26      11.306  28.712   2.574  1.00 50.40           C  
ATOM    401  HA  LEU A  26      12.303  28.986   2.920  1.00 50.40           H  
ATOM    402  C   LEU A  26      11.128  29.321   1.186  1.00 50.40           C  
ATOM    403  CB  LEU A  26      11.192  27.192   2.472  1.00 50.40           C  
ATOM    404  HB2 LEU A  26      10.147  26.932   2.303  1.00 50.40           H  
ATOM    405  HB3 LEU A  26      11.753  26.843   1.605  1.00 50.40           H  
ATOM    406  O   LEU A  26      12.093  29.817   0.615  1.00 50.40           O  
ATOM    407  CG  LEU A  26      11.719  26.484   3.720  1.00 50.40           C  
ATOM    408  HG  LEU A  26      11.465  27.041   4.622  1.00 50.40           H  
ATOM    409  CD1 LEU A  26      11.036  25.131   3.777  1.00 50.40           C  
ATOM    410 HD11 LEU A  26      11.278  24.571   2.874  1.00 50.40           H  
ATOM    411 HD12 LEU A  26      11.360  24.609   4.677  1.00 50.40           H  
ATOM    412 HD13 LEU A  26       9.955  25.256   3.839  1.00 50.40           H  
ATOM    413  CD2 LEU A  26      13.237  26.319   3.648  1.00 50.40           C  
ATOM    414 HD21 LEU A  26      13.511  25.659   2.825  1.00 50.40           H  
ATOM    415 HD22 LEU A  26      13.614  25.904   4.582  1.00 50.40           H  
ATOM    416 HD23 LEU A  26      13.714  27.287   3.492  1.00 50.40           H  
ATOM    417  N   THR A  27       9.903  29.334   0.658  1.00 46.11           N  
ATOM    418  H   THR A  27       9.166  28.829   1.129  1.00 46.11           H  
ATOM    419  CA  THR A  27       9.590  29.933  -0.642  1.00 46.11           C  
ATOM    420  HA  THR A  27      10.224  29.470  -1.398  1.00 46.11           H  
ATOM    421  C   THR A  27       9.890  31.434  -0.640  1.00 46.11           C  
ATOM    422  CB  THR A  27       8.121  29.684  -1.030  1.00 46.11           C  
ATOM    423  HB  THR A  27       7.465  30.275  -0.390  1.00 46.11           H  
ATOM    424  O   THR A  27      10.517  31.934  -1.570  1.00 46.11           O  
ATOM    425  CG2 THR A  27       7.849  30.028  -2.491  1.00 46.11           C  
ATOM    426 HG21 THR A  27       6.805  29.831  -2.733  1.00 46.11           H  
ATOM    427 HG22 THR A  27       8.043  31.085  -2.670  1.00 46.11           H  
ATOM    428 HG23 THR A  27       8.488  29.432  -3.143  1.00 46.11           H  
ATOM    429  OG1 THR A  27       7.776  28.326  -0.905  1.00 46.11           O  
ATOM    430  HG1 THR A  27       7.006  28.185  -1.461  1.00 46.11           H  
ATOM    431  N   ASN A  28       9.511  32.160   0.417  1.00 45.22           N  
ATOM    432  H   ASN A  28       9.008  31.698   1.161  1.00 45.22           H  
ATOM    433  CA  ASN A  28       9.783  33.594   0.549  1.00 45.22           C  
ATOM    434  HA  ASN A  28       9.497  34.099  -0.374  1.00 45.22           H  
ATOM    435  C   ASN A  28      11.272  33.886   0.774  1.00 45.22           C  
ATOM    436  CB  ASN A  28       8.968  34.183   1.712  1.00 45.22           C  
ATOM    437  HB2 ASN A  28       9.366  35.169   1.952  1.00 45.22           H  
ATOM    438  HB3 ASN A  28       9.087  33.556   2.595  1.00 45.22           H  
ATOM    439  O   ASN A  28      11.798  34.835   0.201  1.00 45.22           O  
ATOM    440  CG  ASN A  28       7.497  34.383   1.396  1.00 45.22           C  
ATOM    441  ND2 ASN A  28       6.627  34.132   2.343  1.00 45.22           N  
ATOM    442 HD21 ASN A  28       6.943  33.514   3.077  1.00 45.22           H  
ATOM    443 HD22 ASN A  28       5.665  34.142   2.035  1.00 45.22           H  
ATOM    444  OD1 ASN A  28       7.094  34.806   0.331  1.00 45.22           O  
ATOM    445  N   THR A  29      11.958  33.087   1.590  1.00 45.63           N  
ATOM    446  H   THR A  29      11.468  32.334   2.052  1.00 45.63           H  
ATOM    447  CA  THR A  29      13.394  33.207   1.857  1.00 45.63           C  
ATOM    448  HA  THR A  29      13.602  34.229   2.175  1.00 45.63           H  
ATOM    449  C   THR A  29      14.169  32.982   0.563  1.00 45.63           C  
ATOM    450  CB  THR A  29      13.851  32.255   2.980  1.00 45.63           C  
ATOM    451  HB  THR A  29      13.687  31.217   2.692  1.00 45.63           H  
ATOM    452  O   THR A  29      14.990  33.827   0.231  1.00 45.63           O  
ATOM    453  CG2 THR A  29      15.305  32.470   3.367  1.00 45.63           C  
ATOM    454 HG21 THR A  29      15.950  32.276   2.511  1.00 45.63           H  
ATOM    455 HG22 THR A  29      15.451  33.497   3.700  1.00 45.63           H  
ATOM    456 HG23 THR A  29      15.582  31.782   4.167  1.00 45.63           H  
ATOM    457  OG1 THR A  29      13.164  32.543   4.179  1.00 45.63           O  
ATOM    458  HG1 THR A  29      13.273  33.485   4.328  1.00 45.63           H  
ATOM    459  N   ARG A  30      13.804  31.977  -0.248  1.00 45.46           N  
ATOM    460  H   ARG A  30      13.138  31.301   0.097  1.00 45.46           H  
ATOM    461  CA  ARG A  30      14.327  31.801  -1.616  1.00 45.46           C  
ATOM    462  HA  ARG A  30      15.402  31.632  -1.568  1.00 45.46           H  
ATOM    463  C   ARG A  30      14.131  33.030  -2.499  1.00 45.46           C  
ATOM    464  CB  ARG A  30      13.644  30.610  -2.302  1.00 45.46           C  
ATOM    465  HB2 ARG A  30      13.632  30.785  -3.378  1.00 45.46           H  
ATOM    466  HB3 ARG A  30      12.610  30.522  -1.968  1.00 45.46           H  
ATOM    467  O   ARG A  30      15.038  33.406  -3.230  1.00 45.46           O  
ATOM    468  CG  ARG A  30      14.377  29.292  -2.067  1.00 45.46           C  
ATOM    469  HG2 ARG A  30      14.392  29.054  -1.003  1.00 45.46           H  
ATOM    470  HG3 ARG A  30      15.401  29.383  -2.428  1.00 45.46           H  
ATOM    471  CD  ARG A  30      13.655  28.186  -2.844  1.00 45.46           C  
ATOM    472  HD2 ARG A  30      13.461  28.524  -3.862  1.00 45.46           H  
ATOM    473  HD3 ARG A  30      12.708  27.971  -2.348  1.00 45.46           H  
ATOM    474  NE  ARG A  30      14.486  26.985  -2.899  1.00 45.46           N  
ATOM    475  HE  ARG A  30      15.436  27.075  -2.568  1.00 45.46           H  
ATOM    476  NH1 ARG A  30      12.949  25.415  -3.580  1.00 45.46           N  
ATOM    477 HH11 ARG A  30      12.742  24.439  -3.738  1.00 45.46           H  
ATOM    478 HH12 ARG A  30      12.254  26.139  -3.689  1.00 45.46           H  
ATOM    479  NH2 ARG A  30      15.036  24.824  -3.060  1.00 45.46           N  
ATOM    480 HH21 ARG A  30      14.766  23.851  -3.040  1.00 45.46           H  
ATOM    481 HH22 ARG A  30      15.936  25.145  -2.731  1.00 45.46           H  
ATOM    482  CZ  ARG A  30      14.147  25.753  -3.194  1.00 45.46           C  
ATOM    483  N   GLN A  31      12.947  33.646  -2.466  1.00 45.60           N  
ATOM    484  H   GLN A  31      12.217  33.256  -1.889  1.00 45.60           H  
ATOM    485  CA  GLN A  31      12.674  34.847  -3.265  1.00 45.60           C  
ATOM    486  HA  GLN A  31      12.970  34.660  -4.298  1.00 45.60           H  
ATOM    487  C   GLN A  31      13.482  36.065  -2.794  1.00 45.60           C  
ATOM    488  CB  GLN A  31      11.176  35.181  -3.236  1.00 45.60           C  
ATOM    489  HB2 GLN A  31      10.810  35.148  -2.210  1.00 45.60           H  
ATOM    490  HB3 GLN A  31      11.043  36.197  -3.608  1.00 45.60           H  
ATOM    491  O   GLN A  31      13.888  36.883  -3.619  1.00 45.60           O  
ATOM    492  CG  GLN A  31      10.333  34.248  -4.115  1.00 45.60           C  
ATOM    493  HG2 GLN A  31      10.437  33.219  -3.771  1.00 45.60           H  
ATOM    494  HG3 GLN A  31      10.696  34.299  -5.141  1.00 45.60           H  
ATOM    495  CD  GLN A  31       8.851  34.621  -4.111  1.00 45.60           C  
ATOM    496  NE2 GLN A  31       8.026  33.895  -4.832  1.00 45.60           N  
ATOM    497 HE21 GLN A  31       7.049  34.146  -4.781  1.00 45.60           H  
ATOM    498 HE22 GLN A  31       8.352  33.084  -5.338  1.00 45.60           H  
ATOM    499  OE1 GLN A  31       8.403  35.570  -3.487  1.00 45.60           O  
ATOM    500  N   GLN A  32      13.697  36.207  -1.484  1.00 44.17           N  
ATOM    501  H   GLN A  32      13.307  35.515  -0.861  1.00 44.17           H  
ATOM    502  CA  GLN A  32      14.411  37.344  -0.896  1.00 44.17           C  
ATOM    503  HA  GLN A  32      14.154  38.251  -1.442  1.00 44.17           H  
ATOM    504  C   GLN A  32      15.932  37.206  -0.981  1.00 44.17           C  
ATOM    505  CB  GLN A  32      13.995  37.515   0.573  1.00 44.17           C  
ATOM    506  HB2 GLN A  32      14.716  38.166   1.068  1.00 44.17           H  
ATOM    507  HB3 GLN A  32      14.006  36.548   1.077  1.00 44.17           H  
ATOM    508  O   GLN A  32      16.626  38.192  -1.223  1.00 44.17           O  
ATOM    509  CG  GLN A  32      12.612  38.162   0.699  1.00 44.17           C  
ATOM    510  HG2 GLN A  32      11.853  37.507   0.271  1.00 44.17           H  
ATOM    511  HG3 GLN A  32      12.611  39.095   0.137  1.00 44.17           H  
ATOM    512  CD  GLN A  32      12.238  38.459   2.148  1.00 44.17           C  
ATOM    513  NE2 GLN A  32      11.531  39.540   2.399  1.00 44.17           N  
ATOM    514 HE21 GLN A  32      11.368  39.731   3.377  1.00 44.17           H  
ATOM    515 HE22 GLN A  32      11.292  40.172   1.648  1.00 44.17           H  
ATOM    516  OE1 GLN A  32      12.553  37.748   3.088  1.00 44.17           O  
ATOM    517  N   ILE A  33      16.449  36.002  -0.764  1.00 43.36           N  
ATOM    518  H   ILE A  33      15.821  35.228  -0.598  1.00 43.36           H  
ATOM    519  CA  ILE A  33      17.872  35.727  -0.640  1.00 43.36           C  
ATOM    520  HA  ILE A  33      18.415  36.662  -0.494  1.00 43.36           H  
ATOM    521  C   ILE A  33      18.346  35.102  -1.952  1.00 43.36           C  
ATOM    522  CB  ILE A  33      18.124  34.855   0.612  1.00 43.36           C  
ATOM    523  HB  ILE A  33      17.529  33.945   0.539  1.00 43.36           H  
ATOM    524  O   ILE A  33      18.047  33.955  -2.253  1.00 43.36           O  
ATOM    525  CG1 ILE A  33      17.688  35.611   1.893  1.00 43.36           C  
ATOM    526 HG12 ILE A  33      18.215  36.563   1.949  1.00 43.36           H  
ATOM    527 HG13 ILE A  33      16.620  35.819   1.830  1.00 43.36           H  
ATOM    528  CG2 ILE A  33      19.595  34.442   0.637  1.00 43.36           C  
ATOM    529 HG21 ILE A  33      19.833  33.957   1.584  1.00 43.36           H  
ATOM    530 HG22 ILE A  33      20.231  35.315   0.494  1.00 43.36           H  
ATOM    531 HG23 ILE A  33      19.775  33.715  -0.156  1.00 43.36           H  
ATOM    532  CD1 ILE A  33      17.918  34.851   3.204  1.00 43.36           C  
ATOM    533 HD11 ILE A  33      17.663  33.799   3.080  1.00 43.36           H  
ATOM    534 HD12 ILE A  33      17.306  35.298   3.986  1.00 43.36           H  
ATOM    535 HD13 ILE A  33      18.964  34.921   3.505  1.00 43.36           H  
ATOM    536  N   LYS A  34      19.116  35.844  -2.751  1.00 45.60           N  
ATOM    537  H   LYS A  34      19.296  36.795  -2.464  1.00 45.60           H  
ATOM    538  CA  LYS A  34      19.788  35.320  -3.959  1.00 45.60           C  
ATOM    539  HA  LYS A  34      19.151  34.555  -4.404  1.00 45.60           H  
ATOM    540  C   LYS A  34      21.108  34.590  -3.641  1.00 45.60           C  
ATOM    541  CB  LYS A  34      19.992  36.441  -4.997  1.00 45.60           C  
ATOM    542  HB2 LYS A  34      20.435  37.309  -4.509  1.00 45.60           H  
ATOM    543  HB3 LYS A  34      20.691  36.095  -5.759  1.00 45.60           H  
ATOM    544  O   LYS A  34      21.982  34.508  -4.501  1.00 45.60           O  
ATOM    545  CG  LYS A  34      18.714  36.852  -5.737  1.00 45.60           C  
ATOM    546  HG2 LYS A  34      18.251  35.969  -6.179  1.00 45.60           H  
ATOM    547  HG3 LYS A  34      18.015  37.317  -5.042  1.00 45.60           H  
ATOM    548  CD  LYS A  34      19.091  37.843  -6.848  1.00 45.60           C  
ATOM    549  HD2 LYS A  34      19.521  38.735  -6.393  1.00 45.60           H  
ATOM    550  HD3 LYS A  34      19.837  37.382  -7.496  1.00 45.60           H  
ATOM    551  CE  LYS A  34      17.870  38.226  -7.684  1.00 45.60           C  
ATOM    552  HE2 LYS A  34      17.126  38.674  -7.025  1.00 45.60           H  
ATOM    553  HE3 LYS A  34      17.437  37.317  -8.102  1.00 45.60           H  
ATOM    554  NZ  LYS A  34      18.241  39.170  -8.768  1.00 45.60           N  
ATOM    555  HZ1 LYS A  34      18.923  38.747  -9.382  1.00 45.60           H  
ATOM    556  HZ2 LYS A  34      17.427  39.417  -9.314  1.00 45.60           H  
ATOM    557  HZ3 LYS A  34      18.638  40.013  -8.379  1.00 45.60           H  
ATOM    558  N   SER A  35      21.316  34.125  -2.407  1.00 51.10           N  
ATOM    559  H   SER A  35      20.544  34.120  -1.756  1.00 51.10           H  
ATOM    560  CA  SER A  35      22.565  33.448  -2.033  1.00 51.10           C  
ATOM    561  HA  SER A  35      23.376  33.959  -2.552  1.00 51.10           H  
ATOM    562  C   SER A  35      22.578  31.990  -2.518  1.00 51.10           C  
ATOM    563  CB  SER A  35      22.875  33.599  -0.537  1.00 51.10           C  
ATOM    564  HB2 SER A  35      22.671  34.623  -0.222  1.00 51.10           H  
ATOM    565  HB3 SER A  35      23.936  33.403  -0.380  1.00 51.10           H  
ATOM    566  O   SER A  35      21.535  31.344  -2.587  1.00 51.10           O  
ATOM    567  OG  SER A  35      22.141  32.700   0.261  1.00 51.10           O  
ATOM    568  HG  SER A  35      21.638  33.218   0.895  1.00 51.10           H  
ATOM    569  N   GLN A  36      23.767  31.478  -2.868  1.00 54.96           N  
ATOM    570  H   GLN A  36      24.575  32.083  -2.823  1.00 54.96           H  
ATOM    571  CA  GLN A  36      23.968  30.129  -3.434  1.00 54.96           C  
ATOM    572  HA  GLN A  36      23.321  30.000  -4.301  1.00 54.96           H  
ATOM    573  C   GLN A  36      23.645  28.976  -2.473  1.00 54.96           C  
ATOM    574  CB  GLN A  36      25.441  29.967  -3.855  1.00 54.96           C  
ATOM    575  HB2 GLN A  36      25.716  28.914  -3.799  1.00 54.96           H  
ATOM    576  HB3 GLN A  36      26.082  30.507  -3.158  1.00 54.96           H  
ATOM    577  O   GLN A  36      23.404  27.857  -2.919  1.00 54.96           O  
ATOM    578  CG  GLN A  36      25.731  30.422  -5.289  1.00 54.96           C  
ATOM    579  HG2 GLN A  36      25.108  29.850  -5.978  1.00 54.96           H  
ATOM    580  HG3 GLN A  36      25.483  31.478  -5.395  1.00 54.96           H  
ATOM    581  CD  GLN A  36      27.198  30.220  -5.671  1.00 54.96           C  
ATOM    582  NE2 GLN A  36      27.545  30.354  -6.931  1.00 54.96           N  
ATOM    583 HE21 GLN A  36      28.522  30.192  -7.133  1.00 54.96           H  
ATOM    584 HE22 GLN A  36      26.857  30.542  -7.646  1.00 54.96           H  
ATOM    585  OE1 GLN A  36      28.064  29.961  -4.853  1.00 54.96           O  
ATOM    586  N   THR A  37      23.720  29.208  -1.162  1.00 62.56           N  
ATOM    587  H   THR A  37      23.865  30.156  -0.847  1.00 62.56           H  
ATOM    588  CA  THR A  37      23.462  28.171  -0.158  1.00 62.56           C  
ATOM    589  HA  THR A  37      22.786  27.429  -0.584  1.00 62.56           H  
ATOM    590  C   THR A  37      22.779  28.804   1.036  1.00 62.56           C  
ATOM    591  CB  THR A  37      24.737  27.445   0.305  1.00 62.56           C  
ATOM    592  HB  THR A  37      25.258  28.051   1.045  1.00 62.56           H  
ATOM    593  O   THR A  37      23.379  29.617   1.753  1.00 62.56           O  
ATOM    594  CG2 THR A  37      24.404  26.087   0.916  1.00 62.56           C  
ATOM    595 HG21 THR A  37      23.879  25.468   0.188  1.00 62.56           H  
ATOM    596 HG22 THR A  37      23.773  26.209   1.796  1.00 62.56           H  
ATOM    597 HG23 THR A  37      25.325  25.580   1.203  1.00 62.56           H  
ATOM    598  OG1 THR A  37      25.623  27.223  -0.764  1.00 62.56           O  
ATOM    599  HG1 THR A  37      25.106  26.865  -1.489  1.00 62.56           H  
ATOM    600  N   GLN A  38      21.522  28.424   1.232  1.00 70.32           N  
ATOM    601  H   GLN A  38      21.100  27.779   0.579  1.00 70.32           H  
ATOM    602  CA  GLN A  38      20.671  28.930   2.296  1.00 70.32           C  
ATOM    603  HA  GLN A  38      21.138  29.796   2.764  1.00 70.32           H  
ATOM    604  C   GLN A  38      20.489  27.861   3.361  1.00 70.32           C  
ATOM    605  CB  GLN A  38      19.326  29.381   1.718  1.00 70.32           C  
ATOM    606  HB2 GLN A  38      18.651  29.641   2.534  1.00 70.32           H  
ATOM    607  HB3 GLN A  38      18.881  28.575   1.134  1.00 70.32           H  
ATOM    608  O   GLN A  38      20.157  26.714   3.056  1.00 70.32           O  
ATOM    609  CG  GLN A  38      19.541  30.609   0.834  1.00 70.32           C  
ATOM    610  HG2 GLN A  38      20.266  30.375   0.055  1.00 70.32           H  
ATOM    611  HG3 GLN A  38      19.943  31.421   1.440  1.00 70.32           H  
ATOM    612  CD  GLN A  38      18.270  31.101   0.169  1.00 70.32           C  
ATOM    613  NE2 GLN A  38      18.399  31.543  -1.057  1.00 70.32           N  
ATOM    614 HE21 GLN A  38      17.659  32.095  -1.466  1.00 70.32           H  
ATOM    615 HE22 GLN A  38      19.269  31.408  -1.551  1.00 70.32           H  
ATOM    616  OE1 GLN A  38      17.191  31.143   0.740  1.00 70.32           O  
ATOM    617  N   GLN A  39      20.690  28.265   4.612  1.00 79.17           N  
ATOM    618  H   GLN A  39      20.995  29.213   4.779  1.00 79.17           H  
ATOM    619  CA  GLN A  39      20.326  27.475   5.772  1.00 79.17           C  
ATOM    620  HA  GLN A  39      20.003  26.487   5.442  1.00 79.17           H  
ATOM    621  C   GLN A  39      19.175  28.176   6.494  1.00 79.17           C  
ATOM    622  CB  GLN A  39      21.542  27.279   6.673  1.00 79.17           C  
ATOM    623  HB2 GLN A  39      22.390  26.942   6.076  1.00 79.17           H  
ATOM    624  HB3 GLN A  39      21.770  28.249   7.115  1.00 79.17           H  
ATOM    625  O   GLN A  39      19.287  29.327   6.920  1.00 79.17           O  
ATOM    626  CG  GLN A  39      21.298  26.271   7.805  1.00 79.17           C  
ATOM    627  HG2 GLN A  39      21.130  25.285   7.372  1.00 79.17           H  
ATOM    628  HG3 GLN A  39      20.410  26.558   8.367  1.00 79.17           H  
ATOM    629  CD  GLN A  39      22.473  26.177   8.781  1.00 79.17           C  
ATOM    630  NE2 GLN A  39      22.270  25.632   9.958  1.00 79.17           N  
ATOM    631 HE21 GLN A  39      23.104  25.498  10.511  1.00 79.17           H  
ATOM    632 HE22 GLN A  39      21.372  25.233  10.192  1.00 79.17           H  
ATOM    633  OE1 GLN A  39      23.589  26.609   8.555  1.00 79.17           O  
ATOM    634  N   VAL A  40      18.064  27.472   6.673  1.00 76.54           N  
ATOM    635  H   VAL A  40      18.040  26.531   6.306  1.00 76.54           H  
ATOM    636  CA  VAL A  40      16.907  27.966   7.422  1.00 76.54           C  
ATOM    637  HA  VAL A  40      17.102  28.987   7.751  1.00 76.54           H  
ATOM    638  C   VAL A  40      16.725  27.107   8.659  1.00 76.54           C  
ATOM    639  CB  VAL A  40      15.642  28.028   6.552  1.00 76.54           C  
ATOM    640  HB  VAL A  40      15.406  27.037   6.164  1.00 76.54           H  
ATOM    641  O   VAL A  40      16.512  25.905   8.566  1.00 76.54           O  
ATOM    642  CG1 VAL A  40      14.452  28.536   7.378  1.00 76.54           C  
ATOM    643 HG11 VAL A  40      14.715  29.479   7.858  1.00 76.54           H  
ATOM    644 HG12 VAL A  40      14.184  27.802   8.137  1.00 76.54           H  
ATOM    645 HG13 VAL A  40      13.589  28.686   6.729  1.00 76.54           H  
ATOM    646  CG2 VAL A  40      15.851  28.989   5.375  1.00 76.54           C  
ATOM    647 HG21 VAL A  40      16.156  29.970   5.740  1.00 76.54           H  
ATOM    648 HG22 VAL A  40      16.624  28.605   4.710  1.00 76.54           H  
ATOM    649 HG23 VAL A  40      14.931  29.089   4.798  1.00 76.54           H  
ATOM    650  N   THR A  41      16.804  27.727   9.831  1.00 81.11           N  
ATOM    651  H   THR A  41      16.943  28.727   9.820  1.00 81.11           H  
ATOM    652  CA  THR A  41      16.592  27.073  11.125  1.00 81.11           C  
ATOM    653  HA  THR A  41      16.527  25.994  10.983  1.00 81.11           H  
ATOM    654  C   THR A  41      15.291  27.550  11.745  1.00 81.11           C  
ATOM    655  CB  THR A  41      17.760  27.327  12.078  1.00 81.11           C  
ATOM    656  HB  THR A  41      17.842  28.396  12.275  1.00 81.11           H  
ATOM    657  O   THR A  41      14.980  28.739  11.739  1.00 81.11           O  
ATOM    658  CG2 THR A  41      17.609  26.581  13.406  1.00 81.11           C  
ATOM    659 HG21 THR A  41      18.531  26.678  13.979  1.00 81.11           H  
ATOM    660 HG22 THR A  41      17.420  25.524  13.216  1.00 81.11           H  
ATOM    661 HG23 THR A  41      16.786  27.000  13.985  1.00 81.11           H  
ATOM    662  OG1 THR A  41      18.954  26.886  11.480  1.00 81.11           O  
ATOM    663  HG1 THR A  41      18.981  27.261  10.597  1.00 81.11           H  
ATOM    664  N   ILE A  42      14.522  26.636  12.318  1.00 75.84           N  
ATOM    665  H   ILE A  42      14.805  25.670  12.243  1.00 75.84           H  
ATOM    666  CA  ILE A  42      13.229  26.915  12.928  1.00 75.84           C  
ATOM    667  HA  ILE A  42      13.122  27.992  13.053  1.00 75.84           H  
ATOM    668  C   ILE A  42      13.210  26.274  14.290  1.00 75.84           C  
ATOM    669  CB  ILE A  42      12.074  26.455  12.037  1.00 75.84           C  
ATOM    670  HB  ILE A  42      12.154  25.382  11.861  1.00 75.84           H  
ATOM    671  O   ILE A  42      13.252  25.054  14.414  1.00 75.84           O  
ATOM    672  CG1 ILE A  42      12.285  27.209  10.709  1.00 75.84           C  
ATOM    673 HG12 ILE A  42      12.359  28.283  10.879  1.00 75.84           H  
ATOM    674 HG13 ILE A  42      13.199  26.866  10.224  1.00 75.84           H  
ATOM    675  CG2 ILE A  42      10.714  26.754  12.708  1.00 75.84           C  
ATOM    676 HG21 ILE A  42       9.901  26.392  12.080  1.00 75.84           H  
ATOM    677 HG22 ILE A  42      10.642  26.236  13.665  1.00 75.84           H  
ATOM    678 HG23 ILE A  42      10.604  27.827  12.869  1.00 75.84           H  
ATOM    679  CD1 ILE A  42      11.204  26.954   9.721  1.00 75.84           C  
ATOM    680 HD11 ILE A  42      10.288  27.437  10.060  1.00 75.84           H  
ATOM    681 HD12 ILE A  42      11.488  27.350   8.746  1.00 75.84           H  
ATOM    682 HD13 ILE A  42      11.116  25.868   9.678  1.00 75.84           H  
ATOM    683  N   LYS A  43      13.174  27.120  15.312  1.00 79.66           N  
ATOM    684  H   LYS A  43      13.100  28.105  15.102  1.00 79.66           H  
ATOM    685  CA  LYS A  43      13.227  26.698  16.703  1.00 79.66           C  
ATOM    686  HA  LYS A  43      13.635  25.687  16.728  1.00 79.66           H  
ATOM    687  C   LYS A  43      11.835  26.616  17.307  1.00 79.66           C  
ATOM    688  CB  LYS A  43      14.164  27.604  17.511  1.00 79.66           C  
ATOM    689  HB2 LYS A  43      13.810  28.633  17.464  1.00 79.66           H  
ATOM    690  HB3 LYS A  43      14.143  27.277  18.551  1.00 79.66           H  
ATOM    691  O   LYS A  43      10.961  27.415  16.963  1.00 79.66           O  
ATOM    692  CG  LYS A  43      15.610  27.527  16.996  1.00 79.66           C  
ATOM    693  HG2 LYS A  43      15.670  27.976  16.005  1.00 79.66           H  
ATOM    694  HG3 LYS A  43      15.909  26.481  16.929  1.00 79.66           H  
ATOM    695  CD  LYS A  43      16.572  28.259  17.940  1.00 79.66           C  
ATOM    696  HD2 LYS A  43      16.485  27.826  18.936  1.00 79.66           H  
ATOM    697  HD3 LYS A  43      16.305  29.315  17.981  1.00 79.66           H  
ATOM    698  CE  LYS A  43      18.013  28.101  17.438  1.00 79.66           C  
ATOM    699  HE2 LYS A  43      18.218  27.038  17.312  1.00 79.66           H  
ATOM    700  HE3 LYS A  43      18.097  28.568  16.457  1.00 79.66           H  
ATOM    701  NZ  LYS A  43      18.998  28.694  18.378  1.00 79.66           N  
ATOM    702  HZ1 LYS A  43      18.836  29.684  18.497  1.00 79.66           H  
ATOM    703  HZ2 LYS A  43      18.946  28.241  19.279  1.00 79.66           H  
ATOM    704  HZ3 LYS A  43      19.936  28.570  18.023  1.00 79.66           H  
ATOM    705  N   ASN A  44      11.666  25.705  18.259  1.00 78.23           N  
ATOM    706  H   ASN A  44      12.454  25.113  18.480  1.00 78.23           H  
ATOM    707  CA  ASN A  44      10.453  25.542  19.063  1.00 78.23           C  
ATOM    708  HA  ASN A  44      10.620  24.643  19.656  1.00 78.23           H  
ATOM    709  C   ASN A  44       9.179  25.274  18.237  1.00 78.23           C  
ATOM    710  CB  ASN A  44      10.315  26.714  20.053  1.00 78.23           C  
ATOM    711  HB2 ASN A  44       9.446  26.547  20.689  1.00 78.23           H  
ATOM    712  HB3 ASN A  44      10.147  27.638  19.500  1.00 78.23           H  
ATOM    713  O   ASN A  44       8.092  25.776  18.537  1.00 78.23           O  
ATOM    714  CG  ASN A  44      11.518  26.882  20.960  1.00 78.23           C  
ATOM    715  ND2 ASN A  44      11.717  28.061  21.497  1.00 78.23           N  
ATOM    716 HD21 ASN A  44      12.475  28.112  22.163  1.00 78.23           H  
ATOM    717 HD22 ASN A  44      11.039  28.799  21.370  1.00 78.23           H  
ATOM    718  OD1 ASN A  44      12.292  25.975  21.205  1.00 78.23           O  
ATOM    719  N   LEU A  45       9.301  24.493  17.165  1.00 76.55           N  
ATOM    720  H   LEU A  45      10.182  24.023  17.014  1.00 76.55           H  
ATOM    721  CA  LEU A  45       8.169  24.061  16.358  1.00 76.55           C  
ATOM    722  HA  LEU A  45       7.522  24.918  16.173  1.00 76.55           H  
ATOM    723  C   LEU A  45       7.378  22.992  17.117  1.00 76.55           C  
ATOM    724  CB  LEU A  45       8.705  23.543  15.017  1.00 76.55           C  
ATOM    725  HB2 LEU A  45       9.402  22.728  15.214  1.00 76.55           H  
ATOM    726  HB3 LEU A  45       9.261  24.344  14.530  1.00 76.55           H  
ATOM    727  O   LEU A  45       7.885  21.907  17.375  1.00 76.55           O  
ATOM    728  CG  LEU A  45       7.625  23.024  14.059  1.00 76.55           C  
ATOM    729  HG  LEU A  45       7.060  22.215  14.522  1.00 76.55           H  
ATOM    730  CD1 LEU A  45       6.661  24.134  13.644  1.00 76.55           C  
ATOM    731 HD11 LEU A  45       5.950  23.725  12.927  1.00 76.55           H  
ATOM    732 HD12 LEU A  45       7.214  24.955  13.186  1.00 76.55           H  
ATOM    733 HD13 LEU A  45       6.104  24.493  14.509  1.00 76.55           H  
ATOM    734  CD2 LEU A  45       8.326  22.484  12.816  1.00 76.55           C  
ATOM    735 HD21 LEU A  45       8.887  21.586  13.077  1.00 76.55           H  
ATOM    736 HD22 LEU A  45       7.599  22.230  12.045  1.00 76.55           H  
ATOM    737 HD23 LEU A  45       9.015  23.228  12.416  1.00 76.55           H  
ATOM    738  N   TYR A  46       6.133  23.287  17.474  1.00 76.00           N  
ATOM    739  H   TYR A  46       5.753  24.194  17.242  1.00 76.00           H  
ATOM    740  CA  TYR A  46       5.264  22.311  18.125  1.00 76.00           C  
ATOM    741  HA  TYR A  46       5.873  21.651  18.743  1.00 76.00           H  
ATOM    742  C   TYR A  46       4.540  21.439  17.093  1.00 76.00           C  
ATOM    743  CB  TYR A  46       4.309  23.034  19.067  1.00 76.00           C  
ATOM    744  HB2 TYR A  46       3.784  23.809  18.510  1.00 76.00           H  
ATOM    745  HB3 TYR A  46       4.892  23.524  19.847  1.00 76.00           H  
ATOM    746  O   TYR A  46       3.941  21.954  16.146  1.00 76.00           O  
ATOM    747  CG  TYR A  46       3.291  22.130  19.724  1.00 76.00           C  
ATOM    748  CD1 TYR A  46       1.991  22.097  19.196  1.00 76.00           C  
ATOM    749  HD1 TYR A  46       1.752  22.652  18.301  1.00 76.00           H  
ATOM    750  CD2 TYR A  46       3.615  21.360  20.863  1.00 76.00           C  
ATOM    751  HD2 TYR A  46       4.627  21.341  21.241  1.00 76.00           H  
ATOM    752  CE1 TYR A  46       0.984  21.407  19.881  1.00 76.00           C  
ATOM    753  HE1 TYR A  46      -0.028  21.413  19.504  1.00 76.00           H  
ATOM    754  CE2 TYR A  46       2.603  20.645  21.543  1.00 76.00           C  
ATOM    755  HE2 TYR A  46       2.814  20.101  22.451  1.00 76.00           H  
ATOM    756  OH  TYR A  46       0.198  20.268  21.760  1.00 76.00           O  
ATOM    757  HH  TYR A  46       0.335  19.498  22.317  1.00 76.00           H  
ATOM    758  CZ  TYR A  46       1.272  20.724  21.074  1.00 76.00           C  
ATOM    759  N   VAL A  47       4.595  20.125  17.298  1.00 83.27           N  
ATOM    760  H   VAL A  47       5.100  19.805  18.113  1.00 83.27           H  
ATOM    761  CA  VAL A  47       3.980  19.091  16.462  1.00 83.27           C  
ATOM    762  HA  VAL A  47       3.783  19.495  15.469  1.00 83.27           H  
ATOM    763  C   VAL A  47       2.645  18.685  17.087  1.00 83.27           C  
ATOM    764  CB  VAL A  47       4.940  17.896  16.284  1.00 83.27           C  
ATOM    765  HB  VAL A  47       5.131  17.438  17.255  1.00 83.27           H  
ATOM    766  O   VAL A  47       2.608  17.905  18.035  1.00 83.27           O  
ATOM    767  CG1 VAL A  47       4.339  16.844  15.352  1.00 83.27           C  
ATOM    768 HG11 VAL A  47       5.042  16.023  15.210  1.00 83.27           H  
ATOM    769 HG12 VAL A  47       4.087  17.276  14.383  1.00 83.27           H  
ATOM    770 HG13 VAL A  47       3.442  16.426  15.808  1.00 83.27           H  
ATOM    771  CG2 VAL A  47       6.287  18.329  15.684  1.00 83.27           C  
ATOM    772 HG21 VAL A  47       6.131  18.817  14.722  1.00 83.27           H  
ATOM    773 HG22 VAL A  47       6.925  17.456  15.546  1.00 83.27           H  
ATOM    774 HG23 VAL A  47       6.798  19.015  16.360  1.00 83.27           H  
ATOM    775  N   SER A  48       1.540  19.241  16.585  1.00 75.84           N  
ATOM    776  H   SER A  48       1.633  19.894  15.820  1.00 75.84           H  
ATOM    777  CA  SER A  48       0.197  19.053  17.166  1.00 75.84           C  
ATOM    778  HA  SER A  48       0.271  19.063  18.253  1.00 75.84           H  
ATOM    779  C   SER A  48      -0.499  17.750  16.777  1.00 75.84           C  
ATOM    780  CB  SER A  48      -0.708  20.205  16.731  1.00 75.84           C  
ATOM    781  HB2 SER A  48      -0.296  21.143  17.103  1.00 75.84           H  
ATOM    782  HB3 SER A  48      -1.703  20.067  17.154  1.00 75.84           H  
ATOM    783  O   SER A  48      -1.441  17.335  17.438  1.00 75.84           O  
ATOM    784  OG  SER A  48      -0.795  20.269  15.316  1.00 75.84           O  
ATOM    785  HG  SER A  48      -1.176  19.459  14.967  1.00 75.84           H  
ATOM    786  N   SER A  49      -0.092  17.134  15.673  1.00 84.08           N  
ATOM    787  H   SER A  49       0.707  17.503  15.177  1.00 84.08           H  
ATOM    788  CA  SER A  49      -0.680  15.907  15.132  1.00 84.08           C  
ATOM    789  HA  SER A  49      -1.264  15.403  15.902  1.00 84.08           H  
ATOM    790  C   SER A  49       0.425  14.968  14.690  1.00 84.08           C  
ATOM    791  CB  SER A  49      -1.608  16.214  13.955  1.00 84.08           C  
ATOM    792  HB2 SER A  49      -2.468  16.777  14.316  1.00 84.08           H  
ATOM    793  HB3 SER A  49      -1.965  15.287  13.506  1.00 84.08           H  
ATOM    794  O   SER A  49       1.581  15.369  14.588  1.00 84.08           O  
ATOM    795  OG  SER A  49      -0.931  16.981  12.986  1.00 84.08           O  
ATOM    796  HG  SER A  49      -0.115  16.555  12.711  1.00 84.08           H  
ATOM    797  N   PHE A  50       0.081  13.710  14.441  1.00 92.85           N  
ATOM    798  H   PHE A  50      -0.891  13.440  14.468  1.00 92.85           H  
ATOM    799  CA  PHE A  50       1.041  12.764  13.895  1.00 92.85           C  
ATOM    800  HA  PHE A  50       1.936  12.755  14.517  1.00 92.85           H  
ATOM    801  C   PHE A  50       1.422  13.219  12.484  1.00 92.85           C  
ATOM    802  CB  PHE A  50       0.404  11.380  13.920  1.00 92.85           C  
ATOM    803  HB2 PHE A  50      -0.440  11.351  13.231  1.00 92.85           H  
ATOM    804  HB3 PHE A  50       0.013  11.192  14.920  1.00 92.85           H  
ATOM    805  O   PHE A  50       0.544  13.357  11.630  1.00 92.85           O  
ATOM    806  CG  PHE A  50       1.372  10.277  13.582  1.00 92.85           C  
ATOM    807  CD1 PHE A  50       1.443   9.766  12.275  1.00 92.85           C  
ATOM    808  HD1 PHE A  50       0.823  10.185  11.497  1.00 92.85           H  
ATOM    809  CD2 PHE A  50       2.195   9.747  14.589  1.00 92.85           C  
ATOM    810  HD2 PHE A  50       2.163  10.154  15.590  1.00 92.85           H  
ATOM    811  CE1 PHE A  50       2.280   8.675  11.994  1.00 92.85           C  
ATOM    812  HE1 PHE A  50       2.287   8.233  11.008  1.00 92.85           H  
ATOM    813  CE2 PHE A  50       3.059   8.684  14.295  1.00 92.85           C  
ATOM    814  HE2 PHE A  50       3.712   8.292  15.060  1.00 92.85           H  
ATOM    815  CZ  PHE A  50       3.072   8.121  13.011  1.00 92.85           C  
ATOM    816  HZ  PHE A  50       3.695   7.262  12.804  1.00 92.85           H  
ATOM    817  N   THR A  51       2.700  13.505  12.252  1.00 90.58           N  
ATOM    818  H   THR A  51       3.377  13.338  12.983  1.00 90.58           H  
ATOM    819  CA  THR A  51       3.134  14.219  11.044  1.00 90.58           C  
ATOM    820  HA  THR A  51       2.291  14.306  10.359  1.00 90.58           H  
ATOM    821  C   THR A  51       4.212  13.442  10.315  1.00 90.58           C  
ATOM    822  CB  THR A  51       3.573  15.658  11.363  1.00 90.58           C  
ATOM    823  HB  THR A  51       4.351  15.651  12.126  1.00 90.58           H  
ATOM    824  O   THR A  51       5.195  13.003  10.908  1.00 90.58           O  
ATOM    825  CG2 THR A  51       4.076  16.424  10.138  1.00 90.58           C  
ATOM    826 HG21 THR A  51       3.331  16.385   9.343  1.00 90.58           H  
ATOM    827 HG22 THR A  51       5.008  15.987   9.780  1.00 90.58           H  
ATOM    828 HG23 THR A  51       4.267  17.463  10.407  1.00 90.58           H  
ATOM    829  OG1 THR A  51       2.454  16.374  11.841  1.00 90.58           O  
ATOM    830  HG1 THR A  51       2.577  17.312  11.677  1.00 90.58           H  
ATOM    831  N   LEU A  52       4.027  13.310   9.005  1.00 93.69           N  
ATOM    832  H   LEU A  52       3.187  13.697   8.601  1.00 93.69           H  
ATOM    833  CA  LEU A  52       4.983  12.715   8.086  1.00 93.69           C  
ATOM    834  HA  LEU A  52       5.750  12.191   8.656  1.00 93.69           H  
ATOM    835  C   LEU A  52       5.663  13.821   7.286  1.00 93.69           C  
ATOM    836  CB  LEU A  52       4.279  11.694   7.177  1.00 93.69           C  
ATOM    837  HB2 LEU A  52       5.040  11.173   6.597  1.00 93.69           H  
ATOM    838  HB3 LEU A  52       3.635  12.233   6.481  1.00 93.69           H  
ATOM    839  O   LEU A  52       4.989  14.715   6.770  1.00 93.69           O  
ATOM    840  CG  LEU A  52       3.416  10.662   7.922  1.00 93.69           C  
ATOM    841  HG  LEU A  52       2.595  11.170   8.428  1.00 93.69           H  
ATOM    842  CD1 LEU A  52       2.814   9.660   6.939  1.00 93.69           C  
ATOM    843 HD11 LEU A  52       2.154   8.973   7.467  1.00 93.69           H  
ATOM    844 HD12 LEU A  52       3.605   9.093   6.448  1.00 93.69           H  
ATOM    845 HD13 LEU A  52       2.237  10.196   6.185  1.00 93.69           H  
ATOM    846  CD2 LEU A  52       4.226   9.889   8.957  1.00 93.69           C  
ATOM    847 HD21 LEU A  52       4.700  10.565   9.668  1.00 93.69           H  
ATOM    848 HD22 LEU A  52       3.554   9.249   9.528  1.00 93.69           H  
ATOM    849 HD23 LEU A  52       4.984   9.291   8.452  1.00 93.69           H  
ATOM    850  N   VAL A  53       6.986  13.755   7.165  1.00 90.81           N  
ATOM    851  H   VAL A  53       7.468  13.002   7.635  1.00 90.81           H  
ATOM    852  CA  VAL A  53       7.764  14.657   6.306  1.00 90.81           C  
ATOM    853  HA  VAL A  53       7.080  15.323   5.780  1.00 90.81           H  
ATOM    854  C   VAL A  53       8.492  13.818   5.268  1.00 90.81           C  
ATOM    855  CB  VAL A  53       8.728  15.557   7.104  1.00 90.81           C  
ATOM    856  HB  VAL A  53       9.513  14.950   7.556  1.00 90.81           H  
ATOM    857  O   VAL A  53       9.459  13.137   5.595  1.00 90.81           O  
ATOM    858  CG1 VAL A  53       9.405  16.578   6.185  1.00 90.81           C  
ATOM    859 HG11 VAL A  53       9.998  16.067   5.427  1.00 90.81           H  
ATOM    860 HG12 VAL A  53      10.073  17.216   6.764  1.00 90.81           H  
ATOM    861 HG13 VAL A  53       8.646  17.189   5.698  1.00 90.81           H  
ATOM    862  CG2 VAL A  53       8.007  16.320   8.226  1.00 90.81           C  
ATOM    863 HG21 VAL A  53       7.179  16.895   7.812  1.00 90.81           H  
ATOM    864 HG22 VAL A  53       8.706  16.991   8.725  1.00 90.81           H  
ATOM    865 HG23 VAL A  53       7.623  15.617   8.965  1.00 90.81           H  
ATOM    866  N   CYS A  54       8.012  13.841   4.027  1.00 91.87           N  
ATOM    867  H   CYS A  54       7.279  14.505   3.821  1.00 91.87           H  
ATOM    868  CA  CYS A  54       8.658  13.177   2.901  1.00 91.87           C  
ATOM    869  HA  CYS A  54       9.101  12.237   3.230  1.00 91.87           H  
ATOM    870  C   CYS A  54       9.764  14.086   2.368  1.00 91.87           C  
ATOM    871  CB  CYS A  54       7.608  12.869   1.827  1.00 91.87           C  
ATOM    872  HB2 CYS A  54       6.777  12.322   2.274  1.00 91.87           H  
ATOM    873  HB3 CYS A  54       7.231  13.798   1.399  1.00 91.87           H  
ATOM    874  O   CYS A  54       9.480  15.127   1.780  1.00 91.87           O  
ATOM    875  SG  CYS A  54       8.338  11.839   0.522  1.00 91.87           S  
ATOM    876  HG  CYS A  54       9.537  12.425   0.449  1.00 91.87           H  
ATOM    877  N   PHE A  55      11.015  13.703   2.575  1.00 90.52           N  
ATOM    878  H   PHE A  55      11.179  12.783   2.957  1.00 90.52           H  
ATOM    879  CA  PHE A  55      12.190  14.462   2.172  1.00 90.52           C  
ATOM    880  HA  PHE A  55      11.917  15.494   1.955  1.00 90.52           H  
ATOM    881  C   PHE A  55      12.791  13.859   0.898  1.00 90.52           C  
ATOM    882  CB  PHE A  55      13.160  14.471   3.352  1.00 90.52           C  
ATOM    883  HB2 PHE A  55      13.273  13.455   3.730  1.00 90.52           H  
ATOM    884  HB3 PHE A  55      12.739  15.077   4.155  1.00 90.52           H  
ATOM    885  O   PHE A  55      12.952  12.644   0.807  1.00 90.52           O  
ATOM    886  CG  PHE A  55      14.521  15.004   2.995  1.00 90.52           C  
ATOM    887  CD1 PHE A  55      15.554  14.093   2.723  1.00 90.52           C  
ATOM    888  HD1 PHE A  55      15.371  13.031   2.781  1.00 90.52           H  
ATOM    889  CD2 PHE A  55      14.747  16.390   2.905  1.00 90.52           C  
ATOM    890  HD2 PHE A  55      13.949  17.092   3.100  1.00 90.52           H  
ATOM    891  CE1 PHE A  55      16.827  14.561   2.387  1.00 90.52           C  
ATOM    892  HE1 PHE A  55      17.633  13.866   2.201  1.00 90.52           H  
ATOM    893  CE2 PHE A  55      16.026  16.861   2.574  1.00 90.52           C  
ATOM    894  HE2 PHE A  55      16.220  17.922   2.510  1.00 90.52           H  
ATOM    895  CZ  PHE A  55      17.055  15.938   2.326  1.00 90.52           C  
ATOM    896  HZ  PHE A  55      18.057  16.269   2.098  1.00 90.52           H  
ATOM    897  N   ARG A  56      13.082  14.701  -0.102  1.00 90.40           N  
ATOM    898  H   ARG A  56      12.912  15.686   0.040  1.00 90.40           H  
ATOM    899  CA  ARG A  56      13.508  14.262  -1.443  1.00 90.40           C  
ATOM    900  HA  ARG A  56      13.621  13.178  -1.460  1.00 90.40           H  
ATOM    901  C   ARG A  56      14.872  14.804  -1.854  1.00 90.40           C  
ATOM    902  CB  ARG A  56      12.435  14.652  -2.475  1.00 90.40           C  
ATOM    903  HB2 ARG A  56      12.802  14.410  -3.473  1.00 90.40           H  
ATOM    904  HB3 ARG A  56      12.259  15.726  -2.427  1.00 90.40           H  
ATOM    905  O   ARG A  56      15.576  14.138  -2.602  1.00 90.40           O  
ATOM    906  CG  ARG A  56      11.118  13.892  -2.243  1.00 90.40           C  
ATOM    907  HG2 ARG A  56      11.318  12.823  -2.313  1.00 90.40           H  
ATOM    908  HG3 ARG A  56      10.732  14.101  -1.245  1.00 90.40           H  
ATOM    909  CD  ARG A  56      10.042  14.255  -3.269  1.00 90.40           C  
ATOM    910  HD2 ARG A  56       9.214  13.554  -3.160  1.00 90.40           H  
ATOM    911  HD3 ARG A  56      10.457  14.140  -4.271  1.00 90.40           H  
ATOM    912  NE  ARG A  56       9.570  15.635  -3.094  1.00 90.40           N  
ATOM    913  HE  ARG A  56      10.194  16.361  -3.416  1.00 90.40           H  
ATOM    914  NH1 ARG A  56       7.361  15.299  -2.505  1.00 90.40           N  
ATOM    915 HH11 ARG A  56       6.480  15.752  -2.308  1.00 90.40           H  
ATOM    916 HH12 ARG A  56       7.461  14.296  -2.449  1.00 90.40           H  
ATOM    917  NH2 ARG A  56       8.172  17.343  -2.658  1.00 90.40           N  
ATOM    918 HH21 ARG A  56       8.894  18.008  -2.896  1.00 90.40           H  
ATOM    919 HH22 ARG A  56       7.233  17.647  -2.447  1.00 90.40           H  
ATOM    920  CZ  ARG A  56       8.382  16.073  -2.747  1.00 90.40           C  
ATOM    921  N   SER A  57      15.240  16.005  -1.411  1.00 89.19           N  
ATOM    922  H   SER A  57      14.629  16.501  -0.778  1.00 89.19           H  
ATOM    923  CA  SER A  57      16.563  16.584  -1.682  1.00 89.19           C  
ATOM    924  HA  SER A  57      17.311  15.796  -1.589  1.00 89.19           H  
ATOM    925  C   SER A  57      16.922  17.690  -0.692  1.00 89.19           C  
ATOM    926  CB  SER A  57      16.629  17.144  -3.111  1.00 89.19           C  
ATOM    927  HB2 SER A  57      17.641  17.497  -3.311  1.00 89.19           H  
ATOM    928  HB3 SER A  57      16.396  16.355  -3.825  1.00 89.19           H  
ATOM    929  O   SER A  57      16.027  18.334  -0.140  1.00 89.19           O  
ATOM    930  OG  SER A  57      15.725  18.219  -3.287  1.00 89.19           O  
ATOM    931  HG  SER A  57      14.843  17.890  -3.101  1.00 89.19           H  
ATOM    932  N   GLY A  58      18.225  17.931  -0.517  1.00 89.57           N  
ATOM    933  H   GLY A  58      18.884  17.295  -0.942  1.00 89.57           H  
ATOM    934  CA  GLY A  58      18.795  18.928   0.395  1.00 89.57           C  
ATOM    935  HA2 GLY A  58      19.508  19.555  -0.140  1.00 89.57           H  
ATOM    936  HA3 GLY A  58      18.008  19.575   0.782  1.00 89.57           H  
ATOM    937  C   GLY A  58      19.518  18.263   1.567  1.00 89.57           C  
ATOM    938  O   GLY A  58      20.025  17.154   1.430  1.00 89.57           O  
ATOM    939  N   LYS A  59      19.532  18.918   2.727  1.00 91.68           N  
ATOM    940  H   LYS A  59      19.284  19.896   2.717  1.00 91.68           H  
ATOM    941  CA  LYS A  59      19.749  18.283   4.034  1.00 91.68           C  
ATOM    942  HA  LYS A  59      19.619  17.205   3.935  1.00 91.68           H  
ATOM    943  C   LYS A  59      18.728  18.801   5.032  1.00 91.68           C  
ATOM    944  CB  LYS A  59      21.154  18.550   4.577  1.00 91.68           C  
ATOM    945  HB2 LYS A  59      21.235  18.119   5.574  1.00 91.68           H  
ATOM    946  HB3 LYS A  59      21.282  19.629   4.665  1.00 91.68           H  
ATOM    947  O   LYS A  59      18.433  19.998   5.066  1.00 91.68           O  
ATOM    948  CG  LYS A  59      22.281  17.981   3.713  1.00 91.68           C  
ATOM    949  HG2 LYS A  59      22.169  18.350   2.694  1.00 91.68           H  
ATOM    950  HG3 LYS A  59      22.251  16.892   3.714  1.00 91.68           H  
ATOM    951  CD  LYS A  59      23.611  18.481   4.276  1.00 91.68           C  
ATOM    952  HD2 LYS A  59      23.820  17.988   5.225  1.00 91.68           H  
ATOM    953  HD3 LYS A  59      23.518  19.551   4.459  1.00 91.68           H  
ATOM    954  CE  LYS A  59      24.763  18.254   3.304  1.00 91.68           C  
ATOM    955  HE2 LYS A  59      25.117  17.227   3.393  1.00 91.68           H  
ATOM    956  HE3 LYS A  59      24.397  18.409   2.289  1.00 91.68           H  
ATOM    957  NZ  LYS A  59      25.830  19.237   3.603  1.00 91.68           N  
ATOM    958  HZ1 LYS A  59      26.605  19.167   2.959  1.00 91.68           H  
ATOM    959  HZ2 LYS A  59      26.147  19.147   4.558  1.00 91.68           H  
ATOM    960  HZ3 LYS A  59      25.457  20.173   3.539  1.00 91.68           H  
ATOM    961  N   LEU A  60      18.222  17.912   5.874  1.00 91.09           N  
ATOM    962  H   LEU A  60      18.523  16.953   5.778  1.00 91.09           H  
ATOM    963  CA  LEU A  60      17.287  18.243   6.940  1.00 91.09           C  
ATOM    964  HA  LEU A  60      17.227  19.326   7.041  1.00 91.09           H  
ATOM    965  C   LEU A  60      17.818  17.679   8.253  1.00 91.09           C  
ATOM    966  CB  LEU A  60      15.889  17.744   6.534  1.00 91.09           C  
ATOM    967  HB2 LEU A  60      15.656  18.202   5.572  1.00 91.09           H  
ATOM    968  HB3 LEU A  60      15.915  16.666   6.375  1.00 91.09           H  
ATOM    969  O   LEU A  60      18.022  16.481   8.394  1.00 91.09           O  
ATOM    970  CG  LEU A  60      14.751  18.089   7.516  1.00 91.09           C  
ATOM    971  HG  LEU A  60      14.842  19.125   7.842  1.00 91.09           H  
ATOM    972  CD1 LEU A  60      13.402  17.923   6.812  1.00 91.09           C  
ATOM    973 HD11 LEU A  60      13.257  16.878   6.538  1.00 91.09           H  
ATOM    974 HD12 LEU A  60      13.374  18.529   5.907  1.00 91.09           H  
ATOM    975 HD13 LEU A  60      12.596  18.242   7.474  1.00 91.09           H  
ATOM    976  CD2 LEU A  60      14.741  17.189   8.750  1.00 91.09           C  
ATOM    977 HD21 LEU A  60      13.763  17.206   9.231  1.00 91.09           H  
ATOM    978 HD22 LEU A  60      14.995  16.171   8.455  1.00 91.09           H  
ATOM    979 HD23 LEU A  60      15.475  17.538   9.475  1.00 91.09           H  
ATOM    980  N   THR A  61      18.031  18.545   9.237  1.00 92.19           N  
ATOM    981  H   THR A  61      17.830  19.519   9.059  1.00 92.19           H  
ATOM    982  CA  THR A  61      18.296  18.135  10.619  1.00 92.19           C  
ATOM    983  HA  THR A  61      18.462  17.059  10.662  1.00 92.19           H  
ATOM    984  C   THR A  61      17.085  18.465  11.470  1.00 92.19           C  
ATOM    985  CB  THR A  61      19.548  18.811  11.179  1.00 92.19           C  
ATOM    986  HB  THR A  61      19.383  19.887  11.222  1.00 92.19           H  
ATOM    987  O   THR A  61      16.593  19.591  11.432  1.00 92.19           O  
ATOM    988  CG2 THR A  61      19.906  18.311  12.578  1.00 92.19           C  
ATOM    989 HG21 THR A  61      20.047  17.230  12.565  1.00 92.19           H  
ATOM    990 HG22 THR A  61      19.113  18.562  13.283  1.00 92.19           H  
ATOM    991 HG23 THR A  61      20.831  18.785  12.908  1.00 92.19           H  
ATOM    992  OG1 THR A  61      20.643  18.559  10.335  1.00 92.19           O  
ATOM    993  HG1 THR A  61      20.302  18.417   9.449  1.00 92.19           H  
ATOM    994  N   ILE A  62      16.601  17.503  12.245  1.00 93.09           N  
ATOM    995  H   ILE A  62      17.051  16.599  12.232  1.00 93.09           H  
ATOM    996  CA  ILE A  62      15.503  17.704  13.186  1.00 93.09           C  
ATOM    997  HA  ILE A  62      15.324  18.776  13.272  1.00 93.09           H  
ATOM    998  C   ILE A  62      15.918  17.215  14.569  1.00 93.09           C  
ATOM    999  CB  ILE A  62      14.198  17.076  12.660  1.00 93.09           C  
ATOM   1000  HB  ILE A  62      13.998  17.518  11.684  1.00 93.09           H  
ATOM   1001  O   ILE A  62      16.509  16.146  14.703  1.00 93.09           O  
ATOM   1002  CG1 ILE A  62      13.020  17.448  13.585  1.00 93.09           C  
ATOM   1003 HG12 ILE A  62      13.048  18.519  13.788  1.00 93.09           H  
ATOM   1004 HG13 ILE A  62      13.122  16.931  14.539  1.00 93.09           H  
ATOM   1005  CG2 ILE A  62      14.340  15.556  12.470  1.00 93.09           C  
ATOM   1006 HG21 ILE A  62      15.137  15.339  11.758  1.00 93.09           H  
ATOM   1007 HG22 ILE A  62      14.583  15.083  13.422  1.00 93.09           H  
ATOM   1008 HG23 ILE A  62      13.421  15.119  12.079  1.00 93.09           H  
ATOM   1009  CD1 ILE A  62      11.653  17.116  12.983  1.00 93.09           C  
ATOM   1010 HD11 ILE A  62      11.523  17.636  12.033  1.00 93.09           H  
ATOM   1011 HD12 ILE A  62      10.866  17.418  13.674  1.00 93.09           H  
ATOM   1012 HD13 ILE A  62      11.572  16.041  12.823  1.00 93.09           H  
ATOM   1013  N   SER A  63      15.625  17.999  15.601  1.00 93.13           N  
ATOM   1014  H   SER A  63      15.195  18.897  15.433  1.00 93.13           H  
ATOM   1015  CA  SER A  63      15.979  17.649  16.975  1.00 93.13           C  
ATOM   1016  HA  SER A  63      16.103  16.567  17.026  1.00 93.13           H  
ATOM   1017  C   SER A  63      14.894  18.001  17.977  1.00 93.13           C  
ATOM   1018  CB  SER A  63      17.314  18.280  17.378  1.00 93.13           C  
ATOM   1019  HB2 SER A  63      17.580  17.938  18.378  1.00 93.13           H  
ATOM   1020  HB3 SER A  63      18.082  17.939  16.685  1.00 93.13           H  
ATOM   1021  O   SER A  63      14.146  18.958  17.792  1.00 93.13           O  
ATOM   1022  OG  SER A  63      17.287  19.700  17.364  1.00 93.13           O  
ATOM   1023  HG  SER A  63      18.193  19.973  17.525  1.00 93.13           H  
ATOM   1024  N   ASN A  64      14.821  17.237  19.060  1.00 91.23           N  
ATOM   1025  H   ASN A  64      15.493  16.486  19.134  1.00 91.23           H  
ATOM   1026  CA  ASN A  64      14.090  17.583  20.277  1.00 91.23           C  
ATOM   1027  HA  ASN A  64      13.726  18.607  20.197  1.00 91.23           H  
ATOM   1028  C   ASN A  64      15.082  17.580  21.467  1.00 91.23           C  
ATOM   1029  CB  ASN A  64      12.844  16.666  20.385  1.00 91.23           C  
ATOM   1030  HB2 ASN A  64      12.202  17.014  21.194  1.00 91.23           H  
ATOM   1031  HB3 ASN A  64      12.272  16.752  19.461  1.00 91.23           H  
ATOM   1032  O   ASN A  64      16.288  17.713  21.266  1.00 91.23           O  
ATOM   1033  CG  ASN A  64      13.152  15.198  20.622  1.00 91.23           C  
ATOM   1034  ND2 ASN A  64      12.316  14.273  20.214  1.00 91.23           N  
ATOM   1035 HD21 ASN A  64      11.493  14.509  19.677  1.00 91.23           H  
ATOM   1036 HD22 ASN A  64      12.645  13.321  20.286  1.00 91.23           H  
ATOM   1037  OD1 ASN A  64      14.137  14.871  21.243  1.00 91.23           O  
ATOM   1038  N   ASN A  65      14.602  17.455  22.708  1.00 88.12           N  
ATOM   1039  H   ASN A  65      13.605  17.351  22.832  1.00 88.12           H  
ATOM   1040  CA  ASN A  65      15.468  17.439  23.900  1.00 88.12           C  
ATOM   1041  HA  ASN A  65      16.192  18.249  23.814  1.00 88.12           H  
ATOM   1042  C   ASN A  65      16.298  16.146  24.075  1.00 88.12           C  
ATOM   1043  CB  ASN A  65      14.603  17.689  25.149  1.00 88.12           C  
ATOM   1044  HB2 ASN A  65      15.221  17.554  26.036  1.00 88.12           H  
ATOM   1045  HB3 ASN A  65      13.802  16.950  25.191  1.00 88.12           H  
ATOM   1046  O   ASN A  65      17.149  16.093  24.960  1.00 88.12           O  
ATOM   1047  CG  ASN A  65      14.010  19.084  25.231  1.00 88.12           C  
ATOM   1048  ND2 ASN A  65      13.118  19.303  26.167  1.00 88.12           N  
ATOM   1049 HD21 ASN A  65      12.893  18.577  26.833  1.00 88.12           H  
ATOM   1050 HD22 ASN A  65      12.774  20.249  26.238  1.00 88.12           H  
ATOM   1051  OD1 ASN A  65      14.316  19.992  24.478  1.00 88.12           O  
ATOM   1052  N   HIS A  66      16.032  15.102  23.289  1.00 86.39           N  
ATOM   1053  H   HIS A  66      15.349  15.221  22.555  1.00 86.39           H  
ATOM   1054  CA  HIS A  66      16.612  13.762  23.441  1.00 86.39           C  
ATOM   1055  HA  HIS A  66      17.436  13.790  24.153  1.00 86.39           H  
ATOM   1056  C   HIS A  66      17.181  13.204  22.131  1.00 86.39           C  
ATOM   1057  CB  HIS A  66      15.526  12.817  23.979  1.00 86.39           C  
ATOM   1058  HB2 HIS A  66      14.724  12.738  23.246  1.00 86.39           H  
ATOM   1059  HB3 HIS A  66      15.956  11.823  24.103  1.00 86.39           H  
ATOM   1060  O   HIS A  66      18.239  12.583  22.141  1.00 86.39           O  
ATOM   1061  CG  HIS A  66      14.947  13.256  25.300  1.00 86.39           C  
ATOM   1062  CD2 HIS A  66      13.638  13.554  25.562  1.00 86.39           C  
ATOM   1063  HD2 HIS A  66      12.826  13.486  24.853  1.00 86.39           H  
ATOM   1064  ND1 HIS A  66      15.655  13.492  26.454  1.00 86.39           N  
ATOM   1065  HD1 HIS A  66      16.662  13.496  26.526  1.00 86.39           H  
ATOM   1066  CE1 HIS A  66      14.792  13.914  27.392  1.00 86.39           C  
ATOM   1067  HE1 HIS A  66      15.064  14.218  28.392  1.00 86.39           H  
ATOM   1068  NE2 HIS A  66      13.547  13.981  26.892  1.00 86.39           N  
ATOM   1069  N   ASP A  67      16.499  13.457  21.017  1.00 87.32           N  
ATOM   1070  H   ASP A  67      15.643  13.985  21.103  1.00 87.32           H  
ATOM   1071  CA  ASP A  67      16.779  12.902  19.701  1.00 87.32           C  
ATOM   1072  HA  ASP A  67      17.521  12.108  19.793  1.00 87.32           H  
ATOM   1073  C   ASP A  67      17.315  14.000  18.775  1.00 87.32           C  
ATOM   1074  CB  ASP A  67      15.498  12.290  19.100  1.00 87.32           C  
ATOM   1075  HB2 ASP A  67      14.825  13.103  18.828  1.00 87.32           H  
ATOM   1076  HB3 ASP A  67      15.760  11.761  18.184  1.00 87.32           H  
ATOM   1077  O   ASP A  67      16.814  15.128  18.770  1.00 87.32           O  
ATOM   1078  CG  ASP A  67      14.742  11.327  20.026  1.00 87.32           C  
ATOM   1079  OD1 ASP A  67      15.393  10.442  20.614  1.00 87.32           O  
ATOM   1080  OD2 ASP A  67      13.491  11.476  20.115  1.00 87.32           O  
ATOM   1081  N   THR A  68      18.299  13.671  17.941  1.00 92.61           N  
ATOM   1082  H   THR A  68      18.682  12.738  17.996  1.00 92.61           H  
ATOM   1083  CA  THR A  68      18.674  14.475  16.771  1.00 92.61           C  
ATOM   1084  HA  THR A  68      17.869  15.172  16.539  1.00 92.61           H  
ATOM   1085  C   THR A  68      18.846  13.545  15.582  1.00 92.61           C  
ATOM   1086  CB  THR A  68      19.946  15.298  17.008  1.00 92.61           C  
ATOM   1087  HB  THR A  68      20.775  14.637  17.262  1.00 92.61           H  
ATOM   1088  O   THR A  68      19.629  12.601  15.645  1.00 92.61           O  
ATOM   1089  CG2 THR A  68      20.318  16.146  15.791  1.00 92.61           C  
ATOM   1090 HG21 THR A  68      21.162  16.788  16.041  1.00 92.61           H  
ATOM   1091 HG22 THR A  68      20.603  15.499  14.961  1.00 92.61           H  
ATOM   1092 HG23 THR A  68      19.472  16.759  15.478  1.00 92.61           H  
ATOM   1093  OG1 THR A  68      19.719  16.197  18.069  1.00 92.61           O  
ATOM   1094  HG1 THR A  68      19.243  15.709  18.745  1.00 92.61           H  
ATOM   1095  N   ILE A  69      18.107  13.812  14.509  1.00 94.51           N  
ATOM   1096  H   ILE A  69      17.512  14.627  14.528  1.00 94.51           H  
ATOM   1097  CA  ILE A  69      18.139  13.037  13.271  1.00 94.51           C  
ATOM   1098  HA  ILE A  69      18.840  12.210  13.381  1.00 94.51           H  
ATOM   1099  C   ILE A  69      18.650  13.933  12.148  1.00 94.51           C  
ATOM   1100  CB  ILE A  69      16.752  12.438  12.956  1.00 94.51           C  
ATOM   1101  HB  ILE A  69      16.054  13.262  12.810  1.00 94.51           H  
ATOM   1102  O   ILE A  69      18.133  15.031  11.929  1.00 94.51           O  
ATOM   1103  CG1 ILE A  69      16.184  11.559  14.095  1.00 94.51           C  
ATOM   1104 HG12 ILE A  69      16.074  12.163  14.996  1.00 94.51           H  
ATOM   1105 HG13 ILE A  69      15.185  11.229  13.810  1.00 94.51           H  
ATOM   1106  CG2 ILE A  69      16.794  11.635  11.647  1.00 94.51           C  
ATOM   1107 HG21 ILE A  69      16.989  12.292  10.800  1.00 94.51           H  
ATOM   1108 HG22 ILE A  69      17.573  10.873  11.681  1.00 94.51           H  
ATOM   1109 HG23 ILE A  69      15.830  11.152  11.487  1.00 94.51           H  
ATOM   1110  CD1 ILE A  69      17.001  10.308  14.444  1.00 94.51           C  
ATOM   1111 HD11 ILE A  69      16.521   9.791  15.276  1.00 94.51           H  
ATOM   1112 HD12 ILE A  69      18.012  10.580  14.745  1.00 94.51           H  
ATOM   1113 HD13 ILE A  69      17.043   9.628  13.593  1.00 94.51           H  
ATOM   1114  N   TYR A  70      19.650  13.434  11.429  1.00 93.47           N  
ATOM   1115  H   TYR A  70      19.976  12.502  11.643  1.00 93.47           H  
ATOM   1116  CA  TYR A  70      20.227  14.058  10.246  1.00 93.47           C  
ATOM   1117  HA  TYR A  70      19.883  15.089  10.159  1.00 93.47           H  
ATOM   1118  C   TYR A  70      19.760  13.273   9.019  1.00 93.47           C  
ATOM   1119  CB  TYR A  70      21.758  14.070  10.368  1.00 93.47           C  
ATOM   1120  HB2 TYR A  70      22.124  13.044  10.371  1.00 93.47           H  
ATOM   1121  HB3 TYR A  70      22.169  14.553   9.481  1.00 93.47           H  
ATOM   1122  O   TYR A  70      19.922  12.058   8.976  1.00 93.47           O  
ATOM   1123  CG  TYR A  70      22.289  14.776  11.605  1.00 93.47           C  
ATOM   1124  CD1 TYR A  70      22.600  16.147  11.554  1.00 93.47           C  
ATOM   1125  HD1 TYR A  70      22.463  16.694  10.634  1.00 93.47           H  
ATOM   1126  CD2 TYR A  70      22.478  14.060  12.805  1.00 93.47           C  
ATOM   1127  HD2 TYR A  70      22.253  13.004  12.846  1.00 93.47           H  
ATOM   1128  CE1 TYR A  70      23.094  16.806  12.696  1.00 93.47           C  
ATOM   1129  HE1 TYR A  70      23.329  17.859  12.644  1.00 93.47           H  
ATOM   1130  CE2 TYR A  70      22.972  14.714  13.950  1.00 93.47           C  
ATOM   1131  HE2 TYR A  70      23.121  14.170  14.871  1.00 93.47           H  
ATOM   1132  OH  TYR A  70      23.748  16.724  15.003  1.00 93.47           O  
ATOM   1133  HH  TYR A  70      23.958  17.642  14.819  1.00 93.47           H  
ATOM   1134  CZ  TYR A  70      23.278  16.089  13.897  1.00 93.47           C  
ATOM   1135  N   CYS A  71      19.148  13.959   8.056  1.00 91.56           N  
ATOM   1136  H   CYS A  71      19.007  14.952   8.179  1.00 91.56           H  
ATOM   1137  CA  CYS A  71      18.671  13.389   6.799  1.00 91.56           C  
ATOM   1138  HA  CYS A  71      18.862  12.316   6.775  1.00 91.56           H  
ATOM   1139  C   CYS A  71      19.424  14.047   5.640  1.00 91.56           C  
ATOM   1140  CB  CYS A  71      17.158  13.620   6.639  1.00 91.56           C  
ATOM   1141  HB2 CYS A  71      16.806  13.061   5.771  1.00 91.56           H  
ATOM   1142  HB3 CYS A  71      16.983  14.680   6.455  1.00 91.56           H  
ATOM   1143  O   CYS A  71      19.289  15.255   5.420  1.00 91.56           O  
ATOM   1144  SG  CYS A  71      16.218  13.120   8.109  1.00 91.56           S  
ATOM   1145  HG  CYS A  71      16.969  13.817   8.965  1.00 91.56           H  
ATOM   1146  N   ASP A  72      20.193  13.258   4.907  1.00 89.40           N  
ATOM   1147  H   ASP A  72      20.398  12.323   5.231  1.00 89.40           H  
ATOM   1148  CA  ASP A  72      20.920  13.631   3.689  1.00 89.40           C  
ATOM   1149  HA  ASP A  72      20.683  14.662   3.426  1.00 89.40           H  
ATOM   1150  C   ASP A  72      20.516  12.778   2.472  1.00 89.40           C  
ATOM   1151  CB  ASP A  72      22.430  13.556   3.966  1.00 89.40           C  
ATOM   1152  HB2 ASP A  72      22.967  13.801   3.050  1.00 89.40           H  
ATOM   1153  HB3 ASP A  72      22.676  14.323   4.701  1.00 89.40           H  
ATOM   1154  O   ASP A  72      20.796  13.157   1.335  1.00 89.40           O  
ATOM   1155  CG  ASP A  72      22.935  12.204   4.497  1.00 89.40           C  
ATOM   1156  OD1 ASP A  72      22.098  11.308   4.760  1.00 89.40           O  
ATOM   1157  OD2 ASP A  72      24.164  12.133   4.715  1.00 89.40           O  
ATOM   1158  N   GLU A  73      19.779  11.689   2.694  1.00 89.85           N  
ATOM   1159  H   GLU A  73      19.698  11.373   3.650  1.00 89.85           H  
ATOM   1160  CA  GLU A  73      19.193  10.837   1.659  1.00 89.85           C  
ATOM   1161  HA  GLU A  73      19.595  11.150   0.696  1.00 89.85           H  
ATOM   1162  C   GLU A  73      17.658  10.946   1.614  1.00 89.85           C  
ATOM   1163  CB  GLU A  73      19.612   9.378   1.874  1.00 89.85           C  
ATOM   1164  HB2 GLU A  73      19.084   8.757   1.150  1.00 89.85           H  
ATOM   1165  HB3 GLU A  73      19.323   9.064   2.877  1.00 89.85           H  
ATOM   1166  O   GLU A  73      17.027  11.270   2.626  1.00 89.85           O  
ATOM   1167  CG  GLU A  73      21.123   9.173   1.679  1.00 89.85           C  
ATOM   1168  HG2 GLU A  73      21.667   9.724   2.447  1.00 89.85           H  
ATOM   1169  HG3 GLU A  73      21.401   9.581   0.707  1.00 89.85           H  
ATOM   1170  CD  GLU A  73      21.533   7.694   1.735  1.00 89.85           C  
ATOM   1171  OE1 GLU A  73      22.672   7.397   1.305  1.00 89.85           O  
ATOM   1172  OE2 GLU A  73      20.700   6.852   2.149  1.00 89.85           O  
ATOM   1173  N   PRO A  74      17.025  10.672   0.455  1.00 93.15           N  
ATOM   1174  CA  PRO A  74      15.573  10.630   0.345  1.00 93.15           C  
ATOM   1175  HA  PRO A  74      15.197  11.630   0.561  1.00 93.15           H  
ATOM   1176  C   PRO A  74      14.940   9.619   1.304  1.00 93.15           C  
ATOM   1177  CB  PRO A  74      15.258  10.277  -1.111  1.00 93.15           C  
ATOM   1178  HB2 PRO A  74      15.134   9.199  -1.222  1.00 93.15           H  
ATOM   1179  HB3 PRO A  74      14.371  10.799  -1.470  1.00 93.15           H  
ATOM   1180  O   PRO A  74      15.364   8.468   1.419  1.00 93.15           O  
ATOM   1181  CG  PRO A  74      16.514  10.712  -1.859  1.00 93.15           C  
ATOM   1182  HG2 PRO A  74      16.657  10.143  -2.777  1.00 93.15           H  
ATOM   1183  HG3 PRO A  74      16.466  11.780  -2.071  1.00 93.15           H  
ATOM   1184  CD  PRO A  74      17.628  10.448  -0.850  1.00 93.15           C  
ATOM   1185  HD2 PRO A  74      18.459  11.127  -1.042  1.00 93.15           H  
ATOM   1186  HD3 PRO A  74      17.958   9.411  -0.923  1.00 93.15           H  
ATOM   1187  N   GLY A  75      13.854  10.033   1.945  1.00 94.39           N  
ATOM   1188  H   GLY A  75      13.501  10.959   1.750  1.00 94.39           H  
ATOM   1189  CA  GLY A  75      13.168   9.208   2.924  1.00 94.39           C  
ATOM   1190  HA2 GLY A  75      12.822   8.291   2.447  1.00 94.39           H  
ATOM   1191  HA3 GLY A  75      13.871   8.935   3.711  1.00 94.39           H  
ATOM   1192  C   GLY A  75      11.979   9.920   3.543  1.00 94.39           C  
ATOM   1193  O   GLY A  75      11.462  10.910   3.022  1.00 94.39           O  
ATOM   1194  N   MET A  76      11.513   9.397   4.668  1.00 95.40           N  
ATOM   1195  H   MET A  76      11.977   8.585   5.049  1.00 95.40           H  
ATOM   1196  CA  MET A  76      10.381   9.965   5.384  1.00 95.40           C  
ATOM   1197  HA  MET A  76      10.238  10.991   5.044  1.00 95.40           H  
ATOM   1198  C   MET A  76      10.658  10.006   6.876  1.00 95.40           C  
ATOM   1199  CB  MET A  76       9.105   9.189   5.042  1.00 95.40           C  
ATOM   1200  HB2 MET A  76       9.185   8.173   5.429  1.00 95.40           H  
ATOM   1201  HB3 MET A  76       9.001   9.143   3.958  1.00 95.40           H  
ATOM   1202  O   MET A  76      10.984   8.984   7.485  1.00 95.40           O  
ATOM   1203  CG  MET A  76       7.850   9.858   5.607  1.00 95.40           C  
ATOM   1204  HG2 MET A  76       7.810  10.884   5.242  1.00 95.40           H  
ATOM   1205  HG3 MET A  76       7.911   9.885   6.695  1.00 95.40           H  
ATOM   1206  SD  MET A  76       6.309   9.032   5.137  1.00 95.40           S  
ATOM   1207  CE  MET A  76       6.484   7.479   6.061  1.00 95.40           C  
ATOM   1208  HE1 MET A  76       6.724   7.691   7.103  1.00 95.40           H  
ATOM   1209  HE2 MET A  76       7.274   6.870   5.622  1.00 95.40           H  
ATOM   1210  HE3 MET A  76       5.546   6.926   6.015  1.00 95.40           H  
ATOM   1211  N   LEU A  77      10.479  11.189   7.458  1.00 95.00           N  
ATOM   1212  H   LEU A  77      10.212  11.970   6.876  1.00 95.00           H  
ATOM   1213  CA  LEU A  77      10.422  11.353   8.900  1.00 95.00           C  
ATOM   1214  HA  LEU A  77      11.088  10.616   9.347  1.00 95.00           H  
ATOM   1215  C   LEU A  77       9.005  11.097   9.400  1.00 95.00           C  
ATOM   1216  CB  LEU A  77      10.892  12.746   9.319  1.00 95.00           C  
ATOM   1217  HB2 LEU A  77      10.345  13.476   8.723  1.00 95.00           H  
ATOM   1218  HB3 LEU A  77      10.627  12.910  10.364  1.00 95.00           H  
ATOM   1219  O   LEU A  77       8.034  11.584   8.820  1.00 95.00           O  
ATOM   1220  CG  LEU A  77      12.399  12.977   9.156  1.00 95.00           C  
ATOM   1221  HG  LEU A  77      12.740  12.614   8.186  1.00 95.00           H  
ATOM   1222  CD1 LEU A  77      12.665  14.475   9.239  1.00 95.00           C  
ATOM   1223 HD11 LEU A  77      12.194  14.898  10.127  1.00 95.00           H  
ATOM   1224 HD12 LEU A  77      13.743  14.628   9.293  1.00 95.00           H  
ATOM   1225 HD13 LEU A  77      12.278  14.967   8.346  1.00 95.00           H  
ATOM   1226  CD2 LEU A  77      13.186  12.284  10.268  1.00 95.00           C  
ATOM   1227 HD21 LEU A  77      14.248  12.503  10.157  1.00 95.00           H  
ATOM   1228 HD22 LEU A  77      13.056  11.204  10.200  1.00 95.00           H  
ATOM   1229 HD23 LEU A  77      12.850  12.628  11.247  1.00 95.00           H  
ATOM   1230  N   VAL A  78       8.912  10.387  10.515  1.00 95.53           N  
ATOM   1231  H   VAL A  78       9.772  10.020  10.899  1.00 95.53           H  
ATOM   1232  CA  VAL A  78       7.687  10.153  11.270  1.00 95.53           C  
ATOM   1233  HA  VAL A  78       6.838  10.572  10.730  1.00 95.53           H  
ATOM   1234  C   VAL A  78       7.819  10.866  12.606  1.00 95.53           C  
ATOM   1235  CB  VAL A  78       7.435   8.650  11.464  1.00 95.53           C  
ATOM   1236  HB  VAL A  78       8.225   8.227  12.084  1.00 95.53           H  
ATOM   1237  O   VAL A  78       8.708  10.558  13.403  1.00 95.53           O  
ATOM   1238  CG1 VAL A  78       6.105   8.418  12.175  1.00 95.53           C  
ATOM   1239 HG11 VAL A  78       6.115   8.872  13.166  1.00 95.53           H  
ATOM   1240 HG12 VAL A  78       5.950   7.346  12.297  1.00 95.53           H  
ATOM   1241 HG13 VAL A  78       5.294   8.842  11.584  1.00 95.53           H  
ATOM   1242  CG2 VAL A  78       7.414   7.893  10.131  1.00 95.53           C  
ATOM   1243 HG21 VAL A  78       7.115   6.858  10.297  1.00 95.53           H  
ATOM   1244 HG22 VAL A  78       8.409   7.895   9.685  1.00 95.53           H  
ATOM   1245 HG23 VAL A  78       6.713   8.365   9.442  1.00 95.53           H  
ATOM   1246  N   LEU A  79       6.944  11.839  12.843  1.00 93.02           N  
ATOM   1247  H   LEU A  79       6.260  12.056  12.131  1.00 93.02           H  
ATOM   1248  CA  LEU A  79       6.941  12.658  14.047  1.00 93.02           C  
ATOM   1249  HA  LEU A  79       7.831  12.444  14.639  1.00 93.02           H  
ATOM   1250  C   LEU A  79       5.720  12.306  14.888  1.00 93.02           C  
ATOM   1251  CB  LEU A  79       6.968  14.155  13.682  1.00 93.02           C  
ATOM   1252  HB2 LEU A  79       5.993  14.430  13.279  1.00 93.02           H  
ATOM   1253  HB3 LEU A  79       7.124  14.724  14.598  1.00 93.02           H  
ATOM   1254  O   LEU A  79       4.578  12.512  14.466  1.00 93.02           O  
ATOM   1255  CG  LEU A  79       8.033  14.564  12.650  1.00 93.02           C  
ATOM   1256  HG  LEU A  79       7.822  14.082  11.695  1.00 93.02           H  
ATOM   1257  CD1 LEU A  79       7.989  16.078  12.435  1.00 93.02           C  
ATOM   1258 HD11 LEU A  79       8.718  16.358  11.675  1.00 93.02           H  
ATOM   1259 HD12 LEU A  79       8.219  16.596  13.366  1.00 93.02           H  
ATOM   1260 HD13 LEU A  79       6.996  16.367  12.092  1.00 93.02           H  
ATOM   1261  CD2 LEU A  79       9.446  14.186  13.083  1.00 93.02           C  
ATOM   1262 HD21 LEU A  79      10.143  14.447  12.287  1.00 93.02           H  
ATOM   1263 HD22 LEU A  79       9.712  14.707  14.003  1.00 93.02           H  
ATOM   1264 HD23 LEU A  79       9.520  13.110  13.240  1.00 93.02           H  
ATOM   1265  N   LYS A  80       5.962  11.823  16.109  1.00 92.99           N  
ATOM   1266  H   LYS A  80       6.920  11.644  16.373  1.00 92.99           H  
ATOM   1267  CA  LYS A  80       4.902  11.689  17.112  1.00 92.99           C  
ATOM   1268  HA  LYS A  80       4.140  11.019  16.715  1.00 92.99           H  
ATOM   1269  C   LYS A  80       4.263  13.060  17.376  1.00 92.99           C  
ATOM   1270  CB  LYS A  80       5.487  11.091  18.401  1.00 92.99           C  
ATOM   1271  HB2 LYS A  80       6.080  11.854  18.906  1.00 92.99           H  
ATOM   1272  HB3 LYS A  80       6.137  10.250  18.158  1.00 92.99           H  
ATOM   1273  O   LYS A  80       4.967  14.071  17.393  1.00 92.99           O  
ATOM   1274  CG  LYS A  80       4.374  10.600  19.334  1.00 92.99           C  
ATOM   1275  HG2 LYS A  80       3.574  11.338  19.394  1.00 92.99           H  
ATOM   1276  HG3 LYS A  80       3.953   9.681  18.926  1.00 92.99           H  
ATOM   1277  CD  LYS A  80       4.866  10.349  20.758  1.00 92.99           C  
ATOM   1278  HD2 LYS A  80       5.193  11.294  21.192  1.00 92.99           H  
ATOM   1279  HD3 LYS A  80       5.687   9.633  20.760  1.00 92.99           H  
ATOM   1280  CE  LYS A  80       3.665   9.799  21.527  1.00 92.99           C  
ATOM   1281  HE2 LYS A  80       2.799  10.431  21.332  1.00 92.99           H  
ATOM   1282  HE3 LYS A  80       3.436   8.811  21.127  1.00 92.99           H  
ATOM   1283  NZ  LYS A  80       3.901   9.708  22.982  1.00 92.99           N  
ATOM   1284  HZ1 LYS A  80       4.725   9.154  23.170  1.00 92.99           H  
ATOM   1285  HZ2 LYS A  80       3.123   9.214  23.395  1.00 92.99           H  
ATOM   1286  HZ3 LYS A  80       3.967  10.624  23.402  1.00 92.99           H  
ATOM   1287  N   LYS A  81       2.958  13.101  17.643  1.00 88.27           N  
ATOM   1288  H   LYS A  81       2.441  12.233  17.639  1.00 88.27           H  
ATOM   1289  CA  LYS A  81       2.298  14.323  18.126  1.00 88.27           C  
ATOM   1290  HA  LYS A  81       2.610  15.146  17.483  1.00 88.27           H  
ATOM   1291  C   LYS A  81       2.728  14.703  19.547  1.00 88.27           C  
ATOM   1292  CB  LYS A  81       0.778  14.194  17.988  1.00 88.27           C  
ATOM   1293  HB2 LYS A  81       0.555  13.819  16.989  1.00 88.27           H  
ATOM   1294  HB3 LYS A  81       0.351  15.193  18.082  1.00 88.27           H  
ATOM   1295  O   LYS A  81       3.335  13.898  20.255  1.00 88.27           O  
ATOM   1296  CG  LYS A  81       0.077  13.263  18.987  1.00 88.27           C  
ATOM   1297  HG2 LYS A  81       0.302  13.565  20.010  1.00 88.27           H  
ATOM   1298  HG3 LYS A  81       0.415  12.237  18.842  1.00 88.27           H  
ATOM   1299  CD  LYS A  81      -1.435  13.356  18.735  1.00 88.27           C  
ATOM   1300  HD2 LYS A  81      -1.669  12.831  17.809  1.00 88.27           H  
ATOM   1301  HD3 LYS A  81      -1.723  14.401  18.617  1.00 88.27           H  
ATOM   1302  CE  LYS A  81      -2.273  12.777  19.875  1.00 88.27           C  
ATOM   1303  HE2 LYS A  81      -2.123  13.379  20.771  1.00 88.27           H  
ATOM   1304  HE3 LYS A  81      -1.953  11.757  20.088  1.00 88.27           H  
ATOM   1305  NZ  LYS A  81      -3.705  12.777  19.497  1.00 88.27           N  
ATOM   1306  HZ1 LYS A  81      -4.279  12.411  20.243  1.00 88.27           H  
ATOM   1307  HZ2 LYS A  81      -4.074  13.693  19.286  1.00 88.27           H  
ATOM   1308  HZ3 LYS A  81      -3.856  12.180  18.696  1.00 88.27           H  
ATOM   1309  N   GLU A  82       2.356  15.910  19.967  1.00 82.48           N  
ATOM   1310  H   GLU A  82       1.929  16.525  19.290  1.00 82.48           H  
ATOM   1311  CA  GLU A  82       2.583  16.450  21.313  1.00 82.48           C  
ATOM   1312  HA  GLU A  82       2.249  17.488  21.302  1.00 82.48           H  
ATOM   1313  C   GLU A  82       4.079  16.521  21.680  1.00 82.48           C  
ATOM   1314  CB  GLU A  82       1.705  15.718  22.351  1.00 82.48           C  
ATOM   1315  HB2 GLU A  82       1.972  14.662  22.376  1.00 82.48           H  
ATOM   1316  HB3 GLU A  82       1.914  16.126  23.340  1.00 82.48           H  
ATOM   1317  O   GLU A  82       4.525  16.050  22.729  1.00 82.48           O  
ATOM   1318  CG  GLU A  82       0.191  15.834  22.086  1.00 82.48           C  
ATOM   1319  HG2 GLU A  82      -0.050  15.386  21.122  1.00 82.48           H  
ATOM   1320  HG3 GLU A  82      -0.342  15.270  22.852  1.00 82.48           H  
ATOM   1321  CD  GLU A  82      -0.292  17.286  22.104  1.00 82.48           C  
ATOM   1322  OE1 GLU A  82      -1.027  17.690  21.176  1.00 82.48           O  
ATOM   1323  OE2 GLU A  82       0.142  18.039  23.004  1.00 82.48           O  
ATOM   1324  N   GLN A  83       4.882  17.112  20.789  1.00 85.39           N  
ATOM   1325  H   GLN A  83       4.471  17.461  19.935  1.00 85.39           H  
ATOM   1326  CA  GLN A  83       6.299  17.396  21.038  1.00 85.39           C  
ATOM   1327  HA  GLN A  83       6.441  17.479  22.115  1.00 85.39           H  
ATOM   1328  C   GLN A  83       6.735  18.736  20.441  1.00 85.39           C  
ATOM   1329  CB  GLN A  83       7.189  16.236  20.553  1.00 85.39           C  
ATOM   1330  HB2 GLN A  83       6.824  15.303  20.982  1.00 85.39           H  
ATOM   1331  HB3 GLN A  83       8.200  16.401  20.925  1.00 85.39           H  
ATOM   1332  O   GLN A  83       6.066  19.297  19.574  1.00 85.39           O  
ATOM   1333  CG  GLN A  83       7.253  16.090  19.025  1.00 85.39           C  
ATOM   1334  HG2 GLN A  83       6.249  15.892  18.650  1.00 85.39           H  
ATOM   1335  HG3 GLN A  83       7.608  17.016  18.573  1.00 85.39           H  
ATOM   1336  CD  GLN A  83       8.194  14.968  18.597  1.00 85.39           C  
ATOM   1337  NE2 GLN A  83       7.718  14.032  17.812  1.00 85.39           N  
ATOM   1338 HE21 GLN A  83       6.751  14.074  17.522  1.00 85.39           H  
ATOM   1339 HE22 GLN A  83       8.328  13.277  17.534  1.00 85.39           H  
ATOM   1340  OE1 GLN A  83       9.354  14.907  18.979  1.00 85.39           O  
ATOM   1341  N   VAL A  84       7.880  19.238  20.898  1.00 84.36           N  
ATOM   1342  H   VAL A  84       8.417  18.692  21.557  1.00 84.36           H  
ATOM   1343  CA  VAL A  84       8.531  20.432  20.353  1.00 84.36           C  
ATOM   1344  HA  VAL A  84       7.896  20.872  19.585  1.00 84.36           H  
ATOM   1345  C   VAL A  84       9.838  20.012  19.697  1.00 84.36           C  
ATOM   1346  CB  VAL A  84       8.753  21.497  21.440  1.00 84.36           C  
ATOM   1347  HB  VAL A  84       9.377  21.087  22.234  1.00 84.36           H  
ATOM   1348  O   VAL A  84      10.623  19.282  20.299  1.00 84.36           O  
ATOM   1349  CG1 VAL A  84       9.432  22.740  20.865  1.00 84.36           C  
ATOM   1350 HG11 VAL A  84      10.434  22.489  20.516  1.00 84.36           H  
ATOM   1351 HG12 VAL A  84       9.530  23.503  21.638  1.00 84.36           H  
ATOM   1352 HG13 VAL A  84       8.841  23.129  20.036  1.00 84.36           H  
ATOM   1353  CG2 VAL A  84       7.419  21.958  22.046  1.00 84.36           C  
ATOM   1354 HG21 VAL A  84       6.785  22.380  21.266  1.00 84.36           H  
ATOM   1355 HG22 VAL A  84       7.606  22.709  22.814  1.00 84.36           H  
ATOM   1356 HG23 VAL A  84       6.909  21.117  22.514  1.00 84.36           H  
ATOM   1357  N   VAL A  85      10.058  20.480  18.471  1.00 87.82           N  
ATOM   1358  H   VAL A  85       9.351  21.060  18.042  1.00 87.82           H  
ATOM   1359  CA  VAL A  85      11.244  20.178  17.672  1.00 87.82           C  
ATOM   1360  HA  VAL A  85      11.969  19.689  18.322  1.00 87.82           H  
ATOM   1361  C   VAL A  85      11.903  21.454  17.153  1.00 87.82           C  
ATOM   1362  CB  VAL A  85      10.934  19.195  16.520  1.00 87.82           C  
ATOM   1363  HB  VAL A  85      11.871  18.950  16.020  1.00 87.82           H  
ATOM   1364  O   VAL A  85      11.263  22.496  16.999  1.00 87.82           O  
ATOM   1365  CG1 VAL A  85      10.325  17.886  17.035  1.00 87.82           C  
ATOM   1366 HG11 VAL A  85      10.272  17.158  16.226  1.00 87.82           H  
ATOM   1367 HG12 VAL A  85      10.951  17.479  17.829  1.00 87.82           H  
ATOM   1368 HG13 VAL A  85       9.322  18.062  17.425  1.00 87.82           H  
ATOM   1369  CG2 VAL A  85       9.977  19.783  15.473  1.00 87.82           C  
ATOM   1370 HG21 VAL A  85       9.746  19.035  14.714  1.00 87.82           H  
ATOM   1371 HG22 VAL A  85      10.447  20.636  14.984  1.00 87.82           H  
ATOM   1372 HG23 VAL A  85       9.045  20.096  15.943  1.00 87.82           H  
ATOM   1373  N   ASN A  86      13.189  21.368  16.848  1.00 86.51           N  
ATOM   1374  H   ASN A  86      13.649  20.486  17.022  1.00 86.51           H  
ATOM   1375  CA  ASN A  86      13.917  22.339  16.049  1.00 86.51           C  
ATOM   1376  HA  ASN A  86      13.291  23.218  15.895  1.00 86.51           H  
ATOM   1377  C   ASN A  86      14.217  21.701  14.691  1.00 86.51           C  
ATOM   1378  CB  ASN A  86      15.192  22.769  16.784  1.00 86.51           C  
ATOM   1379  HB2 ASN A  86      15.677  23.573  16.231  1.00 86.51           H  
ATOM   1380  HB3 ASN A  86      15.878  21.922  16.820  1.00 86.51           H  
ATOM   1381  O   ASN A  86      14.583  20.531  14.640  1.00 86.51           O  
ATOM   1382  CG  ASN A  86      14.915  23.251  18.195  1.00 86.51           C  
ATOM   1383  ND2 ASN A  86      15.467  22.595  19.187  1.00 86.51           N  
ATOM   1384 HD21 ASN A  86      15.205  22.863  20.124  1.00 86.51           H  
ATOM   1385 HD22 ASN A  86      15.955  21.731  18.999  1.00 86.51           H  
ATOM   1386  OD1 ASN A  86      14.206  24.220  18.421  1.00 86.51           O  
ATOM   1387  N   VAL A  87      14.060  22.449  13.602  1.00 86.67           N  
ATOM   1388  H   VAL A  87      13.780  23.412  13.720  1.00 86.67           H  
ATOM   1389  CA  VAL A  87      14.302  21.964  12.236  1.00 86.67           C  
ATOM   1390  HA  VAL A  87      14.733  20.963  12.276  1.00 86.67           H  
ATOM   1391  C   VAL A  87      15.300  22.883  11.554  1.00 86.67           C  
ATOM   1392  CB  VAL A  87      13.004  21.878  11.408  1.00 86.67           C  
ATOM   1393  HB  VAL A  87      12.610  22.882  11.250  1.00 86.67           H  
ATOM   1394  O   VAL A  87      15.097  24.092  11.528  1.00 86.67           O  
ATOM   1395  CG1 VAL A  87      13.264  21.232  10.040  1.00 86.67           C  
ATOM   1396 HG11 VAL A  87      13.969  21.832   9.464  1.00 86.67           H  
ATOM   1397 HG12 VAL A  87      13.678  20.232  10.168  1.00 86.67           H  
ATOM   1398 HG13 VAL A  87      12.335  21.164   9.473  1.00 86.67           H  
ATOM   1399  CG2 VAL A  87      11.921  21.050  12.110  1.00 86.67           C  
ATOM   1400 HG21 VAL A  87      11.034  20.989  11.480  1.00 86.67           H  
ATOM   1401 HG22 VAL A  87      12.295  20.044  12.298  1.00 86.67           H  
ATOM   1402 HG23 VAL A  87      11.643  21.517  13.055  1.00 86.67           H  
ATOM   1403  N   THR A  88      16.342  22.318  10.968  1.00 86.26           N  
ATOM   1404  H   THR A  88      16.441  21.316  11.044  1.00 86.26           H  
ATOM   1405  CA  THR A  88      17.319  23.021  10.142  1.00 86.26           C  
ATOM   1406  HA  THR A  88      17.069  24.080  10.086  1.00 86.26           H  
ATOM   1407  C   THR A  88      17.284  22.434   8.743  1.00 86.26           C  
ATOM   1408  CB  THR A  88      18.723  22.908  10.734  1.00 86.26           C  
ATOM   1409  HB  THR A  88      19.010  21.857  10.779  1.00 86.26           H  
ATOM   1410  O   THR A  88      17.399  21.224   8.574  1.00 86.26           O  
ATOM   1411  CG2 THR A  88      19.761  23.670   9.923  1.00 86.26           C  
ATOM   1412 HG21 THR A  88      19.825  23.269   8.911  1.00 86.26           H  
ATOM   1413 HG22 THR A  88      19.491  24.726   9.879  1.00 86.26           H  
ATOM   1414 HG23 THR A  88      20.734  23.533  10.396  1.00 86.26           H  
ATOM   1415  OG1 THR A  88      18.751  23.449  12.036  1.00 86.26           O  
ATOM   1416  HG1 THR A  88      19.576  23.166  12.437  1.00 86.26           H  
ATOM   1417  N   LEU A  89      17.126  23.294   7.748  1.00 84.77           N  
ATOM   1418  H   LEU A  89      17.042  24.274   7.979  1.00 84.77           H  
ATOM   1419  CA  LEU A  89      17.062  22.957   6.334  1.00 84.77           C  
ATOM   1420  HA  LEU A  89      17.138  21.879   6.193  1.00 84.77           H  
ATOM   1421  C   LEU A  89      18.240  23.615   5.627  1.00 84.77           C  
ATOM   1422  CB  LEU A  89      15.721  23.467   5.780  1.00 84.77           C  
ATOM   1423  HB2 LEU A  89      15.692  23.334   4.699  1.00 84.77           H  
ATOM   1424  HB3 LEU A  89      15.659  24.537   5.976  1.00 84.77           H  
ATOM   1425  O   LEU A  89      18.454  24.810   5.806  1.00 84.77           O  
ATOM   1426  CG  LEU A  89      14.502  22.778   6.411  1.00 84.77           C  
ATOM   1427  HG  LEU A  89      14.558  22.830   7.499  1.00 84.77           H  
ATOM   1428  CD1 LEU A  89      13.241  23.499   5.978  1.00 84.77           C  
ATOM   1429 HD11 LEU A  89      13.222  23.521   4.888  1.00 84.77           H  
ATOM   1430 HD12 LEU A  89      13.247  24.513   6.380  1.00 84.77           H  
ATOM   1431 HD13 LEU A  89      12.365  22.970   6.353  1.00 84.77           H  
ATOM   1432  CD2 LEU A  89      14.361  21.321   5.986  1.00 84.77           C  
ATOM   1433 HD21 LEU A  89      15.253  20.764   6.271  1.00 84.77           H  
ATOM   1434 HD22 LEU A  89      14.234  21.250   4.905  1.00 84.77           H  
ATOM   1435 HD23 LEU A  89      13.496  20.877   6.478  1.00 84.77           H  
ATOM   1436  N   GLU A  90      18.979  22.854   4.831  1.00 84.78           N  
ATOM   1437  H   GLU A  90      18.773  21.867   4.779  1.00 84.78           H  
ATOM   1438  CA  GLU A  90      20.113  23.329   4.036  1.00 84.78           C  
ATOM   1439  HA  GLU A  90      20.161  24.418   4.059  1.00 84.78           H  
ATOM   1440  C   GLU A  90      19.938  22.897   2.578  1.00 84.78           C  
ATOM   1441  CB  GLU A  90      21.413  22.792   4.655  1.00 84.78           C  
ATOM   1442  HB2 GLU A  90      21.304  21.717   4.799  1.00 84.78           H  
ATOM   1443  HB3 GLU A  90      21.538  23.249   5.637  1.00 84.78           H  
ATOM   1444  O   GLU A  90      19.742  21.717   2.286  1.00 84.78           O  
ATOM   1445  CG  GLU A  90      22.683  23.045   3.823  1.00 84.78           C  
ATOM   1446  HG2 GLU A  90      22.867  24.119   3.791  1.00 84.78           H  
ATOM   1447  HG3 GLU A  90      22.517  22.699   2.803  1.00 84.78           H  
ATOM   1448  CD  GLU A  90      23.910  22.295   4.380  1.00 84.78           C  
ATOM   1449  OE1 GLU A  90      24.803  21.891   3.592  1.00 84.78           O  
ATOM   1450  OE2 GLU A  90      23.960  22.040   5.601  1.00 84.78           O  
ATOM   1451  N   GLU A  91      20.001  23.847   1.649  1.00 83.37           N  
ATOM   1452  H   GLU A  91      20.164  24.804   1.929  1.00 83.37           H  
ATOM   1453  CA  GLU A  91      19.993  23.522   0.222  1.00 83.37           C  
ATOM   1454  HA  GLU A  91      19.181  22.822   0.027  1.00 83.37           H  
ATOM   1455  C   GLU A  91      21.302  22.849  -0.203  1.00 83.37           C  
ATOM   1456  CB  GLU A  91      19.761  24.772  -0.633  1.00 83.37           C  
ATOM   1457  HB2 GLU A  91      20.580  25.475  -0.478  1.00 83.37           H  
ATOM   1458  HB3 GLU A  91      19.757  24.470  -1.680  1.00 83.37           H  
ATOM   1459  O   GLU A  91      22.389  23.315   0.133  1.00 83.37           O  
ATOM   1460  CG  GLU A  91      18.432  25.461  -0.314  1.00 83.37           C  
ATOM   1461  HG2 GLU A  91      18.489  25.939   0.664  1.00 83.37           H  
ATOM   1462  HG3 GLU A  91      17.642  24.710  -0.278  1.00 83.37           H  
ATOM   1463  CD  GLU A  91      18.078  26.502  -1.372  1.00 83.37           C  
ATOM   1464  OE1 GLU A  91      16.896  26.498  -1.793  1.00 83.37           O  
ATOM   1465  OE2 GLU A  91      18.977  27.268  -1.771  1.00 83.37           O  
ATOM   1466  N   VAL A  92      21.205  21.795  -1.014  1.00 84.57           N  
ATOM   1467  H   VAL A  92      20.284  21.486  -1.292  1.00 84.57           H  
ATOM   1468  CA  VAL A  92      22.361  21.123  -1.620  1.00 84.57           C  
ATOM   1469  HA  VAL A  92      23.282  21.599  -1.284  1.00 84.57           H  
ATOM   1470  C   VAL A  92      22.265  21.279  -3.126  1.00 84.57           C  
ATOM   1471  CB  VAL A  92      22.436  19.643  -1.213  1.00 84.57           C  
ATOM   1472  HB  VAL A  92      21.516  19.136  -1.503  1.00 84.57           H  
ATOM   1473  O   VAL A  92      21.259  20.909  -3.724  1.00 84.57           O  
ATOM   1474  CG1 VAL A  92      23.623  18.934  -1.881  1.00 84.57           C  
ATOM   1475 HG11 VAL A  92      23.681  17.905  -1.526  1.00 84.57           H  
ATOM   1476 HG12 VAL A  92      24.555  19.447  -1.643  1.00 84.57           H  
ATOM   1477 HG13 VAL A  92      23.487  18.906  -2.962  1.00 84.57           H  
ATOM   1478  CG2 VAL A  92      22.618  19.507   0.300  1.00 84.57           C  
ATOM   1479 HG21 VAL A  92      22.673  18.449   0.554  1.00 84.57           H  
ATOM   1480 HG22 VAL A  92      23.529  20.014   0.619  1.00 84.57           H  
ATOM   1481 HG23 VAL A  92      21.773  19.951   0.826  1.00 84.57           H  
ATOM   1482  N   ASN A  93      23.299  21.848  -3.751  1.00 81.62           N  
ATOM   1483  H   ASN A  93      24.123  22.074  -3.212  1.00 81.62           H  
ATOM   1484  CA  ASN A  93      23.309  22.166  -5.185  1.00 81.62           C  
ATOM   1485  HA  ASN A  93      24.174  22.802  -5.372  1.00 81.62           H  
ATOM   1486  C   ASN A  93      22.083  22.995  -5.625  1.00 81.62           C  
ATOM   1487  CB  ASN A  93      23.508  20.871  -5.999  1.00 81.62           C  
ATOM   1488  HB2 ASN A  93      22.653  20.213  -5.849  1.00 81.62           H  
ATOM   1489  HB3 ASN A  93      23.559  21.115  -7.061  1.00 81.62           H  
ATOM   1490  O   ASN A  93      21.537  22.781  -6.702  1.00 81.62           O  
ATOM   1491  CG  ASN A  93      24.782  20.137  -5.634  1.00 81.62           C  
ATOM   1492  ND2 ASN A  93      24.798  18.831  -5.758  1.00 81.62           N  
ATOM   1493 HD21 ASN A  93      25.659  18.368  -5.502  1.00 81.62           H  
ATOM   1494 HD22 ASN A  93      23.980  18.337  -6.083  1.00 81.62           H  
ATOM   1495  OD1 ASN A  93      25.774  20.718  -5.227  1.00 81.62           O  
ATOM   1496  N   GLY A  94      21.614  23.909  -4.766  1.00 75.34           N  
ATOM   1497  H   GLY A  94      22.101  24.041  -3.891  1.00 75.34           H  
ATOM   1498  CA  GLY A  94      20.416  24.723  -5.011  1.00 75.34           C  
ATOM   1499  HA2 GLY A  94      20.469  25.146  -6.014  1.00 75.34           H  
ATOM   1500  HA3 GLY A  94      20.393  25.545  -4.295  1.00 75.34           H  
ATOM   1501  C   GLY A  94      19.087  23.966  -4.893  1.00 75.34           C  
ATOM   1502  O   GLY A  94      18.033  24.527  -5.189  1.00 75.34           O  
ATOM   1503  N   HIS A  95      19.107  22.706  -4.452  1.00 81.11           N  
ATOM   1504  H   HIS A  95      19.997  22.268  -4.259  1.00 81.11           H  
ATOM   1505  CA  HIS A  95      17.917  21.884  -4.281  1.00 81.11           C  
ATOM   1506  HA  HIS A  95      17.066  22.420  -4.702  1.00 81.11           H  
ATOM   1507  C   HIS A  95      17.607  21.649  -2.799  1.00 81.11           C  
ATOM   1508  CB  HIS A  95      18.043  20.592  -5.095  1.00 81.11           C  
ATOM   1509  HB2 HIS A  95      17.177  19.961  -4.895  1.00 81.11           H  
ATOM   1510  HB3 HIS A  95      18.933  20.047  -4.780  1.00 81.11           H  
ATOM   1511  O   HIS A  95      18.462  21.310  -1.982  1.00 81.11           O  
ATOM   1512  CG  HIS A  95      18.106  20.849  -6.583  1.00 81.11           C  
ATOM   1513  CD2 HIS A  95      19.199  20.713  -7.396  1.00 81.11           C  
ATOM   1514  HD2 HIS A  95      20.186  20.404  -7.084  1.00 81.11           H  
ATOM   1515  ND1 HIS A  95      17.073  21.305  -7.373  1.00 81.11           N  
ATOM   1516  HD1 HIS A  95      16.137  21.524  -7.064  1.00 81.11           H  
ATOM   1517  CE1 HIS A  95      17.533  21.432  -8.628  1.00 81.11           C  
ATOM   1518  HE1 HIS A  95      16.953  21.774  -9.473  1.00 81.11           H  
ATOM   1519  NE2 HIS A  95      18.819  21.067  -8.696  1.00 81.11           N  
ATOM   1520  N   MET A  96      16.337  21.855  -2.472  1.00 82.97           N  
ATOM   1521  H   MET A  96      15.713  22.065  -3.238  1.00 82.97           H  
ATOM   1522  CA  MET A  96      15.694  21.509  -1.211  1.00 82.97           C  
ATOM   1523  HA  MET A  96      16.159  20.613  -0.799  1.00 82.97           H  
ATOM   1524  C   MET A  96      14.248  21.224  -1.570  1.00 82.97           C  
ATOM   1525  CB  MET A  96      15.809  22.641  -0.179  1.00 82.97           C  
ATOM   1526  HB2 MET A  96      15.519  23.586  -0.640  1.00 82.97           H  
ATOM   1527  HB3 MET A  96      16.850  22.707   0.136  1.00 82.97           H  
ATOM   1528  O   MET A  96      13.570  22.105  -2.113  1.00 82.97           O  
ATOM   1529  CG  MET A  96      14.936  22.429   1.066  1.00 82.97           C  
ATOM   1530  HG2 MET A  96      15.047  23.297   1.717  1.00 82.97           H  
ATOM   1531  HG3 MET A  96      13.890  22.387   0.761  1.00 82.97           H  
ATOM   1532  SD  MET A  96      15.304  20.942   2.028  1.00 82.97           S  
ATOM   1533  CE  MET A  96      16.817  21.466   2.854  1.00 82.97           C  
ATOM   1534  HE1 MET A  96      17.154  22.434   2.481  1.00 82.97           H  
ATOM   1535  HE2 MET A  96      17.580  20.710   2.670  1.00 82.97           H  
ATOM   1536  HE3 MET A  96      16.639  21.514   3.928  1.00 82.97           H  
ATOM   1537  N   ASP A  97      13.812  19.997  -1.324  1.00 85.60           N  
ATOM   1538  H   ASP A  97      14.438  19.344  -0.874  1.00 85.60           H  
ATOM   1539  CA  ASP A  97      12.479  19.546  -1.684  1.00 85.60           C  
ATOM   1540  HA  ASP A  97      11.812  20.408  -1.696  1.00 85.60           H  
ATOM   1541  C   ASP A  97      11.954  18.558  -0.647  1.00 85.60           C  
ATOM   1542  CB  ASP A  97      12.484  18.942  -3.094  1.00 85.60           C  
ATOM   1543  HB2 ASP A  97      12.911  19.658  -3.795  1.00 85.60           H  
ATOM   1544  HB3 ASP A  97      13.095  18.039  -3.099  1.00 85.60           H  
ATOM   1545  O   ASP A  97      12.555  17.510  -0.391  1.00 85.60           O  
ATOM   1546  CG  ASP A  97      11.073  18.591  -3.552  1.00 85.60           C  
ATOM   1547  OD1 ASP A  97      10.105  19.206  -3.053  1.00 85.60           O  
ATOM   1548  OD2 ASP A  97      10.927  17.630  -4.333  1.00 85.60           O  
ATOM   1549  N   PHE A  98      10.825  18.913  -0.044  1.00 87.11           N  
ATOM   1550  H   PHE A  98      10.345  19.739  -0.371  1.00 87.11           H  
ATOM   1551  CA  PHE A  98      10.126  18.069   0.904  1.00 87.11           C  
ATOM   1552  HA  PHE A  98      10.224  17.041   0.555  1.00 87.11           H  
ATOM   1553  C   PHE A  98       8.638  18.402   0.953  1.00 87.11           C  
ATOM   1554  CB  PHE A  98      10.757  18.165   2.302  1.00 87.11           C  
ATOM   1555  HB2 PHE A  98      10.342  17.375   2.928  1.00 87.11           H  
ATOM   1556  HB3 PHE A  98      11.828  17.976   2.227  1.00 87.11           H  
ATOM   1557  O   PHE A  98       8.181  19.518   0.679  1.00 87.11           O  
ATOM   1558  CG  PHE A  98      10.541  19.489   2.997  1.00 87.11           C  
ATOM   1559  CD1 PHE A  98      11.402  20.564   2.729  1.00 87.11           C  
ATOM   1560  HD1 PHE A  98      12.217  20.443   2.030  1.00 87.11           H  
ATOM   1561  CD2 PHE A  98       9.498  19.638   3.929  1.00 87.11           C  
ATOM   1562  HD2 PHE A  98       8.845  18.804   4.138  1.00 87.11           H  
ATOM   1563  CE1 PHE A  98      11.221  21.785   3.391  1.00 87.11           C  
ATOM   1564  HE1 PHE A  98      11.925  22.581   3.199  1.00 87.11           H  
ATOM   1565  CE2 PHE A  98       9.332  20.856   4.606  1.00 87.11           C  
ATOM   1566  HE2 PHE A  98       8.584  20.951   5.379  1.00 87.11           H  
ATOM   1567  CZ  PHE A  98      10.181  21.935   4.326  1.00 87.11           C  
ATOM   1568  HZ  PHE A  98      10.056  22.861   4.868  1.00 87.11           H  
ATOM   1569  N   ASP A  99       7.873  17.409   1.371  1.00 87.04           N  
ATOM   1570  H   ASP A  99       8.328  16.540   1.609  1.00 87.04           H  
ATOM   1571  CA  ASP A  99       6.443  17.487   1.558  1.00 87.04           C  
ATOM   1572  HA  ASP A  99       6.140  18.533   1.504  1.00 87.04           H  
ATOM   1573  C   ASP A  99       6.037  17.021   2.946  1.00 87.04           C  
ATOM   1574  CB  ASP A  99       5.735  16.708   0.451  1.00 87.04           C  
ATOM   1575  HB2 ASP A  99       6.356  15.887   0.090  1.00 87.04           H  
ATOM   1576  HB3 ASP A  99       4.814  16.288   0.854  1.00 87.04           H  
ATOM   1577  O   ASP A  99       6.779  16.349   3.653  1.00 87.04           O  
ATOM   1578  CG  ASP A  99       5.330  17.628  -0.682  1.00 87.04           C  
ATOM   1579  OD1 ASP A  99       4.620  18.617  -0.389  1.00 87.04           O  
ATOM   1580  OD2 ASP A  99       5.661  17.380  -1.848  1.00 87.04           O  
ATOM   1581  N   ILE A 100       4.855  17.457   3.363  1.00 87.47           N  
ATOM   1582  H   ILE A 100       4.228  17.880   2.694  1.00 87.47           H  
ATOM   1583  CA  ILE A 100       4.390  17.353   4.740  1.00 87.47           C  
ATOM   1584  HA  ILE A 100       5.008  16.650   5.299  1.00 87.47           H  
ATOM   1585  C   ILE A 100       2.961  16.845   4.697  1.00 87.47           C  
ATOM   1586  CB  ILE A 100       4.460  18.727   5.422  1.00 87.47           C  
ATOM   1587  HB  ILE A 100       3.836  19.399   4.834  1.00 87.47           H  
ATOM   1588  O   ILE A 100       2.143  17.378   3.943  1.00 87.47           O  
ATOM   1589  CG1 ILE A 100       5.909  19.288   5.416  1.00 87.47           C  
ATOM   1590 HG12 ILE A 100       6.513  18.814   6.190  1.00 87.47           H  
ATOM   1591 HG13 ILE A 100       6.411  19.045   4.480  1.00 87.47           H  
ATOM   1592  CG2 ILE A 100       3.851  18.647   6.832  1.00 87.47           C  
ATOM   1593 HG21 ILE A 100       4.459  18.004   7.467  1.00 87.47           H  
ATOM   1594 HG22 ILE A 100       3.772  19.655   7.240  1.00 87.47           H  
ATOM   1595 HG23 ILE A 100       2.833  18.260   6.812  1.00 87.47           H  
ATOM   1596  CD1 ILE A 100       5.965  20.822   5.487  1.00 87.47           C  
ATOM   1597 HD11 ILE A 100       6.476  21.191   4.598  1.00 87.47           H  
ATOM   1598 HD12 ILE A 100       4.963  21.249   5.455  1.00 87.47           H  
ATOM   1599 HD13 ILE A 100       6.523  21.185   6.351  1.00 87.47           H  
ATOM   1600  N   LEU A 101       2.669  15.850   5.524  1.00 89.06           N  
ATOM   1601  H   LEU A 101       3.411  15.454   6.083  1.00 89.06           H  
ATOM   1602  CA  LEU A 101       1.347  15.272   5.661  1.00 89.06           C  
ATOM   1603  HA  LEU A 101       0.613  15.944   5.217  1.00 89.06           H  
ATOM   1604  C   LEU A 101       1.018  15.113   7.142  1.00 89.06           C  
ATOM   1605  CB  LEU A 101       1.319  13.944   4.892  1.00 89.06           C  
ATOM   1606  HB2 LEU A 101       2.074  13.278   5.309  1.00 89.06           H  
ATOM   1607  HB3 LEU A 101       1.571  14.137   3.849  1.00 89.06           H  
ATOM   1608  O   LEU A 101       1.651  14.340   7.856  1.00 89.06           O  
ATOM   1609  CG  LEU A 101      -0.037  13.237   4.927  1.00 89.06           C  
ATOM   1610  HG  LEU A 101      -0.340  13.101   5.965  1.00 89.06           H  
ATOM   1611  CD1 LEU A 101      -1.104  14.061   4.214  1.00 89.06           C  
ATOM   1612 HD11 LEU A 101      -0.698  14.404   3.262  1.00 89.06           H  
ATOM   1613 HD12 LEU A 101      -1.393  14.916   4.825  1.00 89.06           H  
ATOM   1614 HD13 LEU A 101      -1.984  13.448   4.023  1.00 89.06           H  
ATOM   1615  CD2 LEU A 101       0.069  11.873   4.252  1.00 89.06           C  
ATOM   1616 HD21 LEU A 101      -0.863  11.325   4.387  1.00 89.06           H  
ATOM   1617 HD22 LEU A 101       0.273  11.995   3.188  1.00 89.06           H  
ATOM   1618 HD23 LEU A 101       0.878  11.296   4.700  1.00 89.06           H  
ATOM   1619  N   GLU A 102       0.013  15.849   7.597  1.00 87.11           N  
ATOM   1620  H   GLU A 102      -0.489  16.448   6.957  1.00 87.11           H  
ATOM   1621  CA  GLU A 102      -0.552  15.662   8.929  1.00 87.11           C  
ATOM   1622  HA  GLU A 102       0.220  15.320   9.619  1.00 87.11           H  
ATOM   1623  C   GLU A 102      -1.647  14.612   8.882  1.00 87.11           C  
ATOM   1624  CB  GLU A 102      -1.123  16.966   9.473  1.00 87.11           C  
ATOM   1625  HB2 GLU A 102      -1.572  16.755  10.443  1.00 87.11           H  
ATOM   1626  HB3 GLU A 102      -1.896  17.351   8.808  1.00 87.11           H  
ATOM   1627  O   GLU A 102      -2.586  14.724   8.093  1.00 87.11           O  
ATOM   1628  CG  GLU A 102      -0.019  18.003   9.626  1.00 87.11           C  
ATOM   1629  HG2 GLU A 102       0.143  18.508   8.673  1.00 87.11           H  
ATOM   1630  HG3 GLU A 102       0.912  17.504   9.896  1.00 87.11           H  
ATOM   1631  CD  GLU A 102      -0.368  19.013  10.706  1.00 87.11           C  
ATOM   1632  OE1 GLU A 102       0.582  19.372  11.425  1.00 87.11           O  
ATOM   1633  OE2 GLU A 102      -1.514  19.511  10.783  1.00 87.11           O  
ATOM   1634  N   ILE A 103      -1.536  13.603   9.738  1.00 90.95           N  
ATOM   1635  H   ILE A 103      -0.751  13.583  10.372  1.00 90.95           H  
ATOM   1636  CA  ILE A 103      -2.510  12.525   9.837  1.00 90.95           C  
ATOM   1637  HA  ILE A 103      -3.025  12.437   8.880  1.00 90.95           H  
ATOM   1638  C   ILE A 103      -3.510  12.891  10.934  1.00 90.95           C  
ATOM   1639  CB  ILE A 103      -1.830  11.166  10.097  1.00 90.95           C  
ATOM   1640  HB  ILE A 103      -1.487  11.143  11.131  1.00 90.95           H  
ATOM   1641  O   ILE A 103      -3.125  12.982  12.104  1.00 90.95           O  
ATOM   1642  CG1 ILE A 103      -0.586  10.914   9.213  1.00 90.95           C  
ATOM   1643 HG12 ILE A 103       0.199  11.613   9.499  1.00 90.95           H  
ATOM   1644 HG13 ILE A 103      -0.206   9.911   9.407  1.00 90.95           H  
ATOM   1645  CG2 ILE A 103      -2.866  10.040   9.922  1.00 90.95           C  
ATOM   1646 HG21 ILE A 103      -3.297  10.064   8.921  1.00 90.95           H  
ATOM   1647 HG22 ILE A 103      -3.661  10.146  10.661  1.00 90.95           H  
ATOM   1648 HG23 ILE A 103      -2.387   9.073  10.078  1.00 90.95           H  
ATOM   1649  CD1 ILE A 103      -0.817  11.050   7.712  1.00 90.95           C  
ATOM   1650 HD11 ILE A 103       0.138  10.977   7.191  1.00 90.95           H  
ATOM   1651 HD12 ILE A 103      -1.280  12.012   7.492  1.00 90.95           H  
ATOM   1652 HD13 ILE A 103      -1.468  10.244   7.372  1.00 90.95           H  
ATOM   1653  N   PRO A 104      -4.800  13.089  10.604  1.00 85.34           N  
ATOM   1654  CA  PRO A 104      -5.810  13.353  11.618  1.00 85.34           C  
ATOM   1655  HA  PRO A 104      -5.539  14.265  12.149  1.00 85.34           H  
ATOM   1656  C   PRO A 104      -5.909  12.186  12.604  1.00 85.34           C  
ATOM   1657  CB  PRO A 104      -7.124  13.572  10.858  1.00 85.34           C  
ATOM   1658  HB2 PRO A 104      -7.694  12.644  10.814  1.00 85.34           H  
ATOM   1659  HB3 PRO A 104      -7.723  14.359  11.314  1.00 85.34           H  
ATOM   1660  O   PRO A 104      -5.939  11.025  12.191  1.00 85.34           O  
ATOM   1661  CG  PRO A 104      -6.674  13.955   9.448  1.00 85.34           C  
ATOM   1662  HG2 PRO A 104      -7.415  13.687   8.696  1.00 85.34           H  
ATOM   1663  HG3 PRO A 104      -6.456  15.023   9.411  1.00 85.34           H  
ATOM   1664  CD  PRO A 104      -5.381  13.169   9.271  1.00 85.34           C  
ATOM   1665  HD2 PRO A 104      -4.734  13.693   8.567  1.00 85.34           H  
ATOM   1666  HD3 PRO A 104      -5.594  12.164   8.906  1.00 85.34           H  
ATOM   1667  N   THR A 105      -6.054  12.484  13.895  1.00 89.26           N  
ATOM   1668  H   THR A 105      -5.892  13.437  14.187  1.00 89.26           H  
ATOM   1669  CA  THR A 105      -6.109  11.481  14.974  1.00 89.26           C  
ATOM   1670  HA  THR A 105      -5.140  10.986  15.031  1.00 89.26           H  
ATOM   1671  C   THR A 105      -7.153  10.382  14.717  1.00 89.26           C  
ATOM   1672  CB  THR A 105      -6.334  12.209  16.315  1.00 89.26           C  
ATOM   1673  HB  THR A 105      -7.262  12.780  16.277  1.00 89.26           H  
ATOM   1674  O   THR A 105      -6.874   9.203  14.916  1.00 89.26           O  
ATOM   1675  CG2 THR A 105      -6.364  11.263  17.507  1.00 89.26           C  
ATOM   1676 HG21 THR A 105      -5.460  10.654  17.513  1.00 89.26           H  
ATOM   1677 HG22 THR A 105      -7.231  10.605  17.450  1.00 89.26           H  
ATOM   1678 HG23 THR A 105      -6.413  11.839  18.431  1.00 89.26           H  
ATOM   1679  OG1 THR A 105      -5.240  13.086  16.484  1.00 89.26           O  
ATOM   1680  HG1 THR A 105      -5.415  13.793  17.109  1.00 89.26           H  
ATOM   1681  N   GLN A 106      -8.317  10.727  14.152  1.00 83.61           N  
ATOM   1682  H   GLN A 106      -8.498  11.707  13.989  1.00 83.61           H  
ATOM   1683  CA  GLN A 106      -9.347   9.747  13.773  1.00 83.61           C  
ATOM   1684  HA  GLN A 106      -9.601   9.157  14.653  1.00 83.61           H  
ATOM   1685  C   GLN A 106      -8.882   8.765  12.680  1.00 83.61           C  
ATOM   1686  CB  GLN A 106     -10.597  10.512  13.315  1.00 83.61           C  
ATOM   1687  HB2 GLN A 106     -10.869  11.233  14.087  1.00 83.61           H  
ATOM   1688  HB3 GLN A 106     -10.369  11.057  12.399  1.00 83.61           H  
ATOM   1689  O   GLN A 106      -9.227   7.586  12.722  1.00 83.61           O  
ATOM   1690  CG  GLN A 106     -11.802   9.587  13.069  1.00 83.61           C  
ATOM   1691  HG2 GLN A 106     -12.029   9.043  13.986  1.00 83.61           H  
ATOM   1692  HG3 GLN A 106     -11.562   8.862  12.291  1.00 83.61           H  
ATOM   1693  CD  GLN A 106     -13.050  10.345  12.630  1.00 83.61           C  
ATOM   1694  NE2 GLN A 106     -14.167   9.669  12.473  1.00 83.61           N  
ATOM   1695 HE21 GLN A 106     -14.975  10.202  12.184  1.00 83.61           H  
ATOM   1696 HE22 GLN A 106     -14.205   8.676  12.650  1.00 83.61           H  
ATOM   1697  OE1 GLN A 106     -13.046  11.544  12.409  1.00 83.61           O  
ATOM   1698  N   ARG A 107      -8.084   9.227  11.707  1.00 89.87           N  
ATOM   1699  H   ARG A 107      -7.703  10.157  11.812  1.00 89.87           H  
ATOM   1700  CA  ARG A 107      -7.517   8.364  10.656  1.00 89.87           C  
ATOM   1701  HA  ARG A 107      -8.294   7.719  10.247  1.00 89.87           H  
ATOM   1702  C   ARG A 107      -6.471   7.420  11.220  1.00 89.87           C  
ATOM   1703  CB  ARG A 107      -6.872   9.197   9.539  1.00 89.87           C  
ATOM   1704  HB2 ARG A 107      -6.431   8.515   8.812  1.00 89.87           H  
ATOM   1705  HB3 ARG A 107      -6.063   9.802   9.950  1.00 89.87           H  
ATOM   1706  O   ARG A 107      -6.401   6.272  10.795  1.00 89.87           O  
ATOM   1707  CG  ARG A 107      -7.843  10.114   8.803  1.00 89.87           C  
ATOM   1708  HG2 ARG A 107      -7.281  10.689   8.067  1.00 89.87           H  
ATOM   1709  HG3 ARG A 107      -8.308  10.806   9.505  1.00 89.87           H  
ATOM   1710  CD  ARG A 107      -8.922   9.311   8.082  1.00 89.87           C  
ATOM   1711  HD2 ARG A 107      -9.529   8.768   8.807  1.00 89.87           H  
ATOM   1712  HD3 ARG A 107      -8.450   8.604   7.401  1.00 89.87           H  
ATOM   1713  NE  ARG A 107      -9.774  10.231   7.336  1.00 89.87           N  
ATOM   1714  HE  ARG A 107      -9.585  11.219   7.429  1.00 89.87           H  
ATOM   1715  NH1 ARG A 107     -11.082   8.678   6.260  1.00 89.87           N  
ATOM   1716 HH11 ARG A 107     -11.736   8.569   5.498  1.00 89.87           H  
ATOM   1717 HH12 ARG A 107     -10.589   7.885   6.645  1.00 89.87           H  
ATOM   1718  NH2 ARG A 107     -11.360  10.861   5.898  1.00 89.87           N  
ATOM   1719 HH21 ARG A 107     -11.066  11.826   5.935  1.00 89.87           H  
ATOM   1720 HH22 ARG A 107     -11.979  10.549   5.163  1.00 89.87           H  
ATOM   1721  CZ  ARG A 107     -10.736   9.906   6.510  1.00 89.87           C  
ATOM   1722  N   LEU A 108      -5.699   7.893  12.195  1.00 91.74           N  
ATOM   1723  H   LEU A 108      -5.804   8.858  12.473  1.00 91.74           H  
ATOM   1724  CA  LEU A 108      -4.711   7.070  12.875  1.00 91.74           C  
ATOM   1725  HA  LEU A 108      -4.120   6.574  12.106  1.00 91.74           H  
ATOM   1726  C   LEU A 108      -5.372   5.962  13.712  1.00 91.74           C  
ATOM   1727  CB  LEU A 108      -3.806   7.991  13.706  1.00 91.74           C  
ATOM   1728  HB2 LEU A 108      -4.331   8.276  14.617  1.00 91.74           H  
ATOM   1729  HB3 LEU A 108      -3.590   8.898  13.141  1.00 91.74           H  
ATOM   1730  O   LEU A 108      -4.889   4.836  13.712  1.00 91.74           O  
ATOM   1731  CG  LEU A 108      -2.474   7.325  14.075  1.00 91.74           C  
ATOM   1732  HG  LEU A 108      -2.666   6.375  14.574  1.00 91.74           H  
ATOM   1733  CD1 LEU A 108      -1.568   7.108  12.859  1.00 91.74           C  
ATOM   1734 HD11 LEU A 108      -1.369   8.057  12.361  1.00 91.74           H  
ATOM   1735 HD12 LEU A 108      -0.621   6.673  13.178  1.00 91.74           H  
ATOM   1736 HD13 LEU A 108      -2.031   6.420  12.152  1.00 91.74           H  
ATOM   1737  CD2 LEU A 108      -1.711   8.235  15.021  1.00 91.74           C  
ATOM   1738 HD21 LEU A 108      -0.760   7.762  15.265  1.00 91.74           H  
ATOM   1739 HD22 LEU A 108      -1.530   9.203  14.554  1.00 91.74           H  
ATOM   1740 HD23 LEU A 108      -2.300   8.366  15.929  1.00 91.74           H  
ATOM   1741  N   GLY A 109      -6.522   6.244  14.335  1.00 89.42           N  
ATOM   1742  H   GLY A 109      -6.827   7.206  14.372  1.00 89.42           H  
ATOM   1743  CA  GLY A 109      -7.336   5.220  14.999  1.00 89.42           C  
ATOM   1744  HA2 GLY A 109      -6.741   4.725  15.767  1.00 89.42           H  
ATOM   1745  HA3 GLY A 109      -8.190   5.699  15.477  1.00 89.42           H  
ATOM   1746  C   GLY A 109      -7.866   4.146  14.039  1.00 89.42           C  
ATOM   1747  O   GLY A 109      -7.823   2.962  14.360  1.00 89.42           O  
ATOM   1748  N   ALA A 110      -8.299   4.532  12.833  1.00 86.56           N  
ATOM   1749  H   ALA A 110      -8.345   5.519  12.625  1.00 86.56           H  
ATOM   1750  CA  ALA A 110      -8.722   3.572  11.809  1.00 86.56           C  
ATOM   1751  HA  ALA A 110      -9.453   2.892  12.248  1.00 86.56           H  
ATOM   1752  C   ALA A 110      -7.559   2.706  11.292  1.00 86.56           C  
ATOM   1753  CB  ALA A 110      -9.400   4.332  10.663  1.00 86.56           C  
ATOM   1754  HB1 ALA A 110     -10.239   4.911  11.050  1.00 86.56           H  
ATOM   1755  HB2 ALA A 110      -8.686   5.000  10.181  1.00 86.56           H  
ATOM   1756  HB3 ALA A 110      -9.771   3.617   9.929  1.00 86.56           H  
ATOM   1757  O   ALA A 110      -7.742   1.516  11.060  1.00 86.56           O  
ATOM   1758  N   LEU A 111      -6.363   3.288  11.141  1.00 88.45           N  
ATOM   1759  H   LEU A 111      -6.284   4.282  11.304  1.00 88.45           H  
ATOM   1760  CA  LEU A 111      -5.148   2.534  10.823  1.00 88.45           C  
ATOM   1761  HA  LEU A 111      -5.307   1.978   9.899  1.00 88.45           H  
ATOM   1762  C   LEU A 111      -4.828   1.516  11.919  1.00 88.45           C  
ATOM   1763  CB  LEU A 111      -3.975   3.512  10.631  1.00 88.45           C  
ATOM   1764  HB2 LEU A 111      -4.147   4.105   9.733  1.00 88.45           H  
ATOM   1765  HB3 LEU A 111      -3.939   4.193  11.482  1.00 88.45           H  
ATOM   1766  O   LEU A 111      -4.525   0.372  11.609  1.00 88.45           O  
ATOM   1767  CG  LEU A 111      -2.605   2.813  10.533  1.00 88.45           C  
ATOM   1768  HG  LEU A 111      -2.430   2.182  11.404  1.00 88.45           H  
ATOM   1769  CD1 LEU A 111      -2.501   1.961   9.276  1.00 88.45           C  
ATOM   1770 HD11 LEU A 111      -3.224   1.146   9.312  1.00 88.45           H  
ATOM   1771 HD12 LEU A 111      -1.505   1.520   9.228  1.00 88.45           H  
ATOM   1772 HD13 LEU A 111      -2.686   2.570   8.391  1.00 88.45           H  
ATOM   1773  CD2 LEU A 111      -1.494   3.852  10.518  1.00 88.45           C  
ATOM   1774 HD21 LEU A 111      -1.662   4.569   9.715  1.00 88.45           H  
ATOM   1775 HD22 LEU A 111      -1.468   4.363  11.481  1.00 88.45           H  
ATOM   1776 HD23 LEU A 111      -0.537   3.350  10.378  1.00 88.45           H  
ATOM   1777  N   TYR A 112      -4.890   1.929  13.184  1.00 83.50           N  
ATOM   1778  H   TYR A 112      -5.118   2.896  13.367  1.00 83.50           H  
ATOM   1779  CA  TYR A 112      -4.558   1.079  14.324  1.00 83.50           C  
ATOM   1780  HA  TYR A 112      -3.507   0.795  14.263  1.00 83.50           H  
ATOM   1781  C   TYR A 112      -5.378  -0.217  14.354  1.00 83.50           C  
ATOM   1782  CB  TYR A 112      -4.770   1.897  15.593  1.00 83.50           C  
ATOM   1783  HB2 TYR A 112      -5.807   2.231  15.644  1.00 83.50           H  
ATOM   1784  HB3 TYR A 112      -4.142   2.787  15.551  1.00 83.50           H  
ATOM   1785  O   TYR A 112      -4.819  -1.286  14.578  1.00 83.50           O  
ATOM   1786  CG  TYR A 112      -4.453   1.145  16.857  1.00 83.50           C  
ATOM   1787  CD1 TYR A 112      -5.482   0.526  17.592  1.00 83.50           C  
ATOM   1788  HD1 TYR A 112      -6.497   0.533  17.221  1.00 83.50           H  
ATOM   1789  CD2 TYR A 112      -3.125   1.093  17.305  1.00 83.50           C  
ATOM   1790  HD2 TYR A 112      -2.327   1.524  16.719  1.00 83.50           H  
ATOM   1791  CE1 TYR A 112      -5.193  -0.093  18.819  1.00 83.50           C  
ATOM   1792  HE1 TYR A 112      -5.972  -0.560  19.404  1.00 83.50           H  
ATOM   1793  CE2 TYR A 112      -2.843   0.506  18.542  1.00 83.50           C  
ATOM   1794  HE2 TYR A 112      -1.822   0.509  18.894  1.00 83.50           H  
ATOM   1795  OH  TYR A 112      -3.633  -0.526  20.571  1.00 83.50           O  
ATOM   1796  HH  TYR A 112      -2.697  -0.444  20.771  1.00 83.50           H  
ATOM   1797  CZ  TYR A 112      -3.879  -0.072  19.313  1.00 83.50           C  
ATOM   1798  N   ALA A 113      -6.673  -0.141  14.030  1.00 80.38           N  
ATOM   1799  H   ALA A 113      -7.072   0.770  13.850  1.00 80.38           H  
ATOM   1800  CA  ALA A 113      -7.549  -1.310  13.923  1.00 80.38           C  
ATOM   1801  HA  ALA A 113      -7.519  -1.856  14.866  1.00 80.38           H  
ATOM   1802  C   ALA A 113      -7.131  -2.304  12.816  1.00 80.38           C  
ATOM   1803  CB  ALA A 113      -8.977  -0.801  13.699  1.00 80.38           C  
ATOM   1804  HB1 ALA A 113      -9.267  -0.134  14.511  1.00 80.38           H  
ATOM   1805  HB2 ALA A 113      -9.040  -0.271  12.749  1.00 80.38           H  
ATOM   1806  HB3 ALA A 113      -9.663  -1.648  13.679  1.00 80.38           H  
ATOM   1807  O   ALA A 113      -7.522  -3.468  12.851  1.00 80.38           O  
ATOM   1808  N   LEU A 114      -6.327  -1.863  11.840  1.00 79.99           N  
ATOM   1809  H   LEU A 114      -6.006  -0.906  11.880  1.00 79.99           H  
ATOM   1810  CA  LEU A 114      -5.779  -2.709  10.778  1.00 79.99           C  
ATOM   1811  HA  LEU A 114      -6.436  -3.569  10.651  1.00 79.99           H  
ATOM   1812  C   LEU A 114      -4.394  -3.286  11.104  1.00 79.99           C  
ATOM   1813  CB  LEU A 114      -5.729  -1.934   9.449  1.00 79.99           C  
ATOM   1814  HB2 LEU A 114      -5.295  -2.587   8.692  1.00 79.99           H  
ATOM   1815  HB3 LEU A 114      -5.058  -1.082   9.565  1.00 79.99           H  
ATOM   1816  O   LEU A 114      -3.871  -4.062  10.307  1.00 79.99           O  
ATOM   1817  CG  LEU A 114      -7.079  -1.432   8.919  1.00 79.99           C  
ATOM   1818  HG  LEU A 114      -7.531  -0.744   9.634  1.00 79.99           H  
ATOM   1819  CD1 LEU A 114      -6.836  -0.685   7.609  1.00 79.99           C  
ATOM   1820 HD11 LEU A 114      -7.798  -0.378   7.199  1.00 79.99           H  
ATOM   1821 HD12 LEU A 114      -6.206   0.184   7.797  1.00 79.99           H  
ATOM   1822 HD13 LEU A 114      -6.343  -1.341   6.892  1.00 79.99           H  
ATOM   1823  CD2 LEU A 114      -8.064  -2.565   8.628  1.00 79.99           C  
ATOM   1824 HD21 LEU A 114      -8.981  -2.161   8.199  1.00 79.99           H  
ATOM   1825 HD22 LEU A 114      -8.322  -3.076   9.556  1.00 79.99           H  
ATOM   1826 HD23 LEU A 114      -7.624  -3.279   7.931  1.00 79.99           H  
ATOM   1827  N   ILE A 115      -3.768  -2.918  12.226  1.00 78.51           N  
ATOM   1828  H   ILE A 115      -4.251  -2.334  12.894  1.00 78.51           H  
ATOM   1829  CA  ILE A 115      -2.439  -3.432  12.576  1.00 78.51           C  
ATOM   1830  HA  ILE A 115      -1.885  -3.547  11.644  1.00 78.51           H  
ATOM   1831  C   ILE A 115      -2.585  -4.802  13.270  1.00 78.51           C  
ATOM   1832  CB  ILE A 115      -1.613  -2.431  13.409  1.00 78.51           C  
ATOM   1833  HB  ILE A 115      -2.125  -2.243  14.353  1.00 78.51           H  
ATOM   1834  O   ILE A 115      -3.251  -4.885  14.306  1.00 78.51           O  
ATOM   1835  CG1 ILE A 115      -1.443  -1.094  12.650  1.00 78.51           C  
ATOM   1836 HG12 ILE A 115      -0.856  -1.256  11.746  1.00 78.51           H  
ATOM   1837 HG13 ILE A 115      -2.425  -0.728  12.349  1.00 78.51           H  
ATOM   1838  CG2 ILE A 115      -0.230  -3.052  13.697  1.00 78.51           C  
ATOM   1839 HG21 ILE A 115       0.423  -2.339  14.199  1.00 78.51           H  
ATOM   1840 HG22 ILE A 115       0.251  -3.356  12.767  1.00 78.51           H  
ATOM   1841 HG23 ILE A 115      -0.330  -3.922  14.346  1.00 78.51           H  
ATOM   1842  CD1 ILE A 115      -0.794   0.021  13.479  1.00 78.51           C  
ATOM   1843 HD11 ILE A 115      -1.318   0.133  14.428  1.00 78.51           H  
ATOM   1844 HD12 ILE A 115       0.255  -0.201  13.674  1.00 78.51           H  
ATOM   1845 HD13 ILE A 115      -0.855   0.957  12.924  1.00 78.51           H  
ATOM   1846  N   PRO A 116      -1.955  -5.878  12.756  1.00 67.54           N  
ATOM   1847  CA  PRO A 116      -2.094  -7.235  13.293  1.00 67.54           C  
ATOM   1848  HA  PRO A 116      -3.130  -7.543  13.159  1.00 67.54           H  
ATOM   1849  C   PRO A 116      -1.701  -7.384  14.768  1.00 67.54           C  
ATOM   1850  CB  PRO A 116      -1.193  -8.122  12.427  1.00 67.54           C  
ATOM   1851  HB2 PRO A 116      -1.609  -9.121  12.297  1.00 67.54           H  
ATOM   1852  HB3 PRO A 116      -0.190  -8.179  12.851  1.00 67.54           H  
ATOM   1853  O   PRO A 116      -0.687  -6.841  15.207  1.00 67.54           O  
ATOM   1854  CG  PRO A 116      -1.129  -7.367  11.109  1.00 67.54           C  
ATOM   1855  HG2 PRO A 116      -0.223  -7.595  10.547  1.00 67.54           H  
ATOM   1856  HG3 PRO A 116      -2.027  -7.595  10.537  1.00 67.54           H  
ATOM   1857  CD  PRO A 116      -1.171  -5.908  11.528  1.00 67.54           C  
ATOM   1858  HD2 PRO A 116      -1.632  -5.333  10.725  1.00 67.54           H  
ATOM   1859  HD3 PRO A 116      -0.162  -5.548  11.729  1.00 67.54           H  
ATOM   1860  N   ASN A 117      -2.445  -8.226  15.501  1.00 62.39           N  
ATOM   1861  H   ASN A 117      -3.268  -8.614  15.065  1.00 62.39           H  
ATOM   1862  CA  ASN A 117      -2.256  -8.481  16.939  1.00 62.39           C  
ATOM   1863  HA  ASN A 117      -2.434  -7.549  17.475  1.00 62.39           H  
ATOM   1864  C   ASN A 117      -0.839  -8.936  17.326  1.00 62.39           C  
ATOM   1865  CB  ASN A 117      -3.307  -9.484  17.457  1.00 62.39           C  
ATOM   1866  HB2 ASN A 117      -2.820 -10.199  18.120  1.00 62.39           H  
ATOM   1867  HB3 ASN A 117      -3.748 -10.046  16.633  1.00 62.39           H  
ATOM   1868  O   ASN A 117      -0.312  -8.497  18.345  1.00 62.39           O  
ATOM   1869  CG  ASN A 117      -4.422  -8.827  18.259  1.00 62.39           C  
ATOM   1870  ND2 ASN A 117      -5.225  -9.596  18.951  1.00 62.39           N  
ATOM   1871 HD21 ASN A 117      -5.915  -9.097  19.494  1.00 62.39           H  
ATOM   1872 HD22 ASN A 117      -5.055 -10.588  19.035  1.00 62.39           H  
ATOM   1873  OD1 ASN A 117      -4.630  -7.635  18.259  1.00 62.39           O  
ATOM   1874  N   GLU A 118      -0.197  -9.788  16.522  1.00 60.05           N  
ATOM   1875  H   GLU A 118      -0.667 -10.137  15.698  1.00 60.05           H  
ATOM   1876  CA  GLU A 118       1.145 -10.306  16.833  1.00 60.05           C  
ATOM   1877  HA  GLU A 118       1.117 -10.828  17.790  1.00 60.05           H  
ATOM   1878  C   GLU A 118       2.197  -9.191  16.955  1.00 60.05           C  
ATOM   1879  CB  GLU A 118       1.597 -11.293  15.749  1.00 60.05           C  
ATOM   1880  HB2 GLU A 118       2.634 -11.560  15.954  1.00 60.05           H  
ATOM   1881  HB3 GLU A 118       1.553 -10.801  14.778  1.00 60.05           H  
ATOM   1882  O   GLU A 118       3.134  -9.294  17.753  1.00 60.05           O  
ATOM   1883  CG  GLU A 118       0.765 -12.584  15.711  1.00 60.05           C  
ATOM   1884  HG2 GLU A 118      -0.258 -12.336  15.428  1.00 60.05           H  
ATOM   1885  HG3 GLU A 118       0.746 -13.012  16.713  1.00 60.05           H  
ATOM   1886  CD  GLU A 118       1.330 -13.623  14.726  1.00 60.05           C  
ATOM   1887  OE1 GLU A 118       0.808 -14.759  14.738  1.00 60.05           O  
ATOM   1888  OE2 GLU A 118       2.289 -13.291  13.989  1.00 60.05           O  
ATOM   1889  N   GLN A 119       2.028  -8.094  16.206  1.00 59.81           N  
ATOM   1890  H   GLN A 119       1.202  -8.025  15.628  1.00 59.81           H  
ATOM   1891  CA  GLN A 119       2.890  -6.916  16.325  1.00 59.81           C  
ATOM   1892  HA  GLN A 119       3.927  -7.246  16.389  1.00 59.81           H  
ATOM   1893  C   GLN A 119       2.608  -6.126  17.609  1.00 59.81           C  
ATOM   1894  CB  GLN A 119       2.751  -6.016  15.088  1.00 59.81           C  
ATOM   1895  HB2 GLN A 119       3.342  -5.116  15.255  1.00 59.81           H  
ATOM   1896  HB3 GLN A 119       1.711  -5.717  14.957  1.00 59.81           H  
ATOM   1897  O   GLN A 119       3.533  -5.555  18.180  1.00 59.81           O  
ATOM   1898  CG  GLN A 119       3.258  -6.696  13.809  1.00 59.81           C  
ATOM   1899  HG2 GLN A 119       4.244  -7.125  13.990  1.00 59.81           H  
ATOM   1900  HG3 GLN A 119       2.578  -7.499  13.526  1.00 59.81           H  
ATOM   1901  CD  GLN A 119       3.348  -5.705  12.654  1.00 59.81           C  
ATOM   1902  NE2 GLN A 119       4.521  -5.209  12.325  1.00 59.81           N  
ATOM   1903 HE21 GLN A 119       5.310  -5.299  12.950  1.00 59.81           H  
ATOM   1904 HE22 GLN A 119       4.488  -4.471  11.637  1.00 59.81           H  
ATOM   1905  OE1 GLN A 119       2.364  -5.331  12.045  1.00 59.81           O  
ATOM   1906  N   GLN A 120       1.368  -6.154  18.101  1.00 57.99           N  
ATOM   1907  H   GLN A 120       0.674  -6.703  17.613  1.00 57.99           H  
ATOM   1908  CA  GLN A 120       0.954  -5.495  19.342  1.00 57.99           C  
ATOM   1909  HA  GLN A 120       1.300  -4.462  19.317  1.00 57.99           H  
ATOM   1910  C   GLN A 120       1.574  -6.188  20.565  1.00 57.99           C  
ATOM   1911  CB  GLN A 120      -0.582  -5.493  19.474  1.00 57.99           C  
ATOM   1912  HB2 GLN A 120      -0.913  -6.450  19.878  1.00 57.99           H  
ATOM   1913  HB3 GLN A 120      -0.856  -4.721  20.193  1.00 57.99           H  
ATOM   1914  O   GLN A 120       2.070  -5.566  21.493  1.00 57.99           O  
ATOM   1915  CG  GLN A 120      -1.332  -5.253  18.154  1.00 57.99           C  
ATOM   1916  HG2 GLN A 120      -1.128  -6.081  17.476  1.00 57.99           H  
ATOM   1917  HG3 GLN A 120      -0.912  -4.396  17.629  1.00 57.99           H  
ATOM   1918  CD  GLN A 120      -2.848  -5.117  18.323  1.00 57.99           C  
ATOM   1919  NE2 GLN A 120      -3.584  -4.779  17.284  1.00 57.99           N  
ATOM   1920 HE21 GLN A 120      -4.578  -4.749  17.460  1.00 57.99           H  
ATOM   1921 HE22 GLN A 120      -3.212  -4.681  16.350  1.00 57.99           H  
ATOM   1922  OE1 GLN A 120      -3.392  -5.296  19.405  1.00 57.99           O  
ATOM   1923  N   THR A 121       1.639  -7.518  20.577  1.00 54.01           N  
ATOM   1924  H   THR A 121       1.172  -8.036  19.847  1.00 54.01           H  
ATOM   1925  CA  THR A 121       2.175  -8.240  21.745  1.00 54.01           C  
ATOM   1926  HA  THR A 121       1.692  -7.842  22.637  1.00 54.01           H  
ATOM   1927  C   THR A 121       3.676  -8.048  21.983  1.00 54.01           C  
ATOM   1928  CB  THR A 121       1.844  -9.733  21.669  1.00 54.01           C  
ATOM   1929  HB  THR A 121       2.537 -10.296  22.294  1.00 54.01           H  
ATOM   1930  O   THR A 121       4.134  -8.209  23.113  1.00 54.01           O  
ATOM   1931  CG2 THR A 121       0.424  -9.981  22.175  1.00 54.01           C  
ATOM   1932 HG21 THR A 121       0.340  -9.668  23.216  1.00 54.01           H  
ATOM   1933 HG22 THR A 121      -0.290  -9.424  21.568  1.00 54.01           H  
ATOM   1934 HG23 THR A 121       0.197 -11.045  22.106  1.00 54.01           H  
ATOM   1935  OG1 THR A 121       1.898 -10.226  20.345  1.00 54.01           O  
ATOM   1936  HG1 THR A 121       2.625  -9.826  19.861  1.00 54.01           H  
ATOM   1937  N   LYS A 122       4.462  -7.668  20.965  1.00 53.79           N  
ATOM   1938  H   LYS A 122       4.025  -7.464  20.078  1.00 53.79           H  
ATOM   1939  CA  LYS A 122       5.910  -7.419  21.124  1.00 53.79           C  
ATOM   1940  HA  LYS A 122       6.338  -8.228  21.716  1.00 53.79           H  
ATOM   1941  C   LYS A 122       6.242  -6.149  21.925  1.00 53.79           C  
ATOM   1942  CB  LYS A 122       6.602  -7.396  19.749  1.00 53.79           C  
ATOM   1943  HB2 LYS A 122       7.561  -6.887  19.844  1.00 53.79           H  
ATOM   1944  HB3 LYS A 122       5.993  -6.835  19.040  1.00 53.79           H  
ATOM   1945  O   LYS A 122       7.399  -5.963  22.283  1.00 53.79           O  
ATOM   1946  CG  LYS A 122       6.870  -8.811  19.220  1.00 53.79           C  
ATOM   1947  HG2 LYS A 122       5.923  -9.331  19.076  1.00 53.79           H  
ATOM   1948  HG3 LYS A 122       7.469  -9.358  19.948  1.00 53.79           H  
ATOM   1949  CD  LYS A 122       7.628  -8.750  17.889  1.00 53.79           C  
ATOM   1950  HD2 LYS A 122       7.005  -8.238  17.155  1.00 53.79           H  
ATOM   1951  HD3 LYS A 122       8.553  -8.191  18.026  1.00 53.79           H  
ATOM   1952  CE  LYS A 122       7.945 -10.168  17.407  1.00 53.79           C  
ATOM   1953  HE2 LYS A 122       8.578 -10.654  18.149  1.00 53.79           H  
ATOM   1954  HE3 LYS A 122       7.010 -10.726  17.351  1.00 53.79           H  
ATOM   1955  NZ  LYS A 122       8.610 -10.152  16.083  1.00 53.79           N  
ATOM   1956  HZ1 LYS A 122       8.807 -11.095  15.780  1.00 53.79           H  
ATOM   1957  HZ2 LYS A 122       9.471  -9.626  16.128  1.00 53.79           H  
ATOM   1958  HZ3 LYS A 122       7.999  -9.721  15.403  1.00 53.79           H  
ATOM   1959  N   MET A 123       5.261  -5.295  22.216  1.00 49.73           N  
ATOM   1960  H   MET A 123       4.325  -5.527  21.915  1.00 49.73           H  
ATOM   1961  CA  MET A 123       5.469  -3.941  22.749  1.00 49.73           C  
ATOM   1962  HA  MET A 123       6.219  -3.413  22.160  1.00 49.73           H  
ATOM   1963  C   MET A 123       5.851  -3.834  24.222  1.00 49.73           C  
ATOM   1964  CB  MET A 123       4.147  -3.193  22.680  1.00 49.73           C  
ATOM   1965  HB2 MET A 123       4.255  -2.224  23.166  1.00 49.73           H  
ATOM   1966  HB3 MET A 123       3.410  -3.768  23.241  1.00 49.73           H  
ATOM   1967  O   MET A 123       6.239  -2.753  24.647  1.00 49.73           O  
ATOM   1968  CG  MET A 123       3.622  -2.936  21.282  1.00 49.73           C  
ATOM   1969  HG2 MET A 123       4.096  -2.047  20.866  1.00 49.73           H  
ATOM   1970  HG3 MET A 123       3.810  -3.789  20.630  1.00 49.73           H  
ATOM   1971  SD  MET A 123       1.853  -2.701  21.425  1.00 49.73           S  
ATOM   1972  CE  MET A 123       1.751  -1.291  22.534  1.00 49.73           C  
ATOM   1973  HE1 MET A 123       2.360  -0.474  22.146  1.00 49.73           H  
ATOM   1974  HE2 MET A 123       2.094  -1.607  23.519  1.00 49.73           H  
ATOM   1975  HE3 MET A 123       0.718  -0.958  22.629  1.00 49.73           H  
ATOM   1976  N   ALA A 124       5.624  -4.877  25.025  1.00 49.22           N  
ATOM   1977  H   ALA A 124       5.366  -5.744  24.577  1.00 49.22           H  
ATOM   1978  CA  ALA A 124       5.204  -4.718  26.424  1.00 49.22           C  
ATOM   1979  HA  ALA A 124       4.330  -4.066  26.419  1.00 49.22           H  
ATOM   1980  C   ALA A 124       6.196  -4.061  27.405  1.00 49.22           C  
ATOM   1981  CB  ALA A 124       4.751  -6.088  26.942  1.00 49.22           C  
ATOM   1982  HB1 ALA A 124       4.001  -6.511  26.273  1.00 49.22           H  
ATOM   1983  HB2 ALA A 124       4.310  -5.983  27.934  1.00 49.22           H  
ATOM   1984  HB3 ALA A 124       5.605  -6.763  27.001  1.00 49.22           H  
ATOM   1985  O   ALA A 124       5.899  -3.999  28.596  1.00 49.22           O  
ATOM   1986  N   VAL A 125       7.350  -3.565  26.964  1.00 46.68           N  
ATOM   1987  H   VAL A 125       7.477  -3.514  25.964  1.00 46.68           H  
ATOM   1988  CA  VAL A 125       8.197  -2.713  27.798  1.00 46.68           C  
ATOM   1989  HA  VAL A 125       7.834  -2.724  28.826  1.00 46.68           H  
ATOM   1990  C   VAL A 125       8.085  -1.275  27.286  1.00 46.68           C  
ATOM   1991  CB  VAL A 125       9.646  -3.228  27.863  1.00 46.68           C  
ATOM   1992  HB  VAL A 125      10.158  -3.042  26.919  1.00 46.68           H  
ATOM   1993  O   VAL A 125       8.831  -0.896  26.385  1.00 46.68           O  
ATOM   1994  CG1 VAL A 125      10.389  -2.507  28.996  1.00 46.68           C  
ATOM   1995 HG11 VAL A 125      10.402  -1.434  28.805  1.00 46.68           H  
ATOM   1996 HG12 VAL A 125       9.901  -2.697  29.952  1.00 46.68           H  
ATOM   1997 HG13 VAL A 125      11.420  -2.858  29.042  1.00 46.68           H  
ATOM   1998  CG2 VAL A 125       9.711  -4.737  28.149  1.00 46.68           C  
ATOM   1999 HG21 VAL A 125       9.300  -5.295  27.308  1.00 46.68           H  
ATOM   2000 HG22 VAL A 125       9.143  -4.971  29.049  1.00 46.68           H  
ATOM   2001 HG23 VAL A 125      10.749  -5.043  28.284  1.00 46.68           H  
ATOM   2002  N   PRO A 126       7.176  -0.449  27.843  1.00 48.62           N  
ATOM   2003  CA  PRO A 126       7.210   0.987  27.626  1.00 48.62           C  
ATOM   2004  HA  PRO A 126       7.114   1.193  26.560  1.00 48.62           H  
ATOM   2005  C   PRO A 126       8.544   1.520  28.152  1.00 48.62           C  
ATOM   2006  CB  PRO A 126       6.002   1.577  28.376  1.00 48.62           C  
ATOM   2007  HB2 PRO A 126       5.468   2.296  27.754  1.00 48.62           H  
ATOM   2008  HB3 PRO A 126       6.300   2.053  29.310  1.00 48.62           H  
ATOM   2009  O   PRO A 126       8.736   1.681  29.357  1.00 48.62           O  
ATOM   2010  CG  PRO A 126       5.119   0.376  28.696  1.00 48.62           C  
ATOM   2011  HG2 PRO A 126       4.410   0.224  27.882  1.00 48.62           H  
ATOM   2012  HG3 PRO A 126       4.592   0.498  29.642  1.00 48.62           H  
ATOM   2013  CD  PRO A 126       6.089  -0.798  28.739  1.00 48.62           C  
ATOM   2014  HD2 PRO A 126       5.557  -1.685  28.395  1.00 48.62           H  
ATOM   2015  HD3 PRO A 126       6.471  -0.937  29.750  1.00 48.62           H  
ATOM   2016  N   THR A 127       9.503   1.776  27.268  1.00 49.14           N  
ATOM   2017  H   THR A 127       9.424   1.420  26.327  1.00 49.14           H  
ATOM   2018  CA  THR A 127      10.719   2.483  27.664  1.00 49.14           C  
ATOM   2019  HA  THR A 127      11.020   2.110  28.642  1.00 49.14           H  
ATOM   2020  C   THR A 127      10.363   3.958  27.791  1.00 49.14           C  
ATOM   2021  CB  THR A 127      11.898   2.269  26.697  1.00 49.14           C  
ATOM   2022  HB  THR A 127      11.998   3.129  26.035  1.00 49.14           H  
ATOM   2023  O   THR A 127       9.957   4.594  26.824  1.00 49.14           O  
ATOM   2024  CG2 THR A 127      13.194   2.069  27.486  1.00 49.14           C  
ATOM   2025 HG21 THR A 127      13.378   2.935  28.122  1.00 49.14           H  
ATOM   2026 HG22 THR A 127      14.027   1.955  26.792  1.00 49.14           H  
ATOM   2027 HG23 THR A 127      13.117   1.173  28.101  1.00 49.14           H  
ATOM   2028  OG1 THR A 127      11.730   1.115  25.910  1.00 49.14           O  
ATOM   2029  HG1 THR A 127      12.277   1.183  25.124  1.00 49.14           H  
ATOM   2030  N   GLU A 128      10.512   4.523  28.987  1.00 49.39           N  
ATOM   2031  H   GLU A 128      10.716   3.917  29.768  1.00 49.39           H  
ATOM   2032  CA  GLU A 128      10.155   5.918  29.292  1.00 49.39           C  
ATOM   2033  HA  GLU A 128       9.073   6.030  29.215  1.00 49.39           H  
ATOM   2034  C   GLU A 128      10.819   6.926  28.327  1.00 49.39           C  
ATOM   2035  CB  GLU A 128      10.589   6.168  30.744  1.00 49.39           C  
ATOM   2036  HB2 GLU A 128      11.641   6.452  30.749  1.00 49.39           H  
ATOM   2037  HB3 GLU A 128      10.489   5.241  31.309  1.00 49.39           H  
ATOM   2038  O   GLU A 128      10.216   7.917  27.912  1.00 49.39           O  
ATOM   2039  CG  GLU A 128       9.750   7.224  31.468  1.00 49.39           C  
ATOM   2040  HG2 GLU A 128       9.845   8.174  30.943  1.00 49.39           H  
ATOM   2041  HG3 GLU A 128       8.704   6.919  31.437  1.00 49.39           H  
ATOM   2042  CD  GLU A 128      10.202   7.395  32.927  1.00 49.39           C  
ATOM   2043  OE1 GLU A 128       9.342   7.765  33.756  1.00 49.39           O  
ATOM   2044  OE2 GLU A 128      11.411   7.193  33.191  1.00 49.39           O  
ATOM   2045  N   LYS A 129      12.047   6.616  27.886  1.00 58.83           N  
ATOM   2046  H   LYS A 129      12.439   5.757  28.243  1.00 58.83           H  
ATOM   2047  CA  LYS A 129      12.785   7.334  26.835  1.00 58.83           C  
ATOM   2048  HA  LYS A 129      12.491   8.383  26.862  1.00 58.83           H  
ATOM   2049  C   LYS A 129      12.415   6.847  25.428  1.00 58.83           C  
ATOM   2050  CB  LYS A 129      14.299   7.253  27.088  1.00 58.83           C  
ATOM   2051  HB2 LYS A 129      14.595   6.208  27.184  1.00 58.83           H  
ATOM   2052  HB3 LYS A 129      14.819   7.677  26.229  1.00 58.83           H  
ATOM   2053  O   LYS A 129      13.295   6.531  24.632  1.00 58.83           O  
ATOM   2054  CG  LYS A 129      14.743   8.039  28.324  1.00 58.83           C  
ATOM   2055  HG2 LYS A 129      14.425   9.077  28.227  1.00 58.83           H  
ATOM   2056  HG3 LYS A 129      14.297   7.608  29.220  1.00 58.83           H  
ATOM   2057  CD  LYS A 129      16.270   7.979  28.428  1.00 58.83           C  
ATOM   2058  HD2 LYS A 129      16.575   6.940  28.546  1.00 58.83           H  
ATOM   2059  HD3 LYS A 129      16.709   8.378  27.513  1.00 58.83           H  
ATOM   2060  CE  LYS A 129      16.750   8.800  29.625  1.00 58.83           C  
ATOM   2061  HE2 LYS A 129      16.261   8.421  30.523  1.00 58.83           H  
ATOM   2062  HE3 LYS A 129      16.435   9.834  29.487  1.00 58.83           H  
ATOM   2063  NZ  LYS A 129      18.224   8.718  29.767  1.00 58.83           N  
ATOM   2064  HZ1 LYS A 129      18.504   7.758  29.911  1.00 58.83           H  
ATOM   2065  HZ2 LYS A 129      18.678   9.061  28.932  1.00 58.83           H  
ATOM   2066  HZ3 LYS A 129      18.534   9.262  30.559  1.00 58.83           H  
ATOM   2067  N   ALA A 130      11.125   6.751  25.123  1.00 68.24           N  
ATOM   2068  H   ALA A 130      10.439   6.925  25.843  1.00 68.24           H  
ATOM   2069  CA  ALA A 130      10.686   6.351  23.791  1.00 68.24           C  
ATOM   2070  HA  ALA A 130      11.230   5.452  23.503  1.00 68.24           H  
ATOM   2071  C   ALA A 130      11.016   7.460  22.781  1.00 68.24           C  
ATOM   2072  CB  ALA A 130       9.195   5.999  23.811  1.00 68.24           C  
ATOM   2073  HB1 ALA A 130       8.613   6.853  24.155  1.00 68.24           H  
ATOM   2074  HB2 ALA A 130       8.875   5.725  22.805  1.00 68.24           H  
ATOM   2075  HB3 ALA A 130       9.022   5.151  24.473  1.00 68.24           H  
ATOM   2076  O   ALA A 130      10.533   8.592  22.913  1.00 68.24           O  
ATOM   2077  N   GLN A 131      11.827   7.118  21.779  1.00 86.53           N  
ATOM   2078  H   GLN A 131      12.220   6.188  21.787  1.00 86.53           H  
ATOM   2079  CA  GLN A 131      12.138   7.956  20.623  1.00 86.53           C  
ATOM   2080  HA  GLN A 131      12.778   8.779  20.943  1.00 86.53           H  
ATOM   2081  C   GLN A 131      10.845   8.530  20.021  1.00 86.53           C  
ATOM   2082  CB  GLN A 131      12.920   7.078  19.632  1.00 86.53           C  
ATOM   2083  HB2 GLN A 131      13.797   6.692  20.152  1.00 86.53           H  
ATOM   2084  HB3 GLN A 131      12.303   6.230  19.336  1.00 86.53           H  
ATOM   2085  O   GLN A 131       9.827   7.841  19.935  1.00 86.53           O  
ATOM   2086  CG  GLN A 131      13.396   7.808  18.371  1.00 86.53           C  
ATOM   2087  HG2 GLN A 131      12.531   8.075  17.764  1.00 86.53           H  
ATOM   2088  HG3 GLN A 131      13.919   8.721  18.657  1.00 86.53           H  
ATOM   2089  CD  GLN A 131      14.346   6.962  17.520  1.00 86.53           C  
ATOM   2090  NE2 GLN A 131      14.794   7.468  16.396  1.00 86.53           N  
ATOM   2091 HE21 GLN A 131      14.428   8.352  16.072  1.00 86.53           H  
ATOM   2092 HE22 GLN A 131      15.446   6.892  15.883  1.00 86.53           H  
ATOM   2093  OE1 GLN A 131      14.706   5.840  17.828  1.00 86.53           O  
ATOM   2094  N   LYS A 132      10.845   9.813  19.635  1.00 93.38           N  
ATOM   2095  H   LYS A 132      11.688  10.345  19.801  1.00 93.38           H  
ATOM   2096  CA  LYS A 132       9.637  10.485  19.093  1.00 93.38           C  
ATOM   2097  HA  LYS A 132       8.810   9.775  19.081  1.00 93.38           H  
ATOM   2098  C   LYS A 132       9.777  10.935  17.642  1.00 93.38           C  
ATOM   2099  CB  LYS A 132       9.232  11.657  19.994  1.00 93.38           C  
ATOM   2100  HB2 LYS A 132      10.047  12.380  20.029  1.00 93.38           H  
ATOM   2101  HB3 LYS A 132       8.356  12.142  19.565  1.00 93.38           H  
ATOM   2102  O   LYS A 132       8.817  11.461  17.067  1.00 93.38           O  
ATOM   2103  CG  LYS A 132       8.874  11.220  21.417  1.00 93.38           C  
ATOM   2104  HG2 LYS A 132       9.765  10.825  21.904  1.00 93.38           H  
ATOM   2105  HG3 LYS A 132       8.107  10.446  21.382  1.00 93.38           H  
ATOM   2106  CD  LYS A 132       8.364  12.418  22.221  1.00 93.38           C  
ATOM   2107  HD2 LYS A 132       7.453  12.805  21.764  1.00 93.38           H  
ATOM   2108  HD3 LYS A 132       9.128  13.196  22.213  1.00 93.38           H  
ATOM   2109  CE  LYS A 132       8.089  11.979  23.661  1.00 93.38           C  
ATOM   2110  HE2 LYS A 132       8.996  11.518  24.053  1.00 93.38           H  
ATOM   2111  HE3 LYS A 132       7.316  11.210  23.654  1.00 93.38           H  
ATOM   2112  NZ  LYS A 132       7.688  13.124  24.516  1.00 93.38           N  
ATOM   2113  HZ1 LYS A 132       8.440  13.797  24.555  1.00 93.38           H  
ATOM   2114  HZ2 LYS A 132       7.513  12.812  25.460  1.00 93.38           H  
ATOM   2115  HZ3 LYS A 132       6.864  13.585  24.157  1.00 93.38           H  
ATOM   2116  N   ILE A 133      10.967  10.764  17.079  1.00 94.90           N  
ATOM   2117  H   ILE A 133      11.680  10.311  17.632  1.00 94.90           H  
ATOM   2118  CA  ILE A 133      11.338  11.157  15.724  1.00 94.90           C  
ATOM   2119  HA  ILE A 133      10.452  11.432  15.153  1.00 94.90           H  
ATOM   2120  C   ILE A 133      11.998   9.948  15.076  1.00 94.90           C  
ATOM   2121  CB  ILE A 133      12.314  12.353  15.751  1.00 94.90           C  
ATOM   2122  HB  ILE A 133      13.229  12.033  16.249  1.00 94.90           H  
ATOM   2123  O   ILE A 133      13.032   9.484  15.550  1.00 94.90           O  
ATOM   2124  CG1 ILE A 133      11.743  13.555  16.540  1.00 94.90           C  
ATOM   2125 HG12 ILE A 133      10.849  13.929  16.042  1.00 94.90           H  
ATOM   2126 HG13 ILE A 133      11.462  13.237  17.544  1.00 94.90           H  
ATOM   2127  CG2 ILE A 133      12.672  12.764  14.311  1.00 94.90           C  
ATOM   2128 HG21 ILE A 133      12.952  11.902  13.705  1.00 94.90           H  
ATOM   2129 HG22 ILE A 133      13.540  13.423  14.338  1.00 94.90           H  
ATOM   2130 HG23 ILE A 133      11.838  13.277  13.834  1.00 94.90           H  
ATOM   2131  CD1 ILE A 133      12.744  14.703  16.710  1.00 94.90           C  
ATOM   2132 HD11 ILE A 133      13.641  14.345  17.216  1.00 94.90           H  
ATOM   2133 HD12 ILE A 133      13.021  15.113  15.739  1.00 94.90           H  
ATOM   2134 HD13 ILE A 133      12.292  15.493  17.309  1.00 94.90           H  
ATOM   2135  N   PHE A 134      11.421   9.459  13.987  1.00 94.10           N  
ATOM   2136  H   PHE A 134      10.567   9.882  13.653  1.00 94.10           H  
ATOM   2137  CA  PHE A 134      11.919   8.281  13.283  1.00 94.10           C  
ATOM   2138  HA  PHE A 134      12.856   7.946  13.728  1.00 94.10           H  
ATOM   2139  C   PHE A 134      12.183   8.623  11.828  1.00 94.10           C  
ATOM   2140  CB  PHE A 134      10.913   7.136  13.401  1.00 94.10           C  
ATOM   2141  HB2 PHE A 134      10.008   7.394  12.852  1.00 94.10           H  
ATOM   2142  HB3 PHE A 134      11.334   6.249  12.926  1.00 94.10           H  
ATOM   2143  O   PHE A 134      11.427   9.389  11.239  1.00 94.10           O  
ATOM   2144  CG  PHE A 134      10.537   6.797  14.826  1.00 94.10           C  
ATOM   2145  CD1 PHE A 134      11.216   5.764  15.495  1.00 94.10           C  
ATOM   2146  HD1 PHE A 134      12.018   5.229  15.008  1.00 94.10           H  
ATOM   2147  CD2 PHE A 134       9.518   7.514  15.484  1.00 94.10           C  
ATOM   2148  HD2 PHE A 134       8.999   8.313  14.975  1.00 94.10           H  
ATOM   2149  CE1 PHE A 134      10.855   5.419  16.805  1.00 94.10           C  
ATOM   2150  HE1 PHE A 134      11.369   4.615  17.311  1.00 94.10           H  
ATOM   2151  CE2 PHE A 134       9.174   7.183  16.806  1.00 94.10           C  
ATOM   2152  HE2 PHE A 134       8.400   7.729  17.323  1.00 94.10           H  
ATOM   2153  CZ  PHE A 134       9.832   6.123  17.455  1.00 94.10           C  
ATOM   2154  HZ  PHE A 134       9.562   5.846  18.464  1.00 94.10           H  
ATOM   2155  N   TYR A 135      13.220   8.036  11.244  1.00 94.56           N  
ATOM   2156  H   TYR A 135      13.768   7.372  11.773  1.00 94.56           H  
ATOM   2157  CA  TYR A 135      13.523   8.142   9.822  1.00 94.56           C  
ATOM   2158  HA  TYR A 135      12.840   8.845   9.343  1.00 94.56           H  
ATOM   2159  C   TYR A 135      13.336   6.782   9.154  1.00 94.56           C  
ATOM   2160  CB  TYR A 135      14.945   8.678   9.637  1.00 94.56           C  
ATOM   2161  HB2 TYR A 135      14.987   9.700  10.013  1.00 94.56           H  
ATOM   2162  HB3 TYR A 135      15.635   8.077  10.229  1.00 94.56           H  
ATOM   2163  O   TYR A 135      13.690   5.752   9.725  1.00 94.56           O  
ATOM   2164  CG  TYR A 135      15.406   8.676   8.197  1.00 94.56           C  
ATOM   2165  CD1 TYR A 135      16.197   7.613   7.718  1.00 94.56           C  
ATOM   2166  HD1 TYR A 135      16.492   6.813   8.381  1.00 94.56           H  
ATOM   2167  CD2 TYR A 135      15.028   9.724   7.335  1.00 94.56           C  
ATOM   2168  HD2 TYR A 135      14.440  10.551   7.704  1.00 94.56           H  
ATOM   2169  CE1 TYR A 135      16.631   7.604   6.379  1.00 94.56           C  
ATOM   2170  HE1 TYR A 135      17.262   6.808   6.011  1.00 94.56           H  
ATOM   2171  CE2 TYR A 135      15.456   9.712   5.994  1.00 94.56           C  
ATOM   2172  HE2 TYR A 135      15.213  10.520   5.321  1.00 94.56           H  
ATOM   2173  OH  TYR A 135      16.670   8.671   4.227  1.00 94.56           O  
ATOM   2174  HH  TYR A 135      17.335   8.016   4.005  1.00 94.56           H  
ATOM   2175  CZ  TYR A 135      16.264   8.658   5.518  1.00 94.56           C  
ATOM   2176  N   THR A 136      12.786   6.780   7.942  1.00 93.88           N  
ATOM   2177  H   THR A 136      12.517   7.667   7.540  1.00 93.88           H  
ATOM   2178  CA  THR A 136      12.641   5.576   7.117  1.00 93.88           C  
ATOM   2179  HA  THR A 136      13.239   4.783   7.565  1.00 93.88           H  
ATOM   2180  C   THR A 136      13.134   5.844   5.691  1.00 93.88           C  
ATOM   2181  CB  THR A 136      11.196   5.058   7.097  1.00 93.88           C  
ATOM   2182  HB  THR A 136      11.143   4.205   6.420  1.00 93.88           H  
ATOM   2183  O   THR A 136      12.661   6.807   5.072  1.00 93.88           O  
ATOM   2184  CG2 THR A 136      10.717   4.607   8.475  1.00 93.88           C  
ATOM   2185 HG21 THR A 136      11.371   3.823   8.857  1.00 93.88           H  
ATOM   2186 HG22 THR A 136       9.704   4.213   8.383  1.00 93.88           H  
ATOM   2187 HG23 THR A 136      10.711   5.443   9.174  1.00 93.88           H  
ATOM   2188  OG1 THR A 136      10.294   6.044   6.654  1.00 93.88           O  
ATOM   2189  HG1 THR A 136      10.513   6.858   7.114  1.00 93.88           H  
ATOM   2190  N   PRO A 137      14.027   5.001   5.136  1.00 91.39           N  
ATOM   2191  CA  PRO A 137      14.494   5.125   3.751  1.00 91.39           C  
ATOM   2192  HA  PRO A 137      15.029   6.067   3.631  1.00 91.39           H  
ATOM   2193  C   PRO A 137      13.341   5.053   2.759  1.00 91.39           C  
ATOM   2194  CB  PRO A 137      15.450   3.952   3.514  1.00 91.39           C  
ATOM   2195  HB2 PRO A 137      16.297   4.244   2.895  1.00 91.39           H  
ATOM   2196  HB3 PRO A 137      14.920   3.117   3.056  1.00 91.39           H  
ATOM   2197  O   PRO A 137      12.314   4.454   3.080  1.00 91.39           O  
ATOM   2198  CG  PRO A 137      15.891   3.549   4.916  1.00 91.39           C  
ATOM   2199  HG2 PRO A 137      16.164   2.495   4.969  1.00 91.39           H  
ATOM   2200  HG3 PRO A 137      16.727   4.176   5.227  1.00 91.39           H  
ATOM   2201  CD  PRO A 137      14.672   3.863   5.775  1.00 91.39           C  
ATOM   2202  HD2 PRO A 137      13.992   3.011   5.778  1.00 91.39           H  
ATOM   2203  HD3 PRO A 137      15.006   4.095   6.786  1.00 91.39           H  
ATOM   2204  N   ASP A 138      13.485   5.650   1.579  1.00 92.57           N  
ATOM   2205  H   ASP A 138      14.346   6.134   1.368  1.00 92.57           H  
ATOM   2206  CA  ASP A 138      12.449   5.601   0.543  1.00 92.57           C  
ATOM   2207  HA  ASP A 138      11.527   5.940   1.015  1.00 92.57           H  
ATOM   2208  C   ASP A 138      12.174   4.174   0.022  1.00 92.57           C  
ATOM   2209  CB  ASP A 138      12.783   6.595  -0.584  1.00 92.57           C  
ATOM   2210  HB2 ASP A 138      13.209   7.497  -0.146  1.00 92.57           H  
ATOM   2211  HB3 ASP A 138      13.527   6.154  -1.248  1.00 92.57           H  
ATOM   2212  O   ASP A 138      13.016   3.280   0.117  1.00 92.57           O  
ATOM   2213  CG  ASP A 138      11.546   7.018  -1.388  1.00 92.57           C  
ATOM   2214  OD1 ASP A 138      10.421   6.833  -0.863  1.00 92.57           O  
ATOM   2215  OD2 ASP A 138      11.723   7.568  -2.495  1.00 92.57           O  
ATOM   2216  N   PHE A 139      10.974   3.945  -0.517  1.00 92.53           N  
ATOM   2217  H   PHE A 139      10.374   4.742  -0.675  1.00 92.53           H  
ATOM   2218  CA  PHE A 139      10.605   2.679  -1.158  1.00 92.53           C  
ATOM   2219  HA  PHE A 139      11.520   2.254  -1.570  1.00 92.53           H  
ATOM   2220  C   PHE A 139       9.639   2.913  -2.336  1.00 92.53           C  
ATOM   2221  CB  PHE A 139      10.054   1.673  -0.122  1.00 92.53           C  
ATOM   2222  HB2 PHE A 139      10.833   1.496   0.620  1.00 92.53           H  
ATOM   2223  HB3 PHE A 139       9.878   0.714  -0.610  1.00 92.53           H  
ATOM   2224  O   PHE A 139       8.963   3.945  -2.378  1.00 92.53           O  
ATOM   2225  CG  PHE A 139       8.774   2.074   0.593  1.00 92.53           C  
ATOM   2226  CD1 PHE A 139       8.786   2.351   1.968  1.00 92.53           C  
ATOM   2227  HD1 PHE A 139       9.708   2.210   2.514  1.00 92.53           H  
ATOM   2228  CD2 PHE A 139       7.551   2.111  -0.092  1.00 92.53           C  
ATOM   2229  HD2 PHE A 139       7.512   1.805  -1.127  1.00 92.53           H  
ATOM   2230  CE1 PHE A 139       7.604   2.758   2.624  1.00 92.53           C  
ATOM   2231  HE1 PHE A 139       7.583   2.928   3.690  1.00 92.53           H  
ATOM   2232  CE2 PHE A 139       6.379   2.545   0.546  1.00 92.53           C  
ATOM   2233  HE2 PHE A 139       5.453   2.591  -0.007  1.00 92.53           H  
ATOM   2234  CZ  PHE A 139       6.411   2.900   1.901  1.00 92.53           C  
ATOM   2235  HZ  PHE A 139       5.506   3.215   2.399  1.00 92.53           H  
ATOM   2236  N   PRO A 140       9.526   1.960  -3.283  1.00 92.60           N  
ATOM   2237  CA  PRO A 140       8.678   2.111  -4.467  1.00 92.60           C  
ATOM   2238  HA  PRO A 140       9.121   2.874  -5.107  1.00 92.60           H  
ATOM   2239  C   PRO A 140       7.232   2.513  -4.154  1.00 92.60           C  
ATOM   2240  CB  PRO A 140       8.743   0.765  -5.191  1.00 92.60           C  
ATOM   2241  HB2 PRO A 140       8.000   0.078  -4.785  1.00 92.60           H  
ATOM   2242  HB3 PRO A 140       8.614   0.880  -6.267  1.00 92.60           H  
ATOM   2243  O   PRO A 140       6.613   1.994  -3.230  1.00 92.60           O  
ATOM   2244  CG  PRO A 140      10.142   0.273  -4.832  1.00 92.60           C  
ATOM   2245  HG2 PRO A 140      10.880   0.767  -5.464  1.00 92.60           H  
ATOM   2246  HG3 PRO A 140      10.228  -0.810  -4.912  1.00 92.60           H  
ATOM   2247  CD  PRO A 140      10.311   0.734  -3.390  1.00 92.60           C  
ATOM   2248  HD2 PRO A 140      11.368   0.905  -3.184  1.00 92.60           H  
ATOM   2249  HD3 PRO A 140       9.912  -0.026  -2.719  1.00 92.60           H  
ATOM   2250  N   ALA A 141       6.673   3.415  -4.954  1.00 95.12           N  
ATOM   2251  H   ALA A 141       7.193   3.714  -5.766  1.00 95.12           H  
ATOM   2252  CA  ALA A 141       5.302   3.914  -4.862  1.00 95.12           C  
ATOM   2253  HA  ALA A 141       5.171   4.584  -5.712  1.00 95.12           H  
ATOM   2254  C   ALA A 141       4.966   4.777  -3.630  1.00 95.12           C  
ATOM   2255  CB  ALA A 141       4.338   2.742  -5.084  1.00 95.12           C  
ATOM   2256  HB1 ALA A 141       3.424   3.124  -5.538  1.00 95.12           H  
ATOM   2257  HB2 ALA A 141       4.770   2.016  -5.772  1.00 95.12           H  
ATOM   2258  HB3 ALA A 141       4.107   2.255  -4.137  1.00 95.12           H  
ATOM   2259  O   ALA A 141       3.857   5.316  -3.540  1.00 95.12           O  
ATOM   2260  N   ARG A 142       5.911   4.994  -2.700  1.00 95.06           N  
ATOM   2261  H   ARG A 142       6.794   4.513  -2.797  1.00 95.06           H  
ATOM   2262  CA  ARG A 142       5.696   5.847  -1.518  1.00 95.06           C  
ATOM   2263  HA  ARG A 142       4.911   5.402  -0.906  1.00 95.06           H  
ATOM   2264  C   ARG A 142       5.228   7.249  -1.903  1.00 95.06           C  
ATOM   2265  CB  ARG A 142       6.994   5.937  -0.697  1.00 95.06           C  
ATOM   2266  HB2 ARG A 142       7.357   4.935  -0.468  1.00 95.06           H  
ATOM   2267  HB3 ARG A 142       7.761   6.454  -1.274  1.00 95.06           H  
ATOM   2268  O   ARG A 142       4.278   7.768  -1.317  1.00 95.06           O  
ATOM   2269  CG  ARG A 142       6.735   6.689   0.614  1.00 95.06           C  
ATOM   2270  HG2 ARG A 142       6.285   7.660   0.409  1.00 95.06           H  
ATOM   2271  HG3 ARG A 142       6.042   6.092   1.207  1.00 95.06           H  
ATOM   2272  CD  ARG A 142       7.995   6.953   1.428  1.00 95.06           C  
ATOM   2273  HD2 ARG A 142       8.770   7.356   0.776  1.00 95.06           H  
ATOM   2274  HD3 ARG A 142       7.758   7.706   2.180  1.00 95.06           H  
ATOM   2275  NE  ARG A 142       8.463   5.742   2.110  1.00 95.06           N  
ATOM   2276  HE  ARG A 142       7.973   4.880   1.919  1.00 95.06           H  
ATOM   2277  NH1 ARG A 142      10.280   6.697   3.142  1.00 95.06           N  
ATOM   2278 HH11 ARG A 142      10.223   7.475   2.501  1.00 95.06           H  
ATOM   2279 HH12 ARG A 142      11.064   6.584   3.768  1.00 95.06           H  
ATOM   2280  NH2 ARG A 142       9.729   4.615   3.605  1.00 95.06           N  
ATOM   2281 HH21 ARG A 142      10.701   4.503   3.856  1.00 95.06           H  
ATOM   2282 HH22 ARG A 142       9.191   3.792   3.373  1.00 95.06           H  
ATOM   2283  CZ  ARG A 142       9.478   5.694   2.947  1.00 95.06           C  
ATOM   2284  N   ARG A 143       5.892   7.860  -2.888  1.00 93.41           N  
ATOM   2285  H   ARG A 143       6.669   7.355  -3.291  1.00 93.41           H  
ATOM   2286  CA  ARG A 143       5.621   9.236  -3.328  1.00 93.41           C  
ATOM   2287  HA  ARG A 143       5.704   9.898  -2.466  1.00 93.41           H  
ATOM   2288  C   ARG A 143       4.199   9.403  -3.861  1.00 93.41           C  
ATOM   2289  CB  ARG A 143       6.670   9.640  -4.372  1.00 93.41           C  
ATOM   2290  HB2 ARG A 143       6.600   8.973  -5.231  1.00 93.41           H  
ATOM   2291  HB3 ARG A 143       7.664   9.537  -3.935  1.00 93.41           H  
ATOM   2292  O   ARG A 143       3.532  10.368  -3.498  1.00 93.41           O  
ATOM   2293  CG  ARG A 143       6.477  11.090  -4.839  1.00 93.41           C  
ATOM   2294  HG2 ARG A 143       6.559  11.763  -3.986  1.00 93.41           H  
ATOM   2295  HG3 ARG A 143       5.491  11.204  -5.290  1.00 93.41           H  
ATOM   2296  CD  ARG A 143       7.530  11.455  -5.885  1.00 93.41           C  
ATOM   2297  HD2 ARG A 143       7.494  10.719  -6.687  1.00 93.41           H  
ATOM   2298  HD3 ARG A 143       8.515  11.422  -5.419  1.00 93.41           H  
ATOM   2299  NE  ARG A 143       7.273  12.796  -6.439  1.00 93.41           N  
ATOM   2300  HE  ARG A 143       6.443  13.270  -6.113  1.00 93.41           H  
ATOM   2301  NH1 ARG A 143       9.085  12.871  -7.844  1.00 93.41           N  
ATOM   2302 HH11 ARG A 143       9.648  13.357  -8.527  1.00 93.41           H  
ATOM   2303 HH12 ARG A 143       9.343  11.943  -7.539  1.00 93.41           H  
ATOM   2304  NH2 ARG A 143       7.671  14.600  -7.767  1.00 93.41           N  
ATOM   2305 HH21 ARG A 143       8.255  15.086  -8.432  1.00 93.41           H  
ATOM   2306 HH22 ARG A 143       6.854  15.056  -7.386  1.00 93.41           H  
ATOM   2307  CZ  ARG A 143       8.007  13.413  -7.346  1.00 93.41           C  
ATOM   2308  N   GLU A 144       3.736   8.482  -4.703  1.00 94.21           N  
ATOM   2309  H   GLU A 144       4.314   7.688  -4.939  1.00 94.21           H  
ATOM   2310  CA  GLU A 144       2.393   8.557  -5.285  1.00 94.21           C  
ATOM   2311  HA  GLU A 144       2.259   9.540  -5.738  1.00 94.21           H  
ATOM   2312  C   GLU A 144       1.316   8.413  -4.201  1.00 94.21           C  
ATOM   2313  CB  GLU A 144       2.256   7.502  -6.393  1.00 94.21           C  
ATOM   2314  HB2 GLU A 144       3.094   7.617  -7.081  1.00 94.21           H  
ATOM   2315  HB3 GLU A 144       2.294   6.504  -5.957  1.00 94.21           H  
ATOM   2316  O   GLU A 144       0.375   9.207  -4.147  1.00 94.21           O  
ATOM   2317  CG  GLU A 144       0.944   7.692  -7.172  1.00 94.21           C  
ATOM   2318  HG2 GLU A 144       0.915   8.711  -7.559  1.00 94.21           H  
ATOM   2319  HG3 GLU A 144       0.108   7.572  -6.484  1.00 94.21           H  
ATOM   2320  CD  GLU A 144       0.759   6.714  -8.342  1.00 94.21           C  
ATOM   2321  OE1 GLU A 144      -0.393   6.622  -8.825  1.00 94.21           O  
ATOM   2322  OE2 GLU A 144       1.722   6.022  -8.727  1.00 94.21           O  
ATOM   2323  N   VAL A 145       1.507   7.477  -3.265  1.00 95.97           N  
ATOM   2324  H   VAL A 145       2.287   6.844  -3.366  1.00 95.97           H  
ATOM   2325  CA  VAL A 145       0.606   7.314  -2.116  1.00 95.97           C  
ATOM   2326  HA  VAL A 145      -0.412   7.214  -2.494  1.00 95.97           H  
ATOM   2327  C   VAL A 145       0.607   8.547  -1.211  1.00 95.97           C  
ATOM   2328  CB  VAL A 145       0.951   6.032  -1.336  1.00 95.97           C  
ATOM   2329  HB  VAL A 145       2.013   6.016  -1.094  1.00 95.97           H  
ATOM   2330  O   VAL A 145      -0.456   8.981  -0.761  1.00 95.97           O  
ATOM   2331  CG1 VAL A 145       0.164   5.948  -0.022  1.00 95.97           C  
ATOM   2332 HG11 VAL A 145      -0.877   6.224  -0.186  1.00 95.97           H  
ATOM   2333 HG12 VAL A 145       0.218   4.942   0.395  1.00 95.97           H  
ATOM   2334 HG13 VAL A 145       0.591   6.640   0.704  1.00 95.97           H  
ATOM   2335  CG2 VAL A 145       0.627   4.820  -2.218  1.00 95.97           C  
ATOM   2336 HG21 VAL A 145       1.359   4.745  -3.023  1.00 95.97           H  
ATOM   2337 HG22 VAL A 145      -0.367   4.920  -2.656  1.00 95.97           H  
ATOM   2338 HG23 VAL A 145       0.656   3.891  -1.648  1.00 95.97           H  
ATOM   2339  N   PHE A 146       1.771   9.152  -0.970  1.00 95.23           N  
ATOM   2340  H   PHE A 146       2.615   8.741  -1.343  1.00 95.23           H  
ATOM   2341  CA  PHE A 146       1.883  10.369  -0.169  1.00 95.23           C  
ATOM   2342  HA  PHE A 146       1.461  10.173   0.817  1.00 95.23           H  
ATOM   2343  C   PHE A 146       1.087  11.529  -0.785  1.00 95.23           C  
ATOM   2344  CB  PHE A 146       3.364  10.731   0.006  1.00 95.23           C  
ATOM   2345  HB2 PHE A 146       3.786  11.033  -0.953  1.00 95.23           H  
ATOM   2346  HB3 PHE A 146       3.905   9.845   0.337  1.00 95.23           H  
ATOM   2347  O   PHE A 146       0.291  12.165  -0.091  1.00 95.23           O  
ATOM   2348  CG  PHE A 146       3.598  11.840   1.011  1.00 95.23           C  
ATOM   2349  CD1 PHE A 146       3.305  13.176   0.682  1.00 95.23           C  
ATOM   2350  HD1 PHE A 146       2.938  13.432  -0.301  1.00 95.23           H  
ATOM   2351  CD2 PHE A 146       4.083  11.529   2.295  1.00 95.23           C  
ATOM   2352  HD2 PHE A 146       4.314  10.506   2.553  1.00 95.23           H  
ATOM   2353  CE1 PHE A 146       3.466  14.183   1.645  1.00 95.23           C  
ATOM   2354  HE1 PHE A 146       3.158  15.192   1.413  1.00 95.23           H  
ATOM   2355  CE2 PHE A 146       4.304  12.547   3.235  1.00 95.23           C  
ATOM   2356  HE2 PHE A 146       4.706  12.305   4.208  1.00 95.23           H  
ATOM   2357  CZ  PHE A 146       4.011  13.877   2.903  1.00 95.23           C  
ATOM   2358  HZ  PHE A 146       4.186  14.655   3.631  1.00 95.23           H  
ATOM   2359  N   GLU A 147       1.259  11.799  -2.083  1.00 91.90           N  
ATOM   2360  H   GLU A 147       1.918  11.246  -2.613  1.00 91.90           H  
ATOM   2361  CA  GLU A 147       0.532  12.882  -2.761  1.00 91.90           C  
ATOM   2362  HA  GLU A 147       0.628  13.791  -2.167  1.00 91.90           H  
ATOM   2363  C   GLU A 147      -0.973  12.600  -2.860  1.00 91.90           C  
ATOM   2364  CB  GLU A 147       1.117  13.160  -4.155  1.00 91.90           C  
ATOM   2365  HB2 GLU A 147       1.134  12.234  -4.730  1.00 91.90           H  
ATOM   2366  HB3 GLU A 147       0.460  13.860  -4.671  1.00 91.90           H  
ATOM   2367  O   GLU A 147      -1.784  13.523  -2.709  1.00 91.90           O  
ATOM   2368  CG  GLU A 147       2.531  13.765  -4.135  1.00 91.90           C  
ATOM   2369  HG2 GLU A 147       3.229  13.006  -3.784  1.00 91.90           H  
ATOM   2370  HG3 GLU A 147       2.814  14.015  -5.157  1.00 91.90           H  
ATOM   2371  CD  GLU A 147       2.669  15.024  -3.253  1.00 91.90           C  
ATOM   2372  OE1 GLU A 147       3.684  15.126  -2.535  1.00 91.90           O  
ATOM   2373  OE2 GLU A 147       1.778  15.912  -3.236  1.00 91.90           O  
ATOM   2374  N   HIS A 148      -1.370  11.334  -3.030  1.00 92.24           N  
ATOM   2375  H   HIS A 148      -0.676  10.619  -3.199  1.00 92.24           H  
ATOM   2376  CA  HIS A 148      -2.776  10.942  -2.971  1.00 92.24           C  
ATOM   2377  HA  HIS A 148      -3.325  11.527  -3.709  1.00 92.24           H  
ATOM   2378  C   HIS A 148      -3.386  11.255  -1.597  1.00 92.24           C  
ATOM   2379  CB  HIS A 148      -2.936   9.458  -3.329  1.00 92.24           C  
ATOM   2380  HB2 HIS A 148      -2.337   8.850  -2.652  1.00 92.24           H  
ATOM   2381  HB3 HIS A 148      -2.575   9.291  -4.344  1.00 92.24           H  
ATOM   2382  O   HIS A 148      -4.408  11.938  -1.520  1.00 92.24           O  
ATOM   2383  CG  HIS A 148      -4.376   9.016  -3.243  1.00 92.24           C  
ATOM   2384  CD2 HIS A 148      -4.897   8.081  -2.390  1.00 92.24           C  
ATOM   2385  HD2 HIS A 148      -4.342   7.485  -1.681  1.00 92.24           H  
ATOM   2386  ND1 HIS A 148      -5.433   9.551  -3.949  1.00 92.24           N  
ATOM   2387  HD1 HIS A 148      -5.378  10.266  -4.660  1.00 92.24           H  
ATOM   2388  CE1 HIS A 148      -6.562   8.951  -3.533  1.00 92.24           C  
ATOM   2389  HE1 HIS A 148      -7.556   9.165  -3.896  1.00 92.24           H  
ATOM   2390  NE2 HIS A 148      -6.282   8.050  -2.580  1.00 92.24           N  
ATOM   2391  N   LEU A 149      -2.729  10.846  -0.506  1.00 92.53           N  
ATOM   2392  H   LEU A 149      -1.888  10.301  -0.631  1.00 92.53           H  
ATOM   2393  CA  LEU A 149      -3.194  11.121   0.858  1.00 92.53           C  
ATOM   2394  HA  LEU A 149      -4.222  10.773   0.956  1.00 92.53           H  
ATOM   2395  C   LEU A 149      -3.210  12.619   1.179  1.00 92.53           C  
ATOM   2396  CB  LEU A 149      -2.302  10.380   1.863  1.00 92.53           C  
ATOM   2397  HB2 LEU A 149      -2.491  10.793   2.854  1.00 92.53           H  
ATOM   2398  HB3 LEU A 149      -1.258  10.570   1.615  1.00 92.53           H  
ATOM   2399  O   LEU A 149      -4.158  13.113   1.786  1.00 92.53           O  
ATOM   2400  CG  LEU A 149      -2.538   8.862   1.930  1.00 92.53           C  
ATOM   2401  HG  LEU A 149      -2.451   8.417   0.939  1.00 92.53           H  
ATOM   2402  CD1 LEU A 149      -1.485   8.245   2.844  1.00 92.53           C  
ATOM   2403 HD11 LEU A 149      -1.670   7.178   2.967  1.00 92.53           H  
ATOM   2404 HD12 LEU A 149      -1.488   8.740   3.815  1.00 92.53           H  
ATOM   2405 HD13 LEU A 149      -0.511   8.368   2.369  1.00 92.53           H  
ATOM   2406  CD2 LEU A 149      -3.918   8.537   2.501  1.00 92.53           C  
ATOM   2407 HD21 LEU A 149      -3.996   7.471   2.712  1.00 92.53           H  
ATOM   2408 HD22 LEU A 149      -4.082   9.093   3.425  1.00 92.53           H  
ATOM   2409 HD23 LEU A 149      -4.680   8.800   1.767  1.00 92.53           H  
ATOM   2410  N   LYS A 150      -2.200  13.369   0.734  1.00 87.64           N  
ATOM   2411  H   LYS A 150      -1.432  12.898   0.278  1.00 87.64           H  
ATOM   2412  CA  LYS A 150      -2.151  14.829   0.882  1.00 87.64           C  
ATOM   2413  HA  LYS A 150      -2.257  15.086   1.937  1.00 87.64           H  
ATOM   2414  C   LYS A 150      -3.317  15.507   0.169  1.00 87.64           C  
ATOM   2415  CB  LYS A 150      -0.782  15.290   0.380  1.00 87.64           C  
ATOM   2416  HB2 LYS A 150      -0.680  15.009  -0.668  1.00 87.64           H  
ATOM   2417  HB3 LYS A 150      -0.017  14.759   0.946  1.00 87.64           H  
ATOM   2418  O   LYS A 150      -3.955  16.395   0.739  1.00 87.64           O  
ATOM   2419  CG  LYS A 150      -0.531  16.796   0.511  1.00 87.64           C  
ATOM   2420  HG2 LYS A 150      -1.186  17.324  -0.182  1.00 87.64           H  
ATOM   2421  HG3 LYS A 150      -0.733  17.131   1.528  1.00 87.64           H  
ATOM   2422  CD  LYS A 150       0.941  17.058   0.161  1.00 87.64           C  
ATOM   2423  HD2 LYS A 150       1.542  17.058   1.071  1.00 87.64           H  
ATOM   2424  HD3 LYS A 150       1.302  16.243  -0.466  1.00 87.64           H  
ATOM   2425  CE  LYS A 150       1.139  18.367  -0.598  1.00 87.64           C  
ATOM   2426  HE2 LYS A 150       1.356  19.178   0.097  1.00 87.64           H  
ATOM   2427  HE3 LYS A 150       0.215  18.591  -1.131  1.00 87.64           H  
ATOM   2428  NZ  LYS A 150       2.223  18.188  -1.597  1.00 87.64           N  
ATOM   2429  HZ1 LYS A 150       2.101  17.329  -2.112  1.00 87.64           H  
ATOM   2430  HZ2 LYS A 150       3.140  18.106  -1.182  1.00 87.64           H  
ATOM   2431  HZ3 LYS A 150       2.260  18.914  -2.298  1.00 87.64           H  
ATOM   2432  N   THR A 151      -3.660  15.041  -1.028  1.00 82.96           N  
ATOM   2433  H   THR A 151      -3.087  14.319  -1.441  1.00 82.96           H  
ATOM   2434  CA  THR A 151      -4.852  15.496  -1.753  1.00 82.96           C  
ATOM   2435  HA  THR A 151      -4.813  16.582  -1.842  1.00 82.96           H  
ATOM   2436  C   THR A 151      -6.123  15.135  -0.984  1.00 82.96           C  
ATOM   2437  CB  THR A 151      -4.883  14.928  -3.177  1.00 82.96           C  
ATOM   2438  HB  THR A 151      -4.950  13.840  -3.151  1.00 82.96           H  
ATOM   2439  O   THR A 151      -6.927  16.022  -0.692  1.00 82.96           O  
ATOM   2440  CG2 THR A 151      -6.053  15.485  -3.988  1.00 82.96           C  
ATOM   2441 HG21 THR A 151      -6.017  16.575  -3.996  1.00 82.96           H  
ATOM   2442 HG22 THR A 151      -5.986  15.113  -5.010  1.00 82.96           H  
ATOM   2443 HG23 THR A 151      -7.000  15.151  -3.565  1.00 82.96           H  
ATOM   2444  OG1 THR A 151      -3.699  15.304  -3.842  1.00 82.96           O  
ATOM   2445  HG1 THR A 151      -2.999  14.709  -3.563  1.00 82.96           H  
ATOM   2446  N   ALA A 152      -6.264  13.880  -0.554  1.00 84.03           N  
ATOM   2447  H   ALA A 152      -5.565  13.196  -0.806  1.00 84.03           H  
ATOM   2448  CA  ALA A 152      -7.430  13.406   0.187  1.00 84.03           C  
ATOM   2449  HA  ALA A 152      -8.317  13.556  -0.429  1.00 84.03           H  
ATOM   2450  C   ALA A 152      -7.651  14.167   1.508  1.00 84.03           C  
ATOM   2451  CB  ALA A 152      -7.268  11.902   0.431  1.00 84.03           C  
ATOM   2452  HB1 ALA A 152      -8.160  11.519   0.926  1.00 84.03           H  
ATOM   2453  HB2 ALA A 152      -6.400  11.709   1.061  1.00 84.03           H  
ATOM   2454  HB3 ALA A 152      -7.145  11.380  -0.518  1.00 84.03           H  
ATOM   2455  O   ALA A 152      -8.788  14.460   1.869  1.00 84.03           O  
ATOM   2456  N   PHE A 153      -6.580  14.528   2.224  1.00 79.56           N  
ATOM   2457  H   PHE A 153      -5.679  14.180   1.929  1.00 79.56           H  
ATOM   2458  CA  PHE A 153      -6.669  15.203   3.528  1.00 79.56           C  
ATOM   2459  HA  PHE A 153      -7.569  14.869   4.043  1.00 79.56           H  
ATOM   2460  C   PHE A 153      -6.791  16.722   3.415  1.00 79.56           C  
ATOM   2461  CB  PHE A 153      -5.457  14.828   4.391  1.00 79.56           C  
ATOM   2462  HB2 PHE A 153      -5.492  15.422   5.304  1.00 79.56           H  
ATOM   2463  HB3 PHE A 153      -4.549  15.106   3.855  1.00 79.56           H  
ATOM   2464  O   PHE A 153      -7.370  17.361   4.296  1.00 79.56           O  
ATOM   2465  CG  PHE A 153      -5.337  13.372   4.806  1.00 79.56           C  
ATOM   2466  CD1 PHE A 153      -6.295  12.401   4.442  1.00 79.56           C  
ATOM   2467  HD1 PHE A 153      -7.171  12.655   3.863  1.00 79.56           H  
ATOM   2468  CD2 PHE A 153      -4.225  12.981   5.571  1.00 79.56           C  
ATOM   2469  HD2 PHE A 153      -3.492  13.714   5.874  1.00 79.56           H  
ATOM   2470  CE1 PHE A 153      -6.112  11.059   4.791  1.00 79.56           C  
ATOM   2471  HE1 PHE A 153      -6.826  10.324   4.451  1.00 79.56           H  
ATOM   2472  CE2 PHE A 153      -4.051  11.635   5.929  1.00 79.56           C  
ATOM   2473  HE2 PHE A 153      -3.181  11.338   6.496  1.00 79.56           H  
ATOM   2474  CZ  PHE A 153      -4.987  10.671   5.530  1.00 79.56           C  
ATOM   2475  HZ  PHE A 153      -4.832   9.628   5.764  1.00 79.56           H  
ATOM   2476  N   SER A 154      -6.269  17.315   2.338  1.00 69.15           N  
ATOM   2477  H   SER A 154      -5.736  16.754   1.689  1.00 69.15           H  
ATOM   2478  CA  SER A 154      -6.473  18.740   2.052  1.00 69.15           C  
ATOM   2479  HA  SER A 154      -6.256  19.308   2.957  1.00 69.15           H  
ATOM   2480  C   SER A 154      -7.918  19.045   1.660  1.00 69.15           C  
ATOM   2481  CB  SER A 154      -5.518  19.221   0.960  1.00 69.15           C  
ATOM   2482  HB2 SER A 154      -5.614  20.302   0.864  1.00 69.15           H  
ATOM   2483  HB3 SER A 154      -4.492  18.991   1.246  1.00 69.15           H  
ATOM   2484  O   SER A 154      -8.432  20.123   1.972  1.00 69.15           O  
ATOM   2485  OG  SER A 154      -5.807  18.631  -0.289  1.00 69.15           O  
ATOM   2486  HG  SER A 154      -5.686  17.681  -0.228  1.00 69.15           H  
ATOM   2487  N   CYS A 155      -8.589  18.079   1.028  1.00 58.93           N  
ATOM   2488  H   CYS A 155      -8.093  17.239   0.767  1.00 58.93           H  
ATOM   2489  CA  CYS A 155      -9.996  18.166   0.698  1.00 58.93           C  
ATOM   2490  HA  CYS A 155     -10.176  19.141   0.247  1.00 58.93           H  
ATOM   2491  C   CYS A 155     -10.816  18.056   1.983  1.00 58.93           C  
ATOM   2492  CB  CYS A 155     -10.330  17.094  -0.344  1.00 58.93           C  
ATOM   2493  HB2 CYS A 155     -10.685  16.183   0.137  1.00 58.93           H  
ATOM   2494  HB3 CYS A 155      -9.410  16.836  -0.868  1.00 58.93           H  
ATOM   2495  O   CYS A 155     -11.143  16.973   2.465  1.00 58.93           O  
ATOM   2496  SG  CYS A 155     -11.502  17.628  -1.610  1.00 58.93           S  
ATOM   2497  N   THR A 156     -11.159  19.200   2.571  1.00 51.95           N  
ATOM   2498  H   THR A 156     -10.787  20.068   2.213  1.00 51.95           H  
ATOM   2499  CA  THR A 156     -12.179  19.237   3.611  1.00 51.95           C  
ATOM   2500  HA  THR A 156     -11.947  18.495   4.375  1.00 51.95           H  
ATOM   2501  C   THR A 156     -13.505  18.862   2.984  1.00 51.95           C  
ATOM   2502  CB  THR A 156     -12.297  20.607   4.276  1.00 51.95           C  
ATOM   2503  HB  THR A 156     -13.207  20.632   4.876  1.00 51.95           H  
ATOM   2504  O   THR A 156     -14.216  19.722   2.465  1.00 51.95           O  
ATOM   2505  CG2 THR A 156     -11.112  20.850   5.188  1.00 51.95           C  
ATOM   2506 HG21 THR A 156     -10.936  19.964   5.798  1.00 51.95           H  
ATOM   2507 HG22 THR A 156     -11.389  21.693   5.822  1.00 51.95           H  
ATOM   2508 HG23 THR A 156     -10.227  21.076   4.594  1.00 51.95           H  
ATOM   2509  OG1 THR A 156     -12.326  21.649   3.331  1.00 51.95           O  
ATOM   2510  HG1 THR A 156     -13.072  21.456   2.758  1.00 51.95           H  
ATOM   2511  N   LYS A 157     -13.838  17.574   3.017  1.00 47.85           N  
ATOM   2512  H   LYS A 157     -13.133  16.903   3.288  1.00 47.85           H  
ATOM   2513  CA  LYS A 157     -15.216  17.142   2.849  1.00 47.85           C  
ATOM   2514  HA  LYS A 157     -15.610  17.498   1.897  1.00 47.85           H  
ATOM   2515  C   LYS A 157     -16.020  17.800   3.967  1.00 47.85           C  
ATOM   2516  CB  LYS A 157     -15.317  15.605   2.902  1.00 47.85           C  
ATOM   2517  HB2 LYS A 157     -14.765  15.232   3.764  1.00 47.85           H  
ATOM   2518  HB3 LYS A 157     -16.365  15.333   3.025  1.00 47.85           H  
ATOM   2519  O   LYS A 157     -16.067  17.281   5.077  1.00 47.85           O  
ATOM   2520  CG  LYS A 157     -14.801  14.927   1.627  1.00 47.85           C  
ATOM   2521  HG2 LYS A 157     -13.757  15.200   1.472  1.00 47.85           H  
ATOM   2522  HG3 LYS A 157     -15.385  15.279   0.777  1.00 47.85           H  
ATOM   2523  CD  LYS A 157     -14.913  13.396   1.724  1.00 47.85           C  
ATOM   2524  HD2 LYS A 157     -14.291  13.043   2.546  1.00 47.85           H  
ATOM   2525  HD3 LYS A 157     -15.948  13.098   1.891  1.00 47.85           H  
ATOM   2526  CE  LYS A 157     -14.404  12.809   0.408  1.00 47.85           C  
ATOM   2527  HE2 LYS A 157     -15.114  13.029  -0.389  1.00 47.85           H  
ATOM   2528  HE3 LYS A 157     -13.471  13.317   0.164  1.00 47.85           H  
ATOM   2529  NZ  LYS A 157     -14.124  11.356   0.464  1.00 47.85           N  
ATOM   2530  HZ1 LYS A 157     -13.454  11.142   1.190  1.00 47.85           H  
ATOM   2531  HZ2 LYS A 157     -14.944  10.780   0.590  1.00 47.85           H  
ATOM   2532  HZ3 LYS A 157     -13.633  11.079  -0.373  1.00 47.85           H  
ATOM   2533  N   ASP A 158     -16.693  18.906   3.666  1.00 42.19           N  
ATOM   2534  H   ASP A 158     -16.477  19.375   2.799  1.00 42.19           H  
ATOM   2535  CA  ASP A 158     -18.047  19.050   4.190  1.00 42.19           C  
ATOM   2536  HA  ASP A 158     -18.047  18.882   5.267  1.00 42.19           H  
ATOM   2537  C   ASP A 158     -18.833  17.903   3.547  1.00 42.19           C  
ATOM   2538  CB  ASP A 158     -18.644  20.443   3.891  1.00 42.19           C  
ATOM   2539  HB2 ASP A 158     -19.703  20.326   3.660  1.00 42.19           H  
ATOM   2540  HB3 ASP A 158     -18.163  20.870   3.011  1.00 42.19           H  
ATOM   2541  O   ASP A 158     -19.351  18.011   2.435  1.00 42.19           O  
ATOM   2542  CG  ASP A 158     -18.560  21.426   5.067  1.00 42.19           C  
ATOM   2543  OD1 ASP A 158     -18.474  20.962   6.225  1.00 42.19           O  
ATOM   2544  OD2 ASP A 158     -18.629  22.648   4.801  1.00 42.19           O  
ATOM   2545  N   THR A 159     -18.805  16.742   4.207  1.00 43.43           N  
ATOM   2546  H   THR A 159     -18.329  16.715   5.097  1.00 43.43           H  
ATOM   2547  CA  THR A 159     -19.415  15.488   3.736  1.00 43.43           C  
ATOM   2548  HA  THR A 159     -18.875  15.116   2.865  1.00 43.43           H  
ATOM   2549  C   THR A 159     -20.866  15.684   3.320  1.00 43.43           C  
ATOM   2550  CB  THR A 159     -19.398  14.422   4.845  1.00 43.43           C  
ATOM   2551  HB  THR A 159     -20.111  13.634   4.603  1.00 43.43           H  
ATOM   2552  O   THR A 159     -21.342  15.002   2.420  1.00 43.43           O  
ATOM   2553  CG2 THR A 159     -18.022  13.784   5.019  1.00 43.43           C  
ATOM   2554 HG21 THR A 159     -18.067  13.019   5.793  1.00 43.43           H  
ATOM   2555 HG22 THR A 159     -17.716  13.316   4.083  1.00 43.43           H  
ATOM   2556 HG23 THR A 159     -17.291  14.541   5.303  1.00 43.43           H  
ATOM   2557  OG1 THR A 159     -19.743  15.003   6.085  1.00 43.43           O  
ATOM   2558  HG1 THR A 159     -19.770  14.302   6.740  1.00 43.43           H  
ATOM   2559  N   SER A 160     -21.558  16.635   3.948  1.00 42.06           N  
ATOM   2560  H   SER A 160     -21.074  17.176   4.650  1.00 42.06           H  
ATOM   2561  CA  SER A 160     -22.980  16.885   3.746  1.00 42.06           C  
ATOM   2562  HA  SER A 160     -23.515  15.947   3.896  1.00 42.06           H  
ATOM   2563  C   SER A 160     -23.357  17.388   2.351  1.00 42.06           C  
ATOM   2564  CB  SER A 160     -23.470  17.882   4.800  1.00 42.06           C  
ATOM   2565  HB2 SER A 160     -24.541  18.040   4.677  1.00 42.06           H  
ATOM   2566  HB3 SER A 160     -23.292  17.467   5.792  1.00 42.06           H  
ATOM   2567  O   SER A 160     -24.493  17.161   1.943  1.00 42.06           O  
ATOM   2568  OG  SER A 160     -22.791  19.122   4.679  1.00 42.06           O  
ATOM   2569  HG  SER A 160     -22.490  19.404   5.546  1.00 42.06           H  
ATOM   2570  N   LYS A 161     -22.474  18.082   1.617  1.00 41.11           N  
ATOM   2571  H   LYS A 161     -21.550  18.233   1.998  1.00 41.11           H  
ATOM   2572  CA  LYS A 161     -22.864  18.761   0.360  1.00 41.11           C  
ATOM   2573  HA  LYS A 161     -23.860  18.419   0.076  1.00 41.11           H  
ATOM   2574  C   LYS A 161     -22.056  18.386  -0.879  1.00 41.11           C  
ATOM   2575  CB  LYS A 161     -22.963  20.281   0.585  1.00 41.11           C  
ATOM   2576  HB2 LYS A 161     -22.088  20.640   1.127  1.00 41.11           H  
ATOM   2577  HB3 LYS A 161     -23.006  20.791  -0.377  1.00 41.11           H  
ATOM   2578  O   LYS A 161     -22.243  19.000  -1.926  1.00 41.11           O  
ATOM   2579  CG  LYS A 161     -24.249  20.610   1.356  1.00 41.11           C  
ATOM   2580  HG2 LYS A 161     -25.090  20.114   0.872  1.00 41.11           H  
ATOM   2581  HG3 LYS A 161     -24.167  20.240   2.378  1.00 41.11           H  
ATOM   2582  CD  LYS A 161     -24.527  22.114   1.383  1.00 41.11           C  
ATOM   2583  HD2 LYS A 161     -23.730  22.619   1.930  1.00 41.11           H  
ATOM   2584  HD3 LYS A 161     -24.563  22.490   0.360  1.00 41.11           H  
ATOM   2585  CE  LYS A 161     -25.877  22.341   2.069  1.00 41.11           C  
ATOM   2586  HE2 LYS A 161     -25.813  21.965   3.090  1.00 41.11           H  
ATOM   2587  HE3 LYS A 161     -26.630  21.748   1.549  1.00 41.11           H  
ATOM   2588  NZ  LYS A 161     -26.262  23.772   2.064  1.00 41.11           N  
ATOM   2589  HZ1 LYS A 161     -25.572  24.319   2.559  1.00 41.11           H  
ATOM   2590  HZ2 LYS A 161     -26.332  24.105   1.113  1.00 41.11           H  
ATOM   2591  HZ3 LYS A 161     -27.159  23.891   2.512  1.00 41.11           H  
ATOM   2592  N   GLY A 162     -21.193  17.374  -0.786  1.00 44.55           N  
ATOM   2593  H   GLY A 162     -21.135  16.885   0.096  1.00 44.55           H  
ATOM   2594  CA  GLY A 162     -20.156  17.160  -1.791  1.00 44.55           C  
ATOM   2595  HA2 GLY A 162     -19.621  16.237  -1.569  1.00 44.55           H  
ATOM   2596  HA3 GLY A 162     -20.602  17.081  -2.782  1.00 44.55           H  
ATOM   2597  C   GLY A 162     -19.178  18.337  -1.781  1.00 44.55           C  
ATOM   2598  O   GLY A 162     -19.529  19.482  -1.491  1.00 44.55           O  
ATOM   2599  N   CYS A 163     -17.906  18.091  -2.065  1.00 46.98           N  
ATOM   2600  H   CYS A 163     -17.618  17.166  -2.352  1.00 46.98           H  
ATOM   2601  CA  CYS A 163     -16.992  19.210  -2.246  1.00 46.98           C  
ATOM   2602  HA  CYS A 163     -17.209  19.988  -1.514  1.00 46.98           H  
ATOM   2603  C   CYS A 163     -17.261  19.798  -3.639  1.00 46.98           C  
ATOM   2604  CB  CYS A 163     -15.570  18.736  -1.967  1.00 46.98           C  
ATOM   2605  HB2 CYS A 163     -15.300  17.971  -2.696  1.00 46.98           H  
ATOM   2606  HB3 CYS A 163     -15.524  18.295  -0.972  1.00 46.98           H  
ATOM   2607  O   CYS A 163     -16.597  19.453  -4.606  1.00 46.98           O  
ATOM   2608  SG  CYS A 163     -14.428  20.145  -2.030  1.00 46.98           S  
ATOM   2609  HG  CYS A 163     -13.311  19.412  -1.997  1.00 46.98           H  
ATOM   2610  N   SER A 164     -18.278  20.658  -3.750  1.00 46.16           N  
ATOM   2611  H   SER A 164     -18.858  20.811  -2.937  1.00 46.16           H  
ATOM   2612  CA  SER A 164     -18.677  21.305  -5.010  1.00 46.16           C  
ATOM   2613  HA  SER A 164     -19.059  20.550  -5.697  1.00 46.16           H  
ATOM   2614  C   SER A 164     -17.513  22.018  -5.698  1.00 46.16           C  
ATOM   2615  CB  SER A 164     -19.784  22.329  -4.729  1.00 46.16           C  
ATOM   2616  HB2 SER A 164     -20.637  21.815  -4.288  1.00 46.16           H  
ATOM   2617  HB3 SER A 164     -20.101  22.787  -5.666  1.00 46.16           H  
ATOM   2618  O   SER A 164     -17.487  22.140  -6.916  1.00 46.16           O  
ATOM   2619  OG  SER A 164     -19.336  23.339  -3.833  1.00 46.16           O  
ATOM   2620  HG  SER A 164     -18.876  24.009  -4.343  1.00 46.16           H  
ATOM   2621  N   ASN A 165     -16.554  22.500  -4.903  1.00 45.37           N  
ATOM   2622  H   ASN A 165     -16.670  22.366  -3.909  1.00 45.37           H  
ATOM   2623  CA  ASN A 165     -15.378  23.210  -5.388  1.00 45.37           C  
ATOM   2624  HA  ASN A 165     -15.638  23.757  -6.294  1.00 45.37           H  
ATOM   2625  C   ASN A 165     -14.219  22.295  -5.774  1.00 45.37           C  
ATOM   2626  CB  ASN A 165     -14.910  24.210  -4.323  1.00 45.37           C  
ATOM   2627  HB2 ASN A 165     -14.947  23.759  -3.331  1.00 45.37           H  
ATOM   2628  HB3 ASN A 165     -13.874  24.480  -4.529  1.00 45.37           H  
ATOM   2629  O   ASN A 165     -13.340  22.746  -6.508  1.00 45.37           O  
ATOM   2630  CG  ASN A 165     -15.706  25.497  -4.325  1.00 45.37           C  
ATOM   2631  ND2 ASN A 165     -15.222  26.499  -3.634  1.00 45.37           N  
ATOM   2632 HD21 ASN A 165     -14.285  26.434  -3.262  1.00 45.37           H  
ATOM   2633 HD22 ASN A 165     -15.706  27.376  -3.767  1.00 45.37           H  
ATOM   2634  OD1 ASN A 165     -16.756  25.638  -4.924  1.00 45.37           O  
ATOM   2635  N   CYS A 166     -14.159  21.046  -5.298  1.00 48.15           N  
ATOM   2636  H   CYS A 166     -14.945  20.649  -4.802  1.00 48.15           H  
ATOM   2637  CA  CYS A 166     -13.197  20.134  -5.888  1.00 48.15           C  
ATOM   2638  HA  CYS A 166     -12.315  20.709  -6.171  1.00 48.15           H  
ATOM   2639  C   CYS A 166     -13.805  19.612  -7.192  1.00 48.15           C  
ATOM   2640  CB  CYS A 166     -12.635  19.091  -4.906  1.00 48.15           C  
ATOM   2641  HB2 CYS A 166     -12.401  19.568  -3.955  1.00 48.15           H  
ATOM   2642  HB3 CYS A 166     -11.703  18.705  -5.318  1.00 48.15           H  
ATOM   2643  O   CYS A 166     -14.483  18.593  -7.251  1.00 48.15           O  
ATOM   2644  SG  CYS A 166     -13.714  17.668  -4.634  1.00 48.15           S  
ATOM   2645  HG  CYS A 166     -14.057  17.449  -5.906  1.00 48.15           H  
ATOM   2646  N   ASN A 167     -13.440  20.251  -8.299  1.00 45.71           N  
ATOM   2647  H   ASN A 167     -13.039  21.175  -8.221  1.00 45.71           H  
ATOM   2648  CA  ASN A 167     -13.478  19.584  -9.605  1.00 45.71           C  
ATOM   2649  HA  ASN A 167     -14.503  19.284  -9.825  1.00 45.71           H  
ATOM   2650  C   ASN A 167     -12.624  18.301  -9.620  1.00 45.71           C  
ATOM   2651  CB  ASN A 167     -12.989  20.567 -10.676  1.00 45.71           C  
ATOM   2652  HB2 ASN A 167     -12.062  21.043 -10.356  1.00 45.71           H  
ATOM   2653  HB3 ASN A 167     -12.789  20.021 -11.598  1.00 45.71           H  
ATOM   2654  O   ASN A 167     -12.630  17.541 -10.585  1.00 45.71           O  
ATOM   2655  CG  ASN A 167     -14.017  21.626 -11.017  1.00 45.71           C  
ATOM   2656  ND2 ASN A 167     -13.606  22.683 -11.673  1.00 45.71           N  
ATOM   2657 HD21 ASN A 167     -14.324  23.356 -11.901  1.00 45.71           H  
ATOM   2658 HD22 ASN A 167     -12.643  22.780 -11.961  1.00 45.71           H  
ATOM   2659  OD1 ASN A 167     -15.192  21.521 -10.726  1.00 45.71           O  
ATOM   2660  N   ASN A 168     -11.862  18.060  -8.553  1.00 47.32           N  
ATOM   2661  H   ASN A 168     -11.924  18.706  -7.778  1.00 47.32           H  
ATOM   2662  CA  ASN A 168     -11.096  16.859  -8.356  1.00 47.32           C  
ATOM   2663  HA  ASN A 168     -10.652  16.604  -9.318  1.00 47.32           H  
ATOM   2664  C   ASN A 168     -12.038  15.711  -7.959  1.00 47.32           C  
ATOM   2665  CB  ASN A 168      -9.968  17.180  -7.349  1.00 47.32           C  
ATOM   2666  HB2 ASN A 168      -9.779  18.253  -7.328  1.00 47.32           H  
ATOM   2667  HB3 ASN A 168     -10.240  16.866  -6.341  1.00 47.32           H  
ATOM   2668  O   ASN A 168     -12.270  15.473  -6.774  1.00 47.32           O  
ATOM   2669  CG  ASN A 168      -8.657  16.526  -7.730  1.00 47.32           C  
ATOM   2670  ND2 ASN A 168      -7.593  16.822  -7.026  1.00 47.32           N  
ATOM   2671 HD21 ASN A 168      -6.738  16.344  -7.274  1.00 47.32           H  
ATOM   2672 HD22 ASN A 168      -7.655  17.415  -6.211  1.00 47.32           H  
ATOM   2673  OD1 ASN A 168      -8.568  15.726  -8.648  1.00 47.32           O  
ATOM   2674  N   LYS A 169     -12.562  14.990  -8.963  1.00 50.49           N  
ATOM   2675  H   LYS A 169     -12.429  15.345  -9.899  1.00 50.49           H  
ATOM   2676  CA  LYS A 169     -13.260  13.694  -8.797  1.00 50.49           C  
ATOM   2677  HA  LYS A 169     -14.272  13.853  -8.426  1.00 50.49           H  
ATOM   2678  C   LYS A 169     -12.556  12.787  -7.772  1.00 50.49           C  
ATOM   2679  CB  LYS A 169     -13.313  12.953 -10.146  1.00 50.49           C  
ATOM   2680  HB2 LYS A 169     -12.327  12.967 -10.610  1.00 50.49           H  
ATOM   2681  HB3 LYS A 169     -13.562  11.911  -9.944  1.00 50.49           H  
ATOM   2682  O   LYS A 169     -13.205  12.138  -6.953  1.00 50.49           O  
ATOM   2683  CG  LYS A 169     -14.359  13.496 -11.133  1.00 50.49           C  
ATOM   2684  HG2 LYS A 169     -14.120  14.525 -11.401  1.00 50.49           H  
ATOM   2685  HG3 LYS A 169     -15.343  13.464 -10.665  1.00 50.49           H  
ATOM   2686  CD  LYS A 169     -14.363  12.617 -12.394  1.00 50.49           C  
ATOM   2687  HD2 LYS A 169     -13.398  12.706 -12.892  1.00 50.49           H  
ATOM   2688  HD3 LYS A 169     -14.498  11.579 -12.091  1.00 50.49           H  
ATOM   2689  CE  LYS A 169     -15.485  13.001 -13.365  1.00 50.49           C  
ATOM   2690  HE2 LYS A 169     -15.333  14.029 -13.694  1.00 50.49           H  
ATOM   2691  HE3 LYS A 169     -16.433  12.951 -12.829  1.00 50.49           H  
ATOM   2692  NZ  LYS A 169     -15.509  12.075 -14.526  1.00 50.49           N  
ATOM   2693  HZ1 LYS A 169     -16.269  12.290 -15.156  1.00 50.49           H  
ATOM   2694  HZ2 LYS A 169     -15.629  11.126 -14.202  1.00 50.49           H  
ATOM   2695  HZ3 LYS A 169     -14.636  12.108 -15.031  1.00 50.49           H  
ATOM   2696  N   SER A 170     -11.224  12.863  -7.743  1.00 52.28           N  
ATOM   2697  H   SER A 170     -10.778  13.419  -8.459  1.00 52.28           H  
ATOM   2698  CA  SER A 170     -10.355  12.126  -6.826  1.00 52.28           C  
ATOM   2699  HA  SER A 170     -10.500  11.061  -7.005  1.00 52.28           H  
ATOM   2700  C   SER A 170     -10.601  12.373  -5.334  1.00 52.28           C  
ATOM   2701  CB  SER A 170      -8.892  12.457  -7.122  1.00 52.28           C  
ATOM   2702  HB2 SER A 170      -8.681  12.295  -8.179  1.00 52.28           H  
ATOM   2703  HB3 SER A 170      -8.255  11.794  -6.536  1.00 52.28           H  
ATOM   2704  O   SER A 170     -10.255  11.511  -4.537  1.00 52.28           O  
ATOM   2705  OG  SER A 170      -8.609  13.797  -6.770  1.00 52.28           O  
ATOM   2706  HG  SER A 170      -8.435  14.288  -7.576  1.00 52.28           H  
ATOM   2707  N   CYS A 171     -11.198  13.499  -4.911  1.00 57.15           N  
ATOM   2708  H   CYS A 171     -11.478  14.197  -5.586  1.00 57.15           H  
ATOM   2709  CA  CYS A 171     -11.440  13.729  -3.480  1.00 57.15           C  
ATOM   2710  HA  CYS A 171     -10.498  13.638  -2.941  1.00 57.15           H  
ATOM   2711  C   CYS A 171     -12.410  12.706  -2.879  1.00 57.15           C  
ATOM   2712  CB  CYS A 171     -12.022  15.121  -3.231  1.00 57.15           C  
ATOM   2713  HB2 CYS A 171     -12.523  15.106  -2.263  1.00 57.15           H  
ATOM   2714  HB3 CYS A 171     -12.782  15.311  -3.989  1.00 57.15           H  
ATOM   2715  O   CYS A 171     -12.437  12.536  -1.660  1.00 57.15           O  
ATOM   2716  SG  CYS A 171     -10.849  16.494  -3.176  1.00 57.15           S  
ATOM   2717  N   ILE A 172     -13.262  12.081  -3.695  1.00 57.63           N  
ATOM   2718  H   ILE A 172     -13.172  12.229  -4.690  1.00 57.63           H  
ATOM   2719  CA  ILE A 172     -14.299  11.161  -3.215  1.00 57.63           C  
ATOM   2720  HA  ILE A 172     -14.361  11.224  -2.128  1.00 57.63           H  
ATOM   2721  C   ILE A 172     -13.930   9.710  -3.511  1.00 57.63           C  
ATOM   2722  CB  ILE A 172     -15.685  11.577  -3.749  1.00 57.63           C  
ATOM   2723  HB  ILE A 172     -15.676  11.519  -4.837  1.00 57.63           H  
ATOM   2724  O   ILE A 172     -14.188   8.847  -2.671  1.00 57.63           O  
ATOM   2725  CG1 ILE A 172     -15.997  13.036  -3.322  1.00 57.63           C  
ATOM   2726 HG12 ILE A 172     -15.211  13.699  -3.682  1.00 57.63           H  
ATOM   2727 HG13 ILE A 172     -16.020  13.098  -2.234  1.00 57.63           H  
ATOM   2728  CG2 ILE A 172     -16.767  10.622  -3.209  1.00 57.63           C  
ATOM   2729 HG21 ILE A 172     -16.805  10.653  -2.120  1.00 57.63           H  
ATOM   2730 HG22 ILE A 172     -16.567   9.599  -3.530  1.00 57.63           H  
ATOM   2731 HG23 ILE A 172     -17.744  10.883  -3.615  1.00 57.63           H  
ATOM   2732  CD1 ILE A 172     -17.314  13.596  -3.867  1.00 57.63           C  
ATOM   2733 HD11 ILE A 172     -18.167  13.080  -3.424  1.00 57.63           H  
ATOM   2734 HD12 ILE A 172     -17.386  14.654  -3.617  1.00 57.63           H  
ATOM   2735 HD13 ILE A 172     -17.343  13.487  -4.951  1.00 57.63           H  
ATOM   2736  N   GLU A 173     -13.295   9.454  -4.651  1.00 63.62           N  
ATOM   2737  H   GLU A 173     -13.081  10.211  -5.285  1.00 63.62           H  
ATOM   2738  CA  GLU A 173     -12.883   8.113  -5.052  1.00 63.62           C  
ATOM   2739  HA  GLU A 173     -13.764   7.473  -5.087  1.00 63.62           H  
ATOM   2740  C   GLU A 173     -11.912   7.515  -4.016  1.00 63.62           C  
ATOM   2741  CB  GLU A 173     -12.296   8.170  -6.475  1.00 63.62           C  
ATOM   2742  HB2 GLU A 173     -11.541   8.955  -6.511  1.00 63.62           H  
ATOM   2743  HB3 GLU A 173     -11.822   7.216  -6.703  1.00 63.62           H  
ATOM   2744  O   GLU A 173     -10.890   8.110  -3.681  1.00 63.62           O  
ATOM   2745  CG  GLU A 173     -13.398   8.441  -7.525  1.00 63.62           C  
ATOM   2746  HG2 GLU A 173     -14.050   7.568  -7.572  1.00 63.62           H  
ATOM   2747  HG3 GLU A 173     -14.004   9.283  -7.192  1.00 63.62           H  
ATOM   2748  CD  GLU A 173     -12.871   8.765  -8.935  1.00 63.62           C  
ATOM   2749  OE1 GLU A 173     -13.716   9.090  -9.804  1.00 63.62           O  
ATOM   2750  OE2 GLU A 173     -11.634   8.794  -9.120  1.00 63.62           O  
ATOM   2751  N   ASN A 174     -12.240   6.324  -3.501  1.00 74.17           N  
ATOM   2752  H   ASN A 174     -13.077   5.883  -3.856  1.00 74.17           H  
ATOM   2753  CA  ASN A 174     -11.393   5.507  -2.619  1.00 74.17           C  
ATOM   2754  HA  ASN A 174     -11.905   4.549  -2.534  1.00 74.17           H  
ATOM   2755  C   ASN A 174     -11.217   5.975  -1.158  1.00 74.17           C  
ATOM   2756  CB  ASN A 174     -10.059   5.204  -3.324  1.00 74.17           C  
ATOM   2757  HB2 ASN A 174      -9.511   4.449  -2.760  1.00 74.17           H  
ATOM   2758  HB3 ASN A 174      -9.437   6.100  -3.349  1.00 74.17           H  
ATOM   2759  O   ASN A 174     -10.299   5.527  -0.475  1.00 74.17           O  
ATOM   2760  CG  ASN A 174     -10.268   4.680  -4.728  1.00 74.17           C  
ATOM   2761  ND2 ASN A 174      -9.615   5.248  -5.712  1.00 74.17           N  
ATOM   2762 HD21 ASN A 174      -9.822   4.902  -6.639  1.00 74.17           H  
ATOM   2763 HD22 ASN A 174      -9.077   6.087  -5.547  1.00 74.17           H  
ATOM   2764  OD1 ASN A 174     -11.047   3.771  -4.949  1.00 74.17           O  
ATOM   2765  N   GLU A 175     -12.122   6.799  -0.624  1.00 81.26           N  
ATOM   2766  H   GLU A 175     -12.799   7.202  -1.257  1.00 81.26           H  
ATOM   2767  CA  GLU A 175     -12.152   7.209   0.798  1.00 81.26           C  
ATOM   2768  HA  GLU A 175     -11.354   7.928   0.986  1.00 81.26           H  
ATOM   2769  C   GLU A 175     -12.002   6.037   1.794  1.00 81.26           C  
ATOM   2770  CB  GLU A 175     -13.516   7.879   1.011  1.00 81.26           C  
ATOM   2771  HB2 GLU A 175     -13.596   8.733   0.338  1.00 81.26           H  
ATOM   2772  HB3 GLU A 175     -14.300   7.176   0.729  1.00 81.26           H  
ATOM   2773  O   GLU A 175     -11.306   6.107   2.804  1.00 81.26           O  
ATOM   2774  CG  GLU A 175     -13.799   8.335   2.440  1.00 81.26           C  
ATOM   2775  HG2 GLU A 175     -13.826   7.471   3.104  1.00 81.26           H  
ATOM   2776  HG3 GLU A 175     -14.789   8.789   2.457  1.00 81.26           H  
ATOM   2777  CD  GLU A 175     -12.796   9.359   2.947  1.00 81.26           C  
ATOM   2778  OE1 GLU A 175     -12.579   9.354   4.168  1.00 81.26           O  
ATOM   2779  OE2 GLU A 175     -12.366  10.245   2.180  1.00 81.26           O  
ATOM   2780  N   GLU A 176     -12.661   4.935   1.475  1.00 84.52           N  
ATOM   2781  H   GLU A 176     -13.203   4.974   0.623  1.00 84.52           H  
ATOM   2782  CA  GLU A 176     -12.661   3.662   2.192  1.00 84.52           C  
ATOM   2783  HA  GLU A 176     -12.868   3.848   3.246  1.00 84.52           H  
ATOM   2784  C   GLU A 176     -11.326   2.899   2.132  1.00 84.52           C  
ATOM   2785  CB  GLU A 176     -13.817   2.837   1.612  1.00 84.52           C  
ATOM   2786  HB2 GLU A 176     -14.740   3.330   1.915  1.00 84.52           H  
ATOM   2787  HB3 GLU A 176     -13.805   1.839   2.050  1.00 84.52           H  
ATOM   2788  O   GLU A 176     -11.078   2.031   2.968  1.00 84.52           O  
ATOM   2789  CG  GLU A 176     -13.782   2.736   0.068  1.00 84.52           C  
ATOM   2790  HG2 GLU A 176     -12.933   2.116  -0.220  1.00 84.52           H  
ATOM   2791  HG3 GLU A 176     -13.636   3.714  -0.391  1.00 84.52           H  
ATOM   2792  CD  GLU A 176     -15.077   2.182  -0.532  1.00 84.52           C  
ATOM   2793  OE1 GLU A 176     -15.008   1.693  -1.677  1.00 84.52           O  
ATOM   2794  OE2 GLU A 176     -16.080   2.038   0.200  1.00 84.52           O  
ATOM   2795  N   LEU A 177     -10.448   3.239   1.183  1.00 90.09           N  
ATOM   2796  H   LEU A 177     -10.690   3.993   0.557  1.00 90.09           H  
ATOM   2797  CA  LEU A 177      -9.101   2.679   1.065  1.00 90.09           C  
ATOM   2798  HA  LEU A 177      -9.100   1.687   1.518  1.00 90.09           H  
ATOM   2799  C   LEU A 177      -8.047   3.499   1.822  1.00 90.09           C  
ATOM   2800  CB  LEU A 177      -8.713   2.513  -0.416  1.00 90.09           C  
ATOM   2801  HB2 LEU A 177      -8.691   3.504  -0.870  1.00 90.09           H  
ATOM   2802  HB3 LEU A 177      -7.703   2.106  -0.457  1.00 90.09           H  
ATOM   2803  O   LEU A 177      -6.934   3.014   2.018  1.00 90.09           O  
ATOM   2804  CG  LEU A 177      -9.627   1.611  -1.266  1.00 90.09           C  
ATOM   2805  HG  LEU A 177     -10.604   2.083  -1.368  1.00 90.09           H  
ATOM   2806  CD1 LEU A 177      -9.028   1.415  -2.660  1.00 90.09           C  
ATOM   2807 HD11 LEU A 177      -8.091   0.862  -2.596  1.00 90.09           H  
ATOM   2808 HD12 LEU A 177      -9.730   0.866  -3.289  1.00 90.09           H  
ATOM   2809 HD13 LEU A 177      -8.832   2.376  -3.134  1.00 90.09           H  
ATOM   2810  CD2 LEU A 177      -9.808   0.223  -0.648  1.00 90.09           C  
ATOM   2811 HD21 LEU A 177     -10.382  -0.406  -1.330  1.00 90.09           H  
ATOM   2812 HD22 LEU A 177     -10.348   0.310   0.295  1.00 90.09           H  
ATOM   2813 HD23 LEU A 177      -8.834  -0.235  -0.475  1.00 90.09           H  
ATOM   2814  N   ILE A 178      -8.374   4.710   2.293  1.00 91.53           N  
ATOM   2815  H   ILE A 178      -9.303   5.053   2.093  1.00 91.53           H  
ATOM   2816  CA  ILE A 178      -7.443   5.603   3.010  1.00 91.53           C  
ATOM   2817  HA  ILE A 178      -6.684   5.929   2.300  1.00 91.53           H  
ATOM   2818  C   ILE A 178      -6.669   4.903   4.141  1.00 91.53           C  
ATOM   2819  CB  ILE A 178      -8.190   6.859   3.522  1.00 91.53           C  
ATOM   2820  HB  ILE A 178      -9.110   6.535   4.008  1.00 91.53           H  
ATOM   2821  O   ILE A 178      -5.454   5.098   4.214  1.00 91.53           O  
ATOM   2822  CG1 ILE A 178      -8.615   7.784   2.360  1.00 91.53           C  
ATOM   2823 HG12 ILE A 178      -9.175   7.200   1.630  1.00 91.53           H  
ATOM   2824 HG13 ILE A 178      -9.293   8.544   2.751  1.00 91.53           H  
ATOM   2825  CG2 ILE A 178      -7.406   7.638   4.593  1.00 91.53           C  
ATOM   2826 HG21 ILE A 178      -7.976   8.526   4.867  1.00 91.53           H  
ATOM   2827 HG22 ILE A 178      -6.425   7.920   4.212  1.00 91.53           H  
ATOM   2828 HG23 ILE A 178      -7.278   7.036   5.493  1.00 91.53           H  
ATOM   2829  CD1 ILE A 178      -7.484   8.494   1.610  1.00 91.53           C  
ATOM   2830 HD11 ILE A 178      -7.912   9.056   0.780  1.00 91.53           H  
ATOM   2831 HD12 ILE A 178      -6.965   9.189   2.271  1.00 91.53           H  
ATOM   2832 HD13 ILE A 178      -6.780   7.772   1.196  1.00 91.53           H  
ATOM   2833  N   PRO A 179      -7.292   4.076   5.009  1.00 91.05           N  
ATOM   2834  CA  PRO A 179      -6.553   3.363   6.051  1.00 91.05           C  
ATOM   2835  HA  PRO A 179      -6.095   4.087   6.725  1.00 91.05           H  
ATOM   2836  C   PRO A 179      -5.460   2.441   5.495  1.00 91.05           C  
ATOM   2837  CB  PRO A 179      -7.613   2.565   6.810  1.00 91.05           C  
ATOM   2838  HB2 PRO A 179      -7.745   1.596   6.329  1.00 91.05           H  
ATOM   2839  HB3 PRO A 179      -7.365   2.452   7.865  1.00 91.05           H  
ATOM   2840  O   PRO A 179      -4.395   2.323   6.093  1.00 91.05           O  
ATOM   2841  CG  PRO A 179      -8.891   3.366   6.603  1.00 91.05           C  
ATOM   2842  HG2 PRO A 179      -8.907   4.225   7.274  1.00 91.05           H  
ATOM   2843  HG3 PRO A 179      -9.782   2.750   6.731  1.00 91.05           H  
ATOM   2844  CD  PRO A 179      -8.723   3.829   5.162  1.00 91.05           C  
ATOM   2845  HD2 PRO A 179      -9.029   3.031   4.485  1.00 91.05           H  
ATOM   2846  HD3 PRO A 179      -9.330   4.717   4.990  1.00 91.05           H  
ATOM   2847  N   TYR A 180      -5.682   1.842   4.325  1.00 90.13           N  
ATOM   2848  H   TYR A 180      -6.537   2.039   3.824  1.00 90.13           H  
ATOM   2849  CA  TYR A 180      -4.706   0.972   3.679  1.00 90.13           C  
ATOM   2850  HA  TYR A 180      -4.230   0.353   4.439  1.00 90.13           H  
ATOM   2851  C   TYR A 180      -3.605   1.748   2.954  1.00 90.13           C  
ATOM   2852  CB  TYR A 180      -5.397   0.043   2.693  1.00 90.13           C  
ATOM   2853  HB2 TYR A 180      -5.824   0.614   1.869  1.00 90.13           H  
ATOM   2854  HB3 TYR A 180      -4.596  -0.580   2.294  1.00 90.13           H  
ATOM   2855  O   TYR A 180      -2.451   1.325   2.973  1.00 90.13           O  
ATOM   2856  CG  TYR A 180      -6.453  -0.868   3.282  1.00 90.13           C  
ATOM   2857  CD1 TYR A 180      -6.083  -2.118   3.812  1.00 90.13           C  
ATOM   2858  HD1 TYR A 180      -5.046  -2.419   3.828  1.00 90.13           H  
ATOM   2859  CD2 TYR A 180      -7.806  -0.478   3.279  1.00 90.13           C  
ATOM   2860  HD2 TYR A 180      -8.084   0.489   2.888  1.00 90.13           H  
ATOM   2861  CE1 TYR A 180      -7.067  -2.990   4.311  1.00 90.13           C  
ATOM   2862  HE1 TYR A 180      -6.799  -3.955   4.715  1.00 90.13           H  
ATOM   2863  CE2 TYR A 180      -8.793  -1.339   3.792  1.00 90.13           C  
ATOM   2864  HE2 TYR A 180      -9.828  -1.031   3.796  1.00 90.13           H  
ATOM   2865  OH  TYR A 180      -9.362  -3.449   4.793  1.00 90.13           O  
ATOM   2866  HH  TYR A 180     -10.238  -3.058   4.820  1.00 90.13           H  
ATOM   2867  CZ  TYR A 180      -8.421  -2.603   4.302  1.00 90.13           C  
ATOM   2868  N   PHE A 181      -3.924   2.905   2.365  1.00 94.00           N  
ATOM   2869  H   PHE A 181      -4.897   3.170   2.312  1.00 94.00           H  
ATOM   2870  CA  PHE A 181      -2.904   3.836   1.873  1.00 94.00           C  
ATOM   2871  HA  PHE A 181      -2.270   3.327   1.146  1.00 94.00           H  
ATOM   2872  C   PHE A 181      -1.992   4.306   3.015  1.00 94.00           C  
ATOM   2873  CB  PHE A 181      -3.572   5.039   1.192  1.00 94.00           C  
ATOM   2874  HB2 PHE A 181      -2.839   5.842   1.112  1.00 94.00           H  
ATOM   2875  HB3 PHE A 181      -4.384   5.403   1.822  1.00 94.00           H  
ATOM   2876  O   PHE A 181      -0.773   4.341   2.856  1.00 94.00           O  
ATOM   2877  CG  PHE A 181      -4.102   4.776  -0.201  1.00 94.00           C  
ATOM   2878  CD1 PHE A 181      -3.208   4.682  -1.281  1.00 94.00           C  
ATOM   2879  HD1 PHE A 181      -2.143   4.752  -1.116  1.00 94.00           H  
ATOM   2880  CD2 PHE A 181      -5.484   4.682  -0.441  1.00 94.00           C  
ATOM   2881  HD2 PHE A 181      -6.188   4.811   0.368  1.00 94.00           H  
ATOM   2882  CE1 PHE A 181      -3.687   4.465  -2.581  1.00 94.00           C  
ATOM   2883  HE1 PHE A 181      -2.998   4.409  -3.411  1.00 94.00           H  
ATOM   2884  CE2 PHE A 181      -5.961   4.450  -1.742  1.00 94.00           C  
ATOM   2885  HE2 PHE A 181      -7.023   4.404  -1.937  1.00 94.00           H  
ATOM   2886  CZ  PHE A 181      -5.061   4.322  -2.810  1.00 94.00           C  
ATOM   2887  HZ  PHE A 181      -5.424   4.138  -3.810  1.00 94.00           H  
ATOM   2888  N   LEU A 182      -2.561   4.612   4.187  1.00 94.95           N  
ATOM   2889  H   LEU A 182      -3.569   4.589   4.249  1.00 94.95           H  
ATOM   2890  CA  LEU A 182      -1.786   4.950   5.385  1.00 94.95           C  
ATOM   2891  HA  LEU A 182      -1.088   5.750   5.137  1.00 94.95           H  
ATOM   2892  C   LEU A 182      -0.935   3.780   5.870  1.00 94.95           C  
ATOM   2893  CB  LEU A 182      -2.726   5.394   6.516  1.00 94.95           C  
ATOM   2894  HB2 LEU A 182      -2.183   5.358   7.460  1.00 94.95           H  
ATOM   2895  HB3 LEU A 182      -3.553   4.687   6.587  1.00 94.95           H  
ATOM   2896  O   LEU A 182       0.239   3.978   6.180  1.00 94.95           O  
ATOM   2897  CG  LEU A 182      -3.285   6.806   6.341  1.00 94.95           C  
ATOM   2898  HG  LEU A 182      -3.709   6.923   5.344  1.00 94.95           H  
ATOM   2899  CD1 LEU A 182      -4.383   7.044   7.379  1.00 94.95           C  
ATOM   2900 HD11 LEU A 182      -5.207   6.355   7.194  1.00 94.95           H  
ATOM   2901 HD12 LEU A 182      -3.994   6.871   8.382  1.00 94.95           H  
ATOM   2902 HD13 LEU A 182      -4.749   8.068   7.304  1.00 94.95           H  
ATOM   2903  CD2 LEU A 182      -2.207   7.864   6.556  1.00 94.95           C  
ATOM   2904 HD21 LEU A 182      -1.863   7.852   7.590  1.00 94.95           H  
ATOM   2905 HD22 LEU A 182      -1.354   7.695   5.899  1.00 94.95           H  
ATOM   2906 HD23 LEU A 182      -2.637   8.834   6.305  1.00 94.95           H  
ATOM   2907  N   LEU A 183      -1.512   2.576   5.911  1.00 92.60           N  
ATOM   2908  H   LEU A 183      -2.500   2.504   5.713  1.00 92.60           H  
ATOM   2909  CA  LEU A 183      -0.797   1.364   6.293  1.00 92.60           C  
ATOM   2910  HA  LEU A 183      -0.421   1.499   7.307  1.00 92.60           H  
ATOM   2911  C   LEU A 183       0.414   1.160   5.389  1.00 92.60           C  
ATOM   2912  CB  LEU A 183      -1.764   0.165   6.250  1.00 92.60           C  
ATOM   2913  HB2 LEU A 183      -2.107   0.031   5.224  1.00 92.60           H  
ATOM   2914  HB3 LEU A 183      -2.636   0.389   6.866  1.00 92.60           H  
ATOM   2915  O   LEU A 183       1.514   0.992   5.901  1.00 92.60           O  
ATOM   2916  CG  LEU A 183      -1.162  -1.168   6.726  1.00 92.60           C  
ATOM   2917  HG  LEU A 183      -0.286  -1.414   6.124  1.00 92.60           H  
ATOM   2918  CD1 LEU A 183      -0.770  -1.143   8.199  1.00 92.60           C  
ATOM   2919 HD11 LEU A 183      -0.040  -0.350   8.363  1.00 92.60           H  
ATOM   2920 HD12 LEU A 183      -1.646  -0.968   8.822  1.00 92.60           H  
ATOM   2921 HD13 LEU A 183      -0.321  -2.096   8.479  1.00 92.60           H  
ATOM   2922  CD2 LEU A 183      -2.198  -2.273   6.559  1.00 92.60           C  
ATOM   2923 HD21 LEU A 183      -3.097  -2.035   7.127  1.00 92.60           H  
ATOM   2924 HD22 LEU A 183      -1.793  -3.211   6.939  1.00 92.60           H  
ATOM   2925 HD23 LEU A 183      -2.456  -2.386   5.506  1.00 92.60           H  
ATOM   2926  N   PHE A 184       0.220   1.268   4.070  1.00 94.87           N  
ATOM   2927  H   PHE A 184      -0.725   1.413   3.741  1.00 94.87           H  
ATOM   2928  CA  PHE A 184       1.276   1.166   3.068  1.00 94.87           C  
ATOM   2929  HA  PHE A 184       1.735   0.180   3.144  1.00 94.87           H  
ATOM   2930  C   PHE A 184       2.367   2.228   3.248  1.00 94.87           C  
ATOM   2931  CB  PHE A 184       0.668   1.246   1.672  1.00 94.87           C  
ATOM   2932  HB2 PHE A 184      -0.043   0.428   1.563  1.00 94.87           H  
ATOM   2933  HB3 PHE A 184       0.125   2.183   1.555  1.00 94.87           H  
ATOM   2934  O   PHE A 184       3.555   1.901   3.287  1.00 94.87           O  
ATOM   2935  CG  PHE A 184       1.718   1.127   0.590  1.00 94.87           C  
ATOM   2936  CD1 PHE A 184       2.152   2.270  -0.104  1.00 94.87           C  
ATOM   2937  HD1 PHE A 184       1.742   3.238   0.144  1.00 94.87           H  
ATOM   2938  CD2 PHE A 184       2.308  -0.119   0.322  1.00 94.87           C  
ATOM   2939  HD2 PHE A 184       2.019  -0.994   0.885  1.00 94.87           H  
ATOM   2940  CE1 PHE A 184       3.115   2.158  -1.119  1.00 94.87           C  
ATOM   2941  HE1 PHE A 184       3.426   3.031  -1.674  1.00 94.87           H  
ATOM   2942  CE2 PHE A 184       3.295  -0.225  -0.667  1.00 94.87           C  
ATOM   2943  HE2 PHE A 184       3.762  -1.183  -0.847  1.00 94.87           H  
ATOM   2944  CZ  PHE A 184       3.686   0.908  -1.401  1.00 94.87           C  
ATOM   2945  HZ  PHE A 184       4.442   0.831  -2.169  1.00 94.87           H  
ATOM   2946  N   LEU A 185       1.973   3.493   3.421  1.00 95.95           N  
ATOM   2947  H   LEU A 185       0.985   3.700   3.374  1.00 95.95           H  
ATOM   2948  CA  LEU A 185       2.907   4.601   3.612  1.00 95.95           C  
ATOM   2949  HA  LEU A 185       3.565   4.629   2.744  1.00 95.95           H  
ATOM   2950  C   LEU A 185       3.792   4.402   4.856  1.00 95.95           C  
ATOM   2951  CB  LEU A 185       2.095   5.911   3.674  1.00 95.95           C  
ATOM   2952  HB2 LEU A 185       1.428   5.872   4.535  1.00 95.95           H  
ATOM   2953  HB3 LEU A 185       1.479   5.976   2.777  1.00 95.95           H  
ATOM   2954  O   LEU A 185       4.965   4.770   4.847  1.00 95.95           O  
ATOM   2955  CG  LEU A 185       2.945   7.190   3.774  1.00 95.95           C  
ATOM   2956  HG  LEU A 185       3.479   7.193   4.725  1.00 95.95           H  
ATOM   2957  CD1 LEU A 185       3.954   7.297   2.635  1.00 95.95           C  
ATOM   2958 HD11 LEU A 185       4.455   8.264   2.665  1.00 95.95           H  
ATOM   2959 HD12 LEU A 185       4.714   6.531   2.790  1.00 95.95           H  
ATOM   2960 HD13 LEU A 185       3.467   7.163   1.668  1.00 95.95           H  
ATOM   2961  CD2 LEU A 185       2.065   8.436   3.722  1.00 95.95           C  
ATOM   2962 HD21 LEU A 185       1.643   8.542   2.722  1.00 95.95           H  
ATOM   2963 HD22 LEU A 185       1.266   8.357   4.459  1.00 95.95           H  
ATOM   2964 HD23 LEU A 185       2.669   9.316   3.942  1.00 95.95           H  
ATOM   2965  N   LEU A 186       3.248   3.783   5.907  1.00 95.42           N  
ATOM   2966  H   LEU A 186       2.277   3.513   5.838  1.00 95.42           H  
ATOM   2967  CA  LEU A 186       3.924   3.563   7.187  1.00 95.42           C  
ATOM   2968  HA  LEU A 186       4.744   4.276   7.270  1.00 95.42           H  
ATOM   2969  C   LEU A 186       4.592   2.189   7.325  1.00 95.42           C  
ATOM   2970  CB  LEU A 186       2.924   3.839   8.324  1.00 95.42           C  
ATOM   2971  HB2 LEU A 186       3.367   3.550   9.277  1.00 95.42           H  
ATOM   2972  HB3 LEU A 186       2.042   3.218   8.168  1.00 95.42           H  
ATOM   2973  O   LEU A 186       5.160   1.912   8.376  1.00 95.42           O  
ATOM   2974  CG  LEU A 186       2.503   5.315   8.416  1.00 95.42           C  
ATOM   2975  HG  LEU A 186       2.153   5.671   7.447  1.00 95.42           H  
ATOM   2976  CD1 LEU A 186       1.362   5.468   9.415  1.00 95.42           C  
ATOM   2977 HD11 LEU A 186       0.505   4.923   9.019  1.00 95.42           H  
ATOM   2978 HD12 LEU A 186       1.086   6.518   9.516  1.00 95.42           H  
ATOM   2979 HD13 LEU A 186       1.645   5.062  10.386  1.00 95.42           H  
ATOM   2980  CD2 LEU A 186       3.653   6.208   8.877  1.00 95.42           C  
ATOM   2981 HD21 LEU A 186       3.281   7.229   8.961  1.00 95.42           H  
ATOM   2982 HD22 LEU A 186       4.032   5.876   9.843  1.00 95.42           H  
ATOM   2983 HD23 LEU A 186       4.460   6.205   8.144  1.00 95.42           H  
ATOM   2984  N   THR A 187       4.585   1.339   6.297  1.00 91.54           N  
ATOM   2985  H   THR A 187       4.087   1.617   5.464  1.00 91.54           H  
ATOM   2986  CA  THR A 187       5.100  -0.048   6.364  1.00 91.54           C  
ATOM   2987  HA  THR A 187       4.450  -0.636   7.012  1.00 91.54           H  
ATOM   2988  C   THR A 187       6.514  -0.163   6.921  1.00 91.54           C  
ATOM   2989  CB  THR A 187       5.121  -0.706   4.981  1.00 91.54           C  
ATOM   2990  HB  THR A 187       5.657  -1.654   5.034  1.00 91.54           H  
ATOM   2991  O   THR A 187       6.761  -0.983   7.801  1.00 91.54           O  
ATOM   2992  CG2 THR A 187       3.718  -0.977   4.499  1.00 91.54           C  
ATOM   2993 HG21 THR A 187       3.127  -0.070   4.624  1.00 91.54           H  
ATOM   2994 HG22 THR A 187       3.262  -1.747   5.122  1.00 91.54           H  
ATOM   2995 HG23 THR A 187       3.734  -1.259   3.446  1.00 91.54           H  
ATOM   2996  OG1 THR A 187       5.742   0.128   4.030  1.00 91.54           O  
ATOM   2997  HG1 THR A 187       5.057   0.645   3.600  1.00 91.54           H  
ATOM   2998  N   ALA A 188       7.440   0.676   6.453  1.00 92.25           N  
ATOM   2999  H   ALA A 188       7.185   1.255   5.666  1.00 92.25           H  
ATOM   3000  CA  ALA A 188       8.817   0.689   6.942  1.00 92.25           C  
ATOM   3001  HA  ALA A 188       9.227  -0.318   6.862  1.00 92.25           H  
ATOM   3002  C   ALA A 188       8.902   1.099   8.423  1.00 92.25           C  
ATOM   3003  CB  ALA A 188       9.641   1.619   6.044  1.00 92.25           C  
ATOM   3004  HB1 ALA A 188       9.244   2.633   6.088  1.00 92.25           H  
ATOM   3005  HB2 ALA A 188      10.677   1.626   6.382  1.00 92.25           H  
ATOM   3006  HB3 ALA A 188       9.611   1.260   5.016  1.00 92.25           H  
ATOM   3007  O   ALA A 188       9.667   0.513   9.184  1.00 92.25           O  
ATOM   3008  N   PHE A 189       8.080   2.063   8.846  1.00 93.46           N  
ATOM   3009  H   PHE A 189       7.391   2.420   8.199  1.00 93.46           H  
ATOM   3010  CA  PHE A 189       8.010   2.514  10.236  1.00 93.46           C  
ATOM   3011  HA  PHE A 189       9.020   2.696  10.604  1.00 93.46           H  
ATOM   3012  C   PHE A 189       7.394   1.447  11.148  1.00 93.46           C  
ATOM   3013  CB  PHE A 189       7.228   3.834  10.292  1.00 93.46           C  
ATOM   3014  HB2 PHE A 189       6.315   3.745   9.704  1.00 93.46           H  
ATOM   3015  HB3 PHE A 189       7.832   4.619   9.838  1.00 93.46           H  
ATOM   3016  O   PHE A 189       7.924   1.187  12.219  1.00 93.46           O  
ATOM   3017  CG  PHE A 189       6.854   4.258  11.695  1.00 93.46           C  
ATOM   3018  CD1 PHE A 189       5.513   4.197  12.117  1.00 93.46           C  
ATOM   3019  HD1 PHE A 189       4.743   3.857  11.440  1.00 93.46           H  
ATOM   3020  CD2 PHE A 189       7.855   4.662  12.596  1.00 93.46           C  
ATOM   3021  HD2 PHE A 189       8.888   4.693  12.280  1.00 93.46           H  
ATOM   3022  CE1 PHE A 189       5.177   4.560  13.430  1.00 93.46           C  
ATOM   3023  HE1 PHE A 189       4.150   4.506  13.760  1.00 93.46           H  
ATOM   3024  CE2 PHE A 189       7.519   4.995  13.918  1.00 93.46           C  
ATOM   3025  HE2 PHE A 189       8.292   5.257  14.625  1.00 93.46           H  
ATOM   3026  CZ  PHE A 189       6.178   4.961  14.328  1.00 93.46           C  
ATOM   3027  HZ  PHE A 189       5.923   5.210  15.347  1.00 93.46           H  
ATOM   3028  N   LEU A 190       6.335   0.770  10.699  1.00 89.67           N  
ATOM   3029  H   LEU A 190       5.965   1.034   9.797  1.00 89.67           H  
ATOM   3030  CA  LEU A 190       5.619  -0.281  11.438  1.00 89.67           C  
ATOM   3031  HA  LEU A 190       5.292   0.118  12.398  1.00 89.67           H  
ATOM   3032  C   LEU A 190       6.463  -1.519  11.758  1.00 89.67           C  
ATOM   3033  CB  LEU A 190       4.394  -0.696  10.612  1.00 89.67           C  
ATOM   3034  HB2 LEU A 190       3.992  -1.631  11.001  1.00 89.67           H  
ATOM   3035  HB3 LEU A 190       4.708  -0.878   9.584  1.00 89.67           H  
ATOM   3036  O   LEU A 190       6.049  -2.386  12.526  1.00 89.67           O  
ATOM   3037  CG  LEU A 190       3.279   0.354  10.632  1.00 89.67           C  
ATOM   3038  HG  LEU A 190       3.674   1.343  10.401  1.00 89.67           H  
ATOM   3039  CD1 LEU A 190       2.226  -0.004   9.594  1.00 89.67           C  
ATOM   3040 HD11 LEU A 190       1.790  -0.975   9.827  1.00 89.67           H  
ATOM   3041 HD12 LEU A 190       1.451   0.763   9.598  1.00 89.67           H  
ATOM   3042 HD13 LEU A 190       2.676  -0.034   8.602  1.00 89.67           H  
ATOM   3043  CD2 LEU A 190       2.593   0.408  11.991  1.00 89.67           C  
ATOM   3044 HD21 LEU A 190       3.263   0.831  12.739  1.00 89.67           H  
ATOM   3045 HD22 LEU A 190       1.694   1.020  11.916  1.00 89.67           H  
ATOM   3046 HD23 LEU A 190       2.302  -0.595  12.303  1.00 89.67           H  
ATOM   3047  N   ARG A 191       7.646  -1.631  11.156  1.00 85.00           N  
ATOM   3048  H   ARG A 191       7.915  -0.900  10.513  1.00 85.00           H  
ATOM   3049  CA  ARG A 191       8.604  -2.693  11.465  1.00 85.00           C  
ATOM   3050  HA  ARG A 191       8.057  -3.579  11.788  1.00 85.00           H  
ATOM   3051  C   ARG A 191       9.507  -2.362  12.648  1.00 85.00           C  
ATOM   3052  CB  ARG A 191       9.385  -3.036  10.201  1.00 85.00           C  
ATOM   3053  HB2 ARG A 191       9.817  -2.136   9.763  1.00 85.00           H  
ATOM   3054  HB3 ARG A 191      10.191  -3.720  10.467  1.00 85.00           H  
ATOM   3055  O   ARG A 191      10.159  -3.270  13.159  1.00 85.00           O  
ATOM   3056  CG  ARG A 191       8.425  -3.710   9.208  1.00 85.00           C  
ATOM   3057  HG2 ARG A 191       7.642  -3.014   8.907  1.00 85.00           H  
ATOM   3058  HG3 ARG A 191       7.948  -4.565   9.687  1.00 85.00           H  
ATOM   3059  CD  ARG A 191       9.144  -4.193   7.963  1.00 85.00           C  
ATOM   3060  HD2 ARG A 191       8.414  -4.648   7.294  1.00 85.00           H  
ATOM   3061  HD3 ARG A 191       9.566  -3.321   7.464  1.00 85.00           H  
ATOM   3062  NE  ARG A 191      10.163  -5.197   8.325  1.00 85.00           N  
ATOM   3063  HE  ARG A 191       9.864  -5.974   8.898  1.00 85.00           H  
ATOM   3064  NH1 ARG A 191      11.864  -4.178   7.277  1.00 85.00           N  
ATOM   3065 HH11 ARG A 191      11.240  -3.458   6.943  1.00 85.00           H  
ATOM   3066 HH12 ARG A 191      12.831  -4.146   6.985  1.00 85.00           H  
ATOM   3067  NH2 ARG A 191      12.254  -6.067   8.421  1.00 85.00           N  
ATOM   3068 HH21 ARG A 191      13.151  -6.114   7.961  1.00 85.00           H  
ATOM   3069 HH22 ARG A 191      11.957  -6.844   8.995  1.00 85.00           H  
ATOM   3070  CZ  ARG A 191      11.431  -5.150   8.009  1.00 85.00           C  
ATOM   3071  N   LEU A 192       9.530  -1.104  13.090  1.00 85.97           N  
ATOM   3072  H   LEU A 192       8.923  -0.426  12.652  1.00 85.97           H  
ATOM   3073  CA  LEU A 192      10.251  -0.690  14.288  1.00 85.97           C  
ATOM   3074  HA  LEU A 192      11.231  -1.167  14.259  1.00 85.97           H  
ATOM   3075  C   LEU A 192       9.493  -1.145  15.548  1.00 85.97           C  
ATOM   3076  CB  LEU A 192      10.472   0.832  14.295  1.00 85.97           C  
ATOM   3077  HB2 LEU A 192       9.504   1.325  14.379  1.00 85.97           H  
ATOM   3078  HB3 LEU A 192      11.046   1.089  15.185  1.00 85.97           H  
ATOM   3079  O   LEU A 192       8.262  -1.027  15.576  1.00 85.97           O  
ATOM   3080  CG  LEU A 192      11.203   1.385  13.058  1.00 85.97           C  
ATOM   3081  HG  LEU A 192      10.620   1.182  12.160  1.00 85.97           H  
ATOM   3082  CD1 LEU A 192      11.350   2.898  13.197  1.00 85.97           C  
ATOM   3083 HD11 LEU A 192      12.006   3.119  14.039  1.00 85.97           H  
ATOM   3084 HD12 LEU A 192      10.373   3.344  13.381  1.00 85.97           H  
ATOM   3085 HD13 LEU A 192      11.776   3.314  12.284  1.00 85.97           H  
ATOM   3086  CD2 LEU A 192      12.599   0.783  12.882  1.00 85.97           C  
ATOM   3087 HD21 LEU A 192      12.522  -0.279  12.651  1.00 85.97           H  
ATOM   3088 HD22 LEU A 192      13.110   1.276  12.055  1.00 85.97           H  
ATOM   3089 HD23 LEU A 192      13.180   0.917  13.794  1.00 85.97           H  
ATOM   3090  N   PRO A 193      10.184  -1.632  16.595  1.00 81.27           N  
ATOM   3091  CA  PRO A 193       9.548  -2.108  17.827  1.00 81.27           C  
ATOM   3092  HA  PRO A 193       8.959  -2.996  17.599  1.00 81.27           H  
ATOM   3093  C   PRO A 193       8.638  -1.073  18.505  1.00 81.27           C  
ATOM   3094  CB  PRO A 193      10.709  -2.490  18.753  1.00 81.27           C  
ATOM   3095  HB2 PRO A 193      10.455  -3.338  19.388  1.00 81.27           H  
ATOM   3096  HB3 PRO A 193      11.001  -1.637  19.366  1.00 81.27           H  
ATOM   3097  O   PRO A 193       7.568  -1.412  19.001  1.00 81.27           O  
ATOM   3098  CG  PRO A 193      11.851  -2.820  17.797  1.00 81.27           C  
ATOM   3099  HG2 PRO A 193      12.825  -2.671  18.264  1.00 81.27           H  
ATOM   3100  HG3 PRO A 193      11.745  -3.845  17.440  1.00 81.27           H  
ATOM   3101  CD  PRO A 193      11.625  -1.851  16.646  1.00 81.27           C  
ATOM   3102  HD2 PRO A 193      12.132  -0.908  16.850  1.00 81.27           H  
ATOM   3103  HD3 PRO A 193      12.009  -2.301  15.731  1.00 81.27           H  
ATOM   3104  N   GLU A 194       9.035   0.198  18.489  1.00 84.08           N  
ATOM   3105  H   GLU A 194       9.946   0.402  18.102  1.00 84.08           H  
ATOM   3106  CA  GLU A 194       8.348   1.303  19.164  1.00 84.08           C  
ATOM   3107  HA  GLU A 194       7.995   0.959  20.137  1.00 84.08           H  
ATOM   3108  C   GLU A 194       7.129   1.808  18.381  1.00 84.08           C  
ATOM   3109  CB  GLU A 194       9.323   2.478  19.385  1.00 84.08           C  
ATOM   3110  HB2 GLU A 194       8.797   3.231  19.973  1.00 84.08           H  
ATOM   3111  HB3 GLU A 194       9.565   2.939  18.427  1.00 84.08           H  
ATOM   3112  O   GLU A 194       6.310   2.568  18.905  1.00 84.08           O  
ATOM   3113  CG  GLU A 194      10.623   2.136  20.137  1.00 84.08           C  
ATOM   3114  HG2 GLU A 194      10.373   1.523  21.003  1.00 84.08           H  
ATOM   3115  HG3 GLU A 194      11.042   3.071  20.509  1.00 84.08           H  
ATOM   3116  CD  GLU A 194      11.704   1.432  19.291  1.00 84.08           C  
ATOM   3117  OE1 GLU A 194      12.718   1.023  19.893  1.00 84.08           O  
ATOM   3118  OE2 GLU A 194      11.504   1.268  18.062  1.00 84.08           O  
ATOM   3119  N   SER A 195       7.001   1.411  17.112  1.00 88.24           N  
ATOM   3120  H   SER A 195       7.663   0.730  16.766  1.00 88.24           H  
ATOM   3121  CA  SER A 195       6.047   2.005  16.172  1.00 88.24           C  
ATOM   3122  HA  SER A 195       6.291   3.063  16.078  1.00 88.24           H  
ATOM   3123  C   SER A 195       4.601   1.906  16.640  1.00 88.24           C  
ATOM   3124  CB  SER A 195       6.190   1.355  14.799  1.00 88.24           C  
ATOM   3125  HB2 SER A 195       7.220   1.487  14.467  1.00 88.24           H  
ATOM   3126  HB3 SER A 195       5.523   1.849  14.094  1.00 88.24           H  
ATOM   3127  O   SER A 195       3.835   2.862  16.501  1.00 88.24           O  
ATOM   3128  OG  SER A 195       5.880  -0.024  14.849  1.00 88.24           O  
ATOM   3129  HG  SER A 195       6.682  -0.502  15.075  1.00 88.24           H  
ATOM   3130  N   TYR A 196       4.234   0.784  17.253  1.00 85.61           N  
ATOM   3131  H   TYR A 196       4.905   0.032  17.317  1.00 85.61           H  
ATOM   3132  CA  TYR A 196       2.872   0.574  17.701  1.00 85.61           C  
ATOM   3133  HA  TYR A 196       2.199   0.847  16.888  1.00 85.61           H  
ATOM   3134  C   TYR A 196       2.511   1.449  18.902  1.00 85.61           C  
ATOM   3135  CB  TYR A 196       2.656  -0.898  17.995  1.00 85.61           C  
ATOM   3136  HB2 TYR A 196       3.266  -1.199  18.847  1.00 85.61           H  
ATOM   3137  HB3 TYR A 196       2.966  -1.490  17.134  1.00 85.61           H  
ATOM   3138  O   TYR A 196       1.456   2.079  18.883  1.00 85.61           O  
ATOM   3139  CG  TYR A 196       1.207  -1.178  18.291  1.00 85.61           C  
ATOM   3140  CD1 TYR A 196       0.681  -0.891  19.556  1.00 85.61           C  
ATOM   3141  HD1 TYR A 196       1.290  -0.359  20.272  1.00 85.61           H  
ATOM   3142  CD2 TYR A 196       0.361  -1.677  17.295  1.00 85.61           C  
ATOM   3143  HD2 TYR A 196       0.726  -1.808  16.287  1.00 85.61           H  
ATOM   3144  CE1 TYR A 196      -0.545  -1.436  19.956  1.00 85.61           C  
ATOM   3145  HE1 TYR A 196      -0.861  -1.391  20.988  1.00 85.61           H  
ATOM   3146  CE2 TYR A 196      -0.953  -2.030  17.630  1.00 85.61           C  
ATOM   3147  HE2 TYR A 196      -1.632  -2.414  16.884  1.00 85.61           H  
ATOM   3148  OH  TYR A 196      -2.517  -2.604  19.322  1.00 85.61           O  
ATOM   3149  HH  TYR A 196      -2.706  -2.650  20.262  1.00 85.61           H  
ATOM   3150  CZ  TYR A 196      -1.340  -2.053  18.984  1.00 85.61           C  
ATOM   3151  N   GLU A 197       3.372   1.546  19.922  1.00 86.98           N  
ATOM   3152  H   GLU A 197       4.243   1.038  19.874  1.00 86.98           H  
ATOM   3153  CA  GLU A 197       3.148   2.448  21.066  1.00 86.98           C  
ATOM   3154  HA  GLU A 197       2.221   2.180  21.574  1.00 86.98           H  
ATOM   3155  C   GLU A 197       3.008   3.905  20.603  1.00 86.98           C  
ATOM   3156  CB  GLU A 197       4.334   2.366  22.049  1.00 86.98           C  
ATOM   3157  HB2 GLU A 197       5.264   2.308  21.484  1.00 86.98           H  
ATOM   3158  HB3 GLU A 197       4.377   3.285  22.633  1.00 86.98           H  
ATOM   3159  O   GLU A 197       2.162   4.678  21.072  1.00 86.98           O  
ATOM   3160  CG  GLU A 197       4.282   1.190  23.034  1.00 86.98           C  
ATOM   3161  HG2 GLU A 197       5.188   1.223  23.639  1.00 86.98           H  
ATOM   3162  HG3 GLU A 197       4.306   0.258  22.469  1.00 86.98           H  
ATOM   3163  CD  GLU A 197       3.062   1.237  23.976  1.00 86.98           C  
ATOM   3164  OE1 GLU A 197       2.837   0.237  24.685  1.00 86.98           O  
ATOM   3165  OE2 GLU A 197       2.334   2.258  23.973  1.00 86.98           O  
ATOM   3166  N   ILE A 198       3.821   4.286  19.618  1.00 91.62           N  
ATOM   3167  H   ILE A 198       4.509   3.622  19.293  1.00 91.62           H  
ATOM   3168  CA  ILE A 198       3.779   5.612  19.013  1.00 91.62           C  
ATOM   3169  HA  ILE A 198       3.827   6.353  19.811  1.00 91.62           H  
ATOM   3170  C   ILE A 198       2.447   5.857  18.293  1.00 91.62           C  
ATOM   3171  CB  ILE A 198       5.012   5.783  18.106  1.00 91.62           C  
ATOM   3172  HB  ILE A 198       5.081   4.906  17.463  1.00 91.62           H  
ATOM   3173  O   ILE A 198       1.868   6.933  18.469  1.00 91.62           O  
ATOM   3174  CG1 ILE A 198       6.319   5.841  18.924  1.00 91.62           C  
ATOM   3175 HG12 ILE A 198       7.158   5.781  18.231  1.00 91.62           H  
ATOM   3176 HG13 ILE A 198       6.384   4.969  19.574  1.00 91.62           H  
ATOM   3177  CG2 ILE A 198       4.881   7.005  17.189  1.00 91.62           C  
ATOM   3178 HG21 ILE A 198       5.824   7.188  16.674  1.00 91.62           H  
ATOM   3179 HG22 ILE A 198       4.118   6.783  16.444  1.00 91.62           H  
ATOM   3180 HG23 ILE A 198       4.600   7.890  17.759  1.00 91.62           H  
ATOM   3181  CD1 ILE A 198       6.501   7.079  19.810  1.00 91.62           C  
ATOM   3182 HD11 ILE A 198       6.580   7.975  19.194  1.00 91.62           H  
ATOM   3183 HD12 ILE A 198       5.674   7.177  20.513  1.00 91.62           H  
ATOM   3184 HD13 ILE A 198       7.421   6.967  20.384  1.00 91.62           H  
ATOM   3185  N   ILE A 199       1.932   4.885  17.536  1.00 91.96           N  
ATOM   3186  H   ILE A 199       2.460   4.030  17.433  1.00 91.96           H  
ATOM   3187  CA  ILE A 199       0.627   4.987  16.862  1.00 91.96           C  
ATOM   3188  HA  ILE A 199       0.582   5.944  16.343  1.00 91.96           H  
ATOM   3189  C   ILE A 199      -0.511   4.994  17.881  1.00 91.96           C  
ATOM   3190  CB  ILE A 199       0.459   3.872  15.806  1.00 91.96           C  
ATOM   3191  HB  ILE A 199       0.722   2.916  16.260  1.00 91.96           H  
ATOM   3192  O   ILE A 199      -1.353   5.886  17.815  1.00 91.96           O  
ATOM   3193  CG1 ILE A 199       1.420   4.172  14.639  1.00 91.96           C  
ATOM   3194 HG12 ILE A 199       1.116   5.091  14.136  1.00 91.96           H  
ATOM   3195 HG13 ILE A 199       2.422   4.332  15.035  1.00 91.96           H  
ATOM   3196  CG2 ILE A 199      -0.981   3.773  15.262  1.00 91.96           C  
ATOM   3197 HG21 ILE A 199      -1.704   3.649  16.068  1.00 91.96           H  
ATOM   3198 HG22 ILE A 199      -1.079   2.904  14.612  1.00 91.96           H  
ATOM   3199 HG23 ILE A 199      -1.230   4.670  14.695  1.00 91.96           H  
ATOM   3200  CD1 ILE A 199       1.496   3.049  13.608  1.00 91.96           C  
ATOM   3201 HD11 ILE A 199       1.703   2.107  14.117  1.00 91.96           H  
ATOM   3202 HD12 ILE A 199       2.297   3.262  12.901  1.00 91.96           H  
ATOM   3203 HD13 ILE A 199       0.561   2.975  13.052  1.00 91.96           H  
ATOM   3204  N   LEU A 200      -0.514   4.068  18.845  1.00 89.15           N  
ATOM   3205  H   LEU A 200       0.222   3.376  18.839  1.00 89.15           H  
ATOM   3206  CA  LEU A 200      -1.532   3.959  19.893  1.00 89.15           C  
ATOM   3207  HA  LEU A 200      -2.490   3.724  19.429  1.00 89.15           H  
ATOM   3208  C   LEU A 200      -1.680   5.273  20.656  1.00 89.15           C  
ATOM   3209  CB  LEU A 200      -1.141   2.824  20.860  1.00 89.15           C  
ATOM   3210  HB2 LEU A 200      -1.105   1.884  20.309  1.00 89.15           H  
ATOM   3211  HB3 LEU A 200      -0.134   3.004  21.235  1.00 89.15           H  
ATOM   3212  O   LEU A 200      -2.763   5.853  20.712  1.00 89.15           O  
ATOM   3213  CG  LEU A 200      -2.077   2.665  22.075  1.00 89.15           C  
ATOM   3214  HG  LEU A 200      -1.953   3.525  22.733  1.00 89.15           H  
ATOM   3215  CD1 LEU A 200      -3.557   2.588  21.690  1.00 89.15           C  
ATOM   3216 HD11 LEU A 200      -4.138   2.137  22.494  1.00 89.15           H  
ATOM   3217 HD12 LEU A 200      -3.686   2.003  20.779  1.00 89.15           H  
ATOM   3218 HD13 LEU A 200      -3.942   3.590  21.500  1.00 89.15           H  
ATOM   3219  CD2 LEU A 200      -1.674   1.428  22.873  1.00 89.15           C  
ATOM   3220 HD21 LEU A 200      -2.291   1.340  23.767  1.00 89.15           H  
ATOM   3221 HD22 LEU A 200      -0.634   1.516  23.187  1.00 89.15           H  
ATOM   3222 HD23 LEU A 200      -1.785   0.527  22.270  1.00 89.15           H  
ATOM   3223  N   SER A 201      -0.574   5.776  21.206  1.00 90.58           N  
ATOM   3224  H   SER A 201       0.280   5.243  21.136  1.00 90.58           H  
ATOM   3225  CA  SER A 201      -0.587   7.024  21.970  1.00 90.58           C  
ATOM   3226  HA  SER A 201      -1.361   6.948  22.733  1.00 90.58           H  
ATOM   3227  C   SER A 201      -0.937   8.235  21.100  1.00 90.58           C  
ATOM   3228  CB  SER A 201       0.747   7.226  22.691  1.00 90.58           C  
ATOM   3229  HB2 SER A 201       0.913   6.391  23.372  1.00 90.58           H  
ATOM   3230  HB3 SER A 201       0.692   8.142  23.278  1.00 90.58           H  
ATOM   3231  O   SER A 201      -1.587   9.167  21.571  1.00 90.58           O  
ATOM   3232  OG  SER A 201       1.837   7.310  21.790  1.00 90.58           O  
ATOM   3233  HG  SER A 201       2.008   6.410  21.501  1.00 90.58           H  
ATOM   3234  N   SER A 202      -0.574   8.225  19.815  1.00 92.78           N  
ATOM   3235  H   SER A 202      -0.042   7.439  19.469  1.00 92.78           H  
ATOM   3236  CA  SER A 202      -0.944   9.296  18.883  1.00 92.78           C  
ATOM   3237  HA  SER A 202      -0.811  10.251  19.391  1.00 92.78           H  
ATOM   3238  C   SER A 202      -2.412   9.224  18.438  1.00 92.78           C  
ATOM   3239  CB  SER A 202      -0.014   9.298  17.673  1.00 92.78           C  
ATOM   3240  HB2 SER A 202      -0.328  10.075  16.976  1.00 92.78           H  
ATOM   3241  HB3 SER A 202      -0.064   8.324  17.185  1.00 92.78           H  
ATOM   3242  O   SER A 202      -2.982  10.259  18.089  1.00 92.78           O  
ATOM   3243  OG  SER A 202       1.323   9.536  18.071  1.00 92.78           O  
ATOM   3244  HG  SER A 202       1.662   8.666  18.297  1.00 92.78           H  
ATOM   3245  N   ALA A 203      -3.037   8.042  18.469  1.00 92.35           N  
ATOM   3246  H   ALA A 203      -2.495   7.222  18.698  1.00 92.35           H  
ATOM   3247  CA  ALA A 203      -4.438   7.820  18.106  1.00 92.35           C  
ATOM   3248  HA  ALA A 203      -4.674   8.430  17.235  1.00 92.35           H  
ATOM   3249  C   ALA A 203      -5.422   8.225  19.221  1.00 92.35           C  
ATOM   3250  CB  ALA A 203      -4.610   6.350  17.704  1.00 92.35           C  
ATOM   3251  HB1 ALA A 203      -5.642   6.171  17.402  1.00 92.35           H  
ATOM   3252  HB2 ALA A 203      -3.952   6.111  16.868  1.00 92.35           H  
ATOM   3253  HB3 ALA A 203      -4.369   5.698  18.544  1.00 92.35           H  
ATOM   3254  O   ALA A 203      -6.620   8.367  18.970  1.00 92.35           O  
ATOM   3255  N   GLN A 204      -4.938   8.463  20.443  1.00 91.56           N  
ATOM   3256  H   GLN A 204      -3.955   8.302  20.611  1.00 91.56           H  
ATOM   3257  CA  GLN A 204      -5.762   8.966  21.542  1.00 91.56           C  
ATOM   3258  HA  GLN A 204      -6.692   8.398  21.566  1.00 91.56           H  
ATOM   3259  C   GLN A 204      -6.108  10.445  21.339  1.00 91.56           C  
ATOM   3260  CB  GLN A 204      -5.048   8.759  22.883  1.00 91.56           C  
ATOM   3261  HB2 GLN A 204      -4.069   9.237  22.853  1.00 91.56           H  
ATOM   3262  HB3 GLN A 204      -5.639   9.233  23.666  1.00 91.56           H  
ATOM   3263  O   GLN A 204      -5.220  11.286  21.202  1.00 91.56           O  
ATOM   3264  CG  GLN A 204      -4.884   7.271  23.224  1.00 91.56           C  
ATOM   3265  HG2 GLN A 204      -5.863   6.792  23.236  1.00 91.56           H  
ATOM   3266  HG3 GLN A 204      -4.277   6.784  22.462  1.00 91.56           H  
ATOM   3267  CD  GLN A 204      -4.221   7.042  24.577  1.00 91.56           C  
ATOM   3268  NE2 GLN A 204      -3.956   5.806  24.936  1.00 91.56           N  
ATOM   3269 HE21 GLN A 204      -4.141   5.032  24.314  1.00 91.56           H  
ATOM   3270 HE22 GLN A 204      -3.499   5.686  25.828  1.00 91.56           H  
ATOM   3271  OE1 GLN A 204      -3.938   7.953  25.337  1.00 91.56           O  
ATOM   3272  N   ILE A 205      -7.401  10.776  21.341  1.00 91.33           N  
ATOM   3273  H   ILE A 205      -8.080  10.036  21.448  1.00 91.33           H  
ATOM   3274  CA  ILE A 205      -7.881  12.159  21.211  1.00 91.33           C  
ATOM   3275  HA  ILE A 205      -7.265  12.665  20.467  1.00 91.33           H  
ATOM   3276  C   ILE A 205      -7.709  12.901  22.544  1.00 91.33           C  
ATOM   3277  CB  ILE A 205      -9.340  12.191  20.698  1.00 91.33           C  
ATOM   3278  HB  ILE A 205      -9.948  11.564  21.350  1.00 91.33           H  
ATOM   3279  O   ILE A 205      -8.298  12.497  23.550  1.00 91.33           O  
ATOM   3280  CG1 ILE A 205      -9.409  11.626  19.260  1.00 91.33           C  
ATOM   3281 HG12 ILE A 205      -8.957  10.634  19.243  1.00 91.33           H  
ATOM   3282 HG13 ILE A 205      -8.835  12.271  18.594  1.00 91.33           H  
ATOM   3283  CG2 ILE A 205      -9.923  13.617  20.725  1.00 91.33           C  
ATOM   3284 HG21 ILE A 205      -9.909  14.015  21.740  1.00 91.33           H  
ATOM   3285 HG22 ILE A 205     -10.960  13.621  20.391  1.00 91.33           H  
ATOM   3286 HG23 ILE A 205      -9.331  14.265  20.079  1.00 91.33           H  
ATOM   3287  CD1 ILE A 205     -10.827  11.484  18.693  1.00 91.33           C  
ATOM   3288 HD11 ILE A 205     -11.266  12.464  18.504  1.00 91.33           H  
ATOM   3289 HD12 ILE A 205     -11.453  10.926  19.390  1.00 91.33           H  
ATOM   3290 HD13 ILE A 205     -10.781  10.942  17.748  1.00 91.33           H  
ATOM   3291  N   THR A 206      -6.965  14.009  22.540  1.00 88.98           N  
ATOM   3292  H   THR A 206      -6.537  14.291  21.670  1.00 88.98           H  
ATOM   3293  CA  THR A 206      -6.778  14.879  23.718  1.00 88.98           C  
ATOM   3294  HA  THR A 206      -6.608  14.245  24.588  1.00 88.98           H  
ATOM   3295  C   THR A 206      -8.020  15.723  24.012  1.00 88.98           C  
ATOM   3296  CB  THR A 206      -5.544  15.788  23.581  1.00 88.98           C  
ATOM   3297  HB  THR A 206      -5.388  16.315  24.522  1.00 88.98           H  
ATOM   3298  O   THR A 206      -8.922  15.855  23.174  1.00 88.98           O  
ATOM   3299  CG2 THR A 206      -4.272  15.005  23.254  1.00 88.98           C  
ATOM   3300 HG21 THR A 206      -4.128  14.219  23.996  1.00 88.98           H  
ATOM   3301 HG22 THR A 206      -4.342  14.556  22.263  1.00 88.98           H  
ATOM   3302 HG23 THR A 206      -3.413  15.674  23.285  1.00 88.98           H  
ATOM   3303  OG1 THR A 206      -5.723  16.742  22.559  1.00 88.98           O  
ATOM   3304  HG1 THR A 206      -4.838  17.044  22.342  1.00 88.98           H  
ATOM   3305  N   LEU A 207      -8.105  16.325  25.205  1.00 93.73           N  
ATOM   3306  H   LEU A 207      -7.312  16.321  25.831  1.00 93.73           H  
ATOM   3307  CA  LEU A 207      -9.232  17.199  25.535  1.00 93.73           C  
ATOM   3308  HA  LEU A 207     -10.151  16.643  25.352  1.00 93.73           H  
ATOM   3309  C   LEU A 207      -9.243  18.434  24.629  1.00 93.73           C  
ATOM   3310  CB  LEU A 207      -9.163  17.590  27.016  1.00 93.73           C  
ATOM   3311  HB2 LEU A 207      -8.266  18.188  27.178  1.00 93.73           H  
ATOM   3312  HB3 LEU A 207      -9.076  16.685  27.617  1.00 93.73           H  
ATOM   3313  O   LEU A 207     -10.301  18.811  24.123  1.00 93.73           O  
ATOM   3314  CG  LEU A 207     -10.372  18.407  27.496  1.00 93.73           C  
ATOM   3315  HG  LEU A 207     -10.457  19.332  26.925  1.00 93.73           H  
ATOM   3316  CD1 LEU A 207     -11.684  17.631  27.384  1.00 93.73           C  
ATOM   3317 HD11 LEU A 207     -12.469  18.192  27.892  1.00 93.73           H  
ATOM   3318 HD12 LEU A 207     -11.960  17.521  26.335  1.00 93.73           H  
ATOM   3319 HD13 LEU A 207     -11.581  16.650  27.848  1.00 93.73           H  
ATOM   3320  CD2 LEU A 207     -10.165  18.765  28.961  1.00 93.73           C  
ATOM   3321 HD21 LEU A 207      -9.266  19.375  29.051  1.00 93.73           H  
ATOM   3322 HD22 LEU A 207     -11.018  19.328  29.340  1.00 93.73           H  
ATOM   3323 HD23 LEU A 207     -10.045  17.851  29.544  1.00 93.73           H  
ATOM   3324  N   LYS A 208      -8.072  19.015  24.363  1.00 91.65           N  
ATOM   3325  H   LYS A 208      -7.263  18.701  24.881  1.00 91.65           H  
ATOM   3326  CA  LYS A 208      -7.869  20.090  23.392  1.00 91.65           C  
ATOM   3327  HA  LYS A 208      -8.425  20.969  23.718  1.00 91.65           H  
ATOM   3328  C   LYS A 208      -8.382  19.710  22.009  1.00 91.65           C  
ATOM   3329  CB  LYS A 208      -6.372  20.419  23.373  1.00 91.65           C  
ATOM   3330  HB2 LYS A 208      -5.825  19.483  23.254  1.00 91.65           H  
ATOM   3331  HB3 LYS A 208      -6.101  20.842  24.341  1.00 91.65           H  
ATOM   3332  O   LYS A 208      -9.129  20.491  21.424  1.00 91.65           O  
ATOM   3333  CG  LYS A 208      -5.919  21.389  22.273  1.00 91.65           C  
ATOM   3334  HG2 LYS A 208      -6.211  21.014  21.292  1.00 91.65           H  
ATOM   3335  HG3 LYS A 208      -6.355  22.375  22.435  1.00 91.65           H  
ATOM   3336  CD  LYS A 208      -4.391  21.468  22.334  1.00 91.65           C  
ATOM   3337  HD2 LYS A 208      -3.995  20.453  22.312  1.00 91.65           H  
ATOM   3338  HD3 LYS A 208      -4.090  21.921  23.280  1.00 91.65           H  
ATOM   3339  CE  LYS A 208      -3.774  22.245  21.172  1.00 91.65           C  
ATOM   3340  HE2 LYS A 208      -4.026  23.300  21.275  1.00 91.65           H  
ATOM   3341  HE3 LYS A 208      -4.194  21.868  20.239  1.00 91.65           H  
ATOM   3342  NZ  LYS A 208      -2.300  22.041  21.185  1.00 91.65           N  
ATOM   3343  HZ1 LYS A 208      -2.065  21.062  21.107  1.00 91.65           H  
ATOM   3344  HZ2 LYS A 208      -1.898  22.305  22.073  1.00 91.65           H  
ATOM   3345  HZ3 LYS A 208      -1.819  22.536  20.448  1.00 91.65           H  
ATOM   3346  N   GLU A 209      -8.032  18.530  21.492  1.00 89.25           N  
ATOM   3347  H   GLU A 209      -7.413  17.934  22.022  1.00 89.25           H  
ATOM   3348  CA  GLU A 209      -8.525  18.049  20.192  1.00 89.25           C  
ATOM   3349  HA  GLU A 209      -8.288  18.777  19.417  1.00 89.25           H  
ATOM   3350  C   GLU A 209     -10.049  17.876  20.201  1.00 89.25           C  
ATOM   3351  CB  GLU A 209      -7.864  16.712  19.821  1.00 89.25           C  
ATOM   3352  HB2 GLU A 209      -8.443  16.248  19.023  1.00 89.25           H  
ATOM   3353  HB3 GLU A 209      -7.901  16.057  20.692  1.00 89.25           H  
ATOM   3354  O   GLU A 209     -10.725  18.279  19.255  1.00 89.25           O  
ATOM   3355  CG  GLU A 209      -6.415  16.839  19.325  1.00 89.25           C  
ATOM   3356  HG2 GLU A 209      -6.420  17.403  18.393  1.00 89.25           H  
ATOM   3357  HG3 GLU A 209      -5.821  17.401  20.046  1.00 89.25           H  
ATOM   3358  CD  GLU A 209      -5.777  15.455  19.095  1.00 89.25           C  
ATOM   3359  OE1 GLU A 209      -5.095  15.234  18.074  1.00 89.25           O  
ATOM   3360  OE2 GLU A 209      -5.969  14.532  19.912  1.00 89.25           O  
ATOM   3361  N   ARG A 210     -10.619  17.341  21.287  1.00 93.02           N  
ATOM   3362  H   ARG A 210     -10.010  17.011  22.023  1.00 93.02           H  
ATOM   3363  CA  ARG A 210     -12.072  17.176  21.424  1.00 93.02           C  
ATOM   3364  HA  ARG A 210     -12.431  16.617  20.559  1.00 93.02           H  
ATOM   3365  C   ARG A 210     -12.801  18.521  21.397  1.00 93.02           C  
ATOM   3366  CB  ARG A 210     -12.367  16.375  22.699  1.00 93.02           C  
ATOM   3367  HB2 ARG A 210     -11.699  15.514  22.724  1.00 93.02           H  
ATOM   3368  HB3 ARG A 210     -12.164  16.988  23.577  1.00 93.02           H  
ATOM   3369  O   ARG A 210     -13.755  18.681  20.640  1.00 93.02           O  
ATOM   3370  CG  ARG A 210     -13.821  15.883  22.740  1.00 93.02           C  
ATOM   3371  HG2 ARG A 210     -14.496  16.739  22.715  1.00 93.02           H  
ATOM   3372  HG3 ARG A 210     -14.021  15.260  21.868  1.00 93.02           H  
ATOM   3373  CD  ARG A 210     -14.112  15.077  24.012  1.00 93.02           C  
ATOM   3374  HD2 ARG A 210     -15.165  14.796  24.004  1.00 93.02           H  
ATOM   3375  HD3 ARG A 210     -13.931  15.713  24.879  1.00 93.02           H  
ATOM   3376  NE  ARG A 210     -13.277  13.862  24.102  1.00 93.02           N  
ATOM   3377  HE  ARG A 210     -12.582  13.730  23.381  1.00 93.02           H  
ATOM   3378  NH1 ARG A 210     -14.159  13.026  26.049  1.00 93.02           N  
ATOM   3379 HH11 ARG A 210     -14.228  12.276  26.723  1.00 93.02           H  
ATOM   3380 HH12 ARG A 210     -14.829  13.781  26.063  1.00 93.02           H  
ATOM   3381  NH2 ARG A 210     -12.509  11.925  25.017  1.00 93.02           N  
ATOM   3382 HH21 ARG A 210     -12.544  11.213  25.732  1.00 93.02           H  
ATOM   3383 HH22 ARG A 210     -11.790  11.870  24.310  1.00 93.02           H  
ATOM   3384  CZ  ARG A 210     -13.320  12.946  25.052  1.00 93.02           C  
ATOM   3385  N   VAL A 211     -12.329  19.496  22.176  1.00 95.72           N  
ATOM   3386  H   VAL A 211     -11.534  19.281  22.760  1.00 95.72           H  
ATOM   3387  CA  VAL A 211     -12.881  20.861  22.210  1.00 95.72           C  
ATOM   3388  HA  VAL A 211     -13.951  20.811  22.412  1.00 95.72           H  
ATOM   3389  C   VAL A 211     -12.713  21.554  20.858  1.00 95.72           C  
ATOM   3390  CB  VAL A 211     -12.213  21.679  23.330  1.00 95.72           C  
ATOM   3391  HB  VAL A 211     -11.130  21.606  23.226  1.00 95.72           H  
ATOM   3392  O   VAL A 211     -13.647  22.189  20.370  1.00 95.72           O  
ATOM   3393  CG1 VAL A 211     -12.599  23.166  23.292  1.00 95.72           C  
ATOM   3394 HG11 VAL A 211     -12.312  23.660  24.220  1.00 95.72           H  
ATOM   3395 HG12 VAL A 211     -12.085  23.664  22.470  1.00 95.72           H  
ATOM   3396 HG13 VAL A 211     -13.670  23.278  23.121  1.00 95.72           H  
ATOM   3397  CG2 VAL A 211     -12.596  21.126  24.707  1.00 95.72           C  
ATOM   3398 HG21 VAL A 211     -12.026  21.656  25.470  1.00 95.72           H  
ATOM   3399 HG22 VAL A 211     -12.359  20.065  24.782  1.00 95.72           H  
ATOM   3400 HG23 VAL A 211     -13.664  21.253  24.888  1.00 95.72           H  
ATOM   3401  N   TYR A 212     -11.550  21.393  20.223  1.00 91.76           N  
ATOM   3402  H   TYR A 212     -10.815  20.870  20.676  1.00 91.76           H  
ATOM   3403  CA  TYR A 212     -11.281  21.932  18.895  1.00 91.76           C  
ATOM   3404  HA  TYR A 212     -11.407  23.015  18.919  1.00 91.76           H  
ATOM   3405  C   TYR A 212     -12.268  21.383  17.862  1.00 91.76           C  
ATOM   3406  CB  TYR A 212      -9.832  21.621  18.505  1.00 91.76           C  
ATOM   3407  HB2 TYR A 212      -9.162  22.025  19.264  1.00 91.76           H  
ATOM   3408  HB3 TYR A 212      -9.685  20.541  18.484  1.00 91.76           H  
ATOM   3409  O   TYR A 212     -12.884  22.164  17.144  1.00 91.76           O  
ATOM   3410  CG  TYR A 212      -9.438  22.188  17.161  1.00 91.76           C  
ATOM   3411  CD1 TYR A 212      -9.677  21.441  15.992  1.00 91.76           C  
ATOM   3412  HD1 TYR A 212     -10.124  20.459  16.056  1.00 91.76           H  
ATOM   3413  CD2 TYR A 212      -8.853  23.466  17.077  1.00 91.76           C  
ATOM   3414  HD2 TYR A 212      -8.673  24.042  17.973  1.00 91.76           H  
ATOM   3415  CE1 TYR A 212      -9.356  21.980  14.736  1.00 91.76           C  
ATOM   3416  HE1 TYR A 212      -9.569  21.410  13.844  1.00 91.76           H  
ATOM   3417  CE2 TYR A 212      -8.508  24.000  15.825  1.00 91.76           C  
ATOM   3418  HE2 TYR A 212      -8.052  24.977  15.757  1.00 91.76           H  
ATOM   3419  OH  TYR A 212      -8.484  23.788  13.439  1.00 91.76           O  
ATOM   3420  HH  TYR A 212      -8.740  23.168  12.752  1.00 91.76           H  
ATOM   3421  CZ  TYR A 212      -8.781  23.264  14.654  1.00 91.76           C  
ATOM   3422  N   ASN A 213     -12.489  20.066  17.835  1.00 89.86           N  
ATOM   3423  H   ASN A 213     -11.930  19.475  18.435  1.00 89.86           H  
ATOM   3424  CA  ASN A 213     -13.414  19.425  16.900  1.00 89.86           C  
ATOM   3425  HA  ASN A 213     -13.118  19.681  15.883  1.00 89.86           H  
ATOM   3426  C   ASN A 213     -14.856  19.924  17.076  1.00 89.86           C  
ATOM   3427  CB  ASN A 213     -13.323  17.900  17.074  1.00 89.86           C  
ATOM   3428  HB2 ASN A 213     -14.127  17.427  16.509  1.00 89.86           H  
ATOM   3429  HB3 ASN A 213     -13.448  17.643  18.126  1.00 89.86           H  
ATOM   3430  O   ASN A 213     -15.532  20.188  16.082  1.00 89.86           O  
ATOM   3431  CG  ASN A 213     -12.012  17.319  16.572  1.00 89.86           C  
ATOM   3432  ND2 ASN A 213     -11.696  16.103  16.954  1.00 89.86           N  
ATOM   3433 HD21 ASN A 213     -12.293  15.595  17.591  1.00 89.86           H  
ATOM   3434 HD22 ASN A 213     -10.799  15.763  16.640  1.00 89.86           H  
ATOM   3435  OD1 ASN A 213     -11.269  17.923  15.814  1.00 89.86           O  
ATOM   3436  N   ILE A 214     -15.305  20.125  18.321  1.00 94.93           N  
ATOM   3437  H   ILE A 214     -14.705  19.871  19.093  1.00 94.93           H  
ATOM   3438  CA  ILE A 214     -16.630  20.696  18.613  1.00 94.93           C  
ATOM   3439  HA  ILE A 214     -17.393  20.078  18.139  1.00 94.93           H  
ATOM   3440  C   ILE A 214     -16.746  22.094  18.007  1.00 94.93           C  
ATOM   3441  CB  ILE A 214     -16.894  20.713  20.135  1.00 94.93           C  
ATOM   3442  HB  ILE A 214     -16.043  21.177  20.633  1.00 94.93           H  
ATOM   3443  O   ILE A 214     -17.679  22.367  17.254  1.00 94.93           O  
ATOM   3444  CG1 ILE A 214     -17.042  19.264  20.638  1.00 94.93           C  
ATOM   3445 HG12 ILE A 214     -16.287  18.625  20.181  1.00 94.93           H  
ATOM   3446 HG13 ILE A 214     -18.015  18.873  20.342  1.00 94.93           H  
ATOM   3447  CG2 ILE A 214     -18.160  21.519  20.491  1.00 94.93           C  
ATOM   3448 HG21 ILE A 214     -18.354  21.477  21.563  1.00 94.93           H  
ATOM   3449 HG22 ILE A 214     -18.043  22.569  20.225  1.00 94.93           H  
ATOM   3450 HG23 ILE A 214     -19.022  21.112  19.964  1.00 94.93           H  
ATOM   3451  CD1 ILE A 214     -16.883  19.138  22.152  1.00 94.93           C  
ATOM   3452 HD11 ILE A 214     -15.917  19.536  22.463  1.00 94.93           H  
ATOM   3453 HD12 ILE A 214     -17.682  19.664  22.675  1.00 94.93           H  
ATOM   3454 HD13 ILE A 214     -16.926  18.078  22.402  1.00 94.93           H  
ATOM   3455  N   ILE A 215     -15.774  22.969  18.269  1.00 94.97           N  
ATOM   3456  H   ILE A 215     -15.011  22.678  18.862  1.00 94.97           H  
ATOM   3457  CA  ILE A 215     -15.809  24.350  17.774  1.00 94.97           C  
ATOM   3458  HA  ILE A 215     -16.778  24.780  18.027  1.00 94.97           H  
ATOM   3459  C   ILE A 215     -15.690  24.383  16.243  1.00 94.97           C  
ATOM   3460  CB  ILE A 215     -14.720  25.188  18.475  1.00 94.97           C  
ATOM   3461  HB  ILE A 215     -13.757  24.705  18.309  1.00 94.97           H  
ATOM   3462  O   ILE A 215     -16.438  25.102  15.582  1.00 94.97           O  
ATOM   3463  CG1 ILE A 215     -14.993  25.265  19.999  1.00 94.97           C  
ATOM   3464 HG12 ILE A 215     -15.279  24.285  20.382  1.00 94.97           H  
ATOM   3465 HG13 ILE A 215     -15.826  25.941  20.190  1.00 94.97           H  
ATOM   3466  CG2 ILE A 215     -14.668  26.608  17.880  1.00 94.97           C  
ATOM   3467 HG21 ILE A 215     -13.869  27.181  18.350  1.00 94.97           H  
ATOM   3468 HG22 ILE A 215     -14.452  26.575  16.812  1.00 94.97           H  
ATOM   3469 HG23 ILE A 215     -15.621  27.114  18.030  1.00 94.97           H  
ATOM   3470  CD1 ILE A 215     -13.777  25.716  20.814  1.00 94.97           C  
ATOM   3471 HD11 ILE A 215     -12.925  25.077  20.581  1.00 94.97           H  
ATOM   3472 HD12 ILE A 215     -14.001  25.625  21.877  1.00 94.97           H  
ATOM   3473 HD13 ILE A 215     -13.530  26.755  20.599  1.00 94.97           H  
ATOM   3474  N   SER A 216     -14.795  23.581  15.661  1.00 89.81           N  
ATOM   3475  H   SER A 216     -14.197  23.024  16.255  1.00 89.81           H  
ATOM   3476  CA  SER A 216     -14.579  23.494  14.213  1.00 89.81           C  
ATOM   3477  HA  SER A 216     -14.417  24.499  13.824  1.00 89.81           H  
ATOM   3478  C   SER A 216     -15.765  22.916  13.445  1.00 89.81           C  
ATOM   3479  CB  SER A 216     -13.341  22.648  13.905  1.00 89.81           C  
ATOM   3480  HB2 SER A 216     -13.320  22.410  12.841  1.00 89.81           H  
ATOM   3481  HB3 SER A 216     -13.375  21.717  14.472  1.00 89.81           H  
ATOM   3482  O   SER A 216     -15.899  23.226  12.265  1.00 89.81           O  
ATOM   3483  OG  SER A 216     -12.170  23.370  14.225  1.00 89.81           O  
ATOM   3484  HG  SER A 216     -12.183  24.202  13.748  1.00 89.81           H  
ATOM   3485  N   SER A 217     -16.639  22.134  14.085  1.00 90.49           N  
ATOM   3486  H   SER A 217     -16.428  21.833  15.026  1.00 90.49           H  
ATOM   3487  CA  SER A 217     -17.884  21.660  13.461  1.00 90.49           C  
ATOM   3488  HA  SER A 217     -17.639  21.206  12.500  1.00 90.49           H  
ATOM   3489  C   SER A 217     -18.887  22.788  13.190  1.00 90.49           C  
ATOM   3490  CB  SER A 217     -18.541  20.585  14.335  1.00 90.49           C  
ATOM   3491  HB2 SER A 217     -19.286  20.062  13.735  1.00 90.49           H  
ATOM   3492  HB3 SER A 217     -17.795  19.861  14.661  1.00 90.49           H  
ATOM   3493  O   SER A 217     -19.779  22.656  12.356  1.00 90.49           O  
ATOM   3494  OG  SER A 217     -19.194  21.148  15.458  1.00 90.49           O  
ATOM   3495  HG  SER A 217     -18.556  21.505  16.081  1.00 90.49           H  
ATOM   3496  N   SER A 218     -18.772  23.914  13.900  1.00 93.27           N  
ATOM   3497  H   SER A 218     -18.026  23.962  14.579  1.00 93.27           H  
ATOM   3498  CA  SER A 218     -19.642  25.083  13.745  1.00 93.27           C  
ATOM   3499  HA  SER A 218     -19.939  25.184  12.701  1.00 93.27           H  
ATOM   3500  C   SER A 218     -18.892  26.356  14.154  1.00 93.27           C  
ATOM   3501  CB  SER A 218     -20.915  24.897  14.575  1.00 93.27           C  
ATOM   3502  HB2 SER A 218     -20.649  24.620  15.595  1.00 93.27           H  
ATOM   3503  HB3 SER A 218     -21.479  25.829  14.597  1.00 93.27           H  
ATOM   3504  O   SER A 218     -19.197  26.946  15.192  1.00 93.27           O  
ATOM   3505  OG  SER A 218     -21.730  23.896  14.007  1.00 93.27           O  
ATOM   3506  HG  SER A 218     -21.178  23.291  13.506  1.00 93.27           H  
ATOM   3507  N   PRO A 219     -17.900  26.807  13.365  1.00 91.32           N  
ATOM   3508  CA  PRO A 219     -16.993  27.881  13.768  1.00 91.32           C  
ATOM   3509  HA  PRO A 219     -16.583  27.661  14.754  1.00 91.32           H  
ATOM   3510  C   PRO A 219     -17.686  29.246  13.840  1.00 91.32           C  
ATOM   3511  CB  PRO A 219     -15.859  27.853  12.738  1.00 91.32           C  
ATOM   3512  HB2 PRO A 219     -15.463  28.847  12.529  1.00 91.32           H  
ATOM   3513  HB3 PRO A 219     -15.065  27.200  13.100  1.00 91.32           H  
ATOM   3514  O   PRO A 219     -17.253  30.108  14.604  1.00 91.32           O  
ATOM   3515  CG  PRO A 219     -16.498  27.225  11.498  1.00 91.32           C  
ATOM   3516  HG2 PRO A 219     -16.983  27.997  10.899  1.00 91.32           H  
ATOM   3517  HG3 PRO A 219     -15.769  26.668  10.910  1.00 91.32           H  
ATOM   3518  CD  PRO A 219     -17.545  26.275  12.062  1.00 91.32           C  
ATOM   3519  HD2 PRO A 219     -18.407  26.227  11.397  1.00 91.32           H  
ATOM   3520  HD3 PRO A 219     -17.110  25.283  12.182  1.00 91.32           H  
ATOM   3521  N   SER A 220     -18.774  29.439  13.087  1.00 93.56           N  
ATOM   3522  H   SER A 220     -19.088  28.695  12.480  1.00 93.56           H  
ATOM   3523  CA  SER A 220     -19.595  30.653  13.127  1.00 93.56           C  
ATOM   3524  HA  SER A 220     -18.928  31.514  13.086  1.00 93.56           H  
ATOM   3525  C   SER A 220     -20.433  30.783  14.400  1.00 93.56           C  
ATOM   3526  CB  SER A 220     -20.520  30.712  11.910  1.00 93.56           C  
ATOM   3527  HB2 SER A 220     -21.148  31.600  11.977  1.00 93.56           H  
ATOM   3528  HB3 SER A 220     -19.924  30.773  11.000  1.00 93.56           H  
ATOM   3529  O   SER A 220     -20.796  31.897  14.777  1.00 93.56           O  
ATOM   3530  OG  SER A 220     -21.329  29.551  11.868  1.00 93.56           O  
ATOM   3531  HG  SER A 220     -22.022  29.684  11.217  1.00 93.56           H  
ATOM   3532  N   ARG A 221     -20.718  29.673  15.094  1.00 95.52           N  
ATOM   3533  H   ARG A 221     -20.328  28.796  14.779  1.00 95.52           H  
ATOM   3534  CA  ARG A 221     -21.450  29.701  16.362  1.00 95.52           C  
ATOM   3535  HA  ARG A 221     -22.366  30.270  16.201  1.00 95.52           H  
ATOM   3536  C   ARG A 221     -20.626  30.441  17.414  1.00 95.52           C  
ATOM   3537  CB  ARG A 221     -21.836  28.273  16.784  1.00 95.52           C  
ATOM   3538  HB2 ARG A 221     -22.481  27.844  16.018  1.00 95.52           H  
ATOM   3539  HB3 ARG A 221     -20.934  27.665  16.854  1.00 95.52           H  
ATOM   3540  O   ARG A 221     -19.405  30.289  17.495  1.00 95.52           O  
ATOM   3541  CG  ARG A 221     -22.556  28.216  18.139  1.00 95.52           C  
ATOM   3542  HG2 ARG A 221     -21.866  28.528  18.923  1.00 95.52           H  
ATOM   3543  HG3 ARG A 221     -23.414  28.889  18.129  1.00 95.52           H  
ATOM   3544  CD  ARG A 221     -23.036  26.799  18.460  1.00 95.52           C  
ATOM   3545  HD2 ARG A 221     -23.826  26.525  17.761  1.00 95.52           H  
ATOM   3546  HD3 ARG A 221     -22.204  26.107  18.333  1.00 95.52           H  
ATOM   3547  NE  ARG A 221     -23.539  26.711  19.844  1.00 95.52           N  
ATOM   3548  HE  ARG A 221     -23.475  27.540  20.417  1.00 95.52           H  
ATOM   3549  NH1 ARG A 221     -24.075  24.477  19.840  1.00 95.52           N  
ATOM   3550 HH11 ARG A 221     -24.428  23.666  20.328  1.00 95.52           H  
ATOM   3551 HH12 ARG A 221     -23.639  24.383  18.934  1.00 95.52           H  
ATOM   3552  NH2 ARG A 221     -24.451  25.707  21.667  1.00 95.52           N  
ATOM   3553 HH21 ARG A 221     -24.337  26.559  22.197  1.00 95.52           H  
ATOM   3554 HH22 ARG A 221     -24.796  24.886  22.143  1.00 95.52           H  
ATOM   3555  CZ  ARG A 221     -24.017  25.633  20.440  1.00 95.52           C  
ATOM   3556  N   GLN A 222     -21.311  31.231  18.237  1.00 95.27           N  
ATOM   3557  H   GLN A 222     -22.306  31.330  18.093  1.00 95.27           H  
ATOM   3558  CA  GLN A 222     -20.711  31.918  19.379  1.00 95.27           C  
ATOM   3559  HA  GLN A 222     -19.695  32.207  19.113  1.00 95.27           H  
ATOM   3560  C   GLN A 222     -20.588  30.961  20.567  1.00 95.27           C  
ATOM   3561  CB  GLN A 222     -21.487  33.203  19.721  1.00 95.27           C  
ATOM   3562  HB2 GLN A 222     -22.506  32.940  20.004  1.00 95.27           H  
ATOM   3563  HB3 GLN A 222     -21.011  33.678  20.579  1.00 95.27           H  
ATOM   3564  O   GLN A 222     -21.365  31.034  21.516  1.00 95.27           O  
ATOM   3565  CG  GLN A 222     -21.554  34.229  18.576  1.00 95.27           C  
ATOM   3566  HG2 GLN A 222     -22.125  35.092  18.919  1.00 95.27           H  
ATOM   3567  HG3 GLN A 222     -22.101  33.795  17.738  1.00 95.27           H  
ATOM   3568  CD  GLN A 222     -20.203  34.737  18.065  1.00 95.27           C  
ATOM   3569  NE2 GLN A 222     -20.192  35.417  16.940  1.00 95.27           N  
ATOM   3570 HE21 GLN A 222     -21.057  35.693  16.497  1.00 95.27           H  
ATOM   3571 HE22 GLN A 222     -19.333  35.820  16.594  1.00 95.27           H  
ATOM   3572  OE1 GLN A 222     -19.134  34.499  18.614  1.00 95.27           O  
ATOM   3573  N   TRP A 223     -19.650  30.019  20.474  1.00 96.64           N  
ATOM   3574  H   TRP A 223     -19.049  30.016  19.663  1.00 96.64           H  
ATOM   3575  CA  TRP A 223     -19.419  29.038  21.531  1.00 96.64           C  
ATOM   3576  HA  TRP A 223     -20.356  28.526  21.745  1.00 96.64           H  
ATOM   3577  C   TRP A 223     -18.958  29.717  22.820  1.00 96.64           C  
ATOM   3578  CB  TRP A 223     -18.387  27.995  21.090  1.00 96.64           C  
ATOM   3579  HB2 TRP A 223     -17.457  28.490  20.811  1.00 96.64           H  
ATOM   3580  HB3 TRP A 223     -18.158  27.366  21.950  1.00 96.64           H  
ATOM   3581  O   TRP A 223     -18.040  30.541  22.815  1.00 96.64           O  
ATOM   3582  CG  TRP A 223     -18.828  27.086  19.989  1.00 96.64           C  
ATOM   3583  CD1 TRP A 223     -18.550  27.203  18.670  1.00 96.64           C  
ATOM   3584  HD1 TRP A 223     -17.978  27.997  18.213  1.00 96.64           H  
ATOM   3585  CD2 TRP A 223     -19.644  25.887  20.117  1.00 96.64           C  
ATOM   3586  CE2 TRP A 223     -19.783  25.289  18.831  1.00 96.64           C  
ATOM   3587  CE3 TRP A 223     -20.270  25.244  21.205  1.00 96.64           C  
ATOM   3588  HE3 TRP A 223     -20.164  25.663  22.195  1.00 96.64           H  
ATOM   3589  NE1 TRP A 223     -19.101  26.140  17.986  1.00 96.64           N  
ATOM   3590  HE1 TRP A 223     -19.015  26.038  16.985  1.00 96.64           H  
ATOM   3591  CH2 TRP A 223     -21.089  23.468  19.746  1.00 96.64           C  
ATOM   3592  HH2 TRP A 223     -21.591  22.520  19.623  1.00 96.64           H  
ATOM   3593  CZ2 TRP A 223     -20.495  24.096  18.638  1.00 96.64           C  
ATOM   3594  HZ2 TRP A 223     -20.538  23.636  17.661  1.00 96.64           H  
ATOM   3595  CZ3 TRP A 223     -20.984  24.046  21.025  1.00 96.64           C  
ATOM   3596  HZ3 TRP A 223     -21.415  23.545  21.880  1.00 96.64           H  
ATOM   3597  N   LYS A 224     -19.554  29.313  23.938  1.00 97.68           N  
ATOM   3598  H   LYS A 224     -20.389  28.752  23.853  1.00 97.68           H  
ATOM   3599  CA  LYS A 224     -19.080  29.631  25.286  1.00 97.68           C  
ATOM   3600  HA  LYS A 224     -18.322  30.411  25.224  1.00 97.68           H  
ATOM   3601  C   LYS A 224     -18.424  28.408  25.922  1.00 97.68           C  
ATOM   3602  CB  LYS A 224     -20.254  30.158  26.124  1.00 97.68           C  
ATOM   3603  HB2 LYS A 224     -19.914  30.351  27.141  1.00 97.68           H  
ATOM   3604  HB3 LYS A 224     -21.032  29.395  26.164  1.00 97.68           H  
ATOM   3605  O   LYS A 224     -18.699  27.270  25.547  1.00 97.68           O  
ATOM   3606  CG  LYS A 224     -20.843  31.452  25.540  1.00 97.68           C  
ATOM   3607  HG2 LYS A 224     -21.184  31.279  24.520  1.00 97.68           H  
ATOM   3608  HG3 LYS A 224     -20.077  32.228  25.532  1.00 97.68           H  
ATOM   3609  CD  LYS A 224     -22.037  31.916  26.378  1.00 97.68           C  
ATOM   3610  HD2 LYS A 224     -22.780  31.119  26.393  1.00 97.68           H  
ATOM   3611  HD3 LYS A 224     -21.710  32.119  27.398  1.00 97.68           H  
ATOM   3612  CE  LYS A 224     -22.648  33.176  25.759  1.00 97.68           C  
ATOM   3613  HE2 LYS A 224     -21.901  33.970  25.760  1.00 97.68           H  
ATOM   3614  HE3 LYS A 224     -22.902  32.954  24.722  1.00 97.68           H  
ATOM   3615  NZ  LYS A 224     -23.862  33.599  26.500  1.00 97.68           N  
ATOM   3616  HZ1 LYS A 224     -23.644  33.804  27.464  1.00 97.68           H  
ATOM   3617  HZ2 LYS A 224     -24.279  34.415  26.075  1.00 97.68           H  
ATOM   3618  HZ3 LYS A 224     -24.545  32.854  26.486  1.00 97.68           H  
ATOM   3619  N   LEU A 225     -17.595  28.648  26.941  1.00 97.83           N  
ATOM   3620  H   LEU A 225     -17.379  29.609  27.165  1.00 97.83           H  
ATOM   3621  CA  LEU A 225     -17.007  27.578  27.754  1.00 97.83           C  
ATOM   3622  HA  LEU A 225     -16.369  26.971  27.111  1.00 97.83           H  
ATOM   3623  C   LEU A 225     -18.091  26.653  28.335  1.00 97.83           C  
ATOM   3624  CB  LEU A 225     -16.156  28.210  28.875  1.00 97.83           C  
ATOM   3625  HB2 LEU A 225     -16.794  28.886  29.444  1.00 97.83           H  
ATOM   3626  HB3 LEU A 225     -15.357  28.797  28.423  1.00 97.83           H  
ATOM   3627  O   LEU A 225     -17.882  25.447  28.369  1.00 97.83           O  
ATOM   3628  CG  LEU A 225     -15.537  27.193  29.859  1.00 97.83           C  
ATOM   3629  HG  LEU A 225     -16.313  26.548  30.271  1.00 97.83           H  
ATOM   3630  CD1 LEU A 225     -14.462  26.329  29.207  1.00 97.83           C  
ATOM   3631 HD11 LEU A 225     -13.620  26.955  28.909  1.00 97.83           H  
ATOM   3632 HD12 LEU A 225     -14.867  25.816  28.335  1.00 97.83           H  
ATOM   3633 HD13 LEU A 225     -14.117  25.583  29.924  1.00 97.83           H  
ATOM   3634  CD2 LEU A 225     -14.881  27.928  31.028  1.00 97.83           C  
ATOM   3635 HD21 LEU A 225     -15.628  28.534  31.541  1.00 97.83           H  
ATOM   3636 HD22 LEU A 225     -14.486  27.198  31.735  1.00 97.83           H  
ATOM   3637 HD23 LEU A 225     -14.076  28.569  30.669  1.00 97.83           H  
ATOM   3638  N   THR A 226     -19.229  27.214  28.762  1.00 97.73           N  
ATOM   3639  H   THR A 226     -19.356  28.209  28.644  1.00 97.73           H  
ATOM   3640  CA  THR A 226     -20.405  26.474  29.257  1.00 97.73           C  
ATOM   3641  HA  THR A 226     -20.135  25.860  30.116  1.00 97.73           H  
ATOM   3642  C   THR A 226     -20.944  25.512  28.208  1.00 97.73           C  
ATOM   3643  CB  THR A 226     -21.526  27.437  29.684  1.00 97.73           C  
ATOM   3644  HB  THR A 226     -22.446  26.880  29.859  1.00 97.73           H  
ATOM   3645  O   THR A 226     -21.058  24.327  28.485  1.00 97.73           O  
ATOM   3646  CG2 THR A 226     -21.164  28.198  30.962  1.00 97.73           C  
ATOM   3647 HG21 THR A 226     -21.184  27.504  31.803  1.00 97.73           H  
ATOM   3648 HG22 THR A 226     -20.182  28.664  30.875  1.00 97.73           H  
ATOM   3649 HG23 THR A 226     -21.914  28.967  31.146  1.00 97.73           H  
ATOM   3650  OG1 THR A 226     -21.752  28.414  28.684  1.00 97.73           O  
ATOM   3651  HG1 THR A 226     -22.458  28.081  28.125  1.00 97.73           H  
ATOM   3652  N   ASP A 227     -21.157  25.992  26.982  1.00 97.86           N  
ATOM   3653  H   ASP A 227     -21.063  26.986  26.830  1.00 97.86           H  
ATOM   3654  CA  ASP A 227     -21.740  25.194  25.901  1.00 97.86           C  
ATOM   3655  HA  ASP A 227     -22.732  24.855  26.202  1.00 97.86           H  
ATOM   3656  C   ASP A 227     -20.879  23.970  25.578  1.00 97.86           C  
ATOM   3657  CB  ASP A 227     -21.849  26.030  24.616  1.00 97.86           C  
ATOM   3658  HB2 ASP A 227     -22.385  25.448  23.867  1.00 97.86           H  
ATOM   3659  HB3 ASP A 227     -20.841  26.206  24.239  1.00 97.86           H  
ATOM   3660  O   ASP A 227     -21.392  22.877  25.351  1.00 97.86           O  
ATOM   3661  CG  ASP A 227     -22.527  27.391  24.747  1.00 97.86           C  
ATOM   3662  OD1 ASP A 227     -23.295  27.622  25.701  1.00 97.86           O  
ATOM   3663  OD2 ASP A 227     -22.227  28.229  23.866  1.00 97.86           O  
ATOM   3664  N   VAL A 228     -19.555  24.155  25.543  1.00 97.98           N  
ATOM   3665  H   VAL A 228     -19.201  25.082  25.734  1.00 97.98           H  
ATOM   3666  CA  VAL A 228     -18.622  23.057  25.278  1.00 97.98           C  
ATOM   3667  HA  VAL A 228     -19.012  22.464  24.450  1.00 97.98           H  
ATOM   3668  C   VAL A 228     -18.527  22.114  26.470  1.00 97.98           C  
ATOM   3669  CB  VAL A 228     -17.240  23.585  24.870  1.00 97.98           C  
ATOM   3670  HB  VAL A 228     -16.862  24.263  25.636  1.00 97.98           H  
ATOM   3671  O   VAL A 228     -18.481  20.907  26.256  1.00 97.98           O  
ATOM   3672  CG1 VAL A 228     -16.225  22.453  24.683  1.00 97.98           C  
ATOM   3673 HG11 VAL A 228     -15.259  22.891  24.430  1.00 97.98           H  
ATOM   3674 HG12 VAL A 228     -16.094  21.889  25.606  1.00 97.98           H  
ATOM   3675 HG13 VAL A 228     -16.551  21.780  23.891  1.00 97.98           H  
ATOM   3676  CG2 VAL A 228     -17.345  24.339  23.538  1.00 97.98           C  
ATOM   3677 HG21 VAL A 228     -17.832  25.302  23.693  1.00 97.98           H  
ATOM   3678 HG22 VAL A 228     -17.931  23.758  22.826  1.00 97.98           H  
ATOM   3679 HG23 VAL A 228     -16.354  24.491  23.109  1.00 97.98           H  
ATOM   3680  N   ALA A 229     -18.504  22.639  27.699  1.00 98.12           N  
ATOM   3681  H   ALA A 229     -18.607  23.639  27.803  1.00 98.12           H  
ATOM   3682  CA  ALA A 229     -18.469  21.836  28.918  1.00 98.12           C  
ATOM   3683  HA  ALA A 229     -17.581  21.205  28.899  1.00 98.12           H  
ATOM   3684  C   ALA A 229     -19.686  20.901  28.998  1.00 98.12           C  
ATOM   3685  CB  ALA A 229     -18.366  22.784  30.121  1.00 98.12           C  
ATOM   3686  HB1 ALA A 229     -18.151  22.214  31.025  1.00 98.12           H  
ATOM   3687  HB2 ALA A 229     -19.304  23.324  30.254  1.00 98.12           H  
ATOM   3688  HB3 ALA A 229     -17.553  23.495  29.976  1.00 98.12           H  
ATOM   3689  O   ALA A 229     -19.511  19.695  29.178  1.00 98.12           O  
ATOM   3690  N   ASP A 230     -20.881  21.432  28.731  1.00 97.48           N  
ATOM   3691  H   ASP A 230     -20.961  22.435  28.649  1.00 97.48           H  
ATOM   3692  CA  ASP A 230     -22.123  20.660  28.673  1.00 97.48           C  
ATOM   3693  HA  ASP A 230     -22.266  20.142  29.621  1.00 97.48           H  
ATOM   3694  C   ASP A 230     -22.066  19.601  27.562  1.00 97.48           C  
ATOM   3695  CB  ASP A 230     -23.316  21.610  28.455  1.00 97.48           C  
ATOM   3696  HB2 ASP A 230     -24.213  21.009  28.310  1.00 97.48           H  
ATOM   3697  HB3 ASP A 230     -23.149  22.186  27.544  1.00 97.48           H  
ATOM   3698  O   ASP A 230     -22.402  18.440  27.789  1.00 97.48           O  
ATOM   3699  CG  ASP A 230     -23.576  22.576  29.622  1.00 97.48           C  
ATOM   3700  OD1 ASP A 230     -23.090  22.308  30.745  1.00 97.48           O  
ATOM   3701  OD2 ASP A 230     -24.268  23.589  29.376  1.00 97.48           O  
ATOM   3702  N   HIS A 231     -21.554  19.962  26.378  1.00 96.29           N  
ATOM   3703  H   HIS A 231     -21.307  20.932  26.246  1.00 96.29           H  
ATOM   3704  CA  HIS A 231     -21.456  19.047  25.235  1.00 96.29           C  
ATOM   3705  HA  HIS A 231     -22.449  18.638  25.050  1.00 96.29           H  
ATOM   3706  C   HIS A 231     -20.516  17.851  25.469  1.00 96.29           C  
ATOM   3707  CB  HIS A 231     -21.013  19.841  23.999  1.00 96.29           C  
ATOM   3708  HB2 HIS A 231     -21.551  20.789  23.977  1.00 96.29           H  
ATOM   3709  HB3 HIS A 231     -19.947  20.057  24.060  1.00 96.29           H  
ATOM   3710  O   HIS A 231     -20.695  16.799  24.860  1.00 96.29           O  
ATOM   3711  CG  HIS A 231     -21.320  19.140  22.704  1.00 96.29           C  
ATOM   3712  CD2 HIS A 231     -20.469  18.386  21.943  1.00 96.29           C  
ATOM   3713  HD2 HIS A 231     -19.441  18.157  22.180  1.00 96.29           H  
ATOM   3714  ND1 HIS A 231     -22.544  19.123  22.080  1.00 96.29           N  
ATOM   3715  HD1 HIS A 231     -23.404  19.491  22.462  1.00 96.29           H  
ATOM   3716  CE1 HIS A 231     -22.430  18.389  20.961  1.00 96.29           C  
ATOM   3717  HE1 HIS A 231     -23.236  18.163  20.279  1.00 96.29           H  
ATOM   3718  NE2 HIS A 231     -21.175  17.938  20.822  1.00 96.29           N  
ATOM   3719  N   ILE A 232     -19.507  17.996  26.335  1.00 96.49           N  
ATOM   3720  H   ILE A 232     -19.406  18.894  26.787  1.00 96.49           H  
ATOM   3721  CA  ILE A 232     -18.584  16.909  26.708  1.00 96.49           C  
ATOM   3722  HA  ILE A 232     -18.752  16.075  26.026  1.00 96.49           H  
ATOM   3723  C   ILE A 232     -18.860  16.334  28.102  1.00 96.49           C  
ATOM   3724  CB  ILE A 232     -17.110  17.321  26.541  1.00 96.49           C  
ATOM   3725  HB  ILE A 232     -16.499  16.433  26.705  1.00 96.49           H  
ATOM   3726  O   ILE A 232     -18.027  15.580  28.612  1.00 96.49           O  
ATOM   3727  CG1 ILE A 232     -16.711  18.364  27.600  1.00 96.49           C  
ATOM   3728 HG12 ILE A 232     -17.336  19.254  27.523  1.00 96.49           H  
ATOM   3729 HG13 ILE A 232     -16.872  17.946  28.594  1.00 96.49           H  
ATOM   3730  CG2 ILE A 232     -16.831  17.787  25.108  1.00 96.49           C  
ATOM   3731 HG21 ILE A 232     -15.759  17.895  24.940  1.00 96.49           H  
ATOM   3732 HG22 ILE A 232     -17.233  17.053  24.410  1.00 96.49           H  
ATOM   3733 HG23 ILE A 232     -17.317  18.748  24.939  1.00 96.49           H  
ATOM   3734  CD1 ILE A 232     -15.251  18.779  27.525  1.00 96.49           C  
ATOM   3735 HD11 ILE A 232     -15.082  19.449  26.682  1.00 96.49           H  
ATOM   3736 HD12 ILE A 232     -15.022  19.289  28.461  1.00 96.49           H  
ATOM   3737 HD13 ILE A 232     -14.628  17.890  27.435  1.00 96.49           H  
ATOM   3738  N   PHE A 233     -19.992  16.694  28.714  1.00 96.93           N  
ATOM   3739  H   PHE A 233     -20.629  17.301  28.218  1.00 96.93           H  
ATOM   3740  CA  PHE A 233     -20.420  16.240  30.039  1.00 96.93           C  
ATOM   3741  HA  PHE A 233     -21.297  16.835  30.297  1.00 96.93           H  
ATOM   3742  C   PHE A 233     -19.386  16.514  31.148  1.00 96.93           C  
ATOM   3743  CB  PHE A 233     -20.882  14.775  29.965  1.00 96.93           C  
ATOM   3744  HB2 PHE A 233     -21.344  14.506  30.915  1.00 96.93           H  
ATOM   3745  HB3 PHE A 233     -20.011  14.132  29.836  1.00 96.93           H  
ATOM   3746  O   PHE A 233     -19.085  15.657  31.980  1.00 96.93           O  
ATOM   3747  CG  PHE A 233     -21.872  14.491  28.851  1.00 96.93           C  
ATOM   3748  CD1 PHE A 233     -23.236  14.782  29.029  1.00 96.93           C  
ATOM   3749  HD1 PHE A 233     -23.583  15.208  29.959  1.00 96.93           H  
ATOM   3750  CD2 PHE A 233     -21.426  13.959  27.626  1.00 96.93           C  
ATOM   3751  HD2 PHE A 233     -20.377  13.748  27.479  1.00 96.93           H  
ATOM   3752  CE1 PHE A 233     -24.152  14.530  27.993  1.00 96.93           C  
ATOM   3753  HE1 PHE A 233     -25.198  14.761  28.131  1.00 96.93           H  
ATOM   3754  CE2 PHE A 233     -22.341  13.714  26.587  1.00 96.93           C  
ATOM   3755  HE2 PHE A 233     -21.996  13.320  25.642  1.00 96.93           H  
ATOM   3756  CZ  PHE A 233     -23.705  13.995  26.773  1.00 96.93           C  
ATOM   3757  HZ  PHE A 233     -24.408  13.813  25.974  1.00 96.93           H  
ATOM   3758  N   MET A 234     -18.812  17.720  31.164  1.00 97.21           N  
ATOM   3759  H   MET A 234     -19.129  18.393  30.481  1.00 97.21           H  
ATOM   3760  CA  MET A 234     -17.919  18.197  32.224  1.00 97.21           C  
ATOM   3761  HA  MET A 234     -17.891  17.464  33.030  1.00 97.21           H  
ATOM   3762  C   MET A 234     -18.435  19.504  32.825  1.00 97.21           C  
ATOM   3763  CB  MET A 234     -16.487  18.391  31.697  1.00 97.21           C  
ATOM   3764  HB2 MET A 234     -15.897  18.881  32.471  1.00 97.21           H  
ATOM   3765  HB3 MET A 234     -16.500  19.038  30.820  1.00 97.21           H  
ATOM   3766  O   MET A 234     -19.066  20.302  32.148  1.00 97.21           O  
ATOM   3767  CG  MET A 234     -15.801  17.066  31.351  1.00 97.21           C  
ATOM   3768  HG2 MET A 234     -16.265  16.656  30.454  1.00 97.21           H  
ATOM   3769  HG3 MET A 234     -15.967  16.361  32.165  1.00 97.21           H  
ATOM   3770  SD  MET A 234     -14.009  17.220  31.081  1.00 97.21           S  
ATOM   3771  CE  MET A 234     -13.660  15.523  30.557  1.00 97.21           C  
ATOM   3772  HE1 MET A 234     -14.244  15.301  29.664  1.00 97.21           H  
ATOM   3773  HE2 MET A 234     -13.943  14.827  31.346  1.00 97.21           H  
ATOM   3774  HE3 MET A 234     -12.600  15.421  30.323  1.00 97.21           H  
ATOM   3775  N   SER A 235     -18.095  19.782  34.087  1.00 97.78           N  
ATOM   3776  H   SER A 235     -17.588  19.094  34.625  1.00 97.78           H  
ATOM   3777  CA  SER A 235     -18.278  21.136  34.626  1.00 97.78           C  
ATOM   3778  HA  SER A 235     -19.300  21.445  34.407  1.00 97.78           H  
ATOM   3779  C   SER A 235     -17.327  22.125  33.936  1.00 97.78           C  
ATOM   3780  CB  SER A 235     -18.105  21.171  36.150  1.00 97.78           C  
ATOM   3781  HB2 SER A 235     -18.584  22.074  36.529  1.00 97.78           H  
ATOM   3782  HB3 SER A 235     -18.593  20.308  36.602  1.00 97.78           H  
ATOM   3783  O   SER A 235     -16.214  21.762  33.537  1.00 97.78           O  
ATOM   3784  OG  SER A 235     -16.736  21.211  36.514  1.00 97.78           O  
ATOM   3785  HG  SER A 235     -16.468  20.364  36.877  1.00 97.78           H  
ATOM   3786  N   THR A 236     -17.714  23.400  33.856  1.00 97.87           N  
ATOM   3787  H   THR A 236     -18.636  23.653  34.181  1.00 97.87           H  
ATOM   3788  CA  THR A 236     -16.857  24.472  33.316  1.00 97.87           C  
ATOM   3789  HA  THR A 236     -16.632  24.254  32.272  1.00 97.87           H  
ATOM   3790  C   THR A 236     -15.527  24.588  34.058  1.00 97.87           C  
ATOM   3791  CB  THR A 236     -17.562  25.830  33.395  1.00 97.87           C  
ATOM   3792  HB  THR A 236     -16.852  26.620  33.152  1.00 97.87           H  
ATOM   3793  O   THR A 236     -14.483  24.761  33.425  1.00 97.87           O  
ATOM   3794  CG2 THR A 236     -18.724  25.915  32.421  1.00 97.87           C  
ATOM   3795 HG21 THR A 236     -19.514  25.214  32.693  1.00 97.87           H  
ATOM   3796 HG22 THR A 236     -18.368  25.678  31.419  1.00 97.87           H  
ATOM   3797 HG23 THR A 236     -19.113  26.933  32.428  1.00 97.87           H  
ATOM   3798  OG1 THR A 236     -18.074  26.040  34.691  1.00 97.87           O  
ATOM   3799  HG1 THR A 236     -18.778  26.689  34.636  1.00 97.87           H  
ATOM   3800  N   SER A 237     -15.544  24.438  35.385  1.00 97.49           N  
ATOM   3801  H   SER A 237     -16.445  24.409  35.839  1.00 97.49           H  
ATOM   3802  CA  SER A 237     -14.349  24.439  36.236  1.00 97.49           C  
ATOM   3803  HA  SER A 237     -13.803  25.370  36.081  1.00 97.49           H  
ATOM   3804  C   SER A 237     -13.411  23.279  35.904  1.00 97.49           C  
ATOM   3805  CB  SER A 237     -14.758  24.362  37.711  1.00 97.49           C  
ATOM   3806  HB2 SER A 237     -15.305  23.437  37.892  1.00 97.49           H  
ATOM   3807  HB3 SER A 237     -13.867  24.379  38.338  1.00 97.49           H  
ATOM   3808  O   SER A 237     -12.207  23.486  35.744  1.00 97.49           O  
ATOM   3809  OG  SER A 237     -15.581  25.465  38.031  1.00 97.49           O  
ATOM   3810  HG  SER A 237     -15.917  25.365  38.924  1.00 97.49           H  
ATOM   3811  N   THR A 238     -13.953  22.066  35.742  1.00 97.64           N  
ATOM   3812  H   THR A 238     -14.950  21.957  35.864  1.00 97.64           H  
ATOM   3813  CA  THR A 238     -13.168  20.883  35.361  1.00 97.64           C  
ATOM   3814  HA  THR A 238     -12.335  20.782  36.057  1.00 97.64           H  
ATOM   3815  C   THR A 238     -12.577  21.045  33.964  1.00 97.64           C  
ATOM   3816  CB  THR A 238     -14.006  19.595  35.431  1.00 97.64           C  
ATOM   3817  HB  THR A 238     -14.851  19.667  34.746  1.00 97.64           H  
ATOM   3818  O   THR A 238     -11.389  20.782  33.786  1.00 97.64           O  
ATOM   3819  CG2 THR A 238     -13.191  18.345  35.093  1.00 97.64           C  
ATOM   3820 HG21 THR A 238     -12.869  18.382  34.052  1.00 97.64           H  
ATOM   3821 HG22 THR A 238     -12.315  18.283  35.738  1.00 97.64           H  
ATOM   3822 HG23 THR A 238     -13.807  17.455  35.223  1.00 97.64           H  
ATOM   3823  OG1 THR A 238     -14.493  19.395  36.740  1.00 97.64           O  
ATOM   3824  HG1 THR A 238     -14.870  18.513  36.785  1.00 97.64           H  
ATOM   3825  N   LEU A 239     -13.364  21.517  32.989  1.00 98.07           N  
ATOM   3826  H   LEU A 239     -14.335  21.703  33.194  1.00 98.07           H  
ATOM   3827  CA  LEU A 239     -12.888  21.759  31.625  1.00 98.07           C  
ATOM   3828  HA  LEU A 239     -12.480  20.826  31.237  1.00 98.07           H  
ATOM   3829  C   LEU A 239     -11.754  22.792  31.609  1.00 98.07           C  
ATOM   3830  CB  LEU A 239     -14.074  22.185  30.736  1.00 98.07           C  
ATOM   3831  HB2 LEU A 239     -14.576  23.039  31.191  1.00 98.07           H  
ATOM   3832  HB3 LEU A 239     -14.789  21.363  30.696  1.00 98.07           H  
ATOM   3833  O   LEU A 239     -10.697  22.539  31.039  1.00 98.07           O  
ATOM   3834  CG  LEU A 239     -13.677  22.570  29.296  1.00 98.07           C  
ATOM   3835  HG  LEU A 239     -13.066  23.472  29.318  1.00 98.07           H  
ATOM   3836  CD1 LEU A 239     -12.882  21.466  28.606  1.00 98.07           C  
ATOM   3837 HD11 LEU A 239     -12.771  21.689  27.545  1.00 98.07           H  
ATOM   3838 HD12 LEU A 239     -11.891  21.390  29.054  1.00 98.07           H  
ATOM   3839 HD13 LEU A 239     -13.377  20.502  28.729  1.00 98.07           H  
ATOM   3840  CD2 LEU A 239     -14.912  22.859  28.448  1.00 98.07           C  
ATOM   3841 HD21 LEU A 239     -15.496  21.948  28.319  1.00 98.07           H  
ATOM   3842 HD22 LEU A 239     -14.612  23.228  27.467  1.00 98.07           H  
ATOM   3843 HD23 LEU A 239     -15.533  23.613  28.932  1.00 98.07           H  
ATOM   3844  N   LYS A 240     -11.938  23.933  32.283  1.00 97.78           N  
ATOM   3845  H   LYS A 240     -12.828  24.078  32.738  1.00 97.78           H  
ATOM   3846  CA  LYS A 240     -10.919  24.987  32.362  1.00 97.78           C  
ATOM   3847  HA  LYS A 240     -10.677  25.309  31.348  1.00 97.78           H  
ATOM   3848  C   LYS A 240      -9.614  24.470  32.971  1.00 97.78           C  
ATOM   3849  CB  LYS A 240     -11.486  26.176  33.149  1.00 97.78           C  
ATOM   3850  HB2 LYS A 240     -11.661  25.876  34.183  1.00 97.78           H  
ATOM   3851  HB3 LYS A 240     -12.442  26.460  32.709  1.00 97.78           H  
ATOM   3852  O   LYS A 240      -8.550  24.754  32.428  1.00 97.78           O  
ATOM   3853  CG  LYS A 240     -10.554  27.396  33.116  1.00 97.78           C  
ATOM   3854  HG2 LYS A 240      -9.597  27.139  33.571  1.00 97.78           H  
ATOM   3855  HG3 LYS A 240     -10.385  27.692  32.081  1.00 97.78           H  
ATOM   3856  CD  LYS A 240     -11.171  28.568  33.888  1.00 97.78           C  
ATOM   3857  HD2 LYS A 240     -12.126  28.835  33.434  1.00 97.78           H  
ATOM   3858  HD3 LYS A 240     -11.342  28.261  34.919  1.00 97.78           H  
ATOM   3859  CE  LYS A 240     -10.226  29.775  33.858  1.00 97.78           C  
ATOM   3860  HE2 LYS A 240     -10.078  30.080  32.822  1.00 97.78           H  
ATOM   3861  HE3 LYS A 240      -9.258  29.464  34.252  1.00 97.78           H  
ATOM   3862  NZ  LYS A 240     -10.757  30.908  34.661  1.00 97.78           N  
ATOM   3863  HZ1 LYS A 240     -10.115  31.687  34.642  1.00 97.78           H  
ATOM   3864  HZ2 LYS A 240     -11.651  31.216  34.306  1.00 97.78           H  
ATOM   3865  HZ3 LYS A 240     -10.876  30.630  35.624  1.00 97.78           H  
ATOM   3866  N   ARG A 241      -9.696  23.700  34.063  1.00 97.19           N  
ATOM   3867  H   ARG A 241     -10.611  23.522  34.451  1.00 97.19           H  
ATOM   3868  CA  ARG A 241      -8.523  23.114  34.724  1.00 97.19           C  
ATOM   3869  HA  ARG A 241      -7.797  23.902  34.926  1.00 97.19           H  
ATOM   3870  C   ARG A 241      -7.799  22.117  33.820  1.00 97.19           C  
ATOM   3871  CB  ARG A 241      -8.941  22.483  36.060  1.00 97.19           C  
ATOM   3872  HB2 ARG A 241      -9.692  21.715  35.875  1.00 97.19           H  
ATOM   3873  HB3 ARG A 241      -9.378  23.253  36.695  1.00 97.19           H  
ATOM   3874  O   ARG A 241      -6.600  22.253  33.632  1.00 97.19           O  
ATOM   3875  CG  ARG A 241      -7.733  21.862  36.779  1.00 97.19           C  
ATOM   3876  HG2 ARG A 241      -6.950  22.613  36.889  1.00 97.19           H  
ATOM   3877  HG3 ARG A 241      -7.338  21.045  36.174  1.00 97.19           H  
ATOM   3878  CD  ARG A 241      -8.079  21.316  38.166  1.00 97.19           C  
ATOM   3879  HD2 ARG A 241      -8.393  22.144  38.801  1.00 97.19           H  
ATOM   3880  HD3 ARG A 241      -7.177  20.888  38.602  1.00 97.19           H  
ATOM   3881  NE  ARG A 241      -9.147  20.298  38.126  1.00 97.19           N  
ATOM   3882  HE  ARG A 241     -10.064  20.595  38.429  1.00 97.19           H  
ATOM   3883  NH1 ARG A 241      -7.859  18.489  37.467  1.00 97.19           N  
ATOM   3884 HH11 ARG A 241      -7.062  19.051  37.201  1.00 97.19           H  
ATOM   3885 HH12 ARG A 241      -7.728  17.512  37.250  1.00 97.19           H  
ATOM   3886  NH2 ARG A 241      -9.991  18.196  38.011  1.00 97.19           N  
ATOM   3887 HH21 ARG A 241      -9.793  17.207  37.966  1.00 97.19           H  
ATOM   3888 HH22 ARG A 241     -10.847  18.528  38.433  1.00 97.19           H  
ATOM   3889  CZ  ARG A 241      -8.985  19.012  37.861  1.00 97.19           C  
ATOM   3890  N   LYS A 242      -8.518  21.166  33.219  1.00 97.35           N  
ATOM   3891  H   LYS A 242      -9.510  21.120  33.400  1.00 97.35           H  
ATOM   3892  CA  LYS A 242      -7.903  20.153  32.348  1.00 97.35           C  
ATOM   3893  HA  LYS A 242      -7.073  19.680  32.873  1.00 97.35           H  
ATOM   3894  C   LYS A 242      -7.293  20.748  31.076  1.00 97.35           C  
ATOM   3895  CB  LYS A 242      -8.921  19.075  31.988  1.00 97.35           C  
ATOM   3896  HB2 LYS A 242      -9.837  19.540  31.622  1.00 97.35           H  
ATOM   3897  HB3 LYS A 242      -8.480  18.474  31.193  1.00 97.35           H  
ATOM   3898  O   LYS A 242      -6.242  20.303  30.641  1.00 97.35           O  
ATOM   3899  CG  LYS A 242      -9.245  18.135  33.154  1.00 97.35           C  
ATOM   3900  HG2 LYS A 242      -8.313  17.751  33.568  1.00 97.35           H  
ATOM   3901  HG3 LYS A 242      -9.789  18.666  33.935  1.00 97.35           H  
ATOM   3902  CD  LYS A 242     -10.081  16.960  32.633  1.00 97.35           C  
ATOM   3903  HD2 LYS A 242      -9.564  16.515  31.783  1.00 97.35           H  
ATOM   3904  HD3 LYS A 242     -11.057  17.321  32.308  1.00 97.35           H  
ATOM   3905  CE  LYS A 242     -10.239  15.903  33.726  1.00 97.35           C  
ATOM   3906  HE2 LYS A 242      -9.250  15.691  34.132  1.00 97.35           H  
ATOM   3907  HE3 LYS A 242     -10.853  16.314  34.527  1.00 97.35           H  
ATOM   3908  NZ  LYS A 242     -10.837  14.656  33.189  1.00 97.35           N  
ATOM   3909  HZ1 LYS A 242     -11.752  14.834  32.800  1.00 97.35           H  
ATOM   3910  HZ2 LYS A 242     -10.242  14.282  32.463  1.00 97.35           H  
ATOM   3911  HZ3 LYS A 242     -10.913  13.954  33.911  1.00 97.35           H  
ATOM   3912  N   LEU A 243      -7.906  21.781  30.493  1.00 96.02           N  
ATOM   3913  H   LEU A 243      -8.799  22.091  30.850  1.00 96.02           H  
ATOM   3914  CA  LEU A 243      -7.285  22.498  29.372  1.00 96.02           C  
ATOM   3915  HA  LEU A 243      -6.976  21.775  28.617  1.00 96.02           H  
ATOM   3916  C   LEU A 243      -6.001  23.216  29.800  1.00 96.02           C  
ATOM   3917  CB  LEU A 243      -8.276  23.494  28.753  1.00 96.02           C  
ATOM   3918  HB2 LEU A 243      -7.727  24.144  28.072  1.00 96.02           H  
ATOM   3919  HB3 LEU A 243      -8.692  24.115  29.546  1.00 96.02           H  
ATOM   3920  O   LEU A 243      -5.031  23.205  29.048  1.00 96.02           O  
ATOM   3921  CG  LEU A 243      -9.419  22.832  27.970  1.00 96.02           C  
ATOM   3922  HG  LEU A 243      -9.980  22.182  28.642  1.00 96.02           H  
ATOM   3923  CD1 LEU A 243     -10.353  23.924  27.440  1.00 96.02           C  
ATOM   3924 HD11 LEU A 243      -9.806  24.571  26.755  1.00 96.02           H  
ATOM   3925 HD12 LEU A 243     -11.189  23.466  26.911  1.00 96.02           H  
ATOM   3926 HD13 LEU A 243     -10.742  24.506  28.275  1.00 96.02           H  
ATOM   3927  CD2 LEU A 243      -8.926  21.976  26.803  1.00 96.02           C  
ATOM   3928 HD21 LEU A 243      -9.753  21.697  26.151  1.00 96.02           H  
ATOM   3929 HD22 LEU A 243      -8.469  21.060  27.178  1.00 96.02           H  
ATOM   3930 HD23 LEU A 243      -8.172  22.521  26.235  1.00 96.02           H  
ATOM   3931  N   ALA A 244      -5.976  23.792  31.006  1.00 95.26           N  
ATOM   3932  H   ALA A 244      -6.806  23.782  31.580  1.00 95.26           H  
ATOM   3933  CA  ALA A 244      -4.767  24.405  31.549  1.00 95.26           C  
ATOM   3934  HA  ALA A 244      -4.377  25.105  30.811  1.00 95.26           H  
ATOM   3935  C   ALA A 244      -3.660  23.367  31.811  1.00 95.26           C  
ATOM   3936  CB  ALA A 244      -5.130  25.199  32.810  1.00 95.26           C  
ATOM   3937  HB1 ALA A 244      -5.908  25.926  32.576  1.00 95.26           H  
ATOM   3938  HB2 ALA A 244      -5.480  24.528  33.595  1.00 95.26           H  
ATOM   3939  HB3 ALA A 244      -4.245  25.724  33.168  1.00 95.26           H  
ATOM   3940  O   ALA A 244      -2.495  23.663  31.558  1.00 95.26           O  
ATOM   3941  N   GLU A 245      -4.014  22.151  32.244  1.00 93.72           N  
ATOM   3942  H   GLU A 245      -4.980  21.997  32.498  1.00 93.72           H  
ATOM   3943  CA  GLU A 245      -3.088  21.010  32.360  1.00 93.72           C  
ATOM   3944  HA  GLU A 245      -2.244  21.294  32.988  1.00 93.72           H  
ATOM   3945  C   GLU A 245      -2.499  20.612  30.992  1.00 93.72           C  
ATOM   3946  CB  GLU A 245      -3.801  19.810  33.021  1.00 93.72           C  
ATOM   3947  HB2 GLU A 245      -3.169  18.927  32.929  1.00 93.72           H  
ATOM   3948  HB3 GLU A 245      -4.729  19.614  32.484  1.00 93.72           H  
ATOM   3949  O   GLU A 245      -1.316  20.300  30.903  1.00 93.72           O  
ATOM   3950  CG  GLU A 245      -4.111  20.024  34.517  1.00 93.72           C  
ATOM   3951  HG2 GLU A 245      -4.490  21.036  34.661  1.00 93.72           H  
ATOM   3952  HG3 GLU A 245      -3.179  19.950  35.076  1.00 93.72           H  
ATOM   3953  CD  GLU A 245      -5.143  19.041  35.113  1.00 93.72           C  
ATOM   3954  OE1 GLU A 245      -5.566  19.270  36.276  1.00 93.72           O  
ATOM   3955  OE2 GLU A 245      -5.623  18.113  34.424  1.00 93.72           O  
ATOM   3956  N   GLU A 246      -3.276  20.716  29.907  1.00 87.01           N  
ATOM   3957  H   GLU A 246      -4.259  20.904  30.047  1.00 87.01           H  
ATOM   3958  CA  GLU A 246      -2.795  20.565  28.520  1.00 87.01           C  
ATOM   3959  HA  GLU A 246      -2.027  19.792  28.512  1.00 87.01           H  
ATOM   3960  C   GLU A 246      -2.109  21.838  27.960  1.00 87.01           C  
ATOM   3961  CB  GLU A 246      -3.938  20.082  27.601  1.00 87.01           C  
ATOM   3962  HB2 GLU A 246      -4.775  20.777  27.671  1.00 87.01           H  
ATOM   3963  HB3 GLU A 246      -3.576  20.087  26.573  1.00 87.01           H  
ATOM   3964  O   GLU A 246      -1.861  21.949  26.757  1.00 87.01           O  
ATOM   3965  CG  GLU A 246      -4.430  18.654  27.911  1.00 87.01           C  
ATOM   3966  HG2 GLU A 246      -3.569  17.985  27.915  1.00 87.01           H  
ATOM   3967  HG3 GLU A 246      -4.876  18.637  28.905  1.00 87.01           H  
ATOM   3968  CD  GLU A 246      -5.458  18.130  26.887  1.00 87.01           C  
ATOM   3969  OE1 GLU A 246      -5.987  17.006  27.056  1.00 87.01           O  
ATOM   3970  OE2 GLU A 246      -5.778  18.841  25.908  1.00 87.01           O  
ATOM   3971  N   GLY A 247      -1.809  22.833  28.804  1.00 87.22           N  
ATOM   3972  H   GLY A 247      -2.019  22.702  29.783  1.00 87.22           H  
ATOM   3973  CA  GLY A 247      -1.108  24.060  28.406  1.00 87.22           C  
ATOM   3974  HA2 GLY A 247      -0.182  23.792  27.897  1.00 87.22           H  
ATOM   3975  HA3 GLY A 247      -0.860  24.619  29.308  1.00 87.22           H  
ATOM   3976  C   GLY A 247      -1.920  24.979  27.484  1.00 87.22           C  
ATOM   3977  O   GLY A 247      -1.356  25.729  26.679  1.00 87.22           O  
ATOM   3978  N   THR A 248      -3.251  24.918  27.547  1.00 90.75           N  
ATOM   3979  H   THR A 248      -3.671  24.273  28.201  1.00 90.75           H  
ATOM   3980  CA  THR A 248      -4.139  25.717  26.697  1.00 90.75           C  
ATOM   3981  HA  THR A 248      -3.596  26.611  26.388  1.00 90.75           H  
ATOM   3982  C   THR A 248      -5.367  26.236  27.448  1.00 90.75           C  
ATOM   3983  CB  THR A 248      -4.478  24.924  25.422  1.00 90.75           C  
ATOM   3984  HB  THR A 248      -3.558  24.482  25.041  1.00 90.75           H  
ATOM   3985  O   THR A 248      -5.534  26.061  28.652  1.00 90.75           O  
ATOM   3986  CG2 THR A 248      -5.488  23.798  25.638  1.00 90.75           C  
ATOM   3987 HG21 THR A 248      -5.639  23.268  24.698  1.00 90.75           H  
ATOM   3988 HG22 THR A 248      -5.101  23.092  26.372  1.00 90.75           H  
ATOM   3989 HG23 THR A 248      -6.441  24.200  25.984  1.00 90.75           H  
ATOM   3990  OG1 THR A 248      -4.974  25.789  24.417  1.00 90.75           O  
ATOM   3991  HG1 THR A 248      -4.329  26.486  24.279  1.00 90.75           H  
ATOM   3992  N   SER A 249      -6.236  26.951  26.742  1.00 95.52           N  
ATOM   3993  H   SER A 249      -6.083  27.037  25.748  1.00 95.52           H  
ATOM   3994  CA  SER A 249      -7.477  27.490  27.280  1.00 95.52           C  
ATOM   3995  HA  SER A 249      -7.783  26.892  28.138  1.00 95.52           H  
ATOM   3996  C   SER A 249      -8.580  27.406  26.232  1.00 95.52           C  
ATOM   3997  CB  SER A 249      -7.258  28.932  27.753  1.00 95.52           C  
ATOM   3998  HB2 SER A 249      -8.119  29.239  28.346  1.00 95.52           H  
ATOM   3999  HB3 SER A 249      -6.370  28.983  28.383  1.00 95.52           H  
ATOM   4000  O   SER A 249      -8.314  27.321  25.033  1.00 95.52           O  
ATOM   4001  OG  SER A 249      -7.124  29.823  26.662  1.00 95.52           O  
ATOM   4002  HG  SER A 249      -6.211  29.814  26.363  1.00 95.52           H  
ATOM   4003  N   PHE A 250      -9.840  27.470  26.666  1.00 96.93           N  
ATOM   4004  H   PHE A 250     -10.018  27.493  27.660  1.00 96.93           H  
ATOM   4005  CA  PHE A 250     -10.972  27.512  25.738  1.00 96.93           C  
ATOM   4006  HA  PHE A 250     -10.998  26.586  25.164  1.00 96.93           H  
ATOM   4007  C   PHE A 250     -10.839  28.659  24.725  1.00 96.93           C  
ATOM   4008  CB  PHE A 250     -12.273  27.628  26.537  1.00 96.93           C  
ATOM   4009  HB2 PHE A 250     -12.438  26.677  27.045  1.00 96.93           H  
ATOM   4010  HB3 PHE A 250     -12.170  28.407  27.292  1.00 96.93           H  
ATOM   4011  O   PHE A 250     -11.040  28.443  23.534  1.00 96.93           O  
ATOM   4012  CG  PHE A 250     -13.478  27.941  25.676  1.00 96.93           C  
ATOM   4013  CD1 PHE A 250     -13.926  29.271  25.537  1.00 96.93           C  
ATOM   4014  HD1 PHE A 250     -13.437  30.070  26.075  1.00 96.93           H  
ATOM   4015  CD2 PHE A 250     -14.096  26.913  24.942  1.00 96.93           C  
ATOM   4016  HD2 PHE A 250     -13.749  25.894  25.025  1.00 96.93           H  
ATOM   4017  CE1 PHE A 250     -14.978  29.573  24.656  1.00 96.93           C  
ATOM   4018  HE1 PHE A 250     -15.305  30.593  24.516  1.00 96.93           H  
ATOM   4019  CE2 PHE A 250     -15.145  27.222  24.062  1.00 96.93           C  
ATOM   4020  HE2 PHE A 250     -15.605  26.448  23.466  1.00 96.93           H  
ATOM   4021  CZ  PHE A 250     -15.579  28.546  23.913  1.00 96.93           C  
ATOM   4022  HZ  PHE A 250     -16.360  28.775  23.203  1.00 96.93           H  
ATOM   4023  N   SER A 251     -10.443  29.853  25.181  1.00 95.24           N  
ATOM   4024  H   SER A 251     -10.272  29.970  26.169  1.00 95.24           H  
ATOM   4025  CA  SER A 251     -10.269  31.031  24.323  1.00 95.24           C  
ATOM   4026  HA  SER A 251     -11.214  31.256  23.829  1.00 95.24           H  
ATOM   4027  C   SER A 251      -9.210  30.815  23.240  1.00 95.24           C  
ATOM   4028  CB  SER A 251      -9.859  32.237  25.171  1.00 95.24           C  
ATOM   4029  HB2 SER A 251      -8.889  32.048  25.630  1.00 95.24           H  
ATOM   4030  HB3 SER A 251      -9.780  33.114  24.529  1.00 95.24           H  
ATOM   4031  O   SER A 251      -9.402  31.235  22.098  1.00 95.24           O  
ATOM   4032  OG  SER A 251     -10.821  32.478  26.183  1.00 95.24           O  
ATOM   4033  HG  SER A 251     -10.569  33.278  26.649  1.00 95.24           H  
ATOM   4034  N   ASP A 252      -8.119  30.128  23.580  1.00 92.23           N  
ATOM   4035  H   ASP A 252      -8.010  29.815  24.533  1.00 92.23           H  
ATOM   4036  CA  ASP A 252      -7.050  29.818  22.632  1.00 92.23           C  
ATOM   4037  HA  ASP A 252      -6.743  30.729  22.118  1.00 92.23           H  
ATOM   4038  C   ASP A 252      -7.501  28.809  21.576  1.00 92.23           C  
ATOM   4039  CB  ASP A 252      -5.845  29.253  23.380  1.00 92.23           C  
ATOM   4040  HB2 ASP A 252      -5.127  28.906  22.637  1.00 92.23           H  
ATOM   4041  HB3 ASP A 252      -6.156  28.382  23.959  1.00 92.23           H  
ATOM   4042  O   ASP A 252      -7.264  29.008  20.381  1.00 92.23           O  
ATOM   4043  CG  ASP A 252      -5.177  30.265  24.309  1.00 92.23           C  
ATOM   4044  OD1 ASP A 252      -5.199  31.479  24.008  1.00 92.23           O  
ATOM   4045  OD2 ASP A 252      -4.695  29.796  25.369  1.00 92.23           O  
ATOM   4046  N   ILE A 253      -8.200  27.748  21.997  1.00 93.86           N  
ATOM   4047  H   ILE A 253      -8.345  27.637  22.990  1.00 93.86           H  
ATOM   4048  CA  ILE A 253      -8.743  26.738  21.080  1.00 93.86           C  
ATOM   4049  HA  ILE A 253      -7.934  26.385  20.441  1.00 93.86           H  
ATOM   4050  C   ILE A 253      -9.803  27.364  20.173  1.00 93.86           C  
ATOM   4051  CB  ILE A 253      -9.313  25.526  21.848  1.00 93.86           C  
ATOM   4052  HB  ILE A 253     -10.121  25.859  22.499  1.00 93.86           H  
ATOM   4053  O   ILE A 253      -9.804  27.120  18.968  1.00 93.86           O  
ATOM   4054  CG1 ILE A 253      -8.218  24.849  22.698  1.00 93.86           C  
ATOM   4055 HG12 ILE A 253      -7.683  25.589  23.293  1.00 93.86           H  
ATOM   4056 HG13 ILE A 253      -7.489  24.376  22.039  1.00 93.86           H  
ATOM   4057  CG2 ILE A 253      -9.858  24.505  20.833  1.00 93.86           C  
ATOM   4058 HG21 ILE A 253      -9.060  24.216  20.150  1.00 93.86           H  
ATOM   4059 HG22 ILE A 253     -10.216  23.603  21.329  1.00 93.86           H  
ATOM   4060 HG23 ILE A 253     -10.688  24.921  20.261  1.00 93.86           H  
ATOM   4061  CD1 ILE A 253      -8.773  23.805  23.668  1.00 93.86           C  
ATOM   4062 HD11 ILE A 253      -9.500  24.264  24.338  1.00 93.86           H  
ATOM   4063 HD12 ILE A 253      -9.236  22.977  23.131  1.00 93.86           H  
ATOM   4064 HD13 ILE A 253      -7.944  23.403  24.251  1.00 93.86           H  
ATOM   4065  N   TYR A 254     -10.662  28.216  20.730  1.00 95.16           N  
ATOM   4066  H   TYR A 254     -10.616  28.352  21.730  1.00 95.16           H  
ATOM   4067  CA  TYR A 254     -11.702  28.924  19.994  1.00 95.16           C  
ATOM   4068  HA  TYR A 254     -12.336  28.191  19.496  1.00 95.16           H  
ATOM   4069  C   TYR A 254     -11.129  29.832  18.906  1.00 95.16           C  
ATOM   4070  CB  TYR A 254     -12.543  29.718  20.995  1.00 95.16           C  
ATOM   4071  HB2 TYR A 254     -11.915  30.451  21.501  1.00 95.16           H  
ATOM   4072  HB3 TYR A 254     -12.923  29.034  21.754  1.00 95.16           H  
ATOM   4073  O   TYR A 254     -11.547  29.760  17.746  1.00 95.16           O  
ATOM   4074  CG  TYR A 254     -13.729  30.413  20.374  1.00 95.16           C  
ATOM   4075  CD1 TYR A 254     -13.791  31.820  20.322  1.00 95.16           C  
ATOM   4076  HD1 TYR A 254     -12.965  32.411  20.689  1.00 95.16           H  
ATOM   4077  CD2 TYR A 254     -14.799  29.636  19.898  1.00 95.16           C  
ATOM   4078  HD2 TYR A 254     -14.760  28.559  19.955  1.00 95.16           H  
ATOM   4079  CE1 TYR A 254     -14.970  32.450  19.880  1.00 95.16           C  
ATOM   4080  HE1 TYR A 254     -15.064  33.525  19.917  1.00 95.16           H  
ATOM   4081  CE2 TYR A 254     -15.956  30.263  19.415  1.00 95.16           C  
ATOM   4082  HE2 TYR A 254     -16.804  29.687  19.074  1.00 95.16           H  
ATOM   4083  OH  TYR A 254     -17.268  32.219  19.218  1.00 95.16           O  
ATOM   4084  HH  TYR A 254     -17.308  33.167  19.368  1.00 95.16           H  
ATOM   4085  CZ  TYR A 254     -16.066  31.661  19.477  1.00 95.16           C  
ATOM   4086  N   LEU A 255     -10.118  30.637  19.254  1.00 92.32           N  
ATOM   4087  H   LEU A 255      -9.821  30.652  20.219  1.00 92.32           H  
ATOM   4088  CA  LEU A 255      -9.401  31.458  18.284  1.00 92.32           C  
ATOM   4089  HA  LEU A 255     -10.128  32.091  17.776  1.00 92.32           H  
ATOM   4090  C   LEU A 255      -8.726  30.582  17.222  1.00 92.32           C  
ATOM   4091  CB  LEU A 255      -8.385  32.344  19.026  1.00 92.32           C  
ATOM   4092  HB2 LEU A 255      -7.705  31.699  19.584  1.00 92.32           H  
ATOM   4093  HB3 LEU A 255      -8.920  32.963  19.746  1.00 92.32           H  
ATOM   4094  O   LEU A 255      -8.868  30.858  16.034  1.00 92.32           O  
ATOM   4095  CG  LEU A 255      -7.554  33.251  18.099  1.00 92.32           C  
ATOM   4096  HG  LEU A 255      -7.018  32.643  17.370  1.00 92.32           H  
ATOM   4097  CD1 LEU A 255      -8.417  34.272  17.349  1.00 92.32           C  
ATOM   4098 HD11 LEU A 255      -7.781  34.919  16.744  1.00 92.32           H  
ATOM   4099 HD12 LEU A 255      -8.988  34.870  18.059  1.00 92.32           H  
ATOM   4100 HD13 LEU A 255      -9.102  33.753  16.679  1.00 92.32           H  
ATOM   4101  CD2 LEU A 255      -6.516  34.018  18.918  1.00 92.32           C  
ATOM   4102 HD21 LEU A 255      -5.871  33.309  19.435  1.00 92.32           H  
ATOM   4103 HD22 LEU A 255      -5.911  34.642  18.261  1.00 92.32           H  
ATOM   4104 HD23 LEU A 255      -7.018  34.639  19.661  1.00 92.32           H  
ATOM   4105  N   SER A 256      -8.028  29.522  17.637  1.00 88.28           N  
ATOM   4106  H   SER A 256      -7.969  29.350  18.631  1.00 88.28           H  
ATOM   4107  CA  SER A 256      -7.338  28.596  16.734  1.00 88.28           C  
ATOM   4108  HA  SER A 256      -6.583  29.149  16.175  1.00 88.28           H  
ATOM   4109  C   SER A 256      -8.300  27.982  15.712  1.00 88.28           C  
ATOM   4110  CB  SER A 256      -6.632  27.511  17.555  1.00 88.28           C  
ATOM   4111  HB2 SER A 256      -7.372  26.887  18.058  1.00 88.28           H  
ATOM   4112  HB3 SER A 256      -6.005  27.985  18.310  1.00 88.28           H  
ATOM   4113  O   SER A 256      -8.084  28.119  14.511  1.00 88.28           O  
ATOM   4114  OG  SER A 256      -5.816  26.702  16.730  1.00 88.28           O  
ATOM   4115  HG  SER A 256      -5.365  26.060  17.283  1.00 88.28           H  
ATOM   4116  N   ALA A 257      -9.418  27.403  16.159  1.00 89.75           N  
ATOM   4117  H   ALA A 257      -9.573  27.356  17.156  1.00 89.75           H  
ATOM   4118  CA  ALA A 257     -10.417  26.780  15.290  1.00 89.75           C  
ATOM   4119  HA  ALA A 257      -9.957  25.955  14.746  1.00 89.75           H  
ATOM   4120  C   ALA A 257     -10.970  27.755  14.239  1.00 89.75           C  
ATOM   4121  CB  ALA A 257     -11.530  26.216  16.180  1.00 89.75           C  
ATOM   4122  HB1 ALA A 257     -11.128  25.440  16.831  1.00 89.75           H  
ATOM   4123  HB2 ALA A 257     -11.955  27.011  16.793  1.00 89.75           H  
ATOM   4124  HB3 ALA A 257     -12.316  25.779  15.563  1.00 89.75           H  
ATOM   4125  O   ALA A 257     -11.045  27.420  13.054  1.00 89.75           O  
ATOM   4126  N   ARG A 258     -11.300  28.988  14.647  1.00 91.71           N  
ATOM   4127  H   ARG A 258     -11.213  29.201  15.631  1.00 91.71           H  
ATOM   4128  CA  ARG A 258     -11.794  30.027  13.731  1.00 91.71           C  
ATOM   4129  HA  ARG A 258     -12.593  29.606  13.120  1.00 91.71           H  
ATOM   4130  C   ARG A 258     -10.727  30.498  12.742  1.00 91.71           C  
ATOM   4131  CB  ARG A 258     -12.360  31.200  14.542  1.00 91.71           C  
ATOM   4132  HB2 ARG A 258     -11.653  31.493  15.318  1.00 91.71           H  
ATOM   4133  HB3 ARG A 258     -12.501  32.044  13.866  1.00 91.71           H  
ATOM   4134  O   ARG A 258     -11.030  30.677  11.563  1.00 91.71           O  
ATOM   4135  CG  ARG A 258     -13.719  30.860  15.168  1.00 91.71           C  
ATOM   4136  HG2 ARG A 258     -14.409  30.585  14.370  1.00 91.71           H  
ATOM   4137  HG3 ARG A 258     -13.624  30.021  15.857  1.00 91.71           H  
ATOM   4138  CD  ARG A 258     -14.277  32.073  15.917  1.00 91.71           C  
ATOM   4139  HD2 ARG A 258     -14.110  32.962  15.308  1.00 91.71           H  
ATOM   4140  HD3 ARG A 258     -13.749  32.183  16.864  1.00 91.71           H  
ATOM   4141  NE  ARG A 258     -15.721  31.930  16.160  1.00 91.71           N  
ATOM   4142  HE  ARG A 258     -16.157  31.065  15.875  1.00 91.71           H  
ATOM   4143  NH1 ARG A 258     -16.187  34.131  16.611  1.00 91.71           N  
ATOM   4144 HH11 ARG A 258     -16.898  34.840  16.505  1.00 91.71           H  
ATOM   4145 HH12 ARG A 258     -15.224  34.352  16.401  1.00 91.71           H  
ATOM   4146  NH2 ARG A 258     -17.843  32.658  16.535  1.00 91.71           N  
ATOM   4147 HH21 ARG A 258     -18.447  33.376  16.908  1.00 91.71           H  
ATOM   4148 HH22 ARG A 258     -18.168  31.702  16.528  1.00 91.71           H  
ATOM   4149  CZ  ARG A 258     -16.571  32.898  16.437  1.00 91.71           C  
ATOM   4150  N   MET A 259      -9.483  30.671  13.189  1.00 85.30           N  
ATOM   4151  H   MET A 259      -9.300  30.492  14.166  1.00 85.30           H  
ATOM   4152  CA  MET A 259      -8.363  31.079  12.331  1.00 85.30           C  
ATOM   4153  HA  MET A 259      -8.659  31.946  11.741  1.00 85.30           H  
ATOM   4154  C   MET A 259      -7.984  29.998  11.314  1.00 85.30           C  
ATOM   4155  CB  MET A 259      -7.156  31.466  13.197  1.00 85.30           C  
ATOM   4156  HB2 MET A 259      -6.942  30.661  13.901  1.00 85.30           H  
ATOM   4157  HB3 MET A 259      -6.277  31.587  12.563  1.00 85.30           H  
ATOM   4158  O   MET A 259      -7.763  30.319  10.147  1.00 85.30           O  
ATOM   4159  CG  MET A 259      -7.357  32.771  13.977  1.00 85.30           C  
ATOM   4160  HG2 MET A 259      -8.187  32.653  14.674  1.00 85.30           H  
ATOM   4161  HG3 MET A 259      -6.463  32.932  14.580  1.00 85.30           H  
ATOM   4162  SD  MET A 259      -7.652  34.282  13.014  1.00 85.30           S  
ATOM   4163  CE  MET A 259      -9.463  34.284  12.962  1.00 85.30           C  
ATOM   4164  HE1 MET A 259      -9.827  35.307  12.869  1.00 85.30           H  
ATOM   4165  HE2 MET A 259      -9.853  33.832  13.874  1.00 85.30           H  
ATOM   4166  HE3 MET A 259      -9.816  33.704  12.108  1.00 85.30           H  
ATOM   4167  N   ASN A 260      -7.982  28.728  11.712  1.00 80.73           N  
ATOM   4168  H   ASN A 260      -8.104  28.526  12.694  1.00 80.73           H  
ATOM   4169  CA  ASN A 260      -7.677  27.614  10.812  1.00 80.73           C  
ATOM   4170  HA  ASN A 260      -6.759  27.835  10.267  1.00 80.73           H  
ATOM   4171  C   ASN A 260      -8.794  27.408   9.781  1.00 80.73           C  
ATOM   4172  CB  ASN A 260      -7.443  26.347  11.639  1.00 80.73           C  
ATOM   4173  HB2 ASN A 260      -7.214  25.514  10.975  1.00 80.73           H  
ATOM   4174  HB3 ASN A 260      -8.350  26.119  12.199  1.00 80.73           H  
ATOM   4175  O   ASN A 260      -8.514  27.138   8.612  1.00 80.73           O  
ATOM   4176  CG  ASN A 260      -6.286  26.488  12.611  1.00 80.73           C  
ATOM   4177  ND2 ASN A 260      -6.331  25.765  13.700  1.00 80.73           N  
ATOM   4178 HD21 ASN A 260      -7.081  25.100  13.824  1.00 80.73           H  
ATOM   4179 HD22 ASN A 260      -5.678  26.013  14.430  1.00 80.73           H  
ATOM   4180  OD1 ASN A 260      -5.383  27.286  12.455  1.00 80.73           O  
ATOM   4181  N   GLN A 261     -10.058  27.608  10.174  1.00 85.49           N  
ATOM   4182  H   GLN A 261     -10.257  27.750  11.154  1.00 85.49           H  
ATOM   4183  CA  GLN A 261     -11.161  27.632   9.214  1.00 85.49           C  
ATOM   4184  HA  GLN A 261     -11.128  26.700   8.650  1.00 85.49           H  
ATOM   4185  C   GLN A 261     -11.000  28.777   8.210  1.00 85.49           C  
ATOM   4186  CB  GLN A 261     -12.510  27.731   9.945  1.00 85.49           C  
ATOM   4187  HB2 GLN A 261     -12.586  26.935  10.685  1.00 85.49           H  
ATOM   4188  HB3 GLN A 261     -12.570  28.686  10.467  1.00 85.49           H  
ATOM   4189  O   GLN A 261     -11.168  28.570   7.009  1.00 85.49           O  
ATOM   4190  CG  GLN A 261     -13.691  27.622   8.962  1.00 85.49           C  
ATOM   4191  HG2 GLN A 261     -13.603  28.377   8.180  1.00 85.49           H  
ATOM   4192  HG3 GLN A 261     -14.616  27.845   9.494  1.00 85.49           H  
ATOM   4193  CD  GLN A 261     -13.820  26.245   8.306  1.00 85.49           C  
ATOM   4194  NE2 GLN A 261     -14.738  26.080   7.381  1.00 85.49           N  
ATOM   4195 HE21 GLN A 261     -14.859  25.136   7.044  1.00 85.49           H  
ATOM   4196 HE22 GLN A 261     -15.408  26.807   7.174  1.00 85.49           H  
ATOM   4197  OE1 GLN A 261     -13.104  25.300   8.600  1.00 85.49           O  
ATOM   4198  N   ALA A 262     -10.627  29.971   8.678  1.00 87.46           N  
ATOM   4199  H   ALA A 262     -10.540  30.107   9.675  1.00 87.46           H  
ATOM   4200  CA  ALA A 262     -10.374  31.101   7.794  1.00 87.46           C  
ATOM   4201  HA  ALA A 262     -11.277  31.295   7.214  1.00 87.46           H  
ATOM   4202  C   ALA A 262      -9.244  30.791   6.804  1.00 87.46           C  
ATOM   4203  CB  ALA A 262     -10.065  32.342   8.632  1.00 87.46           C  
ATOM   4204  HB1 ALA A 262     -10.905  32.566   9.290  1.00 87.46           H  
ATOM   4205  HB2 ALA A 262      -9.900  33.181   7.956  1.00 87.46           H  
ATOM   4206  HB3 ALA A 262      -9.168  32.191   9.233  1.00 87.46           H  
ATOM   4207  O   ALA A 262      -9.411  30.992   5.604  1.00 87.46           O  
ATOM   4208  N   ALA A 263      -8.126  30.237   7.279  1.00 78.57           N  
ATOM   4209  H   ALA A 263      -8.045  30.092   8.276  1.00 78.57           H  
ATOM   4210  CA  ALA A 263      -7.006  29.832   6.434  1.00 78.57           C  
ATOM   4211  HA  ALA A 263      -6.627  30.709   5.908  1.00 78.57           H  
ATOM   4212  C   ALA A 263      -7.422  28.804   5.369  1.00 78.57           C  
ATOM   4213  CB  ALA A 263      -5.892  29.293   7.334  1.00 78.57           C  
ATOM   4214  HB1 ALA A 263      -6.258  28.470   7.948  1.00 78.57           H  
ATOM   4215  HB2 ALA A 263      -5.065  28.927   6.726  1.00 78.57           H  
ATOM   4216  HB3 ALA A 263      -5.529  30.091   7.983  1.00 78.57           H  
ATOM   4217  O   ALA A 263      -7.074  28.966   4.199  1.00 78.57           O  
ATOM   4218  N   LYS A 264      -8.220  27.793   5.740  1.00 75.60           N  
ATOM   4219  H   LYS A 264      -8.441  27.699   6.721  1.00 75.60           H  
ATOM   4220  CA  LYS A 264      -8.793  26.822   4.794  1.00 75.60           C  
ATOM   4221  HA  LYS A 264      -7.987  26.328   4.251  1.00 75.60           H  
ATOM   4222  C   LYS A 264      -9.650  27.494   3.721  1.00 75.60           C  
ATOM   4223  CB  LYS A 264      -9.609  25.767   5.555  1.00 75.60           C  
ATOM   4224  HB2 LYS A 264     -10.379  25.365   4.897  1.00 75.60           H  
ATOM   4225  HB3 LYS A 264     -10.103  26.220   6.415  1.00 75.60           H  
ATOM   4226  O   LYS A 264      -9.425  27.266   2.536  1.00 75.60           O  
ATOM   4227  CG  LYS A 264      -8.726  24.600   6.011  1.00 75.60           C  
ATOM   4228  HG2 LYS A 264      -7.873  24.976   6.576  1.00 75.60           H  
ATOM   4229  HG3 LYS A 264      -8.362  24.075   5.127  1.00 75.60           H  
ATOM   4230  CD  LYS A 264      -9.528  23.637   6.891  1.00 75.60           C  
ATOM   4231  HD2 LYS A 264     -10.514  23.497   6.449  1.00 75.60           H  
ATOM   4232  HD3 LYS A 264      -9.657  24.083   7.877  1.00 75.60           H  
ATOM   4233  CE  LYS A 264      -8.788  22.295   7.008  1.00 75.60           C  
ATOM   4234  HE2 LYS A 264      -7.810  22.476   7.452  1.00 75.60           H  
ATOM   4235  HE3 LYS A 264      -8.627  21.900   6.005  1.00 75.60           H  
ATOM   4236  NZ  LYS A 264      -9.542  21.308   7.822  1.00 75.60           N  
ATOM   4237  HZ1 LYS A 264      -9.704  21.659   8.755  1.00 75.60           H  
ATOM   4238  HZ2 LYS A 264      -9.031  20.440   7.880  1.00 75.60           H  
ATOM   4239  HZ3 LYS A 264     -10.436  21.116   7.393  1.00 75.60           H  
ATOM   4240  N   LEU A 265     -10.587  28.357   4.114  1.00 80.72           N  
ATOM   4241  H   LEU A 265     -10.711  28.505   5.105  1.00 80.72           H  
ATOM   4242  CA  LEU A 265     -11.472  29.051   3.170  1.00 80.72           C  
ATOM   4243  HA  LEU A 265     -11.969  28.310   2.544  1.00 80.72           H  
ATOM   4244  C   LEU A 265     -10.704  29.974   2.213  1.00 80.72           C  
ATOM   4245  CB  LEU A 265     -12.525  29.853   3.954  1.00 80.72           C  
ATOM   4246  HB2 LEU A 265     -12.008  30.497   4.665  1.00 80.72           H  
ATOM   4247  HB3 LEU A 265     -13.056  30.493   3.250  1.00 80.72           H  
ATOM   4248  O   LEU A 265     -11.035  30.039   1.029  1.00 80.72           O  
ATOM   4249  CG  LEU A 265     -13.563  29.004   4.709  1.00 80.72           C  
ATOM   4250  HG  LEU A 265     -13.067  28.296   5.373  1.00 80.72           H  
ATOM   4251  CD1 LEU A 265     -14.447  29.929   5.549  1.00 80.72           C  
ATOM   4252 HD11 LEU A 265     -14.939  30.668   4.916  1.00 80.72           H  
ATOM   4253 HD12 LEU A 265     -15.194  29.342   6.083  1.00 80.72           H  
ATOM   4254 HD13 LEU A 265     -13.832  30.444   6.287  1.00 80.72           H  
ATOM   4255  CD2 LEU A 265     -14.466  28.216   3.757  1.00 80.72           C  
ATOM   4256 HD21 LEU A 265     -14.939  28.885   3.039  1.00 80.72           H  
ATOM   4257 HD22 LEU A 265     -13.879  27.468   3.225  1.00 80.72           H  
ATOM   4258 HD23 LEU A 265     -15.228  27.687   4.329  1.00 80.72           H  
ATOM   4259  N   LEU A 266      -9.671  30.658   2.713  1.00 78.77           N  
ATOM   4260  H   LEU A 266      -9.483  30.583   3.702  1.00 78.77           H  
ATOM   4261  CA  LEU A 266      -8.816  31.527   1.903  1.00 78.77           C  
ATOM   4262  HA  LEU A 266      -9.448  32.191   1.313  1.00 78.77           H  
ATOM   4263  C   LEU A 266      -7.974  30.722   0.899  1.00 78.77           C  
ATOM   4264  CB  LEU A 266      -7.921  32.373   2.829  1.00 78.77           C  
ATOM   4265  HB2 LEU A 266      -7.381  31.694   3.488  1.00 78.77           H  
ATOM   4266  HB3 LEU A 266      -7.184  32.901   2.224  1.00 78.77           H  
ATOM   4267  O   LEU A 266      -7.813  31.171  -0.233  1.00 78.77           O  
ATOM   4268  CG  LEU A 266      -8.682  33.405   3.685  1.00 78.77           C  
ATOM   4269  HG  LEU A 266      -9.546  32.932   4.152  1.00 78.77           H  
ATOM   4270  CD1 LEU A 266      -7.760  33.946   4.780  1.00 78.77           C  
ATOM   4271 HD11 LEU A 266      -7.414  33.116   5.397  1.00 78.77           H  
ATOM   4272 HD12 LEU A 266      -8.309  34.641   5.415  1.00 78.77           H  
ATOM   4273 HD13 LEU A 266      -6.899  34.446   4.337  1.00 78.77           H  
ATOM   4274  CD2 LEU A 266      -9.196  34.602   2.892  1.00 78.77           C  
ATOM   4275 HD21 LEU A 266      -9.780  34.270   2.034  1.00 78.77           H  
ATOM   4276 HD22 LEU A 266      -8.349  35.200   2.556  1.00 78.77           H  
ATOM   4277 HD23 LEU A 266      -9.834  35.215   3.530  1.00 78.77           H  
ATOM   4278  N   ARG A 267      -7.485  29.530   1.281  1.00 70.13           N  
ATOM   4279  H   ARG A 267      -7.649  29.240   2.235  1.00 70.13           H  
ATOM   4280  CA  ARG A 267      -6.730  28.619   0.395  1.00 70.13           C  
ATOM   4281  HA  ARG A 267      -5.933  29.168  -0.107  1.00 70.13           H  
ATOM   4282  C   ARG A 267      -7.575  28.037  -0.735  1.00 70.13           C  
ATOM   4283  CB  ARG A 267      -6.122  27.457   1.196  1.00 70.13           C  
ATOM   4284  HB2 ARG A 267      -6.869  27.060   1.882  1.00 70.13           H  
ATOM   4285  HB3 ARG A 267      -5.839  26.660   0.509  1.00 70.13           H  
ATOM   4286  O   ARG A 267      -7.078  27.905  -1.841  1.00 70.13           O  
ATOM   4287  CG  ARG A 267      -4.870  27.870   1.971  1.00 70.13           C  
ATOM   4288  HG2 ARG A 267      -5.094  28.747   2.578  1.00 70.13           H  
ATOM   4289  HG3 ARG A 267      -4.071  28.115   1.272  1.00 70.13           H  
ATOM   4290  CD  ARG A 267      -4.398  26.731   2.877  1.00 70.13           C  
ATOM   4291  HD2 ARG A 267      -4.068  25.894   2.261  1.00 70.13           H  
ATOM   4292  HD3 ARG A 267      -5.245  26.407   3.482  1.00 70.13           H  
ATOM   4293  NE  ARG A 267      -3.300  27.178   3.754  1.00 70.13           N  
ATOM   4294  HE  ARG A 267      -2.712  27.922   3.405  1.00 70.13           H  
ATOM   4295  NH1 ARG A 267      -3.627  25.685   5.482  1.00 70.13           N  
ATOM   4296 HH11 ARG A 267      -4.151  25.061   4.886  1.00 70.13           H  
ATOM   4297 HH12 ARG A 267      -3.345  25.417   6.414  1.00 70.13           H  
ATOM   4298  NH2 ARG A 267      -2.134  27.277   5.726  1.00 70.13           N  
ATOM   4299 HH21 ARG A 267      -2.092  26.952   6.682  1.00 70.13           H  
ATOM   4300 HH22 ARG A 267      -1.560  28.043   5.404  1.00 70.13           H  
ATOM   4301  CZ  ARG A 267      -3.031  26.717   4.966  1.00 70.13           C  
ATOM   4302  N   ILE A 268      -8.846  27.711  -0.482  1.00 66.59           N  
ATOM   4303  H   ILE A 268      -9.172  27.796   0.470  1.00 66.59           H  
ATOM   4304  CA  ILE A 268      -9.755  27.135  -1.497  1.00 66.59           C  
ATOM   4305  HA  ILE A 268      -9.211  26.354  -2.027  1.00 66.59           H  
ATOM   4306  C   ILE A 268     -10.135  28.173  -2.584  1.00 66.59           C  
ATOM   4307  CB  ILE A 268     -10.963  26.457  -0.788  1.00 66.59           C  
ATOM   4308  HB  ILE A 268     -11.416  27.192  -0.122  1.00 66.59           H  
ATOM   4309  O   ILE A 268     -10.796  27.843  -3.562  1.00 66.59           O  
ATOM   4310  CG1 ILE A 268     -10.479  25.254   0.063  1.00 66.59           C  
ATOM   4311 HG12 ILE A 268     -10.210  24.429  -0.597  1.00 66.59           H  
ATOM   4312 HG13 ILE A 268      -9.580  25.523   0.618  1.00 66.59           H  
ATOM   4313  CG2 ILE A 268     -12.052  25.957  -1.759  1.00 66.59           C  
ATOM   4314 HG21 ILE A 268     -12.817  25.381  -1.237  1.00 66.59           H  
ATOM   4315 HG22 ILE A 268     -11.603  25.335  -2.533  1.00 66.59           H  
ATOM   4316 HG23 ILE A 268     -12.552  26.808  -2.222  1.00 66.59           H  
ATOM   4317  CD1 ILE A 268     -11.505  24.755   1.092  1.00 66.59           C  
ATOM   4318 HD11 ILE A 268     -11.035  24.006   1.729  1.00 66.59           H  
ATOM   4319 HD12 ILE A 268     -12.362  24.294   0.602  1.00 66.59           H  
ATOM   4320 HD13 ILE A 268     -11.840  25.585   1.715  1.00 66.59           H  
ATOM   4321  N   GLY A 269      -9.703  29.433  -2.448  1.00 66.99           N  
ATOM   4322  H   GLY A 269      -9.070  29.641  -1.689  1.00 66.99           H  
ATOM   4323  CA  GLY A 269      -9.943  30.483  -3.441  1.00 66.99           C  
ATOM   4324  HA2 GLY A 269      -9.095  31.168  -3.425  1.00 66.99           H  
ATOM   4325  HA3 GLY A 269     -10.005  30.050  -4.440  1.00 66.99           H  
ATOM   4326  C   GLY A 269     -11.211  31.298  -3.190  1.00 66.99           C  
ATOM   4327  O   GLY A 269     -11.658  32.040  -4.061  1.00 66.99           O  
ATOM   4328  N   ASN A 270     -11.804  31.221  -1.992  1.00 62.56           N  
ATOM   4329  H   ASN A 270     -11.402  30.622  -1.285  1.00 62.56           H  
ATOM   4330  CA  ASN A 270     -12.872  32.147  -1.621  1.00 62.56           C  
ATOM   4331  HA  ASN A 270     -13.500  32.303  -2.499  1.00 62.56           H  
ATOM   4332  C   ASN A 270     -12.261  33.509  -1.245  1.00 62.56           C  
ATOM   4333  CB  ASN A 270     -13.760  31.526  -0.533  1.00 62.56           C  
ATOM   4334  HB2 ASN A 270     -13.217  31.508   0.412  1.00 62.56           H  
ATOM   4335  HB3 ASN A 270     -14.008  30.502  -0.811  1.00 62.56           H  
ATOM   4336  O   ASN A 270     -12.044  33.816  -0.074  1.00 62.56           O  
ATOM   4337  CG  ASN A 270     -15.062  32.290  -0.365  1.00 62.56           C  
ATOM   4338  ND2 ASN A 270     -15.726  32.136   0.758  1.00 62.56           N  
ATOM   4339 HD21 ASN A 270     -16.430  32.849   0.882  1.00 62.56           H  
ATOM   4340 HD22 ASN A 270     -15.225  31.710   1.524  1.00 62.56           H  
ATOM   4341  OD1 ASN A 270     -15.509  33.048  -1.207  1.00 62.56           O  
ATOM   4342  N   HIS A 271     -11.937  34.315  -2.258  1.00 65.57           N  
ATOM   4343  H   HIS A 271     -12.033  33.931  -3.187  1.00 65.57           H  
ATOM   4344  CA  HIS A 271     -11.147  35.543  -2.111  1.00 65.57           C  
ATOM   4345  HA  HIS A 271     -10.270  35.306  -1.508  1.00 65.57           H  
ATOM   4346  C   HIS A 271     -11.865  36.692  -1.388  1.00 65.57           C  
ATOM   4347  CB  HIS A 271     -10.667  35.984  -3.500  1.00 65.57           C  
ATOM   4348  HB2 HIS A 271     -10.073  36.893  -3.402  1.00 65.57           H  
ATOM   4349  HB3 HIS A 271     -11.529  36.208  -4.127  1.00 65.57           H  
ATOM   4350  O   HIS A 271     -11.230  37.682  -1.021  1.00 65.57           O  
ATOM   4351  CG  HIS A 271      -9.818  34.942  -4.177  1.00 65.57           C  
ATOM   4352  CD2 HIS A 271     -10.039  34.356  -5.396  1.00 65.57           C  
ATOM   4353  HD2 HIS A 271     -10.862  34.559  -6.067  1.00 65.57           H  
ATOM   4354  ND1 HIS A 271      -8.683  34.370  -3.654  1.00 65.57           N  
ATOM   4355  HD1 HIS A 271      -8.273  34.554  -2.750  1.00 65.57           H  
ATOM   4356  CE1 HIS A 271      -8.223  33.477  -4.539  1.00 65.57           C  
ATOM   4357  HE1 HIS A 271      -7.353  32.855  -4.390  1.00 65.57           H  
ATOM   4358  NE2 HIS A 271      -9.014  33.433  -5.616  1.00 65.57           N  
ATOM   4359  N   ASN A 272     -13.175  36.581  -1.148  1.00 88.07           N  
ATOM   4360  H   ASN A 272     -13.646  35.732  -1.426  1.00 88.07           H  
ATOM   4361  CA  ASN A 272     -13.913  37.594  -0.404  1.00 88.07           C  
ATOM   4362  HA  ASN A 272     -13.548  38.573  -0.714  1.00 88.07           H  
ATOM   4363  C   ASN A 272     -13.643  37.465   1.106  1.00 88.07           C  
ATOM   4364  CB  ASN A 272     -15.399  37.545  -0.785  1.00 88.07           C  
ATOM   4365  HB2 ASN A 272     -15.490  37.635  -1.867  1.00 88.07           H  
ATOM   4366  HB3 ASN A 272     -15.834  36.593  -0.482  1.00 88.07           H  
ATOM   4367  O   ASN A 272     -14.297  36.701   1.818  1.00 88.07           O  
ATOM   4368  CG  ASN A 272     -16.189  38.677  -0.145  1.00 88.07           C  
ATOM   4369  ND2 ASN A 272     -17.394  38.915  -0.600  1.00 88.07           N  
ATOM   4370 HD21 ASN A 272     -17.763  38.392  -1.382  1.00 88.07           H  
ATOM   4371 HD22 ASN A 272     -17.895  39.697  -0.203  1.00 88.07           H  
ATOM   4372  OD1 ASN A 272     -15.748  39.351   0.773  1.00 88.07           O  
ATOM   4373  N   VAL A 273     -12.698  38.272   1.593  1.00 93.12           N  
ATOM   4374  H   VAL A 273     -12.156  38.789   0.914  1.00 93.12           H  
ATOM   4375  CA  VAL A 273     -12.289  38.349   3.005  1.00 93.12           C  
ATOM   4376  HA  VAL A 273     -11.862  37.389   3.295  1.00 93.12           H  
ATOM   4377  C   VAL A 273     -13.476  38.615   3.943  1.00 93.12           C  
ATOM   4378  CB  VAL A 273     -11.206  39.438   3.169  1.00 93.12           C  
ATOM   4379  HB  VAL A 273     -11.606  40.389   2.818  1.00 93.12           H  
ATOM   4380  O   VAL A 273     -13.520  38.035   5.025  1.00 93.12           O  
ATOM   4381  CG1 VAL A 273     -10.733  39.625   4.614  1.00 93.12           C  
ATOM   4382 HG11 VAL A 273     -10.244  38.710   4.948  1.00 93.12           H  
ATOM   4383 HG12 VAL A 273     -11.568  39.863   5.273  1.00 93.12           H  
ATOM   4384 HG13 VAL A 273     -10.019  40.448   4.662  1.00 93.12           H  
ATOM   4385  CG2 VAL A 273      -9.953  39.095   2.346  1.00 93.12           C  
ATOM   4386 HG21 VAL A 273      -9.561  38.122   2.641  1.00 93.12           H  
ATOM   4387 HG22 VAL A 273     -10.190  39.067   1.282  1.00 93.12           H  
ATOM   4388 HG23 VAL A 273      -9.186  39.855   2.496  1.00 93.12           H  
ATOM   4389  N   ASN A 274     -14.459  39.423   3.529  1.00 93.45           N  
ATOM   4390  H   ASN A 274     -14.430  39.785   2.587  1.00 93.45           H  
ATOM   4391  CA  ASN A 274     -15.656  39.702   4.332  1.00 93.45           C  
ATOM   4392  HA  ASN A 274     -15.349  39.979   5.340  1.00 93.45           H  
ATOM   4393  C   ASN A 274     -16.541  38.451   4.467  1.00 93.45           C  
ATOM   4394  CB  ASN A 274     -16.408  40.889   3.695  1.00 93.45           C  
ATOM   4395  HB2 ASN A 274     -15.727  41.734   3.594  1.00 93.45           H  
ATOM   4396  HB3 ASN A 274     -16.761  40.609   2.703  1.00 93.45           H  
ATOM   4397  O   ASN A 274     -16.958  38.080   5.562  1.00 93.45           O  
ATOM   4398  CG  ASN A 274     -17.606  41.365   4.503  1.00 93.45           C  
ATOM   4399  ND2 ASN A 274     -18.500  42.109   3.899  1.00 93.45           N  
ATOM   4400 HD21 ASN A 274     -18.400  42.378   2.930  1.00 93.45           H  
ATOM   4401 HD22 ASN A 274     -19.283  42.403   4.466  1.00 93.45           H  
ATOM   4402  OD1 ASN A 274     -17.762  41.104   5.679  1.00 93.45           O  
ATOM   4403  N   ALA A 275     -16.747  37.720   3.368  1.00 92.89           N  
ATOM   4404  H   ALA A 275     -16.336  38.028   2.498  1.00 92.89           H  
ATOM   4405  CA  ALA A 275     -17.485  36.458   3.407  1.00 92.89           C  
ATOM   4406  HA  ALA A 275     -18.462  36.645   3.853  1.00 92.89           H  
ATOM   4407  C   ALA A 275     -16.780  35.399   4.275  1.00 92.89           C  
ATOM   4408  CB  ALA A 275     -17.693  35.959   1.973  1.00 92.89           C  
ATOM   4409  HB1 ALA A 275     -16.734  35.707   1.521  1.00 92.89           H  
ATOM   4410  HB2 ALA A 275     -18.324  35.070   1.987  1.00 92.89           H  
ATOM   4411  HB3 ALA A 275     -18.186  36.729   1.381  1.00 92.89           H  
ATOM   4412  O   ALA A 275     -17.443  34.621   4.960  1.00 92.89           O  
ATOM   4413  N   VAL A 276     -15.441  35.370   4.269  1.00 93.71           N  
ATOM   4414  H   VAL A 276     -14.954  36.005   3.653  1.00 93.71           H  
ATOM   4415  CA  VAL A 276     -14.658  34.496   5.158  1.00 93.71           C  
ATOM   4416  HA  VAL A 276     -15.047  33.481   5.076  1.00 93.71           H  
ATOM   4417  C   VAL A 276     -14.830  34.901   6.623  1.00 93.71           C  
ATOM   4418  CB  VAL A 276     -13.172  34.462   4.751  1.00 93.71           C  
ATOM   4419  HB  VAL A 276     -12.778  35.477   4.701  1.00 93.71           H  
ATOM   4420  O   VAL A 276     -15.070  34.027   7.454  1.00 93.71           O  
ATOM   4421  CG1 VAL A 276     -12.324  33.661   5.747  1.00 93.71           C  
ATOM   4422 HG11 VAL A 276     -12.308  34.156   6.718  1.00 93.71           H  
ATOM   4423 HG12 VAL A 276     -12.733  32.657   5.866  1.00 93.71           H  
ATOM   4424 HG13 VAL A 276     -11.296  33.592   5.391  1.00 93.71           H  
ATOM   4425  CG2 VAL A 276     -13.020  33.802   3.373  1.00 93.71           C  
ATOM   4426 HG21 VAL A 276     -13.538  34.382   2.610  1.00 93.71           H  
ATOM   4427 HG22 VAL A 276     -11.967  33.750   3.096  1.00 93.71           H  
ATOM   4428 HG23 VAL A 276     -13.431  32.793   3.394  1.00 93.71           H  
ATOM   4429  N   ALA A 277     -14.773  36.197   6.941  1.00 95.25           N  
ATOM   4430  H   ALA A 277     -14.576  36.873   6.217  1.00 95.25           H  
ATOM   4431  CA  ALA A 277     -14.983  36.700   8.300  1.00 95.25           C  
ATOM   4432  HA  ALA A 277     -14.200  36.298   8.943  1.00 95.25           H  
ATOM   4433  C   ALA A 277     -16.338  36.240   8.869  1.00 95.25           C  
ATOM   4434  CB  ALA A 277     -14.861  38.230   8.287  1.00 95.25           C  
ATOM   4435  HB1 ALA A 277     -15.674  38.674   7.713  1.00 95.25           H  
ATOM   4436  HB2 ALA A 277     -13.913  38.529   7.839  1.00 95.25           H  
ATOM   4437  HB3 ALA A 277     -14.914  38.612   9.306  1.00 95.25           H  
ATOM   4438  O   ALA A 277     -16.377  35.623   9.937  1.00 95.25           O  
ATOM   4439  N   LEU A 278     -17.420  36.435   8.106  1.00 93.45           N  
ATOM   4440  H   LEU A 278     -17.308  36.981   7.263  1.00 93.45           H  
ATOM   4441  CA  LEU A 278     -18.773  36.018   8.488  1.00 93.45           C  
ATOM   4442  HA  LEU A 278     -19.024  36.473   9.446  1.00 93.45           H  
ATOM   4443  C   LEU A 278     -18.880  34.498   8.678  1.00 93.45           C  
ATOM   4444  CB  LEU A 278     -19.770  36.503   7.419  1.00 93.45           C  
ATOM   4445  HB2 LEU A 278     -20.738  36.040   7.609  1.00 93.45           H  
ATOM   4446  HB3 LEU A 278     -19.424  36.163   6.443  1.00 93.45           H  
ATOM   4447  O   LEU A 278     -19.403  34.033   9.691  1.00 93.45           O  
ATOM   4448  CG  LEU A 278     -19.971  38.031   7.374  1.00 93.45           C  
ATOM   4449  HG  LEU A 278     -19.005  38.529   7.288  1.00 93.45           H  
ATOM   4450  CD1 LEU A 278     -20.813  38.391   6.149  1.00 93.45           C  
ATOM   4451 HD11 LEU A 278     -21.792  37.915   6.211  1.00 93.45           H  
ATOM   4452 HD12 LEU A 278     -20.941  39.472   6.108  1.00 93.45           H  
ATOM   4453 HD13 LEU A 278     -20.300  38.068   5.243  1.00 93.45           H  
ATOM   4454  CD2 LEU A 278     -20.689  38.553   8.619  1.00 93.45           C  
ATOM   4455 HD21 LEU A 278     -21.648  38.052   8.750  1.00 93.45           H  
ATOM   4456 HD22 LEU A 278     -20.856  39.626   8.524  1.00 93.45           H  
ATOM   4457 HD23 LEU A 278     -20.076  38.395   9.507  1.00 93.45           H  
ATOM   4458  N   LYS A 279     -18.317  33.699   7.758  1.00 92.28           N  
ATOM   4459  H   LYS A 279     -17.889  34.135   6.954  1.00 92.28           H  
ATOM   4460  CA  LYS A 279     -18.291  32.226   7.878  1.00 92.28           C  
ATOM   4461  HA  LYS A 279     -19.310  31.866   8.018  1.00 92.28           H  
ATOM   4462  C   LYS A 279     -17.516  31.734   9.106  1.00 92.28           C  
ATOM   4463  CB  LYS A 279     -17.704  31.601   6.603  1.00 92.28           C  
ATOM   4464  HB2 LYS A 279     -16.806  32.143   6.309  1.00 92.28           H  
ATOM   4465  HB3 LYS A 279     -17.421  30.570   6.820  1.00 92.28           H  
ATOM   4466  O   LYS A 279     -17.803  30.653   9.614  1.00 92.28           O  
ATOM   4467  CG  LYS A 279     -18.713  31.579   5.446  1.00 92.28           C  
ATOM   4468  HG2 LYS A 279     -19.591  31.013   5.755  1.00 92.28           H  
ATOM   4469  HG3 LYS A 279     -19.025  32.594   5.200  1.00 92.28           H  
ATOM   4470  CD  LYS A 279     -18.098  30.913   4.206  1.00 92.28           C  
ATOM   4471  HD2 LYS A 279     -17.765  29.910   4.473  1.00 92.28           H  
ATOM   4472  HD3 LYS A 279     -17.242  31.500   3.874  1.00 92.28           H  
ATOM   4473  CE  LYS A 279     -19.138  30.827   3.082  1.00 92.28           C  
ATOM   4474  HE2 LYS A 279     -19.416  31.839   2.786  1.00 92.28           H  
ATOM   4475  HE3 LYS A 279     -20.030  30.345   3.480  1.00 92.28           H  
ATOM   4476  NZ  LYS A 279     -18.636  30.060   1.910  1.00 92.28           N  
ATOM   4477  HZ1 LYS A 279     -19.349  30.000   1.197  1.00 92.28           H  
ATOM   4478  HZ2 LYS A 279     -17.826  30.502   1.499  1.00 92.28           H  
ATOM   4479  HZ3 LYS A 279     -18.394  29.117   2.178  1.00 92.28           H  
ATOM   4480  N   CYS A 280     -16.560  32.518   9.594  1.00 94.40           N  
ATOM   4481  H   CYS A 280     -16.333  33.357   9.079  1.00 94.40           H  
ATOM   4482  CA  CYS A 280     -15.792  32.235  10.805  1.00 94.40           C  
ATOM   4483  HA  CYS A 280     -15.802  31.161  10.988  1.00 94.40           H  
ATOM   4484  C   CYS A 280     -16.389  32.871  12.076  1.00 94.40           C  
ATOM   4485  CB  CYS A 280     -14.338  32.654  10.558  1.00 94.40           C  
ATOM   4486  HB2 CYS A 280     -13.770  32.593  11.486  1.00 94.40           H  
ATOM   4487  HB3 CYS A 280     -14.315  33.680  10.190  1.00 94.40           H  
ATOM   4488  O   CYS A 280     -15.765  32.786  13.132  1.00 94.40           O  
ATOM   4489  SG  CYS A 280     -13.593  31.550   9.325  1.00 94.40           S  
ATOM   4490  HG  CYS A 280     -13.322  30.545  10.162  1.00 94.40           H  
ATOM   4491  N   GLY A 281     -17.573  33.491  11.996  1.00 95.41           N  
ATOM   4492  H   GLY A 281     -18.022  33.571  11.095  1.00 95.41           H  
ATOM   4493  CA  GLY A 281     -18.293  34.040  13.152  1.00 95.41           C  
ATOM   4494  HA2 GLY A 281     -18.232  33.343  13.988  1.00 95.41           H  
ATOM   4495  HA3 GLY A 281     -19.343  34.155  12.881  1.00 95.41           H  
ATOM   4496  C   GLY A 281     -17.792  35.400  13.634  1.00 95.41           C  
ATOM   4497  O   GLY A 281     -17.886  35.698  14.829  1.00 95.41           O  
ATOM   4498  N   TYR A 282     -17.216  36.196  12.730  1.00 95.94           N  
ATOM   4499  H   TYR A 282     -17.166  35.879  11.772  1.00 95.94           H  
ATOM   4500  CA  TYR A 282     -16.821  37.578  12.987  1.00 95.94           C  
ATOM   4501  HA  TYR A 282     -16.828  37.773  14.059  1.00 95.94           H  
ATOM   4502  C   TYR A 282     -17.796  38.547  12.320  1.00 95.94           C  
ATOM   4503  CB  TYR A 282     -15.401  37.829  12.466  1.00 95.94           C  
ATOM   4504  HB2 TYR A 282     -15.189  38.895  12.547  1.00 95.94           H  
ATOM   4505  HB3 TYR A 282     -15.356  37.576  11.407  1.00 95.94           H  
ATOM   4506  O   TYR A 282     -17.897  38.570  11.096  1.00 95.94           O  
ATOM   4507  CG  TYR A 282     -14.320  37.069  13.200  1.00 95.94           C  
ATOM   4508  CD1 TYR A 282     -13.732  37.636  14.343  1.00 95.94           C  
ATOM   4509  HD1 TYR A 282     -14.066  38.605  14.681  1.00 95.94           H  
ATOM   4510  CD2 TYR A 282     -13.907  35.803  12.749  1.00 95.94           C  
ATOM   4511  HD2 TYR A 282     -14.374  35.370  11.877  1.00 95.94           H  
ATOM   4512  CE1 TYR A 282     -12.739  36.941  15.053  1.00 95.94           C  
ATOM   4513  HE1 TYR A 282     -12.297  37.383  15.933  1.00 95.94           H  
ATOM   4514  CE2 TYR A 282     -12.912  35.099  13.454  1.00 95.94           C  
ATOM   4515  HE2 TYR A 282     -12.602  34.120  13.120  1.00 95.94           H  
ATOM   4516  OH  TYR A 282     -11.422  34.968  15.335  1.00 95.94           O  
ATOM   4517  HH  TYR A 282     -11.156  35.451  16.121  1.00 95.94           H  
ATOM   4518  CZ  TYR A 282     -12.340  35.662  14.615  1.00 95.94           C  
ATOM   4519  N   ASP A 283     -18.429  39.405  13.119  1.00 94.40           N  
ATOM   4520  H   ASP A 283     -18.458  39.220  14.111  1.00 94.40           H  
ATOM   4521  CA  ASP A 283     -19.340  40.443  12.613  1.00 94.40           C  
ATOM   4522  HA  ASP A 283     -19.971  40.017  11.833  1.00 94.40           H  
ATOM   4523  C   ASP A 283     -18.580  41.637  12.008  1.00 94.40           C  
ATOM   4524  CB  ASP A 283     -20.252  40.908  13.758  1.00 94.40           C  
ATOM   4525  HB2 ASP A 283     -21.003  41.590  13.361  1.00 94.40           H  
ATOM   4526  HB3 ASP A 283     -19.652  41.451  14.489  1.00 94.40           H  
ATOM   4527  O   ASP A 283     -19.073  42.335  11.127  1.00 94.40           O  
ATOM   4528  CG  ASP A 283     -20.955  39.734  14.446  1.00 94.40           C  
ATOM   4529  OD1 ASP A 283     -21.531  38.893  13.724  1.00 94.40           O  
ATOM   4530  OD2 ASP A 283     -20.806  39.629  15.683  1.00 94.40           O  
ATOM   4531  N   SER A 284     -17.340  41.865  12.458  1.00 95.81           N  
ATOM   4532  H   SER A 284     -16.988  41.225  13.155  1.00 95.81           H  
ATOM   4533  CA  SER A 284     -16.462  42.927  11.960  1.00 95.81           C  
ATOM   4534  HA  SER A 284     -17.032  43.583  11.303  1.00 95.81           H  
ATOM   4535  C   SER A 284     -15.301  42.349  11.158  1.00 95.81           C  
ATOM   4536  CB  SER A 284     -15.971  43.795  13.120  1.00 95.81           C  
ATOM   4537  HB2 SER A 284     -16.821  44.336  13.536  1.00 95.81           H  
ATOM   4538  HB3 SER A 284     -15.551  43.160  13.900  1.00 95.81           H  
ATOM   4539  O   SER A 284     -14.395  41.716  11.707  1.00 95.81           O  
ATOM   4540  OG  SER A 284     -14.986  44.722  12.685  1.00 95.81           O  
ATOM   4541  HG  SER A 284     -15.136  45.534  13.175  1.00 95.81           H  
ATOM   4542  N   THR A 285     -15.279  42.642   9.854  1.00 95.53           N  
ATOM   4543  H   THR A 285     -16.094  43.089   9.459  1.00 95.53           H  
ATOM   4544  CA  THR A 285     -14.158  42.279   8.970  1.00 95.53           C  
ATOM   4545  HA  THR A 285     -14.027  41.198   9.004  1.00 95.53           H  
ATOM   4546  C   THR A 285     -12.845  42.915   9.427  1.00 95.53           C  
ATOM   4547  CB  THR A 285     -14.460  42.661   7.515  1.00 95.53           C  
ATOM   4548  HB  THR A 285     -14.803  43.693   7.446  1.00 95.53           H  
ATOM   4549  O   THR A 285     -11.802  42.264   9.389  1.00 95.53           O  
ATOM   4550  CG2 THR A 285     -13.279  42.441   6.568  1.00 95.53           C  
ATOM   4551 HG21 THR A 285     -12.503  43.181   6.764  1.00 95.53           H  
ATOM   4552 HG22 THR A 285     -12.876  41.437   6.703  1.00 95.53           H  
ATOM   4553 HG23 THR A 285     -13.611  42.560   5.537  1.00 95.53           H  
ATOM   4554  OG1 THR A 285     -15.435  41.790   7.023  1.00 95.53           O  
ATOM   4555  HG1 THR A 285     -16.329  42.053   7.255  1.00 95.53           H  
ATOM   4556  N   SER A 286     -12.874  44.157   9.921  1.00 95.78           N  
ATOM   4557  H   SER A 286     -13.744  44.669   9.921  1.00 95.78           H  
ATOM   4558  CA  SER A 286     -11.677  44.834  10.439  1.00 95.78           C  
ATOM   4559  HA  SER A 286     -10.915  44.850   9.660  1.00 95.78           H  
ATOM   4560  C   SER A 286     -11.096  44.102  11.650  1.00 95.78           C  
ATOM   4561  CB  SER A 286     -12.005  46.282  10.816  1.00 95.78           C  
ATOM   4562  HB2 SER A 286     -11.101  46.778  11.168  1.00 95.78           H  
ATOM   4563  HB3 SER A 286     -12.755  46.298  11.606  1.00 95.78           H  
ATOM   4564  O   SER A 286      -9.887  43.868  11.711  1.00 95.78           O  
ATOM   4565  OG  SER A 286     -12.501  46.957   9.678  1.00 95.78           O  
ATOM   4566  HG  SER A 286     -12.688  47.871   9.902  1.00 95.78           H  
ATOM   4567  N   TYR A 287     -11.957  43.670  12.577  1.00 96.24           N  
ATOM   4568  H   TYR A 287     -12.944  43.850  12.455  1.00 96.24           H  
ATOM   4569  CA  TYR A 287     -11.532  42.881  13.732  1.00 96.24           C  
ATOM   4570  HA  TYR A 287     -10.711  43.403  14.223  1.00 96.24           H  
ATOM   4571  C   TYR A 287     -11.009  41.501  13.310  1.00 96.24           C  
ATOM   4572  CB  TYR A 287     -12.689  42.762  14.727  1.00 96.24           C  
ATOM   4573  HB2 TYR A 287     -13.022  43.761  15.008  1.00 96.24           H  
ATOM   4574  HB3 TYR A 287     -13.522  42.254  14.239  1.00 96.24           H  
ATOM   4575  O   TYR A 287      -9.945  41.084  13.767  1.00 96.24           O  
ATOM   4576  CG  TYR A 287     -12.317  42.010  15.988  1.00 96.24           C  
ATOM   4577  CD1 TYR A 287     -12.974  40.809  16.311  1.00 96.24           C  
ATOM   4578  HD1 TYR A 287     -13.783  40.458  15.687  1.00 96.24           H  
ATOM   4579  CD2 TYR A 287     -11.310  42.511  16.835  1.00 96.24           C  
ATOM   4580  HD2 TYR A 287     -10.814  43.440  16.597  1.00 96.24           H  
ATOM   4581  CE1 TYR A 287     -12.608  40.088  17.463  1.00 96.24           C  
ATOM   4582  HE1 TYR A 287     -13.119  39.175  17.729  1.00 96.24           H  
ATOM   4583  CE2 TYR A 287     -10.954  41.806  18.000  1.00 96.24           C  
ATOM   4584  HE2 TYR A 287     -10.191  42.202  18.653  1.00 96.24           H  
ATOM   4585  OH  TYR A 287     -11.256  39.903  19.432  1.00 96.24           O  
ATOM   4586  HH  TYR A 287     -10.678  40.422  19.996  1.00 96.24           H  
ATOM   4587  CZ  TYR A 287     -11.598  40.588  18.310  1.00 96.24           C  
ATOM   4588  N   PHE A 288     -11.680  40.834  12.364  1.00 96.89           N  
ATOM   4589  H   PHE A 288     -12.560  41.207  12.038  1.00 96.89           H  
ATOM   4590  CA  PHE A 288     -11.189  39.588  11.774  1.00 96.89           C  
ATOM   4591  HA  PHE A 288     -11.124  38.833  12.558  1.00 96.89           H  
ATOM   4592  C   PHE A 288      -9.782  39.746  11.178  1.00 96.89           C  
ATOM   4593  CB  PHE A 288     -12.172  39.084  10.710  1.00 96.89           C  
ATOM   4594  HB2 PHE A 288     -12.491  39.917  10.083  1.00 96.89           H  
ATOM   4595  HB3 PHE A 288     -13.061  38.691  11.204  1.00 96.89           H  
ATOM   4596  O   PHE A 288      -8.897  38.954  11.497  1.00 96.89           O  
ATOM   4597  CG  PHE A 288     -11.580  38.009   9.823  1.00 96.89           C  
ATOM   4598  CD1 PHE A 288     -11.236  38.300   8.490  1.00 96.89           C  
ATOM   4599  HD1 PHE A 288     -11.454  39.272   8.072  1.00 96.89           H  
ATOM   4600  CD2 PHE A 288     -11.298  36.739  10.357  1.00 96.89           C  
ATOM   4601  HD2 PHE A 288     -11.552  36.518  11.383  1.00 96.89           H  
ATOM   4602  CE1 PHE A 288     -10.621  37.318   7.696  1.00 96.89           C  
ATOM   4603  HE1 PHE A 288     -10.379  37.522   6.664  1.00 96.89           H  
ATOM   4604  CE2 PHE A 288     -10.671  35.764   9.563  1.00 96.89           C  
ATOM   4605  HE2 PHE A 288     -10.454  34.791   9.980  1.00 96.89           H  
ATOM   4606  CZ  PHE A 288     -10.329  36.056   8.232  1.00 96.89           C  
ATOM   4607  HZ  PHE A 288      -9.848  35.316   7.611  1.00 96.89           H  
ATOM   4608  N   ILE A 289      -9.536  40.783  10.369  1.00 96.07           N  
ATOM   4609  H   ILE A 289     -10.307  41.393  10.137  1.00 96.07           H  
ATOM   4610  CA  ILE A 289      -8.219  41.048   9.769  1.00 96.07           C  
ATOM   4611  HA  ILE A 289      -7.917  40.168   9.200  1.00 96.07           H  
ATOM   4612  C   ILE A 289      -7.159  41.263  10.857  1.00 96.07           C  
ATOM   4613  CB  ILE A 289      -8.294  42.254   8.800  1.00 96.07           C  
ATOM   4614  HB  ILE A 289      -8.794  43.076   9.312  1.00 96.07           H  
ATOM   4615  O   ILE A 289      -6.046  40.742  10.738  1.00 96.07           O  
ATOM   4616  CG1 ILE A 289      -9.107  41.885   7.538  1.00 96.07           C  
ATOM   4617 HG12 ILE A 289     -10.010  41.345   7.821  1.00 96.07           H  
ATOM   4618 HG13 ILE A 289      -8.516  41.223   6.905  1.00 96.07           H  
ATOM   4619  CG2 ILE A 289      -6.887  42.731   8.381  1.00 96.07           C  
ATOM   4620 HG21 ILE A 289      -6.325  41.907   7.942  1.00 96.07           H  
ATOM   4621 HG22 ILE A 289      -6.347  43.123   9.243  1.00 96.07           H  
ATOM   4622 HG23 ILE A 289      -6.960  43.545   7.659  1.00 96.07           H  
ATOM   4623  CD1 ILE A 289      -9.537  43.101   6.707  1.00 96.07           C  
ATOM   4624 HD11 ILE A 289     -10.084  43.805   7.334  1.00 96.07           H  
ATOM   4625 HD12 ILE A 289      -8.673  43.599   6.266  1.00 96.07           H  
ATOM   4626 HD13 ILE A 289     -10.188  42.769   5.898  1.00 96.07           H  
ATOM   4627  N   GLN A 290      -7.490  41.989  11.930  1.00 95.97           N  
ATOM   4628  H   GLN A 290      -8.411  42.402  11.968  1.00 95.97           H  
ATOM   4629  CA  GLN A 290      -6.585  42.204  13.061  1.00 95.97           C  
ATOM   4630  HA  GLN A 290      -5.651  42.612  12.676  1.00 95.97           H  
ATOM   4631  C   GLN A 290      -6.259  40.887  13.783  1.00 95.97           C  
ATOM   4632  CB  GLN A 290      -7.204  43.234  14.016  1.00 95.97           C  
ATOM   4633  HB2 GLN A 290      -7.473  44.125  13.450  1.00 95.97           H  
ATOM   4634  HB3 GLN A 290      -8.112  42.820  14.454  1.00 95.97           H  
ATOM   4635  O   GLN A 290      -5.082  40.602  14.029  1.00 95.97           O  
ATOM   4636  CG  GLN A 290      -6.241  43.641  15.146  1.00 95.97           C  
ATOM   4637  HG2 GLN A 290      -5.357  44.110  14.715  1.00 95.97           H  
ATOM   4638  HG3 GLN A 290      -5.929  42.757  15.702  1.00 95.97           H  
ATOM   4639  CD  GLN A 290      -6.877  44.611  16.138  1.00 95.97           C  
ATOM   4640  NE2 GLN A 290      -6.160  45.040  17.153  1.00 95.97           N  
ATOM   4641 HE21 GLN A 290      -5.179  44.821  17.249  1.00 95.97           H  
ATOM   4642 HE22 GLN A 290      -6.633  45.710  17.743  1.00 95.97           H  
ATOM   4643  OE1 GLN A 290      -8.025  44.997  16.036  1.00 95.97           O  
ATOM   4644  N   CYS A 291      -7.270  40.063  14.077  1.00 93.94           N  
ATOM   4645  H   CYS A 291      -8.212  40.373  13.888  1.00 93.94           H  
ATOM   4646  CA  CYS A 291      -7.100  38.733  14.663  1.00 93.94           C  
ATOM   4647  HA  CYS A 291      -6.581  38.824  15.617  1.00 93.94           H  
ATOM   4648  C   CYS A 291      -6.246  37.832  13.767  1.00 93.94           C  
ATOM   4649  CB  CYS A 291      -8.479  38.105  14.910  1.00 93.94           C  
ATOM   4650  HB2 CYS A 291      -8.380  37.036  15.095  1.00 93.94           H  
ATOM   4651  HB3 CYS A 291      -9.110  38.245  14.032  1.00 93.94           H  
ATOM   4652  O   CYS A 291      -5.261  37.265  14.240  1.00 93.94           O  
ATOM   4653  SG  CYS A 291      -9.266  38.889  16.342  1.00 93.94           S  
ATOM   4654  HG  CYS A 291      -8.597  38.250  17.305  1.00 93.94           H  
ATOM   4655  N   PHE A 292      -6.555  37.768  12.471  1.00 90.16           N  
ATOM   4656  H   PHE A 292      -7.384  38.251  12.155  1.00 90.16           H  
ATOM   4657  CA  PHE A 292      -5.832  36.959  11.494  1.00 90.16           C  
ATOM   4658  HA  PHE A 292      -5.828  35.923  11.833  1.00 90.16           H  
ATOM   4659  C   PHE A 292      -4.373  37.402  11.372  1.00 90.16           C  
ATOM   4660  CB  PHE A 292      -6.564  37.015  10.148  1.00 90.16           C  
ATOM   4661  HB2 PHE A 292      -7.628  36.853  10.322  1.00 90.16           H  
ATOM   4662  HB3 PHE A 292      -6.455  38.008   9.711  1.00 90.16           H  
ATOM   4663  O   PHE A 292      -3.472  36.569  11.440  1.00 90.16           O  
ATOM   4664  CG  PHE A 292      -6.086  35.971   9.160  1.00 90.16           C  
ATOM   4665  CD1 PHE A 292      -4.918  36.187   8.403  1.00 90.16           C  
ATOM   4666  HD1 PHE A 292      -4.362  37.105   8.516  1.00 90.16           H  
ATOM   4667  CD2 PHE A 292      -6.805  34.772   9.003  1.00 90.16           C  
ATOM   4668  HD2 PHE A 292      -7.699  34.595   9.582  1.00 90.16           H  
ATOM   4669  CE1 PHE A 292      -4.467  35.207   7.503  1.00 90.16           C  
ATOM   4670  HE1 PHE A 292      -3.566  35.372   6.931  1.00 90.16           H  
ATOM   4671  CE2 PHE A 292      -6.357  33.794   8.098  1.00 90.16           C  
ATOM   4672  HE2 PHE A 292      -6.901  32.867   7.988  1.00 90.16           H  
ATOM   4673  CZ  PHE A 292      -5.187  34.009   7.349  1.00 90.16           C  
ATOM   4674  HZ  PHE A 292      -4.838  33.249   6.666  1.00 90.16           H  
ATOM   4675  N   LYS A 293      -4.105  38.714  11.301  1.00 87.56           N  
ATOM   4676  H   LYS A 293      -4.886  39.351  11.240  1.00 87.56           H  
ATOM   4677  CA  LYS A 293      -2.738  39.256  11.287  1.00 87.56           C  
ATOM   4678  HA  LYS A 293      -2.184  38.753  10.494  1.00 87.56           H  
ATOM   4679  C   LYS A 293      -1.993  38.941  12.578  1.00 87.56           C  
ATOM   4680  CB  LYS A 293      -2.770  40.762  10.982  1.00 87.56           C  
ATOM   4681  HB2 LYS A 293      -3.275  41.282  11.797  1.00 87.56           H  
ATOM   4682  HB3 LYS A 293      -3.341  40.922  10.068  1.00 87.56           H  
ATOM   4683  O   LYS A 293      -0.835  38.529  12.525  1.00 87.56           O  
ATOM   4684  CG  LYS A 293      -1.360  41.350  10.789  1.00 87.56           C  
ATOM   4685  HG2 LYS A 293      -0.881  40.858   9.943  1.00 87.56           H  
ATOM   4686  HG3 LYS A 293      -0.762  41.173  11.683  1.00 87.56           H  
ATOM   4687  CD  LYS A 293      -1.413  42.865  10.535  1.00 87.56           C  
ATOM   4688  HD2 LYS A 293      -1.891  43.350  11.386  1.00 87.56           H  
ATOM   4689  HD3 LYS A 293      -2.010  43.057   9.643  1.00 87.56           H  
ATOM   4690  CE  LYS A 293      -0.001  43.441  10.344  1.00 87.56           C  
ATOM   4691  HE2 LYS A 293       0.474  42.929   9.507  1.00 87.56           H  
ATOM   4692  HE3 LYS A 293       0.588  43.228  11.237  1.00 87.56           H  
ATOM   4693  NZ  LYS A 293      -0.019  44.908  10.092  1.00 87.56           N  
ATOM   4694  HZ1 LYS A 293       0.919  45.263   9.967  1.00 87.56           H  
ATOM   4695  HZ2 LYS A 293      -0.540  45.130   9.256  1.00 87.56           H  
ATOM   4696  HZ3 LYS A 293      -0.434  45.410  10.864  1.00 87.56           H  
ATOM   4697  N   LYS A 294      -2.629  39.088  13.744  1.00 85.64           N  
ATOM   4698  H   LYS A 294      -3.578  39.435  13.727  1.00 85.64           H  
ATOM   4699  CA  LYS A 294      -2.013  38.746  15.036  1.00 85.64           C  
ATOM   4700  HA  LYS A 294      -1.067  39.282  15.115  1.00 85.64           H  
ATOM   4701  C   LYS A 294      -1.695  37.253  15.121  1.00 85.64           C  
ATOM   4702  CB  LYS A 294      -2.930  39.197  16.184  1.00 85.64           C  
ATOM   4703  HB2 LYS A 294      -3.868  38.642  16.140  1.00 85.64           H  
ATOM   4704  HB3 LYS A 294      -3.155  40.256  16.057  1.00 85.64           H  
ATOM   4705  O   LYS A 294      -0.617  36.902  15.612  1.00 85.64           O  
ATOM   4706  CG  LYS A 294      -2.280  38.989  17.563  1.00 85.64           C  
ATOM   4707  HG2 LYS A 294      -2.097  37.927  17.726  1.00 85.64           H  
ATOM   4708  HG3 LYS A 294      -1.329  39.520  17.596  1.00 85.64           H  
ATOM   4709  CD  LYS A 294      -3.184  39.505  18.692  1.00 85.64           C  
ATOM   4710  HD2 LYS A 294      -4.140  38.983  18.647  1.00 85.64           H  
ATOM   4711  HD3 LYS A 294      -3.359  40.572  18.552  1.00 85.64           H  
ATOM   4712  CE  LYS A 294      -2.534  39.265  20.065  1.00 85.64           C  
ATOM   4713  HE2 LYS A 294      -1.579  39.790  20.098  1.00 85.64           H  
ATOM   4714  HE3 LYS A 294      -2.333  38.199  20.173  1.00 85.64           H  
ATOM   4715  NZ  LYS A 294      -3.397  39.723  21.186  1.00 85.64           N  
ATOM   4716  HZ1 LYS A 294      -3.586  40.714  21.129  1.00 85.64           H  
ATOM   4717  HZ2 LYS A 294      -4.280  39.233  21.191  1.00 85.64           H  
ATOM   4718  HZ3 LYS A 294      -2.955  39.548  22.077  1.00 85.64           H  
ATOM   4719  N   TYR A 295      -2.599  36.412  14.621  1.00 81.79           N  
ATOM   4720  H   TYR A 295      -3.471  36.796  14.285  1.00 81.79           H  
ATOM   4721  CA  TYR A 295      -2.443  34.968  14.555  1.00 81.79           C  
ATOM   4722  HA  TYR A 295      -2.046  34.633  15.513  1.00 81.79           H  
ATOM   4723  C   TYR A 295      -1.401  34.610  13.490  1.00 81.79           C  
ATOM   4724  CB  TYR A 295      -3.810  34.285  14.386  1.00 81.79           C  
ATOM   4725  HB2 TYR A 295      -4.534  34.787  15.028  1.00 81.79           H  
ATOM   4726  HB3 TYR A 295      -4.163  34.398  13.361  1.00 81.79           H  
ATOM   4727  O   TYR A 295      -0.245  34.403  13.833  1.00 81.79           O  
ATOM   4728  CG  TYR A 295      -3.806  32.818  14.771  1.00 81.79           C  
ATOM   4729  CD1 TYR A 295      -3.578  31.829  13.795  1.00 81.79           C  
ATOM   4730  HD1 TYR A 295      -3.426  32.100  12.761  1.00 81.79           H  
ATOM   4731  CD2 TYR A 295      -4.068  32.437  16.105  1.00 81.79           C  
ATOM   4732  HD2 TYR A 295      -4.278  33.186  16.854  1.00 81.79           H  
ATOM   4733  CE1 TYR A 295      -3.601  30.468  14.151  1.00 81.79           C  
ATOM   4734  HE1 TYR A 295      -3.477  29.699  13.404  1.00 81.79           H  
ATOM   4735  CE2 TYR A 295      -4.093  31.074  16.464  1.00 81.79           C  
ATOM   4736  HE2 TYR A 295      -4.306  30.779  17.481  1.00 81.79           H  
ATOM   4737  OH  TYR A 295      -3.819  28.770  15.811  1.00 81.79           O  
ATOM   4738  HH  TYR A 295      -4.181  28.560  16.675  1.00 81.79           H  
ATOM   4739  CZ  TYR A 295      -3.848  30.086  15.485  1.00 81.79           C  
ATOM   4740  N   PHE A 296      -1.687  34.655  12.193  1.00 72.95           N  
ATOM   4741  H   PHE A 296      -2.605  34.969  11.915  1.00 72.95           H  
ATOM   4742  CA  PHE A 296      -0.779  34.196  11.131  1.00 72.95           C  
ATOM   4743  HA  PHE A 296      -0.424  33.205  11.413  1.00 72.95           H  
ATOM   4744  C   PHE A 296       0.483  35.044  10.907  1.00 72.95           C  
ATOM   4745  CB  PHE A 296      -1.569  33.976   9.842  1.00 72.95           C  
ATOM   4746  HB2 PHE A 296      -0.878  33.765   9.026  1.00 72.95           H  
ATOM   4747  HB3 PHE A 296      -2.130  34.875   9.586  1.00 72.95           H  
ATOM   4748  O   PHE A 296       1.436  34.541  10.316  1.00 72.95           O  
ATOM   4749  CG  PHE A 296      -2.496  32.788   9.975  1.00 72.95           C  
ATOM   4750  CD1 PHE A 296      -1.971  31.480   9.946  1.00 72.95           C  
ATOM   4751  HD1 PHE A 296      -0.920  31.311   9.762  1.00 72.95           H  
ATOM   4752  CD2 PHE A 296      -3.872  32.984  10.179  1.00 72.95           C  
ATOM   4753  HD2 PHE A 296      -4.285  33.981  10.194  1.00 72.95           H  
ATOM   4754  CE1 PHE A 296      -2.822  30.378  10.136  1.00 72.95           C  
ATOM   4755  HE1 PHE A 296      -2.441  29.368  10.108  1.00 72.95           H  
ATOM   4756  CE2 PHE A 296      -4.723  31.878  10.332  1.00 72.95           C  
ATOM   4757  HE2 PHE A 296      -5.787  32.027  10.438  1.00 72.95           H  
ATOM   4758  CZ  PHE A 296      -4.196  30.575  10.333  1.00 72.95           C  
ATOM   4759  HZ  PHE A 296      -4.843  29.720  10.463  1.00 72.95           H  
ATOM   4760  N   LYS A 297       0.566  36.258  11.469  1.00 74.27           N  
ATOM   4761  H   LYS A 297      -0.250  36.591  11.962  1.00 74.27           H  
ATOM   4762  CA  LYS A 297       1.640  37.247  11.216  1.00 74.27           C  
ATOM   4763  HA  LYS A 297       1.412  38.132  11.810  1.00 74.27           H  
ATOM   4764  C   LYS A 297       1.645  37.789   9.783  1.00 74.27           C  
ATOM   4765  CB  LYS A 297       3.029  36.760  11.683  1.00 74.27           C  
ATOM   4766  HB2 LYS A 297       3.402  36.011  10.984  1.00 74.27           H  
ATOM   4767  HB3 LYS A 297       3.720  37.601  11.638  1.00 74.27           H  
ATOM   4768  O   LYS A 297       2.634  38.349   9.334  1.00 74.27           O  
ATOM   4769  CG  LYS A 297       3.076  36.178  13.105  1.00 74.27           C  
ATOM   4770  HG2 LYS A 297       4.113  35.937  13.340  1.00 74.27           H  
ATOM   4771  HG3 LYS A 297       2.496  35.257  13.145  1.00 74.27           H  
ATOM   4772  CD  LYS A 297       2.541  37.160  14.154  1.00 74.27           C  
ATOM   4773  HD2 LYS A 297       3.061  38.114  14.062  1.00 74.27           H  
ATOM   4774  HD3 LYS A 297       1.477  37.319  13.979  1.00 74.27           H  
ATOM   4775  CE  LYS A 297       2.744  36.598  15.563  1.00 74.27           C  
ATOM   4776  HE2 LYS A 297       2.393  35.566  15.582  1.00 74.27           H  
ATOM   4777  HE3 LYS A 297       3.809  36.602  15.794  1.00 74.27           H  
ATOM   4778  NZ  LYS A 297       1.993  37.391  16.563  1.00 74.27           N  
ATOM   4779  HZ1 LYS A 297       1.007  37.328  16.354  1.00 74.27           H  
ATOM   4780  HZ2 LYS A 297       2.274  38.361  16.535  1.00 74.27           H  
ATOM   4781  HZ3 LYS A 297       2.144  37.034  17.495  1.00 74.27           H  
ATOM   4782  N   THR A 298       0.521  37.653   9.088  1.00 75.32           N  
ATOM   4783  H   THR A 298      -0.264  37.200   9.534  1.00 75.32           H  
ATOM   4784  CA  THR A 298       0.282  38.166   7.739  1.00 75.32           C  
ATOM   4785  HA  THR A 298       0.853  39.082   7.592  1.00 75.32           H  
ATOM   4786  C   THR A 298      -1.202  38.497   7.591  1.00 75.32           C  
ATOM   4787  CB  THR A 298       0.755  37.155   6.687  1.00 75.32           C  
ATOM   4788  HB  THR A 298       1.809  36.938   6.861  1.00 75.32           H  
ATOM   4789  O   THR A 298      -2.026  37.959   8.329  1.00 75.32           O  
ATOM   4790  CG2 THR A 298      -0.017  35.837   6.684  1.00 75.32           C  
ATOM   4791 HG21 THR A 298       0.160  35.308   7.621  1.00 75.32           H  
ATOM   4792 HG22 THR A 298      -1.085  36.018   6.564  1.00 75.32           H  
ATOM   4793 HG23 THR A 298       0.335  35.212   5.864  1.00 75.32           H  
ATOM   4794  OG1 THR A 298       0.635  37.731   5.419  1.00 75.32           O  
ATOM   4795  HG1 THR A 298       1.006  37.105   4.793  1.00 75.32           H  
ATOM   4796  N   THR A 299      -1.562  39.412   6.696  1.00 83.91           N  
ATOM   4797  H   THR A 299      -0.888  39.691   5.998  1.00 83.91           H  
ATOM   4798  CA  THR A 299      -2.973  39.756   6.459  1.00 83.91           C  
ATOM   4799  HA  THR A 299      -3.479  39.820   7.422  1.00 83.91           H  
ATOM   4800  C   THR A 299      -3.659  38.666   5.625  1.00 83.91           C  
ATOM   4801  CB  THR A 299      -3.112  41.117   5.760  1.00 83.91           C  
ATOM   4802  HB  THR A 299      -4.170  41.352   5.642  1.00 83.91           H  
ATOM   4803  O   THR A 299      -2.970  37.960   4.886  1.00 83.91           O  
ATOM   4804  CG2 THR A 299      -2.448  42.244   6.551  1.00 83.91           C  
ATOM   4805 HG21 THR A 299      -1.372  42.085   6.616  1.00 83.91           H  
ATOM   4806 HG22 THR A 299      -2.878  42.279   7.553  1.00 83.91           H  
ATOM   4807 HG23 THR A 299      -2.640  43.195   6.055  1.00 83.91           H  
ATOM   4808  OG1 THR A 299      -2.513  41.062   4.490  1.00 83.91           O  
ATOM   4809  HG1 THR A 299      -2.468  41.949   4.124  1.00 83.91           H  
ATOM   4810  N   PRO A 300      -5.002  38.539   5.668  1.00 88.10           N  
ATOM   4811  CA  PRO A 300      -5.726  37.607   4.799  1.00 88.10           C  
ATOM   4812  HA  PRO A 300      -5.492  36.587   5.104  1.00 88.10           H  
ATOM   4813  C   PRO A 300      -5.376  37.773   3.313  1.00 88.10           C  
ATOM   4814  CB  PRO A 300      -7.211  37.881   5.061  1.00 88.10           C  
ATOM   4815  HB2 PRO A 300      -7.818  36.985   4.932  1.00 88.10           H  
ATOM   4816  HB3 PRO A 300      -7.572  38.679   4.412  1.00 88.10           H  
ATOM   4817  O   PRO A 300      -5.127  36.788   2.625  1.00 88.10           O  
ATOM   4818  CG  PRO A 300      -7.219  38.369   6.507  1.00 88.10           C  
ATOM   4819  HG2 PRO A 300      -7.172  37.511   7.177  1.00 88.10           H  
ATOM   4820  HG3 PRO A 300      -8.101  38.971   6.726  1.00 88.10           H  
ATOM   4821  CD  PRO A 300      -5.927  39.181   6.596  1.00 88.10           C  
ATOM   4822  HD2 PRO A 300      -5.552  39.168   7.620  1.00 88.10           H  
ATOM   4823  HD3 PRO A 300      -6.117  40.204   6.271  1.00 88.10           H  
ATOM   4824  N   SER A 301      -5.266  39.013   2.825  1.00 85.06           N  
ATOM   4825  H   SER A 301      -5.558  39.795   3.394  1.00 85.06           H  
ATOM   4826  CA  SER A 301      -4.935  39.295   1.421  1.00 85.06           C  
ATOM   4827  HA  SER A 301      -5.643  38.764   0.785  1.00 85.06           H  
ATOM   4828  C   SER A 301      -3.530  38.830   1.035  1.00 85.06           C  
ATOM   4829  CB  SER A 301      -5.064  40.793   1.127  1.00 85.06           C  
ATOM   4830  HB2 SER A 301      -4.246  41.335   1.602  1.00 85.06           H  
ATOM   4831  HB3 SER A 301      -5.014  40.949   0.049  1.00 85.06           H  
ATOM   4832  O   SER A 301      -3.341  38.273  -0.042  1.00 85.06           O  
ATOM   4833  OG  SER A 301      -6.292  41.287   1.624  1.00 85.06           O  
ATOM   4834  HG  SER A 301      -6.653  41.925   1.004  1.00 85.06           H  
ATOM   4835  N   THR A 302      -2.538  39.031   1.906  1.00 76.64           N  
ATOM   4836  H   THR A 302      -2.725  39.498   2.782  1.00 76.64           H  
ATOM   4837  CA  THR A 302      -1.176  38.532   1.669  1.00 76.64           C  
ATOM   4838  HA  THR A 302      -0.869  38.788   0.654  1.00 76.64           H  
ATOM   4839  C   THR A 302      -1.122  37.010   1.783  1.00 76.64           C  
ATOM   4840  CB  THR A 302      -0.191  39.189   2.641  1.00 76.64           C  
ATOM   4841  HB  THR A 302      -0.505  38.982   3.664  1.00 76.64           H  
ATOM   4842  O   THR A 302      -0.431  36.361   1.005  1.00 76.64           O  
ATOM   4843  CG2 THR A 302       1.252  38.735   2.432  1.00 76.64           C  
ATOM   4844 HG21 THR A 302       1.337  37.669   2.639  1.00 76.64           H  
ATOM   4845 HG22 THR A 302       1.559  38.920   1.403  1.00 76.64           H  
ATOM   4846 HG23 THR A 302       1.915  39.269   3.113  1.00 76.64           H  
ATOM   4847  OG1 THR A 302      -0.191  40.584   2.448  1.00 76.64           O  
ATOM   4848  HG1 THR A 302       0.660  40.905   2.756  1.00 76.64           H  
ATOM   4849  N   PHE A 303      -1.893  36.426   2.699  1.00 75.01           N  
ATOM   4850  H   PHE A 303      -2.440  37.006   3.319  1.00 75.01           H  
ATOM   4851  CA  PHE A 303      -1.999  34.979   2.846  1.00 75.01           C  
ATOM   4852  HA  PHE A 303      -1.002  34.568   3.006  1.00 75.01           H  
ATOM   4853  C   PHE A 303      -2.567  34.300   1.592  1.00 75.01           C  
ATOM   4854  CB  PHE A 303      -2.846  34.683   4.081  1.00 75.01           C  
ATOM   4855  HB2 PHE A 303      -2.411  35.209   4.931  1.00 75.01           H  
ATOM   4856  HB3 PHE A 303      -3.855  35.069   3.941  1.00 75.01           H  
ATOM   4857  O   PHE A 303      -2.014  33.295   1.162  1.00 75.01           O  
ATOM   4858  CG  PHE A 303      -2.935  33.215   4.415  1.00 75.01           C  
ATOM   4859  CD1 PHE A 303      -3.982  32.441   3.884  1.00 75.01           C  
ATOM   4860  HD1 PHE A 303      -4.711  32.886   3.224  1.00 75.01           H  
ATOM   4861  CD2 PHE A 303      -1.983  32.629   5.269  1.00 75.01           C  
ATOM   4862  HD2 PHE A 303      -1.172  33.220   5.668  1.00 75.01           H  
ATOM   4863  CE1 PHE A 303      -4.094  31.088   4.233  1.00 75.01           C  
ATOM   4864  HE1 PHE A 303      -4.923  30.506   3.858  1.00 75.01           H  
ATOM   4865  CE2 PHE A 303      -2.097  31.274   5.619  1.00 75.01           C  
ATOM   4866  HE2 PHE A 303      -1.389  30.826   6.301  1.00 75.01           H  
ATOM   4867  CZ  PHE A 303      -3.160  30.511   5.107  1.00 75.01           C  
ATOM   4868  HZ  PHE A 303      -3.293  29.486   5.419  1.00 75.01           H  
ATOM   4869  N   ILE A 304      -3.603  34.871   0.962  1.00 75.58           N  
ATOM   4870  H   ILE A 304      -4.050  35.666   1.397  1.00 75.58           H  
ATOM   4871  CA  ILE A 304      -4.132  34.382  -0.327  1.00 75.58           C  
ATOM   4872  HA  ILE A 304      -4.482  33.357  -0.205  1.00 75.58           H  
ATOM   4873  C   ILE A 304      -3.024  34.352  -1.389  1.00 75.58           C  
ATOM   4874  CB  ILE A 304      -5.321  35.256  -0.798  1.00 75.58           C  
ATOM   4875  HB  ILE A 304      -5.012  36.300  -0.754  1.00 75.58           H  
ATOM   4876  O   ILE A 304      -2.857  33.347  -2.074  1.00 75.58           O  
ATOM   4877  CG1 ILE A 304      -6.561  35.068   0.106  1.00 75.58           C  
ATOM   4878 HG12 ILE A 304      -7.016  34.099  -0.101  1.00 75.58           H  
ATOM   4879 HG13 ILE A 304      -6.262  35.069   1.155  1.00 75.58           H  
ATOM   4880  CG2 ILE A 304      -5.710  34.936  -2.256  1.00 75.58           C  
ATOM   4881 HG21 ILE A 304      -6.508  35.595  -2.599  1.00 75.58           H  
ATOM   4882 HG22 ILE A 304      -6.015  33.893  -2.343  1.00 75.58           H  
ATOM   4883 HG23 ILE A 304      -4.876  35.106  -2.937  1.00 75.58           H  
ATOM   4884  CD1 ILE A 304      -7.615  36.171  -0.088  1.00 75.58           C  
ATOM   4885 HD11 ILE A 304      -7.956  36.214  -1.123  1.00 75.58           H  
ATOM   4886 HD12 ILE A 304      -8.492  35.971   0.528  1.00 75.58           H  
ATOM   4887 HD13 ILE A 304      -7.197  37.137   0.193  1.00 75.58           H  
ATOM   4888  N   LYS A 305      -2.239  35.433  -1.505  1.00 69.74           N  
ATOM   4889  H   LYS A 305      -2.423  36.222  -0.901  1.00 69.74           H  
ATOM   4890  CA  LYS A 305      -1.139  35.519  -2.482  1.00 69.74           C  
ATOM   4891  HA  LYS A 305      -1.528  35.326  -3.482  1.00 69.74           H  
ATOM   4892  C   LYS A 305      -0.067  34.453  -2.252  1.00 69.74           C  
ATOM   4893  CB  LYS A 305      -0.495  36.912  -2.453  1.00 69.74           C  
ATOM   4894  HB2 LYS A 305       0.390  36.893  -3.090  1.00 69.74           H  
ATOM   4895  HB3 LYS A 305      -0.173  37.145  -1.438  1.00 69.74           H  
ATOM   4896  O   LYS A 305       0.481  33.944  -3.217  1.00 69.74           O  
ATOM   4897  CG  LYS A 305      -1.431  38.015  -2.964  1.00 69.74           C  
ATOM   4898  HG2 LYS A 305      -1.699  37.804  -3.999  1.00 69.74           H  
ATOM   4899  HG3 LYS A 305      -2.341  38.042  -2.366  1.00 69.74           H  
ATOM   4900  CD  LYS A 305      -0.726  39.375  -2.887  1.00 69.74           C  
ATOM   4901  HD2 LYS A 305      -0.438  39.575  -1.855  1.00 69.74           H  
ATOM   4902  HD3 LYS A 305       0.169  39.339  -3.508  1.00 69.74           H  
ATOM   4903  CE  LYS A 305      -1.659  40.481  -3.388  1.00 69.74           C  
ATOM   4904  HE2 LYS A 305      -2.027  40.195  -4.374  1.00 69.74           H  
ATOM   4905  HE3 LYS A 305      -2.517  40.546  -2.719  1.00 69.74           H  
ATOM   4906  NZ  LYS A 305      -0.954  41.785  -3.474  1.00 69.74           N  
ATOM   4907  HZ1 LYS A 305      -1.572  42.501  -3.830  1.00 69.74           H  
ATOM   4908  HZ2 LYS A 305      -0.177  41.712  -4.115  1.00 69.74           H  
ATOM   4909  HZ3 LYS A 305      -0.598  42.067  -2.573  1.00 69.74           H  
ATOM   4910  N   MET A 306       0.212  34.121  -0.991  1.00 63.26           N  
ATOM   4911  H   MET A 306      -0.275  34.612  -0.255  1.00 63.26           H  
ATOM   4912  CA  MET A 306       1.189  33.091  -0.612  1.00 63.26           C  
ATOM   4913  HA  MET A 306       2.062  33.159  -1.261  1.00 63.26           H  
ATOM   4914  C   MET A 306       0.655  31.660  -0.742  1.00 63.26           C  
ATOM   4915  CB  MET A 306       1.628  33.317   0.843  1.00 63.26           C  
ATOM   4916  HB2 MET A 306       0.747  33.372   1.482  1.00 63.26           H  
ATOM   4917  HB3 MET A 306       2.231  32.469   1.169  1.00 63.26           H  
ATOM   4918  O   MET A 306       1.445  30.729  -0.789  1.00 63.26           O  
ATOM   4919  CG  MET A 306       2.467  34.582   1.030  1.00 63.26           C  
ATOM   4920  HG2 MET A 306       1.925  35.441   0.634  1.00 63.26           H  
ATOM   4921  HG3 MET A 306       3.388  34.471   0.458  1.00 63.26           H  
ATOM   4922  SD  MET A 306       2.891  34.914   2.765  1.00 63.26           S  
ATOM   4923  CE  MET A 306       3.999  36.327   2.517  1.00 63.26           C  
ATOM   4924  HE1 MET A 306       4.839  36.032   1.889  1.00 63.26           H  
ATOM   4925  HE2 MET A 306       4.376  36.675   3.478  1.00 63.26           H  
ATOM   4926  HE3 MET A 306       3.469  37.134   2.012  1.00 63.26           H  
ATOM   4927  N   ALA A 307      -0.663  31.458  -0.723  1.00 57.53           N  
ATOM   4928  H   ALA A 307      -1.278  32.252  -0.616  1.00 57.53           H  
ATOM   4929  CA  ALA A 307      -1.269  30.132  -0.826  1.00 57.53           C  
ATOM   4930  HA  ALA A 307      -0.645  29.405  -0.305  1.00 57.53           H  
ATOM   4931  C   ALA A 307      -1.405  29.641  -2.275  1.00 57.53           C  
ATOM   4932  CB  ALA A 307      -2.636  30.186  -0.142  1.00 57.53           C  
ATOM   4933  HB1 ALA A 307      -2.517  30.373   0.925  1.00 57.53           H  
ATOM   4934  HB2 ALA A 307      -3.144  29.236  -0.310  1.00 57.53           H  
ATOM   4935  HB3 ALA A 307      -3.242  30.975  -0.587  1.00 57.53           H  
ATOM   4936  O   ALA A 307      -1.438  28.434  -2.500  1.00 57.53           O  
ATOM   4937  N   ASN A 308      -1.503  30.574  -3.225  1.00 52.60           N  
ATOM   4938  H   ASN A 308      -1.483  31.541  -2.937  1.00 52.60           H
[truncated: 405,010 more chars]
