# Supplementary material for: HilE represses the activity of the Salmonella virulence regulator HilD via a mechanism distinct from that of intestinal long-chain fatty acids
Source: J Biol Chem. 2023 Oct 27;299(12):105387. doi: 10.1016/j.jbc.2023.105387 (PMC10696396; doi:10.1016/j.jbc.2023.105387)
Supplement: Dataset S2 [file mmc3.zip › S5 Dataset/ranked_1.pdb]

ATOM      1  N   MET A   1      23.328  33.615  -3.390  1.00 43.14           N  
ATOM      2  H   MET A   1      23.791  32.899  -3.931  1.00 43.14           H  
ATOM      3  H2  MET A   1      23.975  34.005  -2.719  1.00 43.14           H  
ATOM      4  H3  MET A   1      23.009  34.354  -4.001  1.00 43.14           H  
ATOM      5  CA  MET A   1      22.183  33.039  -2.661  1.00 43.14           C  
ATOM      6  HA  MET A   1      21.422  32.679  -3.354  1.00 43.14           H  
ATOM      7  C   MET A   1      21.573  34.125  -1.811  1.00 43.14           C  
ATOM      8  CB  MET A   1      22.614  31.885  -1.749  1.00 43.14           C  
ATOM      9  HB2 MET A   1      23.593  32.100  -1.321  1.00 43.14           H  
ATOM     10  HB3 MET A   1      21.902  31.785  -0.929  1.00 43.14           H  
ATOM     11  O   MET A   1      22.275  34.677  -0.972  1.00 43.14           O  
ATOM     12  CG  MET A   1      22.651  30.546  -2.477  1.00 43.14           C  
ATOM     13  HG2 MET A   1      23.224  30.639  -3.400  1.00 43.14           H  
ATOM     14  HG3 MET A   1      21.632  30.245  -2.720  1.00 43.14           H  
ATOM     15  SD  MET A   1      23.418  29.276  -1.449  1.00 43.14           S  
ATOM     16  CE  MET A   1      23.132  27.805  -2.464  1.00 43.14           C  
ATOM     17  HE1 MET A   1      23.637  26.950  -2.014  1.00 43.14           H  
ATOM     18  HE2 MET A   1      22.064  27.588  -2.501  1.00 43.14           H  
ATOM     19  HE3 MET A   1      23.517  27.957  -3.472  1.00 43.14           H  
ATOM     20  N   GLU A   2      20.308  34.452  -2.032  1.00 49.36           N  
ATOM     21  H   GLU A   2      19.760  33.951  -2.718  1.00 49.36           H  
ATOM     22  CA  GLU A   2      19.554  35.214  -1.037  1.00 49.36           C  
ATOM     23  HA  GLU A   2      20.218  35.909  -0.523  1.00 49.36           H  
ATOM     24  C   GLU A   2      19.009  34.250   0.010  1.00 49.36           C  
ATOM     25  CB  GLU A   2      18.445  36.039  -1.688  1.00 49.36           C  
ATOM     26  HB2 GLU A   2      17.686  36.283  -0.945  1.00 49.36           H  
ATOM     27  HB3 GLU A   2      17.983  35.456  -2.484  1.00 49.36           H  
ATOM     28  O   GLU A   2      18.518  33.171  -0.326  1.00 49.36           O  
ATOM     29  CG  GLU A   2      19.043  37.349  -2.216  1.00 49.36           C  
ATOM     30  HG2 GLU A   2      19.342  37.971  -1.372  1.00 49.36           H  
ATOM     31  HG3 GLU A   2      19.935  37.128  -2.803  1.00 49.36           H  
ATOM     32  CD  GLU A   2      18.050  38.088  -3.101  1.00 49.36           C  
ATOM     33  OE1 GLU A   2      17.798  39.288  -2.869  1.00 49.36           O  
ATOM     34  OE2 GLU A   2      17.599  37.427  -4.056  1.00 49.36           O  
ATOM     35  N   ASN A   3      19.154  34.635   1.277  1.00 55.20           N  
ATOM     36  H   ASN A   3      19.529  35.554   1.466  1.00 55.20           H  
ATOM     37  CA  ASN A   3      18.801  33.812   2.422  1.00 55.20           C  
ATOM     38  HA  ASN A   3      18.429  32.855   2.056  1.00 55.20           H  
ATOM     39  C   ASN A   3      17.668  34.496   3.187  1.00 55.20           C  
ATOM     40  CB  ASN A   3      20.068  33.554   3.267  1.00 55.20           C  
ATOM     41  HB2 ASN A   3      20.035  34.115   4.201  1.00 55.20           H  
ATOM     42  HB3 ASN A   3      20.949  33.880   2.715  1.00 55.20           H  
ATOM     43  O   ASN A   3      17.885  35.503   3.863  1.00 55.20           O  
ATOM     44  CG  ASN A   3      20.247  32.086   3.593  1.00 55.20           C  
ATOM     45  ND2 ASN A   3      21.470  31.643   3.744  1.00 55.20           N  
ATOM     46 HD21 ASN A   3      21.560  30.645   3.621  1.00 55.20           H  
ATOM     47 HD22 ASN A   3      22.259  32.248   3.566  1.00 55.20           H  
ATOM     48  OD1 ASN A   3      19.301  31.328   3.710  1.00 55.20           O  
ATOM     49  N   VAL A   4      16.451  33.973   3.068  1.00 53.18           N  
ATOM     50  H   VAL A   4      16.343  33.143   2.502  1.00 53.18           H  
ATOM     51  CA  VAL A   4      15.276  34.535   3.743  1.00 53.18           C  
ATOM     52  HA  VAL A   4      15.504  35.552   4.063  1.00 53.18           H  
ATOM     53  C   VAL A   4      14.981  33.701   4.978  1.00 53.18           C  
ATOM     54  CB  VAL A   4      14.057  34.631   2.810  1.00 53.18           C  
ATOM     55  HB  VAL A   4      13.701  33.630   2.566  1.00 53.18           H  
ATOM     56  O   VAL A   4      14.727  32.506   4.876  1.00 53.18           O  
ATOM     57  CG1 VAL A   4      12.930  35.403   3.506  1.00 53.18           C  
ATOM     58 HG11 VAL A   4      12.067  35.454   2.841  1.00 53.18           H  
ATOM     59 HG12 VAL A   4      12.633  34.901   4.427  1.00 53.18           H  
ATOM     60 HG13 VAL A   4      13.256  36.417   3.737  1.00 53.18           H  
ATOM     61  CG2 VAL A   4      14.391  35.372   1.509  1.00 53.18           C  
ATOM     62 HG21 VAL A   4      14.811  36.355   1.725  1.00 53.18           H  
ATOM     63 HG22 VAL A   4      13.492  35.490   0.904  1.00 53.18           H  
ATOM     64 HG23 VAL A   4      15.110  34.798   0.924  1.00 53.18           H  
ATOM     65  N   THR A   5      15.007  34.315   6.162  1.00 56.67           N  
ATOM     66  H   THR A   5      15.193  35.307   6.189  1.00 56.67           H  
ATOM     67  CA  THR A   5      14.683  33.619   7.415  1.00 56.67           C  
ATOM     68  HA  THR A   5      14.610  32.550   7.213  1.00 56.67           H  
ATOM     69  C   THR A   5      13.343  34.082   7.971  1.00 56.67           C  
ATOM     70  CB  THR A   5      15.795  33.755   8.460  1.00 56.67           C  
ATOM     71  HB  THR A   5      15.946  34.807   8.706  1.00 56.67           H  
ATOM     72  O   THR A   5      13.151  35.262   8.255  1.00 56.67           O  
ATOM     73  CG2 THR A   5      15.495  32.964   9.737  1.00 56.67           C  
ATOM     74 HG21 THR A   5      15.290  31.923   9.487  1.00 56.67           H  
ATOM     75 HG22 THR A   5      14.634  33.391  10.251  1.00 56.67           H  
ATOM     76 HG23 THR A   5      16.358  33.017  10.401  1.00 56.67           H  
ATOM     77  OG1 THR A   5      16.993  33.213   7.960  1.00 56.67           O  
ATOM     78  HG1 THR A   5      17.147  33.577   7.085  1.00 56.67           H  
ATOM     79  N   PHE A   6      12.436  33.139   8.203  1.00 57.54           N  
ATOM     80  H   PHE A   6      12.664  32.195   7.925  1.00 57.54           H  
ATOM     81  CA  PHE A   6      11.176  33.346   8.907  1.00 57.54           C  
ATOM     82  HA  PHE A   6      11.004  34.415   9.031  1.00 57.54           H  
ATOM     83  C   PHE A   6      11.246  32.709  10.296  1.00 57.54           C  
ATOM     84  CB  PHE A   6      10.022  32.777   8.073  1.00 57.54           C  
ATOM     85  HB2 PHE A   6       9.093  32.897   8.629  1.00 57.54           H  
ATOM     86  HB3 PHE A   6      10.181  31.708   7.929  1.00 57.54           H  
ATOM     87  O   PHE A   6      11.785  31.619  10.459  1.00 57.54           O  
ATOM     88  CG  PHE A   6       9.866  33.443   6.718  1.00 57.54           C  
ATOM     89  CD1 PHE A   6       9.162  34.658   6.606  1.00 57.54           C  
ATOM     90  HD1 PHE A   6       8.737  35.121   7.484  1.00 57.54           H  
ATOM     91  CD2 PHE A   6      10.447  32.864   5.574  1.00 57.54           C  
ATOM     92  HD2 PHE A   6      11.008  31.945   5.653  1.00 57.54           H  
ATOM     93  CE1 PHE A   6       9.033  35.287   5.354  1.00 57.54           C  
ATOM     94  HE1 PHE A   6       8.512  36.229   5.266  1.00 57.54           H  
ATOM     95  CE2 PHE A   6      10.305  33.488   4.322  1.00 57.54           C  
ATOM     96  HE2 PHE A   6      10.749  33.047   3.441  1.00 57.54           H  
ATOM     97  CZ  PHE A   6       9.604  34.700   4.212  1.00 57.54           C  
ATOM     98  HZ  PHE A   6       9.515  35.180   3.249  1.00 57.54           H  
ATOM     99  N   VAL A   7      10.676  33.359  11.310  1.00 54.91           N  
ATOM    100  H   VAL A   7      10.253  34.260  11.139  1.00 54.91           H  
ATOM    101  CA  VAL A   7      10.523  32.765  12.647  1.00 54.91           C  
ATOM    102  HA  VAL A   7      11.056  31.814  12.688  1.00 54.91           H  
ATOM    103  C   VAL A   7       9.047  32.466  12.876  1.00 54.91           C  
ATOM    104  CB  VAL A   7      11.129  33.645  13.757  1.00 54.91           C  
ATOM    105  HB  VAL A   7      10.562  34.572  13.838  1.00 54.91           H  
ATOM    106  O   VAL A   7       8.196  33.359  12.821  1.00 54.91           O  
ATOM    107  CG1 VAL A   7      11.089  32.912  15.105  1.00 54.91           C  
ATOM    108 HG11 VAL A   7      11.517  33.547  15.881  1.00 54.91           H  
ATOM    109 HG12 VAL A   7      11.654  31.982  15.048  1.00 54.91           H  
ATOM    110 HG13 VAL A   7      10.059  32.689  15.386  1.00 54.91           H  
ATOM    111  CG2 VAL A   7      12.597  33.991  13.462  1.00 54.91           C  
ATOM    112 HG21 VAL A   7      13.179  33.079  13.323  1.00 54.91           H  
ATOM    113 HG22 VAL A   7      12.668  34.601  12.562  1.00 54.91           H  
ATOM    114 HG23 VAL A   7      13.015  34.561  14.292  1.00 54.91           H  
ATOM    115  N   SER A   8       8.724  31.195  13.105  1.00 58.78           N  
ATOM    116  H   SER A   8       9.463  30.508  13.146  1.00 58.78           H  
ATOM    117  CA  SER A   8       7.381  30.775  13.491  1.00 58.78           C  
ATOM    118  HA  SER A   8       6.650  31.303  12.879  1.00 58.78           H  
ATOM    119  C   SER A   8       7.150  31.152  14.957  1.00 58.78           C  
ATOM    120  CB  SER A   8       7.204  29.279  13.214  1.00 58.78           C  
ATOM    121  HB2 SER A   8       8.116  28.749  13.488  1.00 58.78           H  
ATOM    122  HB3 SER A   8       7.030  29.129  12.149  1.00 58.78           H  
ATOM    123  O   SER A   8       7.640  30.505  15.874  1.00 58.78           O  
ATOM    124  OG  SER A   8       6.121  28.750  13.954  1.00 58.78           O  
ATOM    125  HG  SER A   8       6.531  28.355  14.728  1.00 58.78           H  
ATOM    126  N   ASN A   9       6.383  32.218  15.192  1.00 48.64           N  
ATOM    127  H   ASN A   9       6.168  32.803  14.397  1.00 48.64           H  
ATOM    128  CA  ASN A   9       6.097  32.721  16.545  1.00 48.64           C  
ATOM    129  HA  ASN A   9       6.966  32.528  17.174  1.00 48.64           H  
ATOM    130  C   ASN A   9       4.920  32.015  17.235  1.00 48.64           C  
ATOM    131  CB  ASN A   9       5.880  34.246  16.492  1.00 48.64           C  
ATOM    132  HB2 ASN A   9       5.129  34.487  15.740  1.00 48.64           H  
ATOM    133  HB3 ASN A   9       5.526  34.592  17.463  1.00 48.64           H  
ATOM    134  O   ASN A   9       4.414  32.507  18.241  1.00 48.64           O  
ATOM    135  CG  ASN A   9       7.148  35.023  16.202  1.00 48.64           C  
ATOM    136  ND2 ASN A   9       7.051  36.324  16.071  1.00 48.64           N  
ATOM    137 HD21 ASN A   9       7.940  36.783  15.932  1.00 48.64           H  
ATOM    138 HD22 ASN A   9       6.207  36.818  16.323  1.00 48.64           H  
ATOM    139  OD1 ASN A   9       8.237  34.500  16.100  1.00 48.64           O  
ATOM    140  N   SER A  10       4.401  30.922  16.677  1.00 52.39           N  
ATOM    141  H   SER A  10       4.867  30.516  15.879  1.00 52.39           H  
ATOM    142  CA  SER A  10       3.240  30.240  17.245  1.00 52.39           C  
ATOM    143  HA  SER A  10       3.011  30.649  18.229  1.00 52.39           H  
ATOM    144  C   SER A  10       3.535  28.764  17.452  1.00 52.39           C  
ATOM    145  CB  SER A  10       1.994  30.477  16.388  1.00 52.39           C  
ATOM    146  HB2 SER A  10       1.145  29.957  16.832  1.00 52.39           H  
ATOM    147  HB3 SER A  10       1.776  31.544  16.346  1.00 52.39           H  
ATOM    148  O   SER A  10       3.306  27.956  16.554  1.00 52.39           O  
ATOM    149  OG  SER A  10       2.219  29.990  15.089  1.00 52.39           O  
ATOM    150  HG  SER A  10       2.599  29.115  15.200  1.00 52.39           H  
ATOM    151  N   HIS A  11       3.919  28.418  18.683  1.00 49.07           N  
ATOM    152  H   HIS A  11       4.199  29.146  19.326  1.00 49.07           H  
ATOM    153  CA  HIS A  11       3.911  27.044  19.205  1.00 49.07           C  
ATOM    154  HA  HIS A  11       4.611  26.435  18.634  1.00 49.07           H  
ATOM    155  C   HIS A  11       2.532  26.363  19.113  1.00 49.07           C  
ATOM    156  CB  HIS A  11       4.352  27.073  20.677  1.00 49.07           C  
ATOM    157  HB2 HIS A  11       3.722  27.763  21.238  1.00 49.07           H  
ATOM    158  HB3 HIS A  11       4.217  26.080  21.108  1.00 49.07           H  
ATOM    159  O   HIS A  11       2.390  25.185  19.402  1.00 49.07           O  
ATOM    160  CG  HIS A  11       5.797  27.443  20.868  1.00 49.07           C  
ATOM    161  CD2 HIS A  11       6.294  28.471  21.623  1.00 49.07           C  
ATOM    162  HD2 HIS A  11       5.717  29.183  22.195  1.00 49.07           H  
ATOM    163  ND1 HIS A  11       6.875  26.756  20.356  1.00 49.07           N  
ATOM    164  HD1 HIS A  11       6.843  25.890  19.836  1.00 49.07           H  
ATOM    165  CE1 HIS A  11       7.994  27.363  20.782  1.00 49.07           C  
ATOM    166  HE1 HIS A  11       9.001  27.039  20.566  1.00 49.07           H  
ATOM    167  NE2 HIS A  11       7.687  28.424  21.542  1.00 49.07           N  
ATOM    168  N   GLN A  12       1.487  27.109  18.756  1.00 48.47           N  
ATOM    169  H   GLN A  12       1.653  28.091  18.588  1.00 48.47           H  
ATOM    170  CA  GLN A  12       0.108  26.632  18.718  1.00 48.47           C  
ATOM    171  HA  GLN A  12       0.055  25.618  19.114  1.00 48.47           H  
ATOM    172  C   GLN A  12      -0.487  26.561  17.313  1.00 48.47           C  
ATOM    173  CB  GLN A  12      -0.733  27.534  19.619  1.00 48.47           C  
ATOM    174  HB2 GLN A  12      -0.566  28.573  19.333  1.00 48.47           H  
ATOM    175  HB3 GLN A  12      -1.791  27.306  19.487  1.00 48.47           H  
ATOM    176  O   GLN A  12      -1.660  26.205  17.190  1.00 48.47           O  
ATOM    177  CG  GLN A  12      -0.391  27.331  21.104  1.00 48.47           C  
ATOM    178  HG2 GLN A  12       0.675  27.481  21.273  1.00 48.47           H  
ATOM    179  HG3 GLN A  12      -0.648  26.314  21.399  1.00 48.47           H  
ATOM    180  CD  GLN A  12      -1.148  28.307  21.985  1.00 48.47           C  
ATOM    181  NE2 GLN A  12      -1.057  28.148  23.293  1.00 48.47           N  
ATOM    182 HE21 GLN A  12      -1.454  28.875  23.871  1.00 48.47           H  
ATOM    183 HE22 GLN A  12      -0.341  27.554  23.685  1.00 48.47           H  
ATOM    184  OE1 GLN A  12      -1.786  29.225  21.492  1.00 48.47           O  
ATOM    185  N   ARG A  13       0.272  26.904  16.261  1.00 50.94           N  
ATOM    186  H   ARG A  13       1.266  27.022  16.397  1.00 50.94           H  
ATOM    187  CA  ARG A  13      -0.235  26.720  14.898  1.00 50.94           C  
ATOM    188  HA  ARG A  13      -1.315  26.866  14.923  1.00 50.94           H  
ATOM    189  C   ARG A  13       0.019  25.313  14.399  1.00 50.94           C  
ATOM    190  CB  ARG A  13       0.349  27.696  13.887  1.00 50.94           C  
ATOM    191  HB2 ARG A  13       0.257  27.285  12.882  1.00 50.94           H  
ATOM    192  HB3 ARG A  13       1.406  27.865  14.095  1.00 50.94           H  
ATOM    193  O   ARG A  13       1.097  24.786  14.676  1.00 50.94           O  
ATOM    194  CG  ARG A  13      -0.471  28.970  13.951  1.00 50.94           C  
ATOM    195  HG2 ARG A  13      -0.357  29.430  14.932  1.00 50.94           H  
ATOM    196  HG3 ARG A  13      -1.522  28.727  13.793  1.00 50.94           H  
ATOM    197  CD  ARG A  13      -0.048  29.923  12.850  1.00 50.94           C  
ATOM    198  HD2 ARG A  13       1.039  29.998  12.833  1.00 50.94           H  
ATOM    199  HD3 ARG A  13      -0.397  29.548  11.888  1.00 50.94           H  
ATOM    200  NE  ARG A  13      -0.660  31.202  13.163  1.00 50.94           N  
ATOM    201  HE  ARG A  13      -1.507  31.145  13.711  1.00 50.94           H  
ATOM    202  NH1 ARG A  13       0.876  32.615  12.272  1.00 50.94           N  
ATOM    203 HH11 ARG A  13       1.510  33.384  12.435  1.00 50.94           H  
ATOM    204 HH12 ARG A  13       1.118  31.858  11.649  1.00 50.94           H  
ATOM    205  NH2 ARG A  13      -0.227  33.087  14.194  1.00 50.94           N  
ATOM    206 HH21 ARG A  13       0.042  34.058  14.124  1.00 50.94           H  
ATOM    207 HH22 ARG A  13      -0.859  32.764  14.912  1.00 50.94           H  
ATOM    208  CZ  ARG A  13      -0.001  32.314  13.188  1.00 50.94           C  
ATOM    209  N   PRO A  14      -0.919  24.763  13.613  1.00 49.80           N  
ATOM    210  CA  PRO A  14      -0.653  23.574  12.835  1.00 49.80           C  
ATOM    211  HA  PRO A  14      -0.514  22.755  13.541  1.00 49.80           H  
ATOM    212  C   PRO A  14       0.604  23.748  11.991  1.00 49.80           C  
ATOM    213  CB  PRO A  14      -1.900  23.312  11.990  1.00 49.80           C  
ATOM    214  HB2 PRO A  14      -2.104  22.246  11.893  1.00 49.80           H  
ATOM    215  HB3 PRO A  14      -1.792  23.767  11.005  1.00 49.80           H  
ATOM    216  O   PRO A  14       0.807  24.812  11.388  1.00 49.80           O  
ATOM    217  CG  PRO A  14      -3.002  24.037  12.757  1.00 49.80           C  
ATOM    218  HG2 PRO A  14      -3.376  23.395  13.555  1.00 49.80           H  
ATOM    219  HG3 PRO A  14      -3.813  24.348  12.099  1.00 49.80           H  
ATOM    220  CD  PRO A  14      -2.273  25.233  13.359  1.00 49.80           C  
ATOM    221  HD2 PRO A  14      -2.778  25.540  14.274  1.00 49.80           H  
ATOM    222  HD3 PRO A  14      -2.253  26.050  12.637  1.00 49.80           H  
ATOM    223  N   ALA A  15       1.442  22.711  11.958  1.00 47.85           N  
ATOM    224  H   ALA A  15       1.151  21.839  12.378  1.00 47.85           H  
ATOM    225  CA  ALA A  15       2.655  22.729  11.152  1.00 47.85           C  
ATOM    226  HA  ALA A  15       3.301  23.528  11.512  1.00 47.85           H  
ATOM    227  C   ALA A  15       2.289  23.035   9.702  1.00 47.85           C  
ATOM    228  CB  ALA A  15       3.415  21.400  11.266  1.00 47.85           C  
ATOM    229  HB1 ALA A  15       2.847  20.670  11.842  1.00 47.85           H  
ATOM    230  HB2 ALA A  15       3.596  20.975  10.278  1.00 47.85           H  
ATOM    231  HB3 ALA A  15       4.383  21.583  11.733  1.00 47.85           H  
ATOM    232  O   ALA A  15       2.890  23.931   9.128  1.00 47.85           O  
ATOM    233  N   ALA A  16       1.257  22.385   9.161  1.00 49.76           N  
ATOM    234  H   ALA A  16       0.821  21.665   9.719  1.00 49.76           H  
ATOM    235  CA  ALA A  16       0.755  22.530   7.803  1.00 49.76           C  
ATOM    236  HA  ALA A  16       1.545  22.252   7.105  1.00 49.76           H  
ATOM    237  C   ALA A  16       0.315  23.937   7.473  1.00 49.76           C  
ATOM    238  CB  ALA A  16      -0.446  21.618   7.555  1.00 49.76           C  
ATOM    239  HB1 ALA A  16      -0.905  21.859   6.597  1.00 49.76           H  
ATOM    240  HB2 ALA A  16      -1.191  21.738   8.342  1.00 49.76           H  
ATOM    241  HB3 ALA A  16      -0.097  20.587   7.501  1.00 49.76           H  
ATOM    242  O   ALA A  16       0.597  24.368   6.369  1.00 49.76           O  
ATOM    243  N   ASP A  17      -0.331  24.679   8.370  1.00 54.15           N  
ATOM    244  H   ASP A  17      -0.563  24.290   9.273  1.00 54.15           H  
ATOM    245  CA  ASP A  17      -0.691  26.058   8.039  1.00 54.15           C  
ATOM    246  HA  ASP A  17      -1.191  26.074   7.071  1.00 54.15           H  
ATOM    247  C   ASP A  17       0.569  26.904   7.897  1.00 54.15           C  
ATOM    248  CB  ASP A  17      -1.635  26.658   9.084  1.00 54.15           C  
ATOM    249  HB2 ASP A  17      -1.612  27.744   8.990  1.00 54.15           H  
ATOM    250  HB3 ASP A  17      -1.284  26.403  10.083  1.00 54.15           H  
ATOM    251  O   ASP A  17       0.691  27.674   6.951  1.00 54.15           O  
ATOM    252  CG  ASP A  17      -3.088  26.214   8.903  1.00 54.15           C  
ATOM    253  OD1 ASP A  17      -3.499  25.944   7.750  1.00 54.15           O  
ATOM    254  OD2 ASP A  17      -3.802  26.229   9.925  1.00 54.15           O  
ATOM    255  N   ASN A  18       1.555  26.714   8.776  1.00 54.15           N  
ATOM    256  H   ASN A  18       1.428  26.010   9.489  1.00 54.15           H  
ATOM    257  CA  ASN A  18       2.843  27.387   8.651  1.00 54.15           C  
ATOM    258  HA  ASN A  18       2.671  28.453   8.497  1.00 54.15           H  
ATOM    259  C   ASN A  18       3.644  26.897   7.433  1.00 54.15           C  
ATOM    260  CB  ASN A  18       3.629  27.200   9.951  1.00 54.15           C  
ATOM    261  HB2 ASN A  18       3.581  26.153  10.249  1.00 54.15           H  
ATOM    262  HB3 ASN A  18       4.674  27.454   9.773  1.00 54.15           H  
ATOM    263  O   ASN A  18       4.254  27.723   6.763  1.00 54.15           O  
ATOM    264  CG  ASN A  18       3.153  28.064  11.102  1.00 54.15           C  
ATOM    265  ND2 ASN A  18       3.438  27.631  12.305  1.00 54.15           N  
ATOM    266 HD21 ASN A  18       3.831  26.708  12.422  1.00 54.15           H  
ATOM    267 HD22 ASN A  18       3.260  28.238  13.093  1.00 54.15           H  
ATOM    268  OD1 ASN A  18       2.597  29.150  10.954  1.00 54.15           O  
ATOM    269  N   LEU A  19       3.613  25.596   7.128  1.00 55.01           N  
ATOM    270  H   LEU A  19       3.093  25.004   7.759  1.00 55.01           H  
ATOM    271  CA  LEU A  19       4.331  24.914   6.043  1.00 55.01           C  
ATOM    272  HA  LEU A  19       5.352  25.295   6.009  1.00 55.01           H  
ATOM    273  C   LEU A  19       3.695  25.145   4.665  1.00 55.01           C  
ATOM    274  CB  LEU A  19       4.478  23.417   6.361  1.00 55.01           C  
ATOM    275  HB2 LEU A  19       3.776  23.115   7.137  1.00 55.01           H  
ATOM    276  HB3 LEU A  19       4.191  22.822   5.494  1.00 55.01           H  
ATOM    277  O   LEU A  19       4.385  25.300   3.666  1.00 55.01           O  
ATOM    278  CG  LEU A  19       5.910  23.025   6.763  1.00 55.01           C  
ATOM    279  HG  LEU A  19       6.367  23.841   7.324  1.00 55.01           H  
ATOM    280  CD1 LEU A  19       5.884  21.792   7.656  1.00 55.01           C  
ATOM    281 HD11 LEU A  19       5.433  20.953   7.126  1.00 55.01           H  
ATOM    282 HD12 LEU A  19       6.900  21.517   7.940  1.00 55.01           H  
ATOM    283 HD13 LEU A  19       5.298  21.990   8.553  1.00 55.01           H  
ATOM    284  CD2 LEU A  19       6.772  22.704   5.542  1.00 55.01           C  
ATOM    285 HD21 LEU A  19       6.442  21.783   5.061  1.00 55.01           H  
ATOM    286 HD22 LEU A  19       7.808  22.573   5.856  1.00 55.01           H  
ATOM    287 HD23 LEU A  19       6.726  23.525   4.826  1.00 55.01           H  
ATOM    288  N   GLN A  20       2.376  25.246   4.586  1.00 53.79           N  
ATOM    289  H   GLN A  20       1.835  25.067   5.420  1.00 53.79           H  
ATOM    290  CA  GLN A  20       1.670  25.672   3.382  1.00 53.79           C  
ATOM    291  HA  GLN A  20       2.112  25.192   2.509  1.00 53.79           H  
ATOM    292  C   GLN A  20       1.791  27.171   3.196  1.00 53.79           C  
ATOM    293  CB  GLN A  20       0.192  25.313   3.446  1.00 53.79           C  
ATOM    294  HB2 GLN A  20      -0.226  25.648   4.395  1.00 53.79           H  
ATOM    295  HB3 GLN A  20      -0.319  25.852   2.648  1.00 53.79           H  
ATOM    296  O   GLN A  20       1.969  27.620   2.070  1.00 53.79           O  
ATOM    297  CG  GLN A  20      -0.042  23.814   3.221  1.00 53.79           C  
ATOM    298  HG2 GLN A  20       0.535  23.229   3.938  1.00 53.79           H  
ATOM    299  HG3 GLN A  20       0.283  23.544   2.217  1.00 53.79           H  
ATOM    300  CD  GLN A  20      -1.507  23.469   3.398  1.00 53.79           C  
ATOM    301  NE2 GLN A  20      -2.094  22.626   2.584  1.00 53.79           N  
ATOM    302 HE21 GLN A  20      -1.548  22.064   1.947  1.00 53.79           H  
ATOM    303 HE22 GLN A  20      -3.046  22.374   2.809  1.00 53.79           H  
ATOM    304  OE1 GLN A  20      -2.194  24.051   4.207  1.00 53.79           O  
ATOM    305  N   LYS A  21       1.771  27.951   4.283  1.00 53.50           N  
ATOM    306  H   LYS A  21       1.534  27.551   5.179  1.00 53.50           H  
ATOM    307  CA  LYS A  21       2.141  29.362   4.209  1.00 53.50           C  
ATOM    308  HA  LYS A  21       1.487  29.840   3.479  1.00 53.50           H  
ATOM    309  C   LYS A  21       3.574  29.509   3.714  1.00 53.50           C  
ATOM    310  CB  LYS A  21       1.919  30.019   5.565  1.00 53.50           C  
ATOM    311  HB2 LYS A  21       0.914  29.767   5.903  1.00 53.50           H  
ATOM    312  HB3 LYS A  21       2.656  29.665   6.286  1.00 53.50           H  
ATOM    313  O   LYS A  21       3.846  30.395   2.926  1.00 53.50           O  
ATOM    314  CG  LYS A  21       1.949  31.533   5.467  1.00 53.50           C  
ATOM    315  HG2 LYS A  21       1.141  31.866   4.815  1.00 53.50           H  
ATOM    316  HG3 LYS A  21       2.903  31.870   5.062  1.00 53.50           H  
ATOM    317  CD  LYS A  21       1.762  32.103   6.868  1.00 53.50           C  
ATOM    318  HD2 LYS A  21       2.658  31.890   7.450  1.00 53.50           H  
ATOM    319  HD3 LYS A  21       0.893  31.657   7.351  1.00 53.50           H  
ATOM    320  CE  LYS A  21       1.554  33.600   6.705  1.00 53.50           C  
ATOM    321  HE2 LYS A  21       2.220  33.957   5.919  1.00 53.50           H  
ATOM    322  HE3 LYS A  21       0.529  33.784   6.382  1.00 53.50           H  
ATOM    323  NZ  LYS A  21       1.853  34.298   7.963  1.00 53.50           N  
ATOM    324  HZ1 LYS A  21       1.205  34.014   8.685  1.00 53.50           H  
ATOM    325  HZ2 LYS A  21       1.698  35.290   7.853  1.00 53.50           H  
ATOM    326  HZ3 LYS A  21       2.808  34.131   8.244  1.00 53.50           H  
ATOM    327  N   LEU A  22       4.452  28.594   4.086  1.00 53.69           N  
ATOM    328  H   LEU A  22       4.165  27.964   4.822  1.00 53.69           H  
ATOM    329  CA  LEU A  22       5.800  28.420   3.555  1.00 53.69           C  
ATOM    330  HA  LEU A  22       6.379  29.328   3.724  1.00 53.69           H  
ATOM    331  C   LEU A  22       5.813  28.119   2.064  1.00 53.69           C  
ATOM    332  CB  LEU A  22       6.423  27.255   4.312  1.00 53.69           C  
ATOM    333  HB2 LEU A  22       5.670  26.918   5.024  1.00 53.69           H  
ATOM    334  HB3 LEU A  22       6.652  26.415   3.656  1.00 53.69           H  
ATOM    335  O   LEU A  22       6.513  28.799   1.332  1.00 53.69           O  
ATOM    336  CG  LEU A  22       7.646  27.615   5.119  1.00 53.69           C  
ATOM    337  HG  LEU A  22       7.521  28.610   5.544  1.00 53.69           H  
ATOM    338  CD1 LEU A  22       7.702  26.581   6.260  1.00 53.69           C  
ATOM    339 HD11 LEU A  22       7.782  25.577   5.843  1.00 53.69           H  
ATOM    340 HD12 LEU A  22       8.534  26.730   6.948  1.00 53.69           H  
ATOM    341 HD13 LEU A  22       6.806  26.658   6.876  1.00 53.69           H  
ATOM    342  CD2 LEU A  22       8.797  27.607   4.113  1.00 53.69           C  
ATOM    343 HD21 LEU A  22       9.294  26.637   4.105  1.00 53.69           H  
ATOM    344 HD22 LEU A  22       8.455  27.813   3.099  1.00 53.69           H  
ATOM    345 HD23 LEU A  22       9.478  28.426   4.345  1.00 53.69           H  
ATOM    346  N   LYS A  23       5.009  27.157   1.606  1.00 54.15           N  
ATOM    347  H   LYS A  23       4.544  26.571   2.285  1.00 54.15           H  
ATOM    348  CA  LYS A  23       4.860  26.842   0.183  1.00 54.15           C  
ATOM    349  HA  LYS A  23       5.846  26.601  -0.214  1.00 54.15           H  
ATOM    350  C   LYS A  23       4.371  28.074  -0.589  1.00 54.15           C  
ATOM    351  CB  LYS A  23       3.959  25.598   0.043  1.00 54.15           C  
ATOM    352  HB2 LYS A  23       4.256  24.869   0.797  1.00 54.15           H  
ATOM    353  HB3 LYS A  23       2.917  25.867   0.214  1.00 54.15           H  
ATOM    354  O   LYS A  23       4.949  28.426  -1.612  1.00 54.15           O  
ATOM    355  CG  LYS A  23       4.104  24.932  -1.331  1.00 54.15           C  
ATOM    356  HG2 LYS A  23       3.681  25.596  -2.085  1.00 54.15           H  
ATOM    357  HG3 LYS A  23       5.163  24.795  -1.549  1.00 54.15           H  
ATOM    358  CD  LYS A  23       3.412  23.558  -1.416  1.00 54.15           C  
ATOM    359  HD2 LYS A  23       2.364  23.642  -1.128  1.00 54.15           H  
ATOM    360  HD3 LYS A  23       3.923  22.862  -0.751  1.00 54.15           H  
ATOM    361  CE  LYS A  23       3.516  23.064  -2.868  1.00 54.15           C  
ATOM    362  HE2 LYS A  23       2.850  23.660  -3.493  1.00 54.15           H  
ATOM    363  HE3 LYS A  23       4.533  23.251  -3.213  1.00 54.15           H  
ATOM    364  NZ  LYS A  23       3.232  21.621  -3.052  1.00 54.15           N  
ATOM    365  HZ1 LYS A  23       3.930  21.074  -2.571  1.00 54.15           H  
ATOM    366  HZ2 LYS A  23       3.330  21.335  -4.016  1.00 54.15           H  
ATOM    367  HZ3 LYS A  23       2.344  21.275  -2.716  1.00 54.15           H  
ATOM    368  N   SER A  24       3.400  28.808  -0.040  1.00 52.02           N  
ATOM    369  H   SER A  24       2.938  28.436   0.777  1.00 52.02           H  
ATOM    370  CA  SER A  24       2.921  30.078  -0.605  1.00 52.02           C  
ATOM    371  HA  SER A  24       2.697  29.916  -1.660  1.00 52.02           H  
ATOM    372  C   SER A  24       3.966  31.196  -0.534  1.00 52.02           C  
ATOM    373  CB  SER A  24       1.613  30.517   0.070  1.00 52.02           C  
ATOM    374  HB2 SER A  24       0.948  29.658   0.155  1.00 52.02           H  
ATOM    375  HB3 SER A  24       1.122  31.254  -0.567  1.00 52.02           H  
ATOM    376  O   SER A  24       4.061  32.004  -1.450  1.00 52.02           O  
ATOM    377  OG  SER A  24       1.806  31.095   1.353  1.00 52.02           O  
ATOM    378  HG  SER A  24       2.609  30.752   1.752  1.00 52.02           H  
ATOM    379  N   LEU A  25       4.772  31.247   0.532  1.00 50.53           N  
ATOM    380  H   LEU A  25       4.662  30.547   1.253  1.00 50.53           H  
ATOM    381  CA  LEU A  25       5.838  32.227   0.713  1.00 50.53           C  
ATOM    382  HA  LEU A  25       5.448  33.221   0.494  1.00 50.53           H  
ATOM    383  C   LEU A  25       6.935  31.963  -0.301  1.00 50.53           C  
ATOM    384  CB  LEU A  25       6.397  32.204   2.148  1.00 50.53           C  
ATOM    385  HB2 LEU A  25       7.423  32.570   2.136  1.00 50.53           H  
ATOM    386  HB3 LEU A  25       6.432  31.171   2.495  1.00 50.53           H  
ATOM    387  O   LEU A  25       7.256  32.874  -1.031  1.00 50.53           O  
ATOM    388  CG  LEU A  25       5.598  33.062   3.143  1.00 50.53           C  
ATOM    389  HG  LEU A  25       4.529  32.903   3.000  1.00 50.53           H  
ATOM    390  CD1 LEU A  25       5.957  32.676   4.580  1.00 50.53           C  
ATOM    391 HD11 LEU A  25       7.025  32.818   4.741  1.00 50.53           H  
ATOM    392 HD12 LEU A  25       5.398  33.294   5.283  1.00 50.53           H  
ATOM    393 HD13 LEU A  25       5.711  31.627   4.745  1.00 50.53           H  
ATOM    394  CD2 LEU A  25       5.896  34.554   2.967  1.00 50.53           C  
ATOM    395 HD21 LEU A  25       5.613  34.874   1.964  1.00 50.53           H  
ATOM    396 HD22 LEU A  25       5.332  35.139   3.693  1.00 50.53           H  
ATOM    397 HD23 LEU A  25       6.962  34.738   3.100  1.00 50.53           H  
ATOM    398  N   LEU A  26       7.418  30.730  -0.429  1.00 52.46           N  
ATOM    399  H   LEU A  26       7.084  30.022   0.209  1.00 52.46           H  
ATOM    400  CA  LEU A  26       8.379  30.318  -1.452  1.00 52.46           C  
ATOM    401  HA  LEU A  26       9.321  30.848  -1.311  1.00 52.46           H  
ATOM    402  C   LEU A  26       7.889  30.642  -2.858  1.00 52.46           C  
ATOM    403  CB  LEU A  26       8.600  28.806  -1.328  1.00 52.46           C  
ATOM    404  HB2 LEU A  26       7.640  28.319  -1.154  1.00 52.46           H  
ATOM    405  HB3 LEU A  26       8.999  28.413  -2.264  1.00 52.46           H  
ATOM    406  O   LEU A  26       8.628  31.221  -3.644  1.00 52.46           O  
ATOM    407  CG  LEU A  26       9.578  28.481  -0.198  1.00 52.46           C  
ATOM    408  HG  LEU A  26       9.427  29.160   0.641  1.00 52.46           H  
ATOM    409  CD1 LEU A  26       9.351  27.064   0.293  1.00 52.46           C  
ATOM    410 HD11 LEU A  26       9.930  26.959   1.211  1.00 52.46           H  
ATOM    411 HD12 LEU A  26       9.697  26.355  -0.459  1.00 52.46           H  
ATOM    412 HD13 LEU A  26       8.299  26.897   0.521  1.00 52.46           H  
ATOM    413  CD2 LEU A  26      11.019  28.582  -0.694  1.00 52.46           C  
ATOM    414 HD21 LEU A  26      11.711  28.309   0.103  1.00 52.46           H  
ATOM    415 HD22 LEU A  26      11.234  29.595  -1.037  1.00 52.46           H  
ATOM    416 HD23 LEU A  26      11.183  27.906  -1.532  1.00 52.46           H  
ATOM    417  N   THR A  27       6.628  30.328  -3.157  1.00 51.44           N  
ATOM    418  H   THR A  27       6.085  29.820  -2.473  1.00 51.44           H  
ATOM    419  CA  THR A  27       6.032  30.621  -4.467  1.00 51.44           C  
ATOM    420  HA  THR A  27       6.665  30.181  -5.238  1.00 51.44           H  
ATOM    421  C   THR A  27       5.983  32.132  -4.734  1.00 51.44           C  
ATOM    422  CB  THR A  27       4.637  29.986  -4.589  1.00 51.44           C  
ATOM    423  HB  THR A  27       3.940  30.489  -3.920  1.00 51.44           H  
ATOM    424  O   THR A  27       6.361  32.578  -5.814  1.00 51.44           O  
ATOM    425  CG2 THR A  27       4.104  30.045  -6.018  1.00 51.44           C  
ATOM    426 HG21 THR A  27       3.134  29.551  -6.062  1.00 51.44           H  
ATOM    427 HG22 THR A  27       3.970  31.081  -6.329  1.00 51.44           H  
ATOM    428 HG23 THR A  27       4.794  29.547  -6.699  1.00 51.44           H  
ATOM    429  OG1 THR A  27       4.696  28.616  -4.249  1.00 51.44           O  
ATOM    430  HG1 THR A  27       4.805  28.544  -3.298  1.00 51.44           H  
ATOM    431  N   ASN A  28       5.604  32.945  -3.740  1.00 47.77           N  
ATOM    432  H   ASN A  28       5.310  32.531  -2.867  1.00 47.77           H  
ATOM    433  CA  ASN A  28       5.590  34.410  -3.855  1.00 47.77           C  
ATOM    434  HA  ASN A  28       5.109  34.693  -4.791  1.00 47.77           H  
ATOM    435  C   ASN A  28       6.997  35.026  -3.880  1.00 47.77           C  
ATOM    436  CB  ASN A  28       4.789  35.006  -2.686  1.00 47.77           C  
ATOM    437  HB2 ASN A  28       5.045  36.061  -2.586  1.00 47.77           H  
ATOM    438  HB3 ASN A  28       5.053  34.508  -1.753  1.00 47.77           H  
ATOM    439  O   ASN A  28       7.256  35.959  -4.636  1.00 47.77           O  
ATOM    440  CG  ASN A  28       3.294  34.955  -2.920  1.00 47.77           C  
ATOM    441  ND2 ASN A  28       2.536  34.350  -2.043  1.00 47.77           N  
ATOM    442 HD21 ASN A  28       2.999  33.653  -1.476  1.00 47.77           H  
ATOM    443 HD22 ASN A  28       1.598  34.190  -2.381  1.00 47.77           H  
ATOM    444  OD1 ASN A  28       2.773  35.479  -3.881  1.00 47.77           O  
ATOM    445  N   THR A  29       7.914  34.517  -3.060  1.00 46.97           N  
ATOM    446  H   THR A  29       7.641  33.766  -2.442  1.00 46.97           H  
ATOM    447  CA  THR A  29       9.308  34.954  -2.998  1.00 46.97           C  
ATOM    448  HA  THR A  29       9.325  36.036  -2.867  1.00 46.97           H  
ATOM    449  C   THR A  29       9.990  34.659  -4.327  1.00 46.97           C  
ATOM    450  CB  THR A  29      10.055  34.318  -1.813  1.00 46.97           C  
ATOM    451  HB  THR A  29      10.089  33.234  -1.925  1.00 46.97           H  
ATOM    452  O   THR A  29      10.618  35.563  -4.855  1.00 46.97           O  
ATOM    453  CG2 THR A  29      11.462  34.872  -1.653  1.00 46.97           C  
ATOM    454 HG21 THR A  29      11.428  35.945  -1.460  1.00 46.97           H  
ATOM    455 HG22 THR A  29      12.031  34.694  -2.566  1.00 46.97           H  
ATOM    456 HG23 THR A  29      11.965  34.362  -0.832  1.00 46.97           H  
ATOM    457  OG1 THR A  29       9.424  34.660  -0.596  1.00 46.97           O  
ATOM    458  HG1 THR A  29       9.369  35.619  -0.585  1.00 46.97           H  
ATOM    459  N   ARG A  30       9.745  33.501  -4.955  1.00 48.55           N  
ATOM    460  H   ARG A  30       9.262  32.772  -4.449  1.00 48.55           H  
ATOM    461  CA  ARG A  30      10.142  33.222  -6.347  1.00 48.55           C  
ATOM    462  HA  ARG A  30      11.229  33.221  -6.424  1.00 48.55           H  
ATOM    463  C   ARG A  30       9.648  34.270  -7.337  1.00 48.55           C  
ATOM    464  CB  ARG A  30       9.602  31.858  -6.792  1.00 48.55           C  
ATOM    465  HB2 ARG A  30       8.658  31.638  -6.293  1.00 48.55           H  
ATOM    466  HB3 ARG A  30       9.412  31.889  -7.865  1.00 48.55           H  
ATOM    467  O   ARG A  30      10.410  34.713  -8.187  1.00 48.55           O  
ATOM    468  CG  ARG A  30      10.594  30.730  -6.539  1.00 48.55           C  
ATOM    469  HG2 ARG A  30      11.530  30.954  -7.049  1.00 48.55           H  
ATOM    470  HG3 ARG A  30      10.783  30.620  -5.471  1.00 48.55           H  
ATOM    471  CD  ARG A  30       9.996  29.439  -7.104  1.00 48.55           C  
ATOM    472  HD2 ARG A  30       9.581  29.629  -8.094  1.00 48.55           H  
ATOM    473  HD3 ARG A  30       9.203  29.100  -6.437  1.00 48.55           H  
ATOM    474  NE  ARG A  30      11.037  28.426  -7.228  1.00 48.55           N  
ATOM    475  HE  ARG A  30      11.977  28.743  -7.039  1.00 48.55           H  
ATOM    476  NH1 ARG A  30       9.781  26.495  -7.156  1.00 48.55           N  
ATOM    477 HH11 ARG A  30       8.940  27.055  -7.141  1.00 48.55           H  
ATOM    478 HH12 ARG A  30       9.749  25.505  -6.960  1.00 48.55           H  
ATOM    479  NH2 ARG A  30      12.017  26.437  -7.231  1.00 48.55           N  
ATOM    480 HH21 ARG A  30      12.866  26.966  -7.376  1.00 48.55           H  
ATOM    481 HH22 ARG A  30      12.034  25.438  -7.081  1.00 48.55           H  
ATOM    482  CZ  ARG A  30      10.926  27.122  -7.215  1.00 48.55           C  
ATOM    483  N   GLN A  31       8.377  34.664  -7.246  1.00 49.37           N  
ATOM    484  H   GLN A  31       7.784  34.233  -6.550  1.00 49.37           H  
ATOM    485  CA  GLN A  31       7.819  35.678  -8.146  1.00 49.37           C  
ATOM    486  HA  GLN A  31       8.016  35.381  -9.176  1.00 49.37           H  
ATOM    487  C   GLN A  31       8.474  37.055  -7.953  1.00 49.37           C  
ATOM    488  CB  GLN A  31       6.301  35.793  -7.954  1.00 49.37           C  
ATOM    489  HB2 GLN A  31       6.069  35.905  -6.895  1.00 49.37           H  
ATOM    490  HB3 GLN A  31       5.960  36.693  -8.467  1.00 49.37           H  
ATOM    491  O   GLN A  31       8.638  37.792  -8.924  1.00 49.37           O  
ATOM    492  CG  GLN A  31       5.517  34.604  -8.527  1.00 49.37           C  
ATOM    493  HG2 GLN A  31       5.722  34.520  -9.594  1.00 49.37           H  
ATOM    494  HG3 GLN A  31       5.839  33.680  -8.046  1.00 49.37           H  
ATOM    495  CD  GLN A  31       4.010  34.759  -8.334  1.00 49.37           C  
ATOM    496  NE2 GLN A  31       3.222  33.789  -8.742  1.00 49.37           N  
ATOM    497 HE21 GLN A  31       2.242  33.893  -8.521  1.00 49.37           H  
ATOM    498 HE22 GLN A  31       3.601  32.925  -9.104  1.00 49.37           H  
ATOM    499  OE1 GLN A  31       3.507  35.751  -7.831  1.00 49.37           O  
ATOM    500  N   GLN A  32       8.844  37.413  -6.718  1.00 46.24           N  
ATOM    501  H   GLN A  32       8.649  36.774  -5.961  1.00 46.24           H  
ATOM    502  CA  GLN A  32       9.482  38.698  -6.406  1.00 46.24           C  
ATOM    503  HA  GLN A  32       9.047  39.478  -7.032  1.00 46.24           H  
ATOM    504  C   GLN A  32      10.988  38.710  -6.677  1.00 46.24           C  
ATOM    505  CB  GLN A  32       9.239  39.051  -4.932  1.00 46.24           C  
ATOM    506  HB2 GLN A  32       9.916  39.858  -4.650  1.00 46.24           H  
ATOM    507  HB3 GLN A  32       9.456  38.189  -4.302  1.00 46.24           H  
ATOM    508  O   GLN A  32      11.530  39.700  -7.168  1.00 46.24           O  
ATOM    509  CG  GLN A  32       7.807  39.534  -4.688  1.00 46.24           C  
ATOM    510  HG2 GLN A  32       7.105  38.719  -4.868  1.00 46.24           H  
ATOM    511  HG3 GLN A  32       7.583  40.339  -5.387  1.00 46.24           H  
ATOM    512  CD  GLN A  32       7.609  40.044  -3.265  1.00 46.24           C  
ATOM    513  NE2 GLN A  32       6.820  41.080  -3.078  1.00 46.24           N  
ATOM    514 HE21 GLN A  32       6.380  41.528  -3.869  1.00 46.24           H  
ATOM    515 HE22 GLN A  32       6.758  41.413  -2.127  1.00 46.24           H  
ATOM    516  OE1 GLN A  32       8.141  39.540  -2.289  1.00 46.24           O  
ATOM    517  N   ILE A  33      11.667  37.627  -6.324  1.00 44.46           N  
ATOM    518  H   ILE A  33      11.149  36.838  -5.965  1.00 44.46           H  
ATOM    519  CA  ILE A  33      13.113  37.505  -6.333  1.00 44.46           C  
ATOM    520  HA  ILE A  33      13.559  38.499  -6.361  1.00 44.46           H  
ATOM    521  C   ILE A  33      13.513  36.767  -7.610  1.00 44.46           C  
ATOM    522  CB  ILE A  33      13.589  36.827  -5.027  1.00 44.46           C  
ATOM    523  HB  ILE A  33      13.120  35.849  -4.927  1.00 44.46           H  
ATOM    524  O   ILE A  33      13.406  35.552  -7.711  1.00 44.46           O  
ATOM    525  CG1 ILE A  33      13.215  37.673  -3.784  1.00 44.46           C  
ATOM    526 HG12 ILE A  33      12.131  37.652  -3.665  1.00 44.46           H  
ATOM    527 HG13 ILE A  33      13.514  38.708  -3.950  1.00 44.46           H  
ATOM    528  CG2 ILE A  33      15.091  36.608  -5.136  1.00 44.46           C  
ATOM    529 HG21 ILE A  33      15.476  36.172  -4.214  1.00 44.46           H  
ATOM    530 HG22 ILE A  33      15.585  37.557  -5.345  1.00 44.46           H  
ATOM    531 HG23 ILE A  33      15.311  35.883  -5.919  1.00 44.46           H  
ATOM    532  CD1 ILE A  33      13.841  37.206  -2.461  1.00 44.46           C  
ATOM    533 HD11 ILE A  33      13.792  36.120  -2.376  1.00 44.46           H  
ATOM    534 HD12 ILE A  33      13.315  37.666  -1.625  1.00 44.46           H  
ATOM    535 HD13 ILE A  33      14.886  37.512  -2.420  1.00 44.46           H  
ATOM    536  N   LYS A  34      14.013  37.506  -8.604  1.00 45.82           N  
ATOM    537  H   LYS A  34      14.018  38.507  -8.473  1.00 45.82           H  
ATOM    538  CA  LYS A  34      14.570  36.935  -9.846  1.00 45.82           C  
ATOM    539  HA  LYS A  34      13.903  36.143 -10.187  1.00 45.82           H  
ATOM    540  C   LYS A  34      15.936  36.243  -9.662  1.00 45.82           C  
ATOM    541  CB  LYS A  34      14.655  38.024 -10.934  1.00 45.82           C  
ATOM    542  HB2 LYS A  34      15.079  38.932 -10.506  1.00 45.82           H  
ATOM    543  HB3 LYS A  34      15.330  37.689 -11.723  1.00 45.82           H  
ATOM    544  O   LYS A  34      16.578  35.922 -10.661  1.00 45.82           O  
ATOM    545  CG  LYS A  34      13.316  38.340 -11.611  1.00 45.82           C  
ATOM    546  HG2 LYS A  34      12.633  38.790 -10.891  1.00 45.82           H  
ATOM    547  HG3 LYS A  34      12.880  37.418 -11.995  1.00 45.82           H  
ATOM    548  CD  LYS A  34      13.570  39.308 -12.776  1.00 45.82           C  
ATOM    549  HD2 LYS A  34      14.305  38.869 -13.450  1.00 45.82           H  
ATOM    550  HD3 LYS A  34      13.966  40.243 -12.379  1.00 45.82           H  
ATOM    551  CE  LYS A  34      12.280  39.582 -13.552  1.00 45.82           C  
ATOM    552  HE2 LYS A  34      11.547  40.007 -12.866  1.00 45.82           H  
ATOM    553  HE3 LYS A  34      11.885  38.631 -13.910  1.00 45.82           H  
ATOM    554  NZ  LYS A  34      12.523  40.502 -14.691  1.00 45.82           N  
ATOM    555  HZ1 LYS A  34      13.197  40.101 -15.327  1.00 45.82           H  
ATOM    556  HZ2 LYS A  34      11.665  40.669 -15.196  1.00 45.82           H  
ATOM    557  HZ3 LYS A  34      12.880  41.386 -14.357  1.00 45.82           H  
ATOM    558  N   SER A  35      16.450  36.077  -8.441  1.00 50.66           N  
ATOM    559  H   SER A  35      15.864  36.243  -7.635  1.00 50.66           H  
ATOM    560  CA  SER A  35      17.766  35.458  -8.227  1.00 50.66           C  
ATOM    561  HA  SER A  35      18.415  35.814  -9.027  1.00 50.66           H  
ATOM    562  C   SER A  35      17.709  33.927  -8.369  1.00 50.66           C  
ATOM    563  CB  SER A  35      18.424  35.949  -6.927  1.00 50.66           C  
ATOM    564  HB2 SER A  35      19.486  35.707  -6.961  1.00 50.66           H  
ATOM    565  HB3 SER A  35      18.327  37.033  -6.866  1.00 50.66           H  
ATOM    566  O   SER A  35      16.692  33.304  -8.072  1.00 50.66           O  
ATOM    567  OG  SER A  35      17.877  35.374  -5.763  1.00 50.66           O  
ATOM    568  HG  SER A  35      17.711  36.082  -5.137  1.00 50.66           H  
ATOM    569  N   GLN A  36      18.802  33.334  -8.877  1.00 52.41           N  
ATOM    570  H   GLN A  36      19.582  33.930  -9.115  1.00 52.41           H  
ATOM    571  CA  GLN A  36      18.872  31.934  -9.339  1.00 52.41           C  
ATOM    572  HA  GLN A  36      18.084  31.773 -10.075  1.00 52.41           H  
ATOM    573  C   GLN A  36      18.664  30.882  -8.242  1.00 52.41           C  
ATOM    574  CB  GLN A  36      20.248  31.682  -9.994  1.00 52.41           C  
ATOM    575  HB2 GLN A  36      20.924  32.507  -9.769  1.00 52.41           H  
ATOM    576  HB3 GLN A  36      20.694  30.779  -9.575  1.00 52.41           H  
ATOM    577  O   GLN A  36      17.892  29.947  -8.427  1.00 52.41           O  
ATOM    578  CG  GLN A  36      20.177  31.493 -11.513  1.00 52.41           C  
ATOM    579  HG2 GLN A  36      19.532  30.644 -11.741  1.00 52.41           H  
ATOM    580  HG3 GLN A  36      19.748  32.387 -11.966  1.00 52.41           H  
ATOM    581  CD  GLN A  36      21.554  31.240 -12.127  1.00 52.41           C  
ATOM    582  NE2 GLN A  36      21.653  31.171 -13.435  1.00 52.41           N  
ATOM    583 HE21 GLN A  36      22.577  30.974 -13.790  1.00 52.41           H  
ATOM    584 HE22 GLN A  36      20.833  31.225 -14.023  1.00 52.41           H  
ATOM    585  OE1 GLN A  36      22.567  31.119 -11.460  1.00 52.41           O  
ATOM    586  N   THR A  37      19.396  31.001  -7.131  1.00 57.73           N  
ATOM    587  H   THR A  37      20.016  31.794  -7.050  1.00 57.73           H  
ATOM    588  CA  THR A  37      19.343  30.040  -6.023  1.00 57.73           C  
ATOM    589  HA  THR A  37      18.622  29.257  -6.257  1.00 57.73           H  
ATOM    590  C   THR A  37      18.871  30.760  -4.775  1.00 57.73           C  
ATOM    591  CB  THR A  37      20.690  29.349  -5.762  1.00 57.73           C  
ATOM    592  HB  THR A  37      21.404  30.072  -5.368  1.00 57.73           H  
ATOM    593  O   THR A  37      19.592  31.600  -4.217  1.00 57.73           O  
ATOM    594  CG2 THR A  37      20.535  28.198  -4.774  1.00 57.73           C  
ATOM    595 HG21 THR A  37      19.708  27.555  -5.075  1.00 57.73           H  
ATOM    596 HG22 THR A  37      20.328  28.578  -3.774  1.00 57.73           H  
ATOM    597 HG23 THR A  37      21.447  27.600  -4.748  1.00 57.73           H  
ATOM    598  OG1 THR A  37      21.220  28.811  -6.946  1.00 57.73           O  
ATOM    599  HG1 THR A  37      20.780  27.971  -7.094  1.00 57.73           H  
ATOM    600  N   GLN A  38      17.657  30.423  -4.351  1.00 67.52           N  
ATOM    601  H   GLN A  38      17.133  29.738  -4.877  1.00 67.52           H  
ATOM    602  CA  GLN A  38      17.032  30.949  -3.146  1.00 67.52           C  
ATOM    603  HA  GLN A  38      17.556  31.850  -2.829  1.00 67.52           H  
ATOM    604  C   GLN A  38      17.147  29.925  -2.023  1.00 67.52           C  
ATOM    605  CB  GLN A  38      15.573  31.337  -3.424  1.00 67.52           C  
ATOM    606  HB2 GLN A  38      15.026  30.480  -3.816  1.00 67.52           H  
ATOM    607  HB3 GLN A  38      15.109  31.652  -2.490  1.00 67.52           H  
ATOM    608  O   GLN A  38      16.882  28.737  -2.218  1.00 67.52           O  
ATOM    609  CG  GLN A  38      15.512  32.493  -4.429  1.00 67.52           C  
ATOM    610  HG2 GLN A  38      16.079  33.343  -4.049  1.00 67.52           H  
ATOM    611  HG3 GLN A  38      15.969  32.178  -5.368  1.00 67.52           H  
ATOM    612  CD  GLN A  38      14.098  32.966  -4.725  1.00 67.52           C  
ATOM    613  NE2 GLN A  38      13.882  33.428  -5.933  1.00 67.52           N  
ATOM    614 HE21 GLN A  38      14.615  33.399  -6.627  1.00 67.52           H  
ATOM    615 HE22 GLN A  38      13.015  33.904  -6.137  1.00 67.52           H  
ATOM    616  OE1 GLN A  38      13.208  32.981  -3.887  1.00 67.52           O  
ATOM    617  N   GLN A  39      17.547  30.403  -0.848  1.00 76.25           N  
ATOM    618  H   GLN A  39      17.760  31.386  -0.763  1.00 76.25           H  
ATOM    619  CA  GLN A  39      17.529  29.629   0.381  1.00 76.25           C  
ATOM    620  HA  GLN A  39      17.214  28.610   0.156  1.00 76.25           H  
ATOM    621  C   GLN A  39      16.506  30.258   1.329  1.00 76.25           C  
ATOM    622  CB  GLN A  39      18.947  29.546   0.961  1.00 76.25           C  
ATOM    623  HB2 GLN A  39      19.618  29.155   0.196  1.00 76.25           H  
ATOM    624  HB3 GLN A  39      19.280  30.549   1.226  1.00 76.25           H  
ATOM    625  O   GLN A  39      16.546  31.457   1.614  1.00 76.25           O  
ATOM    626  CG  GLN A  39      19.020  28.624   2.189  1.00 76.25           C  
ATOM    627  HG2 GLN A  39      18.775  27.605   1.888  1.00 76.25           H  
ATOM    628  HG3 GLN A  39      18.289  28.944   2.932  1.00 76.25           H  
ATOM    629  CD  GLN A  39      20.398  28.622   2.850  1.00 76.25           C  
ATOM    630  NE2 GLN A  39      20.538  28.057   4.025  1.00 76.25           N  
ATOM    631 HE21 GLN A  39      19.742  27.625   4.471  1.00 76.25           H  
ATOM    632 HE22 GLN A  39      21.484  27.988   4.374  1.00 76.25           H  
ATOM    633  OE1 GLN A  39      21.383  29.163   2.375  1.00 76.25           O  
ATOM    634  N   VAL A  40      15.570  29.452   1.823  1.00 74.06           N  
ATOM    635  H   VAL A  40      15.577  28.485   1.532  1.00 74.06           H  
ATOM    636  CA  VAL A  40      14.553  29.890   2.782  1.00 74.06           C  
ATOM    637  HA  VAL A  40      14.752  30.927   3.055  1.00 74.06           H  
ATOM    638  C   VAL A  40      14.660  29.056   4.042  1.00 74.06           C  
ATOM    639  CB  VAL A  40      13.136  29.860   2.193  1.00 74.06           C  
ATOM    640  HB  VAL A  40      12.888  28.840   1.898  1.00 74.06           H  
ATOM    641  O   VAL A  40      14.516  27.839   4.012  1.00 74.06           O  
ATOM    642  CG1 VAL A  40      12.101  30.336   3.222  1.00 74.06           C  
ATOM    643 HG11 VAL A  40      11.113  30.364   2.764  1.00 74.06           H  
ATOM    644 HG12 VAL A  40      12.067  29.651   4.069  1.00 74.06           H  
ATOM    645 HG13 VAL A  40      12.371  31.332   3.574  1.00 74.06           H  
ATOM    646  CG2 VAL A  40      13.047  30.787   0.973  1.00 74.06           C  
ATOM    647 HG21 VAL A  40      13.467  31.766   1.208  1.00 74.06           H  
ATOM    648 HG22 VAL A  40      13.607  30.360   0.141  1.00 74.06           H  
ATOM    649 HG23 VAL A  40      12.010  30.917   0.664  1.00 74.06           H  
ATOM    650  N   THR A  41      14.884  29.725   5.165  1.00 79.14           N  
ATOM    651  H   THR A  41      14.927  30.732   5.104  1.00 79.14           H  
ATOM    652  CA  THR A  41      14.979  29.112   6.488  1.00 79.14           C  
ATOM    653  HA  THR A  41      15.014  28.028   6.379  1.00 79.14           H  
ATOM    654  C   THR A  41      13.757  29.477   7.323  1.00 79.14           C  
ATOM    655  CB  THR A  41      16.275  29.529   7.191  1.00 79.14           C  
ATOM    656  HB  THR A  41      16.269  30.607   7.349  1.00 79.14           H  
ATOM    657  O   THR A  41      13.338  30.630   7.361  1.00 79.14           O  
ATOM    658  CG2 THR A  41      16.452  28.828   8.539  1.00 79.14           C  
ATOM    659 HG21 THR A  41      17.443  29.053   8.934  1.00 79.14           H  
ATOM    660 HG22 THR A  41      15.699  29.175   9.247  1.00 79.14           H  
ATOM    661 HG23 THR A  41      16.360  27.750   8.408  1.00 79.14           H  
ATOM    662  OG1 THR A  41      17.395  29.193   6.406  1.00 79.14           O  
ATOM    663  HG1 THR A  41      17.370  29.713   5.599  1.00 79.14           H  
ATOM    664  N   ILE A  42      13.191  28.519   8.046  1.00 73.64           N  
ATOM    665  H   ILE A  42      13.563  27.585   7.945  1.00 73.64           H  
ATOM    666  CA  ILE A  42      12.062  28.696   8.958  1.00 73.64           C  
ATOM    667  HA  ILE A  42      11.854  29.762   9.050  1.00 73.64           H  
ATOM    668  C   ILE A  42      12.478  28.154  10.300  1.00 73.64           C  
ATOM    669  CB  ILE A  42      10.764  28.026   8.476  1.00 73.64           C  
ATOM    670  HB  ILE A  42      10.861  26.943   8.549  1.00 73.64           H  
ATOM    671  O   ILE A  42      12.696  26.956  10.454  1.00 73.64           O  
ATOM    672  CG1 ILE A  42      10.521  28.422   7.011  1.00 73.64           C  
ATOM    673 HG12 ILE A  42       9.463  28.610   6.824  1.00 73.64           H  
ATOM    674 HG13 ILE A  42      11.025  29.357   6.768  1.00 73.64           H  
ATOM    675  CG2 ILE A  42       9.585  28.442   9.375  1.00 73.64           C  
ATOM    676 HG21 ILE A  42       8.669  27.970   9.020  1.00 73.64           H  
ATOM    677 HG22 ILE A  42       9.463  29.525   9.356  1.00 73.64           H  
ATOM    678 HG23 ILE A  42       9.761  28.116  10.400  1.00 73.64           H  
ATOM    679  CD1 ILE A  42      11.058  27.298   6.112  1.00 73.64           C  
ATOM    680 HD11 ILE A  42      10.413  26.419   6.093  1.00 73.64           H  
ATOM    681 HD12 ILE A  42      12.027  26.947   6.467  1.00 73.64           H  
ATOM    682 HD13 ILE A  42      11.257  27.665   5.105  1.00 73.64           H  
ATOM    683  N   LYS A  43      12.592  29.049  11.272  1.00 78.24           N  
ATOM    684  H   LYS A  43      12.366  30.009  11.054  1.00 78.24           H  
ATOM    685  CA  LYS A  43      12.982  28.707  12.631  1.00 78.24           C  
ATOM    686  HA  LYS A  43      13.503  27.750  12.597  1.00 78.24           H  
ATOM    687  C   LYS A  43      11.761  28.504  13.514  1.00 78.24           C  
ATOM    688  CB  LYS A  43      13.954  29.750  13.195  1.00 78.24           C  
ATOM    689  HB2 LYS A  43      14.195  29.477  14.222  1.00 78.24           H  
ATOM    690  HB3 LYS A  43      13.476  30.730  13.198  1.00 78.24           H  
ATOM    691  O   LYS A  43      10.745  29.181  13.336  1.00 78.24           O  
ATOM    692  CG  LYS A  43      15.254  29.808  12.377  1.00 78.24           C  
ATOM    693  HG2 LYS A  43      15.042  30.197  11.380  1.00 78.24           H  
ATOM    694  HG3 LYS A  43      15.660  28.801  12.283  1.00 78.24           H  
ATOM    695  CD  LYS A  43      16.299  30.705  13.050  1.00 78.24           C  
ATOM    696  HD2 LYS A  43      15.916  31.724  13.112  1.00 78.24           H  
ATOM    697  HD3 LYS A  43      16.491  30.330  14.056  1.00 78.24           H  
ATOM    698  CE  LYS A  43      17.598  30.679  12.235  1.00 78.24           C  
ATOM    699  HE2 LYS A  43      17.394  31.073  11.239  1.00 78.24           H  
ATOM    700  HE3 LYS A  43      17.909  29.641  12.116  1.00 78.24           H  
ATOM    701  NZ  LYS A  43      18.682  31.458  12.885  1.00 78.24           N  
ATOM    702  HZ1 LYS A  43      19.521  31.416  12.323  1.00 78.24           H  
ATOM    703  HZ2 LYS A  43      18.420  32.428  12.985  1.00 78.24           H  
ATOM    704  HZ3 LYS A  43      18.898  31.077  13.794  1.00 78.24           H  
ATOM    705  N   ASN A  44      11.892  27.629  14.504  1.00 77.08           N  
ATOM    706  H   ASN A  44      12.772  27.139  14.577  1.00 77.08           H  
ATOM    707  CA  ASN A  44      10.890  27.373  15.541  1.00 77.08           C  
ATOM    708  HA  ASN A  44      11.273  26.526  16.109  1.00 77.08           H  
ATOM    709  C   ASN A  44       9.516  26.929  14.999  1.00 77.08           C  
ATOM    710  CB  ASN A  44      10.814  28.569  16.509  1.00 77.08           C  
ATOM    711  HB2 ASN A  44      10.113  28.339  17.311  1.00 77.08           H  
ATOM    712  HB3 ASN A  44      10.436  29.443  15.979  1.00 77.08           H  
ATOM    713  O   ASN A  44       8.460  27.320  15.509  1.00 77.08           O  
ATOM    714  CG  ASN A  44      12.144  28.907  17.152  1.00 77.08           C  
ATOM    715  ND2 ASN A  44      12.313  30.127  17.602  1.00 77.08           N  
ATOM    716 HD21 ASN A  44      13.180  30.292  18.092  1.00 77.08           H  
ATOM    717 HD22 ASN A  44      11.552  30.790  17.575  1.00 77.08           H  
ATOM    718  OD1 ASN A  44      13.044  28.097  17.271  1.00 77.08           O  
ATOM    719  N   LEU A  45       9.508  26.125  13.937  1.00 74.96           N  
ATOM    720  H   LEU A  45      10.388  25.750  13.614  1.00 74.96           H  
ATOM    721  CA  LEU A  45       8.292  25.527  13.404  1.00 74.96           C  
ATOM    722  HA  LEU A  45       7.522  26.295  13.340  1.00 74.96           H  
ATOM    723  C   LEU A  45       7.815  24.421  14.348  1.00 74.96           C  
ATOM    724  CB  LEU A  45       8.579  24.998  11.992  1.00 74.96           C  
ATOM    725  HB2 LEU A  45       8.900  25.824  11.357  1.00 74.96           H  
ATOM    726  HB3 LEU A  45       9.400  24.283  12.050  1.00 74.96           H  
ATOM    727  O   LEU A  45       8.501  23.423  14.540  1.00 74.96           O  
ATOM    728  CG  LEU A  45       7.374  24.298  11.350  1.00 74.96           C  
ATOM    729  HG  LEU A  45       7.024  23.486  11.989  1.00 74.96           H  
ATOM    730  CD1 LEU A  45       6.217  25.266  11.096  1.00 74.96           C  
ATOM    731 HD11 LEU A  45       5.431  24.737  10.557  1.00 74.96           H  
ATOM    732 HD12 LEU A  45       5.809  25.616  12.044  1.00 74.96           H  
ATOM    733 HD13 LEU A  45       6.565  26.108  10.499  1.00 74.96           H  
ATOM    734  CD2 LEU A  45       7.801  23.700  10.019  1.00 74.96           C  
ATOM    735 HD21 LEU A  45       8.616  22.993  10.176  1.00 74.96           H  
ATOM    736 HD22 LEU A  45       8.122  24.479   9.328  1.00 74.96           H  
ATOM    737 HD23 LEU A  45       6.953  23.157   9.602  1.00 74.96           H  
ATOM    738  N   TYR A  46       6.634  24.584  14.933  1.00 75.29           N  
ATOM    739  H   TYR A  46       6.094  25.414  14.737  1.00 75.29           H  
ATOM    740  CA  TYR A  46       6.037  23.549  15.769  1.00 75.29           C  
ATOM    741  HA  TYR A  46       6.831  22.992  16.267  1.00 75.29           H  
ATOM    742  C   TYR A  46       5.231  22.555  14.927  1.00 75.29           C  
ATOM    743  CB  TYR A  46       5.209  24.207  16.864  1.00 75.29           C  
ATOM    744  HB2 TYR A  46       4.484  24.879  16.405  1.00 75.29           H  
ATOM    745  HB3 TYR A  46       5.871  24.808  17.487  1.00 75.29           H  
ATOM    746  O   TYR A  46       4.416  22.955  14.096  1.00 75.29           O  
ATOM    747  CG  TYR A  46       4.477  23.223  17.746  1.00 75.29           C  
ATOM    748  CD1 TYR A  46       3.111  22.999  17.510  1.00 75.29           C  
ATOM    749  HD1 TYR A  46       2.621  23.466  16.668  1.00 75.29           H  
ATOM    750  CD2 TYR A  46       5.135  22.558  18.804  1.00 75.29           C  
ATOM    751  HD2 TYR A  46       6.197  22.687  18.954  1.00 75.29           H  
ATOM    752  CE1 TYR A  46       2.374  22.219  18.410  1.00 75.29           C  
ATOM    753  HE1 TYR A  46       1.315  22.074  18.260  1.00 75.29           H  
ATOM    754  CE2 TYR A  46       4.397  21.756  19.702  1.00 75.29           C  
ATOM    755  HE2 TYR A  46       4.867  21.296  20.559  1.00 75.29           H  
ATOM    756  OH  TYR A  46       2.173  21.103  20.452  1.00 75.29           O  
ATOM    757  HH  TYR A  46       2.509  20.375  20.980  1.00 75.29           H  
ATOM    758  CZ  TYR A  46       3.001  21.643  19.528  1.00 75.29           C  
ATOM    759  N   VAL A  47       5.460  21.266  15.163  1.00 83.03           N  
ATOM    760  H   VAL A  47       6.144  21.037  15.870  1.00 83.03           H  
ATOM    761  CA  VAL A  47       4.803  20.143  14.489  1.00 83.03           C  
ATOM    762  HA  VAL A  47       4.346  20.491  13.562  1.00 83.03           H  
ATOM    763  C   VAL A  47       3.688  19.616  15.388  1.00 83.03           C  
ATOM    764  CB  VAL A  47       5.831  19.056  14.116  1.00 83.03           C  
ATOM    765  HB  VAL A  47       6.271  18.651  15.028  1.00 83.03           H  
ATOM    766  O   VAL A  47       3.947  18.881  16.337  1.00 83.03           O  
ATOM    767  CG1 VAL A  47       5.171  17.916  13.341  1.00 83.03           C  
ATOM    768 HG11 VAL A  47       4.427  17.425  13.968  1.00 83.03           H  
ATOM    769 HG12 VAL A  47       4.691  18.289  12.436  1.00 83.03           H  
ATOM    770 HG13 VAL A  47       5.916  17.167  13.071  1.00 83.03           H  
ATOM    771  CG2 VAL A  47       6.967  19.614  13.245  1.00 83.03           C  
ATOM    772 HG21 VAL A  47       7.525  20.373  13.793  1.00 83.03           H  
ATOM    773 HG22 VAL A  47       6.560  20.051  12.333  1.00 83.03           H  
ATOM    774 HG23 VAL A  47       7.656  18.812  12.982  1.00 83.03           H  
ATOM    775  N   SER A  48       2.444  20.017  15.123  1.00 75.39           N  
ATOM    776  H   SER A  48       2.294  20.644  14.345  1.00 75.39           H  
ATOM    777  CA  SER A  48       1.286  19.699  15.978  1.00 75.39           C  
ATOM    778  HA  SER A  48       1.583  19.748  17.025  1.00 75.39           H  
ATOM    779  C   SER A  48       0.672  18.320  15.741  1.00 75.39           C  
ATOM    780  CB  SER A  48       0.186  20.728  15.733  1.00 75.39           C  
ATOM    781  HB2 SER A  48       0.565  21.724  15.960  1.00 75.39           H  
ATOM    782  HB3 SER A  48      -0.668  20.517  16.377  1.00 75.39           H  
ATOM    783  O   SER A  48      -0.029  17.803  16.600  1.00 75.39           O  
ATOM    784  OG  SER A  48      -0.213  20.681  14.376  1.00 75.39           O  
ATOM    785  HG  SER A  48      -0.601  19.828  14.168  1.00 75.39           H  
ATOM    786  N   SER A  49       0.861  17.750  14.556  1.00 84.49           N  
ATOM    787  H   SER A  49       1.466  18.201  13.884  1.00 84.49           H  
ATOM    788  CA  SER A  49       0.298  16.463  14.144  1.00 84.49           C  
ATOM    789  HA  SER A  49      -0.048  15.913  15.020  1.00 84.49           H  
ATOM    790  C   SER A  49       1.388  15.639  13.475  1.00 84.49           C  
ATOM    791  CB  SER A  49      -0.906  16.672  13.216  1.00 84.49           C  
ATOM    792  HB2 SER A  49      -1.673  17.237  13.747  1.00 84.49           H  
ATOM    793  HB3 SER A  49      -1.320  15.709  12.917  1.00 84.49           H  
ATOM    794  O   SER A  49       2.451  16.157  13.137  1.00 84.49           O  
ATOM    795  OG  SER A  49      -0.501  17.390  12.073  1.00 84.49           O  
ATOM    796  HG  SER A  49      -1.237  17.872  11.690  1.00 84.49           H  
ATOM    797  N   PHE A  50       1.169  14.336  13.325  1.00 93.19           N  
ATOM    798  H   PHE A  50       0.258  13.953  13.535  1.00 93.19           H  
ATOM    799  CA  PHE A  50       2.138  13.491  12.640  1.00 93.19           C  
ATOM    800  HA  PHE A  50       3.122  13.630  13.088  1.00 93.19           H  
ATOM    801  C   PHE A  50       2.200  13.927  11.173  1.00 93.19           C  
ATOM    802  CB  PHE A  50       1.717  12.035  12.816  1.00 93.19           C  
ATOM    803  HB2 PHE A  50       1.537  11.847  13.875  1.00 93.19           H  
ATOM    804  HB3 PHE A  50       0.776  11.862  12.293  1.00 93.19           H  
ATOM    805  O   PHE A  50       1.181  13.907  10.485  1.00 93.19           O  
ATOM    806  CG  PHE A  50       2.755  11.051  12.340  1.00 93.19           C  
ATOM    807  CD1 PHE A  50       2.686  10.510  11.046  1.00 93.19           C  
ATOM    808  HD1 PHE A  50       1.904  10.823  10.369  1.00 93.19           H  
ATOM    809  CD2 PHE A  50       3.785  10.658  13.210  1.00 93.19           C  
ATOM    810  HD2 PHE A  50       3.856  11.089  14.198  1.00 93.19           H  
ATOM    811  CE1 PHE A  50       3.599   9.518  10.651  1.00 93.19           C  
ATOM    812  HE1 PHE A  50       3.504   9.047   9.684  1.00 93.19           H  
ATOM    813  CE2 PHE A  50       4.720   9.699  12.797  1.00 93.19           C  
ATOM    814  HE2 PHE A  50       5.527   9.416  13.457  1.00 93.19           H  
ATOM    815  CZ  PHE A  50       4.606   9.099  11.534  1.00 93.19           C  
ATOM    816  HZ  PHE A  50       5.292   8.317  11.244  1.00 93.19           H  
ATOM    817  N   THR A  51       3.354  14.400  10.707  1.00 91.10           N  
ATOM    818  H   THR A  51       4.170  14.359  11.300  1.00 91.10           H  
ATOM    819  CA  THR A  51       3.460  15.085   9.411  1.00 91.10           C  
ATOM    820  HA  THR A  51       2.485  15.104   8.925  1.00 91.10           H  
ATOM    821  C   THR A  51       4.408  14.351   8.481  1.00 91.10           C  
ATOM    822  CB  THR A  51       3.900  16.548   9.569  1.00 91.10           C  
ATOM    823  HB  THR A  51       4.903  16.587   9.994  1.00 91.10           H  
ATOM    824  O   THR A  51       5.526  14.010   8.862  1.00 91.10           O  
ATOM    825  CG2 THR A  51       3.897  17.306   8.245  1.00 91.10           C  
ATOM    826 HG21 THR A  51       4.674  16.919   7.587  1.00 91.10           H  
ATOM    827 HG22 THR A  51       2.922  17.203   7.769  1.00 91.10           H  
ATOM    828 HG23 THR A  51       4.094  18.361   8.433  1.00 91.10           H  
ATOM    829  OG1 THR A  51       3.027  17.278  10.394  1.00 91.10           O  
ATOM    830  HG1 THR A  51       2.289  16.718  10.647  1.00 91.10           H  
ATOM    831  N   LEU A  52       3.973  14.165   7.238  1.00 93.78           N  
ATOM    832  H   LEU A  52       3.034  14.458   7.010  1.00 93.78           H  
ATOM    833  CA  LEU A  52       4.794  13.676   6.141  1.00 93.78           C  
ATOM    834  HA  LEU A  52       5.727  13.283   6.544  1.00 93.78           H  
ATOM    835  C   LEU A  52       5.138  14.836   5.211  1.00 93.78           C  
ATOM    836  CB  LEU A  52       4.077  12.534   5.402  1.00 93.78           C  
ATOM    837  HB2 LEU A  52       3.249  12.955   4.830  1.00 93.78           H  
ATOM    838  HB3 LEU A  52       4.781  12.089   4.699  1.00 93.78           H  
ATOM    839  O   LEU A  52       4.257  15.620   4.856  1.00 93.78           O  
ATOM    840  CG  LEU A  52       3.515  11.434   6.317  1.00 93.78           C  
ATOM    841  HG  LEU A  52       2.740  11.854   6.960  1.00 93.78           H  
ATOM    842  CD1 LEU A  52       2.886  10.318   5.489  1.00 93.78           C  
ATOM    843 HD11 LEU A  52       3.640   9.850   4.855  1.00 93.78           H  
ATOM    844 HD12 LEU A  52       2.452   9.566   6.147  1.00 93.78           H  
ATOM    845 HD13 LEU A  52       2.098  10.736   4.862  1.00 93.78           H  
ATOM    846  CD2 LEU A  52       4.598  10.817   7.193  1.00 93.78           C  
ATOM    847 HD21 LEU A  52       5.312  10.285   6.564  1.00 93.78           H  
ATOM    848 HD22 LEU A  52       4.131  10.135   7.903  1.00 93.78           H  
ATOM    849 HD23 LEU A  52       5.113  11.578   7.778  1.00 93.78           H  
ATOM    850  N   VAL A  53       6.402  14.945   4.809  1.00 89.60           N  
ATOM    851  H   VAL A  53       7.070  14.275   5.162  1.00 89.60           H  
ATOM    852  CA  VAL A  53       6.853  15.931   3.816  1.00 89.60           C  
ATOM    853  HA  VAL A  53       5.988  16.462   3.419  1.00 89.60           H  
ATOM    854  C   VAL A  53       7.511  15.185   2.666  1.00 89.60           C  
ATOM    855  CB  VAL A  53       7.791  16.995   4.420  1.00 89.60           C  
ATOM    856  HB  VAL A  53       8.725  16.532   4.738  1.00 89.60           H  
ATOM    857  O   VAL A  53       8.611  14.663   2.821  1.00 89.60           O  
ATOM    858  CG1 VAL A  53       8.128  18.072   3.382  1.00 89.60           C  
ATOM    859 HG11 VAL A  53       8.662  17.632   2.540  1.00 89.60           H  
ATOM    860 HG12 VAL A  53       7.209  18.534   3.022  1.00 89.60           H  
ATOM    861 HG13 VAL A  53       8.769  18.833   3.828  1.00 89.60           H  
ATOM    862  CG2 VAL A  53       7.167  17.685   5.642  1.00 89.60           C  
ATOM    863 HG21 VAL A  53       7.028  16.962   6.445  1.00 89.60           H  
ATOM    864 HG22 VAL A  53       6.201  18.114   5.373  1.00 89.60           H  
ATOM    865 HG23 VAL A  53       7.829  18.472   6.002  1.00 89.60           H  
ATOM    866  N   CYS A  54       6.830  15.109   1.526  1.00 89.03           N  
ATOM    867  H   CYS A  54       5.974  15.640   1.451  1.00 89.03           H  
ATOM    868  CA  CYS A  54       7.338  14.480   0.311  1.00 89.03           C  
ATOM    869  HA  CYS A  54       8.090  13.730   0.557  1.00 89.03           H  
ATOM    870  C   CYS A  54       7.981  15.553  -0.568  1.00 89.03           C  
ATOM    871  CB  CYS A  54       6.168  13.781  -0.397  1.00 89.03           C  
ATOM    872  HB2 CYS A  54       5.460  14.522  -0.768  1.00 89.03           H  
ATOM    873  HB3 CYS A  54       5.653  13.127   0.307  1.00 89.03           H  
ATOM    874  O   CYS A  54       7.285  16.464  -1.002  1.00 89.03           O  
ATOM    875  SG  CYS A  54       6.782  12.771  -1.775  1.00 89.03           S  
ATOM    876  HG  CYS A  54       7.562  13.690  -2.352  1.00 89.03           H  
ATOM    877  N   PHE A  55       9.277  15.467  -0.848  1.00 85.81           N  
ATOM    878  H   PHE A  55       9.795  14.660  -0.532  1.00 85.81           H  
ATOM    879  CA  PHE A  55       9.993  16.422  -1.703  1.00 85.81           C  
ATOM    880  HA  PHE A  55       9.310  17.209  -2.021  1.00 85.81           H  
ATOM    881  C   PHE A  55      10.459  15.716  -2.978  1.00 85.81           C  
ATOM    882  CB  PHE A  55      11.119  17.133  -0.934  1.00 85.81           C  
ATOM    883  HB2 PHE A  55      10.677  17.813  -0.206  1.00 85.81           H  
ATOM    884  HB3 PHE A  55      11.712  17.730  -1.627  1.00 85.81           H  
ATOM    885  O   PHE A  55      10.986  14.605  -2.949  1.00 85.81           O  
ATOM    886  CG  PHE A  55      12.009  16.165  -0.204  1.00 85.81           C  
ATOM    887  CD1 PHE A  55      11.619  15.709   1.069  1.00 85.81           C  
ATOM    888  HD1 PHE A  55      10.772  16.153   1.570  1.00 85.81           H  
ATOM    889  CD2 PHE A  55      13.108  15.594  -0.863  1.00 85.81           C  
ATOM    890  HD2 PHE A  55      13.413  15.942  -1.839  1.00 85.81           H  
ATOM    891  CE1 PHE A  55      12.258  14.608   1.644  1.00 85.81           C  
ATOM    892  HE1 PHE A  55      11.919  14.209   2.588  1.00 85.81           H  
ATOM    893  CE2 PHE A  55      13.728  14.479  -0.290  1.00 85.81           C  
ATOM    894  HE2 PHE A  55      14.492  13.950  -0.840  1.00 85.81           H  
ATOM    895  CZ  PHE A  55      13.269  13.966   0.931  1.00 85.81           C  
ATOM    896  HZ  PHE A  55      13.626  13.020   1.310  1.00 85.81           H  
ATOM    897  N   ARG A  56      10.187  16.362  -4.110  1.00 84.86           N  
ATOM    898  H   ARG A  56       9.773  17.278  -4.016  1.00 84.86           H  
ATOM    899  CA  ARG A  56      10.437  15.882  -5.474  1.00 84.86           C  
ATOM    900  HA  ARG A  56      10.663  14.816  -5.458  1.00 84.86           H  
ATOM    901  C   ARG A  56      11.653  16.560  -6.098  1.00 84.86           C  
ATOM    902  CB  ARG A  56       9.183  16.129  -6.338  1.00 84.86           C  
ATOM    903  HB2 ARG A  56       9.407  15.828  -7.362  1.00 84.86           H  
ATOM    904  HB3 ARG A  56       8.948  17.194  -6.341  1.00 84.86           H  
ATOM    905  O   ARG A  56      12.322  15.942  -6.914  1.00 84.86           O  
ATOM    906  CG  ARG A  56       7.952  15.341  -5.856  1.00 84.86           C  
ATOM    907  HG2 ARG A  56       8.219  14.285  -5.813  1.00 84.86           H  
ATOM    908  HG3 ARG A  56       7.670  15.661  -4.853  1.00 84.86           H  
ATOM    909  CD  ARG A  56       6.738  15.492  -6.791  1.00 84.86           C  
ATOM    910  HD2 ARG A  56       7.066  15.340  -7.820  1.00 84.86           H  
ATOM    911  HD3 ARG A  56       6.028  14.704  -6.544  1.00 84.86           H  
ATOM    912  NE  ARG A  56       6.083  16.810  -6.681  1.00 84.86           N  
ATOM    913  HE  ARG A  56       6.609  17.615  -6.987  1.00 84.86           H  
ATOM    914  NH1 ARG A  56       3.943  16.220  -6.067  1.00 84.86           N  
ATOM    915 HH11 ARG A  56       4.201  15.244  -6.032  1.00 84.86           H  
ATOM    916 HH12 ARG A  56       3.111  16.508  -5.572  1.00 84.86           H  
ATOM    917  NH2 ARG A  56       4.483  18.337  -6.124  1.00 84.86           N  
ATOM    918 HH21 ARG A  56       3.777  18.452  -5.411  1.00 84.86           H  
ATOM    919 HH22 ARG A  56       5.159  19.072  -6.275  1.00 84.86           H  
ATOM    920  CZ  ARG A  56       4.852  17.115  -6.311  1.00 84.86           C  
ATOM    921  N   SER A  57      11.900  17.819  -5.735  1.00 84.61           N  
ATOM    922  H   SER A  57      11.309  18.239  -5.032  1.00 84.61           H  
ATOM    923  CA  SER A  57      13.086  18.587  -6.127  1.00 84.61           C  
ATOM    924  HA  SER A  57      13.933  17.903  -6.187  1.00 84.61           H  
ATOM    925  C   SER A  57      13.416  19.665  -5.088  1.00 84.61           C  
ATOM    926  CB  SER A  57      12.906  19.230  -7.507  1.00 84.61           C  
ATOM    927  HB2 SER A  57      12.740  18.449  -8.248  1.00 84.61           H  
ATOM    928  HB3 SER A  57      13.816  19.767  -7.774  1.00 84.61           H  
ATOM    929  O   SER A  57      12.540  20.069  -4.317  1.00 84.61           O  
ATOM    930  OG  SER A  57      11.809  20.132  -7.515  1.00 84.61           O  
ATOM    931  HG  SER A  57      11.021  19.613  -7.338  1.00 84.61           H  
ATOM    932  N   GLY A  58      14.646  20.162  -5.113  1.00 83.78           N  
ATOM    933  H   GLY A  58      15.298  19.647  -5.688  1.00 83.78           H  
ATOM    934  CA  GLY A  58      15.276  20.970  -4.084  1.00 83.78           C  
ATOM    935  HA2 GLY A  58      16.026  21.606  -4.555  1.00 83.78           H  
ATOM    936  HA3 GLY A  58      14.526  21.615  -3.626  1.00 83.78           H  
ATOM    937  C   GLY A  58      15.952  20.154  -2.973  1.00 83.78           C  
ATOM    938  O   GLY A  58      15.691  18.971  -2.756  1.00 83.78           O  
ATOM    939  N   LYS A  59      16.785  20.839  -2.190  1.00 85.01           N  
ATOM    940  H   LYS A  59      16.933  21.816  -2.401  1.00 85.01           H  
ATOM    941  CA  LYS A  59      17.367  20.303  -0.955  1.00 85.01           C  
ATOM    942  HA  LYS A  59      17.305  19.215  -0.969  1.00 85.01           H  
ATOM    943  C   LYS A  59      16.593  20.795   0.254  1.00 85.01           C  
ATOM    944  CB  LYS A  59      18.841  20.691  -0.844  1.00 85.01           C  
ATOM    945  HB2 LYS A  59      19.207  20.433   0.150  1.00 85.01           H  
ATOM    946  HB3 LYS A  59      18.935  21.768  -0.982  1.00 85.01           H  
ATOM    947  O   LYS A  59      16.222  21.968   0.340  1.00 85.01           O  
ATOM    948  CG  LYS A  59      19.696  19.966  -1.883  1.00 85.01           C  
ATOM    949  HG2 LYS A  59      19.285  20.124  -2.880  1.00 85.01           H  
ATOM    950  HG3 LYS A  59      19.708  18.897  -1.667  1.00 85.01           H  
ATOM    951  CD  LYS A  59      21.114  20.526  -1.824  1.00 85.01           C  
ATOM    952  HD2 LYS A  59      21.080  21.602  -1.999  1.00 85.01           H  
ATOM    953  HD3 LYS A  59      21.534  20.340  -0.836  1.00 85.01           H  
ATOM    954  CE  LYS A  59      21.977  19.862  -2.891  1.00 85.01           C  
ATOM    955  HE2 LYS A  59      21.499  20.003  -3.860  1.00 85.01           H  
ATOM    956  HE3 LYS A  59      22.027  18.792  -2.688  1.00 85.01           H  
ATOM    957  NZ  LYS A  59      23.324  20.470  -2.879  1.00 85.01           N  
ATOM    958  HZ1 LYS A  59      23.761  20.305  -1.984  1.00 85.01           H  
ATOM    959  HZ2 LYS A  59      23.897  20.083  -3.615  1.00 85.01           H  
ATOM    960  HZ3 LYS A  59      23.238  21.469  -3.000  1.00 85.01           H  
ATOM    961  N   LEU A  60      16.402  19.907   1.223  1.00 86.72           N  
ATOM    962  H   LEU A  60      16.745  18.968   1.078  1.00 86.72           H  
ATOM    963  CA  LEU A  60      15.753  20.225   2.488  1.00 86.72           C  
ATOM    964  HA  LEU A  60      15.626  21.306   2.560  1.00 86.72           H  
ATOM    965  C   LEU A  60      16.656  19.787   3.639  1.00 86.72           C  
ATOM    966  CB  LEU A  60      14.344  19.606   2.485  1.00 86.72           C  
ATOM    967  HB2 LEU A  60      14.419  18.520   2.434  1.00 86.72           H  
ATOM    968  HB3 LEU A  60      13.855  19.936   1.568  1.00 86.72           H  
ATOM    969  O   LEU A  60      16.990  18.615   3.779  1.00 86.72           O  
ATOM    970  CG  LEU A  60      13.446  20.009   3.671  1.00 86.72           C  
ATOM    971  HG  LEU A  60      13.512  21.084   3.839  1.00 86.72           H  
ATOM    972  CD1 LEU A  60      11.990  19.657   3.361  1.00 86.72           C  
ATOM    973 HD11 LEU A  60      11.337  20.045   4.144  1.00 86.72           H  
ATOM    974 HD12 LEU A  60      11.695  20.085   2.403  1.00 86.72           H  
ATOM    975 HD13 LEU A  60      11.883  18.574   3.295  1.00 86.72           H  
ATOM    976  CD2 LEU A  60      13.816  19.280   4.958  1.00 86.72           C  
ATOM    977 HD21 LEU A  60      14.107  18.256   4.722  1.00 86.72           H  
ATOM    978 HD22 LEU A  60      12.979  19.284   5.656  1.00 86.72           H  
ATOM    979 HD23 LEU A  60      14.656  19.783   5.436  1.00 86.72           H  
ATOM    980  N   THR A  61      17.043  20.739   4.482  1.00 89.36           N  
ATOM    981  H   THR A  61      16.720  21.680   4.306  1.00 89.36           H  
ATOM    982  CA  THR A  61      17.682  20.461   5.772  1.00 89.36           C  
ATOM    983  HA  THR A  61      17.987  19.415   5.817  1.00 89.36           H  
ATOM    984  C   THR A  61      16.675  20.722   6.875  1.00 89.36           C  
ATOM    985  CB  THR A  61      18.935  21.310   5.982  1.00 89.36           C  
ATOM    986  HB  THR A  61      18.655  22.362   6.033  1.00 89.36           H  
ATOM    987  O   THR A  61      16.050  21.780   6.904  1.00 89.36           O  
ATOM    988  CG2 THR A  61      19.685  20.938   7.260  1.00 89.36           C  
ATOM    989 HG21 THR A  61      19.931  19.876   7.249  1.00 89.36           H  
ATOM    990 HG22 THR A  61      19.077  21.160   8.137  1.00 89.36           H  
ATOM    991 HG23 THR A  61      20.608  21.515   7.319  1.00 89.36           H  
ATOM    992  OG1 THR A  61      19.819  21.135   4.903  1.00 89.36           O  
ATOM    993  HG1 THR A  61      19.303  21.155   4.094  1.00 89.36           H  
ATOM    994  N   ILE A  62      16.498  19.777   7.787  1.00 92.25           N  
ATOM    995  H   ILE A  62      17.035  18.925   7.713  1.00 92.25           H  
ATOM    996  CA  ILE A  62      15.614  19.931   8.939  1.00 92.25           C  
ATOM    997  HA  ILE A  62      15.326  20.980   9.011  1.00 92.25           H  
ATOM    998  C   ILE A  62      16.375  19.591  10.213  1.00 92.25           C  
ATOM    999  CB  ILE A  62      14.317  19.120   8.753  1.00 92.25           C  
ATOM   1000  HB  ILE A  62      13.858  19.456   7.824  1.00 92.25           H  
ATOM   1001  O   ILE A  62      17.137  18.629  10.244  1.00 92.25           O  
ATOM   1002  CG1 ILE A  62      13.322  19.435   9.890  1.00 92.25           C  
ATOM   1003 HG12 ILE A  62      13.239  20.517  10.002  1.00 92.25           H  
ATOM   1004 HG13 ILE A  62      13.694  19.036  10.833  1.00 92.25           H  
ATOM   1005  CG2 ILE A  62      14.612  17.616   8.618  1.00 92.25           C  
ATOM   1006 HG21 ILE A  62      15.108  17.251   9.518  1.00 92.25           H  
ATOM   1007 HG22 ILE A  62      15.265  17.435   7.764  1.00 92.25           H  
ATOM   1008 HG23 ILE A  62      13.696  17.047   8.457  1.00 92.25           H  
ATOM   1009  CD1 ILE A  62      11.921  18.878   9.630  1.00 92.25           C  
ATOM   1010 HD11 ILE A  62      11.252  19.175  10.438  1.00 92.25           H  
ATOM   1011 HD12 ILE A  62      11.534  19.253   8.682  1.00 92.25           H  
ATOM   1012 HD13 ILE A  62      11.962  17.789   9.604  1.00 92.25           H  
ATOM   1013  N   SER A  63      16.185  20.373  11.269  1.00 92.02           N  
ATOM   1014  H   SER A  63      15.596  21.188  11.180  1.00 92.02           H  
ATOM   1015  CA  SER A  63      16.842  20.130  12.550  1.00 92.02           C  
ATOM   1016  HA  SER A  63      17.126  19.078  12.587  1.00 92.02           H  
ATOM   1017  C   SER A  63      15.923  20.362  13.736  1.00 92.02           C  
ATOM   1018  CB  SER A  63      18.126  20.954  12.674  1.00 92.02           C  
ATOM   1019  HB2 SER A  63      18.778  20.708  11.836  1.00 92.02           H  
ATOM   1020  HB3 SER A  63      18.637  20.679  13.597  1.00 92.02           H  
ATOM   1021  O   SER A  63      14.994  21.163  13.675  1.00 92.02           O  
ATOM   1022  OG  SER A  63      17.891  22.354  12.673  1.00 92.02           O  
ATOM   1023  HG  SER A  63      18.760  22.758  12.610  1.00 92.02           H  
ATOM   1024  N   ASN A  64      16.192  19.665  14.832  1.00 89.72           N  
ATOM   1025  H   ASN A  64      16.991  19.048  14.796  1.00 89.72           H  
ATOM   1026  CA  ASN A  64      15.647  19.955  16.155  1.00 89.72           C  
ATOM   1027  HA  ASN A  64      15.094  20.894  16.121  1.00 89.72           H  
ATOM   1028  C   ASN A  64      16.823  20.190  17.133  1.00 89.72           C  
ATOM   1029  CB  ASN A  64      14.636  18.842  16.528  1.00 89.72           C  
ATOM   1030  HB2 ASN A  64      13.890  18.774  15.736  1.00 89.72           H  
ATOM   1031  HB3 ASN A  64      14.110  19.113  17.443  1.00 89.72           H  
ATOM   1032  O   ASN A  64      17.932  20.500  16.704  1.00 89.72           O  
ATOM   1033  CG  ASN A  64      15.256  17.470  16.722  1.00 89.72           C  
ATOM   1034  ND2 ASN A  64      14.528  16.394  16.555  1.00 89.72           N  
ATOM   1035 HD21 ASN A  64      15.043  15.526  16.599  1.00 89.72           H  
ATOM   1036 HD22 ASN A  64      13.583  16.455  16.203  1.00 89.72           H  
ATOM   1037  OD1 ASN A  64      16.404  17.349  17.085  1.00 89.72           O  
ATOM   1038  N   ASN A  65      16.600  20.071  18.446  1.00 84.75           N  
ATOM   1039  H   ASN A  65      15.671  19.831  18.759  1.00 84.75           H  
ATOM   1040  CA  ASN A  65      17.654  20.277  19.454  1.00 84.75           C  
ATOM   1041  HA  ASN A  65      18.194  21.191  19.210  1.00 84.75           H  
ATOM   1042  C   ASN A  65      18.715  19.157  19.511  1.00 84.75           C  
ATOM   1043  CB  ASN A  65      16.996  20.449  20.834  1.00 84.75           C  
ATOM   1044  HB2 ASN A  65      17.777  20.484  21.593  1.00 84.75           H  
ATOM   1045  HB3 ASN A  65      16.366  19.585  21.047  1.00 84.75           H  
ATOM   1046  O   ASN A  65      19.706  19.305  20.224  1.00 84.75           O  
ATOM   1047  CG  ASN A  65      16.179  21.719  20.982  1.00 84.75           C  
ATOM   1048  ND2 ASN A  65      15.450  21.839  22.066  1.00 84.75           N  
ATOM   1049 HD21 ASN A  65      14.952  22.711  22.170  1.00 84.75           H  
ATOM   1050 HD22 ASN A  65      15.495  21.133  22.787  1.00 84.75           H  
ATOM   1051  OD1 ASN A  65      16.165  22.612  20.153  1.00 84.75           O  
ATOM   1052  N   HIS A  66      18.499  18.036  18.824  1.00 84.63           N  
ATOM   1053  H   HIS A  66      17.689  17.992  18.222  1.00 84.63           H  
ATOM   1054  CA  HIS A  66      19.329  16.830  18.901  1.00 84.63           C  
ATOM   1055  HA  HIS A  66      20.210  17.022  19.513  1.00 84.63           H  
ATOM   1056  C   HIS A  66      19.840  16.379  17.531  1.00 84.63           C  
ATOM   1057  CB  HIS A  66      18.510  15.711  19.562  1.00 84.63           C  
ATOM   1058  HB2 HIS A  66      17.656  15.468  18.929  1.00 84.63           H  
ATOM   1059  HB3 HIS A  66      19.129  14.817  19.633  1.00 84.63           H  
ATOM   1060  O   HIS A  66      20.999  15.994  17.411  1.00 84.63           O  
ATOM   1061  CG  HIS A  66      18.020  16.070  20.942  1.00 84.63           C  
ATOM   1062  CD2 HIS A  66      16.719  16.167  21.350  1.00 84.63           C  
ATOM   1063  HD2 HIS A  66      15.854  15.965  20.735  1.00 84.63           H  
ATOM   1064  ND1 HIS A  66      18.807  16.428  22.010  1.00 84.63           N  
ATOM   1065  HD1 HIS A  66      19.809  16.551  21.980  1.00 84.63           H  
ATOM   1066  CE1 HIS A  66      18.000  16.727  23.040  1.00 84.63           C  
ATOM   1067  HE1 HIS A  66      18.332  17.069  24.009  1.00 84.63           H  
ATOM   1068  NE2 HIS A  66      16.711  16.596  22.683  1.00 84.63           N  
ATOM   1069  N   ASP A  67      18.996  16.476  16.506  1.00 84.15           N  
ATOM   1070  H   ASP A  67      18.064  16.821  16.691  1.00 84.15           H  
ATOM   1071  CA  ASP A  67      19.219  15.896  15.189  1.00 84.15           C  
ATOM   1072  HA  ASP A  67      20.179  15.378  15.181  1.00 84.15           H  
ATOM   1073  C   ASP A  67      19.227  16.983  14.114  1.00 84.15           C  
ATOM   1074  CB  ASP A  67      18.128  14.858  14.878  1.00 84.15           C  
ATOM   1075  HB2 ASP A  67      18.384  14.345  13.950  1.00 84.15           H  
ATOM   1076  HB3 ASP A  67      17.185  15.381  14.717  1.00 84.15           H  
ATOM   1077  O   ASP A  67      18.457  17.945  14.168  1.00 84.15           O  
ATOM   1078  CG  ASP A  67      17.936  13.816  15.983  1.00 84.15           C  
ATOM   1079  OD1 ASP A  67      18.953  13.244  16.426  1.00 84.15           O  
ATOM   1080  OD2 ASP A  67      16.755  13.618  16.372  1.00 84.15           O  
ATOM   1081  N   THR A  68      20.063  16.799  13.094  1.00 90.38           N  
ATOM   1082  H   THR A  68      20.656  15.981  13.111  1.00 90.38           H  
ATOM   1083  CA  THR A  68      19.977  17.521  11.820  1.00 90.38           C  
ATOM   1084  HA  THR A  68      19.036  18.070  11.774  1.00 90.38           H  
ATOM   1085  C   THR A  68      19.985  16.500  10.696  1.00 90.38           C  
ATOM   1086  CB  THR A  68      21.116  18.532  11.651  1.00 90.38           C  
ATOM   1087  HB  THR A  68      22.077  18.020  11.715  1.00 90.38           H  
ATOM   1088  O   THR A  68      20.888  15.672  10.619  1.00 90.38           O  
ATOM   1089  CG2 THR A  68      21.031  19.295  10.328  1.00 90.38           C  
ATOM   1090 HG21 THR A  68      21.798  20.069  10.307  1.00 90.38           H  
ATOM   1091 HG22 THR A  68      21.206  18.615   9.494  1.00 90.38           H  
ATOM   1092 HG23 THR A  68      20.048  19.751  10.215  1.00 90.38           H  
ATOM   1093  OG1 THR A  68      21.028  19.489  12.682  1.00 90.38           O  
ATOM   1094  HG1 THR A  68      20.907  19.000  13.499  1.00 90.38           H  
ATOM   1095  N   ILE A  69      18.972  16.553   9.837  1.00 91.86           N  
ATOM   1096  H   ILE A  69      18.283  17.283   9.952  1.00 91.86           H  
ATOM   1097  CA  ILE A  69      18.800  15.646   8.707  1.00 91.86           C  
ATOM   1098  HA  ILE A  69      19.630  14.940   8.690  1.00 91.86           H  
ATOM   1099  C   ILE A  69      18.864  16.449   7.418  1.00 91.86           C  
ATOM   1100  CB  ILE A  69      17.507  14.816   8.845  1.00 91.86           C  
ATOM   1101  HB  ILE A  69      16.657  15.491   8.955  1.00 91.86           H  
ATOM   1102  O   ILE A  69      18.128  17.420   7.230  1.00 91.86           O  
ATOM   1103  CG1 ILE A  69      17.630  13.956  10.121  1.00 91.86           C  
ATOM   1104 HG12 ILE A  69      18.574  13.412  10.097  1.00 91.86           H  
ATOM   1105 HG13 ILE A  69      17.643  14.608  10.994  1.00 91.86           H  
ATOM   1106  CG2 ILE A  69      17.272  13.943   7.598  1.00 91.86           C  
ATOM   1107 HG21 ILE A  69      17.210  14.557   6.700  1.00 91.86           H  
ATOM   1108 HG22 ILE A  69      16.325  13.411   7.683  1.00 91.86           H  
ATOM   1109 HG23 ILE A  69      18.083  13.224   7.478  1.00 91.86           H  
ATOM   1110  CD1 ILE A  69      16.517  12.936  10.331  1.00 91.86           C  
ATOM   1111 HD11 ILE A  69      16.648  12.500  11.321  1.00 91.86           H  
ATOM   1112 HD12 ILE A  69      15.548  13.431  10.270  1.00 91.86           H  
ATOM   1113 HD13 ILE A  69      16.573  12.141   9.588  1.00 91.86           H  
ATOM   1114  N   TYR A  70      19.746  16.002   6.534  1.00 88.12           N  
ATOM   1115  H   TYR A  70      20.273  15.172   6.765  1.00 88.12           H  
ATOM   1116  CA  TYR A  70      19.901  16.500   5.178  1.00 88.12           C  
ATOM   1117  HA  TYR A  70      19.450  17.489   5.087  1.00 88.12           H  
ATOM   1118  C   TYR A  70      19.178  15.534   4.244  1.00 88.12           C  
ATOM   1119  CB  TYR A  70      21.394  16.619   4.851  1.00 88.12           C  
ATOM   1120  HB2 TYR A  70      21.844  15.626   4.866  1.00 88.12           H  
ATOM   1121  HB3 TYR A  70      21.500  17.008   3.839  1.00 88.12           H  
ATOM   1122  O   TYR A  70      19.415  14.328   4.300  1.00 88.12           O  
ATOM   1123  CG  TYR A  70      22.155  17.517   5.810  1.00 88.12           C  
ATOM   1124  CD1 TYR A  70      22.254  18.895   5.549  1.00 88.12           C  
ATOM   1125  HD1 TYR A  70      21.795  19.309   4.662  1.00 88.12           H  
ATOM   1126  CD2 TYR A  70      22.741  16.979   6.975  1.00 88.12           C  
ATOM   1127  HD2 TYR A  70      22.669  15.921   7.178  1.00 88.12           H  
ATOM   1128  CE1 TYR A  70      22.944  19.738   6.440  1.00 88.12           C  
ATOM   1129  HE1 TYR A  70      23.013  20.795   6.228  1.00 88.12           H  
ATOM   1130  CE2 TYR A  70      23.424  17.819   7.874  1.00 88.12           C  
ATOM   1131  HE2 TYR A  70      23.875  17.415   8.769  1.00 88.12           H  
ATOM   1132  OH  TYR A  70      24.193  20.009   8.470  1.00 88.12           O  
ATOM   1133  HH  TYR A  70      24.227  20.912   8.146  1.00 88.12           H  
ATOM   1134  CZ  TYR A  70      23.530  19.199   7.605  1.00 88.12           C  
ATOM   1135  N   CYS A  71      18.254  16.054   3.444  1.00 85.00           N  
ATOM   1136  H   CYS A  71      18.091  17.051   3.453  1.00 85.00           H  
ATOM   1137  CA  CYS A  71      17.424  15.259   2.549  1.00 85.00           C  
ATOM   1138  HA  CYS A  71      17.548  14.198   2.764  1.00 85.00           H  
ATOM   1139  C   CYS A  71      17.841  15.512   1.100  1.00 85.00           C  
ATOM   1140  CB  CYS A  71      15.950  15.627   2.760  1.00 85.00           C  
ATOM   1141  HB2 CYS A  71      15.325  14.957   2.169  1.00 85.00           H  
ATOM   1142  HB3 CYS A  71      15.785  16.644   2.404  1.00 85.00           H  
ATOM   1143  O   CYS A  71      17.804  16.663   0.654  1.00 85.00           O  
ATOM   1144  SG  CYS A  71      15.495  15.524   4.511  1.00 85.00           S  
ATOM   1145  HG  CYS A  71      16.350  16.474   4.903  1.00 85.00           H  
ATOM   1146  N   ASP A  72      18.168  14.438   0.383  1.00 79.26           N  
ATOM   1147  H   ASP A  72      18.188  13.532   0.828  1.00 79.26           H  
ATOM   1148  CA  ASP A  72      18.419  14.452  -1.060  1.00 79.26           C  
ATOM   1149  HA  ASP A  72      18.687  15.460  -1.375  1.00 79.26           H  
ATOM   1150  C   ASP A  72      17.158  14.028  -1.821  1.00 79.26           C  
ATOM   1151  CB  ASP A  72      19.588  13.520  -1.410  1.00 79.26           C  
ATOM   1152  HB2 ASP A  72      19.669  13.457  -2.495  1.00 79.26           H  
ATOM   1153  HB3 ASP A  72      19.373  12.521  -1.032  1.00 79.26           H  
ATOM   1154  O   ASP A  72      16.478  13.088  -1.421  1.00 79.26           O  
ATOM   1155  CG  ASP A  72      20.935  14.002  -0.863  1.00 79.26           C  
ATOM   1156  OD1 ASP A  72      21.199  15.226  -0.929  1.00 79.26           O  
ATOM   1157  OD2 ASP A  72      21.712  13.131  -0.410  1.00 79.26           O  
ATOM   1158  N   GLU A  73      16.828  14.712  -2.914  1.00 78.21           N  
ATOM   1159  H   GLU A  73      17.442  15.452  -3.224  1.00 78.21           H  
ATOM   1160  CA  GLU A  73      15.643  14.437  -3.735  1.00 78.21           C  
ATOM   1161  HA  GLU A  73      14.803  14.329  -3.048  1.00 78.21           H  
ATOM   1162  C   GLU A  73      15.752  13.145  -4.579  1.00 78.21           C  
ATOM   1163  CB  GLU A  73      15.362  15.659  -4.631  1.00 78.21           C  
ATOM   1164  HB2 GLU A  73      14.395  15.533  -5.116  1.00 78.21           H  
ATOM   1165  HB3 GLU A  73      15.303  16.539  -3.990  1.00 78.21           H  
ATOM   1166  O   GLU A  73      16.834  12.835  -5.084  1.00 78.21           O  
ATOM   1167  CG  GLU A  73      16.451  15.856  -5.713  1.00 78.21           C  
ATOM   1168  HG2 GLU A  73      16.315  15.097  -6.483  1.00 78.21           H  
ATOM   1169  HG3 GLU A  73      17.436  15.711  -5.269  1.00 78.21           H  
ATOM   1170  CD  GLU A  73      16.447  17.238  -6.370  1.00 78.21           C  
ATOM   1171  OE1 GLU A  73      16.647  17.358  -7.595  1.00 78.21           O  
ATOM   1172  OE2 GLU A  73      16.269  18.225  -5.643  1.00 78.21           O  
ATOM   1173  N   PRO A  74      14.641  12.422  -4.835  1.00 87.99           N  
ATOM   1174  CA  PRO A  74      13.335  12.504  -4.178  1.00 87.99           C  
ATOM   1175  HA  PRO A  74      13.083  13.537  -3.938  1.00 87.99           H  
ATOM   1176  C   PRO A  74      13.265  11.649  -2.898  1.00 87.99           C  
ATOM   1177  CB  PRO A  74      12.346  11.998  -5.231  1.00 87.99           C  
ATOM   1178  HB2 PRO A  74      12.103  12.809  -5.917  1.00 87.99           H  
ATOM   1179  HB3 PRO A  74      11.439  11.588  -4.789  1.00 87.99           H  
ATOM   1180  O   PRO A  74      13.896  10.598  -2.775  1.00 87.99           O  
ATOM   1181  CG  PRO A  74      13.152  10.931  -5.972  1.00 87.99           C  
ATOM   1182  HG2 PRO A  74      12.804  10.803  -6.997  1.00 87.99           H  
ATOM   1183  HG3 PRO A  74      13.099   9.984  -5.435  1.00 87.99           H  
ATOM   1184  CD  PRO A  74      14.587  11.457  -5.924  1.00 87.99           C  
ATOM   1185  HD2 PRO A  74      15.286  10.639  -5.751  1.00 87.99           H  
ATOM   1186  HD3 PRO A  74      14.827  11.960  -6.861  1.00 87.99           H  
ATOM   1187  N   GLY A  75      12.410  12.045  -1.954  1.00 89.84           N  
ATOM   1188  H   GLY A  75      11.888  12.898  -2.092  1.00 89.84           H  
ATOM   1189  CA  GLY A  75      12.218  11.294  -0.715  1.00 89.84           C  
ATOM   1190  HA2 GLY A  75      13.143  11.323  -0.139  1.00 89.84           H  
ATOM   1191  HA3 GLY A  75      12.017  10.250  -0.958  1.00 89.84           H  
ATOM   1192  C   GLY A  75      11.073  11.819   0.144  1.00 89.84           C  
ATOM   1193  O   GLY A  75      10.286  12.674  -0.268  1.00 89.84           O  
ATOM   1194  N   MET A  76      10.951  11.271   1.353  1.00 93.06           N  
ATOM   1195  H   MET A  76      11.625  10.574   1.637  1.00 93.06           H  
ATOM   1196  CA  MET A  76       9.914  11.671   2.300  1.00 93.06           C  
ATOM   1197  HA  MET A  76       9.572  12.668   2.021  1.00 93.06           H  
ATOM   1198  C   MET A  76      10.457  11.747   3.721  1.00 93.06           C  
ATOM   1199  CB  MET A  76       8.709  10.725   2.205  1.00 93.06           C  
ATOM   1200  HB2 MET A  76       9.006   9.730   2.536  1.00 93.06           H  
ATOM   1201  HB3 MET A  76       8.388  10.668   1.165  1.00 93.06           H  
ATOM   1202  O   MET A  76      11.051  10.790   4.222  1.00 93.06           O  
ATOM   1203  CG  MET A  76       7.516  11.203   3.040  1.00 93.06           C  
ATOM   1204  HG2 MET A  76       7.233  12.198   2.697  1.00 93.06           H  
ATOM   1205  HG3 MET A  76       7.808  11.274   4.088  1.00 93.06           H  
ATOM   1206  SD  MET A  76       6.057  10.132   2.929  1.00 93.06           S  
ATOM   1207  CE  MET A  76       6.644   8.680   3.847  1.00 93.06           C  
ATOM   1208  HE1 MET A  76       5.811   7.996   4.008  1.00 93.06           H  
ATOM   1209  HE2 MET A  76       7.419   8.166   3.279  1.00 93.06           H  
ATOM   1210  HE3 MET A  76       7.043   8.989   4.813  1.00 93.06           H  
ATOM   1211  N   LEU A  77      10.193  12.874   4.374  1.00 93.28           N  
ATOM   1212  H   LEU A  77       9.692  13.597   3.878  1.00 93.28           H  
ATOM   1213  CA  LEU A  77      10.390  13.046   5.803  1.00 93.28           C  
ATOM   1214  HA  LEU A  77      11.223  12.416   6.114  1.00 93.28           H  
ATOM   1215  C   LEU A  77       9.149  12.617   6.576  1.00 93.28           C  
ATOM   1216  CB  LEU A  77      10.722  14.505   6.121  1.00 93.28           C  
ATOM   1217  HB2 LEU A  77      10.507  14.694   7.172  1.00 93.28           H  
ATOM   1218  HB3 LEU A  77      10.059  15.138   5.531  1.00 93.28           H  
ATOM   1219  O   LEU A  77       8.024  12.940   6.194  1.00 93.28           O  
ATOM   1220  CG  LEU A  77      12.175  14.910   5.847  1.00 93.28           C  
ATOM   1221  HG  LEU A  77      12.464  14.642   4.830  1.00 93.28           H  
ATOM   1222  CD1 LEU A  77      12.259  16.422   6.012  1.00 93.28           C  
ATOM   1223 HD11 LEU A  77      11.734  16.911   5.190  1.00 93.28           H  
ATOM   1224 HD12 LEU A  77      11.824  16.729   6.963  1.00 93.28           H  
ATOM   1225 HD13 LEU A  77      13.308  16.718   5.995  1.00 93.28           H  
ATOM   1226  CD2 LEU A  77      13.125  14.247   6.845  1.00 93.28           C  
ATOM   1227 HD21 LEU A  77      14.119  14.690   6.780  1.00 93.28           H  
ATOM   1228 HD22 LEU A  77      13.217  13.185   6.620  1.00 93.28           H  
ATOM   1229 HD23 LEU A  77      12.749  14.374   7.861  1.00 93.28           H  
ATOM   1230  N   VAL A  78       9.379  11.957   7.703  1.00 94.82           N  
ATOM   1231  H   VAL A  78      10.340  11.723   7.908  1.00 94.82           H  
ATOM   1232  CA  VAL A  78       8.380  11.600   8.704  1.00 94.82           C  
ATOM   1233  HA  VAL A  78       7.389  11.893   8.356  1.00 94.82           H  
ATOM   1234  C   VAL A  78       8.699  12.368   9.978  1.00 94.82           C  
ATOM   1235  CB  VAL A  78       8.375  10.085   8.956  1.00 94.82           C  
ATOM   1236  HB  VAL A  78       9.331   9.788   9.386  1.00 94.82           H  
ATOM   1237  O   VAL A  78       9.772  12.207  10.562  1.00 94.82           O  
ATOM   1238  CG1 VAL A  78       7.279   9.704   9.946  1.00 94.82           C  
ATOM   1239 HG11 VAL A  78       7.313   8.628  10.118  1.00 94.82           H  
ATOM   1240 HG12 VAL A  78       7.437  10.200  10.904  1.00 94.82           H  
ATOM   1241 HG13 VAL A  78       6.305   9.981   9.543  1.00 94.82           H  
ATOM   1242  CG2 VAL A  78       8.170   9.290   7.661  1.00 94.82           C  
ATOM   1243 HG21 VAL A  78       9.063   9.360   7.039  1.00 94.82           H  
ATOM   1244 HG22 VAL A  78       7.989   8.240   7.890  1.00 94.82           H  
ATOM   1245 HG23 VAL A  78       7.321   9.691   7.107  1.00 94.82           H  
ATOM   1246  N   LEU A  79       7.771  13.221  10.403  1.00 92.84           N  
ATOM   1247  H   LEU A  79       6.926  13.320   9.859  1.00 92.84           H  
ATOM   1248  CA  LEU A  79       7.917  14.072  11.576  1.00 92.84           C  
ATOM   1249  HA  LEU A  79       8.928  13.981  11.973  1.00 92.84           H  
ATOM   1250  C   LEU A  79       6.941  13.613  12.655  1.00 92.84           C  
ATOM   1251  CB  LEU A  79       7.688  15.550  11.204  1.00 92.84           C  
ATOM   1252  HB2 LEU A  79       6.623  15.696  11.024  1.00 92.84           H  
ATOM   1253  HB3 LEU A  79       7.966  16.162  12.062  1.00 92.84           H  
ATOM   1254  O   LEU A  79       5.720  13.681  12.480  1.00 92.84           O  
ATOM   1255  CG  LEU A  79       8.445  16.055   9.963  1.00 92.84           C  
ATOM   1256  HG  LEU A  79       8.103  15.518   9.079  1.00 92.84           H  
ATOM   1257  CD1 LEU A  79       8.165  17.544   9.753  1.00 92.84           C  
ATOM   1258 HD11 LEU A  79       7.093  17.700   9.635  1.00 92.84           H  
ATOM   1259 HD12 LEU A  79       8.523  18.119  10.607  1.00 92.84           H  
ATOM   1260 HD13 LEU A  79       8.670  17.886   8.849  1.00 92.84           H  
ATOM   1261  CD2 LEU A  79       9.953  15.874  10.095  1.00 92.84           C  
ATOM   1262 HD21 LEU A  79      10.325  16.434  10.953  1.00 92.84           H  
ATOM   1263 HD22 LEU A  79      10.432  16.224   9.180  1.00 92.84           H  
ATOM   1264 HD23 LEU A  79      10.198  14.819  10.213  1.00 92.84           H  
ATOM   1265  N   LYS A  80       7.479  13.193  13.803  1.00 93.09           N  
ATOM   1266  H   LYS A  80       8.485  13.129  13.864  1.00 93.09           H  
ATOM   1267  CA  LYS A  80       6.673  12.961  15.004  1.00 93.09           C  
ATOM   1268  HA  LYS A  80       5.922  12.206  14.770  1.00 93.09           H  
ATOM   1269  C   LYS A  80       5.956  14.258  15.404  1.00 93.09           C  
ATOM   1270  CB  LYS A  80       7.580  12.444  16.132  1.00 93.09           C  
ATOM   1271  HB2 LYS A  80       8.242  13.250  16.446  1.00 93.09           H  
ATOM   1272  HB3 LYS A  80       8.190  11.620  15.761  1.00 93.09           H  
ATOM   1273  O   LYS A  80       6.538  15.339  15.305  1.00 93.09           O  
ATOM   1274  CG  LYS A  80       6.767  11.951  17.337  1.00 93.09           C  
ATOM   1275  HG2 LYS A  80       6.021  12.695  17.616  1.00 93.09           H  
ATOM   1276  HG3 LYS A  80       6.247  11.033  17.065  1.00 93.09           H  
ATOM   1277  CD  LYS A  80       7.651  11.684  18.558  1.00 93.09           C  
ATOM   1278  HD2 LYS A  80       8.245  12.567  18.792  1.00 93.09           H  
ATOM   1279  HD3 LYS A  80       8.332  10.863  18.335  1.00 93.09           H  
ATOM   1280  CE  LYS A  80       6.782  11.302  19.761  1.00 93.09           C  
ATOM   1281  HE2 LYS A  80       7.401  10.802  20.506  1.00 93.09           H  
ATOM   1282  HE3 LYS A  80       6.035  10.580  19.432  1.00 93.09           H  
ATOM   1283  NZ  LYS A  80       6.125  12.496  20.353  1.00 93.09           N  
ATOM   1284  HZ1 LYS A  80       5.421  12.209  21.016  1.00 93.09           H  
ATOM   1285  HZ2 LYS A  80       6.791  13.096  20.819  1.00 93.09           H  
ATOM   1286  HZ3 LYS A  80       5.677  13.049  19.636  1.00 93.09           H  
ATOM   1287  N   LYS A  81       4.731  14.161  15.921  1.00 88.90           N  
ATOM   1288  H   LYS A  81       4.307  13.246  15.982  1.00 88.90           H  
ATOM   1289  CA  LYS A  81       4.045  15.312  16.526  1.00 88.90           C  
ATOM   1290  HA  LYS A  81       4.141  16.152  15.838  1.00 88.90           H  
ATOM   1291  C   LYS A  81       4.684  15.759  17.845  1.00 88.90           C  
ATOM   1292  CB  LYS A  81       2.548  15.024  16.678  1.00 88.90           C  
ATOM   1293  HB2 LYS A  81       2.178  14.603  15.743  1.00 88.90           H  
ATOM   1294  HB3 LYS A  81       2.043  15.974  16.849  1.00 88.90           H  
ATOM   1295  O   LYS A  81       5.420  14.996  18.483  1.00 88.90           O  
ATOM   1296  CG  LYS A  81       2.169  14.056  17.809  1.00 88.90           C  
ATOM   1297  HG2 LYS A  81       2.589  13.070  17.612  1.00 88.90           H  
ATOM   1298  HG3 LYS A  81       2.557  14.416  18.763  1.00 88.90           H  
ATOM   1299  CD  LYS A  81       0.639  13.964  17.883  1.00 88.90           C  
ATOM   1300  HD2 LYS A  81       0.281  13.382  17.034  1.00 88.90           H  
ATOM   1301  HD3 LYS A  81       0.207  14.963  17.820  1.00 88.90           H  
ATOM   1302  CE  LYS A  81       0.152  13.328  19.185  1.00 88.90           C  
ATOM   1303  HE2 LYS A  81       0.653  12.373  19.343  1.00 88.90           H  
ATOM   1304  HE3 LYS A  81       0.394  13.989  20.017  1.00 88.90           H  
ATOM   1305  NZ  LYS A  81      -1.310  13.109  19.125  1.00 88.90           N  
ATOM   1306  HZ1 LYS A  81      -1.661  12.716  19.986  1.00 88.90           H  
ATOM   1307  HZ2 LYS A  81      -1.837  13.956  18.967  1.00 88.90           H  
ATOM   1308  HZ3 LYS A  81      -1.537  12.452  18.393  1.00 88.90           H  
ATOM   1309  N   GLU A  82       4.313  16.958  18.284  1.00 81.87           N  
ATOM   1310  H   GLU A  82       3.746  17.518  17.663  1.00 81.87           H  
ATOM   1311  CA  GLU A  82       4.735  17.588  19.539  1.00 81.87           C  
ATOM   1312  HA  GLU A  82       4.291  18.583  19.563  1.00 81.87           H  
ATOM   1313  C   GLU A  82       6.256  17.824  19.590  1.00 81.87           C  
ATOM   1314  CB  GLU A  82       4.162  16.824  20.753  1.00 81.87           C  
ATOM   1315  HB2 GLU A  82       4.553  15.806  20.763  1.00 81.87           H  
ATOM   1316  HB3 GLU A  82       4.508  17.305  21.667  1.00 81.87           H  
ATOM   1317  O   GLU A  82       6.953  17.400  20.514  1.00 81.87           O  
ATOM   1318  CG  GLU A  82       2.623  16.752  20.783  1.00 81.87           C  
ATOM   1319  HG2 GLU A  82       2.321  16.136  21.630  1.00 81.87           H  
ATOM   1320  HG3 GLU A  82       2.256  16.266  19.879  1.00 81.87           H  
ATOM   1321  CD  GLU A  82       1.983  18.135  20.916  1.00 81.87           C  
ATOM   1322  OE1 GLU A  82       1.057  18.457  20.140  1.00 81.87           O  
ATOM   1323  OE2 GLU A  82       2.477  18.928  21.748  1.00 81.87           O  
ATOM   1324  N   GLN A  83       6.794  18.489  18.561  1.00 84.63           N  
ATOM   1325  H   GLN A  83       6.181  18.793  17.818  1.00 84.63           H  
ATOM   1326  CA  GLN A  83       8.193  18.932  18.520  1.00 84.63           C  
ATOM   1327  HA  GLN A  83       8.532  19.066  19.547  1.00 84.63           H  
ATOM   1328  C   GLN A  83       8.347  20.288  17.826  1.00 84.63           C  
ATOM   1329  CB  GLN A  83       9.096  17.864  17.876  1.00 84.63           C  
ATOM   1330  HB2 GLN A  83       8.933  16.910  18.377  1.00 84.63           H  
ATOM   1331  HB3 GLN A  83      10.136  18.150  18.036  1.00 84.63           H  
ATOM   1332  O   GLN A  83       7.461  20.734  17.099  1.00 84.63           O  
ATOM   1333  CG  GLN A  83       8.867  17.679  16.368  1.00 84.63           C  
ATOM   1334  HG2 GLN A  83       7.836  17.364  16.209  1.00 84.63           H  
ATOM   1335  HG3 GLN A  83       9.016  18.622  15.843  1.00 84.63           H  
ATOM   1336  CD  GLN A  83       9.816  16.647  15.767  1.00 84.63           C  
ATOM   1337  NE2 GLN A  83       9.291  15.658  15.087  1.00 84.63           N  
ATOM   1338 HE21 GLN A  83       8.287  15.594  14.997  1.00 84.63           H  
ATOM   1339 HE22 GLN A  83       9.907  14.957  14.700  1.00 84.63           H  
ATOM   1340  OE1 GLN A  83      11.026  16.698  15.926  1.00 84.63           O  
ATOM   1341  N   VAL A  84       9.493  20.932  18.038  1.00 83.21           N  
ATOM   1342  H   VAL A  84      10.208  20.477  18.587  1.00 83.21           H  
ATOM   1343  CA  VAL A  84       9.885  22.163  17.346  1.00 83.21           C  
ATOM   1344  HA  VAL A  84       9.064  22.498  16.712  1.00 83.21           H  
ATOM   1345  C   VAL A  84      11.075  21.856  16.448  1.00 83.21           C  
ATOM   1346  CB  VAL A  84      10.196  23.295  18.340  1.00 83.21           C  
ATOM   1347  HB  VAL A  84      11.005  22.988  19.003  1.00 83.21           H  
ATOM   1348  O   VAL A  84      12.040  21.237  16.894  1.00 83.21           O  
ATOM   1349  CG1 VAL A  84      10.605  24.576  17.611  1.00 83.21           C  
ATOM   1350 HG11 VAL A  84      11.540  24.416  17.075  1.00 83.21           H  
ATOM   1351 HG12 VAL A  84       9.822  24.862  16.909  1.00 83.21           H  
ATOM   1352 HG13 VAL A  84      10.766  25.379  18.331  1.00 83.21           H  
ATOM   1353  CG2 VAL A  84       8.964  23.641  19.189  1.00 83.21           C  
ATOM   1354 HG21 VAL A  84       9.217  24.434  19.894  1.00 83.21           H  
ATOM   1355 HG22 VAL A  84       8.151  23.971  18.542  1.00 83.21           H  
ATOM   1356 HG23 VAL A  84       8.645  22.771  19.762  1.00 83.21           H  
ATOM   1357  N   VAL A  85      10.994  22.289  15.194  1.00 87.20           N  
ATOM   1358  H   VAL A  85      10.156  22.775  14.906  1.00 87.20           H  
ATOM   1359  CA  VAL A  85      12.019  22.079  14.173  1.00 87.20           C  
ATOM   1360  HA  VAL A  85      12.917  21.711  14.671  1.00 87.20           H  
ATOM   1361  C   VAL A  85      12.398  23.391  13.491  1.00 87.20           C  
ATOM   1362  CB  VAL A  85      11.600  21.010  13.139  1.00 87.20           C  
ATOM   1363  HB  VAL A  85      12.432  20.855  12.452  1.00 87.20           H  
ATOM   1364  O   VAL A  85      11.615  24.341  13.437  1.00 87.20           O  
ATOM   1365  CG1 VAL A  85      11.292  19.666  13.808  1.00 87.20           C  
ATOM   1366 HG11 VAL A  85      12.120  19.383  14.458  1.00 87.20           H  
ATOM   1367 HG12 VAL A  85      10.381  19.741  14.401  1.00 87.20           H  
ATOM   1368 HG13 VAL A  85      11.163  18.895  13.049  1.00 87.20           H  
ATOM   1369  CG2 VAL A  85      10.373  21.423  12.314  1.00 87.20           C  
ATOM   1370 HG21 VAL A  85      10.080  20.615  11.644  1.00 87.20           H  
ATOM   1371 HG22 VAL A  85       9.531  21.647  12.969  1.00 87.20           H  
ATOM   1372 HG23 VAL A  85      10.613  22.300  11.713  1.00 87.20           H  
ATOM   1373  N   ASN A  86      13.600  23.436  12.935  1.00 84.31           N  
ATOM   1374  H   ASN A  86      14.189  22.621  13.033  1.00 84.31           H  
ATOM   1375  CA  ASN A  86      14.029  24.440  11.976  1.00 84.31           C  
ATOM   1376  HA  ASN A  86      13.280  25.230  11.928  1.00 84.31           H  
ATOM   1377  C   ASN A  86      14.132  23.768  10.606  1.00 84.31           C  
ATOM   1378  CB  ASN A  86      15.361  25.057  12.420  1.00 84.31           C  
ATOM   1379  HB2 ASN A  86      16.144  24.304  12.328  1.00 84.31           H  
ATOM   1380  HB3 ASN A  86      15.613  25.888  11.762  1.00 84.31           H  
ATOM   1381  O   ASN A  86      14.658  22.664  10.512  1.00 84.31           O  
ATOM   1382  CG  ASN A  86      15.320  25.565  13.848  1.00 84.31           C  
ATOM   1383  ND2 ASN A  86      16.143  25.026  14.714  1.00 84.31           N  
ATOM   1384 HD21 ASN A  86      16.693  24.224  14.441  1.00 84.31           H  
ATOM   1385 HD22 ASN A  86      16.050  25.302  15.681  1.00 84.31           H  
ATOM   1386  OD1 ASN A  86      14.552  26.448  14.200  1.00 84.31           O  
ATOM   1387  N   VAL A  87      13.630  24.407   9.555  1.00 84.58           N  
ATOM   1388  H   VAL A  87      13.252  25.334   9.695  1.00 84.58           H  
ATOM   1389  CA  VAL A  87      13.652  23.875   8.185  1.00 84.58           C  
ATOM   1390  HA  VAL A  87      14.194  22.929   8.166  1.00 84.58           H  
ATOM   1391  C   VAL A  87      14.392  24.859   7.297  1.00 84.58           C  
ATOM   1392  CB  VAL A  87      12.230  23.615   7.646  1.00 84.58           C  
ATOM   1393  HB  VAL A  87      11.707  24.566   7.549  1.00 84.58           H  
ATOM   1394  O   VAL A  87      14.137  26.053   7.377  1.00 84.58           O  
ATOM   1395  CG1 VAL A  87      12.267  22.932   6.273  1.00 84.58           C  
ATOM   1396 HG11 VAL A  87      11.254  22.736   5.922  1.00 84.58           H  
ATOM   1397 HG12 VAL A  87      12.813  21.991   6.336  1.00 84.58           H  
ATOM   1398 HG13 VAL A  87      12.759  23.577   5.545  1.00 84.58           H  
ATOM   1399  CG2 VAL A  87      11.407  22.717   8.579  1.00 84.58           C  
ATOM   1400 HG21 VAL A  87      11.907  21.755   8.695  1.00 84.58           H  
ATOM   1401 HG22 VAL A  87      10.416  22.554   8.156  1.00 84.58           H  
ATOM   1402 HG23 VAL A  87      11.292  23.189   9.555  1.00 84.58           H  
ATOM   1403  N   THR A  88      15.268  24.375   6.435  1.00 83.96           N  
ATOM   1404  H   THR A  88      15.455  23.383   6.456  1.00 83.96           H  
ATOM   1405  CA  THR A  88      15.966  25.155   5.418  1.00 83.96           C  
ATOM   1406  HA  THR A  88      15.583  26.175   5.393  1.00 83.96           H  
ATOM   1407  C   THR A  88      15.722  24.496   4.072  1.00 83.96           C  
ATOM   1408  CB  THR A  88      17.461  25.224   5.719  1.00 83.96           C  
ATOM   1409  HB  THR A  88      17.866  24.212   5.745  1.00 83.96           H  
ATOM   1410  O   THR A  88      16.026  23.320   3.898  1.00 83.96           O  
ATOM   1411  CG2 THR A  88      18.231  26.034   4.686  1.00 83.96           C  
ATOM   1412 HG21 THR A  88      18.107  25.605   3.692  1.00 83.96           H  
ATOM   1413 HG22 THR A  88      19.289  25.980   4.942  1.00 83.96           H  
ATOM   1414 HG23 THR A  88      17.875  27.065   4.685  1.00 83.96           H  
ATOM   1415  OG1 THR A  88      17.689  25.840   6.966  1.00 83.96           O  
ATOM   1416  HG1 THR A  88      18.633  25.795   7.135  1.00 83.96           H  
ATOM   1417  N   LEU A  89      15.164  25.251   3.136  1.00 81.90           N  
ATOM   1418  H   LEU A  89      14.970  26.216   3.361  1.00 81.90           H  
ATOM   1419  CA  LEU A  89      14.847  24.827   1.777  1.00 81.90           C  
ATOM   1420  HA  LEU A  89      15.014  23.756   1.663  1.00 81.90           H  
ATOM   1421  C   LEU A  89      15.781  25.562   0.817  1.00 81.90           C  
ATOM   1422  CB  LEU A  89      13.363  25.144   1.507  1.00 81.90           C  
ATOM   1423  HB2 LEU A  89      13.129  24.959   0.458  1.00 81.90           H  
ATOM   1424  HB3 LEU A  89      13.202  26.205   1.699  1.00 81.90           H  
ATOM   1425  O   LEU A  89      15.896  26.783   0.906  1.00 81.90           O  
ATOM   1426  CG  LEU A  89      12.407  24.318   2.385  1.00 81.90           C  
ATOM   1427  HG  LEU A  89      12.772  24.291   3.412  1.00 81.90           H  
ATOM   1428  CD1 LEU A  89      11.015  24.926   2.418  1.00 81.90           C  
ATOM   1429 HD11 LEU A  89      11.094  25.956   2.769  1.00 81.90           H  
ATOM   1430 HD12 LEU A  89      10.586  24.877   1.417  1.00 81.90           H  
ATOM   1431 HD13 LEU A  89      10.385  24.360   3.104  1.00 81.90           H  
ATOM   1432  CD2 LEU A  89      12.253  22.891   1.877  1.00 81.90           C  
ATOM   1433 HD21 LEU A  89      11.849  22.888   0.865  1.00 81.90           H  
ATOM   1434 HD22 LEU A  89      13.224  22.395   1.862  1.00 81.90           H  
ATOM   1435 HD23 LEU A  89      11.576  22.345   2.534  1.00 81.90           H  
ATOM   1436  N   GLU A  90      16.438  24.837  -0.080  1.00 81.75           N  
ATOM   1437  H   GLU A  90      16.333  23.833  -0.060  1.00 81.75           H  
ATOM   1438  CA  GLU A  90      17.357  25.380  -1.086  1.00 81.75           C  
ATOM   1439  HA  GLU A  90      17.304  26.469  -1.095  1.00 81.75           H  
ATOM   1440  C   GLU A  90      16.980  24.872  -2.479  1.00 81.75           C  
ATOM   1441  CB  GLU A  90      18.792  24.980  -0.724  1.00 81.75           C  
ATOM   1442  HB2 GLU A  90      19.020  25.350   0.275  1.00 81.75           H  
ATOM   1443  HB3 GLU A  90      18.846  23.892  -0.704  1.00 81.75           H  
ATOM   1444  O   GLU A  90      16.933  23.663  -2.719  1.00 81.75           O  
ATOM   1445  CG  GLU A  90      19.849  25.522  -1.704  1.00 81.75           C  
ATOM   1446  HG2 GLU A  90      19.948  26.597  -1.552  1.00 81.75           H  
ATOM   1447  HG3 GLU A  90      19.517  25.359  -2.729  1.00 81.75           H  
ATOM   1448  CD  GLU A  90      21.219  24.842  -1.533  1.00 81.75           C  
ATOM   1449  OE1 GLU A  90      22.037  24.928  -2.477  1.00 81.75           O  
ATOM   1450  OE2 GLU A  90      21.460  24.214  -0.476  1.00 81.75           O  
ATOM   1451  N   GLU A  91      16.698  25.788  -3.404  1.00 80.10           N  
ATOM   1452  H   GLU A  91      16.766  26.767  -3.164  1.00 80.10           H  
ATOM   1453  CA  GLU A  91      16.366  25.418  -4.782  1.00 80.10           C  
ATOM   1454  HA  GLU A  91      15.580  24.664  -4.758  1.00 80.10           H  
ATOM   1455  C   GLU A  91      17.565  24.808  -5.516  1.00 80.10           C  
ATOM   1456  CB  GLU A  91      15.843  26.618  -5.579  1.00 80.10           C  
ATOM   1457  HB2 GLU A  91      15.507  26.235  -6.543  1.00 80.10           H  
ATOM   1458  HB3 GLU A  91      16.650  27.330  -5.748  1.00 80.10           H  
ATOM   1459  O   GLU A  91      18.670  25.346  -5.478  1.00 80.10           O  
ATOM   1460  CG  GLU A  91      14.685  27.340  -4.879  1.00 80.10           C  
ATOM   1461  HG2 GLU A  91      13.987  26.604  -4.479  1.00 80.10           H  
ATOM   1462  HG3 GLU A  91      15.079  27.913  -4.040  1.00 80.10           H  
ATOM   1463  CD  GLU A  91      13.915  28.281  -5.803  1.00 80.10           C  
ATOM   1464  OE1 GLU A  91      12.935  28.883  -5.328  1.00 80.10           O  
ATOM   1465  OE2 GLU A  91      14.138  28.269  -7.032  1.00 80.10           O  
ATOM   1466  N   VAL A  92      17.333  23.731  -6.264  1.00 78.81           N  
ATOM   1467  H   VAL A  92      16.391  23.370  -6.315  1.00 78.81           H  
ATOM   1468  CA  VAL A  92      18.344  23.099  -7.118  1.00 78.81           C  
ATOM   1469  HA  VAL A  92      19.310  23.579  -6.961  1.00 78.81           H  
ATOM   1470  C   VAL A  92      17.937  23.308  -8.568  1.00 78.81           C  
ATOM   1471  CB  VAL A  92      18.515  21.609  -6.776  1.00 78.81           C  
ATOM   1472  HB  VAL A  92      17.560  21.097  -6.891  1.00 78.81           H  
ATOM   1473  O   VAL A  92      16.822  22.972  -8.957  1.00 78.81           O  
ATOM   1474  CG1 VAL A  92      19.553  20.948  -7.693  1.00 78.81           C  
ATOM   1475 HG11 VAL A  92      20.511  21.465  -7.627  1.00 78.81           H  
ATOM   1476 HG12 VAL A  92      19.200  20.952  -8.724  1.00 78.81           H  
ATOM   1477 HG13 VAL A  92      19.680  19.906  -7.397  1.00 78.81           H  
ATOM   1478  CG2 VAL A  92      19.004  21.433  -5.334  1.00 78.81           C  
ATOM   1479 HG21 VAL A  92      19.078  20.367  -5.120  1.00 78.81           H  
ATOM   1480 HG22 VAL A  92      19.974  21.913  -5.199  1.00 78.81           H  
ATOM   1481 HG23 VAL A  92      18.294  21.874  -4.634  1.00 78.81           H  
ATOM   1482  N   ASN A  93      18.820  23.900  -9.376  1.00 78.18           N  
ATOM   1483  H   ASN A  93      19.741  24.100  -9.014  1.00 78.18           H  
ATOM   1484  CA  ASN A  93      18.537  24.253 -10.775  1.00 78.18           C  
ATOM   1485  HA  ASN A  93      19.344  24.902 -11.115  1.00 78.18           H  
ATOM   1486  C   ASN A  93      17.244  25.079 -10.951  1.00 78.18           C  
ATOM   1487  CB  ASN A  93      18.580  22.980 -11.643  1.00 78.18           C  
ATOM   1488  HB2 ASN A  93      18.400  23.243 -12.686  1.00 78.18           H  
ATOM   1489  HB3 ASN A  93      17.788  22.300 -11.329  1.00 78.18           H  
ATOM   1490  O   ASN A  93      16.520  24.904 -11.925  1.00 78.18           O  
ATOM   1491  CG  ASN A  93      19.916  22.269 -11.574  1.00 78.18           C  
ATOM   1492  ND2 ASN A  93      19.924  20.962 -11.685  1.00 78.18           N  
ATOM   1493 HD21 ASN A  93      20.822  20.507 -11.598  1.00 78.18           H  
ATOM   1494 HD22 ASN A  93      19.056  20.451 -11.750  1.00 78.18           H  
ATOM   1495  OD1 ASN A  93      20.964  22.873 -11.414  1.00 78.18           O  
ATOM   1496  N   GLY A  94      16.933  25.955  -9.987  1.00 73.62           N  
ATOM   1497  H   GLY A  94      17.556  26.045  -9.197  1.00 73.62           H  
ATOM   1498  CA  GLY A  94      15.705  26.760  -9.986  1.00 73.62           C  
ATOM   1499  HA2 GLY A  94      15.791  27.537  -9.226  1.00 73.62           H  
ATOM   1500  HA3 GLY A  94      15.587  27.242 -10.957  1.00 73.62           H  
ATOM   1501  C   GLY A  94      14.426  25.965  -9.696  1.00 73.62           C  
ATOM   1502  O   GLY A  94      13.325  26.484  -9.871  1.00 73.62           O  
ATOM   1503  N   HIS A  95      14.549  24.712  -9.250  1.00 76.44           N  
ATOM   1504  H   HIS A  95      15.473  24.313  -9.169  1.00 76.44           H  
ATOM   1505  CA  HIS A  95      13.435  23.841  -8.902  1.00 76.44           C  
ATOM   1506  HA  HIS A  95      12.509  24.381  -9.095  1.00 76.44           H  
ATOM   1507  C   HIS A  95      13.445  23.498  -7.406  1.00 76.44           C  
ATOM   1508  CB  HIS A  95      13.407  22.617  -9.822  1.00 76.44           C  
ATOM   1509  HB2 HIS A  95      14.354  22.084  -9.747  1.00 76.44           H  
ATOM   1510  HB3 HIS A  95      12.616  21.942  -9.495  1.00 76.44           H  
ATOM   1511  O   HIS A  95      14.474  23.348  -6.755  1.00 76.44           O  
ATOM   1512  CG  HIS A  95      13.145  22.989 -11.263  1.00 76.44           C  
ATOM   1513  CD2 HIS A  95      14.026  22.892 -12.308  1.00 76.44           C  
ATOM   1514  HD2 HIS A  95      15.042  22.533 -12.247  1.00 76.44           H  
ATOM   1515  ND1 HIS A  95      11.985  23.537 -11.767  1.00 76.44           N  
ATOM   1516  HD1 HIS A  95      11.162  23.783 -11.237  1.00 76.44           H  
ATOM   1517  CE1 HIS A  95      12.162  23.754 -13.080  1.00 76.44           C  
ATOM   1518  HE1 HIS A  95      11.429  24.189 -13.744  1.00 76.44           H  
ATOM   1519  NE2 HIS A  95      13.384  23.361 -13.461  1.00 76.44           N  
ATOM   1520  N   MET A  96      12.240  23.492  -6.848  1.00 78.61           N  
ATOM   1521  H   MET A  96      11.454  23.481  -7.482  1.00 78.61           H  
ATOM   1522  CA  MET A  96      11.925  23.178  -5.459  1.00 78.61           C  
ATOM   1523  HA  MET A  96      12.528  22.333  -5.127  1.00 78.61           H  
ATOM   1524  C   MET A  96      10.460  22.812  -5.474  1.00 78.61           C  
ATOM   1525  CB  MET A  96      12.157  24.363  -4.511  1.00 78.61           C  
ATOM   1526  HB2 MET A  96      13.225  24.581  -4.494  1.00 78.61           H  
ATOM   1527  HB3 MET A  96      11.633  25.241  -4.889  1.00 78.61           H  
ATOM   1528  O   MET A  96       9.624  23.639  -5.860  1.00 78.61           O  
ATOM   1529  CG  MET A  96      11.661  24.115  -3.075  1.00 78.61           C  
ATOM   1530  HG2 MET A  96      10.601  23.863  -3.100  1.00 78.61           H  
ATOM   1531  HG3 MET A  96      11.750  25.053  -2.527  1.00 78.61           H  
ATOM   1532  SD  MET A  96      12.524  22.845  -2.124  1.00 78.61           S  
ATOM   1533  CE  MET A  96      14.108  23.683  -1.978  1.00 78.61           C  
ATOM   1534  HE1 MET A  96      13.980  24.680  -1.555  1.00 78.61           H  
ATOM   1535  HE2 MET A  96      14.546  23.769  -2.972  1.00 78.61           H  
ATOM   1536  HE3 MET A  96      14.767  23.086  -1.347  1.00 78.61           H  
ATOM   1537  N   ASP A  97      10.168  21.579  -5.105  1.00 82.22           N  
ATOM   1538  H   ASP A  97      10.919  20.971  -4.809  1.00 82.22           H  
ATOM   1539  CA  ASP A  97       8.823  21.050  -5.145  1.00 82.22           C  
ATOM   1540  HA  ASP A  97       8.116  21.860  -4.964  1.00 82.22           H  
ATOM   1541  C   ASP A  97       8.653  20.006  -4.052  1.00 82.22           C  
ATOM   1542  CB  ASP A  97       8.544  20.480  -6.535  1.00 82.22           C  
ATOM   1543  HB2 ASP A  97       8.743  21.243  -7.288  1.00 82.22           H  
ATOM   1544  HB3 ASP A  97       9.202  19.632  -6.723  1.00 82.22           H  
ATOM   1545  O   ASP A  97       9.323  18.974  -4.044  1.00 82.22           O  
ATOM   1546  CG  ASP A  97       7.096  20.040  -6.672  1.00 82.22           C  
ATOM   1547  OD1 ASP A  97       6.229  20.450  -5.864  1.00 82.22           O  
ATOM   1548  OD2 ASP A  97       6.835  19.213  -7.564  1.00 82.22           O  
ATOM   1549  N   PHE A  98       7.760  20.293  -3.115  1.00 84.42           N  
ATOM   1550  H   PHE A  98       7.200  21.127  -3.225  1.00 84.42           H  
ATOM   1551  CA  PHE A  98       7.444  19.414  -2.004  1.00 84.42           C  
ATOM   1552  HA  PHE A  98       7.588  18.388  -2.343  1.00 84.42           H  
ATOM   1553  C   PHE A  98       5.984  19.564  -1.602  1.00 84.42           C  
ATOM   1554  CB  PHE A  98       8.373  19.693  -0.812  1.00 84.42           C  
ATOM   1555  HB2 PHE A  98       9.408  19.653  -1.152  1.00 84.42           H  
ATOM   1556  HB3 PHE A  98       8.244  18.898  -0.077  1.00 84.42           H  
ATOM   1557  O   PHE A  98       5.380  20.626  -1.756  1.00 84.42           O  
ATOM   1558  CG  PHE A  98       8.133  21.029  -0.135  1.00 84.42           C  
ATOM   1559  CD1 PHE A  98       8.675  22.202  -0.688  1.00 84.42           C  
ATOM   1560  HD1 PHE A  98       9.285  22.146  -1.577  1.00 84.42           H  
ATOM   1561  CD2 PHE A  98       7.362  21.105   1.039  1.00 84.42           C  
ATOM   1562  HD2 PHE A  98       6.952  20.204   1.473  1.00 84.42           H  
ATOM   1563  CE1 PHE A  98       8.428  23.446  -0.086  1.00 84.42           C  
ATOM   1564  HE1 PHE A  98       8.848  24.337  -0.529  1.00 84.42           H  
ATOM   1565  CE2 PHE A  98       7.156  22.347   1.663  1.00 84.42           C  
ATOM   1566  HE2 PHE A  98       6.633  22.398   2.606  1.00 84.42           H  
ATOM   1567  CZ  PHE A  98       7.671  23.523   1.094  1.00 84.42           C  
ATOM   1568  HZ  PHE A  98       7.515  24.477   1.576  1.00 84.42           H  
ATOM   1569  N   ASP A  99       5.417  18.511  -1.040  1.00 85.63           N  
ATOM   1570  H   ASP A  99       5.982  17.681  -0.928  1.00 85.63           H  
ATOM   1571  CA  ASP A  99       4.068  18.468  -0.511  1.00 85.63           C  
ATOM   1572  HA  ASP A  99       3.653  19.476  -0.505  1.00 85.63           H  
ATOM   1573  C   ASP A  99       4.072  18.002   0.942  1.00 85.63           C  
ATOM   1574  CB  ASP A  99       3.178  17.602  -1.409  1.00 85.63           C  
ATOM   1575  HB2 ASP A  99       2.270  17.368  -0.854  1.00 85.63           H  
ATOM   1576  HB3 ASP A  99       3.682  16.676  -1.684  1.00 85.63           H  
ATOM   1577  O   ASP A  99       4.935  17.244   1.378  1.00 85.63           O  
ATOM   1578  CG  ASP A  99       2.741  18.385  -2.640  1.00 85.63           C  
ATOM   1579  OD1 ASP A  99       1.960  19.352  -2.435  1.00 85.63           O  
ATOM   1580  OD2 ASP A  99       3.161  18.100  -3.774  1.00 85.63           O  
ATOM   1581  N   ILE A 100       3.093  18.488   1.704  1.00 87.03           N  
ATOM   1582  H   ILE A 100       2.370  19.038   1.263  1.00 87.03           H  
ATOM   1583  CA  ILE A 100       2.920  18.167   3.120  1.00 87.03           C  
ATOM   1584  HA  ILE A 100       3.730  17.515   3.447  1.00 87.03           H  
ATOM   1585  C   ILE A 100       1.599  17.433   3.297  1.00 87.03           C  
ATOM   1586  CB  ILE A 100       2.953  19.435   3.994  1.00 87.03           C  
ATOM   1587  HB  ILE A 100       2.090  20.041   3.717  1.00 87.03           H  
ATOM   1588  O   ILE A 100       0.581  17.843   2.734  1.00 87.03           O  
ATOM   1589  CG1 ILE A 100       4.249  20.257   3.812  1.00 87.03           C  
ATOM   1590 HG12 ILE A 100       4.948  19.763   3.137  1.00 87.03           H  
ATOM   1591 HG13 ILE A 100       4.754  20.375   4.770  1.00 87.03           H  
ATOM   1592  CG2 ILE A 100       2.806  19.099   5.486  1.00 87.03           C  
ATOM   1593 HG21 ILE A 100       1.838  18.643   5.691  1.00 87.03           H  
ATOM   1594 HG22 ILE A 100       2.878  20.005   6.088  1.00 87.03           H  
ATOM   1595 HG23 ILE A 100       3.598  18.409   5.777  1.00 87.03           H  
ATOM   1596  CD1 ILE A 100       3.906  21.644   3.266  1.00 87.03           C  
ATOM   1597 HD11 ILE A 100       3.043  22.061   3.784  1.00 87.03           H  
ATOM   1598 HD12 ILE A 100       3.668  21.566   2.205  1.00 87.03           H  
ATOM   1599 HD13 ILE A 100       4.744  22.329   3.391  1.00 87.03           H  
ATOM   1600  N   LEU A 101       1.616  16.393   4.121  1.00 90.18           N  
ATOM   1601  H   LEU A 101       2.505  16.108   4.506  1.00 90.18           H  
ATOM   1602  CA  LEU A 101       0.442  15.648   4.535  1.00 90.18           C  
ATOM   1603  HA  LEU A 101      -0.454  16.198   4.245  1.00 90.18           H  
ATOM   1604  C   LEU A 101       0.448  15.507   6.058  1.00 90.18           C  
ATOM   1605  CB  LEU A 101       0.445  14.300   3.799  1.00 90.18           C  
ATOM   1606  HB2 LEU A 101       1.361  13.765   4.048  1.00 90.18           H  
ATOM   1607  HB3 LEU A 101       0.440  14.485   2.725  1.00 90.18           H  
ATOM   1608  O   LEU A 101       1.293  14.822   6.630  1.00 90.18           O  
ATOM   1609  CG  LEU A 101      -0.752  13.406   4.135  1.00 90.18           C  
ATOM   1610  HG  LEU A 101      -0.791  13.261   5.215  1.00 90.18           H  
ATOM   1611  CD1 LEU A 101      -2.060  14.042   3.681  1.00 90.18           C  
ATOM   1612 HD11 LEU A 101      -2.328  14.867   4.342  1.00 90.18           H  
ATOM   1613 HD12 LEU A 101      -2.861  13.303   3.694  1.00 90.18           H  
ATOM   1614 HD13 LEU A 101      -1.930  14.410   2.663  1.00 90.18           H  
ATOM   1615  CD2 LEU A 101      -0.602  12.047   3.454  1.00 90.18           C  
ATOM   1616 HD21 LEU A 101      -0.673  12.161   2.372  1.00 90.18           H  
ATOM   1617 HD22 LEU A 101       0.367  11.612   3.698  1.00 90.18           H  
ATOM   1618 HD23 LEU A 101      -1.385  11.375   3.806  1.00 90.18           H  
ATOM   1619  N   GLU A 102      -0.504  16.156   6.721  1.00 88.01           N  
ATOM   1620  H   GLU A 102      -1.190  16.685   6.202  1.00 88.01           H  
ATOM   1621  CA  GLU A 102      -0.754  15.938   8.144  1.00 88.01           C  
ATOM   1622  HA  GLU A 102       0.179  15.703   8.658  1.00 88.01           H  
ATOM   1623  C   GLU A 102      -1.700  14.759   8.334  1.00 88.01           C  
ATOM   1624  CB  GLU A 102      -1.352  17.183   8.794  1.00 88.01           C  
ATOM   1625  HB2 GLU A 102      -2.157  17.576   8.173  1.00 88.01           H  
ATOM   1626  HB3 GLU A 102      -1.769  16.889   9.758  1.00 88.01           H  
ATOM   1627  O   GLU A 102      -2.796  14.735   7.773  1.00 88.01           O  
ATOM   1628  CG  GLU A 102      -0.292  18.262   9.023  1.00 88.01           C  
ATOM   1629  HG2 GLU A 102       0.079  18.598   8.054  1.00 88.01           H  
ATOM   1630  HG3 GLU A 102       0.549  17.810   9.549  1.00 88.01           H  
ATOM   1631  CD  GLU A 102      -0.832  19.429   9.869  1.00 88.01           C  
ATOM   1632  OE1 GLU A 102      -0.030  20.308  10.248  1.00 88.01           O  
ATOM   1633  OE2 GLU A 102      -2.033  19.428  10.220  1.00 88.01           O  
ATOM   1634  N   ILE A 103      -1.286  13.791   9.146  1.00 91.89           N  
ATOM   1635  H   ILE A 103      -0.382  13.882   9.587  1.00 91.89           H  
ATOM   1636  CA  ILE A 103      -2.075  12.609   9.467  1.00 91.89           C  
ATOM   1637  HA  ILE A 103      -2.762  12.421   8.642  1.00 91.89           H  
ATOM   1638  C   ILE A 103      -2.862  12.891  10.749  1.00 91.89           C  
ATOM   1639  CB  ILE A 103      -1.190  11.351   9.600  1.00 91.89           C  
ATOM   1640  HB  ILE A 103      -0.639  11.414  10.538  1.00 91.89           H  
ATOM   1641  O   ILE A 103      -2.254  13.084  11.808  1.00 91.89           O  
ATOM   1642  CG1 ILE A 103      -0.135  11.206   8.479  1.00 91.89           C  
ATOM   1643 HG12 ILE A 103       0.601  12.004   8.578  1.00 91.89           H  
ATOM   1644 HG13 ILE A 103       0.395  10.263   8.609  1.00 91.89           H  
ATOM   1645  CG2 ILE A 103      -2.088  10.101   9.672  1.00 91.89           C  
ATOM   1646 HG21 ILE A 103      -2.716  10.141  10.563  1.00 91.89           H  
ATOM   1647 HG22 ILE A 103      -1.469   9.207   9.737  1.00 91.89           H  
ATOM   1648 HG23 ILE A 103      -2.721  10.029   8.788  1.00 91.89           H  
ATOM   1649  CD1 ILE A 103      -0.690  11.252   7.060  1.00 91.89           C  
ATOM   1650 HD11 ILE A 103      -1.278  12.160   6.923  1.00 91.89           H  
ATOM   1651 HD12 ILE A 103      -1.323  10.381   6.890  1.00 91.89           H  
ATOM   1652 HD13 ILE A 103       0.133  11.237   6.346  1.00 91.89           H  
ATOM   1653  N   PRO A 104      -4.207  12.903  10.703  1.00 86.51           N  
ATOM   1654  CA  PRO A 104      -5.008  13.082  11.906  1.00 86.51           C  
ATOM   1655  HA  PRO A 104      -4.753  14.043  12.352  1.00 86.51           H  
ATOM   1656  C   PRO A 104      -4.752  11.956  12.913  1.00 86.51           C  
ATOM   1657  CB  PRO A 104      -6.468  13.105  11.437  1.00 86.51           C  
ATOM   1658  HB2 PRO A 104      -7.057  13.828  12.002  1.00 86.51           H  
ATOM   1659  HB3 PRO A 104      -6.908  12.112  11.522  1.00 86.51           H  
ATOM   1660  O   PRO A 104      -4.719  10.784  12.538  1.00 86.51           O  
ATOM   1661  CG  PRO A 104      -6.375  13.490   9.960  1.00 86.51           C  
ATOM   1662  HG2 PRO A 104      -7.217  13.107   9.384  1.00 86.51           H  
ATOM   1663  HG3 PRO A 104      -6.304  14.573   9.866  1.00 86.51           H  
ATOM   1664  CD  PRO A 104      -5.059  12.857   9.523  1.00 86.51           C  
ATOM   1665  HD2 PRO A 104      -4.646  13.425   8.690  1.00 86.51           H  
ATOM   1666  HD3 PRO A 104      -5.217  11.819   9.228  1.00 86.51           H  
ATOM   1667  N   THR A 105      -4.668  12.294  14.201  1.00 89.72           N  
ATOM   1668  H   THR A 105      -4.575  13.273  14.433  1.00 89.72           H  
ATOM   1669  CA  THR A 105      -4.391  11.345  15.298  1.00 89.72           C  
ATOM   1670  HA  THR A 105      -3.372  10.975  15.185  1.00 89.72           H  
ATOM   1671  C   THR A 105      -5.315  10.118  15.274  1.00 89.72           C  
ATOM   1672  CB  THR A 105      -4.460  12.108  16.637  1.00 89.72           C  
ATOM   1673  HB  THR A 105      -5.442  12.567  16.748  1.00 89.72           H  
ATOM   1674  O   THR A 105      -4.854   8.990  15.429  1.00 89.72           O  
ATOM   1675  CG2 THR A 105      -4.171  11.237  17.852  1.00 89.72           C  
ATOM   1676 HG21 THR A 105      -3.221  10.719  17.716  1.00 89.72           H  
ATOM   1677 HG22 THR A 105      -4.962  10.500  17.991  1.00 89.72           H  
ATOM   1678 HG23 THR A 105      -4.114  11.860  18.744  1.00 89.72           H  
ATOM   1679  OG1 THR A 105      -3.473  13.118  16.574  1.00 89.72           O  
ATOM   1680  HG1 THR A 105      -3.577  13.793  17.249  1.00 89.72           H  
ATOM   1681  N   GLN A 106      -6.603  10.297  14.952  1.00 83.76           N  
ATOM   1682  H   GLN A 106      -6.934  11.241  14.812  1.00 83.76           H  
ATOM   1683  CA  GLN A 106      -7.557   9.187  14.811  1.00 83.76           C  
ATOM   1684  HA  GLN A 106      -7.557   8.612  15.737  1.00 83.76           H  
ATOM   1685  C   GLN A 106      -7.201   8.218  13.668  1.00 83.76           C  
ATOM   1686  CB  GLN A 106      -8.960   9.777  14.598  1.00 83.76           C  
ATOM   1687  HB2 GLN A 106      -9.165  10.491  15.395  1.00 83.76           H  
ATOM   1688  HB3 GLN A 106      -8.985  10.305  13.645  1.00 83.76           H  
ATOM   1689  O   GLN A 106      -7.376   7.008  13.806  1.00 83.76           O  
ATOM   1690  CG  GLN A 106     -10.062   8.703  14.612  1.00 83.76           C  
ATOM   1691  HG2 GLN A 106      -9.888   7.977  13.819  1.00 83.76           H  
ATOM   1692  HG3 GLN A 106     -10.039   8.179  15.567  1.00 83.76           H  
ATOM   1693  CD  GLN A 106     -11.458   9.283  14.408  1.00 83.76           C  
ATOM   1694  NE2 GLN A 106     -12.488   8.471  14.489  1.00 83.76           N  
ATOM   1695 HE21 GLN A 106     -13.398   8.890  14.356  1.00 83.76           H  
ATOM   1696 HE22 GLN A 106     -12.365   7.492  14.704  1.00 83.76           H  
ATOM   1697  OE1 GLN A 106     -11.650  10.461  14.158  1.00 83.76           O  
ATOM   1698  N   ARG A 107      -6.688   8.727  12.539  1.00 90.23           N  
ATOM   1699  H   ARG A 107      -6.418   9.700  12.541  1.00 90.23           H  
ATOM   1700  CA  ARG A 107      -6.245   7.888  11.413  1.00 90.23           C  
ATOM   1701  HA  ARG A 107      -7.001   7.135  11.192  1.00 90.23           H  
ATOM   1702  C   ARG A 107      -4.987   7.111  11.766  1.00 90.23           C  
ATOM   1703  CB  ARG A 107      -5.962   8.736  10.165  1.00 90.23           C  
ATOM   1704  HB2 ARG A 107      -5.178   9.460  10.383  1.00 90.23           H  
ATOM   1705  HB3 ARG A 107      -5.588   8.077   9.381  1.00 90.23           H  
ATOM   1706  O   ARG A 107      -4.856   5.963  11.359  1.00 90.23           O  
ATOM   1707  CG  ARG A 107      -7.176   9.482   9.617  1.00 90.23           C  
ATOM   1708  HG2 ARG A 107      -7.577  10.153  10.376  1.00 90.23           H  
ATOM   1709  HG3 ARG A 107      -6.842  10.080   8.769  1.00 90.23           H  
ATOM   1710  CD  ARG A 107      -8.275   8.529   9.145  1.00 90.23           C  
ATOM   1711  HD2 ARG A 107      -7.845   7.779   8.482  1.00 90.23           H  
ATOM   1712  HD3 ARG A 107      -8.728   8.035  10.005  1.00 90.23           H  
ATOM   1713  NE  ARG A 107      -9.282   9.305   8.423  1.00 90.23           N  
ATOM   1714  HE  ARG A 107      -9.084  10.286   8.287  1.00 90.23           H  
ATOM   1715  NH1 ARG A 107     -10.809   7.645   7.917  1.00 90.23           N  
ATOM   1716 HH11 ARG A 107     -10.258   6.907   8.331  1.00 90.23           H  
ATOM   1717 HH12 ARG A 107     -11.682   7.463   7.443  1.00 90.23           H  
ATOM   1718  NH2 ARG A 107     -11.117   9.738   7.235  1.00 90.23           N  
ATOM   1719 HH21 ARG A 107     -11.911   9.360   6.736  1.00 90.23           H  
ATOM   1720 HH22 ARG A 107     -10.786  10.662   6.998  1.00 90.23           H  
ATOM   1721  CZ  ARG A 107     -10.393   8.877   7.873  1.00 90.23           C  
ATOM   1722  N   LEU A 108      -4.098   7.722  12.546  1.00 91.83           N  
ATOM   1723  H   LEU A 108      -4.269   8.679  12.820  1.00 91.83           H  
ATOM   1724  CA  LEU A 108      -2.891   7.062  13.022  1.00 91.83           C  
ATOM   1725  HA  LEU A 108      -2.411   6.605  12.157  1.00 91.83           H  
ATOM   1726  C   LEU A 108      -3.214   5.922  14.003  1.00 91.83           C  
ATOM   1727  CB  LEU A 108      -1.961   8.125  13.624  1.00 91.83           C  
ATOM   1728  HB2 LEU A 108      -2.009   9.037  13.029  1.00 91.83           H  
ATOM   1729  HB3 LEU A 108      -2.299   8.360  14.633  1.00 91.83           H  
ATOM   1730  O   LEU A 108      -2.593   4.868  13.930  1.00 91.83           O  
ATOM   1731  CG  LEU A 108      -0.500   7.656  13.670  1.00 91.83           C  
ATOM   1732  HG  LEU A 108      -0.445   6.687  14.164  1.00 91.83           H  
ATOM   1733  CD1 LEU A 108       0.138   7.578  12.280  1.00 91.83           C  
ATOM   1734 HD11 LEU A 108       0.126   8.558  11.803  1.00 91.83           H  
ATOM   1735 HD12 LEU A 108       1.171   7.243  12.369  1.00 91.83           H  
ATOM   1736 HD13 LEU A 108      -0.393   6.867  11.647  1.00 91.83           H  
ATOM   1737  CD2 LEU A 108       0.322   8.660  14.458  1.00 91.83           C  
ATOM   1738 HD21 LEU A 108      -0.053   8.681  15.481  1.00 91.83           H  
ATOM   1739 HD22 LEU A 108       1.362   8.334  14.456  1.00 91.83           H  
ATOM   1740 HD23 LEU A 108       0.245   9.651  14.012  1.00 91.83           H  
ATOM   1741  N   GLY A 109      -4.242   6.085  14.844  1.00 89.03           N  
ATOM   1742  H   GLY A 109      -4.658   7.002  14.925  1.00 89.03           H  
ATOM   1743  CA  GLY A 109      -4.763   4.998  15.682  1.00 89.03           C  
ATOM   1744  HA2 GLY A 109      -3.965   4.618  16.320  1.00 89.03           H  
ATOM   1745  HA3 GLY A 109      -5.560   5.388  16.316  1.00 89.03           H  
ATOM   1746  C   GLY A 109      -5.325   3.823  14.871  1.00 89.03           C  
ATOM   1747  O   GLY A 109      -5.048   2.670  15.189  1.00 89.03           O  
ATOM   1748  N   ALA A 110      -6.051   4.098  13.781  1.00 86.45           N  
ATOM   1749  H   ALA A 110      -6.275   5.061  13.576  1.00 86.45           H  
ATOM   1750  CA  ALA A 110      -6.543   3.050  12.881  1.00 86.45           C  
ATOM   1751  HA  ALA A 110      -7.068   2.301  13.474  1.00 86.45           H  
ATOM   1752  C   ALA A 110      -5.406   2.321  12.143  1.00 86.45           C  
ATOM   1753  CB  ALA A 110      -7.539   3.668  11.893  1.00 86.45           C  
ATOM   1754  HB1 ALA A 110      -7.957   2.881  11.266  1.00 86.45           H  
ATOM   1755  HB2 ALA A 110      -8.348   4.152  12.441  1.00 86.45           H  
ATOM   1756  HB3 ALA A 110      -7.037   4.400  11.260  1.00 86.45           H  
ATOM   1757  O   ALA A 110      -5.471   1.109  11.970  1.00 86.45           O  
ATOM   1758  N   LEU A 111      -4.354   3.045  11.741  1.00 88.18           N  
ATOM   1759  H   LEU A 111      -4.380   4.047  11.869  1.00 88.18           H  
ATOM   1760  CA  LEU A 111      -3.136   2.443  11.195  1.00 88.18           C  
ATOM   1761  HA  LEU A 111      -3.398   1.831  10.332  1.00 88.18           H  
ATOM   1762  C   LEU A 111      -2.467   1.523  12.218  1.00 88.18           C  
ATOM   1763  CB  LEU A 111      -2.170   3.556  10.749  1.00 88.18           C  
ATOM   1764  HB2 LEU A 111      -2.591   4.066   9.882  1.00 88.18           H  
ATOM   1765  HB3 LEU A 111      -2.075   4.285  11.554  1.00 88.18           H  
ATOM   1766  O   LEU A 111      -2.094   0.411  11.873  1.00 88.18           O  
ATOM   1767  CG  LEU A 111      -0.756   3.045  10.412  1.00 88.18           C  
ATOM   1768  HG  LEU A 111      -0.332   2.496  11.253  1.00 88.18           H  
ATOM   1769  CD1 LEU A 111      -0.766   2.143   9.187  1.00 88.18           C  
ATOM   1770 HD11 LEU A 111      -1.340   1.239   9.390  1.00 88.18           H  
ATOM   1771 HD12 LEU A 111       0.257   1.844   8.958  1.00 88.18           H  
ATOM   1772 HD13 LEU A 111      -1.205   2.667   8.339  1.00 88.18           H  
ATOM   1773  CD2 LEU A 111       0.171   4.224  10.151  1.00 88.18           C  
ATOM   1774 HD21 LEU A 111       0.291   4.795  11.072  1.00 88.18           H  
ATOM   1775 HD22 LEU A 111       1.151   3.849   9.856  1.00 88.18           H  
ATOM   1776 HD23 LEU A 111      -0.241   4.858   9.365  1.00 88.18           H  
ATOM   1777  N   TYR A 112      -2.314   1.979  13.462  1.00 83.21           N  
ATOM   1778  H   TYR A 112      -2.615   2.919  13.675  1.00 83.21           H  
ATOM   1779  CA  TYR A 112      -1.640   1.219  14.512  1.00 83.21           C  
ATOM   1780  HA  TYR A 112      -0.609   1.034  14.211  1.00 83.21           H  
ATOM   1781  C   TYR A 112      -2.289  -0.150  14.759  1.00 83.21           C  
ATOM   1782  CB  TYR A 112      -1.627   2.073  15.777  1.00 83.21           C  
ATOM   1783  HB2 TYR A 112      -1.076   2.992  15.577  1.00 83.21           H  
ATOM   1784  HB3 TYR A 112      -2.647   2.356  16.034  1.00 83.21           H  
ATOM   1785  O   TYR A 112      -1.581  -1.142  14.905  1.00 83.21           O  
ATOM   1786  CG  TYR A 112      -1.012   1.387  16.970  1.00 83.21           C  
ATOM   1787  CD1 TYR A 112      -1.837   0.682  17.867  1.00 83.21           C  
ATOM   1788  HD1 TYR A 112      -2.896   0.591  17.671  1.00 83.21           H  
ATOM   1789  CD2 TYR A 112       0.373   1.469  17.194  1.00 83.21           C  
ATOM   1790  HD2 TYR A 112       1.021   1.973  16.492  1.00 83.21           H  
ATOM   1791  CE1 TYR A 112      -1.293   0.108  19.026  1.00 83.21           C  
ATOM   1792  HE1 TYR A 112      -1.931  -0.413  19.726  1.00 83.21           H  
ATOM   1793  CE2 TYR A 112       0.909   0.927  18.371  1.00 83.21           C  
ATOM   1794  HE2 TYR A 112       1.965   1.015  18.579  1.00 83.21           H  
ATOM   1795  OH  TYR A 112       0.542  -0.114  20.520  1.00 83.21           O  
ATOM   1796  HH  TYR A 112      -0.100  -0.652  20.989  1.00 83.21           H  
ATOM   1797  CZ  TYR A 112       0.076   0.267  19.301  1.00 83.21           C  
ATOM   1798  N   ALA A 113      -3.623  -0.230  14.704  1.00 79.58           N  
ATOM   1799  H   ALA A 113      -4.153   0.620  14.585  1.00 79.58           H  
ATOM   1800  CA  ALA A 113      -4.355  -1.496  14.801  1.00 79.58           C  
ATOM   1801  HA  ALA A 113      -4.074  -1.990  15.732  1.00 79.58           H  
ATOM   1802  C   ALA A 113      -4.041  -2.485  13.655  1.00 79.58           C  
ATOM   1803  CB  ALA A 113      -5.851  -1.168  14.856  1.00 79.58           C  
ATOM   1804  HB1 ALA A 113      -6.416  -2.090  14.998  1.00 79.58           H  
ATOM   1805  HB2 ALA A 113      -6.166  -0.697  13.925  1.00 79.58           H  
ATOM   1806  HB3 ALA A 113      -6.055  -0.499  15.692  1.00 79.58           H  
ATOM   1807  O   ALA A 113      -4.257  -3.686  13.800  1.00 79.58           O  
ATOM   1808  N   LEU A 114      -3.516  -1.995  12.525  1.00 78.45           N  
ATOM   1809  H   LEU A 114      -3.328  -1.004  12.474  1.00 78.45           H  
ATOM   1810  CA  LEU A 114      -3.071  -2.817  11.398  1.00 78.45           C  
ATOM   1811  HA  LEU A 114      -3.629  -3.753  11.426  1.00 78.45           H  
ATOM   1812  C   LEU A 114      -1.588  -3.210  11.463  1.00 78.45           C  
ATOM   1813  CB  LEU A 114      -3.372  -2.114  10.062  1.00 78.45           C  
ATOM   1814  HB2 LEU A 114      -2.992  -2.744   9.258  1.00 78.45           H  
ATOM   1815  HB3 LEU A 114      -2.819  -1.176  10.025  1.00 78.45           H  
ATOM   1816  O   LEU A 114      -1.130  -3.946  10.591  1.00 78.45           O  
ATOM   1817  CG  LEU A 114      -4.852  -1.830   9.772  1.00 78.45           C  
ATOM   1818  HG  LEU A 114      -5.263  -1.160  10.527  1.00 78.45           H  
ATOM   1819  CD1 LEU A 114      -4.946  -1.150   8.408  1.00 78.45           C  
ATOM   1820 HD11 LEU A 114      -5.996  -1.016   8.149  1.00 78.45           H  
ATOM   1821 HD12 LEU A 114      -4.436  -0.188   8.445  1.00 78.45           H  
ATOM   1822 HD13 LEU A 114      -4.479  -1.775   7.646  1.00 78.45           H  
ATOM   1823  CD2 LEU A 114      -5.700  -3.103   9.720  1.00 78.45           C  
ATOM   1824 HD21 LEU A 114      -5.271  -3.812   9.011  1.00 78.45           H  
ATOM   1825 HD22 LEU A 114      -5.738  -3.560  10.709  1.00 78.45           H  
ATOM   1826 HD23 LEU A 114      -6.719  -2.861   9.419  1.00 78.45           H  
ATOM   1827  N   ILE A 115      -0.817  -2.728  12.443  1.00 77.05           N  
ATOM   1828  H   ILE A 115      -1.237  -2.179  13.179  1.00 77.05           H  
ATOM   1829  CA  ILE A 115       0.609  -3.062  12.549  1.00 77.05           C  
ATOM   1830  HA  ILE A 115       0.986  -3.172  11.532  1.00 77.05           H  
ATOM   1831  C   ILE A 115       0.767  -4.393  13.312  1.00 77.05           C  
ATOM   1832  CB  ILE A 115       1.444  -1.917  13.158  1.00 77.05           C  
ATOM   1833  HB  ILE A 115       1.098  -1.723  14.174  1.00 77.05           H  
ATOM   1834  O   ILE A 115       0.312  -4.493  14.455  1.00 77.05           O  
ATOM   1835  CG1 ILE A 115       1.293  -0.629  12.314  1.00 77.05           C  
ATOM   1836 HG12 ILE A 115       0.234  -0.392  12.212  1.00 77.05           H  
ATOM   1837 HG13 ILE A 115       1.696  -0.795  11.315  1.00 77.05           H  
ATOM   1838  CG2 ILE A 115       2.924  -2.349  13.202  1.00 77.05           C  
ATOM   1839 HG21 ILE A 115       3.057  -3.200  13.870  1.00 77.05           H  
ATOM   1840 HG22 ILE A 115       3.272  -2.623  12.206  1.00 77.05           H  
ATOM   1841 HG23 ILE A 115       3.558  -1.545  13.578  1.00 77.05           H  
ATOM   1842  CD1 ILE A 115       1.964   0.607  12.924  1.00 77.05           C  
ATOM   1843 HD11 ILE A 115       1.636   0.740  13.955  1.00 77.05           H  
ATOM   1844 HD12 ILE A 115       3.049   0.507  12.904  1.00 77.05           H  
ATOM   1845 HD13 ILE A 115       1.684   1.486  12.343  1.00 77.05           H  
ATOM   1846  N   PRO A 116       1.423  -5.416  12.727  1.00 65.90           N  
ATOM   1847  CA  PRO A 116       1.577  -6.743  13.329  1.00 65.90           C  
ATOM   1848  HA  PRO A 116       0.587  -7.194  13.404  1.00 65.90           H  
ATOM   1849  C   PRO A 116       2.248  -6.751  14.703  1.00 65.90           C  
ATOM   1850  CB  PRO A 116       2.426  -7.560  12.352  1.00 65.90           C  
ATOM   1851  HB2 PRO A 116       3.485  -7.454  12.585  1.00 65.90           H  
ATOM   1852  HB3 PRO A 116       2.139  -8.611  12.342  1.00 65.90           H  
ATOM   1853  O   PRO A 116       3.189  -6.001  14.959  1.00 65.90           O  
ATOM   1854  CG  PRO A 116       2.145  -6.889  11.021  1.00 65.90           C  
ATOM   1855  HG2 PRO A 116       2.966  -7.020  10.316  1.00 65.90           H  
ATOM   1856  HG3 PRO A 116       1.204  -7.282  10.637  1.00 65.90           H  
ATOM   1857  CD  PRO A 116       1.961  -5.426  11.375  1.00 65.90           C  
ATOM   1858  HD2 PRO A 116       2.923  -4.915  11.361  1.00 65.90           H  
ATOM   1859  HD3 PRO A 116       1.277  -4.979  10.652  1.00 65.90           H  
ATOM   1860  N   ASN A 117       1.824  -7.694  15.552  1.00 61.52           N  
ATOM   1861  H   ASN A 117       1.074  -8.296  15.244  1.00 61.52           H  
ATOM   1862  CA  ASN A 117       2.229  -7.770  16.958  1.00 61.52           C  
ATOM   1863  HA  ASN A 117       2.024  -6.790  17.388  1.00 61.52           H  
ATOM   1864  C   ASN A 117       3.733  -8.078  17.162  1.00 61.52           C  
ATOM   1865  CB  ASN A 117       1.296  -8.742  17.704  1.00 61.52           C  
ATOM   1866  HB2 ASN A 117       0.347  -8.817  17.174  1.00 61.52           H  
ATOM   1867  HB3 ASN A 117       1.746  -9.733  17.758  1.00 61.52           H  
ATOM   1868  O   ASN A 117       4.377  -7.515  18.041  1.00 61.52           O  
ATOM   1869  CG  ASN A 117       0.974  -8.267  19.115  1.00 61.52           C  
ATOM   1870  ND2 ASN A 117      -0.059  -8.791  19.729  1.00 61.52           N  
ATOM   1871 HD21 ASN A 117      -0.244  -8.394  20.639  1.00 61.52           H  
ATOM   1872 HD22 ASN A 117      -0.653  -9.477  19.286  1.00 61.52           H  
ATOM   1873  OD1 ASN A 117       1.626  -7.427  19.692  1.00 61.52           O  
ATOM   1874  N   GLU A 118       4.337  -8.917  16.311  1.00 58.35           N  
ATOM   1875  H   GLU A 118       3.788  -9.363  15.590  1.00 58.35           H  
ATOM   1876  CA  GLU A 118       5.766  -9.273  16.421  1.00 58.35           C  
ATOM   1877  HA  GLU A 118       5.946  -9.745  17.387  1.00 58.35           H  
ATOM   1878  C   GLU A 118       6.702  -8.056  16.329  1.00 58.35           C  
ATOM   1879  CB  GLU A 118       6.158 -10.255  15.308  1.00 58.35           C  
ATOM   1880  HB2 GLU A 118       5.884  -9.829  14.343  1.00 58.35           H  
ATOM   1881  HB3 GLU A 118       7.241 -10.373  15.337  1.00 58.35           H  
ATOM   1882  O   GLU A 118       7.764  -8.029  16.960  1.00 58.35           O  
ATOM   1883  CG  GLU A 118       5.524 -11.646  15.454  1.00 58.35           C  
ATOM   1884  HG2 GLU A 118       4.444 -11.556  15.331  1.00 58.35           H  
ATOM   1885  HG3 GLU A 118       5.722 -12.011  16.462  1.00 58.35           H  
ATOM   1886  CD  GLU A 118       6.076 -12.656  14.431  1.00 58.35           C  
ATOM   1887  OE1 GLU A 118       5.753 -13.854  14.585  1.00 58.35           O  
ATOM   1888  OE2 GLU A 118       6.831 -12.238  13.521  1.00 58.35           O  
ATOM   1889  N   GLN A 119       6.302  -7.026  15.573  1.00 57.42           N  
ATOM   1890  H   GLN A 119       5.392  -7.073  15.137  1.00 57.42           H  
ATOM   1891  CA  GLN A 119       7.041  -5.766  15.493  1.00 57.42           C  
ATOM   1892  HA  GLN A 119       8.102  -5.987  15.378  1.00 57.42           H  
ATOM   1893  C   GLN A 119       6.907  -4.936  16.778  1.00 57.42           C  
ATOM   1894  CB  GLN A 119       6.585  -4.960  14.265  1.00 57.42           C  
ATOM   1895  HB2 GLN A 119       7.074  -3.986  14.292  1.00 57.42           H  
ATOM   1896  HB3 GLN A 119       5.508  -4.798  14.308  1.00 57.42           H  
ATOM   1897  O   GLN A 119       7.838  -4.217  17.129  1.00 57.42           O  
ATOM   1898  CG  GLN A 119       6.954  -5.647  12.941  1.00 57.42           C  
ATOM   1899  HG2 GLN A 119       6.395  -6.577  12.840  1.00 57.42           H  
ATOM   1900  HG3 GLN A 119       8.018  -5.882  12.943  1.00 57.42           H  
ATOM   1901  CD  GLN A 119       6.635  -4.762  11.739  1.00 57.42           C  
ATOM   1902  NE2 GLN A 119       7.619  -4.317  10.988  1.00 57.42           N  
ATOM   1903 HE21 GLN A 119       7.338  -3.643  10.291  1.00 57.42           H  
ATOM   1904 HE22 GLN A 119       8.576  -4.391  11.303  1.00 57.42           H  
ATOM   1905  OE1 GLN A 119       5.496  -4.441  11.455  1.00 57.42           O  
ATOM   1906  N   GLN A 120       5.801  -5.091  17.512  1.00 56.55           N  
ATOM   1907  H   GLN A 120       5.119  -5.771  17.209  1.00 56.55           H  
ATOM   1908  CA  GLN A 120       5.509  -4.371  18.756  1.00 56.55           C  
ATOM   1909  HA  GLN A 120       5.675  -3.307  18.589  1.00 56.55           H  
ATOM   1910  C   GLN A 120       6.440  -4.821  19.890  1.00 56.55           C  
ATOM   1911  CB  GLN A 120       4.033  -4.579  19.166  1.00 56.55           C  
ATOM   1912  HB2 GLN A 120       3.907  -5.566  19.609  1.00 56.55           H  
ATOM   1913  HB3 GLN A 120       3.790  -3.848  19.937  1.00 56.55           H  
ATOM   1914  O   GLN A 120       6.988  -4.003  20.624  1.00 56.55           O  
ATOM   1915  CG  GLN A 120       3.044  -4.442  17.993  1.00 56.55           C  
ATOM   1916  HG2 GLN A 120       3.233  -5.248  17.285  1.00 56.55           H  
ATOM   1917  HG3 GLN A 120       3.273  -3.548  17.413  1.00 56.55           H  
ATOM   1918  CD  GLN A 120       1.558  -4.451  18.387  1.00 56.55           C  
ATOM   1919  NE2 GLN A 120       0.652  -4.217  17.461  1.00 56.55           N  
ATOM   1920 HE21 GLN A 120      -0.302  -4.147  17.786  1.00 56.55           H  
ATOM   1921 HE22 GLN A 120       0.889  -4.092  16.487  1.00 56.55           H  
ATOM   1922  OE1 GLN A 120       1.167  -4.635  19.530  1.00 56.55           O  
ATOM   1923  N   THR A 121       6.679  -6.132  20.013  1.00 52.14           N  
ATOM   1924  H   THR A 121       6.147  -6.758  19.426  1.00 52.14           H  
ATOM   1925  CA  THR A 121       7.451  -6.715  21.127  1.00 52.14           C  
ATOM   1926  HA  THR A 121       7.081  -6.282  22.056  1.00 52.14           H  
ATOM   1927  C   THR A 121       8.952  -6.427  21.110  1.00 52.14           C  
ATOM   1928  CB  THR A 121       7.260  -8.239  21.203  1.00 52.14           C  
ATOM   1929  HB  THR A 121       8.132  -8.693  21.675  1.00 52.14           H  
ATOM   1930  O   THR A 121       9.572  -6.401  22.170  1.00 52.14           O  
ATOM   1931  CG2 THR A 121       6.037  -8.590  22.044  1.00 52.14           C  
ATOM   1932 HG21 THR A 121       6.163  -8.215  23.060  1.00 52.14           H  
ATOM   1933 HG22 THR A 121       5.919  -9.673  22.079  1.00 52.14           H  
ATOM   1934 HG23 THR A 121       5.144  -8.149  21.602  1.00 52.14           H  
ATOM   1935  OG1 THR A 121       7.071  -8.827  19.929  1.00 52.14           O  
ATOM   1936  HG1 THR A 121       7.652  -8.426  19.278  1.00 52.14           H  
ATOM   1937  N   LYS A 122       9.572  -6.206  19.942  1.00 50.10           N  
ATOM   1938  H   LYS A 122       9.010  -6.156  19.104  1.00 50.10           H  
ATOM   1939  CA  LYS A 122      11.029  -5.968  19.860  1.00 50.10           C  
ATOM   1940  HA  LYS A 122      11.544  -6.731  20.444  1.00 50.10           H  
ATOM   1941  C   LYS A 122      11.476  -4.639  20.488  1.00 50.10           C  
ATOM   1942  CB  LYS A 122      11.502  -6.052  18.398  1.00 50.10           C  
ATOM   1943  HB2 LYS A 122      12.441  -5.507  18.298  1.00 50.10           H  
ATOM   1944  HB3 LYS A 122      10.769  -5.576  17.746  1.00 50.10           H  
ATOM   1945  O   LYS A 122      12.667  -4.457  20.715  1.00 50.10           O  
ATOM   1946  CG  LYS A 122      11.752  -7.498  17.953  1.00 50.10           C  
ATOM   1947  HG2 LYS A 122      12.485  -7.957  18.616  1.00 50.10           H  
ATOM   1948  HG3 LYS A 122      10.820  -8.061  18.007  1.00 50.10           H  
ATOM   1949  CD  LYS A 122      12.284  -7.526  16.515  1.00 50.10           C  
ATOM   1950  HD2 LYS A 122      13.191  -6.925  16.454  1.00 50.10           H  
ATOM   1951  HD3 LYS A 122      11.527  -7.102  15.855  1.00 50.10           H  
ATOM   1952  CE  LYS A 122      12.590  -8.967  16.099  1.00 50.10           C  
ATOM   1953  HE2 LYS A 122      11.693  -9.566  16.260  1.00 50.10           H  
ATOM   1954  HE3 LYS A 122      13.373  -9.360  16.747  1.00 50.10           H  
ATOM   1955  NZ  LYS A 122      12.999  -9.043  14.676  1.00 50.10           N  
ATOM   1956  HZ1 LYS A 122      13.187 -10.001  14.418  1.00 50.10           H  
ATOM   1957  HZ2 LYS A 122      13.824  -8.482  14.516  1.00 50.10           H  
ATOM   1958  HZ3 LYS A 122      12.251  -8.700  14.091  1.00 50.10           H  
ATOM   1959  N   MET A 123      10.547  -3.719  20.743  1.00 50.26           N  
ATOM   1960  H   MET A 123       9.583  -3.972  20.577  1.00 50.26           H  
ATOM   1961  CA  MET A 123      10.818  -2.295  20.956  1.00 50.26           C  
ATOM   1962  HA  MET A 123      11.810  -2.049  20.579  1.00 50.26           H  
ATOM   1963  C   MET A 123      10.788  -1.803  22.407  1.00 50.26           C  
ATOM   1964  CB  MET A 123       9.777  -1.515  20.152  1.00 50.26           C  
ATOM   1965  HB2 MET A 123       8.821  -2.040  20.150  1.00 50.26           H  
ATOM   1966  HB3 MET A 123       9.577  -0.562  20.641  1.00 50.26           H  
ATOM   1967  O   MET A 123      10.945  -0.608  22.630  1.00 50.26           O  
ATOM   1968  CG  MET A 123      10.198  -1.244  18.715  1.00 50.26           C  
ATOM   1969  HG2 MET A 123      11.283  -1.185  18.629  1.00 50.26           H  
ATOM   1970  HG3 MET A 123       9.826  -2.040  18.069  1.00 50.26           H  
ATOM   1971  SD  MET A 123       9.485   0.335  18.218  1.00 50.26           S  
ATOM   1972  CE  MET A 123      10.677   1.406  19.056  1.00 50.26           C  
ATOM   1973  HE1 MET A 123      10.638   1.252  20.135  1.00 50.26           H  
ATOM   1974  HE2 MET A 123      10.439   2.449  18.846  1.00 50.26           H  
ATOM   1975  HE3 MET A 123      11.687   1.172  18.721  1.00 50.26           H  
ATOM   1976  N   ALA A 124      10.582  -2.670  23.398  1.00 47.96           N  
ATOM   1977  H   ALA A 124      10.469  -3.645  23.158  1.00 47.96           H  
ATOM   1978  CA  ALA A 124      10.167  -2.244  24.740  1.00 47.96           C  
ATOM   1979  HA  ALA A 124       9.261  -1.649  24.623  1.00 47.96           H  
ATOM   1980  C   ALA A 124      11.151  -1.357  25.535  1.00 47.96           C  
ATOM   1981  CB  ALA A 124       9.802  -3.498  25.541  1.00 47.96           C  
ATOM   1982  HB1 ALA A 124       9.378  -3.211  26.504  1.00 47.96           H  
ATOM   1983  HB2 ALA A 124      10.691  -4.105  25.710  1.00 47.96           H  
ATOM   1984  HB3 ALA A 124       9.060  -4.084  24.997  1.00 47.96           H  
ATOM   1985  O   ALA A 124      10.855  -1.030  26.681  1.00 47.96           O  
ATOM   1986  N   VAL A 125      12.312  -0.974  24.996  1.00 46.16           N  
ATOM   1987  H   VAL A 125      12.439  -1.137  24.008  1.00 46.16           H  
ATOM   1988  CA  VAL A 125      13.179   0.014  25.648  1.00 46.16           C  
ATOM   1989  HA  VAL A 125      12.922   0.074  26.706  1.00 46.16           H  
ATOM   1990  C   VAL A 125      12.917   1.381  25.011  1.00 46.16           C  
ATOM   1991  CB  VAL A 125      14.667  -0.381  25.619  1.00 46.16           C  
ATOM   1992  HB  VAL A 125      15.075  -0.256  24.616  1.00 46.16           H  
ATOM   1993  O   VAL A 125      13.544   1.700  24.000  1.00 46.16           O  
ATOM   1994  CG1 VAL A 125      15.446   0.507  26.601  1.00 46.16           C  
ATOM   1995 HG11 VAL A 125      15.352   1.553  26.310  1.00 46.16           H  
ATOM   1996 HG12 VAL A 125      16.503   0.241  26.579  1.00 46.16           H  
ATOM   1997 HG13 VAL A 125      15.064   0.380  27.614  1.00 46.16           H  
ATOM   1998  CG2 VAL A 125      14.887  -1.841  26.038  1.00 46.16           C  
ATOM   1999 HG21 VAL A 125      15.955  -2.055  26.087  1.00 46.16           H  
ATOM   2000 HG22 VAL A 125      14.439  -2.512  25.305  1.00 46.16           H  
ATOM   2001 HG23 VAL A 125      14.436  -2.021  27.013  1.00 46.16           H  
ATOM   2002  N   PRO A 126      12.013   2.213  25.565  1.00 48.59           N  
ATOM   2003  CA  PRO A 126      11.906   3.603  25.155  1.00 48.59           C  
ATOM   2004  HA  PRO A 126      11.734   3.667  24.081  1.00 48.59           H  
ATOM   2005  C   PRO A 126      13.218   4.311  25.501  1.00 48.59           C  
ATOM   2006  CB  PRO A 126      10.688   4.169  25.897  1.00 48.59           C  
ATOM   2007  HB2 PRO A 126      10.816   5.216  26.171  1.00 48.59           H  
ATOM   2008  HB3 PRO A 126       9.804   4.052  25.269  1.00 48.59           H  
ATOM   2009  O   PRO A 126      13.463   4.697  26.643  1.00 48.59           O  
ATOM   2010  CG  PRO A 126      10.550   3.272  27.124  1.00 48.59           C  
ATOM   2011  HG2 PRO A 126       9.517   3.209  27.467  1.00 48.59           H  
ATOM   2012  HG3 PRO A 126      11.197   3.638  27.920  1.00 48.59           H  
ATOM   2013  CD  PRO A 126      11.063   1.926  26.630  1.00 48.59           C  
ATOM   2014  HD2 PRO A 126      10.229   1.359  26.216  1.00 48.59           H  
ATOM   2015  HD3 PRO A 126      11.519   1.386  27.460  1.00 48.59           H  
ATOM   2016  N   THR A 127      14.100   4.475  24.520  1.00 48.69           N  
ATOM   2017  H   THR A 127      13.983   3.972  23.652  1.00 48.69           H  
ATOM   2018  CA  THR A 127      15.265   5.339  24.676  1.00 48.69           C  
ATOM   2019  HA  THR A 127      15.707   5.136  25.652  1.00 48.69           H  
ATOM   2020  C   THR A 127      14.762   6.775  24.662  1.00 48.69           C  
ATOM   2021  CB  THR A 127      16.343   5.109  23.595  1.00 48.69           C  
ATOM   2022  HB  THR A 127      16.415   5.985  22.951  1.00 48.69           H  
ATOM   2023  O   THR A 127      14.223   7.244  23.666  1.00 48.69           O  
ATOM   2024  CG2 THR A 127      17.703   4.854  24.247  1.00 48.69           C  
ATOM   2025 HG21 THR A 127      17.980   5.705  24.869  1.00 48.69           H  
ATOM   2026 HG22 THR A 127      17.652   3.955  24.861  1.00 48.69           H  
ATOM   2027 HG23 THR A 127      18.458   4.716  23.473  1.00 48.69           H  
ATOM   2028  OG1 THR A 127      16.066   3.986  22.792  1.00 48.69           O  
ATOM   2029  HG1 THR A 127      16.586   4.033  21.985  1.00 48.69           H  
ATOM   2030  N   GLU A 128      14.939   7.504  25.762  1.00 50.63           N  
ATOM   2031  H   GLU A 128      15.239   7.026  26.599  1.00 50.63           H  
ATOM   2032  CA  GLU A 128      14.495   8.902  25.904  1.00 50.63           C  
ATOM   2033  HA  GLU A 128      13.407   8.929  25.855  1.00 50.63           H  
ATOM   2034  C   GLU A 128      15.050   9.816  24.786  1.00 50.63           C  
ATOM   2035  CB  GLU A 128      14.951   9.367  27.294  1.00 50.63           C  
ATOM   2036  HB2 GLU A 128      14.924   8.517  27.976  1.00 50.63           H  
ATOM   2037  HB3 GLU A 128      15.982   9.713  27.227  1.00 50.63           H  
ATOM   2038  O   GLU A 128      14.415  10.786  24.369  1.00 50.63           O  
ATOM   2039  CG  GLU A 128      14.062  10.457  27.901  1.00 50.63           C  
ATOM   2040  HG2 GLU A 128      14.102  11.341  27.265  1.00 50.63           H  
ATOM   2041  HG3 GLU A 128      13.033  10.097  27.921  1.00 50.63           H  
ATOM   2042  CD  GLU A 128      14.511  10.829  29.324  1.00 50.63           C  
ATOM   2043  OE1 GLU A 128      13.647  11.317  30.086  1.00 50.63           O  
ATOM   2044  OE2 GLU A 128      15.716  10.659  29.622  1.00 50.63           O  
ATOM   2045  N   LYS A 129      16.205   9.438  24.220  1.00 59.90           N  
ATOM   2046  H   LYS A 129      16.620   8.600  24.604  1.00 59.90           H  
ATOM   2047  CA  LYS A 129      16.819  10.017  23.015  1.00 59.90           C  
ATOM   2048  HA  LYS A 129      16.570  11.078  22.982  1.00 59.90           H  
ATOM   2049  C   LYS A 129      16.258   9.437  21.705  1.00 59.90           C  
ATOM   2050  CB  LYS A 129      18.349   9.882  23.085  1.00 59.90           C  
ATOM   2051  HB2 LYS A 129      18.775  10.225  22.142  1.00 59.90           H  
ATOM   2052  HB3 LYS A 129      18.615   8.833  23.218  1.00 59.90           H  
ATOM   2053  O   LYS A 129      17.012   9.210  20.763  1.00 59.90           O  
ATOM   2054  CG  LYS A 129      18.976  10.726  24.198  1.00 59.90           C  
ATOM   2055  HG2 LYS A 129      18.678  11.767  24.073  1.00 59.90           H  
ATOM   2056  HG3 LYS A 129      18.640  10.370  25.171  1.00 59.90           H  
ATOM   2057  CD  LYS A 129      20.501  10.617  24.106  1.00 59.90           C  
ATOM   2058  HD2 LYS A 129      20.793   9.578  24.259  1.00 59.90           H  
ATOM   2059  HD3 LYS A 129      20.824  10.935  23.115  1.00 59.90           H  
ATOM   2060  CE  LYS A 129      21.158  11.502  25.165  1.00 59.90           C  
ATOM   2061  HE2 LYS A 129      20.800  11.192  26.147  1.00 59.90           H  
ATOM   2062  HE3 LYS A 129      20.837  12.532  25.004  1.00 59.90           H  
ATOM   2063  NZ  LYS A 129      22.636  11.403  25.097  1.00 59.90           N  
ATOM   2064  HZ1 LYS A 129      22.928  10.449  25.256  1.00 59.90           H  
ATOM   2065  HZ2 LYS A 129      22.965  11.689  24.186  1.00 59.90           H  
ATOM   2066  HZ3 LYS A 129      23.063  11.990  25.799  1.00 59.90           H  
ATOM   2067  N   ALA A 130      14.960   9.156  21.641  1.00 66.68           N  
ATOM   2068  H   ALA A 130      14.394   9.263  22.470  1.00 66.68           H  
ATOM   2069  CA  ALA A 130      14.345   8.637  20.425  1.00 66.68           C  
ATOM   2070  HA  ALA A 130      14.946   7.803  20.065  1.00 66.68           H  
ATOM   2071  C   ALA A 130      14.329   9.723  19.342  1.00 66.68           C  
ATOM   2072  CB  ALA A 130      12.942   8.096  20.722  1.00 66.68           C  
ATOM   2073  HB1 ALA A 130      12.482   7.752  19.796  1.00 66.68           H  
ATOM   2074  HB2 ALA A 130      12.324   8.878  21.162  1.00 66.68           H  
ATOM   2075  HB3 ALA A 130      13.005   7.253  21.409  1.00 66.68           H  
ATOM   2076  O   ALA A 130      13.792  10.818  19.548  1.00 66.68           O  
ATOM   2077  N   GLN A 131      14.905   9.396  18.187  1.00 84.96           N  
ATOM   2078  H   GLN A 131      15.364   8.498  18.121  1.00 84.96           H  
ATOM   2079  CA  GLN A 131      14.862  10.209  16.978  1.00 84.96           C  
ATOM   2080  HA  GLN A 131      15.448  11.113  17.145  1.00 84.96           H  
ATOM   2081  C   GLN A 131      13.406  10.600  16.663  1.00 84.96           C  
ATOM   2082  CB  GLN A 131      15.534   9.385  15.869  1.00 84.96           C  
ATOM   2083  HB2 GLN A 131      16.532   9.114  16.213  1.00 84.96           H  
ATOM   2084  HB3 GLN A 131      14.971   8.466  15.706  1.00 84.96           H  
ATOM   2085  O   GLN A 131      12.485   9.796  16.798  1.00 84.96           O  
ATOM   2086  CG  GLN A 131      15.674  10.128  14.539  1.00 84.96           C  
ATOM   2087  HG2 GLN A 131      14.679  10.268  14.116  1.00 84.96           H  
ATOM   2088  HG3 GLN A 131      16.127  11.104  14.714  1.00 84.96           H  
ATOM   2089  CD  GLN A 131      16.537   9.376  13.524  1.00 84.96           C  
ATOM   2090  NE2 GLN A 131      16.702   9.909  12.337  1.00 84.96           N  
ATOM   2091 HE21 GLN A 131      17.308   9.401  11.708  1.00 84.96           H  
ATOM   2092 HE22 GLN A 131      16.162  10.726  12.090  1.00 84.96           H  
ATOM   2093  OE1 GLN A 131      17.069   8.305  13.753  1.00 84.96           O  
ATOM   2094  N   LYS A 132      13.164  11.864  16.293  1.00 92.21           N  
ATOM   2095  H   LYS A 132      13.957  12.489  16.277  1.00 92.21           H  
ATOM   2096  CA  LYS A 132      11.799  12.388  16.030  1.00 92.21           C  
ATOM   2097  HA  LYS A 132      11.073  11.596  16.215  1.00 92.21           H  
ATOM   2098  C   LYS A 132      11.568  12.799  14.579  1.00 92.21           C  
ATOM   2099  CB  LYS A 132      11.480  13.549  16.982  1.00 92.21           C  
ATOM   2100  HB2 LYS A 132      10.485  13.930  16.752  1.00 92.21           H  
ATOM   2101  HB3 LYS A 132      12.204  14.349  16.829  1.00 92.21           H  
ATOM   2102  O   LYS A 132      10.459  13.201  14.218  1.00 92.21           O  
ATOM   2103  CG  LYS A 132      11.490  13.125  18.453  1.00 92.21           C  
ATOM   2104  HG2 LYS A 132      10.812  12.284  18.597  1.00 92.21           H  
ATOM   2105  HG3 LYS A 132      12.501  12.822  18.725  1.00 92.21           H  
ATOM   2106  CD  LYS A 132      11.076  14.287  19.361  1.00 92.21           C  
ATOM   2107  HD2 LYS A 132      11.755  15.123  19.195  1.00 92.21           H  
ATOM   2108  HD3 LYS A 132      10.056  14.595  19.128  1.00 92.21           H  
ATOM   2109  CE  LYS A 132      11.173  13.818  20.817  1.00 92.21           C  
ATOM   2110  HE2 LYS A 132      10.456  13.014  20.980  1.00 92.21           H  
ATOM   2111  HE3 LYS A 132      12.165  13.392  20.969  1.00 92.21           H  
ATOM   2112  NZ  LYS A 132      10.951  14.926  21.779  1.00 92.21           N  
ATOM   2113  HZ1 LYS A 132      11.671  15.626  21.665  1.00 92.21           H  
ATOM   2114  HZ2 LYS A 132      11.024  14.578  22.724  1.00 92.21           H  
ATOM   2115  HZ3 LYS A 132      10.047  15.358  21.651  1.00 92.21           H  
ATOM   2116  N   ILE A 133      12.620  12.740  13.775  1.00 93.75           N  
ATOM   2117  H   ILE A 133      13.467  12.334  14.145  1.00 93.75           H  
ATOM   2118  CA  ILE A 133      12.648  13.132  12.374  1.00 93.75           C  
ATOM   2119  HA  ILE A 133      11.636  13.287  12.000  1.00 93.75           H  
ATOM   2120  C   ILE A 133      13.290  11.969  11.631  1.00 93.75           C  
ATOM   2121  CB  ILE A 133      13.468  14.426  12.183  1.00 93.75           C  
ATOM   2122  HB  ILE A 133      14.505  14.204  12.434  1.00 93.75           H  
ATOM   2123  O   ILE A 133      14.394  11.559  11.977  1.00 93.75           O  
ATOM   2124  CG1 ILE A 133      12.998  15.580  13.100  1.00 93.75           C  
ATOM   2125 HG12 ILE A 133      12.987  15.250  14.139  1.00 93.75           H  
ATOM   2126 HG13 ILE A 133      11.985  15.876  12.830  1.00 93.75           H  
ATOM   2127  CG2 ILE A 133      13.410  14.874  10.712  1.00 93.75           C  
ATOM   2128 HG21 ILE A 133      12.507  15.453  10.518  1.00 93.75           H  
ATOM   2129 HG22 ILE A 133      13.434  14.026  10.028  1.00 93.75           H  
ATOM   2130 HG23 ILE A 133      14.282  15.492  10.502  1.00 93.75           H  
ATOM   2131  CD1 ILE A 133      13.918  16.804  13.038  1.00 93.75           C  
ATOM   2132 HD11 ILE A 133      13.543  17.573  13.712  1.00 93.75           H  
ATOM   2133 HD12 ILE A 133      14.927  16.526  13.344  1.00 93.75           H  
ATOM   2134 HD13 ILE A 133      13.948  17.208  12.026  1.00 93.75           H  
ATOM   2135  N   PHE A 134      12.614  11.441  10.621  1.00 92.61           N  
ATOM   2136  H   PHE A 134      11.690  11.791  10.411  1.00 92.61           H  
ATOM   2137  CA  PHE A 134      13.103  10.299   9.858  1.00 92.61           C  
ATOM   2138  HA  PHE A 134      14.147  10.103  10.104  1.00 92.61           H  
ATOM   2139  C   PHE A 134      13.020  10.599   8.374  1.00 92.61           C  
ATOM   2140  CB  PHE A 134      12.301   9.046  10.211  1.00 92.61           C  
ATOM   2141  HB2 PHE A 134      11.274   9.164   9.866  1.00 92.61           H  
ATOM   2142  HB3 PHE A 134      12.723   8.198   9.671  1.00 92.61           H  
ATOM   2143  O   PHE A 134      12.051  11.201   7.922  1.00 92.61           O  
ATOM   2144  CG  PHE A 134      12.280   8.724  11.688  1.00 92.61           C  
ATOM   2145  CD1 PHE A 134      13.217   7.816  12.210  1.00 92.61           C  
ATOM   2146  HD1 PHE A 134      13.975   7.384  11.574  1.00 92.61           H  
ATOM   2147  CD2 PHE A 134      11.327   9.321  12.538  1.00 92.61           C  
ATOM   2148  HD2 PHE A 134      10.611  10.026  12.141  1.00 92.61           H  
ATOM   2149  CE1 PHE A 134      13.173   7.460  13.565  1.00 92.61           C  
ATOM   2150  HE1 PHE A 134      13.883   6.747  13.959  1.00 92.61           H  
ATOM   2151  CE2 PHE A 134      11.300   8.982  13.902  1.00 92.61           C  
ATOM   2152  HE2 PHE A 134      10.575   9.430  14.566  1.00 92.61           H  
ATOM   2153  CZ  PHE A 134      12.209   8.034  14.405  1.00 92.61           C  
ATOM   2154  HZ  PHE A 134      12.181   7.745  15.446  1.00 92.61           H  
ATOM   2155  N   TYR A 135      14.016  10.160   7.618  1.00 92.30           N  
ATOM   2156  H   TYR A 135      14.754   9.622   8.050  1.00 92.30           H  
ATOM   2157  CA  TYR A 135      14.045  10.262   6.165  1.00 92.30           C  
ATOM   2158  HA  TYR A 135      13.240  10.906   5.811  1.00 92.30           H  
ATOM   2159  C   TYR A 135      13.841   8.876   5.554  1.00 92.30           C  
ATOM   2160  CB  TYR A 135      15.374  10.896   5.742  1.00 92.30           C  
ATOM   2161  HB2 TYR A 135      15.389  11.935   6.072  1.00 92.30           H  
ATOM   2162  HB3 TYR A 135      16.192  10.381   6.245  1.00 92.30           H  
ATOM   2163  O   TYR A 135      14.395   7.893   6.043  1.00 92.30           O  
ATOM   2164  CG  TYR A 135      15.632  10.846   4.253  1.00 92.30           C  
ATOM   2165  CD1 TYR A 135      16.203   9.689   3.685  1.00 92.30           C  
ATOM   2166  HD1 TYR A 135      16.464   8.851   4.315  1.00 92.30           H  
ATOM   2167  CD2 TYR A 135      15.338  11.955   3.442  1.00 92.30           C  
ATOM   2168  HD2 TYR A 135      14.961  12.868   3.879  1.00 92.30           H  
ATOM   2169  CE1 TYR A 135      16.413   9.606   2.297  1.00 92.30           C  
ATOM   2170  HE1 TYR A 135      16.822   8.710   1.855  1.00 92.30           H  
ATOM   2171  CE2 TYR A 135      15.638  11.897   2.069  1.00 92.30           C  
ATOM   2172  HE2 TYR A 135      15.589  12.766   1.430  1.00 92.30           H  
ATOM   2173  OH  TYR A 135      16.252  10.661   0.143  1.00 92.30           O  
ATOM   2174  HH  TYR A 135      16.728   9.897  -0.191  1.00 92.30           H  
ATOM   2175  CZ  TYR A 135      16.102  10.711   1.484  1.00 92.30           C  
ATOM   2176  N   THR A 136      13.069   8.796   4.470  1.00 91.42           N  
ATOM   2177  H   THR A 136      12.632   9.640   4.130  1.00 91.42           H  
ATOM   2178  CA  THR A 136      12.912   7.567   3.684  1.00 91.42           C  
ATOM   2179  HA  THR A 136      13.692   6.873   3.997  1.00 91.42           H  
ATOM   2180  C   THR A 136      13.078   7.846   2.185  1.00 91.42           C  
ATOM   2181  CB  THR A 136      11.571   6.869   3.950  1.00 91.42           C  
ATOM   2182  HB  THR A 136      11.544   5.951   3.363  1.00 91.42           H  
ATOM   2183  O   THR A 136      12.428   8.765   1.665  1.00 91.42           O  
ATOM   2184  CG2 THR A 136      11.353   6.504   5.416  1.00 91.42           C  
ATOM   2185 HG21 THR A 136      10.412   5.962   5.511  1.00 91.42           H  
ATOM   2186 HG22 THR A 136      11.312   7.399   6.036  1.00 91.42           H  
ATOM   2187 HG23 THR A 136      12.166   5.865   5.761  1.00 91.42           H  
ATOM   2188  OG1 THR A 136      10.487   7.681   3.553  1.00 91.42           O  
ATOM   2189  HG1 THR A 136      10.613   8.531   3.981  1.00 91.42           H  
ATOM   2190  N   PRO A 137      13.887   7.046   1.466  1.00 88.54           N  
ATOM   2191  CA  PRO A 137      14.082   7.201   0.024  1.00 88.54           C  
ATOM   2192  HA  PRO A 137      14.394   8.217  -0.216  1.00 88.54           H  
ATOM   2193  C   PRO A 137      12.797   6.876  -0.735  1.00 88.54           C  
ATOM   2194  CB  PRO A 137      15.193   6.215  -0.341  1.00 88.54           C  
ATOM   2195  HB2 PRO A 137      15.110   5.855  -1.366  1.00 88.54           H  
ATOM   2196  HB3 PRO A 137      16.163   6.687  -0.183  1.00 88.54           H  
ATOM   2197  O   PRO A 137      11.955   6.137  -0.222  1.00 88.54           O  
ATOM   2198  CG  PRO A 137      15.000   5.090   0.675  1.00 88.54           C  
ATOM   2199  HG2 PRO A 137      14.199   4.429   0.345  1.00 88.54           H  
ATOM   2200  HG3 PRO A 137      15.919   4.527   0.836  1.00 88.54           H  
ATOM   2201  CD  PRO A 137      14.568   5.842   1.932  1.00 88.54           C  
ATOM   2202  HD2 PRO A 137      15.447   6.124   2.512  1.00 88.54           H  
ATOM   2203  HD3 PRO A 137      13.908   5.210   2.527  1.00 88.54           H  
ATOM   2204  N   ASP A 138      12.624   7.432  -1.930  1.00 90.75           N  
ATOM   2205  H   ASP A 138      13.341   8.031  -2.315  1.00 90.75           H  
ATOM   2206  CA  ASP A 138      11.433   7.186  -2.747  1.00 90.75           C  
ATOM   2207  HA  ASP A 138      10.573   7.470  -2.141  1.00 90.75           H  
ATOM   2208  C   ASP A 138      11.237   5.703  -3.116  1.00 90.75           C  
ATOM   2209  CB  ASP A 138      11.445   8.105  -3.978  1.00 90.75           C  
ATOM   2210  HB2 ASP A 138      11.772   9.097  -3.666  1.00 90.75           H  
ATOM   2211  HB3 ASP A 138      12.152   7.720  -4.712  1.00 90.75           H  
ATOM   2212  O   ASP A 138      12.184   4.917  -3.153  1.00 90.75           O  
ATOM   2213  CG  ASP A 138      10.058   8.262  -4.609  1.00 90.75           C  
ATOM   2214  OD1 ASP A 138       9.065   8.103  -3.858  1.00 90.75           O  
ATOM   2215  OD2 ASP A 138       9.990   8.578  -5.814  1.00 90.75           O  
ATOM   2216  N   PHE A 139       9.987   5.311  -3.365  1.00 91.03           N  
ATOM   2217  H   PHE A 139       9.276   6.025  -3.436  1.00 91.03           H  
ATOM   2218  CA  PHE A 139       9.639   3.968  -3.830  1.00 91.03           C  
ATOM   2219  HA  PHE A 139      10.488   3.600  -4.406  1.00 91.03           H  
ATOM   2220  C   PHE A 139       8.420   4.012  -4.769  1.00 91.03           C  
ATOM   2221  CB  PHE A 139       9.434   3.008  -2.639  1.00 91.03           C  
ATOM   2222  HB2 PHE A 139       9.277   1.998  -3.017  1.00 91.03           H  
ATOM   2223  HB3 PHE A 139      10.360   2.976  -2.065  1.00 91.03           H  
ATOM   2224  O   PHE A 139       7.628   4.957  -4.704  1.00 91.03           O  
ATOM   2225  CG  PHE A 139       8.287   3.346  -1.705  1.00 91.03           C  
ATOM   2226  CD1 PHE A 139       8.545   3.926  -0.453  1.00 91.03           C  
ATOM   2227  HD1 PHE A 139       9.570   4.095  -0.156  1.00 91.03           H  
ATOM   2228  CD2 PHE A 139       6.963   3.037  -2.054  1.00 91.03           C  
ATOM   2229  HD2 PHE A 139       6.761   2.521  -2.981  1.00 91.03           H  
ATOM   2230  CE1 PHE A 139       7.483   4.246   0.416  1.00 91.03           C  
ATOM   2231  HE1 PHE A 139       7.679   4.664   1.393  1.00 91.03           H  
ATOM   2232  CE2 PHE A 139       5.900   3.381  -1.203  1.00 91.03           C  
ATOM   2233  HE2 PHE A 139       4.886   3.143  -1.486  1.00 91.03           H  
ATOM   2234  CZ  PHE A 139       6.159   4.000   0.028  1.00 91.03           C  
ATOM   2235  HZ  PHE A 139       5.344   4.232   0.699  1.00 91.03           H  
ATOM   2236  N   PRO A 140       8.234   2.995  -5.633  1.00 91.34           N  
ATOM   2237  CA  PRO A 140       7.136   2.964  -6.600  1.00 91.34           C  
ATOM   2238  HA  PRO A 140       7.332   3.719  -7.361  1.00 91.34           H  
ATOM   2239  C   PRO A 140       5.761   3.230  -5.982  1.00 91.34           C  
ATOM   2240  CB  PRO A 140       7.204   1.580  -7.247  1.00 91.34           C  
ATOM   2241  HB2 PRO A 140       6.663   0.850  -6.645  1.00 91.34           H  
ATOM   2242  HB3 PRO A 140       6.826   1.592  -8.270  1.00 91.34           H  
ATOM   2243  O   PRO A 140       5.446   2.732  -4.904  1.00 91.34           O  
ATOM   2244  CG  PRO A 140       8.699   1.273  -7.196  1.00 91.34           C  
ATOM   2245  HG2 PRO A 140       8.898   0.202  -7.226  1.00 91.34           H  
ATOM   2246  HG3 PRO A 140       9.208   1.785  -8.012  1.00 91.34           H  
ATOM   2247  CD  PRO A 140       9.134   1.871  -5.864  1.00 91.34           C  
ATOM   2248  HD2 PRO A 140      10.174   2.188  -5.933  1.00 91.34           H  
ATOM   2249  HD3 PRO A 140       9.017   1.126  -5.076  1.00 91.34           H  
ATOM   2250  N   ALA A 141       4.922   3.988  -6.681  1.00 94.12           N  
ATOM   2251  H   ALA A 141       5.209   4.292  -7.600  1.00 94.12           H  
ATOM   2252  CA  ALA A 141       3.555   4.335  -6.297  1.00 94.12           C  
ATOM   2253  HA  ALA A 141       3.141   4.905  -7.128  1.00 94.12           H  
ATOM   2254  C   ALA A 141       3.397   5.253  -5.066  1.00 94.12           C  
ATOM   2255  CB  ALA A 141       2.739   3.041  -6.209  1.00 94.12           C  
ATOM   2256  HB1 ALA A 141       2.946   2.519  -5.274  1.00 94.12           H  
ATOM   2257  HB2 ALA A 141       2.972   2.388  -7.051  1.00 94.12           H  
ATOM   2258  HB3 ALA A 141       1.677   3.283  -6.244  1.00 94.12           H  
ATOM   2259  O   ALA A 141       2.280   5.692  -4.774  1.00 94.12           O  
ATOM   2260  N   ARG A 142       4.485   5.626  -4.371  1.00 93.73           N  
ATOM   2261  H   ARG A 142       5.373   5.216  -4.625  1.00 93.73           H  
ATOM   2262  CA  ARG A 142       4.438   6.528  -3.206  1.00 93.73           C  
ATOM   2263  HA  ARG A 142       3.883   6.039  -2.406  1.00 93.73           H  
ATOM   2264  C   ARG A 142       3.717   7.838  -3.524  1.00 93.73           C  
ATOM   2265  CB  ARG A 142       5.872   6.812  -2.725  1.00 93.73           C  
ATOM   2266  HB2 ARG A 142       6.383   5.871  -2.524  1.00 93.73           H  
ATOM   2267  HB3 ARG A 142       6.420   7.336  -3.509  1.00 93.73           H  
ATOM   2268  O   ARG A 142       2.847   8.265  -2.766  1.00 93.73           O  
ATOM   2269  CG  ARG A 142       5.871   7.659  -1.445  1.00 93.73           C  
ATOM   2270  HG2 ARG A 142       5.479   7.051  -0.630  1.00 93.73           H  
ATOM   2271  HG3 ARG A 142       5.238   8.537  -1.571  1.00 93.73           H  
ATOM   2272  CD  ARG A 142       7.260   8.166  -1.073  1.00 93.73           C  
ATOM   2273  HD2 ARG A 142       7.744   8.584  -1.956  1.00 93.73           H  
ATOM   2274  HD3 ARG A 142       7.135   8.969  -0.348  1.00 93.73           H  
ATOM   2275  NE  ARG A 142       8.087   7.111  -0.471  1.00 93.73           N  
ATOM   2276  HE  ARG A 142       7.719   6.171  -0.444  1.00 93.73           H  
ATOM   2277  NH1 ARG A 142       9.844   8.445   0.147  1.00 93.73           N  
ATOM   2278 HH11 ARG A 142      10.737   8.519   0.613  1.00 93.73           H  
ATOM   2279 HH12 ARG A 142       9.581   9.090  -0.584  1.00 93.73           H  
ATOM   2280  NH2 ARG A 142       9.650   6.437   1.021  1.00 93.73           N  
ATOM   2281 HH21 ARG A 142      10.377   5.907   0.562  1.00 93.73           H  
ATOM   2282 HH22 ARG A 142       9.996   6.827   1.886  1.00 93.73           H  
ATOM   2283  CZ  ARG A 142       9.185   7.329   0.214  1.00 93.73           C  
ATOM   2284  N   ARG A 143       4.067   8.469  -4.650  1.00 92.08           N  
ATOM   2285  H   ARG A 143       4.811   8.048  -5.188  1.00 92.08           H  
ATOM   2286  CA  ARG A 143       3.516   9.767  -5.067  1.00 92.08           C  
ATOM   2287  HA  ARG A 143       3.689  10.488  -4.268  1.00 92.08           H  
ATOM   2288  C   ARG A 143       2.003   9.716  -5.279  1.00 92.08           C  
ATOM   2289  CB  ARG A 143       4.248  10.240  -6.332  1.00 92.08           C  
ATOM   2290  HB2 ARG A 143       4.055   9.531  -7.137  1.00 92.08           H  
ATOM   2291  HB3 ARG A 143       5.320  10.251  -6.137  1.00 92.08           H  
ATOM   2292  O   ARG A 143       1.300  10.607  -4.814  1.00 92.08           O  
ATOM   2293  CG  ARG A 143       3.810  11.652  -6.762  1.00 92.08           C  
ATOM   2294  HG2 ARG A 143       2.734  11.682  -6.933  1.00 92.08           H  
ATOM   2295  HG3 ARG A 143       4.050  12.353  -5.962  1.00 92.08           H  
ATOM   2296  CD  ARG A 143       4.520  12.102  -8.043  1.00 92.08           C  
ATOM   2297  HD2 ARG A 143       4.262  13.144  -8.229  1.00 92.08           H  
ATOM   2298  HD3 ARG A 143       5.597  12.027  -7.894  1.00 92.08           H  
ATOM   2299  NE  ARG A 143       4.116  11.286  -9.205  1.00 92.08           N  
ATOM   2300  HE  ARG A 143       3.478  10.524  -9.027  1.00 92.08           H  
ATOM   2301  NH1 ARG A 143       5.389  12.349 -10.793  1.00 92.08           N  
ATOM   2302 HH11 ARG A 143       5.734  12.407 -11.741  1.00 92.08           H  
ATOM   2303 HH12 ARG A 143       5.752  12.964 -10.079  1.00 92.08           H  
ATOM   2304  NH2 ARG A 143       4.131  10.594 -11.369  1.00 92.08           N  
ATOM   2305 HH21 ARG A 143       3.546   9.810 -11.116  1.00 92.08           H  
ATOM   2306 HH22 ARG A 143       4.491  10.658 -12.311  1.00 92.08           H  
ATOM   2307  CZ  ARG A 143       4.545  11.416 -10.447  1.00 92.08           C  
ATOM   2308  N   GLU A 144       1.504   8.692  -5.970  1.00 93.22           N  
ATOM   2309  H   GLU A 144       2.119   7.946  -6.263  1.00 93.22           H  
ATOM   2310  CA  GLU A 144       0.070   8.560  -6.252  1.00 93.22           C  
ATOM   2311  HA  GLU A 144      -0.289   9.490  -6.693  1.00 93.22           H  
ATOM   2312  C   GLU A 144      -0.727   8.346  -4.958  1.00 93.22           C  
ATOM   2313  CB  GLU A 144      -0.154   7.431  -7.273  1.00 93.22           C  
ATOM   2314  HB2 GLU A 144       0.102   6.472  -6.823  1.00 93.22           H  
ATOM   2315  HB3 GLU A 144       0.504   7.607  -8.124  1.00 93.22           H  
ATOM   2316  O   GLU A 144      -1.741   9.009  -4.733  1.00 93.22           O  
ATOM   2317  CG  GLU A 144      -1.610   7.409  -7.768  1.00 93.22           C  
ATOM   2318  HG2 GLU A 144      -1.859   8.399  -8.152  1.00 93.22           H  
ATOM   2319  HG3 GLU A 144      -2.264   7.207  -6.920  1.00 93.22           H  
ATOM   2320  CD  GLU A 144      -1.892   6.372  -8.867  1.00 93.22           C  
ATOM   2321  OE1 GLU A 144      -3.090   6.073  -9.075  1.00 93.22           O  
ATOM   2322  OE2 GLU A 144      -0.943   5.854  -9.492  1.00 93.22           O  
ATOM   2323  N   VAL A 145      -0.214   7.506  -4.052  1.00 95.20           N  
ATOM   2324  H   VAL A 145       0.614   6.981  -4.293  1.00 95.20           H  
ATOM   2325  CA  VAL A 145      -0.831   7.290  -2.736  1.00 95.20           C  
ATOM   2326  HA  VAL A 145      -1.883   7.052  -2.890  1.00 95.20           H  
ATOM   2327  C   VAL A 145      -0.801   8.556  -1.878  1.00 95.20           C  
ATOM   2328  CB  VAL A 145      -0.174   6.096  -2.021  1.00 95.20           C  
ATOM   2329  HB  VAL A 145       0.908   6.222  -1.996  1.00 95.20           H  
ATOM   2330  O   VAL A 145      -1.794   8.875  -1.221  1.00 95.20           O  
ATOM   2331  CG1 VAL A 145      -0.675   5.965  -0.577  1.00 95.20           C  
ATOM   2332 HG11 VAL A 145      -1.759   6.073  -0.544  1.00 95.20           H  
ATOM   2333 HG12 VAL A 145      -0.390   5.000  -0.156  1.00 95.20           H  
ATOM   2334 HG13 VAL A 145      -0.230   6.747   0.038  1.00 95.20           H  
ATOM   2335  CG2 VAL A 145      -0.507   4.816  -2.799  1.00 95.20           C  
ATOM   2336 HG21 VAL A 145      -0.221   3.925  -2.240  1.00 95.20           H  
ATOM   2337 HG22 VAL A 145      -1.577   4.763  -3.002  1.00 95.20           H  
ATOM   2338 HG23 VAL A 145       0.033   4.809  -3.746  1.00 95.20           H  
ATOM   2339  N   PHE A 146       0.298   9.312  -1.904  1.00 94.83           N  
ATOM   2340  H   PHE A 146       1.093   8.992  -2.439  1.00 94.83           H  
ATOM   2341  CA  PHE A 146       0.415  10.571  -1.171  1.00 94.83           C  
ATOM   2342  HA  PHE A 146       0.236  10.374  -0.114  1.00 94.83           H  
ATOM   2343  C   PHE A 146      -0.635  11.593  -1.628  1.00 94.83           C  
ATOM   2344  CB  PHE A 146       1.840  11.121  -1.322  1.00 94.83           C  
ATOM   2345  HB2 PHE A 146       2.547  10.326  -1.086  1.00 94.83           H  
ATOM   2346  HB3 PHE A 146       2.011  11.413  -2.358  1.00 94.83           H  
ATOM   2347  O   PHE A 146      -1.349  12.155  -0.796  1.00 94.83           O  
ATOM   2348  CG  PHE A 146       2.133  12.307  -0.425  1.00 94.83           C  
ATOM   2349  CD1 PHE A 146       1.624  13.581  -0.738  1.00 94.83           C  
ATOM   2350  HD1 PHE A 146       1.038  13.733  -1.632  1.00 94.83           H  
ATOM   2351  CD2 PHE A 146       2.908  12.134   0.737  1.00 94.83           C  
ATOM   2352  HD2 PHE A 146       3.314  11.163   0.979  1.00 94.83           H  
ATOM   2353  CE1 PHE A 146       1.866  14.663   0.123  1.00 94.83           C  
ATOM   2354  HE1 PHE A 146       1.423  15.623  -0.095  1.00 94.83           H  
ATOM   2355  CE2 PHE A 146       3.187  13.228   1.573  1.00 94.83           C  
ATOM   2356  HE2 PHE A 146       3.805  13.095   2.448  1.00 94.83           H  
ATOM   2357  CZ  PHE A 146       2.674  14.496   1.259  1.00 94.83           C  
ATOM   2358  HZ  PHE A 146       2.897  15.336   1.900  1.00 94.83           H  
ATOM   2359  N   GLU A 147      -0.772  11.822  -2.939  1.00 91.23           N  
ATOM   2360  H   GLU A 147      -0.170  11.334  -3.586  1.00 91.23           H  
ATOM   2361  CA  GLU A 147      -1.758  12.777  -3.467  1.00 91.23           C  
ATOM   2362  HA  GLU A 147      -1.659  13.718  -2.925  1.00 91.23           H  
ATOM   2363  C   GLU A 147      -3.202  12.302  -3.245  1.00 91.23           C  
ATOM   2364  CB  GLU A 147      -1.513  13.065  -4.956  1.00 91.23           C  
ATOM   2365  HB2 GLU A 147      -1.515  12.122  -5.503  1.00 91.23           H  
ATOM   2366  HB3 GLU A 147      -2.337  13.669  -5.334  1.00 91.23           H  
ATOM   2367  O   GLU A 147      -4.082  13.120  -2.949  1.00 91.23           O  
ATOM   2368  CG  GLU A 147      -0.199  13.808  -5.257  1.00 91.23           C  
ATOM   2369  HG2 GLU A 147       0.635  13.169  -4.966  1.00 91.23           H  
ATOM   2370  HG3 GLU A 147      -0.132  13.947  -6.336  1.00 91.23           H  
ATOM   2371  CD  GLU A 147      -0.028  15.185  -4.575  1.00 91.23           C  
ATOM   2372  OE1 GLU A 147       1.137  15.617  -4.447  1.00 91.23           O  
ATOM   2373  OE2 GLU A 147      -1.013  15.851  -4.162  1.00 91.23           O  
ATOM   2374  N   HIS A 148      -3.455  10.987  -3.302  1.00 91.88           N  
ATOM   2375  H   HIS A 148      -2.722  10.357  -3.593  1.00 91.88           H  
ATOM   2376  CA  HIS A 148      -4.756  10.426  -2.937  1.00 91.88           C  
ATOM   2377  HA  HIS A 148      -5.517  10.900  -3.556  1.00 91.88           H  
ATOM   2378  C   HIS A 148      -5.106  10.732  -1.474  1.00 91.88           C  
ATOM   2379  CB  HIS A 148      -4.793   8.916  -3.211  1.00 91.88           C  
ATOM   2380  HB2 HIS A 148      -3.981   8.426  -2.675  1.00 91.88           H  
ATOM   2381  HB3 HIS A 148      -4.651   8.739  -4.277  1.00 91.88           H  
ATOM   2382  O   HIS A 148      -6.170  11.291  -1.201  1.00 91.88           O  
ATOM   2383  CG  HIS A 148      -6.105   8.303  -2.782  1.00 91.88           C  
ATOM   2384  CD2 HIS A 148      -6.290   7.359  -1.808  1.00 91.88           C  
ATOM   2385  HD2 HIS A 148      -5.514   6.875  -1.233  1.00 91.88           H  
ATOM   2386  ND1 HIS A 148      -7.355   8.666  -3.234  1.00 91.88           N  
ATOM   2387  HD1 HIS A 148      -7.556   9.340  -3.959  1.00 91.88           H  
ATOM   2388  CE1 HIS A 148      -8.271   7.958  -2.551  1.00 91.88           C  
ATOM   2389  HE1 HIS A 148      -9.341   8.026  -2.679  1.00 91.88           H  
ATOM   2390  NE2 HIS A 148      -7.666   7.150  -1.669  1.00 91.88           N  
ATOM   2391  N   LEU A 149      -4.194  10.451  -0.536  1.00 92.72           N  
ATOM   2392  H   LEU A 149      -3.335  10.006  -0.823  1.00 92.72           H  
ATOM   2393  CA  LEU A 149      -4.398  10.730   0.889  1.00 92.72           C  
ATOM   2394  HA  LEU A 149      -5.329  10.262   1.211  1.00 92.72           H  
ATOM   2395  C   LEU A 149      -4.542  12.227   1.174  1.00 92.72           C  
ATOM   2396  CB  LEU A 149      -3.225  10.158   1.696  1.00 92.72           C  
ATOM   2397  HB2 LEU A 149      -2.292  10.460   1.221  1.00 92.72           H  
ATOM   2398  HB3 LEU A 149      -3.251  10.599   2.692  1.00 92.72           H  
ATOM   2399  O   LEU A 149      -5.408  12.630   1.949  1.00 92.72           O  
ATOM   2400  CG  LEU A 149      -3.244   8.630   1.852  1.00 92.72           C  
ATOM   2401  HG  LEU A 149      -3.330   8.144   0.880  1.00 92.72           H  
ATOM   2402  CD1 LEU A 149      -1.940   8.193   2.508  1.00 92.72           C  
ATOM   2403 HD11 LEU A 149      -1.765   8.765   3.420  1.00 92.72           H  
ATOM   2404 HD12 LEU A 149      -1.131   8.374   1.800  1.00 92.72           H  
ATOM   2405 HD13 LEU A 149      -1.964   7.127   2.731  1.00 92.72           H  
ATOM   2406  CD2 LEU A 149      -4.406   8.180   2.737  1.00 92.72           C  
ATOM   2407 HD21 LEU A 149      -5.341   8.321   2.195  1.00 92.72           H  
ATOM   2408 HD22 LEU A 149      -4.420   8.758   3.661  1.00 92.72           H  
ATOM   2409 HD23 LEU A 149      -4.306   7.123   2.983  1.00 92.72           H  
ATOM   2410  N   LYS A 150      -3.744  13.070   0.514  1.00 87.77           N  
ATOM   2411  H   LYS A 150      -3.028  12.673  -0.077  1.00 87.77           H  
ATOM   2412  CA  LYS A 150      -3.851  14.529   0.617  1.00 87.77           C  
ATOM   2413  HA  LYS A 150      -3.767  14.820   1.664  1.00 87.77           H  
ATOM   2414  C   LYS A 150      -5.216  15.026   0.159  1.00 87.77           C  
ATOM   2415  CB  LYS A 150      -2.690  15.134  -0.175  1.00 87.77           C  
ATOM   2416  HB2 LYS A 150      -1.759  14.734   0.227  1.00 87.77           H  
ATOM   2417  HB3 LYS A 150      -2.772  14.818  -1.215  1.00 87.77           H  
ATOM   2418  O   LYS A 150      -5.810  15.864   0.836  1.00 87.77           O  
ATOM   2419  CG  LYS A 150      -2.625  16.665  -0.130  1.00 87.77           C  
ATOM   2420  HG2 LYS A 150      -3.475  17.070  -0.680  1.00 87.77           H  
ATOM   2421  HG3 LYS A 150      -2.656  17.021   0.900  1.00 87.77           H  
ATOM   2422  CD  LYS A 150      -1.310  17.099  -0.791  1.00 87.77           C  
ATOM   2423  HD2 LYS A 150      -1.019  16.336  -1.514  1.00 87.77           H  
ATOM   2424  HD3 LYS A 150      -0.521  17.154  -0.040  1.00 87.77           H  
ATOM   2425  CE  LYS A 150      -1.430  18.432  -1.524  1.00 87.77           C  
ATOM   2426  HE2 LYS A 150      -2.468  18.554  -1.834  1.00 87.77           H  
ATOM   2427  HE3 LYS A 150      -1.156  19.254  -0.862  1.00 87.77           H  
ATOM   2428  NZ  LYS A 150      -0.576  18.398  -2.737  1.00 87.77           N  
ATOM   2429  HZ1 LYS A 150       0.406  18.523  -2.534  1.00 87.77           H  
ATOM   2430  HZ2 LYS A 150      -0.651  17.508  -3.208  1.00 87.77           H  
ATOM   2431  HZ3 LYS A 150      -0.829  19.096  -3.421  1.00 87.77           H  
ATOM   2432  N   THR A 151      -5.750  14.470  -0.925  1.00 83.50           N  
ATOM   2433  H   THR A 151      -5.194  13.799  -1.436  1.00 83.50           H  
ATOM   2434  CA  THR A 151      -7.111  14.768  -1.392  1.00 83.50           C  
ATOM   2435  HA  THR A 151      -7.220  15.848  -1.492  1.00 83.50           H  
ATOM   2436  C   THR A 151      -8.158  14.289  -0.384  1.00 83.50           C  
ATOM   2437  CB  THR A 151      -7.357  14.145  -2.773  1.00 83.50           C  
ATOM   2438  HB  THR A 151      -7.280  13.060  -2.715  1.00 83.50           H  
ATOM   2439  O   THR A 151      -9.018  15.071   0.026  1.00 83.50           O  
ATOM   2440  CG2 THR A 151      -8.728  14.520  -3.340  1.00 83.50           C  
ATOM   2441 HG21 THR A 151      -8.819  14.124  -4.351  1.00 83.50           H  
ATOM   2442 HG22 THR A 151      -8.833  15.605  -3.370  1.00 83.50           H  
ATOM   2443 HG23 THR A 151      -9.520  14.093  -2.726  1.00 83.50           H  
ATOM   2444  OG1 THR A 151      -6.392  14.626  -3.680  1.00 83.50           O  
ATOM   2445  HG1 THR A 151      -5.575  14.144  -3.532  1.00 83.50           H  
ATOM   2446  N   ALA A 152      -8.046  13.043   0.083  1.00 85.22           N  
ATOM   2447  H   ALA A 152      -7.316  12.449  -0.286  1.00 85.22           H  
ATOM   2448  CA  ALA A 152      -8.971  12.446   1.044  1.00 85.22           C  
ATOM   2449  HA  ALA A 152      -9.977  12.467   0.624  1.00 85.22           H  
ATOM   2450  C   ALA A 152      -9.015  13.207   2.381  1.00 85.22           C  
ATOM   2451  CB  ALA A 152      -8.566  10.983   1.253  1.00 85.22           C  
ATOM   2452  HB1 ALA A 152      -9.284  10.501   1.917  1.00 85.22           H  
ATOM   2453  HB2 ALA A 152      -8.564  10.455   0.299  1.00 85.22           H  
ATOM   2454  HB3 ALA A 152      -7.573  10.924   1.697  1.00 85.22           H  
ATOM   2455  O   ALA A 152     -10.081  13.360   2.971  1.00 85.22           O  
ATOM   2456  N   PHE A 153      -7.878  13.720   2.861  1.00 80.86           N  
ATOM   2457  H   PHE A 153      -7.015  13.483   2.393  1.00 80.86           H  
ATOM   2458  CA  PHE A 153      -7.802  14.455   4.131  1.00 80.86           C  
ATOM   2459  HA  PHE A 153      -8.523  14.035   4.833  1.00 80.86           H  
ATOM   2460  C   PHE A 153      -8.175  15.930   3.988  1.00 80.86           C  
ATOM   2461  CB  PHE A 153      -6.401  14.300   4.740  1.00 80.86           C  
ATOM   2462  HB2 PHE A 153      -5.669  14.675   4.025  1.00 80.86           H  
ATOM   2463  HB3 PHE A 153      -6.343  14.931   5.627  1.00 80.86           H  
ATOM   2464  O   PHE A 153      -8.590  16.555   4.965  1.00 80.86           O  
ATOM   2465  CG  PHE A 153      -5.991  12.897   5.154  1.00 80.86           C  
ATOM   2466  CD1 PHE A 153      -6.857  11.790   5.027  1.00 80.86           C  
ATOM   2467  HD1 PHE A 153      -7.859  11.894   4.640  1.00 80.86           H  
ATOM   2468  CD2 PHE A 153      -4.699  12.698   5.673  1.00 80.86           C  
ATOM   2469  HD2 PHE A 153      -4.031  13.538   5.795  1.00 80.86           H  
ATOM   2470  CE1 PHE A 153      -6.419  10.504   5.363  1.00 80.86           C  
ATOM   2471  HE1 PHE A 153      -7.078   9.664   5.197  1.00 80.86           H  
ATOM   2472  CE2 PHE A 153      -4.270  11.408   6.022  1.00 80.86           C  
ATOM   2473  HE2 PHE A 153      -3.269  11.262   6.401  1.00 80.86           H  
ATOM   2474  CZ  PHE A 153      -5.123  10.307   5.859  1.00 80.86           C  
ATOM   2475  HZ  PHE A 153      -4.780   9.310   6.088  1.00 80.86           H  
ATOM   2476  N   SER A 154      -8.056  16.487   2.781  1.00 69.88           N  
ATOM   2477  H   SER A 154      -7.685  15.927   2.027  1.00 69.88           H  
ATOM   2478  CA  SER A 154      -8.464  17.866   2.499  1.00 69.88           C  
ATOM   2479  HA  SER A 154      -8.137  18.506   3.319  1.00 69.88           H  
ATOM   2480  C   SER A 154      -9.978  18.011   2.384  1.00 69.88           C  
ATOM   2481  CB  SER A 154      -7.812  18.383   1.218  1.00 69.88           C  
ATOM   2482  HB2 SER A 154      -8.155  19.401   1.029  1.00 69.88           H  
ATOM   2483  HB3 SER A 154      -8.097  17.754   0.374  1.00 69.88           H  
ATOM   2484  O   SER A 154     -10.508  19.060   2.759  1.00 69.88           O  
ATOM   2485  OG  SER A 154      -6.407  18.390   1.356  1.00 69.88           O  
ATOM   2486  HG  SER A 154      -6.113  17.483   1.250  1.00 69.88           H  
ATOM   2487  N   CYS A 155     -10.695  16.983   1.908  1.00 60.99           N  
ATOM   2488  H   CYS A 155     -10.226  16.146   1.593  1.00 60.99           H  
ATOM   2489  CA  CYS A 155     -12.152  16.999   1.994  1.00 60.99           C  
ATOM   2490  HA  CYS A 155     -12.483  17.999   1.714  1.00 60.99           H  
ATOM   2491  C   CYS A 155     -12.581  16.790   3.439  1.00 60.99           C  
ATOM   2492  CB  CYS A 155     -12.845  16.041   1.021  1.00 60.99           C  
ATOM   2493  HB2 CYS A 155     -13.589  15.442   1.545  1.00 60.99           H  
ATOM   2494  HB3 CYS A 155     -12.106  15.362   0.594  1.00 60.99           H  
ATOM   2495  O   CYS A 155     -12.711  15.677   3.945  1.00 60.99           O  
ATOM   2496  SG  CYS A 155     -13.670  16.946  -0.324  1.00 60.99           S  
ATOM   2497  N   THR A 156     -12.859  17.903   4.107  1.00 52.44           N  
ATOM   2498  H   THR A 156     -12.639  18.791   3.679  1.00 52.44           H  
ATOM   2499  CA  THR A 156     -13.713  17.899   5.284  1.00 52.44           C  
ATOM   2500  HA  THR A 156     -13.267  17.277   6.060  1.00 52.44           H  
ATOM   2501  C   THR A 156     -15.046  17.296   4.863  1.00 52.44           C  
ATOM   2502  CB  THR A 156     -13.906  19.323   5.826  1.00 52.44           C  
ATOM   2503  HB  THR A 156     -14.696  19.317   6.577  1.00 52.44           H  
ATOM   2504  O   THR A 156     -15.809  17.931   4.134  1.00 52.44           O  
ATOM   2505  CG2 THR A 156     -12.621  19.849   6.466  1.00 52.44           C  
ATOM   2506 HG21 THR A 156     -12.319  19.185   7.276  1.00 52.44           H  
ATOM   2507 HG22 THR A 156     -11.826  19.897   5.721  1.00 52.44           H  
ATOM   2508 HG23 THR A 156     -12.804  20.848   6.861  1.00 52.44           H  
ATOM   2509  OG1 THR A 156     -14.251  20.217   4.792  1.00 52.44           O  
ATOM   2510  HG1 THR A 156     -15.036  19.855   4.374  1.00 52.44           H  
ATOM   2511  N   LYS A 157     -15.312  16.056   5.281  1.00 49.26           N  
ATOM   2512  H   LYS A 157     -14.573  15.531   5.725  1.00 49.26           H  
ATOM   2513  CA  LYS A 157     -16.646  15.472   5.191  1.00 49.26           C  
ATOM   2514  HA  LYS A 157     -16.994  15.485   4.158  1.00 49.26           H  
ATOM   2515  C   LYS A 157     -17.588  16.346   6.016  1.00 49.26           C  
ATOM   2516  CB  LYS A 157     -16.657  14.026   5.724  1.00 49.26           C  
ATOM   2517  HB2 LYS A 157     -16.177  13.997   6.702  1.00 49.26           H  
ATOM   2518  HB3 LYS A 157     -17.697  13.722   5.850  1.00 49.26           H  
ATOM   2519  O   LYS A 157     -17.760  16.099   7.205  1.00 49.26           O  
ATOM   2520  CG  LYS A 157     -15.984  13.010   4.798  1.00 49.26           C  
ATOM   2521  HG2 LYS A 157     -16.482  13.025   3.828  1.00 49.26           H  
ATOM   2522  HG3 LYS A 157     -14.935  13.272   4.664  1.00 49.26           H  
ATOM   2523  CD  LYS A 157     -16.090  11.606   5.408  1.00 49.26           C  
ATOM   2524  HD2 LYS A 157     -15.539  11.580   6.348  1.00 49.26           H  
ATOM   2525  HD3 LYS A 157     -17.137  11.366   5.594  1.00 49.26           H  
ATOM   2526  CE  LYS A 157     -15.498  10.588   4.436  1.00 49.26           C  
ATOM   2527  HE2 LYS A 157     -16.057  10.620   3.500  1.00 49.26           H  
ATOM   2528  HE3 LYS A 157     -14.468  10.862   4.206  1.00 49.26           H  
ATOM   2529  NZ  LYS A 157     -15.525   9.225   4.997  1.00 49.26           N  
ATOM   2530  HZ1 LYS A 157     -15.170   8.591   4.296  1.00 49.26           H  
ATOM   2531  HZ2 LYS A 157     -16.449   8.931   5.279  1.00 49.26           H  
ATOM   2532  HZ3 LYS A 157     -14.872   9.143   5.764  1.00 49.26           H  
ATOM   2533  N   ASP A 158     -18.237  17.323   5.395  1.00 43.55           N  
ATOM   2534  H   ASP A 158     -17.949  17.588   4.464  1.00 43.55           H  
ATOM   2535  CA  ASP A 158     -19.583  17.667   5.834  1.00 43.55           C  
ATOM   2536  HA  ASP A 158     -19.606  17.736   6.921  1.00 43.55           H  
ATOM   2537  C   ASP A 158     -20.444  16.459   5.454  1.00 43.55           C  
ATOM   2538  CB  ASP A 158     -20.068  19.009   5.247  1.00 43.55           C  
ATOM   2539  HB2 ASP A 158     -19.581  19.191   4.289  1.00 43.55           H  
ATOM   2540  HB3 ASP A 158     -21.140  18.939   5.064  1.00 43.55           H  
ATOM   2541  O   ASP A 158     -20.986  16.357   4.358  1.00 43.55           O  
ATOM   2542  CG  ASP A 158     -19.855  20.209   6.187  1.00 43.55           C  
ATOM   2543  OD1 ASP A 158     -19.707  19.993   7.410  1.00 43.55           O  
ATOM   2544  OD2 ASP A 158     -19.898  21.355   5.684  1.00 43.55           O  
ATOM   2545  N   THR A 159     -20.473  15.465   6.344  1.00 44.08           N  
ATOM   2546  H   THR A 159     -19.969  15.598   7.209  1.00 44.08           H  
ATOM   2547  CA  THR A 159     -21.155  14.175   6.148  1.00 44.08           C  
ATOM   2548  HA  THR A 159     -20.625  13.583   5.402  1.00 44.08           H  
ATOM   2549  C   THR A 159     -22.587  14.342   5.664  1.00 44.08           C  
ATOM   2550  CB  THR A 159     -21.227  13.398   7.472  1.00 44.08           C  
ATOM   2551  HB  THR A 159     -21.973  12.607   7.390  1.00 44.08           H  
ATOM   2552  O   THR A 159     -23.072  13.534   4.879  1.00 44.08           O  
ATOM   2553  CG2 THR A 159     -19.893  12.758   7.839  1.00 44.08           C  
ATOM   2554 HG21 THR A 159     -20.001  12.182   8.759  1.00 44.08           H  
ATOM   2555 HG22 THR A 159     -19.578  12.087   7.040  1.00 44.08           H  
ATOM   2556 HG23 THR A 159     -19.135  13.529   7.984  1.00 44.08           H  
ATOM   2557  OG1 THR A 159     -21.579  14.267   8.529  1.00 44.08           O  
ATOM   2558  HG1 THR A 159     -21.596  13.754   9.341  1.00 44.08           H  
ATOM   2559  N   SER A 160     -23.264  15.389   6.137  1.00 44.30           N  
ATOM   2560  H   SER A 160     -22.778  15.991   6.786  1.00 44.30           H  
ATOM   2561  CA  SER A 160     -24.685  15.608   5.886  1.00 44.30           C  
ATOM   2562  HA  SER A 160     -25.208  14.679   6.117  1.00 44.30           H  
ATOM   2563  C   SER A 160     -25.026  15.933   4.429  1.00 44.30           C  
ATOM   2564  CB  SER A 160     -25.228  16.681   6.836  1.00 44.30           C  
ATOM   2565  HB2 SER A 160     -25.078  16.361   7.867  1.00 44.30           H  
ATOM   2566  HB3 SER A 160     -26.299  16.787   6.664  1.00 44.30           H  
ATOM   2567  O   SER A 160     -26.167  15.715   4.028  1.00 44.30           O  
ATOM   2568  OG  SER A 160     -24.606  17.939   6.640  1.00 44.30           O  
ATOM   2569  HG  SER A 160     -23.784  17.980   7.134  1.00 44.30           H  
ATOM   2570  N   LYS A 161     -24.082  16.436   3.622  1.00 42.64           N  
ATOM   2571  H   LYS A 161     -23.152  16.555   3.996  1.00 42.64           H  
ATOM   2572  CA  LYS A 161     -24.288  16.775   2.205  1.00 42.64           C  
ATOM   2573  HA  LYS A 161     -24.983  16.070   1.750  1.00 42.64           H  
ATOM   2574  C   LYS A 161     -22.931  16.656   1.517  1.00 42.64           C  
ATOM   2575  CB  LYS A 161     -24.847  18.213   2.078  1.00 42.64           C  
ATOM   2576  HB2 LYS A 161     -24.147  18.914   2.533  1.00 42.64           H  
ATOM   2577  HB3 LYS A 161     -24.932  18.456   1.019  1.00 42.64           H  
ATOM   2578  O   LYS A 161     -22.067  17.467   1.826  1.00 42.64           O  
ATOM   2579  CG  LYS A 161     -26.223  18.391   2.741  1.00 42.64           C  
ATOM   2580  HG2 LYS A 161     -26.911  17.649   2.335  1.00 42.64           H  
ATOM   2581  HG3 LYS A 161     -26.121  18.243   3.816  1.00 42.64           H  
ATOM   2582  CD  LYS A 161     -26.825  19.782   2.552  1.00 42.64           C  
ATOM   2583  HD2 LYS A 161     -26.988  19.966   1.490  1.00 42.64           H  
ATOM   2584  HD3 LYS A 161     -26.141  20.527   2.956  1.00 42.64           H  
ATOM   2585  CE  LYS A 161     -28.156  19.813   3.314  1.00 42.64           C  
ATOM   2586  HE2 LYS A 161     -27.961  19.557   4.355  1.00 42.64           H  
ATOM   2587  HE3 LYS A 161     -28.805  19.039   2.904  1.00 42.64           H  
ATOM   2588  NZ  LYS A 161     -28.814  21.138   3.225  1.00 42.64           N  
ATOM   2589  HZ1 LYS A 161     -28.218  21.851   3.619  1.00 42.64           H  
ATOM   2590  HZ2 LYS A 161     -29.688  21.126   3.731  1.00 42.64           H  
ATOM   2591  HZ3 LYS A 161     -29.007  21.365   2.260  1.00 42.64           H  
ATOM   2592  N   GLY A 162     -22.740  15.640   0.662  1.00 47.05           N  
ATOM   2593  H   GLY A 162     -23.525  15.028   0.493  1.00 47.05           H  
ATOM   2594  CA  GLY A 162     -21.445  15.264   0.059  1.00 47.05           C  
ATOM   2595  HA2 GLY A 162     -20.917  14.616   0.758  1.00 47.05           H  
ATOM   2596  HA3 GLY A 162     -21.620  14.704  -0.860  1.00 47.05           H  
ATOM   2597  C   GLY A 162     -20.541  16.454  -0.279  1.00 47.05           C  
ATOM   2598  O   GLY A 162     -21.060  17.493  -0.665  1.00 47.05           O  
ATOM   2599  N   CYS A 163     -19.220  16.305  -0.093  1.00 49.40           N  
ATOM   2600  H   CYS A 163     -18.889  15.387   0.170  1.00 49.40           H  
ATOM   2601  CA  CYS A 163     -18.232  17.398  -0.078  1.00 49.40           C  
ATOM   2602  HA  CYS A 163     -18.336  17.933   0.867  1.00 49.40           H  
ATOM   2603  C   CYS A 163     -18.479  18.396  -1.225  1.00 49.40           C  
ATOM   2604  CB  CYS A 163     -16.804  16.793  -0.136  1.00 49.40           C  
ATOM   2605  HB2 CYS A 163     -16.752  15.949   0.552  1.00 49.40           H  
ATOM   2606  HB3 CYS A 163     -16.646  16.401  -1.141  1.00 49.40           H  
ATOM   2607  O   CYS A 163     -17.992  18.202  -2.328  1.00 49.40           O  
ATOM   2608  SG  CYS A 163     -15.409  17.904   0.274  1.00 49.40           S  
ATOM   2609  N   SER A 164     -19.236  19.468  -0.976  1.00 48.50           N  
ATOM   2610  H   SER A 164     -19.681  19.537  -0.073  1.00 48.50           H  
ATOM   2611  CA  SER A 164     -19.724  20.372  -2.032  1.00 48.50           C  
ATOM   2612  HA  SER A 164     -20.327  19.801  -2.739  1.00 48.50           H  
ATOM   2613  C   SER A 164     -18.593  21.030  -2.817  1.00 48.50           C  
ATOM   2614  CB  SER A 164     -20.594  21.460  -1.402  1.00 48.50           C  
ATOM   2615  HB2 SER A 164     -21.505  21.003  -1.013  1.00 48.50           H  
ATOM   2616  HB3 SER A 164     -20.864  22.196  -2.159  1.00 48.50           H  
ATOM   2617  O   SER A 164     -18.768  21.428  -3.964  1.00 48.50           O  
ATOM   2618  OG  SER A 164     -19.899  22.090  -0.337  1.00 48.50           O  
ATOM   2619  HG  SER A 164     -20.453  22.786   0.024  1.00 48.50           H  
ATOM   2620  N   ASN A 165     -17.423  21.132  -2.187  1.00 46.15           N  
ATOM   2621  H   ASN A 165     -17.400  20.825  -1.225  1.00 46.15           H  
ATOM   2622  CA  ASN A 165     -16.211  21.660  -2.792  1.00 46.15           C  
ATOM   2623  HA  ASN A 165     -16.451  22.565  -3.350  1.00 46.15           H  
ATOM   2624  C   ASN A 165     -15.551  20.688  -3.770  1.00 46.15           C  
ATOM   2625  CB  ASN A 165     -15.218  21.994  -1.679  1.00 46.15           C  
ATOM   2626  HB2 ASN A 165     -14.269  22.288  -2.128  1.00 46.15           H  
ATOM   2627  HB3 ASN A 165     -15.045  21.109  -1.067  1.00 46.15           H  
ATOM   2628  O   ASN A 165     -14.982  21.139  -4.759  1.00 46.15           O  
ATOM   2629  CG  ASN A 165     -15.668  23.138  -0.803  1.00 46.15           C  
ATOM   2630  ND2 ASN A 165     -15.160  23.175   0.402  1.00 46.15           N  
ATOM   2631 HD21 ASN A 165     -15.472  23.930   0.996  1.00 46.15           H  
ATOM   2632 HD22 ASN A 165     -14.511  22.463   0.705  1.00 46.15           H  
ATOM   2633  OD1 ASN A 165     -16.455  24.000  -1.160  1.00 46.15           O  
ATOM   2634  N   CYS A 166     -15.578  19.379  -3.498  1.00 48.58           N  
ATOM   2635  H   CYS A 166     -16.191  19.045  -2.768  1.00 48.58           H  
ATOM   2636  CA  CYS A 166     -15.103  18.397  -4.459  1.00 48.58           C  
ATOM   2637  HA  CYS A 166     -14.545  18.913  -5.240  1.00 48.58           H  
ATOM   2638  C   CYS A 166     -16.333  17.782  -5.140  1.00 48.58           C  
ATOM   2639  CB  CYS A 166     -14.078  17.409  -3.841  1.00 48.58           C  
ATOM   2640  HB2 CYS A 166     -13.386  17.122  -4.633  1.00 48.58           H  
ATOM   2641  HB3 CYS A 166     -13.492  17.935  -3.087  1.00 48.58           H  
ATOM   2642  O   CYS A 166     -16.987  16.885  -4.624  1.00 48.58           O  
ATOM   2643  SG  CYS A 166     -14.708  15.862  -3.121  1.00 48.58           S  
ATOM   2644  N   ASN A 167     -16.582  18.152  -6.395  1.00 46.47           N  
ATOM   2645  H   ASN A 167     -16.111  18.963  -6.769  1.00 46.47           H  
ATOM   2646  CA  ASN A 167     -17.375  17.303  -7.300  1.00 46.47           C  
ATOM   2647  HA  ASN A 167     -18.348  17.114  -6.845  1.00 46.47           H  
ATOM   2648  C   ASN A 167     -16.723  15.919  -7.525  1.00 46.47           C  
ATOM   2649  CB  ASN A 167     -17.572  18.044  -8.633  1.00 46.47           C  
ATOM   2650  HB2 ASN A 167     -16.628  18.481  -8.960  1.00 46.47           H  
ATOM   2651  HB3 ASN A 167     -17.894  17.337  -9.398  1.00 46.47           H  
ATOM   2652  O   ASN A 167     -17.177  15.128  -8.350  1.00 46.47           O  
ATOM   2653  CG  ASN A 167     -18.640  19.117  -8.575  1.00 46.47           C  
ATOM   2654  ND2 ASN A 167     -18.638  20.026  -9.519  1.00 46.47           N  
ATOM   2655 HD21 ASN A 167     -19.363  20.726  -9.451  1.00 46.47           H  
ATOM   2656 HD22 ASN A 167     -17.946  20.015 -10.254  1.00 46.47           H  
ATOM   2657  OD1 ASN A 167     -19.505  19.143  -7.719  1.00 46.47           O  
ATOM   2658  N   ASN A 168     -15.623  15.632  -6.830  1.00 48.13           N  
ATOM   2659  H   ASN A 168     -15.393  16.233  -6.051  1.00 48.13           H  
ATOM   2660  CA  ASN A 168     -14.873  14.411  -6.939  1.00 48.13           C  
ATOM   2661  HA  ASN A 168     -14.934  14.086  -7.978  1.00 48.13           H  
ATOM   2662  C   ASN A 168     -15.550  13.347  -6.072  1.00 48.13           C  
ATOM   2663  CB  ASN A 168     -13.398  14.714  -6.584  1.00 48.13           C  
ATOM   2664  HB2 ASN A 168     -13.159  14.350  -5.585  1.00 48.13           H  
ATOM   2665  HB3 ASN A 168     -13.218  15.788  -6.607  1.00 48.13           H  
ATOM   2666  O   ASN A 168     -15.341  13.280  -4.860  1.00 48.13           O  
ATOM   2667  CG  ASN A 168     -12.422  14.091  -7.563  1.00 48.13           C  
ATOM   2668  ND2 ASN A 168     -11.158  14.428  -7.467  1.00 48.13           N  
ATOM   2669 HD21 ASN A 168     -10.537  13.953  -8.107  1.00 48.13           H  
ATOM   2670 HD22 ASN A 168     -10.828  15.008  -6.709  1.00 48.13           H  
ATOM   2671  OD1 ASN A 168     -12.780  13.332  -8.447  1.00 48.13           O  
ATOM   2672  N   LYS A 169     -16.350  12.483  -6.710  1.00 51.28           N  
ATOM   2673  H   LYS A 169     -16.538  12.664  -7.686  1.00 51.28           H  
ATOM   2674  CA  LYS A 169     -16.875  11.240  -6.107  1.00 51.28           C  
ATOM   2675  HA  LYS A 169     -17.662  11.474  -5.390  1.00 51.28           H  
ATOM   2676  C   LYS A 169     -15.791  10.470  -5.334  1.00 51.28           C  
ATOM   2677  CB  LYS A 169     -17.430  10.329  -7.212  1.00 51.28           C  
ATOM   2678  HB2 LYS A 169     -16.688  10.222  -8.003  1.00 51.28           H  
ATOM   2679  HB3 LYS A 169     -17.592   9.341  -6.780  1.00 51.28           H  
ATOM   2680  O   LYS A 169     -16.066   9.883  -4.287  1.00 51.28           O  
ATOM   2681  CG  LYS A 169     -18.762  10.806  -7.806  1.00 51.28           C  
ATOM   2682  HG2 LYS A 169     -18.637  11.785  -8.268  1.00 51.28           H  
ATOM   2683  HG3 LYS A 169     -19.507  10.873  -7.013  1.00 51.28           H  
ATOM   2684  CD  LYS A 169     -19.222   9.790  -8.860  1.00 51.28           C  
ATOM   2685  HD2 LYS A 169     -18.496   9.775  -9.673  1.00 51.28           H  
ATOM   2686  HD3 LYS A 169     -19.245   8.800  -8.406  1.00 51.28           H  
ATOM   2687  CE  LYS A 169     -20.610  10.124  -9.410  1.00 51.28           C  
ATOM   2688  HE2 LYS A 169     -21.317  10.139  -8.580  1.00 51.28           H  
ATOM   2689  HE3 LYS A 169     -20.582  11.120  -9.854  1.00 51.28           H  
ATOM   2690  NZ  LYS A 169     -21.020   9.116 -10.419  1.00 51.28           N  
ATOM   2691  HZ1 LYS A 169     -21.014   8.195 -10.005  1.00 51.28           H  
ATOM   2692  HZ2 LYS A 169     -21.945   9.306 -10.778  1.00 51.28           H  
ATOM   2693  HZ3 LYS A 169     -20.364   9.100 -11.187  1.00 51.28           H  
ATOM   2694  N   SER A 170     -14.542  10.592  -5.789  1.00 52.90           N  
ATOM   2695  H   SER A 170     -14.412  11.092  -6.657  1.00 52.90           H  
ATOM   2696  CA  SER A 170     -13.348  10.007  -5.184  1.00 52.90           C  
ATOM   2697  HA  SER A 170     -13.434   8.922  -5.244  1.00 52.90           H  
ATOM   2698  C   SER A 170     -13.108  10.388  -3.720  1.00 52.90           C  
ATOM   2699  CB  SER A 170     -12.120  10.425  -5.996  1.00 52.90           C  
ATOM   2700  HB2 SER A 170     -12.327  10.308  -7.060  1.00 52.90           H  
ATOM   2701  HB3 SER A 170     -11.282   9.778  -5.736  1.00 52.90           H  
ATOM   2702  O   SER A 170     -12.414   9.660  -3.025  1.00 52.90           O  
ATOM   2703  OG  SER A 170     -11.769  11.772  -5.720  1.00 52.90           O  
ATOM   2704  HG  SER A 170     -11.207  11.772  -4.942  1.00 52.90           H  
ATOM   2705  N   CYS A 171     -13.624  11.523  -3.228  1.00 57.73           N  
ATOM   2706  H   CYS A 171     -14.166  12.119  -3.838  1.00 57.73           H  
ATOM   2707  CA  CYS A 171     -13.428  11.934  -1.831  1.00 57.73           C  
ATOM   2708  HA  CYS A 171     -12.363  11.915  -1.602  1.00 57.73           H  
ATOM   2709  C   CYS A 171     -14.129  10.988  -0.837  1.00 57.73           C  
ATOM   2710  CB  CYS A 171     -13.945  13.368  -1.652  1.00 57.73           C  
ATOM   2711  HB2 CYS A 171     -13.855  13.645  -0.602  1.00 57.73           H  
ATOM   2712  HB3 CYS A 171     -15.004  13.373  -1.909  1.00 57.73           H  
ATOM   2713  O   CYS A 171     -13.869  11.054   0.364  1.00 57.73           O  
ATOM   2714  SG  CYS A 171     -13.123  14.647  -2.648  1.00 57.73           S  
ATOM   2715  N   ILE A 172     -15.051  10.151  -1.324  1.00 59.60           N  
ATOM   2716  H   ILE A 172     -15.210  10.155  -2.321  1.00 59.60           H  
ATOM   2717  CA  ILE A 172     -15.828   9.205  -0.516  1.00 59.60           C  
ATOM   2718  HA  ILE A 172     -15.560   9.322   0.534  1.00 59.60           H  
ATOM   2719  C   ILE A 172     -15.484   7.759  -0.886  1.00 59.60           C  
ATOM   2720  CB  ILE A 172     -17.338   9.508  -0.660  1.00 59.60           C  
ATOM   2721  HB  ILE A 172     -17.623   9.353  -1.700  1.00 59.60           H  
ATOM   2722  O   ILE A 172     -15.456   6.895  -0.007  1.00 59.60           O  
ATOM   2723  CG1 ILE A 172     -17.638  10.981  -0.282  1.00 59.60           C  
ATOM   2724 HG12 ILE A 172     -17.039  11.647  -0.903  1.00 59.60           H  
ATOM   2725 HG13 ILE A 172     -17.360  11.154   0.758  1.00 59.60           H  
ATOM   2726  CG2 ILE A 172     -18.164   8.547   0.219  1.00 59.60           C  
ATOM   2727 HG21 ILE A 172     -17.992   7.514  -0.082  1.00 59.60           H  
ATOM   2728 HG22 ILE A 172     -17.892   8.663   1.268  1.00 59.60           H  
ATOM   2729 HG23 ILE A 172     -19.231   8.733   0.093  1.00 59.60           H  
ATOM   2730  CD1 ILE A 172     -19.096  11.409  -0.485  1.00 59.60           C  
ATOM   2731 HD11 ILE A 172     -19.746  10.916   0.238  1.00 59.60           H  
ATOM   2732 HD12 ILE A 172     -19.177  12.487  -0.340  1.00 59.60           H  
ATOM   2733 HD13 ILE A 172     -19.418  11.163  -1.497  1.00 59.60           H  
ATOM   2734  N   GLU A 173     -15.196   7.496  -2.160  1.00 64.99           N  
ATOM   2735  H   GLU A 173     -15.234   8.237  -2.845  1.00 64.99           H  
ATOM   2736  CA  GLU A 173     -14.776   6.174  -2.620  1.00 64.99           C  
ATOM   2737  HA  GLU A 173     -15.548   5.450  -2.360  1.00 64.99           H  
ATOM   2738  C   GLU A 173     -13.478   5.759  -1.904  1.00 64.99           C  
ATOM   2739  CB  GLU A 173     -14.633   6.174  -4.153  1.00 64.99           C  
ATOM   2740  HB2 GLU A 173     -14.165   5.241  -4.466  1.00 64.99           H  
ATOM   2741  HB3 GLU A 173     -13.984   7.002  -4.439  1.00 64.99           H  
ATOM   2742  O   GLU A 173     -12.480   6.474  -1.933  1.00 64.99           O  
ATOM   2743  CG  GLU A 173     -16.003   6.299  -4.856  1.00 64.99           C  
ATOM   2744  HG2 GLU A 173     -16.567   5.385  -4.672  1.00 64.99           H  
ATOM   2745  HG3 GLU A 173     -16.559   7.121  -4.406  1.00 64.99           H  
ATOM   2746  CD  GLU A 173     -15.924   6.556  -6.372  1.00 64.99           C  
ATOM   2747  OE1 GLU A 173     -17.010   6.713  -6.983  1.00 64.99           O  
ATOM   2748  OE2 GLU A 173     -14.798   6.692  -6.899  1.00 64.99           O  
ATOM   2749  N   ASN A 174     -13.494   4.590  -1.254  1.00 76.86           N  
ATOM   2750  H   ASN A 174     -14.340   4.042  -1.309  1.00 76.86           H  
ATOM   2751  CA  ASN A 174     -12.344   3.968  -0.579  1.00 76.86           C  
ATOM   2752  HA  ASN A 174     -12.664   2.953  -0.343  1.00 76.86           H  
ATOM   2753  C   ASN A 174     -11.909   4.558   0.775  1.00 76.86           C  
ATOM   2754  CB  ASN A 174     -11.168   3.815  -1.559  1.00 76.86           C  
ATOM   2755  HB2 ASN A 174     -10.416   3.158  -1.123  1.00 76.86           H  
ATOM   2756  HB3 ASN A 174     -10.688   4.780  -1.724  1.00 76.86           H  
ATOM   2757  O   ASN A 174     -10.815   4.256   1.246  1.00 76.86           O  
ATOM   2758  CG  ASN A 174     -11.601   3.220  -2.879  1.00 76.86           C  
ATOM   2759  ND2 ASN A 174     -11.329   3.880  -3.979  1.00 76.86           N  
ATOM   2760 HD21 ASN A 174     -10.968   4.821  -3.920  1.00 76.86           H  
ATOM   2761 HD22 ASN A 174     -11.678   3.476  -4.837  1.00 76.86           H  
ATOM   2762  OD1 ASN A 174     -12.216   2.170  -2.923  1.00 76.86           O  
ATOM   2763  N   GLU A 175     -12.762   5.319   1.465  1.00 81.94           N  
ATOM   2764  H   GLU A 175     -13.600   5.627   0.993  1.00 81.94           H  
ATOM   2765  CA  GLU A 175     -12.512   5.779   2.847  1.00 81.94           C  
ATOM   2766  HA  GLU A 175     -11.779   6.586   2.841  1.00 81.94           H  
ATOM   2767  C   GLU A 175     -12.013   4.661   3.788  1.00 81.94           C  
ATOM   2768  CB  GLU A 175     -13.847   6.298   3.388  1.00 81.94           C  
ATOM   2769  HB2 GLU A 175     -14.609   5.534   3.230  1.00 81.94           H  
ATOM   2770  HB3 GLU A 175     -14.153   7.184   2.832  1.00 81.94           H  
ATOM   2771  O   GLU A 175     -11.138   4.848   4.633  1.00 81.94           O  
ATOM   2772  CG  GLU A 175     -13.818   6.611   4.884  1.00 81.94           C  
ATOM   2773  HG2 GLU A 175     -14.849   6.783   5.193  1.00 81.94           H  
ATOM   2774  HG3 GLU A 175     -13.491   5.755   5.473  1.00 81.94           H  
ATOM   2775  CD  GLU A 175     -12.989   7.837   5.242  1.00 81.94           C  
ATOM   2776  OE1 GLU A 175     -13.084   8.194   6.433  1.00 81.94           O  
ATOM   2777  OE2 GLU A 175     -12.561   8.625   4.384  1.00 81.94           O  
ATOM   2778  N   GLU A 176     -12.607   3.486   3.647  1.00 84.20           N  
ATOM   2779  H   GLU A 176     -13.316   3.423   2.930  1.00 84.20           H  
ATOM   2780  CA  GLU A 176     -12.306   2.262   4.386  1.00 84.20           C  
ATOM   2781  HA  GLU A 176     -12.313   2.480   5.454  1.00 84.20           H  
ATOM   2782  C   GLU A 176     -10.926   1.664   4.068  1.00 84.20           C  
ATOM   2783  CB  GLU A 176     -13.441   1.276   4.088  1.00 84.20           C  
ATOM   2784  HB2 GLU A 176     -14.346   1.695   4.529  1.00 84.20           H  
ATOM   2785  HB3 GLU A 176     -13.233   0.325   4.577  1.00 84.20           H  
ATOM   2786  O   GLU A 176     -10.400   0.886   4.861  1.00 84.20           O  
ATOM   2787  CG  GLU A 176     -13.670   1.051   2.575  1.00 84.20           C  
ATOM   2788  HG2 GLU A 176     -12.833   0.472   2.182  1.00 84.20           H  
ATOM   2789  HG3 GLU A 176     -13.690   1.996   2.033  1.00 84.20           H  
ATOM   2790  CD  GLU A 176     -14.995   0.349   2.262  1.00 84.20           C  
ATOM   2791  OE1 GLU A 176     -15.111  -0.180   1.138  1.00 84.20           O  
ATOM   2792  OE2 GLU A 176     -15.823   0.162   3.179  1.00 84.20           O  
ATOM   2793  N   LEU A 177     -10.316   2.054   2.945  1.00 89.85           N  
ATOM   2794  H   LEU A 177     -10.780   2.737   2.362  1.00 89.85           H  
ATOM   2795  CA  LEU A 177      -8.962   1.661   2.556  1.00 89.85           C  
ATOM   2796  HA  LEU A 177      -8.742   0.696   3.013  1.00 89.85           H  
ATOM   2797  C   LEU A 177      -7.888   2.637   3.062  1.00 89.85           C  
ATOM   2798  CB  LEU A 177      -8.870   1.485   1.029  1.00 89.85           C  
ATOM   2799  HB2 LEU A 177      -9.074   2.452   0.570  1.00 89.85           H  
ATOM   2800  HB3 LEU A 177      -7.845   1.209   0.781  1.00 89.85           H  
ATOM   2801  O   LEU A 177      -6.705   2.301   3.024  1.00 89.85           O  
ATOM   2802  CG  LEU A 177      -9.811   0.445   0.395  1.00 89.85           C  
ATOM   2803  HG  LEU A 177     -10.842   0.787   0.491  1.00 89.85           H  
ATOM   2804  CD1 LEU A 177      -9.488   0.265  -1.089  1.00 89.85           C  
ATOM   2805 HD11 LEU A 177     -10.229  -0.385  -1.554  1.00 89.85           H  
ATOM   2806 HD12 LEU A 177      -8.498  -0.174  -1.211  1.00 89.85           H  
ATOM   2807 HD13 LEU A 177      -9.505   1.223  -1.608  1.00 89.85           H  
ATOM   2808  CD2 LEU A 177      -9.679  -0.927   1.054  1.00 89.85           C  
ATOM   2809 HD21 LEU A 177     -10.014  -0.861   2.089  1.00 89.85           H  
ATOM   2810 HD22 LEU A 177      -8.640  -1.257   1.023  1.00 89.85           H  
ATOM   2811 HD23 LEU A 177     -10.299  -1.648   0.520  1.00 89.85           H  
ATOM   2812  N   ILE A 178      -8.262   3.817   3.574  1.00 91.49           N  
ATOM   2813  H   ILE A 178      -9.249   4.034   3.572  1.00 91.49           H  
ATOM   2814  CA  ILE A 178      -7.324   4.847   4.063  1.00 91.49           C  
ATOM   2815  HA  ILE A 178      -6.772   5.232   3.205  1.00 91.49           H  
ATOM   2816  C   ILE A 178      -6.251   4.296   5.018  1.00 91.49           C  
ATOM   2817  CB  ILE A 178      -8.097   6.029   4.695  1.00 91.49           C  
ATOM   2818  HB  ILE A 178      -8.844   5.623   5.377  1.00 91.49           H  
ATOM   2819  O   ILE A 178      -5.081   4.636   4.827  1.00 91.49           O  
ATOM   2820  CG1 ILE A 178      -8.871   6.839   3.631  1.00 91.49           C  
ATOM   2821 HG12 ILE A 178      -9.545   7.528   4.140  1.00 91.49           H  
ATOM   2822 HG13 ILE A 178      -9.489   6.156   3.048  1.00 91.49           H  
ATOM   2823  CG2 ILE A 178      -7.207   6.947   5.553  1.00 91.49           C  
ATOM   2824 HG21 ILE A 178      -6.377   7.329   4.960  1.00 91.49           H  
ATOM   2825 HG22 ILE A 178      -7.815   7.769   5.930  1.00 91.49           H  
ATOM   2826 HG23 ILE A 178      -6.811   6.407   6.413  1.00 91.49           H  
ATOM   2827  CD1 ILE A 178      -8.025   7.644   2.639  1.00 91.49           C  
ATOM   2828 HD11 ILE A 178      -7.335   6.993   2.102  1.00 91.49           H  
ATOM   2829 HD12 ILE A 178      -7.476   8.430   3.157  1.00 91.49           H  
ATOM   2830 HD13 ILE A 178      -8.687   8.106   1.907  1.00 91.49           H  
ATOM   2831  N   PRO A 179      -6.571   3.443   6.014  1.00 90.69           N  
ATOM   2832  CA  PRO A 179      -5.550   2.874   6.893  1.00 90.69           C  
ATOM   2833  HA  PRO A 179      -5.060   3.678   7.442  1.00 90.69           H  
ATOM   2834  C   PRO A 179      -4.487   2.070   6.134  1.00 90.69           C  
ATOM   2835  CB  PRO A 179      -6.318   1.986   7.872  1.00 90.69           C  
ATOM   2836  HB2 PRO A 179      -5.848   1.955   8.855  1.00 90.69           H  
ATOM   2837  HB3 PRO A 179      -6.418   0.986   7.451  1.00 90.69           H  
ATOM   2838  O   PRO A 179      -3.314   2.116   6.490  1.00 90.69           O  
ATOM   2839  CG  PRO A 179      -7.707   2.610   7.918  1.00 90.69           C  
ATOM   2840  HG2 PRO A 179      -8.464   1.895   8.237  1.00 90.69           H  
ATOM   2841  HG3 PRO A 179      -7.700   3.490   8.561  1.00 90.69           H  
ATOM   2842  CD  PRO A 179      -7.896   3.026   6.464  1.00 90.69           C  
ATOM   2843  HD2 PRO A 179      -8.224   2.167   5.880  1.00 90.69           H  
ATOM   2844  HD3 PRO A 179      -8.637   3.823   6.405  1.00 90.69           H  
ATOM   2845  N   TYR A 180      -4.872   1.392   5.053  1.00 89.17           N  
ATOM   2846  H   TYR A 180      -5.833   1.449   4.748  1.00 89.17           H  
ATOM   2847  CA  TYR A 180      -3.944   0.626   4.233  1.00 89.17           C  
ATOM   2848  HA  TYR A 180      -3.239   0.114   4.889  1.00 89.17           H  
ATOM   2849  C   TYR A 180      -3.135   1.497   3.269  1.00 89.17           C  
ATOM   2850  CB  TYR A 180      -4.688  -0.436   3.443  1.00 89.17           C  
ATOM   2851  HB2 TYR A 180      -5.331   0.029   2.696  1.00 89.17           H  
ATOM   2852  HB3 TYR A 180      -3.895  -0.977   2.927  1.00 89.17           H  
ATOM   2853  O   TYR A 180      -1.958   1.220   3.048  1.00 89.17           O  
ATOM   2854  CG  TYR A 180      -5.488  -1.437   4.253  1.00 89.17           C  
ATOM   2855  CD1 TYR A 180      -4.860  -2.593   4.757  1.00 89.17           C  
ATOM   2856  HD1 TYR A 180      -3.804  -2.750   4.597  1.00 89.17           H  
ATOM   2857  CD2 TYR A 180      -6.862  -1.234   4.473  1.00 89.17           C  
ATOM   2858  HD2 TYR A 180      -7.339  -0.339   4.100  1.00 89.17           H  
ATOM   2859  CE1 TYR A 180      -5.609  -3.554   5.461  1.00 89.17           C  
ATOM   2860  HE1 TYR A 180      -5.127  -4.441   5.846  1.00 89.17           H  
ATOM   2861  CE2 TYR A 180      -7.614  -2.188   5.183  1.00 89.17           C  
ATOM   2862  HE2 TYR A 180      -8.667  -2.034   5.366  1.00 89.17           H  
ATOM   2863  OH  TYR A 180      -7.717  -4.268   6.367  1.00 89.17           O  
ATOM   2864  HH  TYR A 180      -7.174  -4.982   6.709  1.00 89.17           H  
ATOM   2865  CZ  TYR A 180      -6.989  -3.353   5.676  1.00 89.17           C  
ATOM   2866  N   PHE A 181      -3.719   2.576   2.738  1.00 93.50           N  
ATOM   2867  H   PHE A 181      -4.707   2.717   2.890  1.00 93.50           H  
ATOM   2868  CA  PHE A 181      -2.955   3.599   2.016  1.00 93.50           C  
ATOM   2869  HA  PHE A 181      -2.429   3.137   1.180  1.00 93.50           H  
ATOM   2870  C   PHE A 181      -1.889   4.229   2.922  1.00 93.50           C  
ATOM   2871  CB  PHE A 181      -3.897   4.683   1.473  1.00 93.50           C  
ATOM   2872  HB2 PHE A 181      -3.301   5.555   1.205  1.00 93.50           H  
ATOM   2873  HB3 PHE A 181      -4.583   4.989   2.263  1.00 93.50           H  
ATOM   2874  O   PHE A 181      -0.750   4.413   2.498  1.00 93.50           O  
ATOM   2875  CG  PHE A 181      -4.693   4.290   0.247  1.00 93.50           C  
ATOM   2876  CD1 PHE A 181      -4.053   4.184  -0.999  1.00 93.50           C  
ATOM   2877  HD1 PHE A 181      -2.989   4.350  -1.083  1.00 93.50           H  
ATOM   2878  CD2 PHE A 181      -6.083   4.091   0.324  1.00 93.50           C  
ATOM   2879  HD2 PHE A 181      -6.604   4.230   1.260  1.00 93.50           H  
ATOM   2880  CE1 PHE A 181      -4.784   3.832  -2.143  1.00 93.50           C  
ATOM   2881  HE1 PHE A 181      -4.294   3.763  -3.103  1.00 93.50           H  
ATOM   2882  CE2 PHE A 181      -6.814   3.742  -0.823  1.00 93.50           C  
ATOM   2883  HE2 PHE A 181      -7.887   3.629  -0.778  1.00 93.50           H  
ATOM   2884  CZ  PHE A 181      -6.159   3.585  -2.052  1.00 93.50           C  
ATOM   2885  HZ  PHE A 181      -6.717   3.307  -2.934  1.00 93.50           H  
ATOM   2886  N   LEU A 182      -2.226   4.511   4.187  1.00 94.46           N  
ATOM   2887  H   LEU A 182      -3.184   4.361   4.471  1.00 94.46           H  
ATOM   2888  CA  LEU A 182      -1.261   4.998   5.175  1.00 94.46           C  
ATOM   2889  HA  LEU A 182      -0.733   5.854   4.755  1.00 94.46           H  
ATOM   2890  C   LEU A 182      -0.188   3.964   5.493  1.00 94.46           C  
ATOM   2891  CB  LEU A 182      -1.978   5.395   6.474  1.00 94.46           C  
ATOM   2892  HB2 LEU A 182      -2.652   4.591   6.768  1.00 94.46           H  
ATOM   2893  HB3 LEU A 182      -1.234   5.506   7.263  1.00 94.46           H  
ATOM   2894  O   LEU A 182       0.991   4.313   5.524  1.00 94.46           O  
ATOM   2895  CG  LEU A 182      -2.766   6.702   6.377  1.00 94.46           C  
ATOM   2896  HG  LEU A 182      -3.445   6.671   5.525  1.00 94.46           H  
ATOM   2897  CD1 LEU A 182      -3.578   6.893   7.659  1.00 94.46           C  
ATOM   2898 HD11 LEU A 182      -4.304   6.085   7.747  1.00 94.46           H  
ATOM   2899 HD12 LEU A 182      -4.104   7.847   7.624  1.00 94.46           H  
ATOM   2900 HD13 LEU A 182      -2.919   6.874   8.528  1.00 94.46           H  
ATOM   2901  CD2 LEU A 182      -1.838   7.905   6.234  1.00 94.46           C  
ATOM   2902 HD21 LEU A 182      -1.163   7.784   5.387  1.00 94.46           H  
ATOM   2903 HD22 LEU A 182      -2.452   8.786   6.047  1.00 94.46           H  
ATOM   2904 HD23 LEU A 182      -1.243   8.032   7.138  1.00 94.46           H  
ATOM   2905  N   LEU A 183      -0.589   2.707   5.699  1.00 91.76           N  
ATOM   2906  H   LEU A 183      -1.579   2.510   5.732  1.00 91.76           H  
ATOM   2907  CA  LEU A 183       0.338   1.609   5.943  1.00 91.76           C  
ATOM   2908  HA  LEU A 183       0.904   1.836   6.847  1.00 91.76           H  
ATOM   2909  C   LEU A 183       1.341   1.510   4.800  1.00 91.76           C  
ATOM   2910  CB  LEU A 183      -0.456   0.304   6.138  1.00 91.76           C  
ATOM   2911  HB2 LEU A 183      -0.988   0.081   5.214  1.00 91.76           H  
ATOM   2912  HB3 LEU A 183      -1.198   0.457   6.921  1.00 91.76           H  
ATOM   2913  O   LEU A 183       2.536   1.494   5.067  1.00 91.76           O  
ATOM   2914  CG  LEU A 183       0.392  -0.925   6.507  1.00 91.76           C  
ATOM   2915  HG  LEU A 183       1.143  -1.104   5.737  1.00 91.76           H  
ATOM   2916  CD1 LEU A 183       1.079  -0.787   7.861  1.00 91.76           C  
ATOM   2917 HD11 LEU A 183       1.704  -1.660   8.050  1.00 91.76           H  
ATOM   2918 HD12 LEU A 183       0.340  -0.702   8.657  1.00 91.76           H  
ATOM   2919 HD13 LEU A 183       1.710   0.103   7.856  1.00 91.76           H  
ATOM   2920  CD2 LEU A 183      -0.519  -2.142   6.602  1.00 91.76           C  
ATOM   2921 HD21 LEU A 183      -0.961  -2.353   5.628  1.00 91.76           H  
ATOM   2922 HD22 LEU A 183      -1.314  -1.962   7.326  1.00 91.76           H  
ATOM   2923 HD23 LEU A 183       0.059  -3.001   6.941  1.00 91.76           H  
ATOM   2924  N   PHE A 184       0.857   1.546   3.554  1.00 93.97           N  
ATOM   2925  H   PHE A 184      -0.146   1.580   3.437  1.00 93.97           H  
ATOM   2926  CA  PHE A 184       1.676   1.521   2.347  1.00 93.97           C  
ATOM   2927  HA  PHE A 184       2.264   0.603   2.344  1.00 93.97           H  
ATOM   2928  C   PHE A 184       2.633   2.713   2.261  1.00 93.97           C  
ATOM   2929  CB  PHE A 184       0.781   1.460   1.115  1.00 93.97           C  
ATOM   2930  HB2 PHE A 184       0.110   2.319   1.093  1.00 93.97           H  
ATOM   2931  HB3 PHE A 184       0.173   0.557   1.184  1.00 93.97           H  
ATOM   2932  O   PHE A 184       3.833   2.530   2.053  1.00 93.97           O  
ATOM   2933  CG  PHE A 184       1.582   1.409  -0.164  1.00 93.97           C  
ATOM   2934  CD1 PHE A 184       1.712   2.555  -0.968  1.00 93.97           C  
ATOM   2935  HD1 PHE A 184       1.245   3.480  -0.665  1.00 93.97           H  
ATOM   2936  CD2 PHE A 184       2.261   0.230  -0.513  1.00 93.97           C  
ATOM   2937  HD2 PHE A 184       2.215  -0.638   0.127  1.00 93.97           H  
ATOM   2938  CE1 PHE A 184       2.451   2.503  -2.161  1.00 93.97           C  
ATOM   2939  HE1 PHE A 184       2.535   3.376  -2.791  1.00 93.97           H  
ATOM   2940  CE2 PHE A 184       3.025   0.187  -1.685  1.00 93.97           C  
ATOM   2941  HE2 PHE A 184       3.570  -0.715  -1.920  1.00 93.97           H  
ATOM   2942  CZ  PHE A 184       3.105   1.315  -2.520  1.00 93.97           C  
ATOM   2943  HZ  PHE A 184       3.694   1.289  -3.425  1.00 93.97           H  
ATOM   2944  N   LEU A 185       2.129   3.929   2.483  1.00 95.26           N  
ATOM   2945  H   LEU A 185       1.137   4.015   2.653  1.00 95.26           H  
ATOM   2946  CA  LEU A 185       2.933   5.149   2.432  1.00 95.26           C  
ATOM   2947  HA  LEU A 185       3.389   5.197   1.443  1.00 95.26           H  
ATOM   2948  C   LEU A 185       4.071   5.138   3.468  1.00 95.26           C  
ATOM   2949  CB  LEU A 185       1.992   6.356   2.617  1.00 95.26           C  
ATOM   2950  HB2 LEU A 185       1.540   6.299   3.607  1.00 95.26           H  
ATOM   2951  HB3 LEU A 185       1.193   6.286   1.879  1.00 95.26           H  
ATOM   2952  O   LEU A 185       5.146   5.679   3.216  1.00 95.26           O  
ATOM   2953  CG  LEU A 185       2.674   7.729   2.467  1.00 95.26           C  
ATOM   2954  HG  LEU A 185       3.416   7.852   3.255  1.00 95.26           H  
ATOM   2955  CD1 LEU A 185       3.352   7.885   1.108  1.00 95.26           C  
ATOM   2956 HD11 LEU A 185       3.748   8.895   1.001  1.00 95.26           H  
ATOM   2957 HD12 LEU A 185       2.653   7.676   0.298  1.00 95.26           H  
ATOM   2958 HD13 LEU A 185       4.194   7.194   1.065  1.00 95.26           H  
ATOM   2959  CD2 LEU A 185       1.653   8.857   2.597  1.00 95.26           C  
ATOM   2960 HD21 LEU A 185       2.174   9.814   2.632  1.00 95.26           H  
ATOM   2961 HD22 LEU A 185       0.992   8.853   1.730  1.00 95.26           H  
ATOM   2962 HD23 LEU A 185       1.072   8.730   3.510  1.00 95.26           H  
ATOM   2963  N   LEU A 186       3.850   4.495   4.617  1.00 94.76           N  
ATOM   2964  H   LEU A 186       2.939   4.083   4.754  1.00 94.76           H  
ATOM   2965  CA  LEU A 186       4.795   4.431   5.732  1.00 94.76           C  
ATOM   2966  HA  LEU A 186       5.516   5.241   5.624  1.00 94.76           H  
ATOM   2967  C   LEU A 186       5.651   3.162   5.759  1.00 94.76           C  
ATOM   2968  CB  LEU A 186       4.022   4.633   7.047  1.00 94.76           C  
ATOM   2969  HB2 LEU A 186       3.220   3.896   7.094  1.00 94.76           H  
ATOM   2970  HB3 LEU A 186       4.687   4.452   7.891  1.00 94.76           H  
ATOM   2971  O   LEU A 186       6.451   3.008   6.675  1.00 94.76           O  
ATOM   2972  CG  LEU A 186       3.432   6.045   7.188  1.00 94.76           C  
ATOM   2973  HG  LEU A 186       2.830   6.294   6.314  1.00 94.76           H  
ATOM   2974  CD1 LEU A 186       2.533   6.112   8.417  1.00 94.76           C  
ATOM   2975 HD11 LEU A 186       2.139   7.120   8.542  1.00 94.76           H  
ATOM   2976 HD12 LEU A 186       3.083   5.814   9.310  1.00 94.76           H  
ATOM   2977 HD13 LEU A 186       1.698   5.431   8.251  1.00 94.76           H  
ATOM   2978  CD2 LEU A 186       4.524   7.101   7.345  1.00 94.76           C  
ATOM   2979 HD21 LEU A 186       4.046   8.069   7.494  1.00 94.76           H  
ATOM   2980 HD22 LEU A 186       5.159   6.869   8.200  1.00 94.76           H  
ATOM   2981 HD23 LEU A 186       5.131   7.164   6.442  1.00 94.76           H  
ATOM   2982  N   THR A 187       5.552   2.274   4.772  1.00 90.51           N  
ATOM   2983  H   THR A 187       4.892   2.462   4.031  1.00 90.51           H  
ATOM   2984  CA  THR A 187       6.246   0.969   4.767  1.00 90.51           C  
ATOM   2985  HA  THR A 187       5.854   0.359   5.581  1.00 90.51           H  
ATOM   2986  C   THR A 187       7.752   1.067   4.972  1.00 90.51           C  
ATOM   2987  CB  THR A 187       6.010   0.224   3.453  1.00 90.51           C  
ATOM   2988  HB  THR A 187       6.713  -0.603   3.351  1.00 90.51           H  
ATOM   2989  O   THR A 187       8.304   0.348   5.799  1.00 90.51           O  
ATOM   2990  CG2 THR A 187       4.612  -0.316   3.392  1.00 90.51           C  
ATOM   2991 HG21 THR A 187       4.433  -1.038   4.188  1.00 90.51           H  
ATOM   2992 HG22 THR A 187       4.427  -0.701   2.390  1.00 90.51           H  
ATOM   2993 HG23 THR A 187       3.931   0.523   3.540  1.00 90.51           H  
ATOM   2994  OG1 THR A 187       6.109   1.090   2.349  1.00 90.51           O  
ATOM   2995  HG1 THR A 187       5.267   1.531   2.217  1.00 90.51           H  
ATOM   2996  N   ALA A 188       8.424   1.985   4.274  1.00 90.57           N  
ATOM   2997  H   ALA A 188       7.931   2.467   3.536  1.00 90.57           H  
ATOM   2998  CA  ALA A 188       9.855   2.229   4.459  1.00 90.57           C  
ATOM   2999  HA  ALA A 188      10.394   1.294   4.302  1.00 90.57           H  
ATOM   3000  C   ALA A 188      10.195   2.717   5.882  1.00 90.57           C  
ATOM   3001  CB  ALA A 188      10.311   3.233   3.395  1.00 90.57           C  
ATOM   3002  HB1 ALA A 188      10.106   2.838   2.400  1.00 90.57           H  
ATOM   3003  HB2 ALA A 188      11.384   3.402   3.490  1.00 90.57           H  
ATOM   3004  HB3 ALA A 188       9.784   4.179   3.522  1.00 90.57           H  
ATOM   3005  O   ALA A 188      11.198   2.299   6.452  1.00 90.57           O  
ATOM   3006  N   PHE A 189       9.342   3.560   6.473  1.00 92.41           N  
ATOM   3007  H   PHE A 189       8.473   3.766   6.001  1.00 92.41           H  
ATOM   3008  CA  PHE A 189       9.511   4.053   7.841  1.00 92.41           C  
ATOM   3009  HA  PHE A 189      10.543   4.376   7.980  1.00 92.41           H  
ATOM   3010  C   PHE A 189       9.253   2.952   8.878  1.00 92.41           C  
ATOM   3011  CB  PHE A 189       8.593   5.266   8.053  1.00 92.41           C  
ATOM   3012  HB2 PHE A 189       7.600   5.047   7.659  1.00 92.41           H  
ATOM   3013  HB3 PHE A 189       8.990   6.106   7.484  1.00 92.41           H  
ATOM   3014  O   PHE A 189      10.030   2.810   9.812  1.00 92.41           O  
ATOM   3015  CG  PHE A 189       8.451   5.684   9.501  1.00 92.41           C  
ATOM   3016  CD1 PHE A 189       7.236   5.478  10.180  1.00 92.41           C  
ATOM   3017  HD1 PHE A 189       6.395   5.031   9.672  1.00 92.41           H  
ATOM   3018  CD2 PHE A 189       9.553   6.228  10.185  1.00 92.41           C  
ATOM   3019  HD2 PHE A 189      10.493   6.369   9.673  1.00 92.41           H  
ATOM   3020  CE1 PHE A 189       7.122   5.837  11.533  1.00 92.41           C  
ATOM   3021  HE1 PHE A 189       6.193   5.671  12.059  1.00 92.41           H  
ATOM   3022  CE2 PHE A 189       9.445   6.551  11.547  1.00 92.41           C  
ATOM   3023  HE2 PHE A 189      10.306   6.909  12.092  1.00 92.41           H  
ATOM   3024  CZ  PHE A 189       8.224   6.374  12.214  1.00 92.41           C  
ATOM   3025  HZ  PHE A 189       8.146   6.615  13.264  1.00 92.41           H  
ATOM   3026  N   LEU A 190       8.228   2.122   8.675  1.00 88.24           N  
ATOM   3027  H   LEU A 190       7.644   2.300   7.871  1.00 88.24           H  
ATOM   3028  CA  LEU A 190       7.829   1.017   9.560  1.00 88.24           C  
ATOM   3029  HA  LEU A 190       7.660   1.406  10.564  1.00 88.24           H  
ATOM   3030  C   LEU A 190       8.876  -0.093   9.699  1.00 88.24           C  
ATOM   3031  CB  LEU A 190       6.523   0.421   9.017  1.00 88.24           C  
ATOM   3032  HB2 LEU A 190       6.631   0.252   7.946  1.00 88.24           H  
ATOM   3033  HB3 LEU A 190       6.342  -0.547   9.484  1.00 88.24           H  
ATOM   3034  O   LEU A 190       8.759  -0.973  10.550  1.00 88.24           O  
ATOM   3035  CG  LEU A 190       5.310   1.319   9.280  1.00 88.24           C  
ATOM   3036  HG  LEU A 190       5.516   2.347   8.980  1.00 88.24           H  
ATOM   3037  CD1 LEU A 190       4.120   0.810   8.484  1.00 88.24           C  
ATOM   3038 HD11 LEU A 190       3.872  -0.204   8.798  1.00 88.24           H  
ATOM   3039 HD12 LEU A 190       4.351   0.816   7.419  1.00 88.24           H  
ATOM   3040 HD13 LEU A 190       3.271   1.472   8.655  1.00 88.24           H  
ATOM   3041  CD2 LEU A 190       4.922   1.309  10.754  1.00 88.24           C  
ATOM   3042 HD21 LEU A 190       3.945   1.777  10.871  1.00 88.24           H  
ATOM   3043 HD22 LEU A 190       5.662   1.846  11.345  1.00 88.24           H  
ATOM   3044 HD23 LEU A 190       4.857   0.283  11.117  1.00 88.24           H  
ATOM   3045  N   ARG A 191       9.900  -0.078   8.848  1.00 83.65           N  
ATOM   3046  H   ARG A 191       9.914   0.650   8.148  1.00 83.65           H  
ATOM   3047  CA  ARG A 191      11.038  -0.991   8.946  1.00 83.65           C  
ATOM   3048  HA  ARG A 191      10.704  -1.932   9.383  1.00 83.65           H  
ATOM   3049  C   ARG A 191      12.121  -0.499   9.896  1.00 83.65           C  
ATOM   3050  CB  ARG A 191      11.575  -1.259   7.544  1.00 83.65           C  
ATOM   3051  HB2 ARG A 191      12.510  -1.813   7.628  1.00 83.65           H  
ATOM   3052  HB3 ARG A 191      11.766  -0.320   7.024  1.00 83.65           H  
ATOM   3053  O   ARG A 191      12.992  -1.288  10.256  1.00 83.65           O  
ATOM   3054  CG  ARG A 191      10.536  -2.095   6.782  1.00 83.65           C  
ATOM   3055  HG2 ARG A 191      10.326  -3.008   7.339  1.00 83.65           H  
ATOM   3056  HG3 ARG A 191       9.601  -1.544   6.682  1.00 83.65           H  
ATOM   3057  CD  ARG A 191      11.026  -2.471   5.396  1.00 83.65           C  
ATOM   3058  HD2 ARG A 191      10.237  -3.028   4.892  1.00 83.65           H  
ATOM   3059  HD3 ARG A 191      11.208  -1.552   4.839  1.00 83.65           H  
ATOM   3060  NE  ARG A 191      12.223  -3.321   5.504  1.00 83.65           N  
ATOM   3061  HE  ARG A 191      12.141  -4.164   6.054  1.00 83.65           H  
ATOM   3062  NH1 ARG A 191      13.577  -2.007   4.270  1.00 83.65           N  
ATOM   3063 HH11 ARG A 191      12.814  -1.374   4.078  1.00 83.65           H  
ATOM   3064 HH12 ARG A 191      14.445  -1.878   3.770  1.00 83.65           H  
ATOM   3065  NH2 ARG A 191      14.389  -3.870   5.236  1.00 83.65           N  
ATOM   3066 HH21 ARG A 191      15.196  -3.800   4.632  1.00 83.65           H  
ATOM   3067 HH22 ARG A 191      14.284  -4.698   5.804  1.00 83.65           H  
ATOM   3068  CZ  ARG A 191      13.401  -3.061   5.001  1.00 83.65           C  
ATOM   3069  N   LEU A 192      12.067   0.768  10.304  1.00 84.16           N  
ATOM   3070  H   LEU A 192      11.286   1.340  10.016  1.00 84.16           H  
ATOM   3071  CA  LEU A 192      12.973   1.313  11.304  1.00 84.16           C  
ATOM   3072  HA  LEU A 192      13.977   0.972  11.054  1.00 84.16           H  
ATOM   3073  C   LEU A 192      12.587   0.795  12.692  1.00 84.16           C  
ATOM   3074  CB  LEU A 192      12.972   2.848  11.276  1.00 84.16           C  
ATOM   3075  HB2 LEU A 192      11.980   3.206  11.555  1.00 84.16           H  
ATOM   3076  HB3 LEU A 192      13.672   3.205  12.031  1.00 84.16           H  
ATOM   3077  O   LEU A 192      11.388   0.753  12.999  1.00 84.16           O  
ATOM   3078  CG  LEU A 192      13.357   3.453   9.916  1.00 84.16           C  
ATOM   3079  HG  LEU A 192      12.641   3.146   9.154  1.00 84.16           H  
ATOM   3080  CD1 LEU A 192      13.320   4.974  10.018  1.00 84.16           C  
ATOM   3081 HD11 LEU A 192      14.107   5.303  10.697  1.00 84.16           H  
ATOM   3082 HD12 LEU A 192      12.354   5.289  10.412  1.00 84.16           H  
ATOM   3083 HD13 LEU A 192      13.478   5.415   9.034  1.00 84.16           H  
ATOM   3084  CD2 LEU A 192      14.762   3.040   9.469  1.00 84.16           C  
ATOM   3085 HD21 LEU A 192      14.786   1.973   9.246  1.00 84.16           H  
ATOM   3086 HD22 LEU A 192      15.484   3.265  10.254  1.00 84.16           H  
ATOM   3087 HD23 LEU A 192      15.034   3.582   8.563  1.00 84.16           H  
ATOM   3088  N   PRO A 193      13.571   0.439  13.538  1.00 79.33           N  
ATOM   3089  CA  PRO A 193      13.314  -0.060  14.877  1.00 79.33           C  
ATOM   3090  HA  PRO A 193      12.824  -1.031  14.801  1.00 79.33           H  
ATOM   3091  C   PRO A 193      12.433   0.873  15.686  1.00 79.33           C  
ATOM   3092  CB  PRO A 193      14.677  -0.229  15.548  1.00 79.33           C  
ATOM   3093  HB2 PRO A 193      14.964   0.684  16.071  1.00 79.33           H  
ATOM   3094  HB3 PRO A 193      14.689  -1.078  16.232  1.00 79.33           H  
ATOM   3095  O   PRO A 193      11.556   0.369  16.345  1.00 79.33           O  
ATOM   3096  CG  PRO A 193      15.616  -0.439  14.367  1.00 79.33           C  
ATOM   3097  HG2 PRO A 193      15.587  -1.483  14.057  1.00 79.33           H  
ATOM   3098  HG3 PRO A 193      16.635  -0.133  14.602  1.00 79.33           H  
ATOM   3099  CD  PRO A 193      15.003   0.436  13.279  1.00 79.33           C  
ATOM   3100  HD2 PRO A 193      15.247   0.010  12.306  1.00 79.33           H  
ATOM   3101  HD3 PRO A 193      15.389   1.452  13.360  1.00 79.33           H  
ATOM   3102  N   GLU A 194      12.604   2.194  15.599  1.00 82.73           N  
ATOM   3103  H   GLU A 194      13.389   2.525  15.058  1.00 82.73           H  
ATOM   3104  CA  GLU A 194      11.915   3.197  16.423  1.00 82.73           C  
ATOM   3105  HA  GLU A 194      11.890   2.837  17.451  1.00 82.73           H  
ATOM   3106  C   GLU A 194      10.471   3.480  15.978  1.00 82.73           C  
ATOM   3107  CB  GLU A 194      12.711   4.513  16.453  1.00 82.73           C  
ATOM   3108  HB2 GLU A 194      12.175   5.213  17.093  1.00 82.73           H  
ATOM   3109  HB3 GLU A 194      12.741   4.950  15.454  1.00 82.73           H  
ATOM   3110  O   GLU A 194       9.702   4.135  16.685  1.00 82.73           O  
ATOM   3111  CG  GLU A 194      14.138   4.383  17.018  1.00 82.73           C  
ATOM   3112  HG2 GLU A 194      14.490   5.386  17.257  1.00 82.73           H  
ATOM   3113  HG3 GLU A 194      14.094   3.821  17.950  1.00 82.73           H  
ATOM   3114  CD  GLU A 194      15.155   3.732  16.060  1.00 82.73           C  
ATOM   3115  OE1 GLU A 194      16.248   3.378  16.548  1.00 82.73           O  
ATOM   3116  OE2 GLU A 194      14.832   3.554  14.860  1.00 82.73           O  
ATOM   3117  N   SER A 195      10.097   3.022  14.783  1.00 87.10           N  
ATOM   3118  H   SER A 195      10.738   2.411  14.298  1.00 87.10           H  
ATOM   3119  CA  SER A 195       8.900   3.489  14.081  1.00 87.10           C  
ATOM   3120  HA  SER A 195       8.988   4.568  13.956  1.00 87.10           H  
ATOM   3121  C   SER A 195       7.597   3.221  14.828  1.00 87.10           C  
ATOM   3122  CB  SER A 195       8.844   2.849  12.698  1.00 87.10           C  
ATOM   3123  HB2 SER A 195       9.749   3.126  12.159  1.00 87.10           H  
ATOM   3124  HB3 SER A 195       7.977   3.229  12.158  1.00 87.10           H  
ATOM   3125  O   SER A 195       6.687   4.054  14.809  1.00 87.10           O  
ATOM   3126  OG  SER A 195       8.757   1.440  12.791  1.00 87.10           O  
ATOM   3127  HG  SER A 195       9.645   1.082  12.867  1.00 87.10           H  
ATOM   3128  N   TYR A 196       7.513   2.090  15.523  1.00 84.10           N  
ATOM   3129  H   TYR A 196       8.305   1.463  15.511  1.00 84.10           H  
ATOM   3130  CA  TYR A 196       6.294   1.672  16.192  1.00 84.10           C  
ATOM   3131  HA  TYR A 196       5.458   1.829  15.510  1.00 84.10           H  
ATOM   3132  C   TYR A 196       5.996   2.509  17.444  1.00 84.10           C  
ATOM   3133  CB  TYR A 196       6.381   0.173  16.451  1.00 84.10           C  
ATOM   3134  HB2 TYR A 196       7.292  -0.080  16.992  1.00 84.10           H  
ATOM   3135  HB3 TYR A 196       6.425  -0.349  15.495  1.00 84.10           H  
ATOM   3136  O   TYR A 196       4.882   3.016  17.571  1.00 84.10           O  
ATOM   3137  CG  TYR A 196       5.213  -0.338  17.232  1.00 84.10           C  
ATOM   3138  CD1 TYR A 196       5.301  -0.467  18.631  1.00 84.10           C  
ATOM   3139  HD1 TYR A 196       6.209  -0.207  19.154  1.00 84.10           H  
ATOM   3140  CD2 TYR A 196       4.030  -0.640  16.541  1.00 84.10           C  
ATOM   3141  HD2 TYR A 196       3.972  -0.499  15.472  1.00 84.10           H  
ATOM   3142  CE1 TYR A 196       4.204  -0.961  19.346  1.00 84.10           C  
ATOM   3143  HE1 TYR A 196       4.270  -1.092  20.416  1.00 84.10           H  
ATOM   3144  CE2 TYR A 196       2.931  -1.132  17.250  1.00 84.10           C  
ATOM   3145  HE2 TYR A 196       2.012  -1.400  16.749  1.00 84.10           H  
ATOM   3146  OH  TYR A 196       2.029  -1.904  19.298  1.00 84.10           O  
ATOM   3147  HH  TYR A 196       2.195  -1.985  20.240  1.00 84.10           H  
ATOM   3148  CZ  TYR A 196       3.042  -1.321  18.642  1.00 84.10           C  
ATOM   3149  N   GLU A 197       6.988   2.775  18.299  1.00 85.94           N  
ATOM   3150  H   GLU A 197       7.881   2.323  18.161  1.00 85.94           H  
ATOM   3151  CA  GLU A 197       6.834   3.698  19.441  1.00 85.94           C  
ATOM   3152  HA  GLU A 197       6.022   3.355  20.082  1.00 85.94           H  
ATOM   3153  C   GLU A 197       6.484   5.121  18.987  1.00 85.94           C  
ATOM   3154  CB  GLU A 197       8.136   3.753  20.256  1.00 85.94           C  
ATOM   3155  HB2 GLU A 197       8.126   4.638  20.892  1.00 85.94           H  
ATOM   3156  HB3 GLU A 197       8.981   3.864  19.576  1.00 85.94           H  
ATOM   3157  O   GLU A 197       5.675   5.830  19.599  1.00 85.94           O  
ATOM   3158  CG  GLU A 197       8.335   2.516  21.142  1.00 85.94           C  
ATOM   3159  HG2 GLU A 197       9.296   2.600  21.649  1.00 85.94           H  
ATOM   3160  HG3 GLU A 197       8.354   1.630  20.507  1.00 85.94           H  
ATOM   3161  CD  GLU A 197       7.223   2.352  22.184  1.00 85.94           C  
ATOM   3162  OE1 GLU A 197       6.892   1.188  22.494  1.00 85.94           O  
ATOM   3163  OE2 GLU A 197       6.671   3.390  22.621  1.00 85.94           O  
ATOM   3164  N   ILE A 198       7.057   5.553  17.863  1.00 91.26           N  
ATOM   3165  H   ILE A 198       7.730   4.950  17.413  1.00 91.26           H  
ATOM   3166  CA  ILE A 198       6.757   6.857  17.273  1.00 91.26           C  
ATOM   3167  HA  ILE A 198       6.876   7.618  18.045  1.00 91.26           H  
ATOM   3168  C   ILE A 198       5.294   6.932  16.816  1.00 91.26           C  
ATOM   3169  CB  ILE A 198       7.763   7.146  16.142  1.00 91.26           C  
ATOM   3170  HB  ILE A 198       7.777   6.279  15.481  1.00 91.26           H  
ATOM   3171  O   ILE A 198       4.639   7.950  17.064  1.00 91.26           O  
ATOM   3172  CG1 ILE A 198       9.199   7.323  16.676  1.00 91.26           C  
ATOM   3173 HG12 ILE A 198       9.461   6.474  17.307  1.00 91.26           H  
ATOM   3174 HG13 ILE A 198       9.884   7.313  15.827  1.00 91.26           H  
ATOM   3175  CG2 ILE A 198       7.336   8.355  15.300  1.00 91.26           C  
ATOM   3176 HG21 ILE A 198       7.106   9.207  15.940  1.00 91.26           H  
ATOM   3177 HG22 ILE A 198       8.130   8.622  14.603  1.00 91.26           H  
ATOM   3178 HG23 ILE A 198       6.455   8.067  14.726  1.00 91.26           H  
ATOM   3179  CD1 ILE A 198       9.461   8.580  17.504  1.00 91.26           C  
ATOM   3180 HD11 ILE A 198      10.477   8.537  17.897  1.00 91.26           H  
ATOM   3181 HD12 ILE A 198       9.366   9.467  16.877  1.00 91.26           H  
ATOM   3182 HD13 ILE A 198       8.775   8.627  18.350  1.00 91.26           H  
ATOM   3183  N   ILE A 199       4.759   5.874  16.200  1.00 91.54           N  
ATOM   3184  H   ILE A 199       5.351   5.073  16.029  1.00 91.54           H  
ATOM   3185  CA  ILE A 199       3.347   5.796  15.800  1.00 91.54           C  
ATOM   3186  HA  ILE A 199       3.081   6.722  15.290  1.00 91.54           H  
ATOM   3187  C   ILE A 199       2.442   5.704  17.026  1.00 91.54           C  
ATOM   3188  CB  ILE A 199       3.116   4.631  14.812  1.00 91.54           C  
ATOM   3189  HB  ILE A 199       3.590   3.734  15.209  1.00 91.54           H  
ATOM   3190  O   ILE A 199       1.498   6.487  17.116  1.00 91.54           O  
ATOM   3191  CG1 ILE A 199       3.774   5.014  13.472  1.00 91.54           C  
ATOM   3192 HG12 ILE A 199       4.812   5.293  13.657  1.00 91.54           H  
ATOM   3193 HG13 ILE A 199       3.270   5.881  13.045  1.00 91.54           H  
ATOM   3194  CG2 ILE A 199       1.622   4.326  14.577  1.00 91.54           C  
ATOM   3195 HG21 ILE A 199       1.104   4.139  15.517  1.00 91.54           H  
ATOM   3196 HG22 ILE A 199       1.145   5.160  14.062  1.00 91.54           H  
ATOM   3197 HG23 ILE A 199       1.513   3.426  13.972  1.00 91.54           H  
ATOM   3198  CD1 ILE A 199       3.767   3.885  12.446  1.00 91.54           C  
ATOM   3199 HD11 ILE A 199       4.381   4.169  11.591  1.00 91.54           H  
ATOM   3200 HD12 ILE A 199       2.754   3.695  12.092  1.00 91.54           H  
ATOM   3201 HD13 ILE A 199       4.177   2.986  12.905  1.00 91.54           H  
ATOM   3202  N   LEU A 200       2.745   4.823  17.983  1.00 88.50           N  
ATOM   3203  H   LEU A 200       3.539   4.215  17.840  1.00 88.50           H  
ATOM   3204  CA  LEU A 200       1.974   4.642  19.215  1.00 88.50           C  
ATOM   3205  HA  LEU A 200       0.980   4.278  18.956  1.00 88.50           H  
ATOM   3206  C   LEU A 200       1.822   5.960  19.972  1.00 88.50           C  
ATOM   3207  CB  LEU A 200       2.681   3.602  20.104  1.00 88.50           C  
ATOM   3208  HB2 LEU A 200       3.706   3.923  20.289  1.00 88.50           H  
ATOM   3209  HB3 LEU A 200       2.748   2.659  19.562  1.00 88.50           H  
ATOM   3210  O   LEU A 200       0.709   6.417  20.229  1.00 88.50           O  
ATOM   3211  CG  LEU A 200       2.010   3.360  21.472  1.00 88.50           C  
ATOM   3212  HG  LEU A 200       2.165   4.240  22.097  1.00 88.50           H  
ATOM   3213  CD1 LEU A 200       0.498   3.125  21.380  1.00 88.50           C  
ATOM   3214 HD11 LEU A 200       0.128   2.698  22.312  1.00 88.50           H  
ATOM   3215 HD12 LEU A 200       0.278   2.445  20.557  1.00 88.50           H  
ATOM   3216 HD13 LEU A 200      -0.016   4.067  21.186  1.00 88.50           H  
ATOM   3217  CD2 LEU A 200       2.683   2.182  22.169  1.00 88.50           C  
ATOM   3218 HD21 LEU A 200       2.562   1.274  21.579  1.00 88.50           H  
ATOM   3219 HD22 LEU A 200       2.256   2.031  23.160  1.00 88.50           H  
ATOM   3220 HD23 LEU A 200       3.749   2.379  22.282  1.00 88.50           H  
ATOM   3221  N   SER A 201       2.946   6.607  20.282  1.00 89.99           N  
ATOM   3222  H   SER A 201       3.825   6.167  20.053  1.00 89.99           H  
ATOM   3223  CA  SER A 201       2.952   7.878  21.008  1.00 89.99           C  
ATOM   3224  HA  SER A 201       2.393   7.745  21.935  1.00 89.99           H  
ATOM   3225  C   SER A 201       2.272   9.003  20.223  1.00 89.99           C  
ATOM   3226  CB  SER A 201       4.385   8.271  21.378  1.00 89.99           C  
ATOM   3227  HB2 SER A 201       4.829   7.483  21.986  1.00 89.99           H  
ATOM   3228  HB3 SER A 201       4.358   9.188  21.967  1.00 89.99           H  
ATOM   3229  O   SER A 201       1.639   9.878  20.813  1.00 89.99           O  
ATOM   3230  OG  SER A 201       5.183   8.479  20.226  1.00 89.99           O  
ATOM   3231  HG  SER A 201       5.445   7.602  19.935  1.00 89.99           H  
ATOM   3232  N   SER A 202       2.349   8.980  18.890  1.00 92.86           N  
ATOM   3233  H   SER A 202       2.886   8.244  18.454  1.00 92.86           H  
ATOM   3234  CA  SER A 202       1.670   9.963  18.040  1.00 92.86           C  
ATOM   3235  HA  SER A 202       1.779  10.946  18.499  1.00 92.86           H  
ATOM   3236  C   SER A 202       0.165   9.696  17.902  1.00 92.86           C  
ATOM   3237  CB  SER A 202       2.337  10.031  16.668  1.00 92.86           C  
ATOM   3238  HB2 SER A 202       1.794  10.733  16.035  1.00 92.86           H  
ATOM   3239  HB3 SER A 202       2.324   9.039  16.216  1.00 92.86           H  
ATOM   3240  O   SER A 202      -0.591  10.638  17.655  1.00 92.86           O  
ATOM   3241  OG  SER A 202       3.681  10.452  16.793  1.00 92.86           O  
ATOM   3242  HG  SER A 202       4.168   9.640  16.949  1.00 92.86           H  
ATOM   3243  N   ALA A 203      -0.282   8.448  18.083  1.00 92.16           N  
ATOM   3244  H   ALA A 203       0.396   7.712  18.214  1.00 92.16           H  
ATOM   3245  CA  ALA A 203      -1.686   8.041  18.024  1.00 92.16           C  
ATOM   3246  HA  ALA A 203      -2.175   8.583  17.215  1.00 92.16           H  
ATOM   3247  C   ALA A 203      -2.458   8.367  19.315  1.00 92.16           C  
ATOM   3248  CB  ALA A 203      -1.746   6.546  17.688  1.00 92.16           C  
ATOM   3249  HB1 ALA A 203      -2.787   6.229  17.622  1.00 92.16           H  
ATOM   3250  HB2 ALA A 203      -1.256   6.355  16.733  1.00 92.16           H  
ATOM   3251  HB3 ALA A 203      -1.251   5.964  18.465  1.00 92.16           H  
ATOM   3252  O   ALA A 203      -3.689   8.397  19.306  1.00 92.16           O  
ATOM   3253  N   GLN A 204      -1.759   8.664  20.414  1.00 91.30           N  
ATOM   3254  H   GLN A 204      -0.753   8.583  20.379  1.00 91.30           H  
ATOM   3255  CA  GLN A 204      -2.383   9.120  21.656  1.00 91.30           C  
ATOM   3256  HA  GLN A 204      -3.227   8.467  21.875  1.00 91.30           H  
ATOM   3257  C   GLN A 204      -2.924  10.543  21.508  1.00 91.30           C  
ATOM   3258  CB  GLN A 204      -1.387   9.047  22.824  1.00 91.30           C  
ATOM   3259  HB2 GLN A 204      -1.855   9.467  23.714  1.00 91.30           H  
ATOM   3260  HB3 GLN A 204      -0.511   9.652  22.589  1.00 91.30           H  
ATOM   3261  O   GLN A 204      -2.190  11.458  21.129  1.00 91.30           O  
ATOM   3262  CG  GLN A 204      -0.929   7.616  23.140  1.00 91.30           C  
ATOM   3263  HG2 GLN A 204      -0.233   7.643  23.979  1.00 91.30           H  
ATOM   3264  HG3 GLN A 204      -0.392   7.210  22.283  1.00 91.30           H  
ATOM   3265  CD  GLN A 204      -2.074   6.674  23.503  1.00 91.30           C  
ATOM   3266  NE2 GLN A 204      -1.912   5.386  23.294  1.00 91.30           N  
ATOM   3267 HE21 GLN A 204      -1.057   5.033  22.890  1.00 91.30           H  
ATOM   3268 HE22 GLN A 204      -2.681   4.782  23.546  1.00 91.30           H  
ATOM   3269  OE1 GLN A 204      -3.128   7.075  23.974  1.00 91.30           O  
ATOM   3270  N   ILE A 205      -4.206  10.743  21.827  1.00 90.96           N  
ATOM   3271  H   ILE A 205      -4.746   9.957  22.160  1.00 90.96           H  
ATOM   3272  CA  ILE A 205      -4.831  12.067  21.766  1.00 90.96           C  
ATOM   3273  HA  ILE A 205      -4.371  12.576  20.918  1.00 90.96           H  
ATOM   3274  C   ILE A 205      -4.477  12.881  23.018  1.00 90.96           C  
ATOM   3275  CB  ILE A 205      -6.343  11.958  21.452  1.00 90.96           C  
ATOM   3276  HB  ILE A 205      -6.488  11.040  20.882  1.00 90.96           H  
ATOM   3277  O   ILE A 205      -4.727  12.437  24.142  1.00 90.96           O  
ATOM   3278  CG1 ILE A 205      -6.786  13.118  20.538  1.00 90.96           C  
ATOM   3279 HG12 ILE A 205      -6.086  13.204  19.707  1.00 90.96           H  
ATOM   3280 HG13 ILE A 205      -6.766  14.052  21.100  1.00 90.96           H  
ATOM   3281  CG2 ILE A 205      -7.236  11.874  22.706  1.00 90.96           C  
ATOM   3282 HG21 ILE A 205      -6.857  11.086  23.357  1.00 90.96           H  
ATOM   3283 HG22 ILE A 205      -8.257  11.620  22.421  1.00 90.96           H  
ATOM   3284 HG23 ILE A 205      -7.225  12.827  23.235  1.00 90.96           H  
ATOM   3285  CD1 ILE A 205      -8.184  12.917  19.941  1.00 90.96           C  
ATOM   3286 HD11 ILE A 205      -8.350  13.676  19.177  1.00 90.96           H  
ATOM   3287 HD12 ILE A 205      -8.256  11.934  19.478  1.00 90.96           H  
ATOM   3288 HD13 ILE A 205      -8.947  13.019  20.713  1.00 90.96           H  
ATOM   3289  N   THR A 206      -3.907  14.071  22.843  1.00 88.80           N  
ATOM   3290  H   THR A 206      -3.722  14.386  21.902  1.00 88.80           H  
ATOM   3291  CA  THR A 206      -3.575  14.967  23.964  1.00 88.80           C  
ATOM   3292  HA  THR A 206      -3.179  14.364  24.781  1.00 88.80           H  
ATOM   3293  C   THR A 206      -4.821  15.673  24.498  1.00 88.80           C  
ATOM   3294  CB  THR A 206      -2.482  15.983  23.601  1.00 88.80           C  
ATOM   3295  HB  THR A 206      -2.208  16.542  24.496  1.00 88.80           H  
ATOM   3296  O   THR A 206      -5.878  15.692  23.850  1.00 88.80           O  
ATOM   3297  CG2 THR A 206      -1.224  15.310  23.050  1.00 88.80           C  
ATOM   3298 HG21 THR A 206      -0.878  14.554  23.754  1.00 88.80           H  
ATOM   3299 HG22 THR A 206      -0.439  16.055  22.925  1.00 88.80           H  
ATOM   3300 HG23 THR A 206      -1.432  14.841  22.088  1.00 88.80           H  
ATOM   3301  OG1 THR A 206      -2.936  16.891  22.625  1.00 88.80           O  
ATOM   3302  HG1 THR A 206      -2.143  17.297  22.269  1.00 88.80           H  
ATOM   3303  N   LEU A 207      -4.734  16.275  25.690  1.00 93.23           N  
ATOM   3304  H   LEU A 207      -3.841  16.349  26.157  1.00 93.23           H  
ATOM   3305  CA  LEU A 207      -5.851  17.051  26.229  1.00 93.23           C  
ATOM   3306  HA  LEU A 207      -6.738  16.417  26.214  1.00 93.23           H  
ATOM   3307  C   LEU A 207      -6.129  18.272  25.349  1.00 93.23           C  
ATOM   3308  CB  LEU A 207      -5.542  17.457  27.675  1.00 93.23           C  
ATOM   3309  HB2 LEU A 207      -4.689  18.137  27.671  1.00 93.23           H  
ATOM   3310  HB3 LEU A 207      -5.261  16.569  28.240  1.00 93.23           H  
ATOM   3311  O   LEU A 207      -7.289  18.555  25.046  1.00 93.23           O  
ATOM   3312  CG  LEU A 207      -6.707  18.164  28.382  1.00 93.23           C  
ATOM   3313  HG  LEU A 207      -6.983  19.072  27.847  1.00 93.23           H  
ATOM   3314  CD1 LEU A 207      -7.940  17.269  28.513  1.00 93.23           C  
ATOM   3315 HD11 LEU A 207      -8.663  17.756  29.168  1.00 93.23           H  
ATOM   3316 HD12 LEU A 207      -7.661  16.304  28.936  1.00 93.23           H  
ATOM   3317 HD13 LEU A 207      -8.399  17.128  27.535  1.00 93.23           H  
ATOM   3318  CD2 LEU A 207      -6.258  18.547  29.785  1.00 93.23           C  
ATOM   3319 HD21 LEU A 207      -5.952  17.651  30.324  1.00 93.23           H  
ATOM   3320 HD22 LEU A 207      -7.070  19.036  30.325  1.00 93.23           H  
ATOM   3321 HD23 LEU A 207      -5.415  19.234  29.711  1.00 93.23           H  
ATOM   3322  N   LYS A 208      -5.076  18.942  24.874  1.00 90.97           N  
ATOM   3323  H   LYS A 208      -4.164  18.704  25.237  1.00 90.97           H  
ATOM   3324  CA  LYS A 208      -5.142  20.019  23.885  1.00 90.97           C  
ATOM   3325  HA  LYS A 208      -5.691  20.857  24.316  1.00 90.97           H  
ATOM   3326  C   LYS A 208      -5.880  19.586  22.624  1.00 90.97           C  
ATOM   3327  CB  LYS A 208      -3.706  20.462  23.583  1.00 90.97           C  
ATOM   3328  HB2 LYS A 208      -3.285  20.904  24.486  1.00 90.97           H  
ATOM   3329  HB3 LYS A 208      -3.120  19.576  23.342  1.00 90.97           H  
ATOM   3330  O   LYS A 208      -6.789  20.296  22.201  1.00 90.97           O  
ATOM   3331  CG  LYS A 208      -3.563  21.471  22.434  1.00 90.97           C  
ATOM   3332  HG2 LYS A 208      -4.038  22.415  22.701  1.00 90.97           H  
ATOM   3333  HG3 LYS A 208      -4.016  21.076  21.524  1.00 90.97           H  
ATOM   3334  CD  LYS A 208      -2.068  21.685  22.184  1.00 90.97           C  
ATOM   3335  HD2 LYS A 208      -1.619  22.151  23.061  1.00 90.97           H  
ATOM   3336  HD3 LYS A 208      -1.599  20.711  22.046  1.00 90.97           H  
ATOM   3337  CE  LYS A 208      -1.784  22.533  20.945  1.00 90.97           C  
ATOM   3338  HE2 LYS A 208      -2.129  23.552  21.125  1.00 90.97           H  
ATOM   3339  HE3 LYS A 208      -2.334  22.115  20.102  1.00 90.97           H  
ATOM   3340  NZ  LYS A 208      -0.325  22.505  20.663  1.00 90.97           N  
ATOM   3341  HZ1 LYS A 208       0.005  21.564  20.506  1.00 90.97           H  
ATOM   3342  HZ2 LYS A 208       0.216  22.804  21.461  1.00 90.97           H  
ATOM   3343  HZ3 LYS A 208      -0.050  23.055  19.862  1.00 90.97           H  
ATOM   3344  N   GLU A 209      -5.540  18.436  22.039  1.00 88.51           N  
ATOM   3345  H   GLU A 209      -4.779  17.900  22.431  1.00 88.51           H  
ATOM   3346  CA  GLU A 209      -6.230  17.907  20.851  1.00 88.51           C  
ATOM   3347  HA  GLU A 209      -6.202  18.645  20.050  1.00 88.51           H  
ATOM   3348  C   GLU A 209      -7.705  17.609  21.145  1.00 88.51           C  
ATOM   3349  CB  GLU A 209      -5.548  16.624  20.355  1.00 88.51           C  
ATOM   3350  HB2 GLU A 209      -5.360  15.982  21.216  1.00 88.51           H  
ATOM   3351  HB3 GLU A 209      -6.234  16.100  19.688  1.00 88.51           H  
ATOM   3352  O   GLU A 209      -8.578  17.949  20.348  1.00 88.51           O  
ATOM   3353  CG  GLU A 209      -4.242  16.857  19.579  1.00 88.51           C  
ATOM   3354  HG2 GLU A 209      -4.478  17.396  18.662  1.00 88.51           H  
ATOM   3355  HG3 GLU A 209      -3.566  17.480  20.165  1.00 88.51           H  
ATOM   3356  CD  GLU A 209      -3.552  15.523  19.239  1.00 88.51           C  
ATOM   3357  OE1 GLU A 209      -3.021  15.337  18.125  1.00 88.51           O  
ATOM   3358  OE2 GLU A 209      -3.555  14.591  20.067  1.00 88.51           O  
ATOM   3359  N   ARG A 210      -8.011  17.031  22.312  1.00 92.23           N  
ATOM   3360  H   ARG A 210      -7.250  16.759  22.917  1.00 92.23           H  
ATOM   3361  CA  ARG A 210      -9.393  16.741  22.717  1.00 92.23           C  
ATOM   3362  HA  ARG A 210      -9.857  16.147  21.930  1.00 92.23           H  
ATOM   3363  C   ARG A 210     -10.226  18.020  22.837  1.00 92.23           C  
ATOM   3364  CB  ARG A 210      -9.372  15.925  24.015  1.00 92.23           C  
ATOM   3365  HB2 ARG A 210      -9.059  16.558  24.846  1.00 92.23           H  
ATOM   3366  HB3 ARG A 210      -8.641  15.124  23.902  1.00 92.23           H  
ATOM   3367  O   ARG A 210     -11.310  18.096  22.263  1.00 92.23           O  
ATOM   3368  CG  ARG A 210     -10.745  15.310  24.326  1.00 92.23           C  
ATOM   3369  HG2 ARG A 210     -11.481  16.105  24.444  1.00 92.23           H  
ATOM   3370  HG3 ARG A 210     -11.055  14.673  23.497  1.00 92.23           H  
ATOM   3371  CD  ARG A 210     -10.717  14.480  25.615  1.00 92.23           C  
ATOM   3372  HD2 ARG A 210     -11.724  14.110  25.805  1.00 92.23           H  
ATOM   3373  HD3 ARG A 210     -10.425  15.128  26.442  1.00 92.23           H  
ATOM   3374  NE  ARG A 210      -9.781  13.341  25.521  1.00 92.23           N  
ATOM   3375  HE  ARG A 210      -9.233  13.267  24.676  1.00 92.23           H  
ATOM   3376  NH1 ARG A 210     -10.185  12.435  27.591  1.00 92.23           N  
ATOM   3377 HH11 ARG A 210     -10.050  11.685  28.254  1.00 92.23           H  
ATOM   3378 HH12 ARG A 210     -10.902  13.128  27.750  1.00 92.23           H  
ATOM   3379  NH2 ARG A 210      -8.682  11.483  26.237  1.00 92.23           N  
ATOM   3380 HH21 ARG A 210      -8.120  11.484  25.398  1.00 92.23           H  
ATOM   3381 HH22 ARG A 210      -8.508  10.773  26.935  1.00 92.23           H  
ATOM   3382  CZ  ARG A 210      -9.556  12.427  26.448  1.00 92.23           C  
ATOM   3383  N   VAL A 211      -9.705  19.036  23.525  1.00 95.19           N  
ATOM   3384  H   VAL A 211      -8.801  18.893  23.953  1.00 95.19           H  
ATOM   3385  CA  VAL A 211     -10.352  20.352  23.667  1.00 95.19           C  
ATOM   3386  HA  VAL A 211     -11.358  20.217  24.064  1.00 95.19           H  
ATOM   3387  C   VAL A 211     -10.495  21.041  22.309  1.00 95.19           C  
ATOM   3388  CB  VAL A 211      -9.556  21.232  24.649  1.00 95.19           C  
ATOM   3389  HB  VAL A 211      -8.509  21.245  24.345  1.00 95.19           H  
ATOM   3390  O   VAL A 211     -11.555  21.583  21.996  1.00 95.19           O  
ATOM   3391  CG1 VAL A 211     -10.060  22.683  24.694  1.00 95.19           C  
ATOM   3392 HG11 VAL A 211      -9.627  23.210  25.544  1.00 95.19           H  
ATOM   3393 HG12 VAL A 211     -11.149  22.710  24.749  1.00 95.19           H  
ATOM   3394 HG13 VAL A 211      -9.767  23.208  23.786  1.00 95.19           H  
ATOM   3395  CG2 VAL A 211      -9.631  20.662  26.070  1.00 95.19           C  
ATOM   3396 HG21 VAL A 211      -8.983  21.249  26.721  1.00 95.19           H  
ATOM   3397 HG22 VAL A 211     -10.655  20.696  26.443  1.00 95.19           H  
ATOM   3398 HG23 VAL A 211      -9.289  19.628  26.095  1.00 95.19           H  
ATOM   3399  N   TYR A 212      -9.458  20.977  21.472  1.00 90.66           N  
ATOM   3400  H   TYR A 212      -8.609  20.528  21.783  1.00 90.66           H  
ATOM   3401  CA  TYR A 212      -9.477  21.536  20.124  1.00 90.66           C  
ATOM   3402  HA  TYR A 212      -9.693  22.603  20.186  1.00 90.66           H  
ATOM   3403  C   TYR A 212     -10.567  20.900  19.258  1.00 90.66           C  
ATOM   3404  CB  TYR A 212      -8.098  21.354  19.481  1.00 90.66           C  
ATOM   3405  HB2 TYR A 212      -7.341  21.826  20.107  1.00 90.66           H  
ATOM   3406  HB3 TYR A 212      -7.860  20.292  19.428  1.00 90.66           H  
ATOM   3407  O   TYR A 212     -11.295  21.620  18.575  1.00 90.66           O  
ATOM   3408  CG  TYR A 212      -8.010  21.937  18.089  1.00 90.66           C  
ATOM   3409  CD1 TYR A 212      -8.378  21.152  16.979  1.00 90.66           C  
ATOM   3410  HD1 TYR A 212      -8.694  20.129  17.117  1.00 90.66           H  
ATOM   3411  CD2 TYR A 212      -7.582  23.266  17.905  1.00 90.66           C  
ATOM   3412  HD2 TYR A 212      -7.300  23.871  18.754  1.00 90.66           H  
ATOM   3413  CE1 TYR A 212      -8.339  21.703  15.687  1.00 90.66           C  
ATOM   3414  HE1 TYR A 212      -8.639  21.100  14.843  1.00 90.66           H  
ATOM   3415  CE2 TYR A 212      -7.516  23.811  16.612  1.00 90.66           C  
ATOM   3416  HE2 TYR A 212      -7.171  24.823  16.461  1.00 90.66           H  
ATOM   3417  OH  TYR A 212      -7.879  23.568  14.259  1.00 90.66           O  
ATOM   3418  HH  TYR A 212      -8.200  22.923  13.625  1.00 90.66           H  
ATOM   3419  CZ  TYR A 212      -7.916  23.036  15.506  1.00 90.66           C  
ATOM   3420  N   ASN A 213     -10.716  19.574  19.306  1.00 88.67           N  
ATOM   3421  H   ASN A 213     -10.047  19.038  19.841  1.00 88.67           H  
ATOM   3422  CA  ASN A 213     -11.729  18.848  18.541  1.00 88.67           C  
ATOM   3423  HA  ASN A 213     -11.645  19.124  17.490  1.00 88.67           H  
ATOM   3424  C   ASN A 213     -13.150  19.220  18.979  1.00 88.67           C  
ATOM   3425  CB  ASN A 213     -11.473  17.339  18.675  1.00 88.67           C  
ATOM   3426  HB2 ASN A 213     -12.326  16.794  18.272  1.00 88.67           H  
ATOM   3427  HB3 ASN A 213     -11.365  17.076  19.727  1.00 88.67           H  
ATOM   3428  O   ASN A 213     -14.007  19.439  18.124  1.00 88.67           O  
ATOM   3429  CG  ASN A 213     -10.242  16.880  17.914  1.00 88.67           C  
ATOM   3430  ND2 ASN A 213      -9.764  15.693  18.191  1.00 88.67           N  
ATOM   3431 HD21 ASN A 213      -8.920  15.435  17.700  1.00 88.67           H  
ATOM   3432 HD22 ASN A 213     -10.179  15.127  18.918  1.00 88.67           H  
ATOM   3433  OD1 ASN A 213      -9.715  17.554  17.044  1.00 88.67           O  
ATOM   3434  N   ILE A 214     -13.383  19.372  20.287  1.00 94.37           N  
ATOM   3435  H   ILE A 214     -12.639  19.157  20.936  1.00 94.37           H  
ATOM   3436  CA  ILE A 214     -14.676  19.825  20.824  1.00 94.37           C  
ATOM   3437  HA  ILE A 214     -15.456  19.139  20.495  1.00 94.37           H  
ATOM   3438  C   ILE A 214     -15.023  21.202  20.263  1.00 94.37           C  
ATOM   3439  CB  ILE A 214     -14.654  19.828  22.368  1.00 94.37           C  
ATOM   3440  HB  ILE A 214     -13.769  20.367  22.705  1.00 94.37           H  
ATOM   3441  O   ILE A 214     -16.088  21.381  19.675  1.00 94.37           O  
ATOM   3442  CG1 ILE A 214     -14.579  18.374  22.870  1.00 94.37           C  
ATOM   3443 HG12 ILE A 214     -13.867  17.803  22.275  1.00 94.37           H  
ATOM   3444 HG13 ILE A 214     -15.552  17.897  22.751  1.00 94.37           H  
ATOM   3445  CG2 ILE A 214     -15.897  20.522  22.961  1.00 94.37           C  
ATOM   3446 HG21 ILE A 214     -15.924  21.577  22.689  1.00 94.37           H  
ATOM   3447 HG22 ILE A 214     -15.885  20.469  24.050  1.00 94.37           H  
ATOM   3448 HG23 ILE A 214     -16.804  20.038  22.599  1.00 94.37           H  
ATOM   3449  CD1 ILE A 214     -14.136  18.268  24.327  1.00 94.37           C  
ATOM   3450 HD11 ILE A 214     -14.033  17.209  24.561  1.00 94.37           H  
ATOM   3451 HD12 ILE A 214     -14.875  18.714  24.993  1.00 94.37           H  
ATOM   3452 HD13 ILE A 214     -13.172  18.758  24.464  1.00 94.37           H  
ATOM   3453  N   ILE A 215     -14.105  22.163  20.366  1.00 94.28           N  
ATOM   3454  H   ILE A 215     -13.240  21.954  20.843  1.00 94.28           H  
ATOM   3455  CA  ILE A 215     -14.348  23.531  19.891  1.00 94.28           C  
ATOM   3456  HA  ILE A 215     -15.287  23.882  20.319  1.00 94.28           H  
ATOM   3457  C   ILE A 215     -14.512  23.556  18.364  1.00 94.28           C  
ATOM   3458  CB  ILE A 215     -13.221  24.463  20.382  1.00 94.28           C  
ATOM   3459  HB  ILE A 215     -12.269  24.057  20.040  1.00 94.28           H  
ATOM   3460  O   ILE A 215     -15.417  24.212  17.850  1.00 94.28           O  
ATOM   3461  CG1 ILE A 215     -13.215  24.534  21.930  1.00 94.28           C  
ATOM   3462 HG12 ILE A 215     -13.347  23.539  22.355  1.00 94.28           H  
ATOM   3463 HG13 ILE A 215     -14.050  25.144  22.274  1.00 94.28           H  
ATOM   3464  CG2 ILE A 215     -13.393  25.874  19.790  1.00 94.28           C  
ATOM   3465 HG21 ILE A 215     -12.568  26.514  20.103  1.00 94.28           H  
ATOM   3466 HG22 ILE A 215     -14.339  26.306  20.116  1.00 94.28           H  
ATOM   3467 HG23 ILE A 215     -13.377  25.846  18.700  1.00 94.28           H  
ATOM   3468  CD1 ILE A 215     -11.910  25.087  22.510  1.00 94.28           C  
ATOM   3469 HD11 ILE A 215     -11.926  24.985  23.595  1.00 94.28           H  
ATOM   3470 HD12 ILE A 215     -11.067  24.518  22.118  1.00 94.28           H  
ATOM   3471 HD13 ILE A 215     -11.791  26.141  22.262  1.00 94.28           H  
ATOM   3472  N   SER A 216     -13.683  22.807  17.633  1.00 88.99           N  
ATOM   3473  H   SER A 216     -12.972  22.278  18.119  1.00 88.99           H  
ATOM   3474  CA  SER A 216     -13.702  22.751  16.164  1.00 88.99           C  
ATOM   3475  HA  SER A 216     -13.670  23.768  15.774  1.00 88.99           H  
ATOM   3476  C   SER A 216     -14.956  22.087  15.597  1.00 88.99           C  
ATOM   3477  CB  SER A 216     -12.482  22.001  15.630  1.00 88.99           C  
ATOM   3478  HB2 SER A 216     -12.477  20.979  16.010  1.00 88.99           H  
ATOM   3479  HB3 SER A 216     -12.531  21.972  14.541  1.00 88.99           H  
ATOM   3480  O   SER A 216     -15.317  22.372  14.460  1.00 88.99           O  
ATOM   3481  OG  SER A 216     -11.295  22.659  16.015  1.00 88.99           O  
ATOM   3482  HG  SER A 216     -11.102  22.390  16.917  1.00 88.99           H  
ATOM   3483  N   SER A 217     -15.640  21.239  16.373  1.00 89.53           N  
ATOM   3484  H   SER A 217     -15.248  20.972  17.264  1.00 89.53           H  
ATOM   3485  CA  SER A 217     -16.926  20.652  15.974  1.00 89.53           C  
ATOM   3486  HA  SER A 217     -16.817  20.217  14.980  1.00 89.53           H  
ATOM   3487  C   SER A 217     -18.058  21.684  15.899  1.00 89.53           C  
ATOM   3488  CB  SER A 217     -17.317  19.527  16.940  1.00 89.53           C  
ATOM   3489  HB2 SER A 217     -18.110  18.938  16.480  1.00 89.53           H  
ATOM   3490  HB3 SER A 217     -16.462  18.873  17.115  1.00 89.53           H  
ATOM   3491  O   SER A 217     -19.061  21.473  15.224  1.00 89.53           O  
ATOM   3492  OG  SER A 217     -17.800  20.034  18.171  1.00 89.53           O  
ATOM   3493  HG  SER A 217     -17.093  20.448  18.672  1.00 89.53           H  
ATOM   3494  N   SER A 218     -17.923  22.812  16.600  1.00 93.02           N  
ATOM   3495  H   SER A 218     -17.077  22.929  17.139  1.00 93.02           H  
ATOM   3496  CA  SER A 218     -18.908  23.897  16.620  1.00 93.02           C  
ATOM   3497  HA  SER A 218     -19.397  23.970  15.649  1.00 93.02           H  
ATOM   3498  C   SER A 218     -18.211  25.232  16.905  1.00 93.02           C  
ATOM   3499  CB  SER A 218     -19.989  23.600  17.663  1.00 93.02           C  
ATOM   3500  HB2 SER A 218     -20.628  24.473  17.790  1.00 93.02           H  
ATOM   3501  HB3 SER A 218     -19.520  23.364  18.619  1.00 93.02           H  
ATOM   3502  O   SER A 218     -18.372  25.793  17.990  1.00 93.02           O  
ATOM   3503  OG  SER A 218     -20.789  22.516  17.246  1.00 93.02           O  
ATOM   3504  HG  SER A 218     -20.286  21.973  16.635  1.00 93.02           H  
ATOM   3505  N   PRO A 219     -17.420  25.764  15.956  1.00 91.03           N  
ATOM   3506  CA  PRO A 219     -16.553  26.916  16.198  1.00 91.03           C  
ATOM   3507  HA  PRO A 219     -15.947  26.735  17.087  1.00 91.03           H  
ATOM   3508  C   PRO A 219     -17.341  28.212  16.422  1.00 91.03           C  
ATOM   3509  CB  PRO A 219     -15.633  26.991  14.975  1.00 91.03           C  
ATOM   3510  HB2 PRO A 219     -14.728  26.418  15.174  1.00 91.03           H  
ATOM   3511  HB3 PRO A 219     -15.377  28.016  14.709  1.00 91.03           H  
ATOM   3512  O   PRO A 219     -16.858  29.105  17.119  1.00 91.03           O  
ATOM   3513  CG  PRO A 219     -16.430  26.300  13.867  1.00 91.03           C  
ATOM   3514  HG2 PRO A 219     -15.774  25.810  13.147  1.00 91.03           H  
ATOM   3515  HG3 PRO A 219     -17.088  27.019  13.379  1.00 91.03           H  
ATOM   3516  CD  PRO A 219     -17.259  25.258  14.604  1.00 91.03           C  
ATOM   3517  HD2 PRO A 219     -18.219  25.122  14.107  1.00 91.03           H  
ATOM   3518  HD3 PRO A 219     -16.715  24.314  14.634  1.00 91.03           H  
ATOM   3519  N   SER A 220     -18.560  28.308  15.880  1.00 94.23           N  
ATOM   3520  H   SER A 220     -18.909  27.545  15.318  1.00 94.23           H  
ATOM   3521  CA  SER A 220     -19.465  29.442  16.091  1.00 94.23           C  
ATOM   3522  HA  SER A 220     -18.894  30.359  15.946  1.00 94.23           H  
ATOM   3523  C   SER A 220     -20.069  29.497  17.494  1.00 94.23           C  
ATOM   3524  CB  SER A 220     -20.597  29.423  15.062  1.00 94.23           C  
ATOM   3525  HB2 SER A 220     -21.281  30.248  15.261  1.00 94.23           H  
ATOM   3526  HB3 SER A 220     -20.186  29.546  14.060  1.00 94.23           H  
ATOM   3527  O   SER A 220     -20.465  30.571  17.944  1.00 94.23           O  
ATOM   3528  OG  SER A 220     -21.293  28.192  15.139  1.00 94.23           O  
ATOM   3529  HG  SER A 220     -22.098  28.263  14.622  1.00 94.23           H  
ATOM   3530  N   ARG A 221     -20.118  28.368  18.214  1.00 95.58           N  
ATOM   3531  H   ARG A 221     -19.706  27.532  17.825  1.00 95.58           H  
ATOM   3532  CA  ARG A 221     -20.614  28.332  19.592  1.00 95.58           C  
ATOM   3533  HA  ARG A 221     -21.592  28.814  19.603  1.00 95.58           H  
ATOM   3534  C   ARG A 221     -19.688  29.147  20.492  1.00 95.58           C  
ATOM   3535  CB  ARG A 221     -20.786  26.875  20.056  1.00 95.58           C  
ATOM   3536  HB2 ARG A 221     -21.516  26.386  19.412  1.00 95.58           H  
ATOM   3537  HB3 ARG A 221     -19.833  26.355  19.954  1.00 95.58           H  
ATOM   3538  O   ARG A 221     -18.463  29.105  20.355  1.00 95.58           O  
ATOM   3539  CG  ARG A 221     -21.241  26.756  21.518  1.00 95.58           C  
ATOM   3540  HG2 ARG A 221     -20.455  27.139  22.169  1.00 95.58           H  
ATOM   3541  HG3 ARG A 221     -22.149  27.341  21.669  1.00 95.58           H  
ATOM   3542  CD  ARG A 221     -21.514  25.300  21.904  1.00 95.58           C  
ATOM   3543  HD2 ARG A 221     -22.388  24.946  21.358  1.00 95.58           H  
ATOM   3544  HD3 ARG A 221     -20.656  24.692  21.617  1.00 95.58           H  
ATOM   3545  NE  ARG A 221     -21.741  25.173  23.355  1.00 95.58           N  
ATOM   3546  HE  ARG A 221     -21.650  26.008  23.916  1.00 95.58           H  
ATOM   3547  NH1 ARG A 221     -22.057  22.899  23.424  1.00 95.58           N  
ATOM   3548 HH11 ARG A 221     -22.234  22.061  23.960  1.00 95.58           H  
ATOM   3549 HH12 ARG A 221     -21.794  22.842  22.451  1.00 95.58           H  
ATOM   3550  NH2 ARG A 221     -22.199  24.099  25.304  1.00 95.58           N  
ATOM   3551 HH21 ARG A 221     -22.068  24.961  25.813  1.00 95.58           H  
ATOM   3552 HH22 ARG A 221     -22.373  23.252  25.827  1.00 95.58           H  
ATOM   3553  CZ  ARG A 221     -21.996  24.058  24.017  1.00 95.58           C  
ATOM   3554  N   GLN A 222     -20.284  29.870  21.437  1.00 95.36           N  
ATOM   3555  H   GLN A 222     -21.293  29.884  21.470  1.00 95.36           H  
ATOM   3556  CA  GLN A 222     -19.554  30.610  22.465  1.00 95.36           C  
ATOM   3557  HA  GLN A 222     -18.631  30.989  22.026  1.00 95.36           H  
ATOM   3558  C   GLN A 222     -19.129  29.671  23.596  1.00 95.36           C  
ATOM   3559  CB  GLN A 222     -20.371  31.817  22.961  1.00 95.36           C  
ATOM   3560  HB2 GLN A 222     -19.792  32.337  23.725  1.00 95.36           H  
ATOM   3561  HB3 GLN A 222     -21.290  31.458  23.424  1.00 95.36           H  
ATOM   3562  O   GLN A 222     -19.718  29.677  24.675  1.00 95.36           O  
ATOM   3563  CG  GLN A 222     -20.748  32.833  21.867  1.00 95.36           C  
ATOM   3564  HG2 GLN A 222     -21.395  32.349  21.135  1.00 95.36           H  
ATOM   3565  HG3 GLN A 222     -21.327  33.633  22.327  1.00 95.36           H  
ATOM   3566  CD  GLN A 222     -19.572  33.474  21.123  1.00 95.36           C  
ATOM   3567  NE2 GLN A 222     -19.846  34.233  20.086  1.00 95.36           N  
ATOM   3568 HE21 GLN A 222     -20.798  34.485  19.859  1.00 95.36           H  
ATOM   3569 HE22 GLN A 222     -19.102  34.684  19.574  1.00 95.36           H  
ATOM   3570  OE1 GLN A 222     -18.397  33.275  21.407  1.00 95.36           O  
ATOM   3571  N   TRP A 223     -18.144  28.817  23.320  1.00 96.64           N  
ATOM   3572  H   TRP A 223     -17.705  28.867  22.411  1.00 96.64           H  
ATOM   3573  CA  TRP A 223     -17.630  27.867  24.302  1.00 96.64           C  
ATOM   3574  HA  TRP A 223     -18.459  27.266  24.676  1.00 96.64           H  
ATOM   3575  C   TRP A 223     -17.006  28.591  25.494  1.00 96.64           C  
ATOM   3576  CB  TRP A 223     -16.602  26.927  23.663  1.00 96.64           C  
ATOM   3577  HB2 TRP A 223     -15.794  27.511  23.222  1.00 96.64           H  
ATOM   3578  HB3 TRP A 223     -16.156  26.329  24.456  1.00 96.64           H  
ATOM   3579  O   TRP A 223     -16.177  29.489  25.332  1.00 96.64           O  
ATOM   3580  CG  TRP A 223     -17.148  25.973  22.649  1.00 96.64           C  
ATOM   3581  CD1 TRP A 223     -17.135  26.114  21.304  1.00 96.64           C  
ATOM   3582  HD1 TRP A 223     -16.742  26.962  20.762  1.00 96.64           H  
ATOM   3583  CD2 TRP A 223     -17.804  24.699  22.908  1.00 96.64           C  
ATOM   3584  CE2 TRP A 223     -18.123  24.088  21.659  1.00 96.64           C  
ATOM   3585  CE3 TRP A 223     -18.148  23.997  24.082  1.00 96.64           C  
ATOM   3586  HE3 TRP A 223     -17.900  24.426  25.042  1.00 96.64           H  
ATOM   3587  NE1 TRP A 223     -17.698  25.001  20.717  1.00 96.64           N  
ATOM   3588  HE1 TRP A 223     -17.795  24.911  19.715  1.00 96.64           H  
ATOM   3589  CH2 TRP A 223     -19.056  22.151  22.771  1.00 96.64           C  
ATOM   3590  HH2 TRP A 223     -19.482  21.159  22.728  1.00 96.64           H  
ATOM   3591  CZ2 TRP A 223     -18.742  22.832  21.582  1.00 96.64           C  
ATOM   3592  HZ2 TRP A 223     -18.926  22.372  20.622  1.00 96.64           H  
ATOM   3593  CZ3 TRP A 223     -18.767  22.736  24.017  1.00 96.64           C  
ATOM   3594  HZ3 TRP A 223     -18.981  22.197  24.929  1.00 96.64           H  
ATOM   3595  N   LYS A 224     -17.355  28.147  26.698  1.00 97.66           N  
ATOM   3596  H   LYS A 224     -18.142  27.517  26.760  1.00 97.66           H  
ATOM   3597  CA  LYS A 224     -16.672  28.510  27.941  1.00 97.66           C  
ATOM   3598  HA  LYS A 224     -16.014  29.358  27.752  1.00 97.66           H  
ATOM   3599  C   LYS A 224     -15.798  27.355  28.424  1.00 97.66           C  
ATOM   3600  CB  LYS A 224     -17.714  28.926  28.989  1.00 97.66           C  
ATOM   3601  HB2 LYS A 224     -17.210  29.152  29.929  1.00 97.66           H  
ATOM   3602  HB3 LYS A 224     -18.397  28.094  29.160  1.00 97.66           H  
ATOM   3603  O   LYS A 224     -16.032  26.195  28.090  1.00 97.66           O  
ATOM   3604  CG  LYS A 224     -18.518  30.157  28.545  1.00 97.66           C  
ATOM   3605  HG2 LYS A 224     -17.842  31.000  28.400  1.00 97.66           H  
ATOM   3606  HG3 LYS A 224     -19.031  29.948  27.606  1.00 97.66           H  
ATOM   3607  CD  LYS A 224     -19.568  30.517  29.600  1.00 97.66           C  
ATOM   3608  HD2 LYS A 224     -20.223  29.658  29.744  1.00 97.66           H  
ATOM   3609  HD3 LYS A 224     -19.072  30.750  30.542  1.00 97.66           H  
ATOM   3610  CE  LYS A 224     -20.390  31.718  29.125  1.00 97.66           C  
ATOM   3611  HE2 LYS A 224     -19.725  32.571  28.990  1.00 97.66           H  
ATOM   3612  HE3 LYS A 224     -20.820  31.470  28.154  1.00 97.66           H  
ATOM   3613  NZ  LYS A 224     -21.469  32.042  30.090  1.00 97.66           N  
ATOM   3614  HZ1 LYS A 224     -21.087  32.275  30.995  1.00 97.66           H  
ATOM   3615  HZ2 LYS A 224     -22.075  31.242  30.203  1.00 97.66           H  
ATOM   3616  HZ3 LYS A 224     -22.029  32.815  29.759  1.00 97.66           H  
ATOM   3617  N   LEU A 225     -14.817  27.673  29.273  1.00 97.72           N  
ATOM   3618  H   LEU A 225     -14.651  28.651  29.467  1.00 97.72           H  
ATOM   3619  CA  LEU A 225     -13.992  26.663  29.946  1.00 97.72           C  
ATOM   3620  HA  LEU A 225     -13.434  26.116  29.187  1.00 97.72           H  
ATOM   3621  C   LEU A 225     -14.860  25.643  30.705  1.00 97.72           C  
ATOM   3622  CB  LEU A 225     -13.006  27.373  30.897  1.00 97.72           C  
ATOM   3623  HB2 LEU A 225     -12.360  28.027  30.312  1.00 97.72           H  
ATOM   3624  HB3 LEU A 225     -13.583  27.992  31.584  1.00 97.72           H  
ATOM   3625  O   LEU A 225     -14.538  24.462  30.683  1.00 97.72           O  
ATOM   3626  CG  LEU A 225     -12.127  26.418  31.735  1.00 97.72           C  
ATOM   3627  HG  LEU A 225     -12.752  25.708  32.275  1.00 97.72           H  
ATOM   3628  CD1 LEU A 225     -11.119  25.651  30.884  1.00 97.72           C  
ATOM   3629 HD11 LEU A 225     -10.404  26.348  30.447  1.00 97.72           H  
ATOM   3630 HD12 LEU A 225     -10.586  24.939  31.514  1.00 97.72           H  
ATOM   3631 HD13 LEU A 225     -11.632  25.104  30.093  1.00 97.72           H  
ATOM   3632  CD2 LEU A 225     -11.333  27.212  32.773  1.00 97.72           C  
ATOM   3633 HD21 LEU A 225     -12.022  27.752  33.422  1.00 97.72           H  
ATOM   3634 HD22 LEU A 225     -10.755  26.521  33.387  1.00 97.72           H  
ATOM   3635 HD23 LEU A 225     -10.665  27.918  32.281  1.00 97.72           H  
ATOM   3636  N   THR A 226     -15.948  26.098  31.343  1.00 97.72           N  
ATOM   3637  H   THR A 226     -16.186  27.076  31.262  1.00 97.72           H  
ATOM   3638  CA  THR A 226     -16.941  25.252  32.031  1.00 97.72           C  
ATOM   3639  HA  THR A 226     -16.466  24.666  32.818  1.00 97.72           H  
ATOM   3640  C   THR A 226     -17.570  24.241  31.084  1.00 97.72           C  
ATOM   3641  CB  THR A 226     -18.052  26.106  32.669  1.00 97.72           C  
ATOM   3642  HB  THR A 226     -18.868  25.463  32.999  1.00 97.72           H  
ATOM   3643  O   THR A 226     -17.513  23.052  31.354  1.00 97.72           O  
ATOM   3644  CG2 THR A 226     -17.541  26.904  33.870  1.00 97.72           C  
ATOM   3645 HG21 THR A 226     -18.321  27.590  34.200  1.00 97.72           H  
ATOM   3646 HG22 THR A 226     -16.647  27.472  33.611  1.00 97.72           H  
ATOM   3647 HG23 THR A 226     -17.335  26.215  34.689  1.00 97.72           H  
ATOM   3648  OG1 THR A 226     -18.547  27.054  31.741  1.00 97.72           O  
ATOM   3649  HG1 THR A 226     -19.311  26.656  31.317  1.00 97.72           H  
ATOM   3650  N   ASP A 227     -18.053  24.698  29.927  1.00 97.84           N  
ATOM   3651  H   ASP A 227     -18.087  25.697  29.779  1.00 97.84           H  
ATOM   3652  CA  ASP A 227     -18.749  23.847  28.960  1.00 97.84           C  
ATOM   3653  HA  ASP A 227     -19.633  23.419  29.433  1.00 97.84           H  
ATOM   3654  C   ASP A 227     -17.855  22.707  28.467  1.00 97.84           C  
ATOM   3655  CB  ASP A 227     -19.168  24.665  27.729  1.00 97.84           C  
ATOM   3656  HB2 ASP A 227     -18.268  24.932  27.175  1.00 97.84           H  
ATOM   3657  HB3 ASP A 227     -19.778  24.033  27.083  1.00 97.84           H  
ATOM   3658  O   ASP A 227     -18.299  21.571  28.323  1.00 97.84           O  
ATOM   3659  CG  ASP A 227     -19.931  25.959  28.000  1.00 97.84           C  
ATOM   3660  OD1 ASP A 227     -20.524  26.124  29.085  1.00 97.84           O  
ATOM   3661  OD2 ASP A 227     -19.881  26.814  27.087  1.00 97.84           O  
ATOM   3662  N   VAL A 228     -16.582  23.012  28.191  1.00 97.95           N  
ATOM   3663  H   VAL A 228     -16.285  23.968  28.327  1.00 97.95           H  
ATOM   3664  CA  VAL A 228     -15.619  22.003  27.742  1.00 97.95           C  
ATOM   3665  HA  VAL A 228     -16.102  21.375  26.993  1.00 97.95           H  
ATOM   3666  C   VAL A 228     -15.218  21.076  28.882  1.00 97.95           C  
ATOM   3667  CB  VAL A 228     -14.389  22.651  27.091  1.00 97.95           C  
ATOM   3668  HB  VAL A 228     -13.929  23.353  27.786  1.00 97.95           H  
ATOM   3669  O   VAL A 228     -15.099  19.878  28.645  1.00 97.95           O  
ATOM   3670  CG1 VAL A 228     -13.342  21.608  26.690  1.00 97.95           C  
ATOM   3671 HG11 VAL A 228     -12.977  21.067  27.564  1.00 97.95           H  
ATOM   3672 HG12 VAL A 228     -12.490  22.120  26.243  1.00 97.95           H  
ATOM   3673 HG13 VAL A 228     -13.767  20.900  25.979  1.00 97.95           H  
ATOM   3674  CG2 VAL A 228     -14.806  23.402  25.819  1.00 97.95           C  
ATOM   3675 HG21 VAL A 228     -13.931  23.643  25.217  1.00 97.95           H  
ATOM   3676 HG22 VAL A 228     -15.334  24.318  26.086  1.00 97.95           H  
ATOM   3677 HG23 VAL A 228     -15.465  22.776  25.217  1.00 97.95           H  
ATOM   3678  N   ALA A 229     -15.019  21.604  30.093  1.00 98.12           N  
ATOM   3679  H   ALA A 229     -15.197  22.589  30.231  1.00 98.12           H  
ATOM   3680  CA  ALA A 229     -14.685  20.810  31.272  1.00 98.12           C  
ATOM   3681  HA  ALA A 229     -13.764  20.260  31.077  1.00 98.12           H  
ATOM   3682  C   ALA A 229     -15.778  19.770  31.563  1.00 98.12           C  
ATOM   3683  CB  ALA A 229     -14.440  21.763  32.451  1.00 98.12           C  
ATOM   3684  HB1 ALA A 229     -15.380  22.212  32.771  1.00 98.12           H  
ATOM   3685  HB2 ALA A 229     -13.739  22.547  32.165  1.00 98.12           H  
ATOM   3686  HB3 ALA A 229     -14.003  21.214  33.285  1.00 98.12           H  
ATOM   3687  O   ALA A 229     -15.467  18.584  31.685  1.00 98.12           O  
ATOM   3688  N   ASP A 230     -17.044  20.191  31.535  1.00 97.50           N  
ATOM   3689  H   ASP A 230     -17.227  21.183  31.485  1.00 97.50           H  
ATOM   3690  CA  ASP A 230     -18.202  19.310  31.698  1.00 97.50           C  
ATOM   3691  HA  ASP A 230     -18.120  18.785  32.650  1.00 97.50           H  
ATOM   3692  C   ASP A 230     -18.256  18.257  30.581  1.00 97.50           C  
ATOM   3693  CB  ASP A 230     -19.494  20.149  31.716  1.00 97.50           C  
ATOM   3694  HB2 ASP A 230     -19.555  20.726  30.793  1.00 97.50           H  
ATOM   3695  HB3 ASP A 230     -20.345  19.469  31.741  1.00 97.50           H  
ATOM   3696  O   ASP A 230     -18.442  17.072  30.849  1.00 97.50           O  
ATOM   3697  CG  ASP A 230     -19.611  21.102  32.915  1.00 97.50           C  
ATOM   3698  OD1 ASP A 230     -18.921  20.873  33.935  1.00 97.50           O  
ATOM   3699  OD2 ASP A 230     -20.400  22.067  32.799  1.00 97.50           O  
ATOM   3700  N   HIS A 231     -18.002  18.659  29.329  1.00 96.29           N  
ATOM   3701  H   HIS A 231     -17.871  19.648  29.169  1.00 96.29           H  
ATOM   3702  CA  HIS A 231     -18.034  17.756  28.174  1.00 96.29           C  
ATOM   3703  HA  HIS A 231     -19.004  17.260  28.167  1.00 96.29           H  
ATOM   3704  C   HIS A 231     -16.965  16.650  28.214  1.00 96.29           C  
ATOM   3705  CB  HIS A 231     -17.898  18.585  26.891  1.00 96.29           C  
ATOM   3706  HB2 HIS A 231     -16.861  18.893  26.757  1.00 96.29           H  
ATOM   3707  HB3 HIS A 231     -18.509  19.483  26.983  1.00 96.29           H  
ATOM   3708  O   HIS A 231     -17.159  15.586  27.630  1.00 96.29           O  
ATOM   3709  CG  HIS A 231     -18.379  17.861  25.664  1.00 96.29           C  
ATOM   3710  CD2 HIS A 231     -17.626  17.175  24.751  1.00 96.29           C  
ATOM   3711  HD2 HIS A 231     -16.556  17.028  24.794  1.00 96.29           H  
ATOM   3712  ND1 HIS A 231     -19.691  17.749  25.272  1.00 96.29           N  
ATOM   3713  HD1 HIS A 231     -20.492  18.050  25.809  1.00 96.29           H  
ATOM   3714  CE1 HIS A 231     -19.727  17.025  24.141  1.00 96.29           C  
ATOM   3715  HE1 HIS A 231     -20.624  16.737  23.614  1.00 96.29           H  
ATOM   3716  NE2 HIS A 231     -18.487  16.672  23.771  1.00 96.29           N  
ATOM   3717  N   ILE A 232     -15.832  16.885  28.884  1.00 96.42           N  
ATOM   3718  H   ILE A 232     -15.731  17.788  29.326  1.00 96.42           H  
ATOM   3719  CA  ILE A 232     -14.765  15.886  29.068  1.00 96.42           C  
ATOM   3720  HA  ILE A 232     -14.986  15.033  28.426  1.00 96.42           H  
ATOM   3721  C   ILE A 232     -14.723  15.304  30.485  1.00 96.42           C  
ATOM   3722  CB  ILE A 232     -13.389  16.421  28.626  1.00 96.42           C  
ATOM   3723  HB  ILE A 232     -12.683  15.592  28.666  1.00 96.42           H  
ATOM   3724  O   ILE A 232     -13.742  14.640  30.829  1.00 96.42           O  
ATOM   3725  CG1 ILE A 232     -12.889  17.508  29.593  1.00 96.42           C  
ATOM   3726 HG12 ILE A 232     -12.782  17.077  30.588  1.00 96.42           H  
ATOM   3727 HG13 ILE A 232     -13.614  18.318  29.672  1.00 96.42           H  
ATOM   3728  CG2 ILE A 232     -13.434  16.890  27.168  1.00 96.42           C  
ATOM   3729 HG21 ILE A 232     -12.429  17.084  26.795  1.00 96.42           H  
ATOM   3730 HG22 ILE A 232     -14.022  17.806  27.103  1.00 96.42           H  
ATOM   3731 HG23 ILE A 232     -13.903  16.118  26.558  1.00 96.42           H  
ATOM   3732  CD1 ILE A 232     -11.539  18.093  29.212  1.00 96.42           C  
ATOM   3733 HD11 ILE A 232     -10.843  17.284  28.991  1.00 96.42           H  
ATOM   3734 HD12 ILE A 232     -11.186  18.655  30.076  1.00 96.42           H  
ATOM   3735 HD13 ILE A 232     -11.634  18.757  28.353  1.00 96.42           H  
ATOM   3736  N   PHE A 233     -15.757  15.556  31.294  1.00 96.77           N  
ATOM   3737  H   PHE A 233     -16.528  16.096  30.927  1.00 96.77           H  
ATOM   3738  CA  PHE A 233     -15.897  15.072  32.669  1.00 96.77           C  
ATOM   3739  HA  PHE A 233     -16.765  15.583  33.085  1.00 96.77           H  
ATOM   3740  C   PHE A 233     -14.713  15.450  33.579  1.00 96.77           C  
ATOM   3741  CB  PHE A 233     -16.226  13.570  32.663  1.00 96.77           C  
ATOM   3742  HB2 PHE A 233     -15.338  13.011  32.367  1.00 96.77           H  
ATOM   3743  HB3 PHE A 233     -16.478  13.263  33.678  1.00 96.77           H  
ATOM   3744  O   PHE A 233     -14.191  14.633  34.339  1.00 96.77           O  
ATOM   3745  CG  PHE A 233     -17.374  13.190  31.746  1.00 96.77           C  
ATOM   3746  CD1 PHE A 233     -18.703  13.349  32.179  1.00 96.77           C  
ATOM   3747  HD1 PHE A 233     -18.909  13.741  33.164  1.00 96.77           H  
ATOM   3748  CD2 PHE A 233     -17.115  12.700  30.452  1.00 96.77           C  
ATOM   3749  HD2 PHE A 233     -16.096  12.590  30.110  1.00 96.77           H  
ATOM   3750  CE1 PHE A 233     -19.768  13.009  31.327  1.00 96.77           C  
ATOM   3751  HE1 PHE A 233     -20.787  13.138  31.660  1.00 96.77           H  
ATOM   3752  CE2 PHE A 233     -18.180  12.367  29.597  1.00 96.77           C  
ATOM   3753  HE2 PHE A 233     -17.981  12.007  28.598  1.00 96.77           H  
ATOM   3754  CZ  PHE A 233     -19.506  12.517  30.037  1.00 96.77           C  
ATOM   3755  HZ  PHE A 233     -20.326  12.267  29.379  1.00 96.77           H  
ATOM   3756  N   MET A 234     -14.260  16.704  33.500  1.00 97.15           N  
ATOM   3757  H   MET A 234     -14.754  17.337  32.888  1.00 97.15           H  
ATOM   3758  CA  MET A 234     -13.243  17.275  34.387  1.00 97.15           C  
ATOM   3759  HA  MET A 234     -12.995  16.554  35.166  1.00 97.15           H  
ATOM   3760  C   MET A 234     -13.770  18.527  35.087  1.00 97.15           C  
ATOM   3761  CB  MET A 234     -11.959  17.609  33.609  1.00 97.15           C  
ATOM   3762  HB2 MET A 234     -11.296  18.178  34.261  1.00 97.15           H  
ATOM   3763  HB3 MET A 234     -12.199  18.229  32.746  1.00 97.15           H  
ATOM   3764  O   MET A 234     -14.593  19.252  34.546  1.00 97.15           O  
ATOM   3765  CG  MET A 234     -11.206  16.356  33.154  1.00 97.15           C  
ATOM   3766  HG2 MET A 234     -11.144  15.662  33.992  1.00 97.15           H  
ATOM   3767  HG3 MET A 234     -11.775  15.872  32.360  1.00 97.15           H  
ATOM   3768  SD  MET A 234      -9.519  16.695  32.564  1.00 97.15           S  
ATOM   3769  CE  MET A 234      -9.029  15.007  32.138  1.00 97.15           C  
ATOM   3770  HE1 MET A 234      -9.717  14.617  31.388  1.00 97.15           H  
ATOM   3771  HE2 MET A 234      -9.080  14.373  33.024  1.00 97.15           H  
ATOM   3772  HE3 MET A 234      -8.020  15.010  31.727  1.00 97.15           H  
ATOM   3773  N   SER A 235     -13.234  18.848  36.268  1.00 97.73           N  
ATOM   3774  H   SER A 235     -12.567  18.221  36.695  1.00 97.73           H  
ATOM   3775  CA  SER A 235     -13.442  20.183  36.842  1.00 97.73           C  
ATOM   3776  HA  SER A 235     -14.510  20.398  36.810  1.00 97.73           H  
ATOM   3777  C   SER A 235     -12.719  21.248  36.004  1.00 97.73           C  
ATOM   3778  CB  SER A 235     -13.006  20.244  38.311  1.00 97.73           C  
ATOM   3779  HB2 SER A 235     -13.476  21.111  38.776  1.00 97.73           H  
ATOM   3780  HB3 SER A 235     -13.339  19.349  38.837  1.00 97.73           H  
ATOM   3781  O   SER A 235     -11.667  20.982  35.409  1.00 97.73           O  
ATOM   3782  OG  SER A 235     -11.600  20.387  38.424  1.00 97.73           O  
ATOM   3783  HG  SER A 235     -11.224  19.599  38.823  1.00 97.73           H  
ATOM   3784  N   THR A 236     -13.225  22.482  36.005  1.00 97.84           N  
ATOM   3785  H   THR A 236     -14.092  22.656  36.492  1.00 97.84           H  
ATOM   3786  CA  THR A 236     -12.574  23.622  35.334  1.00 97.84           C  
ATOM   3787  HA  THR A 236     -12.517  23.419  34.265  1.00 97.84           H  
ATOM   3788  C   THR A 236     -11.151  23.861  35.832  1.00 97.84           C  
ATOM   3789  CB  THR A 236     -13.369  24.912  35.551  1.00 97.84           C  
ATOM   3790  HB  THR A 236     -12.782  25.762  35.203  1.00 97.84           H  
ATOM   3791  O   THR A 236     -10.254  24.122  35.028  1.00 97.84           O  
ATOM   3792  CG2 THR A 236     -14.679  24.889  34.785  1.00 97.84           C  
ATOM   3793 HG21 THR A 236     -15.156  25.864  34.882  1.00 97.84           H  
ATOM   3794 HG22 THR A 236     -15.340  24.110  35.165  1.00 97.84           H  
ATOM   3795 HG23 THR A 236     -14.471  24.697  33.732  1.00 97.84           H  
ATOM   3796  OG1 THR A 236     -13.671  25.078  36.918  1.00 97.84           O  
ATOM   3797  HG1 THR A 236     -14.402  25.697  36.993  1.00 97.84           H  
ATOM   3798  N   SER A 237     -10.923  23.721  37.141  1.00 97.51           N  
ATOM   3799  H   SER A 237     -11.725  23.618  37.746  1.00 97.51           H  
ATOM   3800  CA  SER A 237      -9.603  23.834  37.770  1.00 97.51           C  
ATOM   3801  HA  SER A 237      -9.178  24.809  37.532  1.00 97.51           H  
ATOM   3802  C   SER A 237      -8.638  22.761  37.263  1.00 97.51           C  
ATOM   3803  CB  SER A 237      -9.738  23.726  39.293  1.00 97.51           C  
ATOM   3804  HB2 SER A 237      -8.756  23.832  39.754  1.00 97.51           H  
ATOM   3805  HB3 SER A 237     -10.155  22.754  39.556  1.00 97.51           H  
ATOM   3806  O   SER A 237      -7.505  23.078  36.894  1.00 97.51           O  
ATOM   3807  OG  SER A 237     -10.593  24.747  39.764  1.00 97.51           O  
ATOM   3808  HG  SER A 237     -10.747  24.627  40.704  1.00 97.51           H  
ATOM   3809  N   THR A 238      -9.086  21.503  37.183  1.00 97.58           N  
ATOM   3810  H   THR A 238     -10.030  21.302  37.481  1.00 97.58           H  
ATOM   3811  CA  THR A 238      -8.277  20.397  36.652  1.00 97.58           C  
ATOM   3812  HA  THR A 238      -7.329  20.372  37.190  1.00 97.58           H  
ATOM   3813  C   THR A 238      -7.958  20.608  35.175  1.00 97.58           C  
ATOM   3814  CB  THR A 238      -8.970  19.037  36.847  1.00 97.58           C  
ATOM   3815  HB  THR A 238      -9.928  19.033  36.327  1.00 97.58           H  
ATOM   3816  O   THR A 238      -6.800  20.458  34.788  1.00 97.58           O  
ATOM   3817  CG2 THR A 238      -8.120  17.867  36.345  1.00 97.58           C  
ATOM   3818 HG21 THR A 238      -8.615  16.924  36.575  1.00 97.58           H  
ATOM   3819 HG22 THR A 238      -7.138  17.891  36.817  1.00 97.58           H  
ATOM   3820 HG23 THR A 238      -8.002  17.932  35.263  1.00 97.58           H  
ATOM   3821  OG1 THR A 238      -9.188  18.787  38.219  1.00 97.58           O  
ATOM   3822  HG1 THR A 238      -9.539  17.898  38.303  1.00 97.58           H  
ATOM   3823  N   LEU A 239      -8.945  20.998  34.359  1.00 98.00           N  
ATOM   3824  H   LEU A 239      -9.878  21.093  34.735  1.00 98.00           H  
ATOM   3825  CA  LEU A 239      -8.743  21.272  32.935  1.00 98.00           C  
ATOM   3826  HA  LEU A 239      -8.328  20.377  32.472  1.00 98.00           H  
ATOM   3827  C   LEU A 239      -7.729  22.403  32.726  1.00 98.00           C  
ATOM   3828  CB  LEU A 239     -10.102  21.585  32.274  1.00 98.00           C  
ATOM   3829  HB2 LEU A 239     -10.584  22.402  32.812  1.00 98.00           H  
ATOM   3830  HB3 LEU A 239     -10.741  20.707  32.363  1.00 98.00           H  
ATOM   3831  O   LEU A 239      -6.772  22.244  31.974  1.00 98.00           O  
ATOM   3832  CG  LEU A 239     -10.002  21.980  30.785  1.00 98.00           C  
ATOM   3833  HG  LEU A 239      -9.478  22.931  30.697  1.00 98.00           H  
ATOM   3834  CD1 LEU A 239      -9.247  20.934  29.972  1.00 98.00           C  
ATOM   3835 HD11 LEU A 239      -8.182  20.998  30.196  1.00 98.00           H  
ATOM   3836 HD12 LEU A 239      -9.391  21.103  28.905  1.00 98.00           H  
ATOM   3837 HD13 LEU A 239      -9.577  19.930  30.238  1.00 98.00           H  
ATOM   3838  CD2 LEU A 239     -11.388  22.148  30.169  1.00 98.00           C  
ATOM   3839 HD21 LEU A 239     -11.978  22.851  30.756  1.00 98.00           H  
ATOM   3840 HD22 LEU A 239     -11.300  22.528  29.152  1.00 98.00           H  
ATOM   3841 HD23 LEU A 239     -11.903  21.188  30.144  1.00 98.00           H  
ATOM   3842  N   LYS A 240      -7.895  23.528  33.432  1.00 97.67           N  
ATOM   3843  H   LYS A 240      -8.698  23.593  34.041  1.00 97.67           H  
ATOM   3844  CA  LYS A 240      -6.979  24.672  33.340  1.00 97.67           C  
ATOM   3845  HA  LYS A 240      -6.956  25.012  32.304  1.00 97.67           H  
ATOM   3846  C   LYS A 240      -5.545  24.280  33.697  1.00 97.67           C  
ATOM   3847  CB  LYS A 240      -7.501  25.806  34.234  1.00 97.67           C  
ATOM   3848  HB2 LYS A 240      -7.459  25.494  35.277  1.00 97.67           H  
ATOM   3849  HB3 LYS A 240      -8.542  26.001  33.976  1.00 97.67           H  
ATOM   3850  O   LYS A 240      -4.627  24.655  32.974  1.00 97.67           O  
ATOM   3851  CG  LYS A 240      -6.702  27.105  34.051  1.00 97.67           C  
ATOM   3852  HG2 LYS A 240      -6.750  27.413  33.006  1.00 97.67           H  
ATOM   3853  HG3 LYS A 240      -5.660  26.937  34.324  1.00 97.67           H  
ATOM   3854  CD  LYS A 240      -7.273  28.219  34.937  1.00 97.67           C  
ATOM   3855  HD2 LYS A 240      -7.226  27.900  35.978  1.00 97.67           H  
ATOM   3856  HD3 LYS A 240      -8.314  28.397  34.666  1.00 97.67           H  
ATOM   3857  CE  LYS A 240      -6.460  29.506  34.753  1.00 97.67           C  
ATOM   3858  HE2 LYS A 240      -5.413  29.284  34.962  1.00 97.67           H  
ATOM   3859  HE3 LYS A 240      -6.529  29.819  33.712  1.00 97.67           H  
ATOM   3860  NZ  LYS A 240      -6.936  30.589  35.652  1.00 97.67           N  
ATOM   3861  HZ1 LYS A 240      -6.381  31.424  35.525  1.00 97.67           H  
ATOM   3862  HZ2 LYS A 240      -6.850  30.308  36.618  1.00 97.67           H  
ATOM   3863  HZ3 LYS A 240      -7.903  30.814  35.470  1.00 97.67           H  
ATOM   3864  N   ARG A 241      -5.359  23.515  34.780  1.00 97.13           N  
ATOM   3865  H   ARG A 241      -6.169  23.257  35.324  1.00 97.13           H  
ATOM   3866  CA  ARG A 241      -4.037  23.044  35.215  1.00 97.13           C  
ATOM   3867  HA  ARG A 241      -3.363  23.898  35.288  1.00 97.13           H  
ATOM   3868  C   ARG A 241      -3.398  22.109  34.188  1.00 97.13           C  
ATOM   3869  CB  ARG A 241      -4.149  22.393  36.600  1.00 97.13           C  
ATOM   3870  HB2 ARG A 241      -4.843  21.554  36.547  1.00 97.13           H  
ATOM   3871  HB3 ARG A 241      -4.538  23.125  37.307  1.00 97.13           H  
ATOM   3872  O   ARG A 241      -2.268  22.351  33.792  1.00 97.13           O  
ATOM   3873  CG  ARG A 241      -2.778  21.899  37.089  1.00 97.13           C  
ATOM   3874  HG2 ARG A 241      -2.065  22.723  37.064  1.00 97.13           H  
ATOM   3875  HG3 ARG A 241      -2.419  21.119  36.418  1.00 97.13           H  
ATOM   3876  CD  ARG A 241      -2.818  21.335  38.512  1.00 97.13           C  
ATOM   3877  HD2 ARG A 241      -1.820  20.980  38.770  1.00 97.13           H  
ATOM   3878  HD3 ARG A 241      -3.072  22.140  39.202  1.00 97.13           H  
ATOM   3879  NE  ARG A 241      -3.792  20.237  38.663  1.00 97.13           N  
ATOM   3880  HE  ARG A 241      -4.641  20.454  39.166  1.00 97.13           H  
ATOM   3881  NH1 ARG A 241      -2.550  18.552  37.670  1.00 97.13           N  
ATOM   3882 HH11 ARG A 241      -1.844  19.174  37.302  1.00 97.13           H  
ATOM   3883 HH12 ARG A 241      -2.395  17.593  37.392  1.00 97.13           H  
ATOM   3884  NH2 ARG A 241      -4.500  18.084  38.625  1.00 97.13           N  
ATOM   3885 HH21 ARG A 241      -5.277  18.344  39.216  1.00 97.13           H  
ATOM   3886 HH22 ARG A 241      -4.252  17.113  38.501  1.00 97.13           H  
ATOM   3887  CZ  ARG A 241      -3.602  18.977  38.310  1.00 97.13           C  
ATOM   3888  N   LYS A 242      -4.124  21.094  33.715  1.00 97.22           N  
ATOM   3889  H   LYS A 242      -5.061  20.962  34.068  1.00 97.22           H  
ATOM   3890  CA  LYS A 242      -3.585  20.134  32.740  1.00 97.22           C  
ATOM   3891  HA  LYS A 242      -2.636  19.742  33.105  1.00 97.22           H  
ATOM   3892  C   LYS A 242      -3.266  20.771  31.384  1.00 97.22           C  
ATOM   3893  CB  LYS A 242      -4.550  18.965  32.557  1.00 97.22           C  
ATOM   3894  HB2 LYS A 242      -5.553  19.343  32.362  1.00 97.22           H  
ATOM   3895  HB3 LYS A 242      -4.203  18.400  31.692  1.00 97.22           H  
ATOM   3896  O   LYS A 242      -2.276  20.414  30.764  1.00 97.22           O  
ATOM   3897  CG  LYS A 242      -4.579  18.009  33.754  1.00 97.22           C  
ATOM   3898  HG2 LYS A 242      -5.020  18.497  34.623  1.00 97.22           H  
ATOM   3899  HG3 LYS A 242      -3.558  17.713  33.994  1.00 97.22           H  
ATOM   3900  CD  LYS A 242      -5.389  16.762  33.380  1.00 97.22           C  
ATOM   3901  HD2 LYS A 242      -6.433  17.035  33.231  1.00 97.22           H  
ATOM   3902  HD3 LYS A 242      -4.990  16.354  32.451  1.00 97.22           H  
ATOM   3903  CE  LYS A 242      -5.263  15.708  34.481  1.00 97.22           C  
ATOM   3904  HE2 LYS A 242      -5.766  16.072  35.376  1.00 97.22           H  
ATOM   3905  HE3 LYS A 242      -4.204  15.589  34.710  1.00 97.22           H  
ATOM   3906  NZ  LYS A 242      -5.827  14.405  34.049  1.00 97.22           N  
ATOM   3907  HZ1 LYS A 242      -5.336  14.079  33.229  1.00 97.22           H  
ATOM   3908  HZ2 LYS A 242      -6.809  14.494  33.828  1.00 97.22           H  
ATOM   3909  HZ3 LYS A 242      -5.710  13.707  34.770  1.00 97.22           H  
ATOM   3910  N   LEU A 243      -4.060  21.742  30.927  1.00 95.93           N  
ATOM   3911  H   LEU A 243      -4.898  21.976  31.441  1.00 95.93           H  
ATOM   3912  CA  LEU A 243      -3.714  22.502  29.720  1.00 95.93           C  
ATOM   3913  HA  LEU A 243      -3.482  21.803  28.915  1.00 95.93           H  
ATOM   3914  C   LEU A 243      -2.444  23.334  29.917  1.00 95.93           C  
ATOM   3915  CB  LEU A 243      -4.884  23.401  29.295  1.00 95.93           C  
ATOM   3916  HB2 LEU A 243      -4.526  24.092  28.531  1.00 95.93           H  
ATOM   3917  HB3 LEU A 243      -5.204  23.990  30.154  1.00 95.93           H  
ATOM   3918  O   LEU A 243      -1.629  23.407  29.003  1.00 95.93           O  
ATOM   3919  CG  LEU A 243      -6.085  22.633  28.725  1.00 95.93           C  
ATOM   3920  HG  LEU A 243      -6.449  21.938  29.482  1.00 95.93           H  
ATOM   3921  CD1 LEU A 243      -7.197  23.630  28.388  1.00 95.93           C  
ATOM   3922 HD11 LEU A 243      -6.849  24.320  27.619  1.00 95.93           H  
ATOM   3923 HD12 LEU A 243      -7.476  24.180  29.287  1.00 95.93           H  
ATOM   3924 HD13 LEU A 243      -8.071  23.092  28.021  1.00 95.93           H  
ATOM   3925  CD2 LEU A 243      -5.737  21.819  27.479  1.00 95.93           C  
ATOM   3926 HD21 LEU A 243      -5.132  20.955  27.753  1.00 95.93           H  
ATOM   3927 HD22 LEU A 243      -6.641  21.455  26.990  1.00 95.93           H  
ATOM   3928 HD23 LEU A 243      -5.160  22.429  26.784  1.00 95.93           H  
ATOM   3929  N   ALA A 244      -2.254  23.916  31.105  1.00 95.16           N  
ATOM   3930  H   ALA A 244      -2.962  23.833  31.820  1.00 95.16           H  
ATOM   3931  CA  ALA A 244      -1.027  24.637  31.429  1.00 95.16           C  
ATOM   3932  HA  ALA A 244      -0.838  25.364  30.639  1.00 95.16           H  
ATOM   3933  C   ALA A 244       0.197  23.704  31.479  1.00 95.16           C  
ATOM   3934  CB  ALA A 244      -1.227  25.403  32.742  1.00 95.16           C  
ATOM   3935  HB1 ALA A 244      -1.368  24.709  33.571  1.00 95.16           H  
ATOM   3936  HB2 ALA A 244      -2.097  26.056  32.659  1.00 95.16           H  
ATOM   3937  HB3 ALA A 244      -0.343  26.009  32.940  1.00 95.16           H  
ATOM   3938  O   ALA A 244       1.267  24.099  31.025  1.00 95.16           O  
ATOM   3939  N   GLU A 245       0.035  22.465  31.959  1.00 93.53           N  
ATOM   3940  H   GLU A 245      -0.851  22.227  32.382  1.00 93.53           H  
ATOM   3941  CA  GLU A 245       1.066  21.412  31.895  1.00 93.53           C  
ATOM   3942  HA  GLU A 245       1.981  21.775  32.361  1.00 93.53           H  
ATOM   3943  C   GLU A 245       1.428  21.054  30.440  1.00 93.53           C  
ATOM   3944  CB  GLU A 245       0.593  20.159  32.666  1.00 93.53           C  
ATOM   3945  HB2 GLU A 245       1.273  19.334  32.455  1.00 93.53           H  
ATOM   3946  HB3 GLU A 245      -0.396  19.878  32.304  1.00 93.53           H  
ATOM   3947  O   GLU A 245       2.598  20.844  30.135  1.00 93.53           O  
ATOM   3948  CG  GLU A 245       0.541  20.358  34.195  1.00 93.53           C  
ATOM   3949  HG2 GLU A 245       0.110  21.335  34.412  1.00 93.53           H  
ATOM   3950  HG3 GLU A 245       1.562  20.367  34.576  1.00 93.53           H  
ATOM   3951  CD  GLU A 245      -0.280  19.296  34.960  1.00 93.53           C  
ATOM   3952  OE1 GLU A 245      -0.511  19.502  36.179  1.00 93.53           O  
ATOM   3953  OE2 GLU A 245      -0.794  18.323  34.363  1.00 93.53           O  
ATOM   3954  N   GLU A 246       0.461  21.083  29.515  1.00 86.52           N  
ATOM   3955  H   GLU A 246      -0.492  21.189  29.833  1.00 86.52           H  
ATOM   3956  CA  GLU A 246       0.694  20.966  28.063  1.00 86.52           C  
ATOM   3957  HA  GLU A 246       1.513  20.264  27.908  1.00 86.52           H  
ATOM   3958  C   GLU A 246       1.156  22.290  27.402  1.00 86.52           C  
ATOM   3959  CB  GLU A 246      -0.549  20.382  27.358  1.00 86.52           C  
ATOM   3960  HB2 GLU A 246      -0.381  20.416  26.282  1.00 86.52           H  
ATOM   3961  HB3 GLU A 246      -1.418  21.000  27.585  1.00 86.52           H  
ATOM   3962  O   GLU A 246       1.178  22.412  26.174  1.00 86.52           O  
ATOM   3963  CG  GLU A 246      -0.852  18.917  27.732  1.00 86.52           C  
ATOM   3964  HG2 GLU A 246       0.052  18.328  27.578  1.00 86.52           H  
ATOM   3965  HG3 GLU A 246      -1.115  18.864  28.788  1.00 86.52           H  
ATOM   3966  CD  GLU A 246      -1.991  18.297  26.896  1.00 86.52           C  
ATOM   3967  OE1 GLU A 246      -2.386  17.134  27.151  1.00 86.52           O  
ATOM   3968  OE2 GLU A 246      -2.531  18.962  25.984  1.00 86.52           O  
ATOM   3969  N   GLY A 247       1.511  23.314  28.188  1.00 87.08           N  
ATOM   3970  H   GLY A 247       1.491  23.172  29.188  1.00 87.08           H  
ATOM   3971  CA  GLY A 247       2.018  24.595  27.685  1.00 87.08           C  
ATOM   3972  HA2 GLY A 247       2.357  25.186  28.535  1.00 87.08           H  
ATOM   3973  HA3 GLY A 247       2.868  24.408  27.029  1.00 87.08           H  
ATOM   3974  C   GLY A 247       0.983  25.423  26.912  1.00 87.08           C  
ATOM   3975  O   GLY A 247       1.337  26.199  26.020  1.00 87.08           O  
ATOM   3976  N   THR A 248      -0.309  25.252  27.203  1.00 90.22           N  
ATOM   3977  H   THR A 248      -0.551  24.587  27.923  1.00 90.22           H  
ATOM   3978  CA  THR A 248      -1.400  25.963  26.526  1.00 90.22           C  
ATOM   3979  HA  THR A 248      -1.002  26.893  26.121  1.00 90.22           H  
ATOM   3980  C   THR A 248      -2.512  26.381  27.493  1.00 90.22           C  
ATOM   3981  CB  THR A 248      -1.901  25.123  25.333  1.00 90.22           C  
ATOM   3982  HB  THR A 248      -1.032  24.782  24.769  1.00 90.22           H  
ATOM   3983  O   THR A 248      -2.435  26.211  28.708  1.00 90.22           O  
ATOM   3984  CG2 THR A 248      -2.712  23.895  25.739  1.00 90.22           C  
ATOM   3985 HG21 THR A 248      -2.993  23.339  24.845  1.00 90.22           H  
ATOM   3986 HG22 THR A 248      -3.612  24.192  26.279  1.00 90.22           H  
ATOM   3987 HG23 THR A 248      -2.107  23.244  26.370  1.00 90.22           H  
ATOM   3988  OG1 THR A 248      -2.695  25.902  24.455  1.00 90.22           O  
ATOM   3989  HG1 THR A 248      -2.172  26.640  24.134  1.00 90.22           H  
ATOM   3990  N   SER A 249      -3.563  26.999  26.966  1.00 95.26           N  
ATOM   3991  H   SER A 249      -3.612  27.070  25.960  1.00 95.26           H  
ATOM   3992  CA  SER A 249      -4.726  27.432  27.731  1.00 95.26           C  
ATOM   3993  HA  SER A 249      -4.809  26.818  28.628  1.00 95.26           H  
ATOM   3994  C   SER A 249      -5.999  27.237  26.914  1.00 95.26           C  
ATOM   3995  CB  SER A 249      -4.550  28.892  28.164  1.00 95.26           C  
ATOM   3996  HB2 SER A 249      -3.581  29.018  28.647  1.00 95.26           H  
ATOM   3997  HB3 SER A 249      -5.328  29.140  28.886  1.00 95.26           H  
ATOM   3998  O   SER A 249      -5.963  27.128  25.690  1.00 95.26           O  
ATOM   3999  OG  SER A 249      -4.655  29.778  27.066  1.00 95.26           O  
ATOM   4000  HG  SER A 249      -3.800  29.833  26.632  1.00 95.26           H  
ATOM   4001  N   PHE A 250      -7.158  27.226  27.576  1.00 96.72           N  
ATOM   4002  H   PHE A 250      -7.152  27.269  28.585  1.00 96.72           H  
ATOM   4003  CA  PHE A 250      -8.438  27.158  26.867  1.00 96.72           C  
ATOM   4004  HA  PHE A 250      -8.482  26.228  26.300  1.00 96.72           H  
ATOM   4005  C   PHE A 250      -8.595  28.303  25.854  1.00 96.72           C  
ATOM   4006  CB  PHE A 250      -9.579  27.157  27.887  1.00 96.72           C  
ATOM   4007  HB2 PHE A 250      -9.414  27.948  28.619  1.00 96.72           H  
ATOM   4008  HB3 PHE A 250      -9.561  26.198  28.405  1.00 96.72           H  
ATOM   4009  O   PHE A 250      -8.975  28.055  24.714  1.00 96.72           O  
ATOM   4010  CG  PHE A 250     -10.942  27.352  27.258  1.00 96.72           C  
ATOM   4011  CD1 PHE A 250     -11.528  28.634  27.216  1.00 96.72           C  
ATOM   4012  HD1 PHE A 250     -11.027  29.478  27.667  1.00 96.72           H  
ATOM   4013  CD2 PHE A 250     -11.583  26.267  26.635  1.00 96.72           C  
ATOM   4014  HD2 PHE A 250     -11.134  25.285  26.644  1.00 96.72           H  
ATOM   4015  CE1 PHE A 250     -12.745  28.831  26.542  1.00 96.72           C  
ATOM   4016  HE1 PHE A 250     -13.186  29.814  26.475  1.00 96.72           H  
ATOM   4017  CE2 PHE A 250     -12.797  26.471  25.961  1.00 96.72           C  
ATOM   4018  HE2 PHE A 250     -13.284  25.654  25.449  1.00 96.72           H  
ATOM   4019  CZ  PHE A 250     -13.372  27.748  25.908  1.00 96.72           C  
ATOM   4020  HZ  PHE A 250     -14.287  27.899  25.354  1.00 96.72           H  
ATOM   4021  N   SER A 251      -8.251  29.536  26.243  1.00 95.04           N  
ATOM   4022  H   SER A 251      -7.932  29.681  27.190  1.00 95.04           H  
ATOM   4023  CA  SER A 251      -8.355  30.721  25.381  1.00 95.04           C  
ATOM   4024  HA  SER A 251      -9.394  30.854  25.078  1.00 95.04           H  
ATOM   4025  C   SER A 251      -7.503  30.602  24.118  1.00 95.04           C  
ATOM   4026  CB  SER A 251      -7.900  31.964  26.149  1.00 95.04           C  
ATOM   4027  HB2 SER A 251      -8.034  32.843  25.519  1.00 95.04           H  
ATOM   4028  HB3 SER A 251      -6.845  31.870  26.404  1.00 95.04           H  
ATOM   4029  O   SER A 251      -7.932  30.995  23.034  1.00 95.04           O  
ATOM   4030  OG  SER A 251      -8.658  32.115  27.337  1.00 95.04           O  
ATOM   4031  HG  SER A 251      -8.405  32.944  27.748  1.00 95.04           H  
ATOM   4032  N   ASP A 252      -6.315  30.024  24.257  1.00 91.77           N  
ATOM   4033  H   ASP A 252      -6.015  29.737  25.178  1.00 91.77           H  
ATOM   4034  CA  ASP A 252      -5.400  29.779  23.151  1.00 91.77           C  
ATOM   4035  HA  ASP A 252      -5.214  30.700  22.599  1.00 91.77           H  
ATOM   4036  C   ASP A 252      -5.938  28.735  22.170  1.00 91.77           C  
ATOM   4037  CB  ASP A 252      -4.095  29.268  23.740  1.00 91.77           C  
ATOM   4038  HB2 ASP A 252      -3.559  28.758  22.941  1.00 91.77           H  
ATOM   4039  HB3 ASP A 252      -4.303  28.502  24.487  1.00 91.77           H  
ATOM   4040  O   ASP A 252      -5.947  28.959  20.957  1.00 91.77           O  
ATOM   4041  CG  ASP A 252      -3.223  30.345  24.378  1.00 91.77           C  
ATOM   4042  OD1 ASP A 252      -3.420  31.551  24.111  1.00 91.77           O  
ATOM   4043  OD2 ASP A 252      -2.376  29.912  25.192  1.00 91.77           O  
ATOM   4044  N   ILE A 253      -6.434  27.606  22.689  1.00 92.95           N  
ATOM   4045  H   ILE A 253      -6.380  27.477  23.689  1.00 92.95           H  
ATOM   4046  CA  ILE A 253      -7.026  26.545  21.865  1.00 92.95           C  
ATOM   4047  HA  ILE A 253      -6.312  26.273  21.089  1.00 92.95           H  
ATOM   4048  C   ILE A 253      -8.286  27.062  21.168  1.00 92.95           C  
ATOM   4049  CB  ILE A 253      -7.329  25.287  22.707  1.00 92.95           C  
ATOM   4050  HB  ILE A 253      -8.031  25.546  23.500  1.00 92.95           H  
ATOM   4051  O   ILE A 253      -8.484  26.807  19.981  1.00 92.95           O  
ATOM   4052  CG1 ILE A 253      -6.039  24.718  23.330  1.00 92.95           C  
ATOM   4053 HG12 ILE A 253      -5.411  24.298  22.544  1.00 92.95           H  
ATOM   4054 HG13 ILE A 253      -5.465  25.510  23.812  1.00 92.95           H  
ATOM   4055  CG2 ILE A 253      -7.956  24.216  21.797  1.00 92.95           C  
ATOM   4056 HG21 ILE A 253      -8.918  24.547  21.404  1.00 92.95           H  
ATOM   4057 HG22 ILE A 253      -8.117  23.282  22.337  1.00 92.95           H  
ATOM   4058 HG23 ILE A 253      -7.280  24.010  20.968  1.00 92.95           H  
ATOM   4059  CD1 ILE A 253      -6.307  23.647  24.389  1.00 92.95           C  
ATOM   4060 HD11 ILE A 253      -6.793  22.776  23.951  1.00 92.95           H  
ATOM   4061 HD12 ILE A 253      -6.928  24.056  25.186  1.00 92.95           H  
ATOM   4062 HD13 ILE A 253      -5.350  23.326  24.801  1.00 92.95           H  
ATOM   4063  N   TYR A 254      -9.102  27.838  21.880  1.00 94.32           N  
ATOM   4064  H   TYR A 254      -8.883  27.988  22.855  1.00 94.32           H  
ATOM   4065  CA  TYR A 254     -10.313  28.452  21.354  1.00 94.32           C  
ATOM   4066  HA  TYR A 254     -10.961  27.665  20.967  1.00 94.32           H  
ATOM   4067  C   TYR A 254     -10.026  29.403  20.192  1.00 94.32           C  
ATOM   4068  CB  TYR A 254     -11.024  29.170  22.503  1.00 94.32           C  
ATOM   4069  HB2 TYR A 254     -10.384  29.962  22.891  1.00 94.32           H  
ATOM   4070  HB3 TYR A 254     -11.192  28.459  23.312  1.00 94.32           H  
ATOM   4071  O   TYR A 254     -10.640  29.292  19.127  1.00 94.32           O  
ATOM   4072  CG  TYR A 254     -12.365  29.747  22.122  1.00 94.32           C  
ATOM   4073  CD1 TYR A 254     -12.576  31.140  22.126  1.00 94.32           C  
ATOM   4074  HD1 TYR A 254     -11.760  31.808  22.358  1.00 94.32           H  
ATOM   4075  CD2 TYR A 254     -13.421  28.870  21.822  1.00 94.32           C  
ATOM   4076  HD2 TYR A 254     -13.265  27.801  21.841  1.00 94.32           H  
ATOM   4077  CE1 TYR A 254     -13.872  31.649  21.922  1.00 94.32           C  
ATOM   4078  HE1 TYR A 254     -14.065  32.708  22.008  1.00 94.32           H  
ATOM   4079  CE2 TYR A 254     -14.703  29.377  21.574  1.00 94.32           C  
ATOM   4080  HE2 TYR A 254     -15.536  28.720  21.374  1.00 94.32           H  
ATOM   4081  OH  TYR A 254     -16.218  31.189  21.680  1.00 94.32           O  
ATOM   4082  HH  TYR A 254     -16.321  32.128  21.851  1.00 94.32           H  
ATOM   4083  CZ  TYR A 254     -14.939  30.755  21.699  1.00 94.32           C  
ATOM   4084  N   LEU A 255      -9.041  30.292  20.362  1.00 91.72           N  
ATOM   4085  H   LEU A 255      -8.576  30.335  21.257  1.00 91.72           H  
ATOM   4086  CA  LEU A 255      -8.583  31.168  19.290  1.00 91.72           C  
ATOM   4087  HA  LEU A 255      -9.441  31.734  18.929  1.00 91.72           H  
ATOM   4088  C   LEU A 255      -8.035  30.353  18.114  1.00 91.72           C  
ATOM   4089  CB  LEU A 255      -7.531  32.141  19.852  1.00 91.72           C  
ATOM   4090  HB2 LEU A 255      -7.980  32.714  20.663  1.00 91.72           H  
ATOM   4091  HB3 LEU A 255      -6.710  31.560  20.272  1.00 91.72           H  
ATOM   4092  O   LEU A 255      -8.399  30.624  16.972  1.00 91.72           O  
ATOM   4093  CG  LEU A 255      -6.958  33.114  18.804  1.00 91.72           C  
ATOM   4094  HG  LEU A 255      -6.507  32.553  17.985  1.00 91.72           H  
ATOM   4095  CD1 LEU A 255      -8.024  34.053  18.229  1.00 91.72           C  
ATOM   4096 HD11 LEU A 255      -8.772  33.473  17.688  1.00 91.72           H  
ATOM   4097 HD12 LEU A 255      -8.508  34.605  19.035  1.00 91.72           H  
ATOM   4098 HD13 LEU A 255      -7.564  34.749  17.527  1.00 91.72           H  
ATOM   4099  CD2 LEU A 255      -5.862  33.972  19.436  1.00 91.72           C  
ATOM   4100 HD21 LEU A 255      -6.276  34.547  20.265  1.00 91.72           H  
ATOM   4101 HD22 LEU A 255      -5.441  34.647  18.691  1.00 91.72           H  
ATOM   4102 HD23 LEU A 255      -5.075  33.323  19.821  1.00 91.72           H  
ATOM   4103  N   SER A 256      -7.194  29.351  18.383  1.00 86.70           N  
ATOM   4104  H   SER A 256      -6.946  29.183  19.347  1.00 86.70           H  
ATOM   4105  CA  SER A 256      -6.592  28.499  17.352  1.00 86.70           C  
ATOM   4106  HA  SER A 256      -6.016  29.131  16.676  1.00 86.70           H  
ATOM   4107  C   SER A 256      -7.653  27.785  16.508  1.00 86.70           C  
ATOM   4108  CB  SER A 256      -5.630  27.498  18.004  1.00 86.70           C  
ATOM   4109  HB2 SER A 256      -4.954  28.032  18.672  1.00 86.70           H  
ATOM   4110  HB3 SER A 256      -6.190  26.763  18.582  1.00 86.70           H  
ATOM   4111  O   SER A 256      -7.642  27.904  15.285  1.00 86.70           O  
ATOM   4112  OG  SER A 256      -4.866  26.848  17.007  1.00 86.70           O  
ATOM   4113  HG  SER A 256      -4.178  26.316  17.414  1.00 86.70           H  
ATOM   4114  N   ALA A 257      -8.637  27.136  17.139  1.00 87.97           N  
ATOM   4115  H   ALA A 257      -8.619  27.093  18.148  1.00 87.97           H  
ATOM   4116  CA  ALA A 257      -9.720  26.433  16.448  1.00 87.97           C  
ATOM   4117  HA  ALA A 257      -9.298  25.654  15.814  1.00 87.97           H  
ATOM   4118  C   ALA A 257     -10.529  27.366  15.532  1.00 87.97           C  
ATOM   4119  CB  ALA A 257     -10.605  25.767  17.507  1.00 87.97           C  
ATOM   4120  HB1 ALA A 257     -10.024  25.037  18.071  1.00 87.97           H  
ATOM   4121  HB2 ALA A 257     -11.435  25.253  17.022  1.00 87.97           H  
ATOM   4122  HB3 ALA A 257     -10.996  26.519  18.192  1.00 87.97           H  
ATOM   4123  O   ALA A 257     -10.747  27.058  14.357  1.00 87.97           O  
ATOM   4124  N   ARG A 258     -10.916  28.549  16.030  1.00 90.97           N  
ATOM   4125  H   ARG A 258     -10.700  28.750  16.996  1.00 90.97           H  
ATOM   4126  CA  ARG A 258     -11.660  29.544  15.239  1.00 90.97           C  
ATOM   4127  HA  ARG A 258     -12.514  29.056  14.770  1.00 90.97           H  
ATOM   4128  C   ARG A 258     -10.835  30.124  14.089  1.00 90.97           C  
ATOM   4129  CB  ARG A 258     -12.172  30.658  16.163  1.00 90.97           C  
ATOM   4130  HB2 ARG A 258     -12.503  31.491  15.543  1.00 90.97           H  
ATOM   4131  HB3 ARG A 258     -11.366  31.007  16.808  1.00 90.97           H  
ATOM   4132  O   ARG A 258     -11.369  30.335  12.999  1.00 90.97           O  
ATOM   4133  CG  ARG A 258     -13.364  30.196  17.012  1.00 90.97           C  
ATOM   4134  HG2 ARG A 258     -13.075  29.369  17.660  1.00 90.97           H  
ATOM   4135  HG3 ARG A 258     -14.157  29.862  16.343  1.00 90.97           H  
ATOM   4136  CD  ARG A 258     -13.884  31.355  17.866  1.00 90.97           C  
ATOM   4137  HD2 ARG A 258     -13.921  32.252  17.248  1.00 90.97           H  
ATOM   4138  HD3 ARG A 258     -13.199  31.522  18.698  1.00 90.97           H  
ATOM   4139  NE  ARG A 258     -15.235  31.075  18.377  1.00 90.97           N  
ATOM   4140  HE  ARG A 258     -15.635  30.173  18.162  1.00 90.97           H  
ATOM   4141  NH1 ARG A 258     -15.815  33.223  18.943  1.00 90.97           N  
ATOM   4142 HH11 ARG A 258     -14.943  33.533  18.539  1.00 90.97           H  
ATOM   4143 HH12 ARG A 258     -16.600  33.857  18.986  1.00 90.97           H  
ATOM   4144  NH2 ARG A 258     -17.304  31.598  19.163  1.00 90.97           N  
ATOM   4145 HH21 ARG A 258     -17.533  30.615  19.197  1.00 90.97           H  
ATOM   4146 HH22 ARG A 258     -17.887  32.252  19.667  1.00 90.97           H  
ATOM   4147  CZ  ARG A 258     -16.103  31.958  18.827  1.00 90.97           C  
ATOM   4148  N   MET A 259      -9.542  30.366  14.305  1.00 84.40           N  
ATOM   4149  H   MET A 259      -9.170  30.175  15.225  1.00 84.40           H  
ATOM   4150  CA  MET A 259      -8.629  30.871  13.275  1.00 84.40           C  
ATOM   4151  HA  MET A 259      -9.095  31.719  12.774  1.00 84.40           H  
ATOM   4152  C   MET A 259      -8.354  29.835  12.184  1.00 84.40           C  
ATOM   4153  CB  MET A 259      -7.316  31.338  13.921  1.00 84.40           C  
ATOM   4154  HB2 MET A 259      -6.936  30.564  14.587  1.00 84.40           H  
ATOM   4155  HB3 MET A 259      -6.570  31.500  13.142  1.00 84.40           H  
ATOM   4156  O   MET A 259      -8.392  30.182  11.005  1.00 84.40           O  
ATOM   4157  CG  MET A 259      -7.478  32.645  14.704  1.00 84.40           C  
ATOM   4158  HG2 MET A 259      -8.196  32.497  15.510  1.00 84.40           H  
ATOM   4159  HG3 MET A 259      -6.521  32.887  15.166  1.00 84.40           H  
ATOM   4160  SD  MET A 259      -8.013  34.069  13.718  1.00 84.40           S  
ATOM   4161  CE  MET A 259      -9.715  34.212  14.309  1.00 84.40           C  
ATOM   4162  HE1 MET A 259     -10.227  35.010  13.772  1.00 84.40           H  
ATOM   4163  HE2 MET A 259     -10.248  33.272  14.165  1.00 84.40           H  
ATOM   4164  HE3 MET A 259      -9.676  34.457  15.370  1.00 84.40           H  
ATOM   4165  N   ASN A 260      -8.153  28.569  12.548  1.00 79.50           N  
ATOM   4166  H   ASN A 260      -8.076  28.348  13.530  1.00 79.50           H  
ATOM   4167  CA  ASN A 260      -7.945  27.491  11.581  1.00 79.50           C  
ATOM   4168  HA  ASN A 260      -7.170  27.787  10.874  1.00 79.50           H  
ATOM   4169  C   ASN A 260      -9.218  27.221  10.774  1.00 79.50           C  
ATOM   4170  CB  ASN A 260      -7.462  26.235  12.317  1.00 79.50           C  
ATOM   4171  HB2 ASN A 260      -8.181  25.975  13.095  1.00 79.50           H  
ATOM   4172  HB3 ASN A 260      -7.389  25.407  11.612  1.00 79.50           H  
ATOM   4173  O   ASN A 260      -9.148  27.036   9.560  1.00 79.50           O  
ATOM   4174  CG  ASN A 260      -6.089  26.411  12.944  1.00 79.50           C  
ATOM   4175  ND2 ASN A 260      -5.788  25.634  13.955  1.00 79.50           N  
ATOM   4176 HD21 ASN A 260      -6.443  24.926  14.254  1.00 79.50           H  
ATOM   4177 HD22 ASN A 260      -4.936  25.853  14.451  1.00 79.50           H  
ATOM   4178  OD1 ASN A 260      -5.303  27.268  12.582  1.00 79.50           O  
ATOM   4179  N   GLN A 261     -10.398  27.283  11.402  1.00 84.80           N  
ATOM   4180  H   GLN A 261     -10.424  27.366  12.409  1.00 84.80           H  
ATOM   4181  CA  GLN A 261     -11.657  27.221  10.661  1.00 84.80           C  
ATOM   4182  HA  GLN A 261     -11.644  26.308  10.066  1.00 84.80           H  
ATOM   4183  C   GLN A 261     -11.793  28.394   9.684  1.00 84.80           C  
ATOM   4184  CB  GLN A 261     -12.848  27.173  11.630  1.00 84.80           C  
ATOM   4185  HB2 GLN A 261     -12.898  28.107  12.189  1.00 84.80           H  
ATOM   4186  HB3 GLN A 261     -12.710  26.359  12.341  1.00 84.80           H  
ATOM   4187  O   GLN A 261     -12.168  28.193   8.529  1.00 84.80           O  
ATOM   4188  CG  GLN A 261     -14.176  26.967  10.878  1.00 84.80           C  
ATOM   4189  HG2 GLN A 261     -14.306  27.743  10.123  1.00 84.80           H  
ATOM   4190  HG3 GLN A 261     -15.001  27.090  11.579  1.00 84.80           H  
ATOM   4191  CD  GLN A 261     -14.299  25.598  10.205  1.00 84.80           C  
ATOM   4192  NE2 GLN A 261     -15.361  25.365   9.467  1.00 84.80           N  
ATOM   4193 HE21 GLN A 261     -15.441  24.434   9.083  1.00 84.80           H  
ATOM   4194 HE22 GLN A 261     -16.102  26.046   9.391  1.00 84.80           H  
ATOM   4195  OE1 GLN A 261     -13.454  24.721  10.312  1.00 84.80           O  
ATOM   4196  N   ALA A 262     -11.444  29.610  10.112  1.00 87.90           N  
ATOM   4197  H   ALA A 262     -11.160  29.730  11.074  1.00 87.90           H  
ATOM   4198  CA  ALA A 262     -11.475  30.772   9.234  1.00 87.90           C  
ATOM   4199  HA  ALA A 262     -12.485  30.882   8.841  1.00 87.90           H  
ATOM   4200  C   ALA A 262     -10.533  30.593   8.037  1.00 87.90           C  
ATOM   4201  CB  ALA A 262     -11.129  32.028  10.037  1.00 87.90           C  
ATOM   4202  HB1 ALA A 262     -10.129  31.950  10.465  1.00 87.90           H  
ATOM   4203  HB2 ALA A 262     -11.854  32.171  10.838  1.00 87.90           H  
ATOM   4204  HB3 ALA A 262     -11.159  32.886   9.366  1.00 87.90           H  
ATOM   4205  O   ALA A 262     -10.944  30.820   6.903  1.00 87.90           O  
ATOM   4206  N   ALA A 263      -9.301  30.131   8.267  1.00 78.26           N  
ATOM   4207  H   ALA A 263      -9.017  29.957   9.221  1.00 78.26           H  
ATOM   4208  CA  ALA A 263      -8.336  29.864   7.205  1.00 78.26           C  
ATOM   4209  HA  ALA A 263      -8.155  30.787   6.654  1.00 78.26           H  
ATOM   4210  C   ALA A 263      -8.858  28.828   6.200  1.00 78.26           C  
ATOM   4211  CB  ALA A 263      -7.016  29.421   7.840  1.00 78.26           C  
ATOM   4212  HB1 ALA A 263      -6.634  30.220   8.477  1.00 78.26           H  
ATOM   4213  HB2 ALA A 263      -7.158  28.521   8.437  1.00 78.26           H  
ATOM   4214  HB3 ALA A 263      -6.282  29.212   7.062  1.00 78.26           H  
ATOM   4215  O   ALA A 263      -8.766  29.064   4.996  1.00 78.26           O  
ATOM   4216  N   LYS A 264      -9.475  27.735   6.674  1.00 74.22           N  
ATOM   4217  H   LYS A 264      -9.484  27.595   7.674  1.00 74.22           H  
ATOM   4218  CA  LYS A 264     -10.124  26.731   5.815  1.00 74.22           C  
ATOM   4219  HA  LYS A 264      -9.389  26.318   5.125  1.00 74.22           H  
ATOM   4220  C   LYS A 264     -11.220  27.348   4.944  1.00 74.22           C  
ATOM   4221  CB  LYS A 264     -10.701  25.589   6.669  1.00 74.22           C  
ATOM   4222  HB2 LYS A 264     -11.357  24.983   6.044  1.00 74.22           H  
ATOM   4223  HB3 LYS A 264     -11.298  26.005   7.479  1.00 74.22           H  
ATOM   4224  O   LYS A 264     -11.201  27.172   3.731  1.00 74.22           O  
ATOM   4225  CG  LYS A 264      -9.616  24.671   7.249  1.00 74.22           C  
ATOM   4226  HG2 LYS A 264      -8.883  25.254   7.805  1.00 74.22           H  
ATOM   4227  HG3 LYS A 264      -9.104  24.162   6.432  1.00 74.22           H  
ATOM   4228  CD  LYS A 264     -10.256  23.631   8.177  1.00 74.22           C  
ATOM   4229  HD2 LYS A 264     -10.800  24.143   8.970  1.00 74.22           H  
ATOM   4230  HD3 LYS A 264     -10.955  23.025   7.601  1.00 74.22           H  
ATOM   4231  CE  LYS A 264      -9.178  22.736   8.793  1.00 74.22           C  
ATOM   4232  HE2 LYS A 264      -8.586  22.298   7.989  1.00 74.22           H  
ATOM   4233  HE3 LYS A 264      -8.512  23.356   9.394  1.00 74.22           H  
ATOM   4234  NZ  LYS A 264      -9.785  21.666   9.621  1.00 74.22           N  
ATOM   4235  HZ1 LYS A 264      -9.066  21.091  10.037  1.00 74.22           H  
ATOM   4236  HZ2 LYS A 264     -10.362  22.065  10.347  1.00 74.22           H  
ATOM   4237  HZ3 LYS A 264     -10.367  21.074   9.045  1.00 74.22           H  
ATOM   4238  N   LEU A 265     -12.141  28.111   5.538  1.00 81.85           N  
ATOM   4239  H   LEU A 265     -12.086  28.227   6.539  1.00 81.85           H  
ATOM   4240  CA  LEU A 265     -13.251  28.735   4.805  1.00 81.85           C  
ATOM   4241  HA  LEU A 265     -13.769  27.969   4.228  1.00 81.85           H  
ATOM   4242  C   LEU A 265     -12.775  29.782   3.788  1.00 81.85           C  
ATOM   4243  CB  LEU A 265     -14.238  29.370   5.798  1.00 81.85           C  
ATOM   4244  HB2 LEU A 265     -13.691  30.079   6.419  1.00 81.85           H  
ATOM   4245  HB3 LEU A 265     -14.978  29.926   5.222  1.00 81.85           H  
ATOM   4246  O   LEU A 265     -13.309  29.845   2.684  1.00 81.85           O  
ATOM   4247  CG  LEU A 265     -14.991  28.385   6.710  1.00 81.85           C  
ATOM   4248  HG  LEU A 265     -14.283  27.765   7.261  1.00 81.85           H  
ATOM   4249  CD1 LEU A 265     -15.826  29.181   7.715  1.00 81.85           C  
ATOM   4250 HD11 LEU A 265     -16.522  29.838   7.193  1.00 81.85           H  
ATOM   4251 HD12 LEU A 265     -16.378  28.497   8.361  1.00 81.85           H  
ATOM   4252 HD13 LEU A 265     -15.166  29.781   8.341  1.00 81.85           H  
ATOM   4253  CD2 LEU A 265     -15.929  27.457   5.938  1.00 81.85           C  
ATOM   4254 HD21 LEU A 265     -16.670  28.032   5.382  1.00 81.85           H  
ATOM   4255 HD22 LEU A 265     -16.439  26.790   6.633  1.00 81.85           H  
ATOM   4256 HD23 LEU A 265     -15.359  26.837   5.246  1.00 81.85           H  
ATOM   4257  N   LEU A 266     -11.762  30.579   4.139  1.00 80.32           N  
ATOM   4258  H   LEU A 266     -11.386  30.495   5.073  1.00 80.32           H  
ATOM   4259  CA  LEU A 266     -11.175  31.574   3.234  1.00 80.32           C  
ATOM   4260  HA  LEU A 266     -11.971  32.193   2.820  1.00 80.32           H  
ATOM   4261  C   LEU A 266     -10.476  30.913   2.043  1.00 80.32           C  
ATOM   4262  CB  LEU A 266     -10.179  32.457   4.003  1.00 80.32           C  
ATOM   4263  HB2 LEU A 266      -9.621  33.065   3.291  1.00 80.32           H  
ATOM   4264  HB3 LEU A 266      -9.467  31.805   4.509  1.00 80.32           H  
ATOM   4265  O   LEU A 266     -10.566  31.422   0.932  1.00 80.32           O  
ATOM   4266  CG  LEU A 266     -10.831  33.390   5.034  1.00 80.32           C  
ATOM   4267  HG  LEU A 266     -11.538  32.823   5.640  1.00 80.32           H  
ATOM   4268  CD1 LEU A 266      -9.754  33.976   5.946  1.00 80.32           C  
ATOM   4269 HD11 LEU A 266     -10.213  34.605   6.708  1.00 80.32           H  
ATOM   4270 HD12 LEU A 266      -9.039  34.555   5.362  1.00 80.32           H  
ATOM   4271 HD13 LEU A 266      -9.230  33.159   6.443  1.00 80.32           H  
ATOM   4272  CD2 LEU A 266     -11.591  34.559   4.413  1.00 80.32           C  
ATOM   4273 HD21 LEU A 266     -12.308  34.199   3.675  1.00 80.32           H  
ATOM   4274 HD22 LEU A 266     -10.882  35.236   3.936  1.00 80.32           H  
ATOM   4275 HD23 LEU A 266     -12.133  35.096   5.192  1.00 80.32           H  
ATOM   4276  N   ARG A 267      -9.820  29.770   2.269  1.00 70.56           N  
ATOM   4277  H   ARG A 267      -9.768  29.435   3.220  1.00 70.56           H  
ATOM   4278  CA  ARG A 267      -9.192  28.963   1.217  1.00 70.56           C  
ATOM   4279  HA  ARG A 267      -8.535  29.589   0.613  1.00 70.56           H  
ATOM   4280  C   ARG A 267     -10.174  28.366   0.229  1.00 70.56           C  
ATOM   4281  CB  ARG A 267      -8.421  27.817   1.869  1.00 70.56           C  
ATOM   4282  HB2 ARG A 267      -8.658  27.732   2.929  1.00 70.56           H  
ATOM   4283  HB3 ARG A 267      -8.677  26.867   1.400  1.00 70.56           H  
ATOM   4284  O   ARG A 267      -9.878  28.293  -0.951  1.00 70.56           O  
ATOM   4285  CG  ARG A 267      -6.942  28.060   1.671  1.00 70.56           C  
ATOM   4286  HG2 ARG A 267      -6.720  27.921   0.613  1.00 70.56           H  
ATOM   4287  HG3 ARG A 267      -6.664  29.062   1.998  1.00 70.56           H  
ATOM   4288  CD  ARG A 267      -6.194  27.037   2.489  1.00 70.56           C  
ATOM   4289  HD2 ARG A 267      -6.734  26.091   2.476  1.00 70.56           H  
ATOM   4290  HD3 ARG A 267      -6.128  27.399   3.515  1.00 70.56           H  
ATOM   4291  NE  ARG A 267      -4.872  26.818   1.913  1.00 70.56           N  
ATOM   4292  HE  ARG A 267      -4.729  27.079   0.948  1.00 70.56           H  
ATOM   4293  NH1 ARG A 267      -4.073  25.813   3.774  1.00 70.56           N  
ATOM   4294 HH11 ARG A 267      -4.876  26.108   4.309  1.00 70.56           H  
ATOM   4295 HH12 ARG A 267      -3.370  25.257   4.241  1.00 70.56           H  
ATOM   4296  NH2 ARG A 267      -2.864  25.802   1.878  1.00 70.56           N  
ATOM   4297 HH21 ARG A 267      -2.742  26.051   0.907  1.00 70.56           H  
ATOM   4298 HH22 ARG A 267      -2.203  25.226   2.380  1.00 70.56           H  
ATOM   4299  CZ  ARG A 267      -3.934  26.145   2.523  1.00 70.56           C  
ATOM   4300  N   ILE A 268     -11.331  27.931   0.718  1.00 69.34           N  
ATOM   4301  H   ILE A 268     -11.464  27.950   1.719  1.00 69.34           H  
ATOM   4302  CA  ILE A 268     -12.398  27.408  -0.139  1.00 69.34           C  
ATOM   4303  HA  ILE A 268     -11.991  26.629  -0.784  1.00 69.34           H  
ATOM   4304  C   ILE A 268     -12.928  28.513  -1.070  1.00 69.34           C  
ATOM   4305  CB  ILE A 268     -13.495  26.786   0.753  1.00 69.34           C  
ATOM   4306  HB  ILE A 268     -13.768  27.510   1.521  1.00 69.34           H  
ATOM   4307  O   ILE A 268     -13.395  28.224  -2.163  1.00 69.34           O  
ATOM   4308  CG1 ILE A 268     -12.966  25.505   1.441  1.00 69.34           C  
ATOM   4309 HG12 ILE A 268     -11.941  25.653   1.779  1.00 69.34           H  
ATOM   4310 HG13 ILE A 268     -12.941  24.692   0.715  1.00 69.34           H  
ATOM   4311  CG2 ILE A 268     -14.758  26.460  -0.061  1.00 69.34           C  
ATOM   4312 HG21 ILE A 268     -14.504  25.808  -0.896  1.00 69.34           H  
ATOM   4313 HG22 ILE A 268     -15.198  27.373  -0.463  1.00 69.34           H  
ATOM   4314 HG23 ILE A 268     -15.517  25.986   0.561  1.00 69.34           H  
ATOM   4315  CD1 ILE A 268     -13.790  25.077   2.665  1.00 69.34           C  
ATOM   4316 HD11 ILE A 268     -13.700  25.831   3.447  1.00 69.34           H  
ATOM   4317 HD12 ILE A 268     -14.844  24.954   2.417  1.00 69.34           H  
ATOM   4318 HD13 ILE A 268     -13.402  24.133   3.047  1.00 69.34           H  
ATOM   4319  N   GLY A 269     -12.873  29.783  -0.651  1.00 74.14           N  
ATOM   4320  H   GLY A 269     -12.445  29.970   0.244  1.00 74.14           H  
ATOM   4321  CA  GLY A 269     -13.221  30.930  -1.497  1.00 74.14           C  
ATOM   4322  HA2 GLY A 269     -12.772  30.786  -2.480  1.00 74.14           H  
ATOM   4323  HA3 GLY A 269     -12.795  31.832  -1.058  1.00 74.14           H  
ATOM   4324  C   GLY A 269     -14.724  31.163  -1.705  1.00 74.14           C  
ATOM   4325  O   GLY A 269     -15.108  32.204  -2.227  1.00 74.14           O  
ATOM   4326  N   ASN A 270     -15.591  30.264  -1.229  1.00 77.73           N  
ATOM   4327  H   ASN A 270     -15.197  29.381  -0.936  1.00 77.73           H  
ATOM   4328  CA  ASN A 270     -17.052  30.354  -1.393  1.00 77.73           C  
ATOM   4329  HA  ASN A 270     -17.258  30.718  -2.399  1.00 77.73           H  
ATOM   4330  C   ASN A 270     -17.745  31.350  -0.442  1.00 77.73           C  
ATOM   4331  CB  ASN A 270     -17.652  28.939  -1.260  1.00 77.73           C  
ATOM   4332  HB2 ASN A 270     -18.738  29.010  -1.209  1.00 77.73           H  
ATOM   4333  HB3 ASN A 270     -17.301  28.465  -0.343  1.00 77.73           H  
ATOM   4334  O   ASN A 270     -18.968  31.509  -0.475  1.00 77.73           O  
ATOM   4335  CG  ASN A 270     -17.336  28.053  -2.453  1.00 77.73           C  
ATOM   4336  ND2 ASN A 270     -17.499  26.757  -2.339  1.00 77.73           N  
ATOM   4337 HD21 ASN A 270     -17.701  26.296  -1.463  1.00 77.73           H  
ATOM   4338 HD22 ASN A 270     -17.224  26.214  -3.145  1.00 77.73           H  
ATOM   4339  OD1 ASN A 270     -16.960  28.514  -3.512  1.00 77.73           O  
ATOM   4340  N   HIS A 271     -16.999  32.006   0.449  1.00 83.90           N  
ATOM   4341  H   HIS A 271     -15.996  31.900   0.395  1.00 83.90           H  
ATOM   4342  CA  HIS A 271     -17.545  32.923   1.444  1.00 83.90           C  
ATOM   4343  HA  HIS A 271     -18.570  33.181   1.176  1.00 83.90           H  
ATOM   4344  C   HIS A 271     -16.752  34.225   1.485  1.00 83.90           C  
ATOM   4345  CB  HIS A 271     -17.569  32.247   2.820  1.00 83.90           C  
ATOM   4346  HB2 HIS A 271     -16.554  31.945   3.078  1.00 83.90           H  
ATOM   4347  HB3 HIS A 271     -17.901  32.970   3.566  1.00 83.90           H  
ATOM   4348  O   HIS A 271     -15.523  34.223   1.530  1.00 83.90           O  
ATOM   4349  CG  HIS A 271     -18.473  31.041   2.902  1.00 83.90           C  
ATOM   4350  CD2 HIS A 271     -18.155  29.828   3.444  1.00 83.90           C  
ATOM   4351  HD2 HIS A 271     -17.204  29.571   3.886  1.00 83.90           H  
ATOM   4352  ND1 HIS A 271     -19.749  30.935   2.398  1.00 83.90           N  
ATOM   4353  HD1 HIS A 271     -20.135  31.537   1.685  1.00 83.90           H  
ATOM   4354  CE1 HIS A 271     -20.185  29.688   2.633  1.00 83.90           C  
ATOM   4355  HE1 HIS A 271     -21.107  29.278   2.248  1.00 83.90           H  
ATOM   4356  NE2 HIS A 271     -19.269  28.988   3.320  1.00 83.90           N  
ATOM   4357  N   ASN A 272     -17.468  35.349   1.543  1.00 91.75           N  
ATOM   4358  H   ASN A 272     -18.476  35.291   1.515  1.00 91.75           H  
ATOM   4359  CA  ASN A 272     -16.837  36.629   1.832  1.00 91.75           C  
ATOM   4360  HA  ASN A 272     -15.945  36.697   1.209  1.00 91.75           H  
ATOM   4361  C   ASN A 272     -16.356  36.685   3.297  1.00 91.75           C  
ATOM   4362  CB  ASN A 272     -17.771  37.783   1.413  1.00 91.75           C  
ATOM   4363  HB2 ASN A 272     -17.215  38.721   1.430  1.00 91.75           H  
ATOM   4364  HB3 ASN A 272     -18.089  37.616   0.384  1.00 91.75           H  
ATOM   4365  O   ASN A 272     -16.780  35.905   4.153  1.00 91.75           O  
ATOM   4366  CG  ASN A 272     -18.998  37.965   2.291  1.00 91.75           C  
ATOM   4367  ND2 ASN A 272     -20.119  38.335   1.723  1.00 91.75           N  
ATOM   4368 HD21 ASN A 272     -20.927  38.452   2.318  1.00 91.75           H  
ATOM   4369 HD22 ASN A 272     -20.175  38.480   0.725  1.00 91.75           H  
ATOM   4370  OD1 ASN A 272     -18.962  37.819   3.499  1.00 91.75           O  
ATOM   4371  N   VAL A 273     -15.488  37.652   3.595  1.00 95.08           N  
ATOM   4372  H   VAL A 273     -15.166  38.244   2.843  1.00 95.08           H  
ATOM   4373  CA  VAL A 273     -14.863  37.815   4.920  1.00 95.08           C  
ATOM   4374  HA  VAL A 273     -14.282  36.919   5.140  1.00 95.08           H  
ATOM   4375  C   VAL A 273     -15.897  37.961   6.050  1.00 95.08           C  
ATOM   4376  CB  VAL A 273     -13.899  39.021   4.880  1.00 95.08           C  
ATOM   4377  HB  VAL A 273     -14.458  39.908   4.583  1.00 95.08           H  
ATOM   4378  O   VAL A 273     -15.679  37.431   7.136  1.00 95.08           O  
ATOM   4379  CG1 VAL A 273     -13.222  39.312   6.222  1.00 95.08           C  
ATOM   4380 HG11 VAL A 273     -13.963  39.516   6.995  1.00 95.08           H  
ATOM   4381 HG12 VAL A 273     -12.581  40.188   6.129  1.00 95.08           H  
ATOM   4382 HG13 VAL A 273     -12.616  38.454   6.512  1.00 95.08           H  
ATOM   4383  CG2 VAL A 273     -12.773  38.785   3.857  1.00 95.08           C  
ATOM   4384 HG21 VAL A 273     -12.076  39.623   3.867  1.00 95.08           H  
ATOM   4385 HG22 VAL A 273     -12.235  37.868   4.095  1.00 95.08           H  
ATOM   4386 HG23 VAL A 273     -13.178  38.702   2.848  1.00 95.08           H  
ATOM   4387  N   ASN A 274     -17.033  38.620   5.795  1.00 95.63           N  
ATOM   4388  H   ASN A 274     -17.210  38.920   4.847  1.00 95.63           H  
ATOM   4389  CA  ASN A 274     -18.102  38.821   6.781  1.00 95.63           C  
ATOM   4390  HA  ASN A 274     -17.662  39.195   7.705  1.00 95.63           H  
ATOM   4391  C   ASN A 274     -18.816  37.499   7.125  1.00 95.63           C  
ATOM   4392  CB  ASN A 274     -19.077  39.878   6.216  1.00 95.63           C  
ATOM   4393  HB2 ASN A 274     -19.652  39.447   5.396  1.00 95.63           H  
ATOM   4394  HB3 ASN A 274     -18.512  40.726   5.830  1.00 95.63           H  
ATOM   4395  O   ASN A 274     -19.009  37.163   8.289  1.00 95.63           O  
ATOM   4396  CG  ASN A 274     -20.043  40.430   7.250  1.00 95.63           C  
ATOM   4397  ND2 ASN A 274     -21.214  40.866   6.860  1.00 95.63           N  
ATOM   4398 HD21 ASN A 274     -21.814  41.226   7.589  1.00 95.63           H  
ATOM   4399 HD22 ASN A 274     -21.511  40.812   5.896  1.00 95.63           H  
ATOM   4400  OD1 ASN A 274     -19.736  40.546   8.417  1.00 95.63           O  
ATOM   4401  N   ALA A 275     -19.140  36.697   6.109  1.00 95.58           N  
ATOM   4402  H   ALA A 275     -18.940  37.005   5.168  1.00 95.58           H  
ATOM   4403  CA  ALA A 275     -19.744  35.380   6.288  1.00 95.58           C  
ATOM   4404  HA  ALA A 275     -20.637  35.484   6.904  1.00 95.58           H  
ATOM   4405  C   ALA A 275     -18.797  34.408   7.011  1.00 95.58           C  
ATOM   4406  CB  ALA A 275     -20.155  34.850   4.910  1.00 95.58           C  
ATOM   4407  HB1 ALA A 275     -19.283  34.776   4.261  1.00 95.58           H  
ATOM   4408  HB2 ALA A 275     -20.610  33.865   5.018  1.00 95.58           H  
ATOM   4409  HB3 ALA A 275     -20.880  35.527   4.458  1.00 95.58           H  
ATOM   4410  O   ALA A 275     -19.246  33.613   7.837  1.00 95.58           O  
ATOM   4411  N   VAL A 276     -17.487  34.485   6.739  1.00 96.00           N  
ATOM   4412  H   VAL A 276     -17.184  35.126   6.019  1.00 96.00           H  
ATOM   4413  CA  VAL A 276     -16.477  33.707   7.474  1.00 96.00           C  
ATOM   4414  HA  VAL A 276     -16.770  32.658   7.458  1.00 96.00           H  
ATOM   4415  C   VAL A 276     -16.425  34.119   8.946  1.00 96.00           C  
ATOM   4416  CB  VAL A 276     -15.085  33.814   6.822  1.00 96.00           C  
ATOM   4417  HB  VAL A 276     -14.803  34.862   6.717  1.00 96.00           H  
ATOM   4418  O   VAL A 276     -16.410  33.242   9.807  1.00 96.00           O  
ATOM   4419  CG1 VAL A 276     -14.016  33.105   7.664  1.00 96.00           C  
ATOM   4420 HG11 VAL A 276     -14.309  32.070   7.844  1.00 96.00           H  
ATOM   4421 HG12 VAL A 276     -13.884  33.610   8.621  1.00 96.00           H  
ATOM   4422 HG13 VAL A 276     -13.056  33.123   7.148  1.00 96.00           H  
ATOM   4423  CG2 VAL A 276     -15.096  33.160   5.435  1.00 96.00           C  
ATOM   4424 HG21 VAL A 276     -15.451  32.132   5.512  1.00 96.00           H  
ATOM   4425 HG22 VAL A 276     -15.752  33.710   4.761  1.00 96.00           H  
ATOM   4426 HG23 VAL A 276     -14.093  33.161   5.007  1.00 96.00           H  
ATOM   4427  N   ALA A 277     -16.449  35.421   9.249  1.00 96.68           N  
ATOM   4428  H   ALA A 277     -16.456  36.103   8.504  1.00 96.68           H  
ATOM   4429  CA  ALA A 277     -16.456  35.914  10.627  1.00 96.68           C  
ATOM   4430  HA  ALA A 277     -15.534  35.594  11.113  1.00 96.68           H  
ATOM   4431  C   ALA A 277     -17.633  35.330  11.429  1.00 96.68           C  
ATOM   4432  CB  ALA A 277     -16.484  37.448  10.608  1.00 96.68           C  
ATOM   4433  HB1 ALA A 277     -15.672  37.834   9.992  1.00 96.68           H  
ATOM   4434  HB2 ALA A 277     -17.431  37.809  10.207  1.00 96.68           H  
ATOM   4435  HB3 ALA A 277     -16.377  37.831  11.624  1.00 96.68           H  
ATOM   4436  O   ALA A 277     -17.419  34.723  12.482  1.00 96.68           O  
ATOM   4437  N   LEU A 278     -18.849  35.408  10.874  1.00 95.33           N  
ATOM   4438  H   LEU A 278     -18.946  35.950  10.027  1.00 95.33           H  
ATOM   4439  CA  LEU A 278     -20.062  34.859  11.490  1.00 95.33           C  
ATOM   4440  HA  LEU A 278     -20.176  35.289  12.485  1.00 95.33           H  
ATOM   4441  C   LEU A 278     -19.980  33.335  11.676  1.00 95.33           C  
ATOM   4442  CB  LEU A 278     -21.282  35.233  10.629  1.00 95.33           C  
ATOM   4443  HB2 LEU A 278     -21.093  34.919   9.603  1.00 95.33           H  
ATOM   4444  HB3 LEU A 278     -22.147  34.677  10.992  1.00 95.33           H  
ATOM   4445  O   LEU A 278     -20.266  32.824  12.758  1.00 95.33           O  
ATOM   4446  CG  LEU A 278     -21.640  36.732  10.635  1.00 95.33           C  
ATOM   4447  HG  LEU A 278     -20.766  37.321  10.356  1.00 95.33           H  
ATOM   4448  CD1 LEU A 278     -22.744  36.987   9.607  1.00 95.33           C  
ATOM   4449 HD11 LEU A 278     -23.637  36.418   9.866  1.00 95.33           H  
ATOM   4450 HD12 LEU A 278     -22.988  38.050   9.597  1.00 95.33           H  
ATOM   4451 HD13 LEU A 278     -22.397  36.699   8.615  1.00 95.33           H  
ATOM   4452  CD2 LEU A 278     -22.139  37.201  12.002  1.00 95.33           C  
ATOM   4453 HD21 LEU A 278     -21.343  37.127  12.743  1.00 95.33           H  
ATOM   4454 HD22 LEU A 278     -22.991  36.604  12.327  1.00 95.33           H  
ATOM   4455 HD23 LEU A 278     -22.437  38.248  11.947  1.00 95.33           H  
ATOM   4456  N   LYS A 279     -19.518  32.595  10.657  1.00 94.49           N  
ATOM   4457  H   LYS A 279     -19.287  33.070   9.797  1.00 94.49           H  
ATOM   4458  CA  LYS A 279     -19.332  31.131  10.738  1.00 94.49           C  
ATOM   4459  HA  LYS A 279     -20.269  30.674  11.055  1.00 94.49           H  
ATOM   4460  C   LYS A 279     -18.301  30.711  11.790  1.00 94.49           C  
ATOM   4461  CB  LYS A 279     -18.939  30.578   9.361  1.00 94.49           C  
ATOM   4462  HB2 LYS A 279     -18.193  31.230   8.908  1.00 94.49           H  
ATOM   4463  HB3 LYS A 279     -18.492  29.592   9.488  1.00 94.49           H  
ATOM   4464  O   LYS A 279     -18.399  29.607  12.322  1.00 94.49           O  
ATOM   4465  CG  LYS A 279     -20.152  30.429   8.432  1.00 94.49           C  
ATOM   4466  HG2 LYS A 279     -20.812  29.661   8.834  1.00 94.49           H  
ATOM   4467  HG3 LYS A 279     -20.700  31.371   8.383  1.00 94.49           H  
ATOM   4468  CD  LYS A 279     -19.704  30.035   7.018  1.00 94.49           C  
ATOM   4469  HD2 LYS A 279     -19.144  30.870   6.598  1.00 94.49           H  
ATOM   4470  HD3 LYS A 279     -19.043  29.169   7.053  1.00 94.49           H  
ATOM   4471  CE  LYS A 279     -20.908  29.755   6.109  1.00 94.49           C  
ATOM   4472  HE2 LYS A 279     -21.754  30.352   6.449  1.00 94.49           H  
ATOM   4473  HE3 LYS A 279     -20.651  30.088   5.104  1.00 94.49           H  
ATOM   4474  NZ  LYS A 279     -21.258  28.312   6.065  1.00 94.49           N  
ATOM   4475  HZ1 LYS A 279     -22.089  28.160   5.512  1.00 94.49           H  
ATOM   4476  HZ2 LYS A 279     -20.509  27.798   5.624  1.00 94.49           H  
ATOM   4477  HZ3 LYS A 279     -21.408  27.940   6.992  1.00 94.49           H  
ATOM   4478  N   CYS A 280     -17.344  31.577  12.114  1.00 94.97           N  
ATOM   4479  H   CYS A 280     -17.279  32.430  11.578  1.00 94.97           H  
ATOM   4480  CA  CYS A 280     -16.361  31.357  13.174  1.00 94.97           C  
ATOM   4481  HA  CYS A 280     -16.266  30.285  13.346  1.00 94.97           H  
ATOM   4482  C   CYS A 280     -16.775  31.946  14.536  1.00 94.97           C  
ATOM   4483  CB  CYS A 280     -14.992  31.862  12.703  1.00 94.97           C  
ATOM   4484  HB2 CYS A 280     -15.071  32.895  12.364  1.00 94.97           H  
ATOM   4485  HB3 CYS A 280     -14.288  31.806  13.534  1.00 94.97           H  
ATOM   4486  O   CYS A 280     -15.970  31.925  15.464  1.00 94.97           O  
ATOM   4487  SG  CYS A 280     -14.388  30.810  11.354  1.00 94.97           S  
ATOM   4488  HG  CYS A 280     -13.092  30.888  11.666  1.00 94.97           H  
ATOM   4489  N   GLY A 281     -18.004  32.459  14.677  1.00 95.92           N  
ATOM   4490  H   GLY A 281     -18.613  32.494  13.872  1.00 95.92           H  
ATOM   4491  CA  GLY A 281     -18.553  32.935  15.953  1.00 95.92           C  
ATOM   4492  HA2 GLY A 281     -18.292  32.239  16.750  1.00 95.92           H  
ATOM   4493  HA3 GLY A 281     -19.640  32.966  15.872  1.00 95.92           H  
ATOM   4494  C   GLY A 281     -18.084  34.326  16.375  1.00 95.92           C  
ATOM   4495  O   GLY A 281     -17.983  34.600  17.576  1.00 95.92           O  
ATOM   4496  N   TYR A 282     -17.747  35.179  15.406  1.00 96.32           N  
ATOM   4497  H   TYR A 282     -17.848  34.882  14.446  1.00 96.32           H  
ATOM   4498  CA  TYR A 282     -17.441  36.588  15.631  1.00 96.32           C  
ATOM   4499  HA  TYR A 282     -17.245  36.760  16.690  1.00 96.32           H  
ATOM   4500  C   TYR A 282     -18.623  37.463  15.219  1.00 96.32           C  
ATOM   4501  CB  TYR A 282     -16.187  36.993  14.847  1.00 96.32           C  
ATOM   4502  HB2 TYR A 282     -16.334  36.768  13.791  1.00 96.32           H  
ATOM   4503  HB3 TYR A 282     -16.061  38.073  14.930  1.00 96.32           H  
ATOM   4504  O   TYR A 282     -18.997  37.478  14.050  1.00 96.32           O  
ATOM   4505  CG  TYR A 282     -14.916  36.326  15.325  1.00 96.32           C  
ATOM   4506  CD1 TYR A 282     -14.181  36.908  16.371  1.00 96.32           C  
ATOM   4507  HD1 TYR A 282     -14.532  37.829  16.813  1.00 96.32           H  
ATOM   4508  CD2 TYR A 282     -14.484  35.120  14.745  1.00 96.32           C  
ATOM   4509  HD2 TYR A 282     -15.064  34.674  13.951  1.00 96.32           H  
ATOM   4510  CE1 TYR A 282     -13.024  36.281  16.864  1.00 96.32           C  
ATOM   4511  HE1 TYR A 282     -12.476  36.728  17.680  1.00 96.32           H  
ATOM   4512  CE2 TYR A 282     -13.327  34.484  15.232  1.00 96.32           C  
ATOM   4513  HE2 TYR A 282     -13.006  33.543  14.810  1.00 96.32           H  
ATOM   4514  OH  TYR A 282     -11.549  34.403  16.843  1.00 96.32           O  
ATOM   4515  HH  TYR A 282     -11.205  34.868  17.609  1.00 96.32           H  
ATOM   4516  CZ  TYR A 282     -12.611  35.054  16.307  1.00 96.32           C  
ATOM   4517  N   ASP A 283     -19.140  38.252  16.160  1.00 94.55           N  
ATOM   4518  H   ASP A 283     -18.927  38.063  17.129  1.00 94.55           H  
ATOM   4519  CA  ASP A 283     -20.232  39.202  15.894  1.00 94.55           C  
ATOM   4520  HA  ASP A 283     -20.977  38.723  15.259  1.00 94.55           H  
ATOM   4521  C   ASP A 283     -19.737  40.469  15.172  1.00 94.55           C  
ATOM   4522  CB  ASP A 283     -20.908  39.572  17.223  1.00 94.55           C  
ATOM   4523  HB2 ASP A 283     -21.784  40.187  17.018  1.00 94.55           H  
ATOM   4524  HB3 ASP A 283     -20.212  40.162  17.820  1.00 94.55           H  
ATOM   4525  O   ASP A 283     -20.490  41.149  14.482  1.00 94.55           O  
ATOM   4526  CG  ASP A 283     -21.341  38.337  18.019  1.00 94.55           C  
ATOM   4527  OD1 ASP A 283     -21.947  37.429  17.412  1.00 94.55           O  
ATOM   4528  OD2 ASP A 283     -20.960  38.265  19.207  1.00 94.55           O  
ATOM   4529  N   SER A 284     -18.443  40.785  15.310  1.00 96.04           N  
ATOM   4530  H   SER A 284     -17.880  40.151  15.859  1.00 96.04           H  
ATOM   4531  CA  SER A 284     -17.796  41.931  14.668  1.00 96.04           C  
ATOM   4532  HA  SER A 284     -18.545  42.507  14.124  1.00 96.04           H  
ATOM   4533  C   SER A 284     -16.738  41.478  13.670  1.00 96.04           C  
ATOM   4534  CB  SER A 284     -17.203  42.867  15.722  1.00 96.04           C  
ATOM   4535  HB2 SER A 284     -16.584  42.295  16.412  1.00 96.04           H  
ATOM   4536  HB3 SER A 284     -18.019  43.321  16.285  1.00 96.04           H  
ATOM   4537  O   SER A 284     -15.686  40.946  14.040  1.00 96.04           O  
ATOM   4538  OG  SER A 284     -16.417  43.887  15.118  1.00 96.04           O  
ATOM   4539  HG  SER A 284     -16.576  44.689  15.621  1.00 96.04           H  
ATOM   4540  N   THR A 285     -16.975  41.770  12.392  1.00 96.14           N  
ATOM   4541  H   THR A 285     -17.906  42.070  12.141  1.00 96.14           H  
ATOM   4542  CA  THR A 285     -16.020  41.493  11.310  1.00 96.14           C  
ATOM   4543  HA  THR A 285     -15.749  40.438  11.365  1.00 96.14           H  
ATOM   4544  C   THR A 285     -14.729  42.290  11.460  1.00 96.14           C  
ATOM   4545  CB  THR A 285     -16.695  41.714   9.953  1.00 96.14           C  
ATOM   4546  HB  THR A 285     -17.189  42.685   9.918  1.00 96.14           H  
ATOM   4547  O   THR A 285     -13.652  41.764  11.182  1.00 96.14           O  
ATOM   4548  CG2 THR A 285     -15.771  41.536   8.749  1.00 96.14           C  
ATOM   4549 HG21 THR A 285     -15.043  42.346   8.718  1.00 96.14           H  
ATOM   4550 HG22 THR A 285     -15.255  40.578   8.821  1.00 96.14           H  
ATOM   4551 HG23 THR A 285     -16.362  41.560   7.834  1.00 96.14           H  
ATOM   4552  OG1 THR A 285     -17.629  40.677   9.902  1.00 96.14           O  
ATOM   4553  HG1 THR A 285     -18.396  40.880   9.362  1.00 96.14           H  
ATOM   4554  N   SER A 286     -14.792  43.517  11.983  1.00 95.77           N  
ATOM   4555  H   SER A 286     -15.696  43.917  12.190  1.00 95.77           H  
ATOM   4556  CA  SER A 286     -13.596  44.312  12.292  1.00 95.77           C  
ATOM   4557  HA  SER A 286     -12.995  44.415  11.389  1.00 95.77           H  
ATOM   4558  C   SER A 286     -12.731  43.636  13.358  1.00 95.77           C  
ATOM   4559  CB  SER A 286     -13.995  45.715  12.760  1.00 95.77           C  
ATOM   4560  HB2 SER A 286     -14.595  45.646  13.667  1.00 95.77           H  
ATOM   4561  HB3 SER A 286     -13.097  46.297  12.967  1.00 95.77           H  
ATOM   4562  O   SER A 286     -11.515  43.522  13.189  1.00 95.77           O  
ATOM   4563  OG  SER A 286     -14.743  46.348  11.743  1.00 95.77           O  
ATOM   4564  HG  SER A 286     -14.994  47.230  12.029  1.00 95.77           H  
ATOM   4565  N   TYR A 287     -13.356  43.116  14.420  1.00 96.28           N  
ATOM   4566  H   TYR A 287     -14.361  43.194  14.488  1.00 96.28           H  
ATOM   4567  CA  TYR A 287     -12.646  42.373  15.461  1.00 96.28           C  
ATOM   4568  HA  TYR A 287     -11.803  42.975  15.799  1.00 96.28           H  
ATOM   4569  C   TYR A 287     -12.077  41.053  14.925  1.00 96.28           C  
ATOM   4570  CB  TYR A 287     -13.578  42.143  16.654  1.00 96.28           C  
ATOM   4571  HB2 TYR A 287     -13.942  43.106  17.012  1.00 96.28           H  
ATOM   4572  HB3 TYR A 287     -14.438  41.561  16.323  1.00 96.28           H  
ATOM   4573  O   TYR A 287     -10.910  40.745  15.167  1.00 96.28           O  
ATOM   4574  CG  TYR A 287     -12.907  41.427  17.808  1.00 96.28           C  
ATOM   4575  CD1 TYR A 287     -13.367  40.161  18.214  1.00 96.28           C  
ATOM   4576  HD1 TYR A 287     -14.232  39.729  17.734  1.00 96.28           H  
ATOM   4577  CD2 TYR A 287     -11.819  42.027  18.471  1.00 96.28           C  
ATOM   4578  HD2 TYR A 287     -11.473  43.005  18.170  1.00 96.28           H  
ATOM   4579  CE1 TYR A 287     -12.726  39.478  19.264  1.00 96.28           C  
ATOM   4580  HE1 TYR A 287     -13.082  38.513  19.595  1.00 96.28           H  
ATOM   4581  CE2 TYR A 287     -11.188  41.358  19.536  1.00 96.28           C  
ATOM   4582  HE2 TYR A 287     -10.363  41.828  20.050  1.00 96.28           H  
ATOM   4583  OH  TYR A 287     -11.028  39.427  20.953  1.00 96.28           O  
ATOM   4584  HH  TYR A 287     -10.410  40.001  21.414  1.00 96.28           H  
ATOM   4585  CZ  TYR A 287     -11.636  40.078  19.928  1.00 96.28           C  
ATOM   4586  N   PHE A 288     -12.843  40.320  14.108  1.00 97.15           N  
ATOM   4587  H   PHE A 288     -13.802  40.600  13.965  1.00 97.15           H  
ATOM   4588  CA  PHE A 288     -12.351  39.130  13.410  1.00 97.15           C  
ATOM   4589  HA  PHE A 288     -12.069  38.381  14.150  1.00 97.15           H  
ATOM   4590  C   PHE A 288     -11.103  39.431  12.567  1.00 97.15           C  
ATOM   4591  CB  PHE A 288     -13.459  38.538  12.530  1.00 97.15           C  
ATOM   4592  HB2 PHE A 288     -14.204  38.060  13.165  1.00 97.15           H  
ATOM   4593  HB3 PHE A 288     -13.957  39.343  11.990  1.00 97.15           H  
ATOM   4594  O   PHE A 288     -10.097  38.736  12.702  1.00 97.15           O  
ATOM   4595  CG  PHE A 288     -12.941  37.531  11.523  1.00 97.15           C  
ATOM   4596  CD1 PHE A 288     -12.911  37.851  10.152  1.00 97.15           C  
ATOM   4597  HD1 PHE A 288     -13.316  38.789   9.803  1.00 97.15           H  
ATOM   4598  CD2 PHE A 288     -12.419  36.303  11.966  1.00 97.15           C  
ATOM   4599  HD2 PHE A 288     -12.435  36.061  13.018  1.00 97.15           H  
ATOM   4600  CE1 PHE A 288     -12.371  36.937   9.232  1.00 97.15           C  
ATOM   4601  HE1 PHE A 288     -12.379  37.157   8.175  1.00 97.15           H  
ATOM   4602  CE2 PHE A 288     -11.863  35.400  11.045  1.00 97.15           C  
ATOM   4603  HE2 PHE A 288     -11.457  34.462  11.395  1.00 97.15           H  
ATOM   4604  CZ  PHE A 288     -11.838  35.719   9.677  1.00 97.15           C  
ATOM   4605  HZ  PHE A 288     -11.419  35.029   8.959  1.00 97.15           H  
ATOM   4606  N   ILE A 289     -11.125  40.485  11.741  1.00 96.19           N  
ATOM   4607  H   ILE A 289     -11.986  41.009  11.668  1.00 96.19           H  
ATOM   4608  CA  ILE A 289      -9.981  40.889  10.909  1.00 96.19           C  
ATOM   4609  HA  ILE A 289      -9.708  40.050  10.269  1.00 96.19           H  
ATOM   4610  C   ILE A 289      -8.759  41.203  11.782  1.00 96.19           C  
ATOM   4611  CB  ILE A 289     -10.364  42.088  10.006  1.00 96.19           C  
ATOM   4612  HB  ILE A 289     -10.846  42.844  10.626  1.00 96.19           H  
ATOM   4613  O   ILE A 289      -7.645  40.792  11.445  1.00 96.19           O  
ATOM   4614  CG1 ILE A 289     -11.352  41.647   8.901  1.00 96.19           C  
ATOM   4615 HG12 ILE A 289     -10.816  41.085   8.137  1.00 96.19           H  
ATOM   4616 HG13 ILE A 289     -12.109  40.984   9.321  1.00 96.19           H  
ATOM   4617  CG2 ILE A 289      -9.119  42.725   9.352  1.00 96.19           C  
ATOM   4618 HG21 ILE A 289      -8.551  41.971   8.807  1.00 96.19           H  
ATOM   4619 HG22 ILE A 289      -9.413  43.521   8.668  1.00 96.19           H  
ATOM   4620 HG23 ILE A 289      -8.485  43.181  10.112  1.00 96.19           H  
ATOM   4621  CD1 ILE A 289     -12.081  42.816   8.226  1.00 96.19           C  
ATOM   4622 HD11 ILE A 289     -12.825  42.422   7.534  1.00 96.19           H  
ATOM   4623 HD12 ILE A 289     -11.385  43.438   7.663  1.00 96.19           H  
ATOM   4624 HD13 ILE A 289     -12.587  43.423   8.978  1.00 96.19           H  
ATOM   4625  N   GLN A 290      -8.948  41.891  12.913  1.00 95.91           N  
ATOM   4626  H   GLN A 290      -9.881  42.212  13.131  1.00 95.91           H  
ATOM   4627  CA  GLN A 290      -7.872  42.191  13.859  1.00 95.91           C  
ATOM   4628  HA  GLN A 290      -7.070  42.690  13.314  1.00 95.91           H  
ATOM   4629  C   GLN A 290      -7.289  40.914  14.482  1.00 95.91           C  
ATOM   4630  CB  GLN A 290      -8.395  43.153  14.934  1.00 95.91           C  
ATOM   4631  HB2 GLN A 290      -8.846  44.017  14.446  1.00 95.91           H  
ATOM   4632  HB3 GLN A 290      -9.164  42.653  15.524  1.00 95.91           H  
ATOM   4633  O   GLN A 290      -6.065  40.748  14.498  1.00 95.91           O  
ATOM   4634  CG  GLN A 290      -7.282  43.645  15.875  1.00 95.91           C  
ATOM   4635  HG2 GLN A 290      -6.538  44.193  15.296  1.00 95.91           H  
ATOM   4636  HG3 GLN A 290      -6.794  42.793  16.349  1.00 95.91           H  
ATOM   4637  CD  GLN A 290      -7.808  44.555  16.982  1.00 95.91           C  
ATOM   4638  NE2 GLN A 290      -6.955  45.056  17.848  1.00 95.91           N  
ATOM   4639 HE21 GLN A 290      -7.369  45.680  18.526  1.00 95.91           H  
ATOM   4640 HE22 GLN A 290      -5.957  44.934  17.753  1.00 95.91           H  
ATOM   4641  OE1 GLN A 290      -8.985  44.828  17.106  1.00 95.91           O  
ATOM   4642  N   CYS A 291      -8.138  39.993  14.948  1.00 93.47           N  
ATOM   4643  H   CYS A 291      -9.125  40.205  14.944  1.00 93.47           H  
ATOM   4644  CA  CYS A 291      -7.726  38.692  15.478  1.00 93.47           C  
ATOM   4645  HA  CYS A 291      -7.047  38.844  16.317  1.00 93.47           H  
ATOM   4646  C   CYS A 291      -6.971  37.873  14.427  1.00 93.47           C  
ATOM   4647  CB  CYS A 291      -8.962  37.929  15.974  1.00 93.47           C  
ATOM   4648  HB2 CYS A 291      -8.718  36.878  16.127  1.00 93.47           H  
ATOM   4649  HB3 CYS A 291      -9.758  37.995  15.233  1.00 93.47           H  
ATOM   4650  O   CYS A 291      -5.869  37.399  14.704  1.00 93.47           O  
ATOM   4651  SG  CYS A 291      -9.539  38.638  17.538  1.00 93.47           S  
ATOM   4652  HG  CYS A 291      -8.614  38.110  18.345  1.00 93.47           H  
ATOM   4653  N   PHE A 292      -7.507  37.776  13.209  1.00 89.30           N  
ATOM   4654  H   PHE A 292      -8.420  38.182  13.057  1.00 89.30           H  
ATOM   4655  CA  PHE A 292      -6.902  37.042  12.101  1.00 89.30           C  
ATOM   4656  HA  PHE A 292      -6.729  36.013  12.414  1.00 89.30           H  
ATOM   4657  C   PHE A 292      -5.541  37.626  11.719  1.00 89.30           C  
ATOM   4658  CB  PHE A 292      -7.875  37.023  10.917  1.00 89.30           C  
ATOM   4659  HB2 PHE A 292      -8.866  36.753  11.282  1.00 89.30           H  
ATOM   4660  HB3 PHE A 292      -7.949  38.022  10.486  1.00 89.30           H  
ATOM   4661  O   PHE A 292      -4.566  36.886  11.611  1.00 89.30           O  
ATOM   4662  CG  PHE A 292      -7.489  36.034   9.836  1.00 89.30           C  
ATOM   4663  CD1 PHE A 292      -6.521  36.374   8.872  1.00 89.30           C  
ATOM   4664  HD1 PHE A 292      -6.057  37.349   8.893  1.00 89.30           H  
ATOM   4665  CD2 PHE A 292      -8.090  34.762   9.801  1.00 89.30           C  
ATOM   4666  HD2 PHE A 292      -8.828  34.488  10.540  1.00 89.30           H  
ATOM   4667  CE1 PHE A 292      -6.151  35.447   7.883  1.00 89.30           C  
ATOM   4668  HE1 PHE A 292      -5.402  35.709   7.151  1.00 89.30           H  
ATOM   4669  CE2 PHE A 292      -7.724  33.837   8.808  1.00 89.30           C  
ATOM   4670  HE2 PHE A 292      -8.174  32.855   8.788  1.00 89.30           H  
ATOM   4671  CZ  PHE A 292      -6.753  34.177   7.850  1.00 89.30           C  
ATOM   4672  HZ  PHE A 292      -6.465  33.459   7.097  1.00 89.30           H  
ATOM   4673  N   LYS A 293      -5.426  38.958  11.622  1.00 87.73           N  
ATOM   4674  H   LYS A 293      -6.266  39.512  11.709  1.00 87.73           H  
ATOM   4675  CA  LYS A 293      -4.147  39.638  11.369  1.00 87.73           C  
ATOM   4676  HA  LYS A 293      -3.695  39.190  10.484  1.00 87.73           H  
ATOM   4677  C   LYS A 293      -3.150  39.413  12.500  1.00 87.73           C  
ATOM   4678  CB  LYS A 293      -4.393  41.130  11.094  1.00 87.73           C  
ATOM   4679  HB2 LYS A 293      -4.786  41.601  11.995  1.00 87.73           H  
ATOM   4680  HB3 LYS A 293      -5.139  41.222  10.306  1.00 87.73           H  
ATOM   4681  O   LYS A 293      -1.983  39.137  12.229  1.00 87.73           O  
ATOM   4682  CG  LYS A 293      -3.113  41.859  10.645  1.00 87.73           C  
ATOM   4683  HG2 LYS A 293      -2.757  41.414   9.716  1.00 87.73           H  
ATOM   4684  HG3 LYS A 293      -2.340  41.750  11.406  1.00 87.73           H  
ATOM   4685  CD  LYS A 293      -3.369  43.358  10.427  1.00 87.73           C  
ATOM   4686  HD2 LYS A 293      -3.718  43.798  11.361  1.00 87.73           H  
ATOM   4687  HD3 LYS A 293      -4.143  43.484   9.670  1.00 87.73           H  
ATOM   4688  CE  LYS A 293      -2.084  44.069   9.972  1.00 87.73           C  
ATOM   4689  HE2 LYS A 293      -1.737  43.603   9.050  1.00 87.73           H  
ATOM   4690  HE3 LYS A 293      -1.314  43.915  10.728  1.00 87.73           H  
ATOM   4691  NZ  LYS A 293      -2.292  45.526   9.754  1.00 87.73           N  
ATOM   4692  HZ1 LYS A 293      -1.435  45.969   9.452  1.00 87.73           H  
ATOM   4693  HZ2 LYS A 293      -2.988  45.695   9.042  1.00 87.73           H  
ATOM   4694  HZ3 LYS A 293      -2.590  45.986  10.602  1.00 87.73           H  
ATOM   4695  N   LYS A 294      -3.575  39.495  13.764  1.00 85.87           N  
ATOM   4696  H   LYS A 294      -4.542  39.739  13.925  1.00 85.87           H  
ATOM   4697  CA  LYS A 294      -2.698  39.235  14.918  1.00 85.87           C  
ATOM   4698  HA  LYS A 294      -1.816  39.869  14.826  1.00 85.87           H  
ATOM   4699  C   LYS A 294      -2.212  37.789  14.930  1.00 85.87           C  
ATOM   4700  CB  LYS A 294      -3.425  39.591  16.223  1.00 85.87           C  
ATOM   4701  HB2 LYS A 294      -4.297  38.947  16.344  1.00 85.87           H  
ATOM   4702  HB3 LYS A 294      -3.769  40.624  16.165  1.00 85.87           H  
ATOM   4703  O   LYS A 294      -1.034  37.561  15.227  1.00 85.87           O  
ATOM   4704  CG  LYS A 294      -2.504  39.440  17.448  1.00 85.87           C  
ATOM   4705  HG2 LYS A 294      -1.625  40.069  17.315  1.00 85.87           H  
ATOM   4706  HG3 LYS A 294      -2.184  38.402  17.540  1.00 85.87           H  
ATOM   4707  CD  LYS A 294      -3.215  39.838  18.749  1.00 85.87           C  
ATOM   4708  HD2 LYS A 294      -3.520  40.883  18.687  1.00 85.87           H  
ATOM   4709  HD3 LYS A 294      -4.102  39.218  18.874  1.00 85.87           H  
ATOM   4710  CE  LYS A 294      -2.277  39.642  19.951  1.00 85.87           C  
ATOM   4711  HE2 LYS A 294      -1.953  38.601  19.975  1.00 85.87           H  
ATOM   4712  HE3 LYS A 294      -1.392  40.263  19.811  1.00 85.87           H  
ATOM   4713  NZ  LYS A 294      -2.931  39.987  21.242  1.00 85.87           N  
ATOM   4714  HZ1 LYS A 294      -2.294  39.852  22.015  1.00 85.87           H  
ATOM   4715  HZ2 LYS A 294      -3.734  39.399  21.413  1.00 85.87           H  
ATOM   4716  HZ3 LYS A 294      -3.231  40.951  21.260  1.00 85.87           H  
ATOM   4717  N   TYR A 295      -3.095  36.852  14.592  1.00 80.92           N  
ATOM   4718  H   TYR A 295      -4.049  37.137  14.421  1.00 80.92           H  
ATOM   4719  CA  TYR A 295      -2.779  35.447  14.418  1.00 80.92           C  
ATOM   4720  HA  TYR A 295      -2.165  35.142  15.265  1.00 80.92           H  
ATOM   4721  C   TYR A 295      -1.913  35.300  13.157  1.00 80.92           C  
ATOM   4722  CB  TYR A 295      -4.065  34.598  14.477  1.00 80.92           C  
ATOM   4723  HB2 TYR A 295      -4.714  35.009  15.251  1.00 80.92           H  
ATOM   4724  HB3 TYR A 295      -4.615  34.681  13.539  1.00 80.92           H  
ATOM   4725  O   TYR A 295      -0.691  35.420  13.250  1.00 80.92           O  
ATOM   4726  CG  TYR A 295      -3.845  33.135  14.817  1.00 80.92           C  
ATOM   4727  CD1 TYR A 295      -3.749  32.179  13.790  1.00 80.92           C  
ATOM   4728  HD1 TYR A 295      -3.837  32.473  12.755  1.00 80.92           H  
ATOM   4729  CD2 TYR A 295      -3.802  32.717  16.165  1.00 80.92           C  
ATOM   4730  HD2 TYR A 295      -3.917  33.437  16.962  1.00 80.92           H  
ATOM   4731  CE1 TYR A 295      -3.607  30.815  14.106  1.00 80.92           C  
ATOM   4732  HE1 TYR A 295      -3.593  30.067  13.327  1.00 80.92           H  
ATOM   4733  CE2 TYR A 295      -3.658  31.351  16.484  1.00 80.92           C  
ATOM   4734  HE2 TYR A 295      -3.638  31.027  17.515  1.00 80.92           H  
ATOM   4735  OH  TYR A 295      -3.362  29.081  15.712  1.00 80.92           O  
ATOM   4736  HH  TYR A 295      -3.581  28.797  16.602  1.00 80.92           H  
ATOM   4737  CZ  TYR A 295      -3.555  30.396  15.450  1.00 80.92           C  
ATOM   4738  N   PHE A 296      -2.476  35.146  11.965  1.00 72.10           N  
ATOM   4739  H   PHE A 296      -3.479  35.242  11.896  1.00 72.10           H  
ATOM   4740  CA  PHE A 296      -1.753  34.815  10.733  1.00 72.10           C  
ATOM   4741  HA  PHE A 296      -1.174  33.912  10.926  1.00 72.10           H  
ATOM   4742  C   PHE A 296      -0.746  35.858  10.230  1.00 72.10           C  
ATOM   4743  CB  PHE A 296      -2.767  34.472   9.637  1.00 72.10           C  
ATOM   4744  HB2 PHE A 296      -2.247  34.330   8.690  1.00 72.10           H  
ATOM   4745  HB3 PHE A 296      -3.465  35.300   9.508  1.00 72.10           H  
ATOM   4746  O   PHE A 296      -0.042  35.571   9.267  1.00 72.10           O  
ATOM   4747  CG  PHE A 296      -3.519  33.195   9.925  1.00 72.10           C  
ATOM   4748  CD1 PHE A 296      -2.878  31.951   9.761  1.00 72.10           C  
ATOM   4749  HD1 PHE A 296      -1.862  31.898   9.399  1.00 72.10           H  
ATOM   4750  CD2 PHE A 296      -4.851  33.245  10.369  1.00 72.10           C  
ATOM   4751  HD2 PHE A 296      -5.355  34.193  10.484  1.00 72.10           H  
ATOM   4752  CE1 PHE A 296      -3.567  30.761  10.050  1.00 72.10           C  
ATOM   4753  HE1 PHE A 296      -3.095  29.800   9.915  1.00 72.10           H  
ATOM   4754  CE2 PHE A 296      -5.545  32.053  10.633  1.00 72.10           C  
ATOM   4755  HE2 PHE A 296      -6.582  32.088  10.933  1.00 72.10           H  
ATOM   4756  CZ  PHE A 296      -4.899  30.813  10.490  1.00 72.10           C  
ATOM   4757  HZ  PHE A 296      -5.430  29.894  10.695  1.00 72.10           H  
ATOM   4758  N   LYS A 297      -0.608  37.035  10.851  1.00 74.20           N  
ATOM   4759  H   LYS A 297      -1.218  37.224  11.634  1.00 74.20           H  
ATOM   4760  CA  LYS A 297       0.289  38.125  10.405  1.00 74.20           C  
ATOM   4761  HA  LYS A 297       0.107  38.986  11.048  1.00 74.20           H  
ATOM   4762  C   LYS A 297      -0.042  38.646   9.002  1.00 74.20           C  
ATOM   4763  CB  LYS A 297       1.780  37.753  10.575  1.00 74.20           C  
ATOM   4764  HB2 LYS A 297       2.378  38.648  10.405  1.00 74.20           H  
ATOM   4765  HB3 LYS A 297       2.061  37.032   9.807  1.00 74.20           H  
ATOM   4766  O   LYS A 297       0.804  39.226   8.337  1.00 74.20           O  
ATOM   4767  CG  LYS A 297       2.167  37.175  11.945  1.00 74.20           C  
ATOM   4768  HG2 LYS A 297       1.702  36.197  12.072  1.00 74.20           H  
ATOM   4769  HG3 LYS A 297       3.248  37.037  11.962  1.00 74.20           H  
ATOM   4770  CD  LYS A 297       1.761  38.087  13.108  1.00 74.20           C  
ATOM   4771  HD2 LYS A 297       0.674  38.157  13.146  1.00 74.20           H  
ATOM   4772  HD3 LYS A 297       2.180  39.082  12.957  1.00 74.20           H  
ATOM   4773  CE  LYS A 297       2.272  37.504  14.426  1.00 74.20           C  
ATOM   4774  HE2 LYS A 297       3.360  37.572  14.444  1.00 74.20           H  
ATOM   4775  HE3 LYS A 297       1.994  36.451  14.467  1.00 74.20           H  
ATOM   4776  NZ  LYS A 297       1.683  38.213  15.584  1.00 74.20           N  
ATOM   4777  HZ1 LYS A 297       0.682  38.082  15.565  1.00 74.20           H  
ATOM   4778  HZ2 LYS A 297       1.890  39.201  15.545  1.00 74.20           H  
ATOM   4779  HZ3 LYS A 297       2.032  37.834  16.453  1.00 74.20           H  
ATOM   4780  N   THR A 298      -1.275  38.433   8.557  1.00 75.47           N  
ATOM   4781  H   THR A 298      -1.921  37.949   9.164  1.00 75.47           H  
ATOM   4782  CA  THR A 298      -1.820  38.903   7.281  1.00 75.47           C  
ATOM   4783  HA  THR A 298      -1.378  39.869   7.037  1.00 75.47           H  
ATOM   4784  C   THR A 298      -3.328  39.087   7.427  1.00 75.47           C  
ATOM   4785  CB  THR A 298      -1.472  37.934   6.143  1.00 75.47           C  
ATOM   4786  HB  THR A 298      -0.392  37.784   6.130  1.00 75.47           H  
ATOM   4787  O   THR A 298      -3.937  38.471   8.300  1.00 75.47           O  
ATOM   4788  CG2 THR A 298      -2.153  36.571   6.234  1.00 75.47           C  
ATOM   4789 HG21 THR A 298      -3.237  36.687   6.216  1.00 75.47           H  
ATOM   4790 HG22 THR A 298      -1.860  36.073   7.159  1.00 75.47           H  
ATOM   4791 HG23 THR A 298      -1.849  35.953   5.389  1.00 75.47           H  
ATOM   4792  OG1 THR A 298      -1.845  38.522   4.930  1.00 75.47           O  
ATOM   4793  HG1 THR A 298      -1.582  37.923   4.227  1.00 75.47           H  
ATOM   4794  N   THR A 299      -3.942  39.957   6.632  1.00 83.50           N  
ATOM   4795  H   THR A 299      -3.446  40.301   5.822  1.00 83.50           H  
ATOM   4796  CA  THR A 299      -5.398  40.161   6.679  1.00 83.50           C  
ATOM   4797  HA  THR A 299      -5.710  40.180   7.723  1.00 83.50           H  
ATOM   4798  C   THR A 299      -6.126  39.007   5.977  1.00 83.50           C  
ATOM   4799  CB  THR A 299      -5.802  41.497   6.039  1.00 83.50           C  
ATOM   4800  HB  THR A 299      -6.880  41.627   6.132  1.00 83.50           H  
ATOM   4801  O   THR A 299      -5.533  38.369   5.104  1.00 83.50           O  
ATOM   4802  CG2 THR A 299      -5.110  42.688   6.702  1.00 83.50           C  
ATOM   4803 HG21 THR A 299      -5.331  42.681   7.769  1.00 83.50           H  
ATOM   4804 HG22 THR A 299      -4.032  42.640   6.546  1.00 83.50           H  
ATOM   4805 HG23 THR A 299      -5.493  43.613   6.271  1.00 83.50           H  
ATOM   4806  OG1 THR A 299      -5.461  41.492   4.676  1.00 83.50           O  
ATOM   4807  HG1 THR A 299      -5.500  42.388   4.334  1.00 83.50           H  
ATOM   4808  N   PRO A 300      -7.415  38.754   6.281  1.00 89.57           N  
ATOM   4809  CA  PRO A 300      -8.210  37.767   5.547  1.00 89.57           C  
ATOM   4810  HA  PRO A 300      -7.825  36.771   5.769  1.00 89.57           H  
ATOM   4811  C   PRO A 300      -8.183  37.982   4.026  1.00 89.57           C  
ATOM   4812  CB  PRO A 300      -9.629  37.894   6.109  1.00 89.57           C  
ATOM   4813  HB2 PRO A 300     -10.182  38.665   5.573  1.00 89.57           H  
ATOM   4814  HB3 PRO A 300     -10.167  36.947   6.073  1.00 89.57           H  
ATOM   4815  O   PRO A 300      -7.986  37.035   3.275  1.00 89.57           O  
ATOM   4816  CG  PRO A 300      -9.388  38.357   7.543  1.00 89.57           C  
ATOM   4817  HG2 PRO A 300      -9.120  37.498   8.158  1.00 89.57           H  
ATOM   4818  HG3 PRO A 300     -10.260  38.862   7.959  1.00 89.57           H  
ATOM   4819  CD  PRO A 300      -8.190  39.294   7.393  1.00 89.57           C  
ATOM   4820  HD2 PRO A 300      -7.617  39.311   8.320  1.00 89.57           H  
ATOM   4821  HD3 PRO A 300      -8.540  40.295   7.140  1.00 89.57           H  
ATOM   4822  N   SER A 301      -8.293  39.232   3.562  1.00 87.20           N  
ATOM   4823  H   SER A 301      -8.532  39.976   4.201  1.00 87.20           H  
ATOM   4824  CA  SER A 301      -8.279  39.555   2.129  1.00 87.20           C  
ATOM   4825  HA  SER A 301      -9.049  38.966   1.631  1.00 87.20           H  
ATOM   4826  C   SER A 301      -6.945  39.230   1.455  1.00 87.20           C  
ATOM   4827  CB  SER A 301      -8.599  41.036   1.907  1.00 87.20           C  
ATOM   4828  HB2 SER A 301      -7.762  41.648   2.244  1.00 87.20           H  
ATOM   4829  HB3 SER A 301      -8.759  41.209   0.843  1.00 87.20           H  
ATOM   4830  O   SER A 301      -6.930  38.720   0.338  1.00 87.20           O  
ATOM   4831  OG  SER A 301      -9.759  41.403   2.629  1.00 87.20           O  
ATOM   4832  HG  SER A 301     -10.179  42.148   2.193  1.00 87.20           H  
ATOM   4833  N   THR A 302      -5.818  39.500   2.120  1.00 78.58           N  
ATOM   4834  H   THR A 302      -5.864  39.928   3.033  1.00 78.58           H  
ATOM   4835  CA  THR A 302      -4.495  39.126   1.600  1.00 78.58           C  
ATOM   4836  HA  THR A 302      -4.424  39.420   0.552  1.00 78.58           H  
ATOM   4837  C   THR A 302      -4.290  37.614   1.657  1.00 78.58           C  
ATOM   4838  CB  THR A 302      -3.387  39.853   2.369  1.00 78.58           C  
ATOM   4839  HB  THR A 302      -3.463  39.601   3.427  1.00 78.58           H  
ATOM   4840  O   THR A 302      -3.714  37.045   0.737  1.00 78.58           O  
ATOM   4841  CG2 THR A 302      -1.984  39.533   1.855  1.00 78.58           C  
ATOM   4842 HG21 THR A 302      -1.916  39.750   0.789  1.00 78.58           H  
ATOM   4843 HG22 THR A 302      -1.763  38.477   2.011  1.00 78.58           H  
ATOM   4844 HG23 THR A 302      -1.243  40.120   2.397  1.00 78.58           H  
ATOM   4845  OG1 THR A 302      -3.542  41.246   2.229  1.00 78.58           O  
ATOM   4846  HG1 THR A 302      -2.661  41.626   2.269  1.00 78.58           H  
ATOM   4847  N   PHE A 303      -4.805  36.949   2.693  1.00 75.46           N  
ATOM   4848  H   PHE A 303      -5.270  37.466   3.426  1.00 75.46           H  
ATOM   4849  CA  PHE A 303      -4.759  35.493   2.806  1.00 75.46           C  
ATOM   4850  HA  PHE A 303      -3.719  35.172   2.753  1.00 75.46           H  
ATOM   4851  C   PHE A 303      -5.498  34.799   1.655  1.00 75.46           C  
ATOM   4852  CB  PHE A 303      -5.323  35.078   4.167  1.00 75.46           C  
ATOM   4853  HB2 PHE A 303      -6.379  35.342   4.228  1.00 75.46           H  
ATOM   4854  HB3 PHE A 303      -4.800  35.635   4.944  1.00 75.46           H  
ATOM   4855  O   PHE A 303      -4.944  33.878   1.070  1.00 75.46           O  
ATOM   4856  CG  PHE A 303      -5.180  33.600   4.453  1.00 75.46           C  
ATOM   4857  CD1 PHE A 303      -6.198  32.705   4.073  1.00 75.46           C  
ATOM   4858  HD1 PHE A 303      -7.084  33.066   3.571  1.00 75.46           H  
ATOM   4859  CD2 PHE A 303      -4.018  33.115   5.081  1.00 75.46           C  
ATOM   4860  HD2 PHE A 303      -3.227  33.796   5.360  1.00 75.46           H  
ATOM   4861  CE1 PHE A 303      -6.054  31.330   4.320  1.00 75.46           C  
ATOM   4862  HE1 PHE A 303      -6.829  30.642   4.016  1.00 75.46           H  
ATOM   4863  CE2 PHE A 303      -3.876  31.739   5.331  1.00 75.46           C  
ATOM   4864  HE2 PHE A 303      -2.984  31.357   5.804  1.00 75.46           H  
ATOM   4865  CZ  PHE A 303      -4.893  30.848   4.948  1.00 75.46           C  
ATOM   4866  HZ  PHE A 303      -4.777  29.789   5.130  1.00 75.46           H  
ATOM   4867  N   ILE A 304      -6.693  35.274   1.275  1.00 77.30           N  
ATOM   4868  H   ILE A 304      -7.118  36.004   1.830  1.00 77.30           H  
ATOM   4869  CA  ILE A 304      -7.436  34.749   0.113  1.00 77.30           C  
ATOM   4870  HA  ILE A 304      -7.647  33.691   0.273  1.00 77.30           H  
ATOM   4871  C   ILE A 304      -6.584  34.845  -1.161  1.00 77.30           C  
ATOM   4872  CB  ILE A 304      -8.782  35.493  -0.067  1.00 77.30           C  
ATOM   4873  HB  ILE A 304      -8.582  36.564  -0.090  1.00 77.30           H  
ATOM   4874  O   ILE A 304      -6.466  33.871  -1.899  1.00 77.30           O  
ATOM   4875  CG1 ILE A 304      -9.759  35.195   1.094  1.00 77.30           C  
ATOM   4876 HG12 ILE A 304      -9.229  35.216   2.046  1.00 77.30           H  
ATOM   4877 HG13 ILE A 304     -10.168  34.192   0.972  1.00 77.30           H  
ATOM   4878  CG2 ILE A 304      -9.454  35.096  -1.398  1.00 77.30           C  
ATOM   4879 HG21 ILE A 304     -10.422  35.583  -1.519  1.00 77.30           H  
ATOM   4880 HG22 ILE A 304      -9.600  34.016  -1.430  1.00 77.30           H  
ATOM   4881 HG23 ILE A 304      -8.844  35.391  -2.252  1.00 77.30           H  
ATOM   4882  CD1 ILE A 304     -10.918  36.203   1.174  1.00 77.30           C  
ATOM   4883 HD11 ILE A 304     -11.488  36.224   0.245  1.00 77.30           H  
ATOM   4884 HD12 ILE A 304     -10.527  37.200   1.380  1.00 77.30           H  
ATOM   4885 HD13 ILE A 304     -11.607  35.921   1.969  1.00 77.30           H  
ATOM   4886  N   LYS A 305      -5.946  36.000  -1.401  1.00 71.08           N  
ATOM   4887  H   LYS A 305      -6.073  36.759  -0.746  1.00 71.08           H  
ATOM   4888  CA  LYS A 305      -5.085  36.204  -2.579  1.00 71.08           C  
ATOM   4889  HA  LYS A 305      -5.653  35.981  -3.483  1.00 71.08           H  
ATOM   4890  C   LYS A 305      -3.892  35.247  -2.609  1.00 71.08           C  
ATOM   4891  CB  LYS A 305      -4.581  37.651  -2.642  1.00 71.08           C  
ATOM   4892  HB2 LYS A 305      -4.095  37.909  -1.701  1.00 71.08           H  
ATOM   4893  HB3 LYS A 305      -3.837  37.720  -3.436  1.00 71.08           H  
ATOM   4894  O   LYS A 305      -3.519  34.802  -3.681  1.00 71.08           O  
ATOM   4895  CG  LYS A 305      -5.699  38.656  -2.942  1.00 71.08           C  
ATOM   4896  HG2 LYS A 305      -6.467  38.604  -2.171  1.00 71.08           H  
ATOM   4897  HG3 LYS A 305      -6.150  38.412  -3.903  1.00 71.08           H  
ATOM   4898  CD  LYS A 305      -5.120  40.074  -2.997  1.00 71.08           C  
ATOM   4899  HD2 LYS A 305      -4.370  40.114  -3.787  1.00 71.08           H  
ATOM   4900  HD3 LYS A 305      -4.648  40.309  -2.043  1.00 71.08           H  
ATOM   4901  CE  LYS A 305      -6.232  41.085  -3.288  1.00 71.08           C  
ATOM   4902  HE2 LYS A 305      -6.767  40.753  -4.178  1.00 71.08           H  
ATOM   4903  HE3 LYS A 305      -6.936  41.081  -2.456  1.00 71.08           H  
ATOM   4904  NZ  LYS A 305      -5.681  42.445  -3.511  1.00 71.08           N  
ATOM   4905  HZ1 LYS A 305      -5.049  42.429  -4.299  1.00 71.08           H  
ATOM   4906  HZ2 LYS A 305      -6.420  43.098  -3.729  1.00 71.08           H  
ATOM   4907  HZ3 LYS A 305      -5.172  42.770  -2.702  1.00 71.08           H  
ATOM   4908  N   MET A 306      -3.313  34.943  -1.447  1.00 61.57           N  
ATOM   4909  H   MET A 306      -3.681  35.372  -0.610  1.00 61.57           H  
ATOM   4910  CA  MET A 306      -2.177  34.021  -1.312  1.00 61.57           C  
ATOM   4911  HA  MET A 306      -1.462  34.199  -2.115  1.00 61.57           H  
ATOM   4912  C   MET A 306      -2.574  32.543  -1.395  1.00 61.57           C  
ATOM   4913  CB  MET A 306      -1.492  34.255   0.042  1.00 61.57           C  
ATOM   4914  HB2 MET A 306      -2.238  34.217   0.836  1.00 61.57           H  
ATOM   4915  HB3 MET A 306      -0.768  33.461   0.221  1.00 61.57           H  
ATOM   4916  O   MET A 306      -1.722  31.702  -1.641  1.00 61.57           O  
ATOM   4917  CG  MET A 306      -0.746  35.587   0.115  1.00 61.57           C  
ATOM   4918  HG2 MET A 306       0.083  35.550  -0.593  1.00 61.57           H  
ATOM   4919  HG3 MET A 306      -1.411  36.396  -0.188  1.00 61.57           H  
ATOM   4920  SD  MET A 306      -0.090  35.962   1.768  1.00 61.57           S  
ATOM   4921  CE  MET A 306       0.972  37.358   1.318  1.00 61.57           C  
ATOM   4922  HE1 MET A 306       1.746  37.013   0.632  1.00 61.57           H  
ATOM   4923  HE2 MET A 306       1.443  37.769   2.211  1.00 61.57           H  
ATOM   4924  HE3 MET A 306       0.382  38.129   0.823  1.00 61.57           H  
ATOM   4925  N   ALA A 307      -3.831  32.212  -1.103  1.00 56.31           N  
ATOM   4926  H   ALA A 307      -4.477  32.941  -0.836  1.00 56.31           H  
ATOM   4927  CA  ALA A 307      -4.312  30.836  -1.079  1.00 56.31           C  
ATOM   4928  HA  ALA A 307      -3.510  30.175  -0.751  1.00 56.31           H  
ATOM   4929  C   ALA A 307      -4.777  30.329  -2.452  1.00 56.31           C  
ATOM   4930  CB  ALA A 307      -5.451  30.771  -0.062  1.00 56.31           C  
ATOM   4931  HB1 ALA A 307      -5.071  30.954   0.943  1.00 56.31           H  
ATOM   4932  HB2 ALA A 307      -5.905  29.782  -0.125  1.00 56.31           H  
ATOM   4933  HB3 ALA A 307      -6.214  31.509  -0.308  1.00 56.31           H  
ATOM   4934  O   ALA A 307      -4.742  29.122  -2.683  1.00 56.31           O  
ATOM   4935  N   ASN A 308      -5.219  31.242  -3.321  1.00 52.85           N  
ATOM   4936  H   ASN A 308      -5.222  32.208  -3.026  1.00 52.85           H  
ATOM   4937  CA  ASN A 308      -5.815  30.937  -4.624  1.00 52.85           C  
ATOM   4938  HA  ASN A 308      -6.048  29.873  -4.664  1.00 52.85           H
[truncated: 404,686 more chars]
