# Supplementary material for: HilE represses the activity of the Salmonella virulence regulator HilD via a mechanism distinct from that of intestinal long-chain fatty acids
Source: J Biol Chem. 2023 Oct 27;299(12):105387. doi: 10.1016/j.jbc.2023.105387 (PMC10696396; doi:10.1016/j.jbc.2023.105387)
Supplement: Dataset S2 [file mmc3.zip › S5 Dataset/ranked_10.pdb]

ATOM      1  N   MET A   1      60.204 -23.261 -88.581  1.00 22.14           N  
ATOM      2  H   MET A   1      61.079 -22.892 -88.925  1.00 22.14           H  
ATOM      3  H2  MET A   1      59.539 -22.502 -88.544  1.00 22.14           H  
ATOM      4  H3  MET A   1      59.868 -23.970 -89.217  1.00 22.14           H  
ATOM      5  CA  MET A   1      60.409 -23.825 -87.227  1.00 22.14           C  
ATOM      6  HA  MET A   1      59.470 -24.207 -86.828  1.00 22.14           H  
ATOM      7  C   MET A   1      60.853 -22.672 -86.333  1.00 22.14           C  
ATOM      8  CB  MET A   1      61.445 -24.972 -87.241  1.00 22.14           C  
ATOM      9  HB2 MET A   1      62.319 -24.670 -87.818  1.00 22.14           H  
ATOM     10  HB3 MET A   1      61.766 -25.160 -86.216  1.00 22.14           H  
ATOM     11  O   MET A   1      62.044 -22.475 -86.150  1.00 22.14           O  
ATOM     12  CG  MET A   1      60.903 -26.295 -87.798  1.00 22.14           C  
ATOM     13  HG2 MET A   1      60.558 -26.148 -88.822  1.00 22.14           H  
ATOM     14  HG3 MET A   1      60.057 -26.611 -87.187  1.00 22.14           H  
ATOM     15  SD  MET A   1      62.145 -27.616 -87.789  1.00 22.14           S  
ATOM     16  CE  MET A   1      61.134 -29.058 -88.224  1.00 22.14           C  
ATOM     17  HE1 MET A   1      60.677 -28.908 -89.203  1.00 22.14           H  
ATOM     18  HE2 MET A   1      60.355 -29.202 -87.475  1.00 22.14           H  
ATOM     19  HE3 MET A   1      61.766 -29.945 -88.257  1.00 22.14           H  
ATOM     20  N   GLU A   2      59.908 -21.814 -85.938  1.00 21.36           N  
ATOM     21  H   GLU A   2      58.931 -22.068 -85.976  1.00 21.36           H  
ATOM     22  CA  GLU A   2      60.166 -20.459 -85.413  1.00 21.36           C  
ATOM     23  HA  GLU A   2      61.124 -20.107 -85.794  1.00 21.36           H  
ATOM     24  C   GLU A   2      60.267 -20.448 -83.876  1.00 21.36           C  
ATOM     25  CB  GLU A   2      59.083 -19.496 -85.929  1.00 21.36           C  
ATOM     26  HB2 GLU A   2      59.200 -18.532 -85.433  1.00 21.36           H  
ATOM     27  HB3 GLU A   2      58.105 -19.905 -85.679  1.00 21.36           H  
ATOM     28  O   GLU A   2      59.558 -21.192 -83.202  1.00 21.36           O  
ATOM     29  CG  GLU A   2      59.201 -19.284 -87.450  1.00 21.36           C  
ATOM     30  HG2 GLU A   2      60.177 -18.846 -87.661  1.00 21.36           H  
ATOM     31  HG3 GLU A   2      59.161 -20.251 -87.951  1.00 21.36           H  
ATOM     32  CD  GLU A   2      58.092 -18.395 -88.031  1.00 21.36           C  
ATOM     33  OE1 GLU A   2      58.373 -17.755 -89.065  1.00 21.36           O  
ATOM     34  OE2 GLU A   2      56.970 -18.435 -87.483  1.00 21.36           O  
ATOM     35  N   ASN A   3      61.210 -19.667 -83.333  1.00 25.42           N  
ATOM     36  H   ASN A   3      61.672 -18.999 -83.933  1.00 25.42           H  
ATOM     37  CA  ASN A   3      61.778 -19.881 -81.993  1.00 25.42           C  
ATOM     38  HA  ASN A   3      61.810 -20.961 -81.849  1.00 25.42           H  
ATOM     39  C   ASN A   3      60.935 -19.372 -80.801  1.00 25.42           C  
ATOM     40  CB  ASN A   3      63.230 -19.341 -81.965  1.00 25.42           C  
ATOM     41  HB2 ASN A   3      63.436 -18.889 -80.995  1.00 25.42           H  
ATOM     42  HB3 ASN A   3      63.351 -18.556 -82.711  1.00 25.42           H  
ATOM     43  O   ASN A   3      60.067 -18.515 -80.920  1.00 25.42           O  
ATOM     44  CG  ASN A   3      64.291 -20.411 -82.181  1.00 25.42           C  
ATOM     45  ND2 ASN A   3      65.481 -20.030 -82.582  1.00 25.42           N  
ATOM     46 HD21 ASN A   3      66.159 -20.768 -82.707  1.00 25.42           H  
ATOM     47 HD22 ASN A   3      65.684 -19.058 -82.770  1.00 25.42           H  
ATOM     48  OD1 ASN A   3      64.091 -21.590 -81.952  1.00 25.42           O  
ATOM     49  N   VAL A   4      61.265 -19.917 -79.622  1.00 22.45           N  
ATOM     50  H   VAL A   4      62.063 -20.535 -79.657  1.00 22.45           H  
ATOM     51  CA  VAL A   4      60.451 -20.046 -78.393  1.00 22.45           C  
ATOM     52  HA  VAL A   4      59.425 -20.246 -78.700  1.00 22.45           H  
ATOM     53  C   VAL A   4      60.416 -18.783 -77.509  1.00 22.45           C  
ATOM     54  CB  VAL A   4      60.959 -21.275 -77.579  1.00 22.45           C  
ATOM     55  HB  VAL A   4      61.863 -20.999 -77.037  1.00 22.45           H  
ATOM     56  O   VAL A   4      60.739 -18.852 -76.327  1.00 22.45           O  
ATOM     57  CG1 VAL A   4      59.918 -21.788 -76.570  1.00 22.45           C  
ATOM     58 HG11 VAL A   4      59.640 -21.006 -75.863  1.00 22.45           H  
ATOM     59 HG12 VAL A   4      60.331 -22.620 -76.000  1.00 22.45           H  
ATOM     60 HG13 VAL A   4      59.023 -22.121 -77.095  1.00 22.45           H  
ATOM     61  CG2 VAL A   4      61.335 -22.478 -78.463  1.00 22.45           C  
ATOM     62 HG21 VAL A   4      60.503 -22.733 -79.119  1.00 22.45           H  
ATOM     63 HG22 VAL A   4      62.220 -22.264 -79.061  1.00 22.45           H  
ATOM     64 HG23 VAL A   4      61.569 -23.340 -77.838  1.00 22.45           H  
ATOM     65  N   THR A   5      60.105 -17.598 -78.037  1.00 25.52           N  
ATOM     66  H   THR A   5      59.794 -17.545 -78.997  1.00 25.52           H  
ATOM     67  CA  THR A   5      60.245 -16.334 -77.278  1.00 25.52           C  
ATOM     68  HA  THR A   5      61.292 -16.261 -76.984  1.00 25.52           H  
ATOM     69  C   THR A   5      59.440 -16.312 -75.960  1.00 25.52           C  
ATOM     70  CB  THR A   5      59.950 -15.102 -78.155  1.00 25.52           C  
ATOM     71  HB  THR A   5      59.591 -14.282 -77.532  1.00 25.52           H  
ATOM     72  O   THR A   5      58.221 -16.155 -75.942  1.00 25.52           O  
ATOM     73  CG2 THR A   5      61.215 -14.644 -78.884  1.00 25.52           C  
ATOM     74 HG21 THR A   5      60.990 -13.777 -79.505  1.00 25.52           H  
ATOM     75 HG22 THR A   5      61.590 -15.450 -79.515  1.00 25.52           H  
ATOM     76 HG23 THR A   5      61.980 -14.365 -78.159  1.00 25.52           H  
ATOM     77  OG1 THR A   5      59.003 -15.388 -79.157  1.00 25.52           O  
ATOM     78  HG1 THR A   5      58.800 -14.580 -79.635  1.00 25.52           H  
ATOM     79  N   PHE A   6      60.153 -16.474 -74.834  1.00 24.01           N  
ATOM     80  H   PHE A   6      61.132 -16.696 -74.950  1.00 24.01           H  
ATOM     81  CA  PHE A   6      59.623 -16.578 -73.468  1.00 24.01           C  
ATOM     82  HA  PHE A   6      58.816 -17.310 -73.454  1.00 24.01           H  
ATOM     83  C   PHE A   6      59.054 -15.232 -72.993  1.00 24.01           C  
ATOM     84  CB  PHE A   6      60.739 -17.068 -72.518  1.00 24.01           C  
ATOM     85  HB2 PHE A   6      60.538 -16.674 -71.522  1.00 24.01           H  
ATOM     86  HB3 PHE A   6      61.696 -16.646 -72.827  1.00 24.01           H  
ATOM     87  O   PHE A   6      59.797 -14.317 -72.636  1.00 24.01           O  
ATOM     88  CG  PHE A   6      60.873 -18.576 -72.383  1.00 24.01           C  
ATOM     89  CD1 PHE A   6      60.247 -19.237 -71.308  1.00 24.01           C  
ATOM     90  HD1 PHE A   6      59.666 -18.674 -70.592  1.00 24.01           H  
ATOM     91  CD2 PHE A   6      61.631 -19.322 -73.306  1.00 24.01           C  
ATOM     92  HD2 PHE A   6      62.114 -18.828 -74.135  1.00 24.01           H  
ATOM     93  CE1 PHE A   6      60.373 -20.630 -71.158  1.00 24.01           C  
ATOM     94  HE1 PHE A   6      59.889 -21.131 -70.333  1.00 24.01           H  
ATOM     95  CE2 PHE A   6      61.751 -20.717 -73.161  1.00 24.01           C  
ATOM     96  HE2 PHE A   6      62.321 -21.284 -73.882  1.00 24.01           H  
ATOM     97  CZ  PHE A   6      61.123 -21.371 -72.087  1.00 24.01           C  
ATOM     98  HZ  PHE A   6      61.214 -22.442 -71.979  1.00 24.01           H  
ATOM     99  N   VAL A   7      57.727 -15.094 -72.994  1.00 24.31           N  
ATOM    100  H   VAL A   7      57.167 -15.852 -73.357  1.00 24.31           H  
ATOM    101  CA  VAL A   7      57.052 -13.847 -72.603  1.00 24.31           C  
ATOM    102  HA  VAL A   7      57.613 -13.024 -73.047  1.00 24.31           H  
ATOM    103  C   VAL A   7      57.090 -13.673 -71.075  1.00 24.31           C  
ATOM    104  CB  VAL A   7      55.621 -13.775 -73.176  1.00 24.31           C  
ATOM    105  HB  VAL A   7      54.990 -14.503 -72.668  1.00 24.31           H  
ATOM    106  O   VAL A   7      56.738 -14.579 -70.325  1.00 24.31           O  
ATOM    107  CG1 VAL A   7      55.026 -12.374 -72.977  1.00 24.31           C  
ATOM    108 HG11 VAL A   7      54.019 -12.342 -73.392  1.00 24.31           H  
ATOM    109 HG12 VAL A   7      54.959 -12.142 -71.914  1.00 24.31           H  
ATOM    110 HG13 VAL A   7      55.642 -11.626 -73.477  1.00 24.31           H  
ATOM    111  CG2 VAL A   7      55.593 -14.072 -74.685  1.00 24.31           C  
ATOM    112 HG21 VAL A   7      54.585 -13.933 -75.074  1.00 24.31           H  
ATOM    113 HG22 VAL A   7      55.883 -15.105 -74.877  1.00 24.31           H  
ATOM    114 HG23 VAL A   7      56.277 -13.409 -75.214  1.00 24.31           H  
ATOM    115  N   SER A   8      57.553 -12.506 -70.613  1.00 24.51           N  
ATOM    116  H   SER A   8      57.816 -11.815 -71.301  1.00 24.51           H  
ATOM    117  CA  SER A   8      57.803 -12.189 -69.196  1.00 24.51           C  
ATOM    118  HA  SER A   8      58.397 -12.999 -68.772  1.00 24.51           H  
ATOM    119  C   SER A   8      56.508 -12.057 -68.371  1.00 24.51           C  
ATOM    120  CB  SER A   8      58.641 -10.908 -69.123  1.00 24.51           C  
ATOM    121  HB2 SER A   8      58.071 -10.078 -69.540  1.00 24.51           H  
ATOM    122  HB3 SER A   8      59.550 -11.043 -69.709  1.00 24.51           H  
ATOM    123  O   SER A   8      55.600 -11.309 -68.734  1.00 24.51           O  
ATOM    124  OG  SER A   8      58.995 -10.609 -67.788  1.00 24.51           O  
ATOM    125  HG  SER A   8      59.582  -9.849 -67.789  1.00 24.51           H  
ATOM    126  N   ASN A   9      56.427 -12.778 -67.243  1.00 24.53           N  
ATOM    127  H   ASN A   9      57.232 -13.342 -67.011  1.00 24.53           H  
ATOM    128  CA  ASN A   9      55.226 -12.939 -66.408  1.00 24.53           C  
ATOM    129  HA  ASN A   9      54.365 -13.071 -67.064  1.00 24.53           H  
ATOM    130  C   ASN A   9      54.937 -11.707 -65.525  1.00 24.53           C  
ATOM    131  CB  ASN A   9      55.387 -14.214 -65.546  1.00 24.53           C  
ATOM    132  HB2 ASN A   9      56.402 -14.267 -65.151  1.00 24.53           H  
ATOM    133  HB3 ASN A   9      54.704 -14.160 -64.699  1.00 24.53           H  
ATOM    134  O   ASN A   9      55.469 -11.571 -64.424  1.00 24.53           O  
ATOM    135  CG  ASN A   9      55.049 -15.501 -66.278  1.00 24.53           C  
ATOM    136  ND2 ASN A   9      55.606 -16.616 -65.867  1.00 24.53           N  
ATOM    137 HD21 ASN A   9      55.353 -17.438 -66.396  1.00 24.53           H  
ATOM    138 HD22 ASN A   9      56.288 -16.623 -65.122  1.00 24.53           H  
ATOM    139  OD1 ASN A   9      54.248 -15.534 -67.190  1.00 24.53           O  
ATOM    140  N   SER A  10      54.027 -10.831 -65.951  1.00 25.79           N  
ATOM    141  H   SER A  10      53.646 -10.968 -66.877  1.00 25.79           H  
ATOM    142  CA  SER A  10      53.687  -9.567 -65.269  1.00 25.79           C  
ATOM    143  HA  SER A  10      54.617  -9.128 -64.906  1.00 25.79           H  
ATOM    144  C   SER A  10      52.752  -9.694 -64.044  1.00 25.79           C  
ATOM    145  CB  SER A  10      53.101  -8.601 -66.306  1.00 25.79           C  
ATOM    146  HB2 SER A  10      52.980  -7.610 -65.867  1.00 25.79           H  
ATOM    147  HB3 SER A  10      53.784  -8.525 -67.152  1.00 25.79           H  
ATOM    148  O   SER A  10      52.112  -8.718 -63.650  1.00 25.79           O  
ATOM    149  OG  SER A  10      51.848  -9.079 -66.759  1.00 25.79           O  
ATOM    150  HG  SER A  10      51.176  -8.801 -66.132  1.00 25.79           H  
ATOM    151  N   HIS A  11      52.590 -10.886 -63.459  1.00 24.56           N  
ATOM    152  H   HIS A  11      53.182 -11.637 -63.783  1.00 24.56           H  
ATOM    153  CA  HIS A  11      51.400 -11.231 -62.662  1.00 24.56           C  
ATOM    154  HA  HIS A  11      50.519 -10.956 -63.241  1.00 24.56           H  
ATOM    155  C   HIS A  11      51.222 -10.526 -61.306  1.00 24.56           C  
ATOM    156  CB  HIS A  11      51.366 -12.752 -62.430  1.00 24.56           C  
ATOM    157  HB2 HIS A  11      52.354 -13.097 -62.126  1.00 24.56           H  
ATOM    158  HB3 HIS A  11      50.678 -12.976 -61.614  1.00 24.56           H  
ATOM    159  O   HIS A  11      50.110 -10.523 -60.786  1.00 24.56           O  
ATOM    160  CG  HIS A  11      50.894 -13.553 -63.613  1.00 24.56           C  
ATOM    161  CD2 HIS A  11      51.313 -14.809 -63.959  1.00 24.56           C  
ATOM    162  HD2 HIS A  11      52.072 -15.392 -63.458  1.00 24.56           H  
ATOM    163  ND1 HIS A  11      49.882 -13.210 -64.486  1.00 24.56           N  
ATOM    164  HD1 HIS A  11      49.335 -12.362 -64.478  1.00 24.56           H  
ATOM    165  CE1 HIS A  11      49.713 -14.227 -65.347  1.00 24.56           C  
ATOM    166  HE1 HIS A  11      48.994 -14.254 -66.152  1.00 24.56           H  
ATOM    167  NE2 HIS A  11      50.559 -15.223 -65.057  1.00 24.56           N  
ATOM    168  N   GLN A  12      52.265  -9.971 -60.684  1.00 26.87           N  
ATOM    169  H   GLN A  12      53.139  -9.926 -61.190  1.00 26.87           H  
ATOM    170  CA  GLN A  12      52.306  -9.766 -59.222  1.00 26.87           C  
ATOM    171  HA  GLN A  12      51.895 -10.671 -58.773  1.00 26.87           H  
ATOM    172  C   GLN A  12      51.430  -8.642 -58.622  1.00 26.87           C  
ATOM    173  CB  GLN A  12      53.768  -9.652 -58.753  1.00 26.87           C  
ATOM    174  HB2 GLN A  12      53.820  -9.045 -57.849  1.00 26.87           H  
ATOM    175  HB3 GLN A  12      54.369  -9.147 -59.509  1.00 26.87           H  
ATOM    176  O   GLN A  12      51.605  -8.282 -57.459  1.00 26.87           O  
ATOM    177  CG  GLN A  12      54.393 -11.012 -58.412  1.00 26.87           C  
ATOM    178  HG2 GLN A  12      53.691 -11.595 -57.816  1.00 26.87           H  
ATOM    179  HG3 GLN A  12      54.610 -11.560 -59.329  1.00 26.87           H  
ATOM    180  CD  GLN A  12      55.676 -10.858 -57.597  1.00 26.87           C  
ATOM    181  NE2 GLN A  12      56.224 -11.933 -57.077  1.00 26.87           N  
ATOM    182 HE21 GLN A  12      55.834 -12.852 -57.224  1.00 26.87           H  
ATOM    183 HE22 GLN A  12      57.074 -11.773 -56.555  1.00 26.87           H  
ATOM    184  OE1 GLN A  12      56.206  -9.780 -57.397  1.00 26.87           O  
ATOM    185  N   ARG A  13      50.420  -8.114 -59.321  1.00 29.25           N  
ATOM    186  H   ARG A  13      50.204  -8.528 -60.216  1.00 29.25           H  
ATOM    187  CA  ARG A  13      49.539  -7.075 -58.750  1.00 29.25           C  
ATOM    188  HA  ARG A  13      50.177  -6.369 -58.217  1.00 29.25           H  
ATOM    189  C   ARG A  13      48.520  -7.492 -57.656  1.00 29.25           C  
ATOM    190  CB  ARG A  13      48.843  -6.298 -59.883  1.00 29.25           C  
ATOM    191  HB2 ARG A  13      47.963  -5.791 -59.488  1.00 29.25           H  
ATOM    192  HB3 ARG A  13      48.507  -6.989 -60.656  1.00 29.25           H  
ATOM    193  O   ARG A  13      47.924  -6.567 -57.105  1.00 29.25           O  
ATOM    194  CG  ARG A  13      49.758  -5.225 -60.494  1.00 29.25           C  
ATOM    195  HG2 ARG A  13      50.159  -4.595 -59.700  1.00 29.25           H  
ATOM    196  HG3 ARG A  13      50.582  -5.705 -61.022  1.00 29.25           H  
ATOM    197  CD  ARG A  13      48.955  -4.350 -61.464  1.00 29.25           C  
ATOM    198  HD2 ARG A  13      48.125  -3.900 -60.920  1.00 29.25           H  
ATOM    199  HD3 ARG A  13      48.554  -4.984 -62.254  1.00 29.25           H  
ATOM    200  NE  ARG A  13      49.784  -3.285 -62.059  1.00 29.25           N  
ATOM    201  HE  ARG A  13      50.760  -3.267 -61.799  1.00 29.25           H  
ATOM    202  NH1 ARG A  13      48.130  -2.299 -63.313  1.00 29.25           N  
ATOM    203 HH11 ARG A  13      47.832  -1.590 -63.968  1.00 29.25           H  
ATOM    204 HH12 ARG A  13      47.465  -2.968 -62.954  1.00 29.25           H  
ATOM    205  NH2 ARG A  13      50.204  -1.480 -63.387  1.00 29.25           N  
ATOM    206 HH21 ARG A  13      51.175  -1.494 -63.112  1.00 29.25           H  
ATOM    207 HH22 ARG A  13      49.883  -0.782 -64.043  1.00 29.25           H  
ATOM    208  CZ  ARG A  13      49.370  -2.363 -62.913  1.00 29.25           C  
ATOM    209  N   PRO A  14      48.246  -8.767 -57.286  1.00 33.38           N  
ATOM    210  CA  PRO A  14      46.962  -9.097 -56.654  1.00 33.38           C  
ATOM    211  HA  PRO A  14      46.159  -8.588 -57.188  1.00 33.38           H  
ATOM    212  C   PRO A  14      46.827  -8.703 -55.174  1.00 33.38           C  
ATOM    213  CB  PRO A  14      46.788 -10.608 -56.858  1.00 33.38           C  
ATOM    214  HB2 PRO A  14      46.314 -10.788 -57.823  1.00 33.38           H  
ATOM    215  HB3 PRO A  14      46.203 -11.073 -56.064  1.00 33.38           H  
ATOM    216  O   PRO A  14      45.734  -8.803 -54.623  1.00 33.38           O  
ATOM    217  CG  PRO A  14      48.213 -11.136 -56.892  1.00 33.38           C  
ATOM    218  HG2 PRO A  14      48.290 -12.065 -57.457  1.00 33.38           H  
ATOM    219  HG3 PRO A  14      48.578 -11.272 -55.874  1.00 33.38           H  
ATOM    220  CD  PRO A  14      48.971 -10.002 -57.561  1.00 33.38           C  
ATOM    221  HD2 PRO A  14      49.972  -9.990 -57.129  1.00 33.38           H  
ATOM    222  HD3 PRO A  14      48.994 -10.184 -58.636  1.00 33.38           H  
ATOM    223  N   ALA A  15      47.901  -8.287 -54.494  1.00 36.11           N  
ATOM    224  H   ALA A  15      48.776  -8.182 -54.987  1.00 36.11           H  
ATOM    225  CA  ALA A  15      47.899  -8.200 -53.032  1.00 36.11           C  
ATOM    226  HA  ALA A  15      47.544  -9.153 -52.640  1.00 36.11           H  
ATOM    227  C   ALA A  15      46.965  -7.116 -52.452  1.00 36.11           C  
ATOM    228  CB  ALA A  15      49.344  -8.011 -52.556  1.00 36.11           C  
ATOM    229  HB1 ALA A  15      49.966  -8.832 -52.914  1.00 36.11           H  
ATOM    230  HB2 ALA A  15      49.371  -8.002 -51.466  1.00 36.11           H  
ATOM    231  HB3 ALA A  15      49.743  -7.068 -52.928  1.00 36.11           H  
ATOM    232  O   ALA A  15      46.351  -7.343 -51.409  1.00 36.11           O  
ATOM    233  N   ALA A  16      46.846  -5.950 -53.100  1.00 35.47           N  
ATOM    234  H   ALA A  16      47.322  -5.835 -53.983  1.00 35.47           H  
ATOM    235  CA  ALA A  16      46.162  -4.791 -52.512  1.00 35.47           C  
ATOM    236  HA  ALA A  16      46.545  -4.645 -51.501  1.00 35.47           H  
ATOM    237  C   ALA A  16      44.635  -4.972 -52.384  1.00 35.47           C  
ATOM    238  CB  ALA A  16      46.520  -3.546 -53.332  1.00 35.47           C  
ATOM    239  HB1 ALA A  16      46.150  -3.651 -54.352  1.00 35.47           H  
ATOM    240  HB2 ALA A  16      46.058  -2.668 -52.880  1.00 35.47           H  
ATOM    241  HB3 ALA A  16      47.601  -3.407 -53.350  1.00 35.47           H  
ATOM    242  O   ALA A  16      44.050  -4.565 -51.377  1.00 35.47           O  
ATOM    243  N   ASP A  17      44.000  -5.630 -53.359  1.00 38.11           N  
ATOM    244  H   ASP A  17      44.533  -5.950 -54.156  1.00 38.11           H  
ATOM    245  CA  ASP A  17      42.539  -5.814 -53.405  1.00 38.11           C  
ATOM    246  HA  ASP A  17      42.060  -4.841 -53.301  1.00 38.11           H  
ATOM    247  C   ASP A  17      42.006  -6.671 -52.248  1.00 38.11           C  
ATOM    248  CB  ASP A  17      42.145  -6.458 -54.753  1.00 38.11           C  
ATOM    249  HB2 ASP A  17      41.429  -7.259 -54.567  1.00 38.11           H  
ATOM    250  HB3 ASP A  17      43.019  -6.921 -55.213  1.00 38.11           H  
ATOM    251  O   ASP A  17      40.874  -6.492 -51.784  1.00 38.11           O  
ATOM    252  CG  ASP A  17      41.497  -5.499 -55.757  1.00 38.11           C  
ATOM    253  OD1 ASP A  17      41.298  -4.314 -55.414  1.00 38.11           O  
ATOM    254  OD2 ASP A  17      41.192  -5.987 -56.866  1.00 38.11           O  
ATOM    255  N   ASN A  18      42.835  -7.580 -51.721  1.00 39.85           N  
ATOM    256  H   ASN A  18      43.756  -7.673 -52.124  1.00 39.85           H  
ATOM    257  CA  ASN A  18      42.439  -8.449 -50.615  1.00 39.85           C  
ATOM    258  HA  ASN A  18      41.520  -8.967 -50.891  1.00 39.85           H  
ATOM    259  C   ASN A  18      42.105  -7.661 -49.340  1.00 39.85           C  
ATOM    260  CB  ASN A  18      43.547  -9.488 -50.362  1.00 39.85           C  
ATOM    261  HB2 ASN A  18      43.450  -9.874 -49.347  1.00 39.85           H  
ATOM    262  HB3 ASN A  18      44.527  -9.019 -50.450  1.00 39.85           H  
ATOM    263  O   ASN A  18      41.220  -8.066 -48.583  1.00 39.85           O  
ATOM    264  CG  ASN A  18      43.461 -10.687 -51.290  1.00 39.85           C  
ATOM    265  ND2 ASN A  18      44.548 -11.398 -51.471  1.00 39.85           N  
ATOM    266 HD21 ASN A  18      45.422 -11.114 -51.053  1.00 39.85           H  
ATOM    267 HD22 ASN A  18      44.467 -12.180 -52.105  1.00 39.85           H  
ATOM    268  OD1 ASN A  18      42.418 -11.031 -51.823  1.00 39.85           O  
ATOM    269  N   LEU A  19      42.765  -6.521 -49.101  1.00 40.72           N  
ATOM    270  H   LEU A  19      43.424  -6.189 -49.790  1.00 40.72           H  
ATOM    271  CA  LEU A  19      42.582  -5.764 -47.862  1.00 40.72           C  
ATOM    272  HA  LEU A  19      42.622  -6.473 -47.035  1.00 40.72           H  
ATOM    273  C   LEU A  19      41.211  -5.070 -47.801  1.00 40.72           C  
ATOM    274  CB  LEU A  19      43.733  -4.753 -47.706  1.00 40.72           C  
ATOM    275  HB2 LEU A  19      44.654  -5.171 -48.112  1.00 40.72           H  
ATOM    276  HB3 LEU A  19      43.496  -3.863 -48.288  1.00 40.72           H  
ATOM    277  O   LEU A  19      40.575  -5.049 -46.743  1.00 40.72           O  
ATOM    278  CG  LEU A  19      43.972  -4.373 -46.232  1.00 40.72           C  
ATOM    279  HG  LEU A  19      43.017  -4.289 -45.712  1.00 40.72           H  
ATOM    280  CD1 LEU A  19      44.836  -5.422 -45.528  1.00 40.72           C  
ATOM    281 HD11 LEU A  19      44.348  -6.396 -45.559  1.00 40.72           H  
ATOM    282 HD12 LEU A  19      45.808  -5.498 -46.015  1.00 40.72           H  
ATOM    283 HD13 LEU A  19      44.984  -5.142 -44.484  1.00 40.72           H  
ATOM    284  CD2 LEU A  19      44.676  -3.021 -46.127  1.00 40.72           C  
ATOM    285 HD21 LEU A  19      44.843  -2.771 -45.080  1.00 40.72           H  
ATOM    286 HD22 LEU A  19      45.637  -3.068 -46.639  1.00 40.72           H  
ATOM    287 HD23 LEU A  19      44.064  -2.248 -46.592  1.00 40.72           H  
ATOM    288  N   GLN A  20      40.728  -4.526 -48.926  1.00 42.93           N  
ATOM    289  H   GLN A  20      41.263  -4.618 -49.778  1.00 42.93           H  
ATOM    290  CA  GLN A  20      39.399  -3.901 -48.987  1.00 42.93           C  
ATOM    291  HA  GLN A  20      39.312  -3.181 -48.174  1.00 42.93           H  
ATOM    292  C   GLN A  20      38.284  -4.926 -48.772  1.00 42.93           C  
ATOM    293  CB  GLN A  20      39.181  -3.167 -50.319  1.00 42.93           C  
ATOM    294  HB2 GLN A  20      38.116  -3.196 -50.551  1.00 42.93           H  
ATOM    295  HB3 GLN A  20      39.711  -3.675 -51.125  1.00 42.93           H  
ATOM    296  O   GLN A  20      37.354  -4.654 -48.008  1.00 42.93           O  
ATOM    297  CG  GLN A  20      39.597  -1.689 -50.260  1.00 42.93           C  
ATOM    298  HG2 GLN A  20      40.682  -1.622 -50.180  1.00 42.93           H  
ATOM    299  HG3 GLN A  20      39.152  -1.222 -49.381  1.00 42.93           H  
ATOM    300  CD  GLN A  20      39.139  -0.907 -51.491  1.00 42.93           C  
ATOM    301  NE2 GLN A  20      39.335   0.392 -51.532  1.00 42.93           N  
ATOM    302 HE21 GLN A  20      39.038   0.828 -52.393  1.00 42.93           H  
ATOM    303 HE22 GLN A  20      39.855   0.880 -50.817  1.00 42.93           H  
ATOM    304  OE1 GLN A  20      38.567  -1.431 -52.425  1.00 42.93           O  
ATOM    305  N   LYS A  21      38.409  -6.121 -49.369  1.00 46.14           N  
ATOM    306  H   LYS A  21      39.187  -6.260 -49.998  1.00 46.14           H  
ATOM    307  CA  LYS A  21      37.479  -7.237 -49.129  1.00 46.14           C  
ATOM    308  HA  LYS A  21      36.468  -6.917 -49.380  1.00 46.14           H  
ATOM    309  C   LYS A  21      37.423  -7.631 -47.657  1.00 46.14           C  
ATOM    310  CB  LYS A  21      37.867  -8.453 -49.988  1.00 46.14           C  
ATOM    311  HB2 LYS A  21      38.909  -8.378 -50.299  1.00 46.14           H  
ATOM    312  HB3 LYS A  21      37.760  -9.364 -49.399  1.00 46.14           H  
ATOM    313  O   LYS A  21      36.343  -7.895 -47.140  1.00 46.14           O  
ATOM    314  CG  LYS A  21      36.961  -8.577 -51.218  1.00 46.14           C  
ATOM    315  HG2 LYS A  21      37.041  -7.671 -51.818  1.00 46.14           H  
ATOM    316  HG3 LYS A  21      35.928  -8.703 -50.893  1.00 46.14           H  
ATOM    317  CD  LYS A  21      37.380  -9.787 -52.062  1.00 46.14           C  
ATOM    318  HD2 LYS A  21      37.340 -10.689 -51.452  1.00 46.14           H  
ATOM    319  HD3 LYS A  21      38.404  -9.634 -52.404  1.00 46.14           H  
ATOM    320  CE  LYS A  21      36.451  -9.938 -53.271  1.00 46.14           C  
ATOM    321  HE2 LYS A  21      36.417  -8.985 -53.799  1.00 46.14           H  
ATOM    322  HE3 LYS A  21      35.444 -10.162 -52.917  1.00 46.14           H  
ATOM    323  NZ  LYS A  21      36.930 -11.002 -54.188  1.00 46.14           N  
ATOM    324  HZ1 LYS A  21      36.319 -11.086 -54.988  1.00 46.14           H  
ATOM    325  HZ2 LYS A  21      36.979 -11.893 -53.715  1.00 46.14           H  
ATOM    326  HZ3 LYS A  21      37.853 -10.772 -54.528  1.00 46.14           H  
ATOM    327  N   LEU A  22      38.565  -7.642 -46.967  1.00 46.47           N  
ATOM    328  H   LEU A  22      39.433  -7.486 -47.460  1.00 46.47           H  
ATOM    329  CA  LEU A  22      38.599  -7.988 -45.547  1.00 46.47           C  
ATOM    330  HA  LEU A  22      38.067  -8.932 -45.429  1.00 46.47           H  
ATOM    331  C   LEU A  22      37.878  -6.942 -44.684  1.00 46.47           C  
ATOM    332  CB  LEU A  22      40.054  -8.168 -45.080  1.00 46.47           C  
ATOM    333  HB2 LEU A  22      40.717  -8.307 -45.934  1.00 46.47           H  
ATOM    334  HB3 LEU A  22      40.380  -7.260 -44.572  1.00 46.47           H  
ATOM    335  O   LEU A  22      37.144  -7.301 -43.765  1.00 46.47           O  
ATOM    336  CG  LEU A  22      40.183  -9.379 -44.135  1.00 46.47           C  
ATOM    337  HG  LEU A  22      39.223  -9.594 -43.666  1.00 46.47           H  
ATOM    338  CD1 LEU A  22      40.644 -10.606 -44.923  1.00 46.47           C  
ATOM    339 HD11 LEU A  22      39.935 -10.817 -45.724  1.00 46.47           H  
ATOM    340 HD12 LEU A  22      40.690 -11.470 -44.260  1.00 46.47           H  
ATOM    341 HD13 LEU A  22      41.631 -10.434 -45.352  1.00 46.47           H  
ATOM    342  CD2 LEU A  22      41.185  -9.102 -43.018  1.00 46.47           C  
ATOM    343 HD21 LEU A  22      41.263  -9.977 -42.373  1.00 46.47           H  
ATOM    344 HD22 LEU A  22      40.843  -8.258 -42.419  1.00 46.47           H  
ATOM    345 HD23 LEU A  22      42.165  -8.878 -43.440  1.00 46.47           H  
ATOM    346  N   LYS A  23      38.048  -5.648 -44.995  1.00 46.19           N  
ATOM    347  H   LYS A  23      38.678  -5.422 -45.752  1.00 46.19           H  
ATOM    348  CA  LYS A  23      37.332  -4.569 -44.297  1.00 46.19           C  
ATOM    349  HA  LYS A  23      37.481  -4.683 -43.224  1.00 46.19           H  
ATOM    350  C   LYS A  23      35.826  -4.667 -44.507  1.00 46.19           C  
ATOM    351  CB  LYS A  23      37.831  -3.182 -44.728  1.00 46.19           C  
ATOM    352  HB2 LYS A  23      37.978  -3.157 -45.808  1.00 46.19           H  
ATOM    353  HB3 LYS A  23      37.065  -2.449 -44.473  1.00 46.19           H  
ATOM    354  O   LYS A  23      35.095  -4.581 -43.527  1.00 46.19           O  
ATOM    355  CG  LYS A  23      39.126  -2.778 -44.012  1.00 46.19           C  
ATOM    356  HG2 LYS A  23      39.937  -3.436 -44.323  1.00 46.19           H  
ATOM    357  HG3 LYS A  23      38.986  -2.872 -42.935  1.00 46.19           H  
ATOM    358  CD  LYS A  23      39.481  -1.323 -44.348  1.00 46.19           C  
ATOM    359  HD2 LYS A  23      39.649  -1.239 -45.421  1.00 46.19           H  
ATOM    360  HD3 LYS A  23      38.648  -0.678 -44.066  1.00 46.19           H  
ATOM    361  CE  LYS A  23      40.740  -0.889 -43.590  1.00 46.19           C  
ATOM    362  HE2 LYS A  23      41.557  -1.555 -43.868  1.00 46.19           H  
ATOM    363  HE3 LYS A  23      40.563  -1.011 -42.522  1.00 46.19           H  
ATOM    364  NZ  LYS A  23      41.104   0.520 -43.890  1.00 46.19           N  
ATOM    365  HZ1 LYS A  23      40.359   1.147 -43.622  1.00 46.19           H  
ATOM    366  HZ2 LYS A  23      41.937   0.786 -43.385  1.00 46.19           H  
ATOM    367  HZ3 LYS A  23      41.284   0.641 -44.877  1.00 46.19           H  
ATOM    368  N   SER A  24      35.360  -4.866 -45.743  1.00 49.99           N  
ATOM    369  H   SER A  24      36.008  -4.960 -46.512  1.00 49.99           H  
ATOM    370  CA  SER A  24      33.922  -5.004 -46.004  1.00 49.99           C  
ATOM    371  HA  SER A  24      33.415  -4.142 -45.572  1.00 49.99           H  
ATOM    372  C   SER A  24      33.344  -6.243 -45.323  1.00 49.99           C  
ATOM    373  CB  SER A  24      33.618  -5.004 -47.504  1.00 49.99           C  
ATOM    374  HB2 SER A  24      32.537  -4.998 -47.645  1.00 49.99           H  
ATOM    375  HB3 SER A  24      34.033  -4.102 -47.952  1.00 49.99           H  
ATOM    376  O   SER A  24      32.269  -6.149 -44.733  1.00 49.99           O  
ATOM    377  OG  SER A  24      34.159  -6.137 -48.147  1.00 49.99           O  
ATOM    378  HG  SER A  24      33.968  -6.073 -49.086  1.00 49.99           H  
ATOM    379  N   LEU A  25      34.087  -7.358 -45.309  1.00 44.72           N  
ATOM    380  H   LEU A  25      34.915  -7.383 -45.886  1.00 44.72           H  
ATOM    381  CA  LEU A  25      33.745  -8.549 -44.534  1.00 44.72           C  
ATOM    382  HA  LEU A  25      32.768  -8.904 -44.862  1.00 44.72           H  
ATOM    383  C   LEU A  25      33.607  -8.217 -43.052  1.00 44.72           C  
ATOM    384  CB  LEU A  25      34.786  -9.661 -44.763  1.00 44.72           C  
ATOM    385  HB2 LEU A  25      35.759  -9.206 -44.949  1.00 44.72           H  
ATOM    386  HB3 LEU A  25      34.885 -10.266 -43.861  1.00 44.72           H  
ATOM    387  O   LEU A  25      32.560  -8.512 -42.495  1.00 44.72           O  
ATOM    388  CG  LEU A  25      34.412 -10.587 -45.931  1.00 44.72           C  
ATOM    389  HG  LEU A  25      33.996  -9.998 -46.749  1.00 44.72           H  
ATOM    390  CD1 LEU A  25      35.648 -11.321 -46.451  1.00 44.72           C  
ATOM    391 HD11 LEU A  25      35.365 -11.984 -47.269  1.00 44.72           H  
ATOM    392 HD12 LEU A  25      36.375 -10.598 -46.822  1.00 44.72           H  
ATOM    393 HD13 LEU A  25      36.098 -11.908 -45.651  1.00 44.72           H  
ATOM    394  CD2 LEU A  25      33.387 -11.635 -45.486  1.00 44.72           C  
ATOM    395 HD21 LEU A  25      33.803 -12.255 -44.692  1.00 44.72           H  
ATOM    396 HD22 LEU A  25      33.119 -12.270 -46.331  1.00 44.72           H  
ATOM    397 HD23 LEU A  25      32.485 -11.147 -45.118  1.00 44.72           H  
ATOM    398  N   LEU A  26      34.585  -7.553 -42.429  1.00 44.28           N  
ATOM    399  H   LEU A  26      35.422  -7.343 -42.955  1.00 44.28           H  
ATOM    400  CA  LEU A  26      34.539  -7.177 -41.010  1.00 44.28           C  
ATOM    401  HA  LEU A  26      34.416  -8.081 -40.413  1.00 44.28           H  
ATOM    402  C   LEU A  26      33.355  -6.269 -40.674  1.00 44.28           C  
ATOM    403  CB  LEU A  26      35.848  -6.477 -40.612  1.00 44.28           C  
ATOM    404  HB2 LEU A  26      36.159  -5.829 -41.432  1.00 44.28           H  
ATOM    405  HB3 LEU A  26      35.669  -5.841 -39.746  1.00 44.28           H  
ATOM    406  O   LEU A  26      32.703  -6.486 -39.655  1.00 44.28           O  
ATOM    407  CG  LEU A  26      36.987  -7.447 -40.265  1.00 44.28           C  
ATOM    408  HG  LEU A  26      37.050  -8.231 -41.019  1.00 44.28           H  
ATOM    409  CD1 LEU A  26      38.309  -6.679 -40.244  1.00 44.28           C  
ATOM    410 HD11 LEU A  26      38.268  -5.878 -39.505  1.00 44.28           H  
ATOM    411 HD12 LEU A  26      38.500  -6.261 -41.232  1.00 44.28           H  
ATOM    412 HD13 LEU A  26      39.121  -7.362 -39.994  1.00 44.28           H  
ATOM    413  CD2 LEU A  26      36.781  -8.082 -38.885  1.00 44.28           C  
ATOM    414 HD21 LEU A  26      35.868  -8.678 -38.877  1.00 44.28           H  
ATOM    415 HD22 LEU A  26      36.717  -7.311 -38.117  1.00 44.28           H  
ATOM    416 HD23 LEU A  26      37.617  -8.744 -38.662  1.00 44.28           H  
ATOM    417  N   THR A  27      33.047  -5.280 -41.517  1.00 44.26           N  
ATOM    418  H   THR A  27      33.657  -5.086 -42.298  1.00 44.26           H  
ATOM    419  CA  THR A  27      31.883  -4.408 -41.302  1.00 44.26           C  
ATOM    420  HA  THR A  27      31.943  -3.995 -40.295  1.00 44.26           H  
ATOM    421  C   THR A  27      30.588  -5.204 -41.402  1.00 44.26           C  
ATOM    422  CB  THR A  27      31.824  -3.242 -42.298  1.00 44.26           C  
ATOM    423  HB  THR A  27      31.421  -3.588 -43.250  1.00 44.26           H  
ATOM    424  O   THR A  27      29.731  -5.072 -40.530  1.00 44.26           O  
ATOM    425  CG2 THR A  27      30.975  -2.094 -41.757  1.00 44.26           C  
ATOM    426 HG21 THR A  27      30.948  -1.280 -42.482  1.00 44.26           H  
ATOM    427 HG22 THR A  27      29.954  -2.436 -41.588  1.00 44.26           H  
ATOM    428 HG23 THR A  27      31.391  -1.728 -40.818  1.00 44.26           H  
ATOM    429  OG1 THR A  27      33.099  -2.697 -42.522  1.00 44.26           O  
ATOM    430  HG1 THR A  27      33.024  -2.089 -43.262  1.00 44.26           H  
ATOM    431  N   ASN A  28      30.475  -6.084 -42.405  1.00 42.05           N  
ATOM    432  H   ASN A  28      31.216  -6.156 -43.087  1.00 42.05           H  
ATOM    433  CA  ASN A  28      29.326  -6.977 -42.534  1.00 42.05           C  
ATOM    434  HA  ASN A  28      28.420  -6.375 -42.464  1.00 42.05           H  
ATOM    435  C   ASN A  28      29.255  -7.972 -41.382  1.00 42.05           C  
ATOM    436  CB  ASN A  28      29.359  -7.730 -43.881  1.00 42.05           C  
ATOM    437  HB2 ASN A  28      29.225  -8.798 -43.709  1.00 42.05           H  
ATOM    438  HB3 ASN A  28      30.325  -7.608 -44.371  1.00 42.05           H  
ATOM    439  O   ASN A  28      28.163  -8.258 -40.917  1.00 42.05           O  
ATOM    440  CG  ASN A  28      28.257  -7.305 -44.834  1.00 42.05           C  
ATOM    441  ND2 ASN A  28      28.385  -7.631 -46.097  1.00 42.05           N  
ATOM    442 HD21 ASN A  28      29.197  -8.136 -46.422  1.00 42.05           H  
ATOM    443 HD22 ASN A  28      27.627  -7.340 -46.698  1.00 42.05           H  
ATOM    444  OD1 ASN A  28      27.261  -6.707 -44.477  1.00 42.05           O  
ATOM    445  N   THR A  29      30.392  -8.463 -40.881  1.00 42.58           N  
ATOM    446  H   THR A  29      31.262  -8.181 -41.312  1.00 42.58           H  
ATOM    447  CA  THR A  29      30.401  -9.379 -39.739  1.00 42.58           C  
ATOM    448  HA  THR A  29      29.648 -10.144 -39.928  1.00 42.58           H  
ATOM    449  C   THR A  29      29.960  -8.629 -38.498  1.00 42.58           C  
ATOM    450  CB  THR A  29      31.734 -10.094 -39.429  1.00 42.58           C  
ATOM    451  HB  THR A  29      32.179  -9.652 -38.537  1.00 42.58           H  
ATOM    452  O   THR A  29      29.137  -9.155 -37.776  1.00 42.58           O  
ATOM    453  CG2 THR A  29      31.486 -11.578 -39.164  1.00 42.58           C  
ATOM    454 HG21 THR A  29      32.424 -12.065 -38.898  1.00 42.58           H  
ATOM    455 HG22 THR A  29      31.078 -12.055 -40.055  1.00 42.58           H  
ATOM    456 HG23 THR A  29      30.781 -11.695 -38.340  1.00 42.58           H  
ATOM    457  OG1 THR A  29      32.713 -10.067 -40.434  1.00 42.58           O  
ATOM    458  HG1 THR A  29      32.445  -9.485 -41.150  1.00 42.58           H  
ATOM    459  N   ARG A  30      30.408  -7.385 -38.270  1.00 36.32           N  
ATOM    460  H   ARG A  30      31.095  -7.004 -38.904  1.00 36.32           H  
ATOM    461  CA  ARG A  30      29.932  -6.553 -37.152  1.00 36.32           C  
ATOM    462  HA  ARG A  30      29.995  -7.139 -36.236  1.00 36.32           H  
ATOM    463  C   ARG A  30      28.454  -6.193 -37.260  1.00 36.32           C  
ATOM    464  CB  ARG A  30      30.776  -5.278 -36.999  1.00 36.32           C  
ATOM    465  HB2 ARG A  30      30.122  -4.451 -36.720  1.00 36.32           H  
ATOM    466  HB3 ARG A  30      31.251  -5.019 -37.945  1.00 36.32           H  
ATOM    467  O   ARG A  30      27.779  -6.229 -36.246  1.00 36.32           O  
ATOM    468  CG  ARG A  30      31.830  -5.431 -35.897  1.00 36.32           C  
ATOM    469  HG2 ARG A  30      31.336  -5.708 -34.966  1.00 36.32           H  
ATOM    470  HG3 ARG A  30      32.540  -6.211 -36.174  1.00 36.32           H  
ATOM    471  CD  ARG A  30      32.567  -4.103 -35.697  1.00 36.32           C  
ATOM    472  HD2 ARG A  30      33.129  -3.880 -36.605  1.00 36.32           H  
ATOM    473  HD3 ARG A  30      31.831  -3.316 -35.535  1.00 36.32           H  
ATOM    474  NE  ARG A  30      33.479  -4.154 -34.539  1.00 36.32           N  
ATOM    475  HE  ARG A  30      33.421  -4.975 -33.953  1.00 36.32           H  
ATOM    476  NH1 ARG A  30      34.463  -2.102 -34.850  1.00 36.32           N  
ATOM    477 HH11 ARG A  30      33.876  -1.959 -35.660  1.00 36.32           H  
ATOM    478 HH12 ARG A  30      35.086  -1.375 -34.530  1.00 36.32           H  
ATOM    479  NH2 ARG A  30      35.058  -3.356 -33.103  1.00 36.32           N  
ATOM    480 HH21 ARG A  30      35.686  -2.622 -32.806  1.00 36.32           H  
ATOM    481 HH22 ARG A  30      34.961  -4.183 -32.532  1.00 36.32           H  
ATOM    482  CZ  ARG A  30      34.327  -3.208 -34.171  1.00 36.32           C  
ATOM    483  N   GLN A  31      27.939  -5.874 -38.446  1.00 39.90           N  
ATOM    484  H   GLN A  31      28.552  -5.800 -39.246  1.00 39.90           H  
ATOM    485  CA  GLN A  31      26.497  -5.659 -38.626  1.00 39.90           C  
ATOM    486  HA  GLN A  31      26.130  -5.022 -37.821  1.00 39.90           H  
ATOM    487  C   GLN A  31      25.691  -6.962 -38.539  1.00 39.90           C  
ATOM    488  CB  GLN A  31      26.215  -4.968 -39.965  1.00 39.90           C  
ATOM    489  HB2 GLN A  31      25.169  -5.133 -40.223  1.00 39.90           H  
ATOM    490  HB3 GLN A  31      26.829  -5.408 -40.750  1.00 39.90           H  
ATOM    491  O   GLN A  31      24.539  -6.933 -38.115  1.00 39.90           O  
ATOM    492  CG  GLN A  31      26.437  -3.451 -39.903  1.00 39.90           C  
ATOM    493  HG2 GLN A  31      25.875  -3.042 -39.064  1.00 39.90           H  
ATOM    494  HG3 GLN A  31      27.496  -3.241 -39.750  1.00 39.90           H  
ATOM    495  CD  GLN A  31      25.974  -2.756 -41.181  1.00 39.90           C  
ATOM    496  NE2 GLN A  31      25.723  -1.467 -41.144  1.00 39.90           N  
ATOM    497 HE21 GLN A  31      25.796  -0.943 -40.283  1.00 39.90           H  
ATOM    498 HE22 GLN A  31      25.395  -1.065 -42.011  1.00 39.90           H  
ATOM    499  OE1 GLN A  31      25.828  -3.343 -42.237  1.00 39.90           O  
ATOM    500  N   GLN A  32      26.276  -8.101 -38.927  1.00 38.31           N  
ATOM    501  H   GLN A  32      27.177  -8.051 -39.379  1.00 38.31           H  
ATOM    502  CA  GLN A  32      25.701  -9.431 -38.712  1.00 38.31           C  
ATOM    503  HA  GLN A  32      24.623  -9.362 -38.853  1.00 38.31           H  
ATOM    504  C   GLN A  32      25.888  -9.951 -37.291  1.00 38.31           C  
ATOM    505  CB  GLN A  32      26.238 -10.477 -39.690  1.00 38.31           C  
ATOM    506  HB2 GLN A  32      27.317 -10.388 -39.810  1.00 38.31           H  
ATOM    507  HB3 GLN A  32      26.043 -11.461 -39.264  1.00 38.31           H  
ATOM    508  O   GLN A  32      25.089 -10.786 -36.875  1.00 38.31           O  
ATOM    509  CG  GLN A  32      25.532 -10.434 -41.047  1.00 38.31           C  
ATOM    510  HG2 GLN A  32      24.463 -10.291 -40.895  1.00 38.31           H  
ATOM    511  HG3 GLN A  32      25.915  -9.605 -41.644  1.00 38.31           H  
ATOM    512  CD  GLN A  32      25.744 -11.741 -41.801  1.00 38.31           C  
ATOM    513  NE2 GLN A  32      24.803 -12.159 -42.619  1.00 38.31           N  
ATOM    514 HE21 GLN A  32      23.976 -11.604 -42.787  1.00 38.31           H  
ATOM    515 HE22 GLN A  32      24.999 -13.030 -43.091  1.00 38.31           H  
ATOM    516  OE1 GLN A  32      26.744 -12.426 -41.670  1.00 38.31           O  
ATOM    517  N   ILE A  33      26.781  -9.363 -36.490  1.00 36.79           N  
ATOM    518  H   ILE A  33      27.494  -8.789 -36.917  1.00 36.79           H  
ATOM    519  CA  ILE A  33      26.548  -9.202 -35.056  1.00 36.79           C  
ATOM    520  HA  ILE A  33      26.153 -10.145 -34.679  1.00 36.79           H  
ATOM    521  C   ILE A  33      25.423  -8.158 -34.916  1.00 36.79           C  
ATOM    522  CB  ILE A  33      27.818  -8.876 -34.216  1.00 36.79           C  
ATOM    523  HB  ILE A  33      28.100  -7.838 -34.390  1.00 36.79           H  
ATOM    524  O   ILE A  33      25.525  -7.161 -34.209  1.00 36.79           O  
ATOM    525  CG1 ILE A  33      29.049  -9.766 -34.510  1.00 36.79           C  
ATOM    526 HG12 ILE A  33      29.156  -9.935 -35.581  1.00 36.79           H  
ATOM    527 HG13 ILE A  33      28.905 -10.749 -34.061  1.00 36.79           H  
ATOM    528  CG2 ILE A  33      27.491  -9.054 -32.717  1.00 36.79           C  
ATOM    529 HG21 ILE A  33      26.655  -8.420 -32.422  1.00 36.79           H  
ATOM    530 HG22 ILE A  33      27.227 -10.090 -32.507  1.00 36.79           H  
ATOM    531 HG23 ILE A  33      28.342  -8.768 -32.098  1.00 36.79           H  
ATOM    532  CD1 ILE A  33      30.372  -9.171 -33.999  1.00 36.79           C  
ATOM    533 HD11 ILE A  33      30.497  -8.152 -34.365  1.00 36.79           H  
ATOM    534 HD12 ILE A  33      30.395  -9.168 -32.910  1.00 36.79           H  
ATOM    535 HD13 ILE A  33      31.200  -9.782 -34.360  1.00 36.79           H  
ATOM    536  N   LYS A  34      24.268  -8.429 -35.542  1.00 38.89           N  
ATOM    537  H   LYS A  34      24.300  -9.234 -36.150  1.00 38.89           H  
ATOM    538  CA  LYS A  34      23.028  -8.302 -34.798  1.00 38.89           C  
ATOM    539  HA  LYS A  34      22.811  -7.259 -34.570  1.00 38.89           H  
ATOM    540  C   LYS A  34      23.343  -9.051 -33.519  1.00 38.89           C  
ATOM    541  CB  LYS A  34      21.861  -8.974 -35.546  1.00 38.89           C  
ATOM    542  HB2 LYS A  34      21.050  -9.131 -34.836  1.00 38.89           H  
ATOM    543  HB3 LYS A  34      22.174  -9.946 -35.926  1.00 38.89           H  
ATOM    544  O   LYS A  34      23.708 -10.228 -33.602  1.00 38.89           O  
ATOM    545  CG  LYS A  34      21.337  -8.108 -36.699  1.00 38.89           C  
ATOM    546  HG2 LYS A  34      21.073  -7.125 -36.309  1.00 38.89           H  
ATOM    547  HG3 LYS A  34      22.117  -7.991 -37.451  1.00 38.89           H  
ATOM    548  CD  LYS A  34      20.098  -8.741 -37.345  1.00 38.89           C  
ATOM    549  HD2 LYS A  34      20.382  -9.682 -37.817  1.00 38.89           H  
ATOM    550  HD3 LYS A  34      19.356  -8.937 -36.571  1.00 38.89           H  
ATOM    551  CE  LYS A  34      19.513  -7.780 -38.386  1.00 38.89           C  
ATOM    552  HE2 LYS A  34      20.267  -7.597 -39.152  1.00 38.89           H  
ATOM    553  HE3 LYS A  34      19.305  -6.830 -37.894  1.00 38.89           H  
ATOM    554  NZ  LYS A  34      18.271  -8.320 -38.993  1.00 38.89           N  
ATOM    555  HZ1 LYS A  34      18.456  -9.195 -39.462  1.00 38.89           H  
ATOM    556  HZ2 LYS A  34      17.577  -8.480 -38.276  1.00 38.89           H  
ATOM    557  HZ3 LYS A  34      17.890  -7.664 -39.660  1.00 38.89           H  
ATOM    558  N   SER A  35      23.307  -8.366 -32.376  1.00 46.26           N  
ATOM    559  H   SER A  35      23.037  -7.393 -32.392  1.00 46.26           H  
ATOM    560  CA  SER A  35      23.169  -9.065 -31.104  1.00 46.26           C  
ATOM    561  HA  SER A  35      24.109  -9.543 -30.827  1.00 46.26           H  
ATOM    562  C   SER A  35      22.111 -10.112 -31.380  1.00 46.26           C  
ATOM    563  CB  SER A  35      22.726  -8.106 -29.990  1.00 46.26           C  
ATOM    564  HB2 SER A  35      22.360  -8.679 -29.138  1.00 46.26           H  
ATOM    565  HB3 SER A  35      23.591  -7.525 -29.669  1.00 46.26           H  
ATOM    566  O   SER A  35      21.008  -9.752 -31.792  1.00 46.26           O  
ATOM    567  OG  SER A  35      21.723  -7.207 -30.429  1.00 46.26           O  
ATOM    568  HG  SER A  35      20.874  -7.499 -30.088  1.00 46.26           H  
ATOM    569  N   GLN A  36      22.517 -11.384 -31.402  1.00 50.78           N  
ATOM    570  H   GLN A  36      23.472 -11.607 -31.161  1.00 50.78           H  
ATOM    571  CA  GLN A  36      21.624 -12.461 -31.778  1.00 50.78           C  
ATOM    572  HA  GLN A  36      21.126 -12.212 -32.714  1.00 50.78           H  
ATOM    573  C   GLN A  36      20.629 -12.445 -30.641  1.00 50.78           C  
ATOM    574  CB  GLN A  36      22.398 -13.788 -31.920  1.00 50.78           C  
ATOM    575  HB2 GLN A  36      22.266 -14.407 -31.033  1.00 50.78           H  
ATOM    576  HB3 GLN A  36      23.463 -13.582 -32.025  1.00 50.78           H  
ATOM    577  O   GLN A  36      20.957 -12.919 -29.557  1.00 50.78           O  
ATOM    578  CG  GLN A  36      21.950 -14.579 -33.155  1.00 50.78           C  
ATOM    579  HG2 GLN A  36      22.142 -13.977 -34.043  1.00 50.78           H  
ATOM    580  HG3 GLN A  36      20.880 -14.779 -33.094  1.00 50.78           H  
ATOM    581  CD  GLN A  36      22.689 -15.909 -33.297  1.00 50.78           C  
ATOM    582  NE2 GLN A  36      22.665 -16.515 -34.464  1.00 50.78           N  
ATOM    583 HE21 GLN A  36      22.201 -16.092 -35.255  1.00 50.78           H  
ATOM    584 HE22 GLN A  36      23.190 -17.376 -34.515  1.00 50.78           H  
ATOM    585  OE1 GLN A  36      23.292 -16.445 -32.384  1.00 50.78           O  
ATOM    586  N   THR A  37      19.527 -11.722 -30.843  1.00 62.25           N  
ATOM    587  H   THR A  37      19.459 -11.154 -31.675  1.00 62.25           H  
ATOM    588  CA  THR A  37      18.586 -11.414 -29.789  1.00 62.25           C  
ATOM    589  HA  THR A  37      19.121 -10.975 -28.947  1.00 62.25           H  
ATOM    590  C   THR A  37      18.053 -12.760 -29.406  1.00 62.25           C  
ATOM    591  CB  THR A  37      17.466 -10.466 -30.237  1.00 62.25           C  
ATOM    592  HB  THR A  37      16.582 -11.022 -30.549  1.00 62.25           H  
ATOM    593  O   THR A  37      17.356 -13.413 -30.188  1.00 62.25           O  
ATOM    594  CG2 THR A  37      17.119  -9.556 -29.081  1.00 62.25           C  
ATOM    595 HG21 THR A  37      16.296  -8.895 -29.351  1.00 62.25           H  
ATOM    596 HG22 THR A  37      17.982  -8.951 -28.802  1.00 62.25           H  
ATOM    597 HG23 THR A  37      16.829 -10.175 -28.232  1.00 62.25           H  
ATOM    598  OG1 THR A  37      17.854  -9.600 -31.279  1.00 62.25           O  
ATOM    599  HG1 THR A  37      17.200  -8.897 -31.271  1.00 62.25           H  
ATOM    600  N   GLN A  38      18.575 -13.267 -28.298  1.00 79.48           N  
ATOM    601  H   GLN A  38      19.209 -12.720 -27.734  1.00 79.48           H  
ATOM    602  CA  GLN A  38      18.335 -14.636 -27.947  1.00 79.48           C  
ATOM    603  HA  GLN A  38      18.476 -15.237 -28.846  1.00 79.48           H  
ATOM    604  C   GLN A  38      16.848 -14.628 -27.591  1.00 79.48           C  
ATOM    605  CB  GLN A  38      19.379 -15.087 -26.902  1.00 79.48           C  
ATOM    606  HB2 GLN A  38      18.996 -15.006 -25.885  1.00 79.48           H  
ATOM    607  HB3 GLN A  38      20.244 -14.425 -26.954  1.00 79.48           H  
ATOM    608  O   GLN A  38      16.380 -13.778 -26.834  1.00 79.48           O  
ATOM    609  CG  GLN A  38      19.885 -16.509 -27.179  1.00 79.48           C  
ATOM    610  HG2 GLN A  38      20.420 -16.513 -28.129  1.00 79.48           H  
ATOM    611  HG3 GLN A  38      19.031 -17.182 -27.253  1.00 79.48           H  
ATOM    612  CD  GLN A  38      20.821 -17.034 -26.091  1.00 79.48           C  
ATOM    613  NE2 GLN A  38      21.966 -16.431 -25.874  1.00 79.48           N  
ATOM    614 HE21 GLN A  38      22.350 -16.618 -24.959  1.00 79.48           H  
ATOM    615 HE22 GLN A  38      22.070 -15.490 -26.228  1.00 79.48           H  
ATOM    616  OE1 GLN A  38      20.566 -18.051 -25.465  1.00 79.48           O  
ATOM    617  N   GLN A  39      16.078 -15.469 -28.272  1.00 86.46           N  
ATOM    618  H   GLN A  39      16.500 -16.064 -28.971  1.00 86.46           H  
ATOM    619  CA  GLN A  39      14.633 -15.514 -28.127  1.00 86.46           C  
ATOM    620  HA  GLN A  39      14.332 -14.834 -27.330  1.00 86.46           H  
ATOM    621  C   GLN A  39      14.256 -16.930 -27.732  1.00 86.46           C  
ATOM    622  CB  GLN A  39      13.938 -15.054 -29.416  1.00 86.46           C  
ATOM    623  HB2 GLN A  39      14.156 -15.768 -30.211  1.00 86.46           H  
ATOM    624  HB3 GLN A  39      14.334 -14.081 -29.706  1.00 86.46           H  
ATOM    625  O   GLN A  39      14.659 -17.896 -28.387  1.00 86.46           O  
ATOM    626  CG  GLN A  39      12.415 -14.929 -29.234  1.00 86.46           C  
ATOM    627  HG2 GLN A  39      12.001 -15.872 -28.878  1.00 86.46           H  
ATOM    628  HG3 GLN A  39      12.214 -14.161 -28.487  1.00 86.46           H  
ATOM    629  CD  GLN A  39      11.692 -14.565 -30.529  1.00 86.46           C  
ATOM    630  NE2 GLN A  39      10.501 -14.024 -30.460  1.00 86.46           N  
ATOM    631 HE21 GLN A  39      10.139 -13.688 -31.341  1.00 86.46           H  
ATOM    632 HE22 GLN A  39      10.178 -13.663 -29.574  1.00 86.46           H  
ATOM    633  OE1 GLN A  39      12.153 -14.776 -31.636  1.00 86.46           O  
ATOM    634  N   VAL A  40      13.471 -17.068 -26.668  1.00 87.58           N  
ATOM    635  H   VAL A  40      13.200 -16.238 -26.162  1.00 87.58           H  
ATOM    636  CA  VAL A  40      12.914 -18.363 -26.273  1.00 87.58           C  
ATOM    637  HA  VAL A  40      13.091 -19.085 -27.070  1.00 87.58           H  
ATOM    638  C   VAL A  40      11.423 -18.231 -26.097  1.00 87.58           C  
ATOM    639  CB  VAL A  40      13.556 -18.929 -25.002  1.00 87.58           C  
ATOM    640  HB  VAL A  40      13.332 -18.243 -24.185  1.00 87.58           H  
ATOM    641  O   VAL A  40      10.935 -17.364 -25.380  1.00 87.58           O  
ATOM    642  CG1 VAL A  40      12.978 -20.287 -24.583  1.00 87.58           C  
ATOM    643 HG11 VAL A  40      13.061 -20.997 -25.406  1.00 87.58           H  
ATOM    644 HG12 VAL A  40      11.932 -20.173 -24.300  1.00 87.58           H  
ATOM    645 HG13 VAL A  40      13.521 -20.659 -23.715  1.00 87.58           H  
ATOM    646  CG2 VAL A  40      15.067 -19.130 -25.220  1.00 87.58           C  
ATOM    647 HG21 VAL A  40      15.238 -19.788 -26.072  1.00 87.58           H  
ATOM    648 HG22 VAL A  40      15.526 -19.559 -24.329  1.00 87.58           H  
ATOM    649 HG23 VAL A  40      15.551 -18.177 -25.431  1.00 87.58           H  
ATOM    650  N   THR A  41      10.707 -19.157 -26.720  1.00 91.77           N  
ATOM    651  H   THR A  41      11.182 -19.804 -27.332  1.00 91.77           H  
ATOM    652  CA  THR A  41       9.273 -19.321 -26.530  1.00 91.77           C  
ATOM    653  HA  THR A  41       8.881 -18.451 -26.004  1.00 91.77           H  
ATOM    654  C   THR A  41       9.008 -20.556 -25.677  1.00 91.77           C  
ATOM    655  CB  THR A  41       8.546 -19.384 -27.874  1.00 91.77           C  
ATOM    656  HB  THR A  41       8.902 -20.250 -28.434  1.00 91.77           H  
ATOM    657  O   THR A  41       9.450 -21.662 -25.994  1.00 91.77           O  
ATOM    658  CG2 THR A  41       7.031 -19.482 -27.718  1.00 91.77           C  
ATOM    659 HG21 THR A  41       6.766 -20.428 -27.245  1.00 91.77           H  
ATOM    660 HG22 THR A  41       6.560 -19.425 -28.699  1.00 91.77           H  
ATOM    661 HG23 THR A  41       6.669 -18.663 -27.097  1.00 91.77           H  
ATOM    662  OG1 THR A  41       8.801 -18.224 -28.627  1.00 91.77           O  
ATOM    663  HG1 THR A  41       8.381 -17.479 -28.190  1.00 91.77           H  
ATOM    664  N   ILE A  42       8.252 -20.362 -24.604  1.00 91.74           N  
ATOM    665  H   ILE A  42       7.960 -19.414 -24.417  1.00 91.74           H  
ATOM    666  CA  ILE A  42       7.718 -21.385 -23.712  1.00 91.74           C  
ATOM    667  HA  ILE A  42       8.182 -22.350 -23.920  1.00 91.74           H  
ATOM    668  C   ILE A  42       6.224 -21.462 -24.000  1.00 91.74           C  
ATOM    669  CB  ILE A  42       7.986 -21.001 -22.242  1.00 91.74           C  
ATOM    670  HB  ILE A  42       7.491 -20.051 -22.044  1.00 91.74           H  
ATOM    671  O   ILE A  42       5.492 -20.503 -23.765  1.00 91.74           O  
ATOM    672  CG1 ILE A  42       9.496 -20.831 -21.959  1.00 91.74           C  
ATOM    673 HG12 ILE A  42      10.001 -20.357 -22.800  1.00 91.74           H  
ATOM    674 HG13 ILE A  42       9.950 -21.812 -21.817  1.00 91.74           H  
ATOM    675  CG2 ILE A  42       7.394 -22.070 -21.301  1.00 91.74           C  
ATOM    676 HG21 ILE A  42       7.543 -21.779 -20.261  1.00 91.74           H  
ATOM    677 HG22 ILE A  42       6.320 -22.168 -21.458  1.00 91.74           H  
ATOM    678 HG23 ILE A  42       7.876 -23.032 -21.471  1.00 91.74           H  
ATOM    679  CD1 ILE A  42       9.769 -19.945 -20.738  1.00 91.74           C  
ATOM    680 HD11 ILE A  42       9.197 -20.274 -19.871  1.00 91.74           H  
ATOM    681 HD12 ILE A  42       9.482 -18.918 -20.967  1.00 91.74           H  
ATOM    682 HD13 ILE A  42      10.833 -19.964 -20.503  1.00 91.74           H  
ATOM    683  N   LYS A  43       5.759 -22.589 -24.536  1.00 94.53           N  
ATOM    684  H   LYS A  43       6.398 -23.360 -24.667  1.00 94.53           H  
ATOM    685  CA  LYS A  43       4.334 -22.793 -24.816  1.00 94.53           C  
ATOM    686  HA  LYS A  43       3.839 -21.822 -24.852  1.00 94.53           H  
ATOM    687  C   LYS A  43       3.657 -23.557 -23.689  1.00 94.53           C  
ATOM    688  CB  LYS A  43       4.131 -23.469 -26.176  1.00 94.53           C  
ATOM    689  HB2 LYS A  43       4.651 -24.426 -26.187  1.00 94.53           H  
ATOM    690  HB3 LYS A  43       3.065 -23.647 -26.316  1.00 94.53           H  
ATOM    691  O   LYS A  43       4.303 -24.350 -23.017  1.00 94.53           O  
ATOM    692  CG  LYS A  43       4.646 -22.581 -27.318  1.00 94.53           C  
ATOM    693  HG2 LYS A  43       5.736 -22.588 -27.317  1.00 94.53           H  
ATOM    694  HG3 LYS A  43       4.299 -21.560 -27.157  1.00 94.53           H  
ATOM    695  CD  LYS A  43       4.136 -23.056 -28.683  1.00 94.53           C  
ATOM    696  HD2 LYS A  43       4.516 -24.057 -28.889  1.00 94.53           H  
ATOM    697  HD3 LYS A  43       3.047 -23.074 -28.663  1.00 94.53           H  
ATOM    698  CE  LYS A  43       4.616 -22.085 -29.767  1.00 94.53           C  
ATOM    699  HE2 LYS A  43       4.333 -21.076 -29.466  1.00 94.53           H  
ATOM    700  HE3 LYS A  43       5.705 -22.117 -29.812  1.00 94.53           H  
ATOM    701  NZ  LYS A  43       4.028 -22.391 -31.095  1.00 94.53           N  
ATOM    702  HZ1 LYS A  43       4.341 -21.710 -31.773  1.00 94.53           H  
ATOM    703  HZ2 LYS A  43       3.021 -22.327 -31.052  1.00 94.53           H  
ATOM    704  HZ3 LYS A  43       4.294 -23.311 -31.415  1.00 94.53           H  
ATOM    705  N   ASN A  44       2.350 -23.387 -23.545  1.00 93.23           N  
ATOM    706  H   ASN A  44       1.892 -22.715 -24.143  1.00 93.23           H  
ATOM    707  CA  ASN A  44       1.524 -24.160 -22.616  1.00 93.23           C  
ATOM    708  HA  ASN A  44       0.532 -23.715 -22.691  1.00 93.23           H  
ATOM    709  C   ASN A  44       1.938 -24.068 -21.130  1.00 93.23           C  
ATOM    710  CB  ASN A  44       1.400 -25.619 -23.088  1.00 93.23           C  
ATOM    711  HB2 ASN A  44       2.364 -26.114 -22.968  1.00 93.23           H  
ATOM    712  HB3 ASN A  44       0.685 -26.139 -22.450  1.00 93.23           H  
ATOM    713  O   ASN A  44       1.800 -25.040 -20.382  1.00 93.23           O  
ATOM    714  CG  ASN A  44       0.924 -25.778 -24.512  1.00 93.23           C  
ATOM    715  ND2 ASN A  44       1.381 -26.810 -25.180  1.00 93.23           N  
ATOM    716 HD21 ASN A  44       2.042 -27.417 -24.717  1.00 93.23           H  
ATOM    717 HD22 ASN A  44       0.936 -26.966 -26.073  1.00 93.23           H  
ATOM    718  OD1 ASN A  44       0.142 -25.017 -25.050  1.00 93.23           O  
ATOM    719  N   LEU A  45       2.452 -22.920 -20.686  1.00 94.11           N  
ATOM    720  H   LEU A  45       2.444 -22.116 -21.297  1.00 94.11           H  
ATOM    721  CA  LEU A  45       2.748 -22.694 -19.275  1.00 94.11           C  
ATOM    722  HA  LEU A  45       3.288 -23.562 -18.896  1.00 94.11           H  
ATOM    723  C   LEU A  45       1.442 -22.584 -18.488  1.00 94.11           C  
ATOM    724  CB  LEU A  45       3.639 -21.450 -19.126  1.00 94.11           C  
ATOM    725  HB2 LEU A  45       4.544 -21.588 -19.717  1.00 94.11           H  
ATOM    726  HB3 LEU A  45       3.101 -20.594 -19.534  1.00 94.11           H  
ATOM    727  O   LEU A  45       0.618 -21.717 -18.766  1.00 94.11           O  
ATOM    728  CG  LEU A  45       4.032 -21.133 -17.671  1.00 94.11           C  
ATOM    729  HG  LEU A  45       3.135 -21.031 -17.059  1.00 94.11           H  
ATOM    730  CD1 LEU A  45       4.925 -22.220 -17.067  1.00 94.11           C  
ATOM    731 HD11 LEU A  45       4.364 -23.147 -16.946  1.00 94.11           H  
ATOM    732 HD12 LEU A  45       5.798 -22.389 -17.697  1.00 94.11           H  
ATOM    733 HD13 LEU A  45       5.253 -21.908 -16.075  1.00 94.11           H  
ATOM    734  CD2 LEU A  45       4.788 -19.807 -17.627  1.00 94.11           C  
ATOM    735 HD21 LEU A  45       4.155 -19.010 -18.018  1.00 94.11           H  
ATOM    736 HD22 LEU A  45       5.045 -19.563 -16.596  1.00 94.11           H  
ATOM    737 HD23 LEU A  45       5.699 -19.868 -18.222  1.00 94.11           H  
ATOM    738  N   TYR A  46       1.248 -23.464 -17.509  1.00 95.73           N  
ATOM    739  H   TYR A  46       1.985 -24.113 -17.274  1.00 95.73           H  
ATOM    740  CA  TYR A  46       0.059 -23.442 -16.666  1.00 95.73           C  
ATOM    741  HA  TYR A  46      -0.784 -23.077 -17.253  1.00 95.73           H  
ATOM    742  C   TYR A  46       0.262 -22.487 -15.489  1.00 95.73           C  
ATOM    743  CB  TYR A  46      -0.274 -24.866 -16.205  1.00 95.73           C  
ATOM    744  HB2 TYR A  46       0.594 -25.291 -15.702  1.00 95.73           H  
ATOM    745  HB3 TYR A  46      -0.485 -25.479 -17.081  1.00 95.73           H  
ATOM    746  O   TYR A  46       1.189 -22.659 -14.701  1.00 95.73           O  
ATOM    747  CG  TYR A  46      -1.472 -24.926 -15.279  1.00 95.73           C  
ATOM    748  CD1 TYR A  46      -1.334 -25.401 -13.959  1.00 95.73           C  
ATOM    749  HD1 TYR A  46      -0.376 -25.757 -13.609  1.00 95.73           H  
ATOM    750  CD2 TYR A  46      -2.722 -24.465 -15.733  1.00 95.73           C  
ATOM    751  HD2 TYR A  46      -2.825 -24.076 -16.735  1.00 95.73           H  
ATOM    752  CE1 TYR A  46      -2.443 -25.413 -13.091  1.00 95.73           C  
ATOM    753  HE1 TYR A  46      -2.337 -25.786 -12.083  1.00 95.73           H  
ATOM    754  CE2 TYR A  46      -3.829 -24.468 -14.870  1.00 95.73           C  
ATOM    755  HE2 TYR A  46      -4.774 -24.067 -15.204  1.00 95.73           H  
ATOM    756  OH  TYR A  46      -4.780 -24.945 -12.743  1.00 95.73           O  
ATOM    757  HH  TYR A  46      -4.581 -25.125 -11.822  1.00 95.73           H  
ATOM    758  CZ  TYR A  46      -3.690 -24.938 -13.548  1.00 95.73           C  
ATOM    759  N   VAL A  47      -0.617 -21.502 -15.337  1.00 96.80           N  
ATOM    760  H   VAL A  47      -1.365 -21.420 -16.012  1.00 96.80           H  
ATOM    761  CA  VAL A  47      -0.605 -20.562 -14.213  1.00 96.80           C  
ATOM    762  HA  VAL A  47       0.415 -20.439 -13.851  1.00 96.80           H  
ATOM    763  C   VAL A  47      -1.451 -21.155 -13.086  1.00 96.80           C  
ATOM    764  CB  VAL A  47      -1.108 -19.176 -14.661  1.00 96.80           C  
ATOM    765  HB  VAL A  47      -2.151 -19.253 -14.967  1.00 96.80           H  
ATOM    766  O   VAL A  47      -2.675 -21.049 -13.098  1.00 96.80           O  
ATOM    767  CG1 VAL A  47      -1.003 -18.173 -13.513  1.00 96.80           C  
ATOM    768 HG11 VAL A  47      -1.641 -18.498 -12.691  1.00 96.80           H  
ATOM    769 HG12 VAL A  47       0.027 -18.085 -13.168  1.00 96.80           H  
ATOM    770 HG13 VAL A  47      -1.362 -17.196 -13.837  1.00 96.80           H  
ATOM    771  CG2 VAL A  47      -0.302 -18.625 -15.845  1.00 96.80           C  
ATOM    772 HG21 VAL A  47      -0.676 -17.637 -16.113  1.00 96.80           H  
ATOM    773 HG22 VAL A  47      -0.411 -19.274 -16.713  1.00 96.80           H  
ATOM    774 HG23 VAL A  47       0.753 -18.550 -15.579  1.00 96.80           H  
ATOM    775  N   SER A  48      -0.818 -21.836 -12.129  1.00 94.31           N  
ATOM    776  H   SER A  48       0.188 -21.921 -12.171  1.00 94.31           H  
ATOM    777  CA  SER A  48      -1.533 -22.578 -11.076  1.00 94.31           C  
ATOM    778  HA  SER A  48      -2.365 -23.114 -11.531  1.00 94.31           H  
ATOM    779  C   SER A  48      -2.129 -21.702  -9.978  1.00 94.31           C  
ATOM    780  CB  SER A  48      -0.607 -23.610 -10.436  1.00 94.31           C  
ATOM    781  HB2 SER A  48      -0.374 -24.369 -11.183  1.00 94.31           H  
ATOM    782  HB3 SER A  48      -1.122 -24.089  -9.603  1.00 94.31           H  
ATOM    783  O   SER A  48      -3.126 -22.075  -9.370  1.00 94.31           O  
ATOM    784  OG  SER A  48       0.609 -23.036  -9.983  1.00 94.31           O  
ATOM    785  HG  SER A  48       0.438 -22.389  -9.296  1.00 94.31           H  
ATOM    786  N   SER A  49      -1.523 -20.549  -9.721  1.00 95.15           N  
ATOM    787  H   SER A  49      -0.720 -20.289 -10.275  1.00 95.15           H  
ATOM    788  CA  SER A  49      -1.912 -19.596  -8.683  1.00 95.15           C  
ATOM    789  HA  SER A  49      -2.914 -19.827  -8.321  1.00 95.15           H  
ATOM    790  C   SER A  49      -1.932 -18.191  -9.266  1.00 95.15           C  
ATOM    791  CB  SER A  49      -0.946 -19.673  -7.497  1.00 95.15           C  
ATOM    792  HB2 SER A  49      -1.080 -20.627  -6.987  1.00 95.15           H  
ATOM    793  HB3 SER A  49      -1.156 -18.866  -6.795  1.00 95.15           H  
ATOM    794  O   SER A  49      -1.375 -17.935 -10.334  1.00 95.15           O  
ATOM    795  OG  SER A  49       0.385 -19.575  -7.960  1.00 95.15           O  
ATOM    796  HG  SER A  49       0.979 -19.474  -7.213  1.00 95.15           H  
ATOM    797  N   PHE A  50      -2.601 -17.267  -8.584  1.00 97.43           N  
ATOM    798  H   PHE A  50      -2.969 -17.484  -7.669  1.00 97.43           H  
ATOM    799  CA  PHE A  50      -2.624 -15.883  -9.029  1.00 97.43           C  
ATOM    800  HA  PHE A  50      -2.971 -15.832 -10.061  1.00 97.43           H  
ATOM    801  C   PHE A  50      -1.202 -15.340  -8.953  1.00 97.43           C  
ATOM    802  CB  PHE A  50      -3.585 -15.114  -8.146  1.00 97.43           C  
ATOM    803  HB2 PHE A  50      -3.229 -15.160  -7.117  1.00 97.43           H  
ATOM    804  HB3 PHE A  50      -4.552 -15.616  -8.191  1.00 97.43           H  
ATOM    805  O   PHE A  50      -0.566 -15.418  -7.904  1.00 97.43           O  
ATOM    806  CG  PHE A  50      -3.774 -13.668  -8.538  1.00 97.43           C  
ATOM    807  CD1 PHE A  50      -2.877 -12.693  -8.070  1.00 97.43           C  
ATOM    808  HD1 PHE A  50      -2.029 -12.978  -7.465  1.00 97.43           H  
ATOM    809  CD2 PHE A  50      -4.874 -13.291  -9.330  1.00 97.43           C  
ATOM    810  HD2 PHE A  50      -5.566 -14.035  -9.695  1.00 97.43           H  
ATOM    811  CE1 PHE A  50      -3.103 -11.340  -8.360  1.00 97.43           C  
ATOM    812  HE1 PHE A  50      -2.428 -10.594  -7.965  1.00 97.43           H  
ATOM    813  CE2 PHE A  50      -5.089 -11.936  -9.629  1.00 97.43           C  
ATOM    814  HE2 PHE A  50      -5.934 -11.634 -10.230  1.00 97.43           H  
ATOM    815  CZ  PHE A  50      -4.218 -10.958  -9.123  1.00 97.43           C  
ATOM    816  HZ  PHE A  50      -4.410  -9.914  -9.319  1.00 97.43           H  
ATOM    817  N   THR A  51      -0.676 -14.871 -10.077  1.00 97.70           N  
ATOM    818  H   THR A  51      -1.270 -14.755 -10.886  1.00 97.70           H  
ATOM    819  CA  THR A  51       0.764 -14.659 -10.226  1.00 97.70           C  
ATOM    820  HA  THR A  51       1.267 -14.836  -9.275  1.00 97.70           H  
ATOM    821  C   THR A  51       1.046 -13.224 -10.622  1.00 97.70           C  
ATOM    822  CB  THR A  51       1.362 -15.656 -11.224  1.00 97.70           C  
ATOM    823  HB  THR A  51       0.869 -15.564 -12.192  1.00 97.70           H  
ATOM    824  O   THR A  51       0.449 -12.703 -11.562  1.00 97.70           O  
ATOM    825  CG2 THR A  51       2.861 -15.459 -11.411  1.00 97.70           C  
ATOM    826 HG21 THR A  51       3.351 -15.466 -10.438  1.00 97.70           H  
ATOM    827 HG22 THR A  51       3.059 -14.513 -11.915  1.00 97.70           H  
ATOM    828 HG23 THR A  51       3.259 -16.269 -12.023  1.00 97.70           H  
ATOM    829  OG1 THR A  51       1.200 -16.975 -10.754  1.00 97.70           O  
ATOM    830  HG1 THR A  51       0.264 -17.165 -10.658  1.00 97.70           H  
ATOM    831  N   LEU A  52       1.984 -12.605  -9.911  1.00 97.51           N  
ATOM    832  H   LEU A  52       2.422 -13.110  -9.154  1.00 97.51           H  
ATOM    833  CA  LEU A  52       2.556 -11.311 -10.251  1.00 97.51           C  
ATOM    834  HA  LEU A  52       1.929 -10.822 -10.997  1.00 97.51           H  
ATOM    835  C   LEU A  52       3.932 -11.525 -10.876  1.00 97.51           C  
ATOM    836  CB  LEU A  52       2.608 -10.418  -8.999  1.00 97.51           C  
ATOM    837  HB2 LEU A  52       3.292 -10.865  -8.277  1.00 97.51           H  
ATOM    838  HB3 LEU A  52       3.001  -9.442  -9.283  1.00 97.51           H  
ATOM    839  O   LEU A  52       4.724 -12.313 -10.356  1.00 97.51           O  
ATOM    840  CG  LEU A  52       1.246 -10.229  -8.310  1.00 97.51           C  
ATOM    841  HG  LEU A  52       0.878 -11.187  -7.940  1.00 97.51           H  
ATOM    842  CD1 LEU A  52       1.355  -9.271  -7.127  1.00 97.51           C  
ATOM    843 HD11 LEU A  52       0.425  -9.285  -6.559  1.00 97.51           H  
ATOM    844 HD12 LEU A  52       1.523  -8.261  -7.501  1.00 97.51           H  
ATOM    845 HD13 LEU A  52       2.176  -9.571  -6.476  1.00 97.51           H  
ATOM    846  CD2 LEU A  52       0.234  -9.640  -9.281  1.00 97.51           C  
ATOM    847 HD21 LEU A  52      -0.686  -9.406  -8.746  1.00 97.51           H  
ATOM    848 HD22 LEU A  52       0.645  -8.731  -9.720  1.00 97.51           H  
ATOM    849 HD23 LEU A  52      -0.004 -10.358 -10.066  1.00 97.51           H  
ATOM    850  N   VAL A  53       4.221 -10.831 -11.974  1.00 96.34           N  
ATOM    851  H   VAL A  53       3.514 -10.216 -12.350  1.00 96.34           H  
ATOM    852  CA  VAL A  53       5.549 -10.823 -12.599  1.00 96.34           C  
ATOM    853  HA  VAL A  53       6.219 -11.431 -11.991  1.00 96.34           H  
ATOM    854  C   VAL A  53       6.076  -9.397 -12.606  1.00 96.34           C  
ATOM    855  CB  VAL A  53       5.557 -11.434 -14.013  1.00 96.34           C  
ATOM    856  HB  VAL A  53       4.996 -10.791 -14.691  1.00 96.34           H  
ATOM    857  O   VAL A  53       5.534  -8.545 -13.307  1.00 96.34           O  
ATOM    858  CG1 VAL A  53       6.985 -11.545 -14.563  1.00 96.34           C  
ATOM    859 HG11 VAL A  53       7.590 -12.174 -13.909  1.00 96.34           H  
ATOM    860 HG12 VAL A  53       7.442 -10.558 -14.628  1.00 96.34           H  
ATOM    861 HG13 VAL A  53       6.968 -11.975 -15.564  1.00 96.34           H  
ATOM    862  CG2 VAL A  53       4.921 -12.832 -14.033  1.00 96.34           C  
ATOM    863 HG21 VAL A  53       5.411 -13.474 -13.301  1.00 96.34           H  
ATOM    864 HG22 VAL A  53       5.018 -13.269 -15.027  1.00 96.34           H  
ATOM    865 HG23 VAL A  53       3.860 -12.759 -13.793  1.00 96.34           H  
ATOM    866  N   CYS A  54       7.127  -9.140 -11.832  1.00 95.47           N  
ATOM    867  H   CYS A  54       7.565  -9.915 -11.357  1.00 95.47           H  
ATOM    868  CA  CYS A  54       7.829  -7.863 -11.842  1.00 95.47           C  
ATOM    869  HA  CYS A  54       7.125  -7.050 -12.020  1.00 95.47           H  
ATOM    870  C   CYS A  54       8.845  -7.888 -12.979  1.00 95.47           C  
ATOM    871  CB  CYS A  54       8.493  -7.645 -10.477  1.00 95.47           C  
ATOM    872  HB2 CYS A  54       9.235  -8.423 -10.292  1.00 95.47           H  
ATOM    873  HB3 CYS A  54       7.740  -7.691  -9.690  1.00 95.47           H  
ATOM    874  O   CYS A  54       9.859  -8.573 -12.876  1.00 95.47           O  
ATOM    875  SG  CYS A  54       9.299  -6.019 -10.460  1.00 95.47           S  
ATOM    876  HG  CYS A  54      10.191  -6.302 -11.413  1.00 95.47           H  
ATOM    877  N   PHE A  55       8.575  -7.165 -14.058  1.00 94.55           N  
ATOM    878  H   PHE A  55       7.764  -6.562 -14.048  1.00 94.55           H  
ATOM    879  CA  PHE A  55       9.438  -7.089 -15.230  1.00 94.55           C  
ATOM    880  HA  PHE A  55      10.107  -7.949 -15.254  1.00 94.55           H  
ATOM    881  C   PHE A  55      10.298  -5.823 -15.166  1.00 94.55           C  
ATOM    882  CB  PHE A  55       8.550  -7.152 -16.471  1.00 94.55           C  
ATOM    883  HB2 PHE A  55       8.031  -8.111 -16.487  1.00 94.55           H  
ATOM    884  HB3 PHE A  55       7.795  -6.370 -16.408  1.00 94.55           H  
ATOM    885  O   PHE A  55       9.779  -4.721 -14.979  1.00 94.55           O  
ATOM    886  CG  PHE A  55       9.312  -6.999 -17.763  1.00 94.55           C  
ATOM    887  CD1 PHE A  55       9.182  -5.812 -18.500  1.00 94.55           C  
ATOM    888  HD1 PHE A  55       8.551  -5.015 -18.136  1.00 94.55           H  
ATOM    889  CD2 PHE A  55      10.145  -8.035 -18.225  1.00 94.55           C  
ATOM    890  HD2 PHE A  55      10.254  -8.947 -17.657  1.00 94.55           H  
ATOM    891  CE1 PHE A  55       9.849  -5.671 -19.722  1.00 94.55           C  
ATOM    892  HE1 PHE A  55       9.728  -4.772 -20.309  1.00 94.55           H  
ATOM    893  CE2 PHE A  55      10.823  -7.893 -19.444  1.00 94.55           C  
ATOM    894  HE2 PHE A  55      11.465  -8.681 -19.808  1.00 94.55           H  
ATOM    895  CZ  PHE A  55      10.647  -6.719 -20.191  1.00 94.55           C  
ATOM    896  HZ  PHE A  55      11.108  -6.617 -21.162  1.00 94.55           H  
ATOM    897  N   ARG A  56      11.621  -5.980 -15.270  1.00 92.23           N  
ATOM    898  H   ARG A  56      11.977  -6.914 -15.422  1.00 92.23           H  
ATOM    899  CA  ARG A  56      12.610  -4.908 -15.071  1.00 92.23           C  
ATOM    900  HA  ARG A  56      12.099  -3.973 -14.839  1.00 92.23           H  
ATOM    901  C   ARG A  56      13.426  -4.615 -16.327  1.00 92.23           C  
ATOM    902  CB  ARG A  56      13.531  -5.269 -13.888  1.00 92.23           C  
ATOM    903  HB2 ARG A  56      14.329  -4.530 -13.823  1.00 92.23           H  
ATOM    904  HB3 ARG A  56      13.986  -6.242 -14.074  1.00 92.23           H  
ATOM    905  O   ARG A  56      13.739  -3.454 -16.565  1.00 92.23           O  
ATOM    906  CG  ARG A  56      12.787  -5.305 -12.541  1.00 92.23           C  
ATOM    907  HG2 ARG A  56      12.360  -4.319 -12.361  1.00 92.23           H  
ATOM    908  HG3 ARG A  56      11.972  -6.028 -12.583  1.00 92.23           H  
ATOM    909  CD  ARG A  56      13.702  -5.661 -11.357  1.00 92.23           C  
ATOM    910  HD2 ARG A  56      14.624  -5.084 -11.433  1.00 92.23           H  
ATOM    911  HD3 ARG A  56      13.197  -5.371 -10.436  1.00 92.23           H  
ATOM    912  NE  ARG A  56      14.043  -7.095 -11.317  1.00 92.23           N  
ATOM    913  HE  ARG A  56      14.697  -7.404 -12.022  1.00 92.23           H  
ATOM    914  NH1 ARG A  56      13.302  -7.666  -9.221  1.00 92.23           N  
ATOM    915 HH11 ARG A  56      13.121  -8.355  -8.505  1.00 92.23           H  
ATOM    916 HH12 ARG A  56      13.034  -6.710  -9.035  1.00 92.23           H  
ATOM    917  NH2 ARG A  56      14.215  -9.209 -10.546  1.00 92.23           N  
ATOM    918 HH21 ARG A  56      14.080  -9.908  -9.830  1.00 92.23           H  
ATOM    919 HH22 ARG A  56      14.746  -9.416 -11.379  1.00 92.23           H  
ATOM    920  CZ  ARG A  56      13.849  -7.981 -10.360  1.00 92.23           C  
ATOM    921  N   SER A  57      13.768  -5.625 -17.130  1.00 91.60           N  
ATOM    922  H   SER A  57      13.488  -6.564 -16.884  1.00 91.60           H  
ATOM    923  CA  SER A  57      14.486  -5.425 -18.398  1.00 91.60           C  
ATOM    924  HA  SER A  57      14.105  -4.516 -18.863  1.00 91.60           H  
ATOM    925  C   SER A  57      14.274  -6.567 -19.396  1.00 91.60           C  
ATOM    926  CB  SER A  57      15.986  -5.223 -18.138  1.00 91.60           C  
ATOM    927  HB2 SER A  57      16.132  -4.476 -17.358  1.00 91.60           H  
ATOM    928  HB3 SER A  57      16.452  -4.854 -19.052  1.00 91.60           H  
ATOM    929  O   SER A  57      13.946  -7.686 -19.002  1.00 91.60           O  
ATOM    930  OG  SER A  57      16.629  -6.424 -17.770  1.00 91.60           O  
ATOM    931  HG  SER A  57      16.346  -6.691 -16.892  1.00 91.60           H  
ATOM    932  N   GLY A  58      14.493  -6.284 -20.684  1.00 91.43           N  
ATOM    933  H   GLY A  58      14.696  -5.325 -20.928  1.00 91.43           H  
ATOM    934  CA  GLY A  58      14.323  -7.223 -21.799  1.00 91.43           C  
ATOM    935  HA2 GLY A  58      15.199  -7.186 -22.447  1.00 91.43           H  
ATOM    936  HA3 GLY A  58      14.236  -8.240 -21.418  1.00 91.43           H  
ATOM    937  C   GLY A  58      13.082  -6.900 -22.632  1.00 91.43           C  
ATOM    938  O   GLY A  58      12.639  -5.753 -22.670  1.00 91.43           O  
ATOM    939  N   LYS A  59      12.497  -7.913 -23.273  1.00 93.09           N  
ATOM    940  H   LYS A  59      13.008  -8.782 -23.342  1.00 93.09           H  
ATOM    941  CA  LYS A  59      11.123  -7.892 -23.793  1.00 93.09           C  
ATOM    942  HA  LYS A  59      10.571  -7.083 -23.314  1.00 93.09           H  
ATOM    943  C   LYS A  59      10.419  -9.204 -23.482  1.00 93.09           C  
ATOM    944  CB  LYS A  59      11.088  -7.664 -25.302  1.00 93.09           C  
ATOM    945  HB2 LYS A  59      10.062  -7.776 -25.651  1.00 93.09           H  
ATOM    946  HB3 LYS A  59      11.698  -8.438 -25.769  1.00 93.09           H  
ATOM    947  O   LYS A  59      10.973 -10.285 -23.689  1.00 93.09           O  
ATOM    948  CG  LYS A  59      11.605  -6.297 -25.748  1.00 93.09           C  
ATOM    949  HG2 LYS A  59      10.984  -5.499 -25.339  1.00 93.09           H  
ATOM    950  HG3 LYS A  59      12.633  -6.175 -25.408  1.00 93.09           H  
ATOM    951  CD  LYS A  59      11.567  -6.271 -27.273  1.00 93.09           C  
ATOM    952  HD2 LYS A  59      10.537  -6.164 -27.614  1.00 93.09           H  
ATOM    953  HD3 LYS A  59      11.952  -7.223 -27.638  1.00 93.09           H  
ATOM    954  CE  LYS A  59      12.426  -5.149 -27.838  1.00 93.09           C  
ATOM    955  HE2 LYS A  59      13.312  -5.045 -27.212  1.00 93.09           H  
ATOM    956  HE3 LYS A  59      11.868  -4.213 -27.812  1.00 93.09           H  
ATOM    957  NZ  LYS A  59      12.825  -5.527 -29.212  1.00 93.09           N  
ATOM    958  HZ1 LYS A  59      12.010  -5.650 -29.795  1.00 93.09           H  
ATOM    959  HZ2 LYS A  59      13.276  -6.430 -29.188  1.00 93.09           H  
ATOM    960  HZ3 LYS A  59      13.466  -4.858 -29.614  1.00 93.09           H  
ATOM    961  N   LEU A  60       9.171  -9.115 -23.049  1.00 93.63           N  
ATOM    962  H   LEU A  60       8.785  -8.189 -22.927  1.00 93.63           H  
ATOM    963  CA  LEU A  60       8.320 -10.257 -22.748  1.00 93.63           C  
ATOM    964  HA  LEU A  60       8.817 -11.172 -23.071  1.00 93.63           H  
ATOM    965  C   LEU A  60       7.020 -10.134 -23.539  1.00 93.63           C  
ATOM    966  CB  LEU A  60       8.156 -10.346 -21.219  1.00 93.63           C  
ATOM    967  HB2 LEU A  60       9.150 -10.527 -20.810  1.00 93.63           H  
ATOM    968  HB3 LEU A  60       7.826  -9.386 -20.822  1.00 93.63           H  
ATOM    969  O   LEU A  60       6.311  -9.143 -23.451  1.00 93.63           O  
ATOM    970  CG  LEU A  60       7.206 -11.457 -20.731  1.00 93.63           C  
ATOM    971  HG  LEU A  60       7.198 -12.276 -21.450  1.00 93.63           H  
ATOM    972  CD1 LEU A  60       7.673 -12.008 -19.383  1.00 93.63           C  
ATOM    973 HD11 LEU A  60       8.714 -12.325 -19.443  1.00 93.63           H  
ATOM    974 HD12 LEU A  60       7.056 -12.859 -19.092  1.00 93.63           H  
ATOM    975 HD13 LEU A  60       7.602 -11.230 -18.623  1.00 93.63           H  
ATOM    976  CD2 LEU A  60       5.778 -10.946 -20.516  1.00 93.63           C  
ATOM    977 HD21 LEU A  60       5.785 -10.098 -19.832  1.00 93.63           H  
ATOM    978 HD22 LEU A  60       5.157 -11.736 -20.093  1.00 93.63           H  
ATOM    979 HD23 LEU A  60       5.340 -10.620 -21.459  1.00 93.63           H  
ATOM    980  N   THR A  61       6.690 -11.151 -24.327  1.00 96.32           N  
ATOM    981  H   THR A  61       7.330 -11.931 -24.379  1.00 96.32           H  
ATOM    982  CA  THR A  61       5.358 -11.293 -24.924  1.00 96.32           C  
ATOM    983  HA  THR A  61       4.766 -10.396 -24.745  1.00 96.32           H  
ATOM    984  C   THR A  61       4.664 -12.464 -24.263  1.00 96.32           C  
ATOM    985  CB  THR A  61       5.421 -11.506 -26.436  1.00 96.32           C  
ATOM    986  HB  THR A  61       5.933 -12.446 -26.644  1.00 96.32           H  
ATOM    987  O   THR A  61       5.204 -13.569 -24.246  1.00 96.32           O  
ATOM    988  CG2 THR A  61       4.036 -11.547 -27.080  1.00 96.32           C  
ATOM    989 HG21 THR A  61       3.478 -12.416 -26.732  1.00 96.32           H  
ATOM    990 HG22 THR A  61       4.141 -11.608 -28.163  1.00 96.32           H  
ATOM    991 HG23 THR A  61       3.484 -10.642 -26.827  1.00 96.32           H  
ATOM    992  OG1 THR A  61       6.147 -10.465 -27.037  1.00 96.32           O  
ATOM    993  HG1 THR A  61       6.747 -10.116 -26.375  1.00 96.32           H  
ATOM    994  N   ILE A  62       3.464 -12.252 -23.745  1.00 97.16           N  
ATOM    995  H   ILE A  62       3.064 -11.327 -23.814  1.00 97.16           H  
ATOM    996  CA  ILE A  62       2.670 -13.294 -23.102  1.00 97.16           C  
ATOM    997  HA  ILE A  62       3.138 -14.254 -23.317  1.00 97.16           H  
ATOM    998  C   ILE A  62       1.276 -13.332 -23.707  1.00 97.16           C  
ATOM    999  CB  ILE A  62       2.697 -13.136 -21.575  1.00 97.16           C  
ATOM   1000  HB  ILE A  62       3.743 -13.177 -21.271  1.00 97.16           H  
ATOM   1001  O   ILE A  62       0.655 -12.300 -23.941  1.00 97.16           O  
ATOM   1002  CG1 ILE A  62       1.965 -14.313 -20.895  1.00 97.16           C  
ATOM   1003 HG12 ILE A  62       2.254 -15.246 -21.378  1.00 97.16           H  
ATOM   1004 HG13 ILE A  62       0.889 -14.196 -21.019  1.00 97.16           H  
ATOM   1005  CG2 ILE A  62       2.128 -11.775 -21.153  1.00 97.16           C  
ATOM   1006 HG21 ILE A  62       1.054 -11.744 -21.336  1.00 97.16           H  
ATOM   1007 HG22 ILE A  62       2.340 -11.606 -20.098  1.00 97.16           H  
ATOM   1008 HG23 ILE A  62       2.605 -10.962 -21.699  1.00 97.16           H  
ATOM   1009  CD1 ILE A  62       2.281 -14.435 -19.402  1.00 97.16           C  
ATOM   1010 HD11 ILE A  62       3.324 -14.717 -19.259  1.00 97.16           H  
ATOM   1011 HD12 ILE A  62       2.112 -13.482 -18.902  1.00 97.16           H  
ATOM   1012 HD13 ILE A  62       1.633 -15.187 -18.950  1.00 97.16           H  
ATOM   1013  N   SER A  63       0.793 -14.532 -24.005  1.00 97.24           N  
ATOM   1014  H   SER A  63       1.344 -15.347 -23.775  1.00 97.24           H  
ATOM   1015  CA  SER A  63      -0.483 -14.728 -24.692  1.00 97.24           C  
ATOM   1016  HA  SER A  63      -1.097 -13.841 -24.541  1.00 97.24           H  
ATOM   1017  C   SER A  63      -1.255 -15.908 -24.129  1.00 97.24           C  
ATOM   1018  CB  SER A  63      -0.270 -14.910 -26.201  1.00 97.24           C  
ATOM   1019  HB2 SER A  63       0.125 -13.984 -26.619  1.00 97.24           H  
ATOM   1020  HB3 SER A  63      -1.222 -15.132 -26.683  1.00 97.24           H  
ATOM   1021  O   SER A  63      -0.660 -16.891 -23.690  1.00 97.24           O  
ATOM   1022  OG  SER A  63       0.654 -15.960 -26.444  1.00 97.24           O  
ATOM   1023  HG  SER A  63       1.461 -15.709 -25.988  1.00 97.24           H  
ATOM   1024  N   ASN A  64      -2.577 -15.830 -24.178  1.00 95.56           N  
ATOM   1025  H   ASN A  64      -2.973 -14.993 -24.583  1.00 95.56           H  
ATOM   1026  CA  ASN A  64      -3.479 -16.968 -24.018  1.00 95.56           C  
ATOM   1027  HA  ASN A  64      -2.894 -17.886 -23.958  1.00 95.56           H  
ATOM   1028  C   ASN A  64      -4.335 -17.098 -25.301  1.00 95.56           C  
ATOM   1029  CB  ASN A  64      -4.231 -16.825 -22.671  1.00 95.56           C  
ATOM   1030  HB2 ASN A  64      -4.799 -17.733 -22.468  1.00 95.56           H  
ATOM   1031  HB3 ASN A  64      -3.497 -16.722 -21.871  1.00 95.56           H  
ATOM   1032  O   ASN A  64      -3.929 -16.635 -26.365  1.00 95.56           O  
ATOM   1033  CG  ASN A  64      -5.183 -15.644 -22.604  1.00 95.56           C  
ATOM   1034  ND2 ASN A  64      -5.461 -15.089 -21.451  1.00 95.56           N  
ATOM   1035 HD21 ASN A  64      -5.003 -15.387 -20.602  1.00 95.56           H  
ATOM   1036 HD22 ASN A  64      -5.995 -14.233 -21.493  1.00 95.56           H  
ATOM   1037  OD1 ASN A  64      -5.735 -15.246 -23.603  1.00 95.56           O  
ATOM   1038  N   ASN A  65      -5.499 -17.750 -25.234  1.00 90.90           N  
ATOM   1039  H   ASN A  65      -5.803 -18.106 -24.339  1.00 90.90           H  
ATOM   1040  CA  ASN A  65      -6.380 -17.918 -26.399  1.00 90.90           C  
ATOM   1041  HA  ASN A  65      -5.776 -18.231 -27.251  1.00 90.90           H  
ATOM   1042  C   ASN A  65      -7.105 -16.628 -26.846  1.00 90.90           C  
ATOM   1043  CB  ASN A  65      -7.403 -19.025 -26.092  1.00 90.90           C  
ATOM   1044  HB2 ASN A  65      -8.135 -19.060 -26.899  1.00 90.90           H  
ATOM   1045  HB3 ASN A  65      -7.939 -18.782 -25.175  1.00 90.90           H  
ATOM   1046  O   ASN A  65      -7.725 -16.627 -27.908  1.00 90.90           O  
ATOM   1047  CG  ASN A  65      -6.804 -20.415 -25.977  1.00 90.90           C  
ATOM   1048  ND2 ASN A  65      -7.576 -21.360 -25.496  1.00 90.90           N  
ATOM   1049 HD21 ASN A  65      -7.179 -22.287 -25.454  1.00 90.90           H  
ATOM   1050 HD22 ASN A  65      -8.536 -21.155 -25.258  1.00 90.90           H  
ATOM   1051  OD1 ASN A  65      -5.662 -20.689 -26.307  1.00 90.90           O  
ATOM   1052  N   HIS A  66      -7.069 -15.562 -26.045  1.00 88.34           N  
ATOM   1053  H   HIS A  66      -6.507 -15.615 -25.208  1.00 88.34           H  
ATOM   1054  CA  HIS A  66      -7.835 -14.326 -26.246  1.00 88.34           C  
ATOM   1055  HA  HIS A  66      -8.305 -14.331 -27.229  1.00 88.34           H  
ATOM   1056  C   HIS A  66      -6.958 -13.072 -26.181  1.00 88.34           C  
ATOM   1057  CB  HIS A  66      -8.934 -14.253 -25.174  1.00 88.34           C  
ATOM   1058  HB2 HIS A  66      -9.507 -13.337 -25.318  1.00 88.34           H  
ATOM   1059  HB3 HIS A  66      -8.475 -14.201 -24.186  1.00 88.34           H  
ATOM   1060  O   HIS A  66      -7.111 -12.167 -26.995  1.00 88.34           O  
ATOM   1061  CG  HIS A  66      -9.881 -15.424 -25.219  1.00 88.34           C  
ATOM   1062  CD2 HIS A  66     -10.078 -16.358 -24.241  1.00 88.34           C  
ATOM   1063  HD2 HIS A  66      -9.604 -16.362 -23.271  1.00 88.34           H  
ATOM   1064  ND1 HIS A  66     -10.655 -15.789 -26.293  1.00 88.34           N  
ATOM   1065  HD1 HIS A  66     -10.652 -15.335 -27.195  1.00 88.34           H  
ATOM   1066  CE1 HIS A  66     -11.306 -16.918 -25.970  1.00 88.34           C  
ATOM   1067  HE1 HIS A  66     -11.971 -17.460 -26.627  1.00 88.34           H  
ATOM   1068  NE2 HIS A  66     -10.975 -17.316 -24.732  1.00 88.34           N  
ATOM   1069  N   ASP A  67      -6.020 -13.049 -25.241  1.00 90.22           N  
ATOM   1070  H   ASP A  67      -5.964 -13.842 -24.617  1.00 90.22           H  
ATOM   1071  CA  ASP A  67      -5.186 -11.909 -24.904  1.00 90.22           C  
ATOM   1072  HA  ASP A  67      -5.607 -11.009 -25.352  1.00 90.22           H  
ATOM   1073  C   ASP A  67      -3.766 -12.129 -25.428  1.00 90.22           C  
ATOM   1074  CB  ASP A  67      -5.160 -11.712 -23.378  1.00 90.22           C  
ATOM   1075  HB2 ASP A  67      -4.650 -10.775 -23.153  1.00 90.22           H  
ATOM   1076  HB3 ASP A  67      -4.575 -12.519 -22.938  1.00 90.22           H  
ATOM   1077  O   ASP A  67      -3.210 -13.227 -25.333  1.00 90.22           O  
ATOM   1078  CG  ASP A  67      -6.540 -11.698 -22.713  1.00 90.22           C  
ATOM   1079  OD1 ASP A  67      -7.427 -10.982 -23.218  1.00 90.22           O  
ATOM   1080  OD2 ASP A  67      -6.682 -12.397 -21.671  1.00 90.22           O  
ATOM   1081  N   THR A  68      -3.140 -11.071 -25.935  1.00 95.22           N  
ATOM   1082  H   THR A  68      -3.649 -10.201 -26.002  1.00 95.22           H  
ATOM   1083  CA  THR A  68      -1.688 -11.006 -26.132  1.00 95.22           C  
ATOM   1084  HA  THR A  68      -1.208 -11.795 -25.554  1.00 95.22           H  
ATOM   1085  C   THR A  68      -1.196  -9.672 -25.603  1.00 95.22           C  
ATOM   1086  CB  THR A  68      -1.288 -11.198 -27.599  1.00 95.22           C  
ATOM   1087  HB  THR A  68      -1.771 -10.442 -28.218  1.00 95.22           H  
ATOM   1088  O   THR A  68      -1.659  -8.621 -26.036  1.00 95.22           O  
ATOM   1089  CG2 THR A  68       0.228 -11.138 -27.797  1.00 95.22           C  
ATOM   1090 HG21 THR A  68       0.724 -11.855 -27.143  1.00 95.22           H  
ATOM   1091 HG22 THR A  68       0.465 -11.368 -28.836  1.00 95.22           H  
ATOM   1092 HG23 THR A  68       0.596 -10.138 -27.569  1.00 95.22           H  
ATOM   1093  OG1 THR A  68      -1.696 -12.481 -28.015  1.00 95.22           O  
ATOM   1094  HG1 THR A  68      -2.553 -12.642 -27.613  1.00 95.22           H  
ATOM   1095  N   ILE A  69      -0.266  -9.729 -24.658  1.00 96.14           N  
ATOM   1096  H   ILE A  69       0.081 -10.637 -24.383  1.00 96.14           H  
ATOM   1097  CA  ILE A  69       0.330  -8.574 -23.999  1.00 96.14           C  
ATOM   1098  HA  ILE A  69      -0.130  -7.659 -24.373  1.00 96.14           H  
ATOM   1099  C   ILE A  69       1.813  -8.532 -24.355  1.00 96.14           C  
ATOM   1100  CB  ILE A  69       0.086  -8.652 -22.480  1.00 96.14           C  
ATOM   1101  HB  ILE A  69       0.535  -9.578 -22.122  1.00 96.14           H  
ATOM   1102  O   ILE A  69       2.519  -9.540 -24.251  1.00 96.14           O  
ATOM   1103  CG1 ILE A  69      -1.414  -8.703 -22.098  1.00 96.14           C  
ATOM   1104 HG12 ILE A  69      -1.851  -9.621 -22.490  1.00 96.14           H  
ATOM   1105 HG13 ILE A  69      -1.493  -8.748 -21.012  1.00 96.14           H  
ATOM   1106  CG2 ILE A  69       0.779  -7.506 -21.737  1.00 96.14           C  
ATOM   1107 HG21 ILE A  69       0.399  -6.535 -22.056  1.00 96.14           H  
ATOM   1108 HG22 ILE A  69       0.607  -7.646 -20.669  1.00 96.14           H  
ATOM   1109 HG23 ILE A  69       1.857  -7.536 -21.900  1.00 96.14           H  
ATOM   1110  CD1 ILE A  69      -2.274  -7.522 -22.568  1.00 96.14           C  
ATOM   1111 HD11 ILE A  69      -3.301  -7.679 -22.240  1.00 96.14           H  
ATOM   1112 HD12 ILE A  69      -2.267  -7.448 -23.655  1.00 96.14           H  
ATOM   1113 HD13 ILE A  69      -1.911  -6.589 -22.136  1.00 96.14           H  
ATOM   1114  N   TYR A  70       2.268  -7.353 -24.765  1.00 95.46           N  
ATOM   1115  H   TYR A  70       1.635  -6.567 -24.764  1.00 95.46           H  
ATOM   1116  CA  TYR A  70       3.660  -7.055 -25.073  1.00 95.46           C  
ATOM   1117  HA  TYR A  70       4.244  -7.975 -25.093  1.00 95.46           H  
ATOM   1118  C   TYR A  70       4.215  -6.147 -23.974  1.00 95.46           C  
ATOM   1119  CB  TYR A  70       3.752  -6.399 -26.459  1.00 95.46           C  
ATOM   1120  HB2 TYR A  70       4.799  -6.180 -26.668  1.00 95.46           H  
ATOM   1121  HB3 TYR A  70       3.225  -5.445 -26.435  1.00 95.46           H  
ATOM   1122  O   TYR A  70       3.623  -5.113 -23.673  1.00 95.46           O  
ATOM   1123  CG  TYR A  70       3.189  -7.238 -27.595  1.00 95.46           C  
ATOM   1124  CD1 TYR A  70       4.025  -8.130 -28.292  1.00 95.46           C  
ATOM   1125  HD1 TYR A  70       5.065  -8.217 -28.014  1.00 95.46           H  
ATOM   1126  CD2 TYR A  70       1.831  -7.125 -27.958  1.00 95.46           C  
ATOM   1127  HD2 TYR A  70       1.187  -6.439 -27.427  1.00 95.46           H  
ATOM   1128  CE1 TYR A  70       3.512  -8.906 -29.349  1.00 95.46           C  
ATOM   1129  HE1 TYR A  70       4.165  -9.587 -29.876  1.00 95.46           H  
ATOM   1130  CE2 TYR A  70       1.312  -7.901 -29.012  1.00 95.46           C  
ATOM   1131  HE2 TYR A  70       0.271  -7.820 -29.291  1.00 95.46           H  
ATOM   1132  OH  TYR A  70       1.653  -9.544 -30.725  1.00 95.46           O  
ATOM   1133  HH  TYR A  70       2.336 -10.089 -31.122  1.00 95.46           H  
ATOM   1134  CZ  TYR A  70       2.152  -8.792 -29.709  1.00 95.46           C  
ATOM   1135  N   CYS A  71       5.327  -6.553 -23.370  1.00 93.77           N  
ATOM   1136  H   CYS A  71       5.710  -7.453 -23.620  1.00 93.77           H  
ATOM   1137  CA  CYS A  71       6.029  -5.835 -22.314  1.00 93.77           C  
ATOM   1138  HA  CYS A  71       5.517  -4.901 -22.083  1.00 93.77           H  
ATOM   1139  C   CYS A  71       7.443  -5.513 -22.801  1.00 93.77           C  
ATOM   1140  CB  CYS A  71       6.085  -6.701 -21.047  1.00 93.77           C  
ATOM   1141  HB2 CYS A  71       6.550  -6.134 -20.241  1.00 93.77           H  
ATOM   1142  HB3 CYS A  71       6.699  -7.579 -21.248  1.00 93.77           H  
ATOM   1143  O   CYS A  71       8.268  -6.414 -22.955  1.00 93.77           O  
ATOM   1144  SG  CYS A  71       4.432  -7.246 -20.543  1.00 93.77           S  
ATOM   1145  HG  CYS A  71       3.963  -6.029 -20.251  1.00 93.77           H  
ATOM   1146  N   ASP A  72       7.713  -4.242 -23.058  1.00 90.53           N  
ATOM   1147  H   ASP A  72       6.958  -3.572 -23.079  1.00 90.53           H  
ATOM   1148  CA  ASP A  72       8.994  -3.708 -23.536  1.00 90.53           C  
ATOM   1149  HA  ASP A  72       9.741  -4.501 -23.534  1.00 90.53           H  
ATOM   1150  C   ASP A  72       9.562  -2.595 -22.637  1.00 90.53           C  
ATOM   1151  CB  ASP A  72       8.815  -3.228 -24.985  1.00 90.53           C  
ATOM   1152  HB2 ASP A  72       9.762  -2.817 -25.336  1.00 90.53           H  
ATOM   1153  HB3 ASP A  72       8.591  -4.097 -25.604  1.00 90.53           H  
ATOM   1154  O   ASP A  72      10.742  -2.265 -22.731  1.00 90.53           O  
ATOM   1155  CG  ASP A  72       7.705  -2.185 -25.199  1.00 90.53           C  
ATOM   1156  OD1 ASP A  72       6.918  -1.932 -24.256  1.00 90.53           O  
ATOM   1157  OD2 ASP A  72       7.613  -1.725 -26.359  1.00 90.53           O  
ATOM   1158  N   GLU A  73       8.755  -2.077 -21.716  1.00 91.48           N  
ATOM   1159  H   GLU A  73       7.773  -2.300 -21.790  1.00 91.48           H  
ATOM   1160  CA  GLU A  73       9.160  -1.194 -20.619  1.00 91.48           C  
ATOM   1161  HA  GLU A  73      10.207  -0.919 -20.743  1.00 91.48           H  
ATOM   1162  C   GLU A  73       8.978  -1.903 -19.275  1.00 91.48           C  
ATOM   1163  CB  GLU A  73       8.312   0.080 -20.636  1.00 91.48           C  
ATOM   1164  HB2 GLU A  73       8.580   0.689 -19.773  1.00 91.48           H  
ATOM   1165  HB3 GLU A  73       7.258  -0.190 -20.557  1.00 91.48           H  
ATOM   1166  O   GLU A  73       8.171  -2.826 -19.214  1.00 91.48           O  
ATOM   1167  CG  GLU A  73       8.541   0.905 -21.908  1.00 91.48           C  
ATOM   1168  HG2 GLU A  73       8.208   0.338 -22.777  1.00 91.48           H  
ATOM   1169  HG3 GLU A  73       9.611   1.088 -22.010  1.00 91.48           H  
ATOM   1170  CD  GLU A  73       7.803   2.251 -21.879  1.00 91.48           C  
ATOM   1171  OE1 GLU A  73       8.162   3.116 -22.711  1.00 91.48           O  
ATOM   1172  OE2 GLU A  73       6.920   2.444 -21.009  1.00 91.48           O  
ATOM   1173  N   PRO A  74       9.657  -1.496 -18.188  1.00 94.24           N  
ATOM   1174  CA  PRO A  74       9.431  -2.057 -16.858  1.00 94.24           C  
ATOM   1175  HA  PRO A  74       9.728  -3.106 -16.885  1.00 94.24           H  
ATOM   1176  C   PRO A  74       7.970  -1.951 -16.399  1.00 94.24           C  
ATOM   1177  CB  PRO A  74      10.361  -1.288 -15.914  1.00 94.24           C  
ATOM   1178  HB2 PRO A  74      10.764  -1.931 -15.132  1.00 94.24           H  
ATOM   1179  HB3 PRO A  74       9.837  -0.438 -15.478  1.00 94.24           H  
ATOM   1180  O   PRO A  74       7.251  -1.010 -16.743  1.00 94.24           O  
ATOM   1181  CG  PRO A  74      11.455  -0.764 -16.839  1.00 94.24           C  
ATOM   1182  HG2 PRO A  74      12.204  -1.539 -17.003  1.00 94.24           H  
ATOM   1183  HG3 PRO A  74      11.919   0.142 -16.449  1.00 94.24           H  
ATOM   1184  CD  PRO A  74      10.716  -0.503 -18.147  1.00 94.24           C  
ATOM   1185  HD2 PRO A  74      10.278   0.495 -18.131  1.00 94.24           H  
ATOM   1186  HD3 PRO A  74      11.403  -0.605 -18.987  1.00 94.24           H  
ATOM   1187  N   GLY A  75       7.537  -2.887 -15.560  1.00 95.26           N  
ATOM   1188  H   GLY A  75       8.161  -3.636 -15.297  1.00 95.26           H  
ATOM   1189  CA  GLY A  75       6.169  -2.903 -15.054  1.00 95.26           C  
ATOM   1190  HA2 GLY A  75       5.472  -2.772 -15.882  1.00 95.26           H  
ATOM   1191  HA3 GLY A  75       6.031  -2.067 -14.368  1.00 95.26           H  
ATOM   1192  C   GLY A  75       5.815  -4.182 -14.316  1.00 95.26           C  
ATOM   1193  O   GLY A  75       6.672  -5.001 -13.979  1.00 95.26           O  
ATOM   1194  N   MET A  76       4.526  -4.342 -14.033  1.00 96.02           N  
ATOM   1195  H   MET A  76       3.877  -3.648 -14.376  1.00 96.02           H  
ATOM   1196  CA  MET A  76       4.004  -5.497 -13.310  1.00 96.02           C  
ATOM   1197  HA  MET A  76       4.809  -6.214 -13.151  1.00 96.02           H  
ATOM   1198  C   MET A  76       2.918  -6.173 -14.132  1.00 96.02           C  
ATOM   1199  CB  MET A  76       3.496  -5.071 -11.928  1.00 96.02           C  
ATOM   1200  HB2 MET A  76       2.579  -4.493 -12.046  1.00 96.02           H  
ATOM   1201  HB3 MET A  76       4.230  -4.416 -11.458  1.00 96.02           H  
ATOM   1202  O   MET A  76       1.906  -5.557 -14.480  1.00 96.02           O  
ATOM   1203  CG  MET A  76       3.197  -6.255 -10.999  1.00 96.02           C  
ATOM   1204  HG2 MET A  76       2.627  -5.874 -10.152  1.00 96.02           H  
ATOM   1205  HG3 MET A  76       2.559  -6.969 -11.522  1.00 96.02           H  
ATOM   1206  SD  MET A  76       4.633  -7.143 -10.331  1.00 96.02           S  
ATOM   1207  CE  MET A  76       5.526  -5.789  -9.515  1.00 96.02           C  
ATOM   1208  HE1 MET A  76       4.832  -5.183  -8.932  1.00 96.02           H  
ATOM   1209  HE2 MET A  76       6.292  -6.196  -8.855  1.00 96.02           H  
ATOM   1210  HE3 MET A  76       6.012  -5.166 -10.266  1.00 96.02           H  
ATOM   1211  N   LEU A  77       3.126  -7.455 -14.405  1.00 96.51           N  
ATOM   1212  H   LEU A  77       3.981  -7.876 -14.071  1.00 96.51           H  
ATOM   1213  CA  LEU A  77       2.143  -8.316 -15.035  1.00 96.51           C  
ATOM   1214  HA  LEU A  77       1.489  -7.691 -15.644  1.00 96.51           H  
ATOM   1215  C   LEU A  77       1.307  -9.013 -13.955  1.00 96.51           C  
ATOM   1216  CB  LEU A  77       2.869  -9.310 -15.950  1.00 96.51           C  
ATOM   1217  HB2 LEU A  77       3.829  -8.899 -16.263  1.00 96.51           H  
ATOM   1218  HB3 LEU A  77       3.072 -10.205 -15.362  1.00 96.51           H  
ATOM   1219  O   LEU A  77       1.856  -9.514 -12.974  1.00 96.51           O  
ATOM   1220  CG  LEU A  77       2.055  -9.683 -17.199  1.00 96.51           C  
ATOM   1221  HG  LEU A  77       1.009  -9.404 -17.073  1.00 96.51           H  
ATOM   1222  CD1 LEU A  77       2.610  -9.056 -18.472  1.00 96.51           C  
ATOM   1223 HD11 LEU A  77       2.057  -9.415 -19.340  1.00 96.51           H  
ATOM   1224 HD12 LEU A  77       2.482  -7.974 -18.444  1.00 96.51           H  
ATOM   1225 HD13 LEU A  77       3.666  -9.296 -18.592  1.00 96.51           H  
ATOM   1226  CD2 LEU A  77       2.102 -11.182 -17.413  1.00 96.51           C  
ATOM   1227 HD21 LEU A  77       3.106 -11.493 -17.702  1.00 96.51           H  
ATOM   1228 HD22 LEU A  77       1.820 -11.687 -16.489  1.00 96.51           H  
ATOM   1229 HD23 LEU A  77       1.379 -11.435 -18.188  1.00 96.51           H  
ATOM   1230  N   VAL A  78      -0.006  -9.080 -14.147  1.00 96.78           N  
ATOM   1231  H   VAL A  78      -0.379  -8.637 -14.975  1.00 96.78           H  
ATOM   1232  CA  VAL A  78      -0.942  -9.798 -13.276  1.00 96.78           C  
ATOM   1233  HA  VAL A  78      -0.395 -10.243 -12.445  1.00 96.78           H  
ATOM   1234  C   VAL A  78      -1.588 -10.914 -14.081  1.00 96.78           C  
ATOM   1235  CB  VAL A  78      -2.014  -8.867 -12.684  1.00 96.78           C  
ATOM   1236  HB  VAL A  78      -2.667  -8.521 -13.486  1.00 96.78           H  
ATOM   1237  O   VAL A  78      -2.214 -10.671 -15.113  1.00 96.78           O  
ATOM   1238  CG1 VAL A  78      -2.891  -9.609 -11.677  1.00 96.78           C  
ATOM   1239 HG11 VAL A  78      -2.277  -9.986 -10.858  1.00 96.78           H  
ATOM   1240 HG12 VAL A  78      -3.643  -8.924 -11.286  1.00 96.78           H  
ATOM   1241 HG13 VAL A  78      -3.410 -10.439 -12.156  1.00 96.78           H  
ATOM   1242  CG2 VAL A  78      -1.412  -7.635 -11.998  1.00 96.78           C  
ATOM   1243 HG21 VAL A  78      -0.942  -6.990 -12.740  1.00 96.78           H  
ATOM   1244 HG22 VAL A  78      -0.661  -7.938 -11.268  1.00 96.78           H  
ATOM   1245 HG23 VAL A  78      -2.195  -7.068 -11.496  1.00 96.78           H  
ATOM   1246  N   LEU A  79      -1.441 -12.144 -13.602  1.00 97.16           N  
ATOM   1247  H   LEU A  79      -0.884 -12.266 -12.769  1.00 97.16           H  
ATOM   1248  CA  LEU A  79      -1.993 -13.336 -14.224  1.00 97.16           C  
ATOM   1249  HA  LEU A  79      -2.480 -13.078 -15.165  1.00 97.16           H  
ATOM   1250  C   LEU A  79      -3.042 -13.948 -13.310  1.00 97.16           C  
ATOM   1251  CB  LEU A  79      -0.868 -14.343 -14.513  1.00 97.16           C  
ATOM   1252  HB2 LEU A  79      -1.310 -15.234 -14.958  1.00 97.16           H  
ATOM   1253  HB3 LEU A  79      -0.412 -14.626 -13.564  1.00 97.16           H  
ATOM   1254  O   LEU A  79      -2.731 -14.413 -12.209  1.00 97.16           O  
ATOM   1255  CG  LEU A  79       0.232 -13.823 -15.444  1.00 97.16           C  
ATOM   1256  HG  LEU A  79       0.682 -12.924 -15.021  1.00 97.16           H  
ATOM   1257  CD1 LEU A  79       1.331 -14.871 -15.616  1.00 97.16           C  
ATOM   1258 HD11 LEU A  79       1.751 -15.122 -14.642  1.00 97.16           H  
ATOM   1259 HD12 LEU A  79       0.927 -15.770 -16.082  1.00 97.16           H  
ATOM   1260 HD13 LEU A  79       2.126 -14.465 -16.241  1.00 97.16           H  
ATOM   1261  CD2 LEU A  79      -0.370 -13.513 -16.809  1.00 97.16           C  
ATOM   1262 HD21 LEU A  79      -0.984 -14.348 -17.148  1.00 97.16           H  
ATOM   1263 HD22 LEU A  79       0.423 -13.352 -17.539  1.00 97.16           H  
ATOM   1264 HD23 LEU A  79      -0.977 -12.610 -16.743  1.00 97.16           H  
ATOM   1265  N   LYS A  80      -4.280 -14.022 -13.804  1.00 96.56           N  
ATOM   1266  H   LYS A  80      -4.467 -13.595 -14.699  1.00 96.56           H  
ATOM   1267  CA  LYS A  80      -5.310 -14.848 -13.172  1.00 96.56           C  
ATOM   1268  HA  LYS A  80      -5.461 -14.481 -12.157  1.00 96.56           H  
ATOM   1269  C   LYS A  80      -4.820 -16.298 -13.098  1.00 96.56           C  
ATOM   1270  CB  LYS A  80      -6.628 -14.726 -13.952  1.00 96.56           C  
ATOM   1271  HB2 LYS A  80      -6.859 -13.671 -14.099  1.00 96.56           H  
ATOM   1272  HB3 LYS A  80      -6.513 -15.195 -14.929  1.00 96.56           H  
ATOM   1273  O   LYS A  80      -4.166 -16.786 -14.021  1.00 96.56           O  
ATOM   1274  CG  LYS A  80      -7.793 -15.391 -13.206  1.00 96.56           C  
ATOM   1275  HG2 LYS A  80      -7.583 -16.449 -13.053  1.00 96.56           H  
ATOM   1276  HG3 LYS A  80      -7.901 -14.915 -12.231  1.00 96.56           H  
ATOM   1277  CD  LYS A  80      -9.115 -15.264 -13.970  1.00 96.56           C  
ATOM   1278  HD2 LYS A  80      -9.046 -15.784 -14.925  1.00 96.56           H  
ATOM   1279  HD3 LYS A  80      -9.309 -14.209 -14.167  1.00 96.56           H  
ATOM   1280  CE  LYS A  80     -10.284 -15.821 -13.148  1.00 96.56           C  
ATOM   1281  HE2 LYS A  80     -10.249 -15.367 -12.157  1.00 96.56           H  
ATOM   1282  HE3 LYS A  80     -11.222 -15.498 -13.600  1.00 96.56           H  
ATOM   1283  NZ  LYS A  80     -10.264 -17.302 -13.024  1.00 96.56           N  
ATOM   1284  HZ1 LYS A  80     -10.985 -17.581 -12.374  1.00 96.56           H  
ATOM   1285  HZ2 LYS A  80      -9.377 -17.625 -12.665  1.00 96.56           H  
ATOM   1286  HZ3 LYS A  80     -10.447 -17.750 -13.910  1.00 96.56           H  
ATOM   1287  N   LYS A  81      -5.160 -17.005 -12.026  1.00 96.35           N  
ATOM   1288  H   LYS A  81      -5.704 -16.553 -11.305  1.00 96.35           H  
ATOM   1289  CA  LYS A  81      -4.889 -18.443 -11.930  1.00 96.35           C  
ATOM   1290  HA  LYS A  81      -3.846 -18.611 -12.196  1.00 96.35           H  
ATOM   1291  C   LYS A  81      -5.734 -19.268 -12.906  1.00 96.35           C  
ATOM   1292  CB  LYS A  81      -5.080 -18.906 -10.488  1.00 96.35           C  
ATOM   1293  HB2 LYS A  81      -4.649 -19.902 -10.383  1.00 96.35           H  
ATOM   1294  HB3 LYS A  81      -4.548 -18.224  -9.825  1.00 96.35           H  
ATOM   1295  O   LYS A  81      -6.707 -18.780 -13.482  1.00 96.35           O  
ATOM   1296  CG  LYS A  81      -6.543 -18.937 -10.039  1.00 96.35           C  
ATOM   1297  HG2 LYS A  81      -6.966 -17.933 -10.062  1.00 96.35           H  
ATOM   1298  HG3 LYS A  81      -7.130 -19.579 -10.696  1.00 96.35           H  
ATOM   1299  CD  LYS A  81      -6.593 -19.482  -8.615  1.00 96.35           C  
ATOM   1300  HD2 LYS A  81      -6.250 -18.709  -7.927  1.00 96.35           H  
ATOM   1301  HD3 LYS A  81      -5.950 -20.356  -8.517  1.00 96.35           H  
ATOM   1302  CE  LYS A  81      -8.015 -19.901  -8.273  1.00 96.35           C  
ATOM   1303  HE2 LYS A  81      -8.727 -19.128  -8.560  1.00 96.35           H  
ATOM   1304  HE3 LYS A  81      -8.268 -20.809  -8.821  1.00 96.35           H  
ATOM   1305  NZ  LYS A  81      -8.104 -20.152  -6.830  1.00 96.35           N  
ATOM   1306  HZ1 LYS A  81      -9.045 -20.426  -6.588  1.00 96.35           H  
ATOM   1307  HZ2 LYS A  81      -7.845 -19.340  -6.287  1.00 96.35           H  
ATOM   1308  HZ3 LYS A  81      -7.519 -20.932  -6.568  1.00 96.35           H  
ATOM   1309  N   GLU A  82      -5.385 -20.544 -13.013  1.00 93.56           N  
ATOM   1310  H   GLU A  82      -4.524 -20.819 -12.561  1.00 93.56           H  
ATOM   1311  CA  GLU A  82      -6.086 -21.567 -13.789  1.00 93.56           C  
ATOM   1312  HA  GLU A  82      -5.456 -22.456 -13.748  1.00 93.56           H  
ATOM   1313  C   GLU A  82      -6.222 -21.235 -15.278  1.00 93.56           C  
ATOM   1314  CB  GLU A  82      -7.417 -21.958 -13.146  1.00 93.56           C  
ATOM   1315  HB2 GLU A  82      -7.872 -22.738 -13.756  1.00 93.56           H  
ATOM   1316  HB3 GLU A  82      -8.086 -21.098 -13.123  1.00 93.56           H  
ATOM   1317  O   GLU A  82      -7.243 -21.490 -15.914  1.00 93.56           O  
ATOM   1318  CG  GLU A  82      -7.239 -22.519 -11.735  1.00 93.56           C  
ATOM   1319  HG2 GLU A  82      -6.440 -23.260 -11.738  1.00 93.56           H  
ATOM   1320  HG3 GLU A  82      -6.962 -21.729 -11.037  1.00 93.56           H  
ATOM   1321  CD  GLU A  82      -8.545 -23.167 -11.302  1.00 93.56           C  
ATOM   1322  OE1 GLU A  82      -8.497 -24.369 -10.961  1.00 93.56           O  
ATOM   1323  OE2 GLU A  82      -9.575 -22.468 -11.361  1.00 93.56           O  
ATOM   1324  N   GLN A  83      -5.153 -20.698 -15.858  1.00 94.45           N  
ATOM   1325  H   GLN A  83      -4.339 -20.520 -15.288  1.00 94.45           H  
ATOM   1326  CA  GLN A  83      -5.048 -20.480 -17.297  1.00 94.45           C  
ATOM   1327  HA  GLN A  83      -5.869 -20.995 -17.795  1.00 94.45           H  
ATOM   1328  C   GLN A  83      -3.763 -21.085 -17.850  1.00 94.45           C  
ATOM   1329  CB  GLN A  83      -5.196 -18.988 -17.632  1.00 94.45           C  
ATOM   1330  HB2 GLN A  83      -5.297 -18.883 -18.712  1.00 94.45           H  
ATOM   1331  HB3 GLN A  83      -6.107 -18.607 -17.170  1.00 94.45           H  
ATOM   1332  O   GLN A  83      -2.838 -21.423 -17.111  1.00 94.45           O  
ATOM   1333  CG  GLN A  83      -4.004 -18.145 -17.162  1.00 94.45           C  
ATOM   1334  HG2 GLN A  83      -3.080 -18.516 -17.606  1.00 94.45           H  
ATOM   1335  HG3 GLN A  83      -3.918 -18.232 -16.079  1.00 94.45           H  
ATOM   1336  CD  GLN A  83      -4.156 -16.681 -17.551  1.00 94.45           C  
ATOM   1337  NE2 GLN A  83      -4.093 -15.784 -16.599  1.00 94.45           N  
ATOM   1338 HE21 GLN A  83      -3.970 -16.081 -15.641  1.00 94.45           H  
ATOM   1339 HE22 GLN A  83      -4.214 -14.811 -16.842  1.00 94.45           H  
ATOM   1340  OE1 GLN A  83      -4.351 -16.333 -18.706  1.00 94.45           O  
ATOM   1341  N   VAL A  84      -3.713 -21.213 -19.170  1.00 95.01           N  
ATOM   1342  H   VAL A  84      -4.477 -20.849 -19.720  1.00 95.01           H  
ATOM   1343  CA  VAL A  84      -2.524 -21.636 -19.900  1.00 95.01           C  
ATOM   1344  HA  VAL A  84      -1.728 -21.878 -19.196  1.00 95.01           H  
ATOM   1345  C   VAL A  84      -2.059 -20.465 -20.754  1.00 95.01           C  
ATOM   1346  CB  VAL A  84      -2.813 -22.896 -20.728  1.00 95.01           C  
ATOM   1347  HB  VAL A  84      -3.633 -22.704 -21.420  1.00 95.01           H  
ATOM   1348  O   VAL A  84      -2.863 -19.874 -21.474  1.00 95.01           O  
ATOM   1349  CG1 VAL A  84      -1.581 -23.314 -21.521  1.00 95.01           C  
ATOM   1350 HG11 VAL A  84      -0.747 -23.457 -20.834  1.00 95.01           H  
ATOM   1351 HG12 VAL A  84      -1.781 -24.243 -22.055  1.00 95.01           H  
ATOM   1352 HG13 VAL A  84      -1.335 -22.546 -22.254  1.00 95.01           H  
ATOM   1353  CG2 VAL A  84      -3.189 -24.079 -19.824  1.00 95.01           C  
ATOM   1354 HG21 VAL A  84      -2.377 -24.290 -19.128  1.00 95.01           H  
ATOM   1355 HG22 VAL A  84      -4.097 -23.852 -19.264  1.00 95.01           H  
ATOM   1356 HG23 VAL A  84      -3.377 -24.963 -20.433  1.00 95.01           H  
ATOM   1357  N   VAL A  85      -0.773 -20.134 -20.664  1.00 96.97           N  
ATOM   1358  H   VAL A  85      -0.183 -20.665 -20.039  1.00 96.97           H  
ATOM   1359  CA  VAL A  85      -0.154 -19.023 -21.389  1.00 96.97           C  
ATOM   1360  HA  VAL A  85      -0.887 -18.634 -22.095  1.00 96.97           H  
ATOM   1361  C   VAL A  85       1.041 -19.497 -22.213  1.00 96.97           C  
ATOM   1362  CB  VAL A  85       0.228 -17.854 -20.455  1.00 96.97           C  
ATOM   1363  HB  VAL A  85       0.627 -17.047 -21.069  1.00 96.97           H  
ATOM   1364  O   VAL A  85       1.705 -20.481 -21.885  1.00 96.97           O  
ATOM   1365  CG1 VAL A  85      -0.991 -17.306 -19.706  1.00 96.97           C  
ATOM   1366 HG11 VAL A  85      -0.724 -16.389 -19.181  1.00 96.97           H  
ATOM   1367 HG12 VAL A  85      -1.349 -18.041 -18.984  1.00 96.97           H  
ATOM   1368 HG13 VAL A  85      -1.788 -17.083 -20.415  1.00 96.97           H  
ATOM   1369  CG2 VAL A  85       1.296 -18.237 -19.421  1.00 96.97           C  
ATOM   1370 HG21 VAL A  85       1.479 -17.404 -18.742  1.00 96.97           H  
ATOM   1371 HG22 VAL A  85       2.230 -18.478 -19.928  1.00 96.97           H  
ATOM   1372 HG23 VAL A  85       0.969 -19.094 -18.832  1.00 96.97           H  
ATOM   1373  N   ASN A  86       1.336 -18.782 -23.290  1.00 96.88           N  
ATOM   1374  H   ASN A  86       0.736 -17.998 -23.504  1.00 96.88           H  
ATOM   1375  CA  ASN A  86       2.588 -18.885 -24.024  1.00 96.88           C  
ATOM   1376  HA  ASN A  86       3.147 -19.753 -23.673  1.00 96.88           H  
ATOM   1377  C   ASN A  86       3.408 -17.631 -23.738  1.00 96.88           C  
ATOM   1378  CB  ASN A  86       2.323 -19.054 -25.526  1.00 96.88           C  
ATOM   1379  HB2 ASN A  86       3.261 -19.278 -26.034  1.00 96.88           H  
ATOM   1380  HB3 ASN A  86       1.938 -18.117 -25.928  1.00 96.88           H  
ATOM   1381  O   ASN A  86       2.877 -16.526 -23.833  1.00 96.88           O  
ATOM   1382  CG  ASN A  86       1.335 -20.161 -25.824  1.00 96.88           C  
ATOM   1383  ND2 ASN A  86       0.175 -19.823 -26.335  1.00 96.88           N  
ATOM   1384 HD21 ASN A  86      -0.527 -20.543 -26.430  1.00 96.88           H  
ATOM   1385 HD22 ASN A  86      -0.064 -18.846 -26.428  1.00 96.88           H  
ATOM   1386  OD1 ASN A  86       1.605 -21.335 -25.614  1.00 96.88           O  
ATOM   1387  N   VAL A  87       4.684 -17.802 -23.411  1.00 95.01           N  
ATOM   1388  H   VAL A  87       5.056 -18.742 -23.405  1.00 95.01           H  
ATOM   1389  CA  VAL A  87       5.604 -16.713 -23.077  1.00 95.01           C  
ATOM   1390  HA  VAL A  87       5.083 -15.759 -23.164  1.00 95.01           H  
ATOM   1391  C   VAL A  87       6.756 -16.727 -24.064  1.00 95.01           C  
ATOM   1392  CB  VAL A  87       6.128 -16.822 -21.632  1.00 95.01           C  
ATOM   1393  HB  VAL A  87       6.784 -17.689 -21.548  1.00 95.01           H  
ATOM   1394  O   VAL A  87       7.374 -17.767 -24.277  1.00 95.01           O  
ATOM   1395  CG1 VAL A  87       6.919 -15.567 -21.245  1.00 95.01           C  
ATOM   1396 HG11 VAL A  87       6.288 -14.683 -21.328  1.00 95.01           H  
ATOM   1397 HG12 VAL A  87       7.787 -15.445 -21.893  1.00 95.01           H  
ATOM   1398 HG13 VAL A  87       7.275 -15.652 -20.218  1.00 95.01           H  
ATOM   1399  CG2 VAL A  87       4.983 -16.991 -20.627  1.00 95.01           C  
ATOM   1400 HG21 VAL A  87       4.492 -17.953 -20.773  1.00 95.01           H  
ATOM   1401 HG22 VAL A  87       5.371 -16.956 -19.609  1.00 95.01           H  
ATOM   1402 HG23 VAL A  87       4.259 -16.188 -20.764  1.00 95.01           H  
ATOM   1403  N   THR A  88       7.061 -15.583 -24.651  1.00 93.57           N  
ATOM   1404  H   THR A  88       6.498 -14.775 -24.429  1.00 93.57           H  
ATOM   1405  CA  THR A  88       8.246 -15.361 -25.471  1.00 93.57           C  
ATOM   1406  HA  THR A  88       8.818 -16.284 -25.558  1.00 93.57           H  
ATOM   1407  C   THR A  88       9.108 -14.320 -24.780  1.00 93.57           C  
ATOM   1408  CB  THR A  88       7.853 -14.928 -26.880  1.00 93.57           C  
ATOM   1409  HB  THR A  88       7.209 -14.051 -26.822  1.00 93.57           H  
ATOM   1410  O   THR A  88       8.650 -13.208 -24.533  1.00 93.57           O  
ATOM   1411  CG2 THR A  88       9.048 -14.612 -27.762  1.00 93.57           C  
ATOM   1412 HG21 THR A  88       9.720 -15.469 -27.808  1.00 93.57           H  
ATOM   1413 HG22 THR A  88       9.584 -13.745 -27.376  1.00 93.57           H  
ATOM   1414 HG23 THR A  88       8.665 -14.378 -28.755  1.00 93.57           H  
ATOM   1415  OG1 THR A  88       7.160 -15.970 -27.540  1.00 93.57           O  
ATOM   1416  HG1 THR A  88       6.526 -15.535 -28.115  1.00 93.57           H  
ATOM   1417  N   LEU A  89      10.338 -14.703 -24.464  1.00 90.94           N  
ATOM   1418  H   LEU A  89      10.633 -15.630 -24.737  1.00 90.94           H  
ATOM   1419  CA  LEU A  89      11.348 -13.873 -23.818  1.00 90.94           C  
ATOM   1420  HA  LEU A  89      10.901 -12.957 -23.431  1.00 90.94           H  
ATOM   1421  C   LEU A  89      12.400 -13.492 -24.862  1.00 90.94           C  
ATOM   1422  CB  LEU A  89      11.971 -14.667 -22.652  1.00 90.94           C  
ATOM   1423  HB2 LEU A  89      12.476 -15.539 -23.067  1.00 90.94           H  
ATOM   1424  HB3 LEU A  89      12.731 -14.053 -22.170  1.00 90.94           H  
ATOM   1425  O   LEU A  89      12.846 -14.364 -25.611  1.00 90.94           O  
ATOM   1426  CG  LEU A  89      10.977 -15.147 -21.580  1.00 90.94           C  
ATOM   1427  HG  LEU A  89      10.195 -15.748 -22.045  1.00 90.94           H  
ATOM   1428  CD1 LEU A  89      11.691 -16.036 -20.563  1.00 90.94           C  
ATOM   1429 HD11 LEU A  89      10.986 -16.373 -19.803  1.00 90.94           H  
ATOM   1430 HD12 LEU A  89      12.491 -15.474 -20.082  1.00 90.94           H  
ATOM   1431 HD13 LEU A  89      12.118 -16.903 -21.067  1.00 90.94           H  
ATOM   1432  CD2 LEU A  89      10.324 -13.986 -20.836  1.00 90.94           C  
ATOM   1433 HD21 LEU A  89       9.676 -14.372 -20.049  1.00 90.94           H  
ATOM   1434 HD22 LEU A  89       9.729 -13.387 -21.524  1.00 90.94           H  
ATOM   1435 HD23 LEU A  89      11.090 -13.355 -20.385  1.00 90.94           H  
ATOM   1436  N   GLU A  90      12.773 -12.218 -24.917  1.00 89.94           N  
ATOM   1437  H   GLU A  90      12.296 -11.553 -24.325  1.00 89.94           H  
ATOM   1438  CA  GLU A  90      13.812 -11.670 -25.796  1.00 89.94           C  
ATOM   1439  HA  GLU A  90      14.413 -12.481 -26.206  1.00 89.94           H  
ATOM   1440  C   GLU A  90      14.742 -10.749 -24.992  1.00 89.94           C  
ATOM   1441  CB  GLU A  90      13.135 -10.937 -26.973  1.00 89.94           C  
ATOM   1442  HB2 GLU A  90      12.580 -11.670 -27.559  1.00 89.94           H  
ATOM   1443  HB3 GLU A  90      12.412 -10.229 -26.569  1.00 89.94           H  
ATOM   1444  O   GLU A  90      14.304  -9.744 -24.433  1.00 89.94           O  
ATOM   1445  CG  GLU A  90      14.098 -10.185 -27.912  1.00 89.94           C  
ATOM   1446  HG2 GLU A  90      14.675 -10.925 -28.468  1.00 89.94           H  
ATOM   1447  HG3 GLU A  90      14.781  -9.584 -27.312  1.00 89.94           H  
ATOM   1448  CD  GLU A  90      13.385  -9.242 -28.905  1.00 89.94           C  
ATOM   1449  OE1 GLU A  90      13.925  -8.152 -29.241  1.00 89.94           O  
ATOM   1450  OE2 GLU A  90      12.261  -9.569 -29.339  1.00 89.94           O  
ATOM   1451  N   GLU A  91      16.031 -11.081 -24.932  1.00 86.84           N  
ATOM   1452  H   GLU A  91      16.342 -11.923 -25.396  1.00 86.84           H  
ATOM   1453  CA  GLU A  91      17.040 -10.243 -24.269  1.00 86.84           C  
ATOM   1454  HA  GLU A  91      16.720 -10.015 -23.252  1.00 86.84           H  
ATOM   1455  C   GLU A  91      17.257  -8.924 -25.016  1.00 86.84           C  
ATOM   1456  CB  GLU A  91      18.382 -10.979 -24.211  1.00 86.84           C  
ATOM   1457  HB2 GLU A  91      18.588 -11.385 -25.201  1.00 86.84           H  
ATOM   1458  HB3 GLU A  91      19.167 -10.264 -23.965  1.00 86.84           H  
ATOM   1459  O   GLU A  91      17.425  -8.906 -26.233  1.00 86.84           O  
ATOM   1460  CG  GLU A  91      18.424 -12.105 -23.171  1.00 86.84           C  
ATOM   1461  HG2 GLU A  91      18.442 -11.661 -22.175  1.00 86.84           H  
ATOM   1462  HG3 GLU A  91      17.520 -12.707 -23.263  1.00 86.84           H  
ATOM   1463  CD  GLU A  91      19.654 -13.009 -23.355  1.00 86.84           C  
ATOM   1464  OE1 GLU A  91      19.623 -14.137 -22.820  1.00 86.84           O  
ATOM   1465  OE2 GLU A  91      20.578 -12.626 -24.116  1.00 86.84           O  
ATOM   1466  N   VAL A  92      17.371  -7.810 -24.294  1.00 86.42           N  
ATOM   1467  H   VAL A  92      17.300  -7.877 -23.288  1.00 86.42           H  
ATOM   1468  CA  VAL A  92      17.742  -6.516 -24.884  1.00 86.42           C  
ATOM   1469  HA  VAL A  92      17.836  -6.617 -25.965  1.00 86.42           H  
ATOM   1470  C   VAL A  92      19.101  -6.113 -24.339  1.00 86.42           C  
ATOM   1471  CB  VAL A  92      16.666  -5.447 -24.635  1.00 86.42           C  
ATOM   1472  HB  VAL A  92      16.508  -5.325 -23.564  1.00 86.42           H  
ATOM   1473  O   VAL A  92      19.282  -6.011 -23.132  1.00 86.42           O  
ATOM   1474  CG1 VAL A  92      17.076  -4.096 -25.238  1.00 86.42           C  
ATOM   1475 HG11 VAL A  92      16.272  -3.374 -25.092  1.00 86.42           H  
ATOM   1476 HG12 VAL A  92      17.280  -4.199 -26.303  1.00 86.42           H  
ATOM   1477 HG13 VAL A  92      17.961  -3.713 -24.730  1.00 86.42           H  
ATOM   1478  CG2 VAL A  92      15.343  -5.854 -25.293  1.00 86.42           C  
ATOM   1479 HG21 VAL A  92      14.987  -6.795 -24.874  1.00 86.42           H  
ATOM   1480 HG22 VAL A  92      15.474  -5.980 -26.367  1.00 86.42           H  
ATOM   1481 HG23 VAL A  92      14.595  -5.085 -25.095  1.00 86.42           H  
ATOM   1482  N   ASN A  93      20.077  -5.902 -25.226  1.00 84.24           N  
ATOM   1483  H   ASN A  93      19.847  -5.953 -26.209  1.00 84.24           H  
ATOM   1484  CA  ASN A  93      21.470  -5.612 -24.857  1.00 84.24           C  
ATOM   1485  HA  ASN A  93      22.063  -5.667 -25.769  1.00 84.24           H  
ATOM   1486  C   ASN A  93      22.093  -6.659 -23.908  1.00 84.24           C  
ATOM   1487  CB  ASN A  93      21.580  -4.167 -24.333  1.00 84.24           C  
ATOM   1488  HB2 ASN A  93      22.621  -3.942 -24.101  1.00 84.24           H  
ATOM   1489  HB3 ASN A  93      21.010  -4.073 -23.409  1.00 84.24           H  
ATOM   1490  O   ASN A  93      22.945  -6.320 -23.096  1.00 84.24           O  
ATOM   1491  CG  ASN A  93      21.099  -3.139 -25.335  1.00 84.24           C  
ATOM   1492  ND2 ASN A  93      20.528  -2.053 -24.871  1.00 84.24           N  
ATOM   1493 HD21 ASN A  93      20.402  -1.935 -23.876  1.00 84.24           H  
ATOM   1494 HD22 ASN A  93      20.197  -1.385 -25.552  1.00 84.24           H  
ATOM   1495  OD1 ASN A  93      21.225  -3.294 -26.539  1.00 84.24           O  
ATOM   1496  N   GLY A  94      21.670  -7.924 -24.014  1.00 79.93           N  
ATOM   1497  H   GLY A  94      20.935  -8.138 -24.673  1.00 79.93           H  
ATOM   1498  CA  GLY A  94      22.135  -9.009 -23.142  1.00 79.93           C  
ATOM   1499  HA2 GLY A  94      23.217  -8.944 -23.021  1.00 79.93           H  
ATOM   1500  HA3 GLY A  94      21.897  -9.965 -23.606  1.00 79.93           H  
ATOM   1501  C   GLY A  94      21.509  -9.012 -21.745  1.00 79.93           C  
ATOM   1502  O   GLY A  94      22.015  -9.704 -20.869  1.00 79.93           O  
ATOM   1503  N   HIS A  95      20.431  -8.250 -21.531  1.00 84.92           N  
ATOM   1504  H   HIS A  95      20.096  -7.648 -22.269  1.00 84.92           H  
ATOM   1505  CA  HIS A  95      19.709  -8.196 -20.265  1.00 84.92           C  
ATOM   1506  HA  HIS A  95      20.200  -8.851 -19.545  1.00 84.92           H  
ATOM   1507  C   HIS A  95      18.268  -8.699 -20.423  1.00 84.92           C  
ATOM   1508  CB  HIS A  95      19.771  -6.773 -19.697  1.00 84.92           C  
ATOM   1509  HB2 HIS A  95      19.311  -6.079 -20.400  1.00 84.92           H  
ATOM   1510  HB3 HIS A  95      19.197  -6.741 -18.771  1.00 84.92           H  
ATOM   1511  O   HIS A  95      17.550  -8.324 -21.357  1.00 84.92           O  
ATOM   1512  CG  HIS A  95      21.179  -6.321 -19.392  1.00 84.92           C  
ATOM   1513  CD2 HIS A  95      21.901  -5.362 -20.050  1.00 84.92           C  
ATOM   1514  HD2 HIS A  95      21.560  -4.788 -20.899  1.00 84.92           H  
ATOM   1515  ND1 HIS A  95      21.990  -6.830 -18.405  1.00 84.92           N  
ATOM   1516  HD1 HIS A  95      21.766  -7.604 -17.796  1.00 84.92           H  
ATOM   1517  CE1 HIS A  95      23.166  -6.186 -18.461  1.00 84.92           C  
ATOM   1518  HE1 HIS A  95      24.009  -6.387 -17.816  1.00 84.92           H  
ATOM   1519  NE2 HIS A  95      23.159  -5.266 -19.440  1.00 84.92           N  
ATOM   1520  N   MET A  96      17.863  -9.550 -19.485  1.00 87.29           N  
ATOM   1521  H   MET A  96      18.533  -9.849 -18.790  1.00 87.29           H  
ATOM   1522  CA  MET A  96      16.501 -10.021 -19.264  1.00 87.29           C  
ATOM   1523  HA  MET A  96      15.778  -9.305 -19.653  1.00 87.29           H  
ATOM   1524  C   MET A  96      16.339 -10.156 -17.757  1.00 87.29           C  
ATOM   1525  CB  MET A  96      16.303 -11.385 -19.944  1.00 87.29           C  
ATOM   1526  HB2 MET A  96      16.389 -11.263 -21.024  1.00 87.29           H  
ATOM   1527  HB3 MET A  96      17.095 -12.063 -19.625  1.00 87.29           H  
ATOM   1528  O   MET A  96      16.933 -11.041 -17.166  1.00 87.29           O  
ATOM   1529  CG  MET A  96      14.953 -12.038 -19.601  1.00 87.29           C  
ATOM   1530  HG2 MET A  96      14.945 -13.035 -20.041  1.00 87.29           H  
ATOM   1531  HG3 MET A  96      14.888 -12.173 -18.521  1.00 87.29           H  
ATOM   1532  SD  MET A  96      13.467 -11.164 -20.163  1.00 87.29           S  
ATOM   1533  CE  MET A  96      13.767 -11.307 -21.929  1.00 87.29           C  
ATOM   1534  HE1 MET A  96      12.871 -10.999 -22.468  1.00 87.29           H  
ATOM   1535  HE2 MET A  96      14.593 -10.646 -22.191  1.00 87.29           H  
ATOM   1536  HE3 MET A  96      14.036 -12.330 -22.190  1.00 87.29           H  
ATOM   1537  N   ASP A  97      15.551  -9.293 -17.131  1.00 89.99           N  
ATOM   1538  H   ASP A  97      15.019  -8.632 -17.680  1.00 89.99           H  
ATOM   1539  CA  ASP A  97      15.387  -9.320 -15.681  1.00 89.99           C  
ATOM   1540  HA  ASP A  97      15.771 -10.260 -15.283  1.00 89.99           H  
ATOM   1541  C   ASP A  97      13.909  -9.249 -15.332  1.00 89.99           C  
ATOM   1542  CB  ASP A  97      16.213  -8.209 -15.025  1.00 89.99           C  
ATOM   1543  HB2 ASP A  97      15.882  -7.247 -15.415  1.00 89.99           H  
ATOM   1544  HB3 ASP A  97      17.264  -8.343 -15.283  1.00 89.99           H  
ATOM   1545  O   ASP A  97      13.213  -8.273 -15.636  1.00 89.99           O  
ATOM   1546  CG  ASP A  97      16.076  -8.189 -13.502  1.00 89.99           C  
ATOM   1547  OD1 ASP A  97      15.612  -9.179 -12.893  1.00 89.99           O  
ATOM   1548  OD2 ASP A  97      16.273  -7.101 -12.923  1.00 89.99           O  
ATOM   1549  N   PHE A  98      13.431 -10.313 -14.702  1.00 91.60           N  
ATOM   1550  H   PHE A  98      14.079 -11.044 -14.443  1.00 91.60           H  
ATOM   1551  CA  PHE A  98      12.091 -10.391 -14.163  1.00 91.60           C  
ATOM   1552  HA  PHE A  98      11.829  -9.394 -13.810  1.00 91.60           H  
ATOM   1553  C   PHE A  98      12.042 -11.341 -12.975  1.00 91.60           C  
ATOM   1554  CB  PHE A  98      11.091 -10.823 -15.246  1.00 91.60           C  
ATOM   1555  HB2 PHE A  98      10.081 -10.704 -14.857  1.00 91.60           H  
ATOM   1556  HB3 PHE A  98      11.192 -10.150 -16.097  1.00 91.60           H  
ATOM   1557  O   PHE A  98      12.808 -12.298 -12.863  1.00 91.60           O  
ATOM   1558  CG  PHE A  98      11.265 -12.250 -15.734  1.00 91.60           C  
ATOM   1559  CD1 PHE A  98      12.183 -12.533 -16.762  1.00 91.60           C  
ATOM   1560  HD1 PHE A  98      12.761 -11.735 -17.204  1.00 91.60           H  
ATOM   1561  CD2 PHE A  98      10.537 -13.299 -15.141  1.00 91.60           C  
ATOM   1562  HD2 PHE A  98       9.844 -13.083 -14.341  1.00 91.60           H  
ATOM   1563  CE1 PHE A  98      12.378 -13.857 -17.192  1.00 91.60           C  
ATOM   1564  HE1 PHE A  98      13.107 -14.064 -17.961  1.00 91.60           H  
ATOM   1565  CE2 PHE A  98      10.729 -14.623 -15.574  1.00 91.60           C  
ATOM   1566  HE2 PHE A  98      10.173 -15.427 -15.115  1.00 91.60           H  
ATOM   1567  CZ  PHE A  98      11.650 -14.903 -16.600  1.00 91.60           C  
ATOM   1568  HZ  PHE A  98      11.815 -15.918 -16.930  1.00 91.60           H  
ATOM   1569  N   ASP A  99      11.055 -11.127 -12.119  1.00 92.13           N  
ATOM   1570  H   ASP A  99      10.464 -10.321 -12.262  1.00 92.13           H  
ATOM   1571  CA  ASP A  99      10.770 -12.024 -11.017  1.00 92.13           C  
ATOM   1572  HA  ASP A  99      11.278 -12.972 -11.194  1.00 92.13           H  
ATOM   1573  C   ASP A  99       9.299 -12.374 -10.917  1.00 92.13           C  
ATOM   1574  CB  ASP A  99      11.286 -11.434  -9.712  1.00 92.13           C  
ATOM   1575  HB2 ASP A  99      10.620 -11.756  -8.911  1.00 92.13           H  
ATOM   1576  HB3 ASP A  99      11.305 -10.345  -9.745  1.00 92.13           H  
ATOM   1577  O   ASP A  99       8.430 -11.662 -11.408  1.00 92.13           O  
ATOM   1578  CG  ASP A  99      12.640 -12.006  -9.357  1.00 92.13           C  
ATOM   1579  OD1 ASP A  99      12.717 -13.259  -9.271  1.00 92.13           O  
ATOM   1580  OD2 ASP A  99      13.493 -11.260  -8.838  1.00 92.13           O  
ATOM   1581  N   ILE A 100       9.027 -13.500 -10.262  1.00 94.24           N  
ATOM   1582  H   ILE A 100       9.793 -13.965  -9.795  1.00 94.24           H  
ATOM   1583  CA  ILE A 100       7.694 -14.085 -10.154  1.00 94.24           C  
ATOM   1584  HA  ILE A 100       6.972 -13.423 -10.633  1.00 94.24           H  
ATOM   1585  C   ILE A 100       7.317 -14.206  -8.679  1.00 94.24           C  
ATOM   1586  CB  ILE A 100       7.633 -15.445 -10.885  1.00 94.24           C  
ATOM   1587  HB  ILE A 100       8.305 -16.139 -10.382  1.00 94.24           H  
ATOM   1588  O   ILE A 100       8.075 -14.771  -7.887  1.00 94.24           O  
ATOM   1589  CG1 ILE A 100       8.084 -15.314 -12.362  1.00 94.24           C  
ATOM   1590 HG12 ILE A 100       9.116 -14.964 -12.394  1.00 94.24           H  
ATOM   1591 HG13 ILE A 100       7.464 -14.574 -12.868  1.00 94.24           H  
ATOM   1592  CG2 ILE A 100       6.206 -16.009 -10.805  1.00 94.24           C  
ATOM   1593 HG21 ILE A 100       5.867 -16.091  -9.772  1.00 94.24           H  
ATOM   1594 HG22 ILE A 100       5.536 -15.346 -11.353  1.00 94.24           H  
ATOM   1595 HG23 ILE A 100       6.153 -17.010 -11.234  1.00 94.24           H  
ATOM   1596  CD1 ILE A 100       8.032 -16.628 -13.152  1.00 94.24           C  
ATOM   1597 HD11 ILE A 100       6.999 -16.933 -13.316  1.00 94.24           H  
ATOM   1598 HD12 ILE A 100       8.496 -16.486 -14.128  1.00 94.24           H  
ATOM   1599 HD13 ILE A 100       8.565 -17.410 -12.612  1.00 94.24           H  
ATOM   1600  N   LEU A 101       6.124 -13.725  -8.337  1.00 95.72           N  
ATOM   1601  H   LEU A 101       5.588 -13.253  -9.052  1.00 95.72           H  
ATOM   1602  CA  LEU A 101       5.497 -13.867  -7.031  1.00 95.72           C  
ATOM   1603  HA  LEU A 101       6.129 -14.490  -6.399  1.00 95.72           H  
ATOM   1604  C   LEU A 101       4.143 -14.564  -7.198  1.00 95.72           C  
ATOM   1605  CB  LEU A 101       5.392 -12.482  -6.375  1.00 95.72           C  
ATOM   1606  HB2 LEU A 101       4.812 -11.833  -7.031  1.00 95.72           H  
ATOM   1607  HB3 LEU A 101       6.392 -12.060  -6.279  1.00 95.72           H  
ATOM   1608  O   LEU A 101       3.170 -13.992  -7.685  1.00 95.72           O  
ATOM   1609  CG  LEU A 101       4.730 -12.489  -4.990  1.00 95.72           C  
ATOM   1610  HG  LEU A 101       3.748 -12.956  -5.069  1.00 95.72           H  
ATOM   1611  CD1 LEU A 101       5.562 -13.264  -3.972  1.00 95.72           C  
ATOM   1612 HD11 LEU A 101       6.591 -12.908  -4.022  1.00 95.72           H  
ATOM   1613 HD12 LEU A 101       5.173 -13.095  -2.969  1.00 95.72           H  
ATOM   1614 HD13 LEU A 101       5.526 -14.331  -4.190  1.00 95.72           H  
ATOM   1615  CD2 LEU A 101       4.553 -11.057  -4.487  1.00 95.72           C  
ATOM   1616 HD21 LEU A 101       3.980 -10.480  -5.212  1.00 95.72           H  
ATOM   1617 HD22 LEU A 101       5.527 -10.586  -4.355  1.00 95.72           H  
ATOM   1618 HD23 LEU A 101       4.017 -11.062  -3.538  1.00 95.72           H  
ATOM   1619  N   GLU A 102       4.095 -15.824  -6.784  1.00 94.86           N  
ATOM   1620  H   GLU A 102       4.935 -16.230  -6.397  1.00 94.86           H  
ATOM   1621  CA  GLU A 102       2.874 -16.627  -6.730  1.00 94.86           C  
ATOM   1622  HA  GLU A 102       2.235 -16.400  -7.583  1.00 94.86           H  
ATOM   1623  C   GLU A 102       2.116 -16.292  -5.438  1.00 94.86           C  
ATOM   1624  CB  GLU A 102       3.256 -18.119  -6.780  1.00 94.86           C  
ATOM   1625  HB2 GLU A 102       2.382 -18.723  -6.536  1.00 94.86           H  
ATOM   1626  HB3 GLU A 102       4.012 -18.302  -6.016  1.00 94.86           H  
ATOM   1627  O   GLU A 102       2.652 -16.460  -4.341  1.00 94.86           O  
ATOM   1628  CG  GLU A 102       3.804 -18.556  -8.153  1.00 94.86           C  
ATOM   1629  HG2 GLU A 102       4.575 -17.851  -8.465  1.00 94.86           H  
ATOM   1630  HG3 GLU A 102       2.993 -18.505  -8.879  1.00 94.86           H  
ATOM   1631  CD  GLU A 102       4.427 -19.970  -8.173  1.00 94.86           C  
ATOM   1632  OE1 GLU A 102       4.731 -20.463  -9.278  1.00 94.86           O  
ATOM   1633  OE2 GLU A 102       4.747 -20.550  -7.100  1.00 94.86           O  
ATOM   1634  N   ILE A 103       0.870 -15.833  -5.550  1.00 96.02           N  
ATOM   1635  H   ILE A 103       0.480 -15.702  -6.473  1.00 96.02           H  
ATOM   1636  CA  ILE A 103       0.013 -15.505  -4.409  1.00 96.02           C  
ATOM   1637  HA  ILE A 103       0.660 -15.257  -3.567  1.00 96.02           H  
ATOM   1638  C   ILE A 103      -0.846 -16.724  -4.047  1.00 96.02           C  
ATOM   1639  CB  ILE A 103      -0.853 -14.254  -4.671  1.00 96.02           C  
ATOM   1640  HB  ILE A 103      -1.615 -14.513  -5.406  1.00 96.02           H  
ATOM   1641  O   ILE A 103      -1.677 -17.145  -4.857  1.00 96.02           O  
ATOM   1642  CG1 ILE A 103      -0.061 -13.056  -5.247  1.00 96.02           C  
ATOM   1643 HG12 ILE A 103       0.340 -13.331  -6.223  1.00 96.02           H  
ATOM   1644 HG13 ILE A 103      -0.752 -12.231  -5.420  1.00 96.02           H  
ATOM   1645  CG2 ILE A 103      -1.576 -13.854  -3.369  1.00 96.02           C  
ATOM   1646 HG21 ILE A 103      -2.197 -12.977  -3.550  1.00 96.02           H  
ATOM   1647 HG22 ILE A 103      -2.234 -14.659  -3.041  1.00 96.02           H  
ATOM   1648 HG23 ILE A 103      -0.860 -13.639  -2.576  1.00 96.02           H  
ATOM   1649  CD1 ILE A 103       1.098 -12.551  -4.382  1.00 96.02           C  
ATOM   1650 HD11 ILE A 103       1.814 -13.358  -4.226  1.00 96.02           H  
ATOM   1651 HD12 ILE A 103       1.594 -11.729  -4.899  1.00 96.02           H  
ATOM   1652 HD13 ILE A 103       0.738 -12.189  -3.419  1.00 96.02           H  
ATOM   1653  N   PRO A 104      -0.694 -17.298  -2.837  1.00 92.34           N  
ATOM   1654  CA  PRO A 104      -1.559 -18.375  -2.367  1.00 92.34           C  
ATOM   1655  HA  PRO A 104      -1.450 -19.226  -3.040  1.00 92.34           H  
ATOM   1656  C   PRO A 104      -3.027 -17.944  -2.309  1.00 92.34           C  
ATOM   1657  CB  PRO A 104      -1.040 -18.756  -0.975  1.00 92.34           C  
ATOM   1658  HB2 PRO A 104      -1.581 -18.205  -0.205  1.00 92.34           H  
ATOM   1659  HB3 PRO A 104      -1.119 -19.828  -0.795  1.00 92.34           H  
ATOM   1660  O   PRO A 104      -3.337 -16.848  -1.836  1.00 92.34           O  
ATOM   1661  CG  PRO A 104       0.414 -18.291  -0.991  1.00 92.34           C  
ATOM   1662  HG2 PRO A 104       0.782 -18.066   0.010  1.00 92.34           H  
ATOM   1663  HG3 PRO A 104       1.036 -19.047  -1.469  1.00 92.34           H  
ATOM   1664  CD  PRO A 104       0.362 -17.045  -1.868  1.00 92.34           C  
ATOM   1665  HD2 PRO A 104       1.333 -16.902  -2.344  1.00 92.34           H  
ATOM   1666  HD3 PRO A 104       0.099 -16.167  -1.278  1.00 92.34           H  
ATOM   1667  N   THR A 105      -3.940 -18.830  -2.706  1.00 94.16           N  
ATOM   1668  H   THR A 105      -3.631 -19.687  -3.142  1.00 94.16           H  
ATOM   1669  CA  THR A 105      -5.384 -18.545  -2.756  1.00 94.16           C  
ATOM   1670  HA  THR A 105      -5.548 -17.736  -3.468  1.00 94.16           H  
ATOM   1671  C   THR A 105      -5.951 -18.075  -1.410  1.00 94.16           C  
ATOM   1672  CB  THR A 105      -6.130 -19.780  -3.282  1.00 94.16           C  
ATOM   1673  HB  THR A 105      -5.907 -20.649  -2.663  1.00 94.16           H  
ATOM   1674  O   THR A 105      -6.759 -17.151  -1.371  1.00 94.16           O  
ATOM   1675  CG2 THR A 105      -7.636 -19.560  -3.341  1.00 94.16           C  
ATOM   1676 HG21 THR A 105      -8.107 -20.320  -3.963  1.00 94.16           H  
ATOM   1677 HG22 THR A 105      -8.062 -19.599  -2.338  1.00 94.16           H  
ATOM   1678 HG23 THR A 105      -7.838 -18.578  -3.768  1.00 94.16           H  
ATOM   1679  OG1 THR A 105      -5.698 -20.015  -4.601  1.00 94.16           O  
ATOM   1680  HG1 THR A 105      -5.586 -20.960  -4.731  1.00 94.16           H  
ATOM   1681  N   GLN A 106      -5.467 -18.611  -0.285  1.00 88.18           N  
ATOM   1682  H   GLN A 106      -4.786 -19.355  -0.354  1.00 88.18           H  
ATOM   1683  CA  GLN A 106      -5.884 -18.168   1.053  1.00 88.18           C  
ATOM   1684  HA  GLN A 106      -6.966 -18.272   1.135  1.00 88.18           H  
ATOM   1685  C   GLN A 106      -5.553 -16.688   1.315  1.00 88.18           C  
ATOM   1686  CB  GLN A 106      -5.224 -19.031   2.144  1.00 88.18           C  
ATOM   1687  HB2 GLN A 106      -5.546 -18.635   3.106  1.00 88.18           H  
ATOM   1688  HB3 GLN A 106      -4.140 -18.926   2.099  1.00 88.18           H  
ATOM   1689  O   GLN A 106      -6.327 -15.986   1.963  1.00 88.18           O  
ATOM   1690  CG  GLN A 106      -5.606 -20.522   2.116  1.00 88.18           C  
ATOM   1691  HG2 GLN A 106      -5.458 -20.924   3.118  1.00 88.18           H  
ATOM   1692  HG3 GLN A 106      -6.664 -20.625   1.875  1.00 88.18           H  
ATOM   1693  CD  GLN A 106      -4.784 -21.380   1.155  1.00 88.18           C  
ATOM   1694  NE2 GLN A 106      -4.961 -22.682   1.182  1.00 88.18           N  
ATOM   1695 HE21 GLN A 106      -5.613 -23.100   1.830  1.00 88.18           H  
ATOM   1696 HE22 GLN A 106      -4.395 -23.218   0.540  1.00 88.18           H  
ATOM   1697  OE1 GLN A 106      -3.976 -20.915   0.364  1.00 88.18           O  
ATOM   1698  N   ARG A 107      -4.426 -16.191   0.785  1.00 90.58           N  
ATOM   1699  H   ARG A 107      -3.902 -16.779   0.153  1.00 90.58           H  
ATOM   1700  CA  ARG A 107      -4.012 -14.785   0.933  1.00 90.58           C  
ATOM   1701  HA  ARG A 107      -4.232 -14.457   1.949  1.00 90.58           H  
ATOM   1702  C   ARG A 107      -4.822 -13.847   0.037  1.00 90.58           C  
ATOM   1703  CB  ARG A 107      -2.499 -14.642   0.695  1.00 90.58           C  
ATOM   1704  HB2 ARG A 107      -2.220 -15.121  -0.243  1.00 90.58           H  
ATOM   1705  HB3 ARG A 107      -2.256 -13.582   0.620  1.00 90.58           H  
ATOM   1706  O   ARG A 107      -5.063 -12.710   0.430  1.00 90.58           O  
ATOM   1707  CG  ARG A 107      -1.689 -15.243   1.856  1.00 90.58           C  
ATOM   1708  HG2 ARG A 107      -1.936 -16.297   1.982  1.00 90.58           H  
ATOM   1709  HG3 ARG A 107      -1.943 -14.709   2.772  1.00 90.58           H  
ATOM   1710  CD  ARG A 107      -0.187 -15.109   1.602  1.00 90.58           C  
ATOM   1711  HD2 ARG A 107       0.080 -15.780   0.785  1.00 90.58           H  
ATOM   1712  HD3 ARG A 107       0.034 -14.088   1.292  1.00 90.58           H  
ATOM   1713  NE  ARG A 107       0.617 -15.445   2.796  1.00 90.58           N  
ATOM   1714  HE  ARG A 107       0.184 -15.418   3.708  1.00 90.58           H  
ATOM   1715  NH1 ARG A 107       2.619 -15.664   1.735  1.00 90.58           N  
ATOM   1716 HH11 ARG A 107       2.237 -15.247   0.899  1.00 90.58           H  
ATOM   1717 HH12 ARG A 107       3.618 -15.802   1.793  1.00 90.58           H  
ATOM   1718  NH2 ARG A 107       2.536 -15.992   3.907  1.00 90.58           N  
ATOM   1719 HH21 ARG A 107       3.538 -16.110   3.952  1.00 90.58           H  
ATOM   1720 HH22 ARG A 107       2.025 -15.898   4.773  1.00 90.58           H  
ATOM   1721  CZ  ARG A 107       1.909 -15.701   2.811  1.00 90.58           C  
ATOM   1722  N   LEU A 108      -5.304 -14.325  -1.114  1.00 92.40           N  
ATOM   1723  H   LEU A 108      -5.067 -15.271  -1.379  1.00 92.40           H  
ATOM   1724  CA  LEU A 108      -6.278 -13.584  -1.923  1.00 92.40           C  
ATOM   1725  HA  LEU A 108      -5.915 -12.569  -2.082  1.00 92.40           H  
ATOM   1726  C   LEU A 108      -7.634 -13.452  -1.228  1.00 92.40           C  
ATOM   1727  CB  LEU A 108      -6.493 -14.267  -3.277  1.00 92.40           C  
ATOM   1728  HB2 LEU A 108      -7.430 -13.897  -3.693  1.00 92.40           H  
ATOM   1729  HB3 LEU A 108      -6.610 -15.341  -3.126  1.00 92.40           H  
ATOM   1730  O   LEU A 108      -8.254 -12.400  -1.331  1.00 92.40           O  
ATOM   1731  CG  LEU A 108      -5.398 -14.021  -4.318  1.00 92.40           C  
ATOM   1732  HG  LEU A 108      -4.430 -14.343  -3.936  1.00 92.40           H  
ATOM   1733  CD1 LEU A 108      -5.769 -14.868  -5.528  1.00 92.40           C  
ATOM   1734 HD11 LEU A 108      -5.289 -14.451  -6.413  1.00 92.40           H  
ATOM   1735 HD12 LEU A 108      -6.845 -14.827  -5.696  1.00 92.40           H  
ATOM   1736 HD13 LEU A 108      -5.462 -15.902  -5.372  1.00 92.40           H  
ATOM   1737  CD2 LEU A 108      -5.313 -12.555  -4.756  1.00 92.40           C  
ATOM   1738 HD21 LEU A 108      -4.570 -12.447  -5.547  1.00 92.40           H  
ATOM   1739 HD22 LEU A 108      -6.279 -12.219  -5.132  1.00 92.40           H  
ATOM   1740 HD23 LEU A 108      -5.006 -11.924  -3.922  1.00 92.40           H  
ATOM   1741  N   GLY A 109      -8.078 -14.481  -0.499  1.00 87.97           N  
ATOM   1742  H   GLY A 109      -7.565 -15.351  -0.521  1.00 87.97           H  
ATOM   1743  CA  GLY A 109      -9.302 -14.400   0.303  1.00 87.97           C  
ATOM   1744  HA2 GLY A 109      -9.455 -15.346   0.822  1.00 87.97           H  
ATOM   1745  HA3 GLY A 109     -10.156 -14.211  -0.348  1.00 87.97           H  
ATOM   1746  C   GLY A 109      -9.238 -13.279   1.346  1.00 87.97           C  
ATOM   1747  O   GLY A 109     -10.159 -12.471   1.441  1.00 87.97           O  
ATOM   1748  N   ALA A 110      -8.113 -13.172   2.064  1.00 83.89           N  
ATOM   1749  H   ALA A 110      -7.404 -13.883   1.959  1.00 83.89           H  
ATOM   1750  CA  ALA A 110      -7.881 -12.088   3.021  1.00 83.89           C  
ATOM   1751  HA  ALA A 110      -8.710 -12.065   3.729  1.00 83.89           H  
ATOM   1752  C   ALA A 110      -7.821 -10.702   2.351  1.00 83.89           C  
ATOM   1753  CB  ALA A 110      -6.593 -12.389   3.795  1.00 83.89           C  
ATOM   1754  HB1 ALA A 110      -6.436 -11.616   4.548  1.00 83.89           H  
ATOM   1755  HB2 ALA A 110      -6.678 -13.354   4.295  1.00 83.89           H  
ATOM   1756  HB3 ALA A 110      -5.740 -12.405   3.116  1.00 83.89           H  
ATOM   1757  O   ALA A 110      -8.365  -9.742   2.886  1.00 83.89           O  
ATOM   1758  N   LEU A 111      -7.203 -10.597   1.167  1.00 85.83           N  
ATOM   1759  H   LEU A 111      -6.739 -11.412   0.792  1.00 85.83           H  
ATOM   1760  CA  LEU A 111      -7.201  -9.365   0.372  1.00 85.83           C  
ATOM   1761  HA  LEU A 111      -6.797  -8.555   0.979  1.00 85.83           H  
ATOM   1762  C   LEU A 111      -8.619  -8.956  -0.051  1.00 85.83           C  
ATOM   1763  CB  LEU A 111      -6.302  -9.571  -0.860  1.00 85.83           C  
ATOM   1764  HB2 LEU A 111      -5.273  -9.720  -0.533  1.00 85.83           H  
ATOM   1765  HB3 LEU A 111      -6.623 -10.475  -1.377  1.00 85.83           H  
ATOM   1766  O   LEU A 111      -8.979  -7.789   0.073  1.00 85.83           O  
ATOM   1767  CG  LEU A 111      -6.359  -8.411  -1.870  1.00 85.83           C  
ATOM   1768  HG  LEU A 111      -7.389  -8.206  -2.162  1.00 85.83           H  
ATOM   1769  CD1 LEU A 111      -5.743  -7.143  -1.291  1.00 85.83           C  
ATOM   1770 HD11 LEU A 111      -4.740  -7.341  -0.914  1.00 85.83           H  
ATOM   1771 HD12 LEU A 111      -5.693  -6.386  -2.073  1.00 85.83           H  
ATOM   1772 HD13 LEU A 111      -6.365  -6.766  -0.479  1.00 85.83           H  
ATOM   1773  CD2 LEU A 111      -5.613  -8.788  -3.142  1.00 85.83           C  
ATOM   1774 HD21 LEU A 111      -5.742  -7.987  -3.870  1.00 85.83           H  
ATOM   1775 HD22 LEU A 111      -4.554  -8.933  -2.929  1.00 85.83           H  
ATOM   1776 HD23 LEU A 111      -6.038  -9.700  -3.562  1.00 85.83           H  
ATOM   1777  N   TYR A 112      -9.420  -9.900  -0.550  1.00 83.68           N  
ATOM   1778  H   TYR A 112      -9.064 -10.841  -0.641  1.00 83.68           H  
ATOM   1779  CA  TYR A 112     -10.776  -9.623  -1.025  1.00 83.68           C  
ATOM   1780  HA  TYR A 112     -10.721  -8.865  -1.806  1.00 83.68           H  
ATOM   1781  C   TYR A 112     -11.672  -9.060   0.085  1.00 83.68           C  
ATOM   1782  CB  TYR A 112     -11.376 -10.898  -1.628  1.00 83.68           C  
ATOM   1783  HB2 TYR A 112     -11.449 -11.663  -0.856  1.00 83.68           H  
ATOM   1784  HB3 TYR A 112     -10.709 -11.276  -2.403  1.00 83.68           H  
ATOM   1785  O   TYR A 112     -12.475  -8.167  -0.166  1.00 83.68           O  
ATOM   1786  CG  TYR A 112     -12.745 -10.668  -2.238  1.00 83.68           C  
ATOM   1787  CD1 TYR A 112     -13.905 -11.033  -1.527  1.00 83.68           C  
ATOM   1788  HD1 TYR A 112     -13.824 -11.493  -0.553  1.00 83.68           H  
ATOM   1789  CD2 TYR A 112     -12.856 -10.027  -3.488  1.00 83.68           C  
ATOM   1790  HD2 TYR A 112     -11.969  -9.722  -4.022  1.00 83.68           H  
ATOM   1791  CE1 TYR A 112     -15.175 -10.764  -2.071  1.00 83.68           C  
ATOM   1792  HE1 TYR A 112     -16.076 -11.023  -1.535  1.00 83.68           H  
ATOM   1793  CE2 TYR A 112     -14.124  -9.758  -4.035  1.00 83.68           C  
ATOM   1794  HE2 TYR A 112     -14.207  -9.272  -4.995  1.00 83.68           H  
ATOM   1795  OH  TYR A 112     -16.513  -9.933  -3.872  1.00 83.68           O  
ATOM   1796  HH  TYR A 112     -16.475  -9.479  -4.717  1.00 83.68           H  
ATOM   1797  CZ  TYR A 112     -15.286 -10.133  -3.327  1.00 83.68           C  
ATOM   1798  N   ALA A 113     -11.479  -9.510   1.327  1.00 79.67           N  
ATOM   1799  H   ALA A 113     -10.809 -10.250   1.476  1.00 79.67           H  
ATOM   1800  CA  ALA A 113     -12.202  -8.989   2.485  1.00 79.67           C  
ATOM   1801  HA  ALA A 113     -13.271  -9.059   2.282  1.00 79.67           H  
ATOM   1802  C   ALA A 113     -11.906  -7.505   2.801  1.00 79.67           C  
ATOM   1803  CB  ALA A 113     -11.879  -9.891   3.681  1.00 79.67           C  
ATOM   1804  HB1 ALA A 113     -12.468  -9.575   4.543  1.00 79.67           H  
ATOM   1805  HB2 ALA A 113     -12.123 -10.926   3.445  1.00 79.67           H  
ATOM   1806  HB3 ALA A 113     -10.821  -9.815   3.931  1.00 79.67           H  
ATOM   1807  O   ALA A 113     -12.704  -6.868   3.483  1.00 79.67           O  
ATOM   1808  N   LEU A 114     -10.788  -6.950   2.313  1.00 78.30           N  
ATOM   1809  H   LEU A 114     -10.179  -7.523   1.746  1.00 78.30           H  
ATOM   1810  CA  LEU A 114     -10.420  -5.534   2.481  1.00 78.30           C  
ATOM   1811  HA  LEU A 114     -10.820  -5.160   3.424  1.00 78.30           H  
ATOM   1812  C   LEU A 114     -10.986  -4.619   1.390  1.00 78.30           C  
ATOM   1813  CB  LEU A 114      -8.887  -5.397   2.488  1.00 78.30           C  
ATOM   1814  HB2 LEU A 114      -8.644  -4.337   2.564  1.00 78.30           H  
ATOM   1815  HB3 LEU A 114      -8.496  -5.749   1.533  1.00 78.30           H  
ATOM   1816  O   LEU A 114     -10.895  -3.396   1.485  1.00 78.30           O  
ATOM   1817  CG  LEU A 114      -8.164  -6.133   3.621  1.00 78.30           C  
ATOM   1818  HG  LEU A 114      -8.358  -7.204   3.570  1.00 78.30           H  
ATOM   1819  CD1 LEU A 114      -6.663  -5.888   3.492  1.00 78.30           C  
ATOM   1820 HD11 LEU A 114      -6.293  -6.355   2.579  1.00 78.30           H  
ATOM   1821 HD12 LEU A 114      -6.461  -4.818   3.459  1.00 78.30           H  
ATOM   1822 HD13 LEU A 114      -6.161  -6.309   4.363  1.00 78.30           H  
ATOM   1823  CD2 LEU A 114      -8.581  -5.607   4.984  1.00 78.30           C  
ATOM   1824 HD21 LEU A 114      -9.633  -5.834   5.158  1.00 78.30           H  
ATOM   1825 HD22 LEU A 114      -7.980  -6.086   5.757  1.00 78.30           H  
ATOM   1826 HD23 LEU A 114      -8.422  -4.529   5.011  1.00 78.30           H  
ATOM   1827  N   ILE A 115     -11.519  -5.195   0.318  1.00 76.25           N  
ATOM   1828  H   ILE A 115     -11.641  -6.198   0.319  1.00 76.25           H  
ATOM   1829  CA  ILE A 115     -12.009  -4.441  -0.826  1.00 76.25           C  
ATOM   1830  HA  ILE A 115     -11.358  -3.580  -0.978  1.00 76.25           H  
ATOM   1831  C   ILE A 115     -13.451  -3.961  -0.561  1.00 76.25           C  
ATOM   1832  CB  ILE A 115     -11.889  -5.322  -2.075  1.00 76.25           C  
ATOM   1833  HB  ILE A 115     -12.276  -6.314  -1.846  1.00 76.25           H  
ATOM   1834  O   ILE A 115     -14.309  -4.798  -0.264  1.00 76.25           O  
ATOM   1835  CG1 ILE A 115     -10.403  -5.459  -2.498  1.00 76.25           C  
ATOM   1836 HG12 ILE A 115     -10.017  -4.480  -2.781  1.00 76.25           H  
ATOM   1837 HG13 ILE A 115      -9.825  -5.808  -1.642  1.00 76.25           H  
ATOM   1838  CG2 ILE A 115     -12.772  -4.748  -3.175  1.00 76.25           C  
ATOM   1839 HG21 ILE A 115     -13.825  -4.741  -2.893  1.00 76.25           H  
ATOM   1840 HG22 ILE A 115     -12.468  -3.734  -3.433  1.00 76.25           H  
ATOM   1841 HG23 ILE A 115     -12.721  -5.448  -4.009  1.00 76.25           H  
ATOM   1842  CD1 ILE A 115     -10.142  -6.441  -3.650  1.00 76.25           C  
ATOM   1843 HD11 ILE A 115      -9.068  -6.593  -3.754  1.00 76.25           H  
ATOM   1844 HD12 ILE A 115     -10.528  -6.044  -4.589  1.00 76.25           H  
ATOM   1845 HD13 ILE A 115     -10.620  -7.398  -3.444  1.00 76.25           H  
ATOM   1846  N   PRO A 116     -13.775  -2.664  -0.750  1.00 66.92           N  
ATOM   1847  CA  PRO A 116     -15.116  -2.125  -0.530  1.00 66.92           C  
ATOM   1848  HA  PRO A 116     -15.342  -2.223   0.532  1.00 66.92           H  
ATOM   1849  C   PRO A 116     -16.217  -2.794  -1.353  1.00 66.92           C  
ATOM   1850  CB  PRO A 116     -15.057  -0.640  -0.890  1.00 66.92           C  
ATOM   1851  HB2 PRO A 116     -15.721  -0.043  -0.265  1.00 66.92           H  
ATOM   1852  HB3 PRO A 116     -15.286  -0.491  -1.945  1.00 66.92           H  
ATOM   1853  O   PRO A 116     -16.084  -3.046  -2.550  1.00 66.92           O  
ATOM   1854  CG  PRO A 116     -13.602  -0.297  -0.650  1.00 66.92           C  
ATOM   1855  HG2 PRO A 116     -13.286   0.564  -1.240  1.00 66.92           H  
ATOM   1856  HG3 PRO A 116     -13.490  -0.107   0.417  1.00 66.92           H  
ATOM   1857  CD  PRO A 116     -12.867  -1.575  -1.063  1.00 66.92           C  
ATOM   1858  HD2 PRO A 116     -12.673  -1.561  -2.135  1.00 66.92           H  
ATOM   1859  HD3 PRO A 116     -11.929  -1.665  -0.516  1.00 66.92           H  
ATOM   1860  N   ASN A 117     -17.374  -2.969  -0.718  1.00 61.34           N  
ATOM   1861  H   ASN A 117     -17.404  -2.724   0.261  1.00 61.34           H  
ATOM   1862  CA  ASN A 117     -18.523  -3.686  -1.274  1.00 61.34           C  
ATOM   1863  HA  ASN A 117     -18.167  -4.652  -1.633  1.00 61.34           H  
ATOM   1864  C   ASN A 117     -19.194  -2.972  -2.473  1.00 61.34           C  
ATOM   1865  CB  ASN A 117     -19.497  -3.927  -0.104  1.00 61.34           C  
ATOM   1866  HB2 ASN A 117     -20.227  -3.119  -0.047  1.00 61.34           H  
ATOM   1867  HB3 ASN A 117     -18.944  -3.952   0.835  1.00 61.34           H  
ATOM   1868  O   ASN A 117     -19.746  -3.614  -3.367  1.00 61.34           O  
ATOM   1869  CG  ASN A 117     -20.232  -5.249  -0.195  1.00 61.34           C  
ATOM   1870  ND2 ASN A 117     -20.836  -5.683   0.885  1.00 61.34           N  
ATOM   1871 HD21 ASN A 117     -20.790  -5.170   1.754  1.00 61.34           H  
ATOM   1872 HD22 ASN A 117     -21.267  -6.592   0.793  1.00 61.34           H  
ATOM   1873  OD1 ASN A 117     -20.286  -5.907  -1.212  1.00 61.34           O  
ATOM   1874  N   GLU A 118     -19.114  -1.639  -2.553  1.00 58.09           N  
ATOM   1875  H   GLU A 118     -18.671  -1.128  -1.803  1.00 58.09           H  
ATOM   1876  CA  GLU A 118     -19.622  -0.879  -3.712  1.00 58.09           C  
ATOM   1877  HA  GLU A 118     -20.688  -1.069  -3.842  1.00 58.09           H  
ATOM   1878  C   GLU A 118     -18.923  -1.270  -5.021  1.00 58.09           C  
ATOM   1879  CB  GLU A 118     -19.414   0.624  -3.498  1.00 58.09           C  
ATOM   1880  HB2 GLU A 118     -19.684   1.134  -4.423  1.00 58.09           H  
ATOM   1881  HB3 GLU A 118     -18.360   0.813  -3.293  1.00 58.09           H  
ATOM   1882  O   GLU A 118     -19.516  -1.229  -6.100  1.00 58.09           O  
ATOM   1883  CG  GLU A 118     -20.271   1.196  -2.363  1.00 58.09           C  
ATOM   1884  HG2 GLU A 118     -19.963   0.739  -1.422  1.00 58.09           H  
ATOM   1885  HG3 GLU A 118     -21.312   0.929  -2.546  1.00 58.09           H  
ATOM   1886  CD  GLU A 118     -20.153   2.725  -2.249  1.00 58.09           C  
ATOM   1887  OE1 GLU A 118     -20.860   3.282  -1.382  1.00 58.09           O  
ATOM   1888  OE2 GLU A 118     -19.375   3.325  -3.027  1.00 58.09           O  
ATOM   1889  N   GLN A 119     -17.660  -1.685  -4.928  1.00 57.03           N  
ATOM   1890  H   GLN A 119     -17.227  -1.737  -4.017  1.00 57.03           H  
ATOM   1891  CA  GLN A 119     -16.909  -2.189  -6.070  1.00 57.03           C  
ATOM   1892  HA  GLN A 119     -17.164  -1.604  -6.954  1.00 57.03           H  
ATOM   1893  C   GLN A 119     -17.279  -3.647  -6.384  1.00 57.03           C  
ATOM   1894  CB  GLN A 119     -15.414  -2.001  -5.800  1.00 57.03           C  
ATOM   1895  HB2 GLN A 119     -14.880  -2.381  -6.671  1.00 57.03           H  
ATOM   1896  HB3 GLN A 119     -15.110  -2.577  -4.926  1.00 57.03           H  
ATOM   1897  O   GLN A 119     -17.309  -4.033  -7.550  1.00 57.03           O  
ATOM   1898  CG  GLN A 119     -15.052  -0.517  -5.609  1.00 57.03           C  
ATOM   1899  HG2 GLN A 119     -15.411   0.048  -6.469  1.00 57.03           H  
ATOM   1900  HG3 GLN A 119     -15.535  -0.123  -4.715  1.00 57.03           H  
ATOM   1901  CD  GLN A 119     -13.556  -0.302  -5.456  1.00 57.03           C  
ATOM   1902  NE2 GLN A 119     -12.953   0.533  -6.278  1.00 57.03           N  
ATOM   1903 HE21 GLN A 119     -11.951   0.423  -6.346  1.00 57.03           H  
ATOM   1904 HE22 GLN A 119     -13.465   0.989  -7.020  1.00 57.03           H  
ATOM   1905  OE1 GLN A 119     -12.903  -0.889  -4.604  1.00 57.03           O  
ATOM   1906  N   GLN A 120     -17.657  -4.429  -5.365  1.00 56.50           N  
ATOM   1907  H   GLN A 120     -17.635  -4.036  -4.434  1.00 56.50           H  
ATOM   1908  CA  GLN A 120     -18.113  -5.816  -5.515  1.00 56.50           C  
ATOM   1909  HA  GLN A 120     -17.397  -6.349  -6.141  1.00 56.50           H  
ATOM   1910  C   GLN A 120     -19.485  -5.912  -6.211  1.00 56.50           C  
ATOM   1911  CB  GLN A 120     -18.165  -6.511  -4.138  1.00 56.50           C  
ATOM   1912  HB2 GLN A 120     -18.928  -6.034  -3.524  1.00 56.50           H  
ATOM   1913  HB3 GLN A 120     -18.470  -7.546  -4.293  1.00 56.50           H  
ATOM   1914  O   GLN A 120     -19.691  -6.775  -7.060  1.00 56.50           O  
ATOM   1915  CG  GLN A 120     -16.831  -6.512  -3.366  1.00 56.50           C  
ATOM   1916  HG2 GLN A 120     -16.073  -7.030  -3.953  1.00 56.50           H  
ATOM   1917  HG3 GLN A 120     -16.492  -5.487  -3.214  1.00 56.50           H  
ATOM   1918  CD  GLN A 120     -16.925  -7.185  -1.993  1.00 56.50           C  
ATOM   1919  NE2 GLN A 120     -15.915  -7.077  -1.161  1.00 56.50           N  
ATOM   1920 HE21 GLN A 120     -15.142  -6.445  -1.313  1.00 56.50           H  
ATOM   1921 HE22 GLN A 120     -16.008  -7.557  -0.277  1.00 56.50           H  
ATOM   1922  OE1 GLN A 120     -17.899  -7.817  -1.626  1.00 56.50           O  
ATOM   1923  N   THR A 121     -20.424  -5.014  -5.894  1.00 53.30           N  
ATOM   1924  H   THR A 121     -20.192  -4.339  -5.180  1.00 53.30           H  
ATOM   1925  CA  THR A 121     -21.814  -5.062  -6.401  1.00 53.30           C  
ATOM   1926  HA  THR A 121     -22.154  -6.097  -6.362  1.00 53.30           H  
ATOM   1927  C   THR A 121     -21.976  -4.633  -7.859  1.00 53.30           C  
ATOM   1928  CB  THR A 121     -22.769  -4.223  -5.535  1.00 53.30           C  
ATOM   1929  HB  THR A 121     -23.648  -3.955  -6.121  1.00 53.30           H  
ATOM   1930  O   THR A 121     -22.869  -5.134  -8.541  1.00 53.30           O  
ATOM   1931  CG2 THR A 121     -23.242  -4.992  -4.306  1.00 53.30           C  
ATOM   1932 HG21 THR A 121     -23.882  -4.353  -3.699  1.00 53.30           H  
ATOM   1933 HG22 THR A 121     -23.812  -5.866  -4.619  1.00 53.30           H  
ATOM   1934 HG23 THR A 121     -22.387  -5.316  -3.713  1.00 53.30           H  
ATOM   1935  OG1 THR A 121     -22.147  -3.044  -5.077  1.00 53.30           O  
ATOM   1936  HG1 THR A 121     -21.529  -3.290  -4.385  1.00 53.30           H  
ATOM   1937  N   LYS A 122     -21.121  -3.744  -8.380  1.00 51.65           N  
ATOM   1938  H   LYS A 122     -20.419  -3.348  -7.770  1.00 51.65           H  
ATOM   1939  CA  LYS A 122     -21.198  -3.302  -9.787  1.00 51.65           C  
ATOM   1940  HA  LYS A 122     -22.217  -2.976  -9.996  1.00 51.65           H  
ATOM   1941  C   LYS A 122     -20.925  -4.420 -10.804  1.00 51.65           C  
ATOM   1942  CB  LYS A 122     -20.239  -2.125 -10.024  1.00 51.65           C  
ATOM   1943  HB2 LYS A 122     -19.287  -2.323  -9.532  1.00 51.65           H  
ATOM   1944  HB3 LYS A 122     -20.052  -2.034 -11.094  1.00 51.65           H  
ATOM   1945  O   LYS A 122     -21.334  -4.295 -11.954  1.00 51.65           O  
ATOM   1946  CG  LYS A 122     -20.822  -0.792  -9.535  1.00 51.65           C  
ATOM   1947  HG2 LYS A 122     -21.009  -0.846  -8.462  1.00 51.65           H  
ATOM   1948  HG3 LYS A 122     -21.763  -0.600 -10.050  1.00 51.65           H  
ATOM   1949  CD  LYS A 122     -19.840   0.350  -9.826  1.00 51.65           C  
ATOM   1950  HD2 LYS A 122     -18.914   0.157  -9.285  1.00 51.65           H  
ATOM   1951  HD3 LYS A 122     -19.629   0.383 -10.895  1.00 51.65           H  
ATOM   1952  CE  LYS A 122     -20.429   1.690  -9.374  1.00 51.65           C  
ATOM   1953  HE2 LYS A 122     -21.332   1.890  -9.951  1.00 51.65           H  
ATOM   1954  HE3 LYS A 122     -20.714   1.597  -8.326  1.00 51.65           H  
ATOM   1955  NZ  LYS A 122     -19.449   2.793  -9.533  1.00 51.65           N  
ATOM   1956  HZ1 LYS A 122     -18.630   2.607  -8.972  1.00 51.65           H  
ATOM   1957  HZ2 LYS A 122     -19.159   2.888 -10.496  1.00 51.65           H  
ATOM   1958  HZ3 LYS A 122     -19.841   3.667  -9.214  1.00 51.65           H  
ATOM   1959  N   MET A 123     -20.246  -5.496 -10.410  1.00 51.59           N  
ATOM   1960  H   MET A 123     -19.985  -5.556  -9.436  1.00 51.59           H  
ATOM   1961  CA  MET A 123     -19.710  -6.518 -11.315  1.00 51.59           C  
ATOM   1962  HA  MET A 123     -19.801  -6.182 -12.348  1.00 51.59           H  
ATOM   1963  C   MET A 123     -20.444  -7.862 -11.230  1.00 51.59           C  
ATOM   1964  CB  MET A 123     -18.231  -6.722 -11.019  1.00 51.59           C  
ATOM   1965  HB2 MET A 123     -18.082  -6.891  -9.953  1.00 51.59           H  
ATOM   1966  HB3 MET A 123     -17.916  -7.629 -11.536  1.00 51.59           H  
ATOM   1967  O   MET A 123     -19.835  -8.920 -11.090  1.00 51.59           O  
ATOM   1968  CG  MET A 123     -17.312  -5.609 -11.488  1.00 51.59           C  
ATOM   1969  HG2 MET A 123     -17.238  -4.838 -10.721  1.00 51.59           H  
ATOM   1970  HG3 MET A 123     -17.653  -5.180 -12.430  1.00 51.59           H  
ATOM   1971  SD  MET A 123     -15.729  -6.423 -11.719  1.00 51.59           S  
ATOM   1972  CE  MET A 123     -15.975  -6.994 -13.423  1.00 51.59           C  
ATOM   1973  HE1 MET A 123     -15.362  -7.877 -13.604  1.00 51.59           H  
ATOM   1974  HE2 MET A 123     -15.716  -6.197 -14.119  1.00 51.59           H  
ATOM   1975  HE3 MET A 123     -17.016  -7.279 -13.581  1.00 51.59           H  
ATOM   1976  N   ALA A 124     -21.771  -7.863 -11.285  1.00 48.91           N  
ATOM   1977  H   ALA A 124     -22.267  -6.985 -11.334  1.00 48.91           H  
ATOM   1978  CA  ALA A 124     -22.515  -9.104 -11.067  1.00 48.91           C  
ATOM   1979  HA  ALA A 124     -22.109  -9.591 -10.180  1.00 48.91           H  
ATOM   1980  C   ALA A 124     -22.411 -10.134 -12.210  1.00 48.91           C  
ATOM   1981  CB  ALA A 124     -23.970  -8.748 -10.763  1.00 48.91           C  
ATOM   1982  HB1 ALA A 124     -24.429  -8.277 -11.633  1.00 48.91           H  
ATOM   1983  HB2 ALA A 124     -24.524  -9.653 -10.514  1.00 48.91           H  
ATOM   1984  HB3 ALA A 124     -24.015  -8.065  -9.915  1.00 48.91           H  
ATOM   1985  O   ALA A 124     -22.884 -11.255 -12.038  1.00 48.91           O  
ATOM   1986  N   VAL A 125     -21.848  -9.788 -13.374  1.00 48.00           N  
ATOM   1987  H   VAL A 125     -21.406  -8.883 -13.453  1.00 48.00           H  
ATOM   1988  CA  VAL A 125     -21.833 -10.691 -14.534  1.00 48.00           C  
ATOM   1989  HA  VAL A 125     -22.415 -11.582 -14.298  1.00 48.00           H  
ATOM   1990  C   VAL A 125     -20.404 -11.146 -14.838  1.00 48.00           C  
ATOM   1991  CB  VAL A 125     -22.542 -10.086 -15.762  1.00 48.00           C  
ATOM   1992  HB  VAL A 125     -21.942  -9.278 -16.180  1.00 48.00           H  
ATOM   1993  O   VAL A 125     -19.675 -10.433 -15.533  1.00 48.00           O  
ATOM   1994  CG1 VAL A 125     -22.752 -11.170 -16.830  1.00 48.00           C  
ATOM   1995 HG11 VAL A 125     -23.252 -10.740 -17.698  1.00 48.00           H  
ATOM   1996 HG12 VAL A 125     -21.791 -11.566 -17.155  1.00 48.00           H  
ATOM   1997 HG13 VAL A 125     -23.358 -11.984 -16.432  1.00 48.00           H  
ATOM   1998  CG2 VAL A 125     -23.925  -9.521 -15.401  1.00 48.00           C  
ATOM   1999 HG21 VAL A 125     -23.820  -8.668 -14.731  1.00 48.00           H  
ATOM   2000 HG22 VAL A 125     -24.527 -10.288 -14.914  1.00 48.00           H  
ATOM   2001 HG23 VAL A 125     -24.433  -9.182 -16.303  1.00 48.00           H  
ATOM   2002  N   PRO A 126     -19.996 -12.342 -14.366  1.00 50.73           N  
ATOM   2003  CA  PRO A 126     -18.812 -13.018 -14.873  1.00 50.73           C  
ATOM   2004  HA  PRO A 126     -17.923 -12.434 -14.636  1.00 50.73           H  
ATOM   2005  C   PRO A 126     -18.976 -13.168 -16.380  1.00 50.73           C  
ATOM   2006  CB  PRO A 126     -18.742 -14.381 -14.168  1.00 50.73           C  
ATOM   2007  HB2 PRO A 126     -17.723 -14.612 -13.857  1.00 50.73           H  
ATOM   2008  HB3 PRO A 126     -19.124 -15.177 -14.807  1.00 50.73           H  
ATOM   2009  O   PRO A 126     -19.866 -13.874 -16.858  1.00 50.73           O  
ATOM   2010  CG  PRO A 126     -19.665 -14.227 -12.965  1.00 50.73           C  
ATOM   2011  HG2 PRO A 126     -20.135 -15.171 -12.689  1.00 50.73           H  
ATOM   2012  HG3 PRO A 126     -19.098 -13.823 -12.126  1.00 50.73           H  
ATOM   2013  CD  PRO A 126     -20.689 -13.196 -13.419  1.00 50.73           C  
ATOM   2014  HD2 PRO A 126     -21.027 -12.634 -12.549  1.00 50.73           H  
ATOM   2015  HD3 PRO A 126     -21.525 -13.693 -13.912  1.00 50.73           H  
ATOM   2016  N   THR A 127     -18.157 -12.461 -17.148  1.00 51.82           N  
ATOM   2017  H   THR A 127     -17.426 -11.918 -16.711  1.00 51.82           H  
ATOM   2018  CA  THR A 127     -18.168 -12.615 -18.599  1.00 51.82           C  
ATOM   2019  HA  THR A 127     -19.116 -13.049 -18.915  1.00 51.82           H  
ATOM   2020  C   THR A 127     -17.054 -13.590 -18.932  1.00 51.82           C  
ATOM   2021  CB  THR A 127     -18.025 -11.273 -19.331  1.00 51.82           C  
ATOM   2022  HB  THR A 127     -16.979 -10.969 -19.356  1.00 51.82           H  
ATOM   2023  O   THR A 127     -15.893 -13.314 -18.661  1.00 51.82           O  
ATOM   2024  CG2 THR A 127     -18.586 -11.376 -20.751  1.00 51.82           C  
ATOM   2025 HG21 THR A 127     -18.461 -10.416 -21.251  1.00 51.82           H  
ATOM   2026 HG22 THR A 127     -19.646 -11.624 -20.716  1.00 51.82           H  
ATOM   2027 HG23 THR A 127     -18.045 -12.140 -21.310  1.00 51.82           H  
ATOM   2028  OG1 THR A 127     -18.783 -10.265 -18.706  1.00 51.82           O  
ATOM   2029  HG1 THR A 127     -18.707 -10.355 -17.753  1.00 51.82           H  
ATOM   2030  N   GLU A 128     -17.373 -14.739 -19.525  1.00 54.35           N  
ATOM   2031  H   GLU A 128     -18.351 -14.973 -19.621  1.00 54.35           H  
ATOM   2032  CA  GLU A 128     -16.385 -15.789 -19.839  1.00 54.35           C  
ATOM   2033  HA  GLU A 128     -15.954 -16.145 -18.904  1.00 54.35           H  
ATOM   2034  C   GLU A 128     -15.224 -15.281 -20.729  1.00 54.35           C  
ATOM   2035  CB  GLU A 128     -17.144 -16.942 -20.515  1.00 54.35           C  
ATOM   2036  HB2 GLU A 128     -18.178 -16.941 -20.171  1.00 54.35           H  
ATOM   2037  HB3 GLU A 128     -17.146 -16.778 -21.592  1.00 54.35           H  
ATOM   2038  O   GLU A 128     -14.125 -15.836 -20.728  1.00 54.35           O  
ATOM   2039  CG  GLU A 128     -16.559 -18.321 -20.185  1.00 54.35           C  
ATOM   2040  HG2 GLU A 128     -15.524 -18.357 -20.524  1.00 54.35           H  
ATOM   2041  HG3 GLU A 128     -16.565 -18.450 -19.103  1.00 54.35           H  
ATOM   2042  CD  GLU A 128     -17.351 -19.462 -20.845  1.00 54.35           C  
ATOM   2043  OE1 GLU A 128     -17.223 -20.602 -20.348  1.00 54.35           O  
ATOM   2044  OE2 GLU A 128     -18.040 -19.195 -21.858  1.00 54.35           O  
ATOM   2045  N   LYS A 129     -15.464 -14.170 -21.439  1.00 62.82           N  
ATOM   2046  H   LYS A 129     -16.384 -13.773 -21.313  1.00 62.82           H  
ATOM   2047  CA  LYS A 129     -14.508 -13.410 -22.258  1.00 62.82           C  
ATOM   2048  HA  LYS A 129     -13.778 -14.108 -22.669  1.00 62.82           H  
ATOM   2049  C   LYS A 129     -13.670 -12.386 -21.476  1.00 62.82           C  
ATOM   2050  CB  LYS A 129     -15.257 -12.734 -23.418  1.00 62.82           C  
ATOM   2051  HB2 LYS A 129     -14.568 -12.087 -23.960  1.00 62.82           H  
ATOM   2052  HB3 LYS A 129     -16.062 -12.116 -23.021  1.00 62.82           H  
ATOM   2053  O   LYS A 129     -13.060 -11.521 -22.097  1.00 62.82           O  
ATOM   2054  CG  LYS A 129     -15.816 -13.750 -24.418  1.00 62.82           C  
ATOM   2055  HG2 LYS A 129     -16.559 -14.383 -23.932  1.00 62.82           H  
ATOM   2056  HG3 LYS A 129     -15.003 -14.374 -24.789  1.00 62.82           H  
ATOM   2057  CD  LYS A 129     -16.465 -13.008 -25.589  1.00 62.82           C  
ATOM   2058  HD2 LYS A 129     -17.299 -12.415 -25.214  1.00 62.82           H  
ATOM   2059  HD3 LYS A 129     -15.730 -12.345 -26.045  1.00 62.82           H  
ATOM   2060  CE  LYS A 129     -16.962 -14.016 -26.625  1.00 62.82           C  
ATOM   2061  HE2 LYS A 129     -16.111 -14.600 -26.977  1.00 62.82           H  
ATOM   2062  HE3 LYS A 129     -17.655 -14.701 -26.136  1.00 62.82           H  
ATOM   2063  NZ  LYS A 129     -17.626 -13.329 -27.758  1.00 62.82           N  
ATOM   2064  HZ1 LYS A 129     -18.418 -12.798 -27.424  1.00 62.82           H  
ATOM   2065  HZ2 LYS A 129     -16.982 -12.695 -28.209  1.00 62.82           H  
ATOM   2066  HZ3 LYS A 129     -17.954 -14.003 -28.436  1.00 62.82           H  
ATOM   2067  N   ALA A 130     -13.657 -12.444 -20.147  1.00 70.72           N  
ATOM   2068  H   ALA A 130     -14.229 -13.126 -19.669  1.00 70.72           H  
ATOM   2069  CA  ALA A 130     -12.864 -11.533 -19.335  1.00 70.72           C  
ATOM   2070  HA  ALA A 130     -13.109 -10.512 -19.629  1.00 70.72           H  
ATOM   2071  C   ALA A 130     -11.366 -11.752 -19.584  1.00 70.72           C  
ATOM   2072  CB  ALA A 130     -13.231 -11.689 -17.856  1.00 70.72           C  
ATOM   2073  HB1 ALA A 130     -13.062 -12.715 -17.529  1.00 70.72           H  
ATOM   2074  HB2 ALA A 130     -12.619 -11.021 -17.250  1.00 70.72           H  
ATOM   2075  HB3 ALA A 130     -14.279 -11.430 -17.699  1.00 70.72           H  
ATOM   2076  O   ALA A 130     -10.882 -12.890 -19.614  1.00 70.72           O  
ATOM   2077  N   GLN A 131     -10.649 -10.642 -19.738  1.00 86.09           N  
ATOM   2078  H   GLN A 131     -11.132  -9.755 -19.716  1.00 86.09           H  
ATOM   2079  CA  GLN A 131      -9.196 -10.602 -19.828  1.00 86.09           C  
ATOM   2080  HA  GLN A 131      -8.885 -11.111 -20.740  1.00 86.09           H  
ATOM   2081  C   GLN A 131      -8.583 -11.323 -18.616  1.00 86.09           C  
ATOM   2082  CB  GLN A 131      -8.797  -9.121 -19.928  1.00 86.09           C  
ATOM   2083  HB2 GLN A 131      -9.303  -8.703 -20.798  1.00 86.09           H  
ATOM   2084  HB3 GLN A 131      -9.150  -8.589 -19.045  1.00 86.09           H  
ATOM   2085  O   GLN A 131      -9.066 -11.203 -17.490  1.00 86.09           O  
ATOM   2086  CG  GLN A 131      -7.292  -8.879 -20.089  1.00 86.09           C  
ATOM   2087  HG2 GLN A 131      -6.911  -9.503 -20.898  1.00 86.09           H  
ATOM   2088  HG3 GLN A 131      -6.781  -9.155 -19.167  1.00 86.09           H  
ATOM   2089  CD  GLN A 131      -6.960  -7.423 -20.418  1.00 86.09           C  
ATOM   2090  NE2 GLN A 131      -5.698  -7.086 -20.546  1.00 86.09           N  
ATOM   2091 HE21 GLN A 131      -5.522  -6.123 -20.794  1.00 86.09           H  
ATOM   2092 HE22 GLN A 131      -4.985  -7.769 -20.335  1.00 86.09           H  
ATOM   2093  OE1 GLN A 131      -7.799  -6.553 -20.566  1.00 86.09           O  
ATOM   2094  N   LYS A 132      -7.529 -12.118 -18.828  1.00 93.93           N  
ATOM   2095  H   LYS A 132      -7.238 -12.243 -19.787  1.00 93.93           H  
ATOM   2096  CA  LYS A 132      -6.874 -12.887 -17.741  1.00 93.93           C  
ATOM   2097  HA  LYS A 132      -7.370 -12.661 -16.797  1.00 93.93           H  
ATOM   2098  C   LYS A 132      -5.419 -12.494 -17.514  1.00 93.93           C  
ATOM   2099  CB  LYS A 132      -7.028 -14.393 -17.994  1.00 93.93           C  
ATOM   2100  HB2 LYS A 132      -6.571 -14.646 -18.950  1.00 93.93           H  
ATOM   2101  HB3 LYS A 132      -6.518 -14.944 -17.203  1.00 93.93           H  
ATOM   2102  O   LYS A 132      -4.775 -13.025 -16.604  1.00 93.93           O  
ATOM   2103  CG  LYS A 132      -8.496 -14.827 -17.997  1.00 93.93           C  
ATOM   2104  HG2 LYS A 132      -9.001 -14.329 -18.824  1.00 93.93           H  
ATOM   2105  HG3 LYS A 132      -8.967 -14.525 -17.061  1.00 93.93           H  
ATOM   2106  CD  LYS A 132      -8.652 -16.338 -18.190  1.00 93.93           C  
ATOM   2107  HD2 LYS A 132      -8.166 -16.626 -19.123  1.00 93.93           H  
ATOM   2108  HD3 LYS A 132      -8.199 -16.872 -17.355  1.00 93.93           H  
ATOM   2109  CE  LYS A 132     -10.155 -16.631 -18.269  1.00 93.93           C  
ATOM   2110  HE2 LYS A 132     -10.615 -16.396 -17.309  1.00 93.93           H  
ATOM   2111  HE3 LYS A 132     -10.592 -15.948 -18.997  1.00 93.93           H  
ATOM   2112  NZ  LYS A 132     -10.450 -18.031 -18.665  1.00 93.93           N  
ATOM   2113  HZ1 LYS A 132     -11.451 -18.153 -18.726  1.00 93.93           H  
ATOM   2114  HZ2 LYS A 132     -10.080 -18.210 -19.587  1.00 93.93           H  
ATOM   2115  HZ3 LYS A 132     -10.074 -18.697 -18.005  1.00 93.93           H  
ATOM   2116  N   ILE A 133      -4.908 -11.596 -18.347  1.00 96.12           N  
ATOM   2117  H   ILE A 133      -5.528 -11.206 -19.041  1.00 96.12           H  
ATOM   2118  CA  ILE A 133      -3.530 -11.120 -18.352  1.00 96.12           C  
ATOM   2119  HA  ILE A 133      -3.009 -11.457 -17.456  1.00 96.12           H  
ATOM   2120  C   ILE A 133      -3.576  -9.600 -18.365  1.00 96.12           C  
ATOM   2121  CB  ILE A 133      -2.781 -11.636 -19.598  1.00 96.12           C  
ATOM   2122  HB  ILE A 133      -3.247 -11.195 -20.480  1.00 96.12           H  
ATOM   2123  O   ILE A 133      -4.113  -9.010 -19.299  1.00 96.12           O  
ATOM   2124  CG1 ILE A 133      -2.872 -13.173 -19.741  1.00 96.12           C  
ATOM   2125 HG12 ILE A 133      -3.919 -13.475 -19.780  1.00 96.12           H  
ATOM   2126 HG13 ILE A 133      -2.417 -13.650 -18.873  1.00 96.12           H  
ATOM   2127  CG2 ILE A 133      -1.311 -11.183 -19.557  1.00 96.12           C  
ATOM   2128 HG21 ILE A 133      -1.206 -10.152 -19.218  1.00 96.12           H  
ATOM   2129 HG22 ILE A 133      -0.903 -11.237 -20.566  1.00 96.12           H  
ATOM   2130 HG23 ILE A 133      -0.732 -11.830 -18.898  1.00 96.12           H  
ATOM   2131  CD1 ILE A 133      -2.209 -13.709 -21.013  1.00 96.12           C  
ATOM   2132 HD11 ILE A 133      -2.662 -13.255 -21.894  1.00 96.12           H  
ATOM   2133 HD12 ILE A 133      -2.340 -14.790 -21.062  1.00 96.12           H  
ATOM   2134 HD13 ILE A 133      -1.142 -13.486 -21.009  1.00 96.12           H  
ATOM   2135  N   PHE A 134      -2.983  -8.967 -17.363  1.00 94.15           N  
ATOM   2136  H   PHE A 134      -2.564  -9.510 -16.621  1.00 94.15           H  
ATOM   2137  CA  PHE A 134      -2.979  -7.514 -17.233  1.00 94.15           C  
ATOM   2138  HA  PHE A 134      -3.419  -7.060 -18.121  1.00 94.15           H  
ATOM   2139  C   PHE A 134      -1.567  -7.013 -17.099  1.00 94.15           C  
ATOM   2140  CB  PHE A 134      -3.804  -7.071 -16.030  1.00 94.15           C  
ATOM   2141  HB2 PHE A 134      -3.839  -5.982 -16.001  1.00 94.15           H  
ATOM   2142  HB3 PHE A 134      -3.323  -7.406 -15.111  1.00 94.15           H  
ATOM   2143  O   PHE A 134      -0.739  -7.653 -16.456  1.00 94.15           O  
ATOM   2144  CG  PHE A 134      -5.202  -7.610 -16.090  1.00 94.15           C  
ATOM   2145  CD1 PHE A 134      -6.198  -6.850 -16.715  1.00 94.15           C  
ATOM   2146  HD1 PHE A 134      -5.956  -5.890 -17.147  1.00 94.15           H  
ATOM   2147  CD2 PHE A 134      -5.472  -8.915 -15.644  1.00 94.15           C  
ATOM   2148  HD2 PHE A 134      -4.691  -9.519 -15.206  1.00 94.15           H  
ATOM   2149  CE1 PHE A 134      -7.500  -7.346 -16.820  1.00 94.15           C  
ATOM   2150  HE1 PHE A 134      -8.276  -6.755 -17.284  1.00 94.15           H  
ATOM   2151  CE2 PHE A 134      -6.749  -9.449 -15.838  1.00 94.15           C  
ATOM   2152  HE2 PHE A 134      -6.932 -10.482 -15.580  1.00 94.15           H  
ATOM   2153  CZ  PHE A 134      -7.769  -8.649 -16.390  1.00 94.15           C  
ATOM   2154  HZ  PHE A 134      -8.768  -9.030 -16.542  1.00 94.15           H  
ATOM   2155  N   TYR A 135      -1.315  -5.843 -17.664  1.00 94.31           N  
ATOM   2156  H   TYR A 135      -2.054  -5.344 -18.139  1.00 94.31           H  
ATOM   2157  CA  TYR A 135      -0.054  -5.158 -17.495  1.00 94.31           C  
ATOM   2158  HA  TYR A 135       0.554  -5.713 -16.780  1.00 94.31           H  
ATOM   2159  C   TYR A 135      -0.285  -3.786 -16.903  1.00 94.31           C  
ATOM   2160  CB  TYR A 135       0.689  -5.097 -18.824  1.00 94.31           C  
ATOM   2161  HB2 TYR A 135       0.672  -6.093 -19.266  1.00 94.31           H  
ATOM   2162  HB3 TYR A 135       0.182  -4.410 -19.503  1.00 94.31           H  
ATOM   2163  O   TYR A 135      -1.185  -3.062 -17.324  1.00 94.31           O  
ATOM   2164  CG  TYR A 135       2.135  -4.708 -18.662  1.00 94.31           C  
ATOM   2165  CD1 TYR A 135       2.681  -3.608 -19.356  1.00 94.31           C  
ATOM   2166  HD1 TYR A 135       2.069  -3.019 -20.023  1.00 94.31           H  
ATOM   2167  CD2 TYR A 135       2.937  -5.470 -17.795  1.00 94.31           C  
ATOM   2168  HD2 TYR A 135       2.523  -6.288 -17.224  1.00 94.31           H  
ATOM   2169  CE1 TYR A 135       4.045  -3.290 -19.194  1.00 94.31           C  
ATOM   2170  HE1 TYR A 135       4.489  -2.459 -19.722  1.00 94.31           H  
ATOM   2171  CE2 TYR A 135       4.288  -5.169 -17.644  1.00 94.31           C  
ATOM   2172  HE2 TYR A 135       4.920  -5.756 -16.995  1.00 94.31           H  
ATOM   2173  OH  TYR A 135       6.148  -3.892 -18.132  1.00 94.31           O  
ATOM   2174  HH  TYR A 135       6.594  -3.239 -18.676  1.00 94.31           H  
ATOM   2175  CZ  TYR A 135       4.838  -4.088 -18.341  1.00 94.31           C  
ATOM   2176  N   THR A 136       0.518  -3.448 -15.904  1.00 91.45           N  
ATOM   2177  H   THR A 136       1.259  -4.083 -15.643  1.00 91.45           H  
ATOM   2178  CA  THR A 136       0.470  -2.149 -15.244  1.00 91.45           C  
ATOM   2179  HA  THR A 136      -0.243  -1.525 -15.782  1.00 91.45           H  
ATOM   2180  C   THR A 136       1.847  -1.499 -15.304  1.00 91.45           C  
ATOM   2181  CB  THR A 136      -0.037  -2.241 -13.801  1.00 91.45           C  
ATOM   2182  HB  THR A 136      -0.045  -1.238 -13.374  1.00 91.45           H  
ATOM   2183  O   THR A 136       2.851  -2.208 -15.170  1.00 91.45           O  
ATOM   2184  CG2 THR A 136      -1.450  -2.816 -13.711  1.00 91.45           C  
ATOM   2185 HG21 THR A 136      -1.480  -3.827 -14.118  1.00 91.45           H  
ATOM   2186 HG22 THR A 136      -2.142  -2.185 -14.269  1.00 91.45           H  
ATOM   2187 HG23 THR A 136      -1.763  -2.852 -12.667  1.00 91.45           H  
ATOM   2188  OG1 THR A 136       0.788  -3.055 -13.009  1.00 91.45           O  
ATOM   2189  HG1 THR A 136       1.010  -3.833 -13.527  1.00 91.45           H  
ATOM   2190  N   PRO A 137       1.914  -0.168 -15.483  1.00 87.60           N  
ATOM   2191  CA  PRO A 137       3.180   0.546 -15.491  1.00 87.60           C  
ATOM   2192  HA  PRO A 137       3.777   0.185 -16.329  1.00 87.60           H  
ATOM   2193  C   PRO A 137       3.967   0.360 -14.196  1.00 87.60           C  
ATOM   2194  CB  PRO A 137       2.836   2.021 -15.716  1.00 87.60           C  
ATOM   2195  HB2 PRO A 137       3.592   2.522 -16.321  1.00 87.60           H  
ATOM   2196  HB3 PRO A 137       2.716   2.530 -14.760  1.00 87.60           H  
ATOM   2197  O   PRO A 137       3.413   0.096 -13.120  1.00 87.60           O  
ATOM   2198  CG  PRO A 137       1.489   1.965 -16.429  1.00 87.60           C  
ATOM   2199  HG2 PRO A 137       0.906   2.871 -16.269  1.00 87.60           H  
ATOM   2200  HG3 PRO A 137       1.647   1.792 -17.494  1.00 87.60           H  
ATOM   2201  CD  PRO A 137       0.823   0.743 -15.806  1.00 87.60           C  
ATOM   2202  HD2 PRO A 137       0.129   0.318 -16.531  1.00 87.60           H  
ATOM   2203  HD3 PRO A 137       0.301   1.026 -14.893  1.00 87.60           H  
ATOM   2204  N   ASP A 138       5.271   0.556 -14.297  1.00 89.35           N  
ATOM   2205  H   ASP A 138       5.672   0.718 -15.210  1.00 89.35           H  
ATOM   2206  CA  ASP A 138       6.182   0.515 -13.166  1.00 89.35           C  
ATOM   2207  HA  ASP A 138       6.114  -0.473 -12.711  1.00 89.35           H  
ATOM   2208  C   ASP A 138       5.853   1.562 -12.085  1.00 89.35           C  
ATOM   2209  CB  ASP A 138       7.596   0.686 -13.714  1.00 89.35           C  
ATOM   2210  HB2 ASP A 138       7.699   1.686 -14.133  1.00 89.35           H  
ATOM   2211  HB3 ASP A 138       7.750  -0.038 -14.514  1.00 89.35           H  
ATOM   2212  O   ASP A 138       5.310   2.637 -12.343  1.00 89.35           O  
ATOM   2213  CG  ASP A 138       8.683   0.449 -12.682  1.00 89.35           C  
ATOM   2214  OD1 ASP A 138       8.473  -0.345 -11.734  1.00 89.35           O  
ATOM   2215  OD2 ASP A 138       9.753   1.077 -12.845  1.00 89.35           O  
ATOM   2216  N   PHE A 139       6.187   1.226 -10.844  1.00 88.30           N  
ATOM   2217  H   PHE A 139       6.720   0.373 -10.747  1.00 88.30           H  
ATOM   2218  CA  PHE A 139       6.245   2.161  -9.724  1.00 88.30           C  
ATOM   2219  HA  PHE A 139       6.525   3.143 -10.108  1.00 88.30           H  
ATOM   2220  C   PHE A 139       7.298   1.627  -8.755  1.00 88.30           C  
ATOM   2221  CB  PHE A 139       4.881   2.294  -9.042  1.00 88.30           C  
ATOM   2222  HB2 PHE A 139       4.173   2.638  -9.796  1.00 88.30           H  
ATOM   2223  HB3 PHE A 139       4.583   1.311  -8.677  1.00 88.30           H  
ATOM   2224  O   PHE A 139       7.110   0.517  -8.243  1.00 88.30           O  
ATOM   2225  CG  PHE A 139       4.798   3.290  -7.902  1.00 88.30           C  
ATOM   2226  CD1 PHE A 139       4.303   2.905  -6.644  1.00 88.30           C  
ATOM   2227  HD1 PHE A 139       4.030   1.878  -6.452  1.00 88.30           H  
ATOM   2228  CD2 PHE A 139       5.155   4.633  -8.115  1.00 88.30           C  
ATOM   2229  HD2 PHE A 139       5.535   4.951  -9.075  1.00 88.30           H  
ATOM   2230  CE1 PHE A 139       4.156   3.849  -5.616  1.00 88.30           C  
ATOM   2231  HE1 PHE A 139       3.767   3.555  -4.652  1.00 88.30           H  
ATOM   2232  CE2 PHE A 139       5.047   5.568  -7.071  1.00 88.30           C  
ATOM   2233  HE2 PHE A 139       5.369   6.588  -7.225  1.00 88.30           H  
ATOM   2234  CZ  PHE A 139       4.548   5.178  -5.820  1.00 88.30           C  
ATOM   2235  HZ  PHE A 139       4.476   5.898  -5.018  1.00 88.30           H  
ATOM   2236  N   PRO A 140       8.404   2.348  -8.514  1.00 88.58           N  
ATOM   2237  CA  PRO A 140       9.532   1.784  -7.780  1.00 88.58           C  
ATOM   2238  HA  PRO A 140       9.897   0.938  -8.362  1.00 88.58           H  
ATOM   2239  C   PRO A 140       9.155   1.239  -6.390  1.00 88.58           C  
ATOM   2240  CB  PRO A 140      10.625   2.856  -7.774  1.00 88.58           C  
ATOM   2241  HB2 PRO A 140      10.699   3.348  -6.804  1.00 88.58           H  
ATOM   2242  HB3 PRO A 140      11.595   2.417  -8.006  1.00 88.58           H  
ATOM   2243  O   PRO A 140       9.565   0.125  -6.059  1.00 88.58           O  
ATOM   2244  CG  PRO A 140      10.218   3.870  -8.847  1.00 88.58           C  
ATOM   2245  HG2 PRO A 140      10.763   3.665  -9.768  1.00 88.58           H  
ATOM   2246  HG3 PRO A 140      10.415   4.890  -8.517  1.00 88.58           H  
ATOM   2247  CD  PRO A 140       8.728   3.649  -9.085  1.00 88.58           C  
ATOM   2248  HD2 PRO A 140       8.539   3.671 -10.158  1.00 88.58           H  
ATOM   2249  HD3 PRO A 140       8.150   4.426  -8.586  1.00 88.58           H  
ATOM   2250  N   ALA A 141       8.237   1.883  -5.667  1.00 91.17           N  
ATOM   2251  H   ALA A 141       8.117   2.865  -5.873  1.00 91.17           H  
ATOM   2252  CA  ALA A 141       7.766   1.374  -4.378  1.00 91.17           C  
ATOM   2253  HA  ALA A 141       8.631   1.238  -3.729  1.00 91.17           H  
ATOM   2254  C   ALA A 141       7.045   0.017  -4.495  1.00 91.17           C  
ATOM   2255  CB  ALA A 141       6.851   2.417  -3.742  1.00 91.17           C  
ATOM   2256  HB1 ALA A 141       6.496   2.060  -2.775  1.00 91.17           H  
ATOM   2257  HB2 ALA A 141       7.401   3.346  -3.596  1.00 91.17           H  
ATOM   2258  HB3 ALA A 141       6.012   2.613  -4.409  1.00 91.17           H  
ATOM   2259  O   ALA A 141       7.161  -0.824  -3.602  1.00 91.17           O  
ATOM   2260  N   ARG A 142       6.328  -0.252  -5.602  1.00 92.98           N  
ATOM   2261  H   ARG A 142       6.383   0.412  -6.361  1.00 92.98           H  
ATOM   2262  CA  ARG A 142       5.737  -1.583  -5.855  1.00 92.98           C  
ATOM   2263  HA  ARG A 142       5.179  -1.898  -4.973  1.00 92.98           H  
ATOM   2264  C   ARG A 142       6.817  -2.650  -6.029  1.00 92.98           C  
ATOM   2265  CB  ARG A 142       4.786  -1.602  -7.071  1.00 92.98           C  
ATOM   2266  HB2 ARG A 142       5.214  -1.044  -7.903  1.00 92.98           H  
ATOM   2267  HB3 ARG A 142       4.681  -2.637  -7.396  1.00 92.98           H  
ATOM   2268  O   ARG A 142       6.591  -3.775  -5.592  1.00 92.98           O  
ATOM   2269  CG  ARG A 142       3.374  -1.084  -6.762  1.00 92.98           C  
ATOM   2270  HG2 ARG A 142       3.010  -1.586  -5.865  1.00 92.98           H  
ATOM   2271  HG3 ARG A 142       3.394  -0.016  -6.546  1.00 92.98           H  
ATOM   2272  CD  ARG A 142       2.377  -1.360  -7.902  1.00 92.98           C  
ATOM   2273  HD2 ARG A 142       2.389  -2.429  -8.114  1.00 92.98           H  
ATOM   2274  HD3 ARG A 142       1.372  -1.121  -7.553  1.00 92.98           H  
ATOM   2275  NE  ARG A 142       2.666  -0.631  -9.159  1.00 92.98           N  
ATOM   2276  HE  ARG A 142       3.221  -1.114  -9.852  1.00 92.98           H  
ATOM   2277  NH1 ARG A 142       1.464   1.282  -8.736  1.00 92.98           N  
ATOM   2278 HH11 ARG A 142       1.155   2.199  -9.026  1.00 92.98           H  
ATOM   2279 HH12 ARG A 142       1.191   0.911  -7.837  1.00 92.98           H  
ATOM   2280  NH2 ARG A 142       2.453   1.023 -10.714  1.00 92.98           N  
ATOM   2281 HH21 ARG A 142       2.232   1.977 -10.963  1.00 92.98           H  
ATOM   2282 HH22 ARG A 142       2.948   0.485 -11.411  1.00 92.98           H  
ATOM   2283  CZ  ARG A 142       2.195   0.547  -9.530  1.00 92.98           C  
ATOM   2284  N   ARG A 143       7.975  -2.321  -6.616  1.00 92.32           N  
ATOM   2285  H   ARG A 143       8.112  -1.359  -6.890  1.00 92.32           H  
ATOM   2286  CA  ARG A 143       9.096  -3.271  -6.761  1.00 92.32           C  
ATOM   2287  HA  ARG A 143       8.727  -4.198  -7.198  1.00 92.32           H  
ATOM   2288  C   ARG A 143       9.690  -3.653  -5.414  1.00 92.32           C  
ATOM   2289  CB  ARG A 143      10.206  -2.716  -7.665  1.00 92.32           C  
ATOM   2290  HB2 ARG A 143      10.606  -1.784  -7.263  1.00 92.32           H  
ATOM   2291  HB3 ARG A 143      11.015  -3.446  -7.678  1.00 92.32           H  
ATOM   2292  O   ARG A 143       9.928  -4.828  -5.160  1.00 92.32           O  
ATOM   2293  CG  ARG A 143       9.725  -2.502  -9.101  1.00 92.32           C  
ATOM   2294  HG2 ARG A 143       9.190  -3.393  -9.429  1.00 92.32           H  
ATOM   2295  HG3 ARG A 143       9.038  -1.656  -9.152  1.00 92.32           H  
ATOM   2296  CD  ARG A 143      10.906  -2.273 -10.047  1.00 92.32           C  
ATOM   2297  HD2 ARG A 143      10.536  -2.478 -11.052  1.00 92.32           H  
ATOM   2298  HD3 ARG A 143      11.705  -2.981  -9.828  1.00 92.32           H  
ATOM   2299  NE  ARG A 143      11.409  -0.890  -9.968  1.00 92.32           N  
ATOM   2300  HE  ARG A 143      11.350  -0.430  -9.070  1.00 92.32           H  
ATOM   2301  NH1 ARG A 143      11.780  -0.614 -12.217  1.00 92.32           N  
ATOM   2302 HH11 ARG A 143      11.424   0.003 -12.932  1.00 92.32           H  
ATOM   2303 HH12 ARG A 143      11.669  -1.610 -12.349  1.00 92.32           H  
ATOM   2304  NH2 ARG A 143      11.608   1.166 -10.923  1.00 92.32           N  
ATOM   2305 HH21 ARG A 143      11.214   1.585 -11.754  1.00 92.32           H  
ATOM   2306 HH22 ARG A 143      11.398   1.599 -10.035  1.00 92.32           H  
ATOM   2307  CZ  ARG A 143      11.621  -0.128 -11.022  1.00 92.32           C  
ATOM   2308  N   GLU A 144       9.874  -2.685  -4.528  1.00 92.46           N  
ATOM   2309  H   GLU A 144       9.705  -1.727  -4.802  1.00 92.46           H  
ATOM   2310  CA  GLU A 144      10.397  -2.966  -3.193  1.00 92.46           C  
ATOM   2311  HA  GLU A 144      11.322  -3.536  -3.284  1.00 92.46           H  
ATOM   2312  C   GLU A 144       9.418  -3.810  -2.363  1.00 92.46           C  
ATOM   2313  CB  GLU A 144      10.719  -1.638  -2.525  1.00 92.46           C  
ATOM   2314  HB2 GLU A 144      11.383  -1.076  -3.182  1.00 92.46           H  
ATOM   2315  HB3 GLU A 144       9.794  -1.074  -2.399  1.00 92.46           H  
ATOM   2316  O   GLU A 144       9.817  -4.788  -1.729  1.00 92.46           O  
ATOM   2317  CG  GLU A 144      11.415  -1.852  -1.177  1.00 92.46           C  
ATOM   2318  HG2 GLU A 144      12.351  -2.387  -1.338  1.00 92.46           H  
ATOM   2319  HG3 GLU A 144      10.778  -2.459  -0.533  1.00 92.46           H  
ATOM   2320  CD  GLU A 144      11.697  -0.530  -0.475  1.00 92.46           C  
ATOM   2321  OE1 GLU A 144      11.815  -0.551   0.769  1.00 92.46           O  
ATOM   2322  OE2 GLU A 144      11.711   0.520  -1.150  1.00 92.46           O  
ATOM   2323  N   VAL A 145       8.117  -3.505  -2.428  1.00 94.39           N  
ATOM   2324  H   VAL A 145       7.841  -2.671  -2.928  1.00 94.39           H  
ATOM   2325  CA  VAL A 145       7.094  -4.334  -1.773  1.00 94.39           C  
ATOM   2326  HA  VAL A 145       7.394  -4.474  -0.734  1.00 94.39           H  
ATOM   2327  C   VAL A 145       7.024  -5.732  -2.395  1.00 94.39           C  
ATOM   2328  CB  VAL A 145       5.722  -3.639  -1.770  1.00 94.39           C  
ATOM   2329  HB  VAL A 145       5.416  -3.403  -2.789  1.00 94.39           H  
ATOM   2330  O   VAL A 145       6.824  -6.709  -1.674  1.00 94.39           O  
ATOM   2331  CG1 VAL A 145       4.651  -4.510  -1.104  1.00 94.39           C  
ATOM   2332 HG11 VAL A 145       3.701  -3.977  -1.054  1.00 94.39           H  
ATOM   2333 HG12 VAL A 145       4.975  -4.787  -0.101  1.00 94.39           H  
ATOM   2334 HG13 VAL A 145       4.501  -5.428  -1.671  1.00 94.39           H  
ATOM   2335  CG2 VAL A 145       5.799  -2.355  -0.939  1.00 94.39           C  
ATOM   2336 HG21 VAL A 145       4.826  -1.864  -0.909  1.00 94.39           H  
ATOM   2337 HG22 VAL A 145       6.523  -1.660  -1.364  1.00 94.39           H  
ATOM   2338 HG23 VAL A 145       6.111  -2.597   0.077  1.00 94.39           H  
ATOM   2339  N   PHE A 146       7.236  -5.860  -3.706  1.00 94.96           N  
ATOM   2340  H   PHE A 146       7.378  -5.027  -4.259  1.00 94.96           H  
ATOM   2341  CA  PHE A 146       7.309  -7.153  -4.384  1.00 94.96           C  
ATOM   2342  HA  PHE A 146       6.400  -7.719  -4.182  1.00 94.96           H  
ATOM   2343  C   PHE A 146       8.452  -8.012  -3.840  1.00 94.96           C  
ATOM   2344  CB  PHE A 146       7.398  -6.921  -5.898  1.00 94.96           C  
ATOM   2345  HB2 PHE A 146       6.537  -6.332  -6.215  1.00 94.96           H  
ATOM   2346  HB3 PHE A 146       8.292  -6.345  -6.134  1.00 94.96           H  
ATOM   2347  O   PHE A 146       8.210  -9.155  -3.453  1.00 94.96           O  
ATOM   2348  CG  PHE A 146       7.444  -8.188  -6.713  1.00 94.96           C  
ATOM   2349  CD1 PHE A 146       8.643  -8.915  -6.787  1.00 94.96           C  
ATOM   2350  HD1 PHE A 146       9.535  -8.568  -6.287  1.00 94.96           H  
ATOM   2351  CD2 PHE A 146       6.307  -8.633  -7.412  1.00 94.96           C  
ATOM   2352  HD2 PHE A 146       5.386  -8.071  -7.370  1.00 94.96           H  
ATOM   2353  CE1 PHE A 146       8.694 -10.103  -7.520  1.00 94.96           C  
ATOM   2354  HE1 PHE A 146       9.623 -10.654  -7.528  1.00 94.96           H  
ATOM   2355  CE2 PHE A 146       6.381  -9.792  -8.202  1.00 94.96           C  
ATOM   2356  HE2 PHE A 146       5.527 -10.113  -8.779  1.00 94.96           H  
ATOM   2357  CZ  PHE A 146       7.574 -10.531  -8.250  1.00 94.96           C  
ATOM   2358  HZ  PHE A 146       7.630 -11.422  -8.858  1.00 94.96           H  
ATOM   2359  N   GLU A 147       9.668  -7.471  -3.735  1.00 92.43           N  
ATOM   2360  H   GLU A 147       9.818  -6.534  -4.082  1.00 92.43           H  
ATOM   2361  CA  GLU A 147      10.809  -8.209  -3.174  1.00 92.43           C  
ATOM   2362  HA  GLU A 147      10.894  -9.168  -3.684  1.00 92.43           H  
ATOM   2363  C   GLU A 147      10.616  -8.527  -1.683  1.00 92.43           C  
ATOM   2364  CB  GLU A 147      12.117  -7.431  -3.392  1.00 92.43           C  
ATOM   2365  HB2 GLU A 147      12.016  -6.432  -2.967  1.00 92.43           H  
ATOM   2366  HB3 GLU A 147      12.917  -7.940  -2.855  1.00 92.43           H  
ATOM   2367  O   GLU A 147      10.950  -9.628  -1.224  1.00 92.43           O  
ATOM   2368  CG  GLU A 147      12.532  -7.304  -4.868  1.00 92.43           C  
ATOM   2369  HG2 GLU A 147      13.495  -6.795  -4.910  1.00 92.43           H  
ATOM   2370  HG3 GLU A 147      11.808  -6.671  -5.381  1.00 92.43           H  
ATOM   2371  CD  GLU A 147      12.645  -8.648  -5.616  1.00 92.43           C  
ATOM   2372  OE1 GLU A 147      12.369  -8.652  -6.836  1.00 92.43           O  
ATOM   2373  OE2 GLU A 147      12.969  -9.693  -4.997  1.00 92.43           O  
ATOM   2374  N   HIS A 148      10.000  -7.612  -0.926  1.00 90.58           N  
ATOM   2375  H   HIS A 148       9.796  -6.711  -1.334  1.00 90.58           H  
ATOM   2376  CA  HIS A 148       9.627  -7.853   0.467  1.00 90.58           C  
ATOM   2377  HA  HIS A 148      10.530  -8.101   1.025  1.00 90.58           H  
ATOM   2378  C   HIS A 148       8.664  -9.043   0.598  1.00 90.58           C  
ATOM   2379  CB  HIS A 148       9.022  -6.578   1.072  1.00 90.58           C  
ATOM   2380  HB2 HIS A 148       8.115  -6.306   0.531  1.00 90.58           H  
ATOM   2381  HB3 HIS A 148       9.735  -5.760   0.969  1.00 90.58           H  
ATOM   2382  O   HIS A 148       8.917  -9.966   1.378  1.00 90.58           O  
ATOM   2383  CG  HIS A 148       8.685  -6.748   2.529  1.00 90.58           C  
ATOM   2384  CD2 HIS A 148       7.446  -6.962   3.073  1.00 90.58           C  
ATOM   2385  HD2 HIS A 148       6.512  -7.009   2.532  1.00 90.58           H  
ATOM   2386  ND1 HIS A 148       9.594  -6.782   3.559  1.00 90.58           N  
ATOM   2387  HD1 HIS A 148      10.590  -6.638   3.474  1.00 90.58           H  
ATOM   2388  CE1 HIS A 148       8.920  -7.014   4.696  1.00 90.58           C  
ATOM   2389  HE1 HIS A 148       9.368  -7.088   5.676  1.00 90.58           H  
ATOM   2390  NE2 HIS A 148       7.608  -7.136   4.451  1.00 90.58           N  
ATOM   2391  N   LEU A 149       7.592  -9.073  -0.202  1.00 92.50           N  
ATOM   2392  H   LEU A 149       7.443  -8.299  -0.834  1.00 92.50           H  
ATOM   2393  CA  LEU A 149       6.635 -10.181  -0.207  1.00 92.50           C  
ATOM   2394  HA  LEU A 149       6.328 -10.379   0.819  1.00 92.50           H  
ATOM   2395  C   LEU A 149       7.258 -11.479  -0.717  1.00 92.50           C  
ATOM   2396  CB  LEU A 149       5.397  -9.830  -1.047  1.00 92.50           C  
ATOM   2397  HB2 LEU A 149       5.723  -9.464  -2.021  1.00 92.50           H  
ATOM   2398  HB3 LEU A 149       4.837 -10.751  -1.211  1.00 92.50           H  
ATOM   2399  O   LEU A 149       7.030 -12.527  -0.121  1.00 92.50           O  
ATOM   2400  CG  LEU A 149       4.436  -8.804  -0.424  1.00 92.50           C  
ATOM   2401  HG  LEU A 149       4.912  -7.824  -0.367  1.00 92.50           H  
ATOM   2402  CD1 LEU A 149       3.196  -8.709  -1.312  1.00 92.50           C  
ATOM   2403 HD11 LEU A 149       2.620  -9.633  -1.259  1.00 92.50           H  
ATOM   2404 HD12 LEU A 149       3.505  -8.552  -2.346  1.00 92.50           H  
ATOM   2405 HD13 LEU A 149       2.573  -7.873  -0.995  1.00 92.50           H  
ATOM   2406  CD2 LEU A 149       3.974  -9.212   0.976  1.00 92.50           C  
ATOM   2407 HD21 LEU A 149       3.141  -8.583   1.293  1.00 92.50           H  
ATOM   2408 HD22 LEU A 149       4.787  -9.083   1.690  1.00 92.50           H  
ATOM   2409 HD23 LEU A 149       3.645 -10.251   0.967  1.00 92.50           H  
ATOM   2410  N   LYS A 150       8.083 -11.435  -1.766  1.00 90.20           N  
ATOM   2411  H   LYS A 150       8.213 -10.548  -2.231  1.00 90.20           H  
ATOM   2412  CA  LYS A 150       8.809 -12.608  -2.273  1.00 90.20           C  
ATOM   2413  HA  LYS A 150       8.092 -13.376  -2.565  1.00 90.20           H  
ATOM   2414  C   LYS A 150       9.675 -13.235  -1.182  1.00 90.20           C  
ATOM   2415  CB  LYS A 150       9.606 -12.168  -3.506  1.00 90.20           C  
ATOM   2416  HB2 LYS A 150      10.311 -11.392  -3.209  1.00 90.20           H  
ATOM   2417  HB3 LYS A 150       8.915 -11.736  -4.231  1.00 90.20           H  
ATOM   2418  O   LYS A 150       9.630 -14.450  -0.989  1.00 90.20           O  
ATOM   2419  CG  LYS A 150      10.378 -13.304  -4.190  1.00 90.20           C  
ATOM   2420  HG2 LYS A 150      11.122 -13.694  -3.496  1.00 90.20           H  
ATOM   2421  HG3 LYS A 150       9.698 -14.104  -4.481  1.00 90.20           H  
ATOM   2422  CD  LYS A 150      11.081 -12.740  -5.433  1.00 90.20           C  
ATOM   2423  HD2 LYS A 150      10.373 -12.649  -6.257  1.00 90.20           H  
ATOM   2424  HD3 LYS A 150      11.444 -11.740  -5.195  1.00 90.20           H  
ATOM   2425  CE  LYS A 150      12.275 -13.596  -5.856  1.00 90.20           C  
ATOM   2426  HE2 LYS A 150      11.946 -14.419  -6.490  1.00 90.20           H  
ATOM   2427  HE3 LYS A 150      12.733 -13.998  -4.953  1.00 90.20           H  
ATOM   2428  NZ  LYS A 150      13.275 -12.754  -6.555  1.00 90.20           N  
ATOM   2429  HZ1 LYS A 150      13.087 -12.647  -7.542  1.00 90.20           H  
ATOM   2430  HZ2 LYS A 150      14.220 -13.107  -6.511  1.00 90.20           H  
ATOM   2431  HZ3 LYS A 150      13.283 -11.805  -6.208  1.00 90.20           H  
ATOM   2432  N   THR A 151      10.368 -12.410  -0.399  1.00 86.56           N  
ATOM   2433  H   THR A 151      10.368 -11.427  -0.633  1.00 86.56           H  
ATOM   2434  CA  THR A 151      11.134 -12.861   0.769  1.00 86.56           C  
ATOM   2435  HA  THR A 151      11.831 -13.635   0.446  1.00 86.56           H  
ATOM   2436  C   THR A 151      10.217 -13.468   1.832  1.00 86.56           C  
ATOM   2437  CB  THR A 151      11.965 -11.714   1.357  1.00 86.56           C  
ATOM   2438  HB  THR A 151      11.310 -10.929   1.739  1.00 86.56           H  
ATOM   2439  O   THR A 151      10.427 -14.613   2.238  1.00 86.56           O  
ATOM   2440  CG2 THR A 151      12.879 -12.199   2.483  1.00 86.56           C  
ATOM   2441 HG21 THR A 151      13.517 -11.376   2.807  1.00 86.56           H  
ATOM   2442 HG22 THR A 151      12.289 -12.538   3.334  1.00 86.56           H  
ATOM   2443 HG23 THR A 151      13.508 -13.015   2.126  1.00 86.56           H  
ATOM   2444  OG1 THR A 151      12.792 -11.175   0.355  1.00 86.56           O  
ATOM   2445  HG1 THR A 151      12.265 -10.603  -0.209  1.00 86.56           H  
ATOM   2446  N   ALA A 152       9.149 -12.766   2.223  1.00 84.90           N  
ATOM   2447  H   ALA A 152       9.015 -11.838   1.847  1.00 84.90           H  
ATOM   2448  CA  ALA A 152       8.193 -13.243   3.224  1.00 84.90           C  
ATOM   2449  HA  ALA A 152       8.726 -13.422   4.158  1.00 84.90           H  
ATOM   2450  C   ALA A 152       7.508 -14.564   2.823  1.00 84.90           C  
ATOM   2451  CB  ALA A 152       7.158 -12.135   3.461  1.00 84.90           C  
ATOM   2452  HB1 ALA A 152       7.660 -11.221   3.779  1.00 84.90           H  
ATOM   2453  HB2 ALA A 152       6.463 -12.443   4.242  1.00 84.90           H  
ATOM   2454  HB3 ALA A 152       6.603 -11.933   2.545  1.00 84.90           H  
ATOM   2455  O   ALA A 152       7.227 -15.408   3.669  1.00 84.90           O  
ATOM   2456  N   PHE A 153       7.253 -14.767   1.530  1.00 85.64           N  
ATOM   2457  H   PHE A 153       7.453 -14.013   0.889  1.00 85.64           H  
ATOM   2458  CA  PHE A 153       6.588 -15.956   0.995  1.00 85.64           C  
ATOM   2459  HA  PHE A 153       5.806 -16.279   1.683  1.00 85.64           H  
ATOM   2460  C   PHE A 153       7.560 -17.131   0.863  1.00 85.64           C  
ATOM   2461  CB  PHE A 153       5.950 -15.613  -0.362  1.00 85.64           C  
ATOM   2462  HB2 PHE A 153       6.697 -15.136  -0.997  1.00 85.64           H  
ATOM   2463  HB3 PHE A 153       5.682 -16.553  -0.843  1.00 85.64           H  
ATOM   2464  O   PHE A 153       7.137 -18.285   0.887  1.00 85.64           O  
ATOM   2465  CG  PHE A 153       4.699 -14.739  -0.347  1.00 85.64           C  
ATOM   2466  CD1 PHE A 153       4.442 -13.781   0.662  1.00 85.64           C  
ATOM   2467  HD1 PHE A 153       5.140 -13.594   1.465  1.00 85.64           H  
ATOM   2468  CD2 PHE A 153       3.760 -14.890  -1.383  1.00 85.64           C  
ATOM   2469  HD2 PHE A 153       3.944 -15.589  -2.185  1.00 85.64           H  
ATOM   2470  CE1 PHE A 153       3.257 -13.028   0.655  1.00 85.64           C  
ATOM   2471  HE1 PHE A 153       3.076 -12.307   1.439  1.00 85.64           H  
ATOM   2472  CE2 PHE A 153       2.584 -14.122  -1.395  1.00 85.64           C  
ATOM   2473  HE2 PHE A 153       1.881 -14.238  -2.207  1.00 85.64           H  
ATOM   2474  CZ  PHE A 153       2.324 -13.197  -0.374  1.00 85.64           C  
ATOM   2475  HZ  PHE A 153       1.427 -12.596  -0.395  1.00 85.64           H  
ATOM   2476  N   SER A 154       8.857 -16.842   0.734  1.00 77.49           N  
ATOM   2477  H   SER A 154       9.116 -15.870   0.641  1.00 77.49           H  
ATOM   2478  CA  SER A 154       9.913 -17.849   0.659  1.00 77.49           C  
ATOM   2479  HA  SER A 154       9.535 -18.693   0.082  1.00 77.49           H  
ATOM   2480  C   SER A 154      10.341 -18.405   2.020  1.00 77.49           C  
ATOM   2481  CB  SER A 154      11.115 -17.287  -0.099  1.00 77.49           C  
ATOM   2482  HB2 SER A 154      11.786 -18.107  -0.354  1.00 77.49           H  
ATOM   2483  HB3 SER A 154      10.777 -16.822  -1.025  1.00 77.49           H  
ATOM   2484  O   SER A 154      10.829 -19.537   2.057  1.00 77.49           O  
ATOM   2485  OG  SER A 154      11.834 -16.344   0.671  1.00 77.49           O  
ATOM   2486  HG  SER A 154      11.235 -15.745   1.122  1.00 77.49           H  
ATOM   2487  N   CYS A 155      10.138 -17.678   3.135  1.00 67.14           N  
ATOM   2488  H   CYS A 155       9.752 -16.747   3.064  1.00 67.14           H  
ATOM   2489  CA  CYS A 155      10.315 -18.285   4.458  1.00 67.14           C  
ATOM   2490  HA  CYS A 155      11.257 -18.833   4.449  1.00 67.14           H  
ATOM   2491  C   CYS A 155       9.203 -19.309   4.666  1.00 67.14           C  
ATOM   2492  CB  CYS A 155      10.421 -17.296   5.633  1.00 67.14           C  
ATOM   2493  HB2 CYS A 155       9.933 -16.363   5.351  1.00 67.14           H  
ATOM   2494  HB3 CYS A 155       9.872 -17.701   6.483  1.00 67.14           H  
ATOM   2495  O   CYS A 155       8.066 -19.012   5.034  1.00 67.14           O  
ATOM   2496  SG  CYS A 155      12.124 -16.929   6.218  1.00 67.14           S  
ATOM   2497  N   THR A 156       9.571 -20.559   4.434  1.00 54.34           N  
ATOM   2498  H   THR A 156      10.509 -20.715   4.094  1.00 54.34           H  
ATOM   2499  CA  THR A 156       8.840 -21.703   4.939  1.00 54.34           C  
ATOM   2500  HA  THR A 156       7.808 -21.655   4.592  1.00 54.34           H  
ATOM   2501  C   THR A 156       8.850 -21.591   6.461  1.00 54.34           C  
ATOM   2502  CB  THR A 156       9.474 -23.010   4.430  1.00 54.34           C  
ATOM   2503  HB  THR A 156       9.131 -23.845   5.041  1.00 54.34           H  
ATOM   2504  O   THR A 156       9.907 -21.577   7.090  1.00 54.34           O  
ATOM   2505  CG2 THR A 156       9.087 -23.260   2.971  1.00 54.34           C  
ATOM   2506 HG21 THR A 156       9.548 -24.185   2.626  1.00 54.34           H  
ATOM   2507 HG22 THR A 156       9.410 -22.431   2.341  1.00 54.34           H  
ATOM   2508 HG23 THR A 156       8.005 -23.363   2.895  1.00 54.34           H  
ATOM   2509  OG1 THR A 156      10.884 -22.962   4.435  1.00 54.34           O  
ATOM   2510  HG1 THR A 156      11.171 -22.671   3.566  1.00 54.34           H  
ATOM   2511  N   LYS A 157       7.666 -21.448   7.071  1.00 50.47           N  
ATOM   2512  H   LYS A 157       6.845 -21.341   6.491  1.00 50.47           H  
ATOM   2513  CA  LYS A 157       7.486 -21.592   8.521  1.00 50.47           C  
ATOM   2514  HA  LYS A 157       8.246 -21.010   9.041  1.00 50.47           H  
ATOM   2515  C   LYS A 157       7.715 -23.055   8.899  1.00 50.47           C  
ATOM   2516  CB  LYS A 157       6.085 -21.130   8.982  1.00 50.47           C  
ATOM   2517  HB2 LYS A 157       5.923 -21.487  10.000  1.00 50.47           H  
ATOM   2518  HB3 LYS A 157       5.331 -21.591   8.344  1.00 50.47           H  
ATOM   2519  O   LYS A 157       6.789 -23.729   9.341  1.00 50.47           O  
ATOM   2520  CG  LYS A 157       5.866 -19.616   9.020  1.00 50.47           C  
ATOM   2521  HG2 LYS A 157       5.982 -19.214   8.014  1.00 50.47           H  
ATOM   2522  HG3 LYS A 157       6.609 -19.158   9.673  1.00 50.47           H  
ATOM   2523  CD  LYS A 157       4.452 -19.294   9.545  1.00 50.47           C  
ATOM   2524  HD2 LYS A 157       3.722 -19.791   8.906  1.00 50.47           H  
ATOM   2525  HD3 LYS A 157       4.339 -19.649  10.569  1.00 50.47           H  
ATOM   2526  CE  LYS A 157       4.235 -17.776   9.488  1.00 50.47           C  
ATOM   2527  HE2 LYS A 157       4.629 -17.425   8.534  1.00 50.47           H  
ATOM   2528  HE3 LYS A 157       4.814 -17.285  10.270  1.00 50.47           H  
ATOM   2529  NZ  LYS A 157       2.810 -17.369   9.555  1.00 50.47           N  
ATOM   2530  HZ1 LYS A 157       2.485 -17.213  10.499  1.00 50.47           H  
ATOM   2531  HZ2 LYS A 157       2.712 -16.513   9.027  1.00 50.47           H  
ATOM   2532  HZ3 LYS A 157       2.215 -18.023   9.067  1.00 50.47           H  
ATOM   2533  N   ASP A 158       8.931 -23.561   8.751  1.00 45.39           N  
ATOM   2534  H   ASP A 158       9.652 -22.989   8.335  1.00 45.39           H  
ATOM   2535  CA  ASP A 158       9.333 -24.730   9.519  1.00 45.39           C  
ATOM   2536  HA  ASP A 158       8.515 -25.450   9.513  1.00 45.39           H  
ATOM   2537  C   ASP A 158       9.470 -24.245  10.965  1.00 45.39           C  
ATOM   2538  CB  ASP A 158      10.593 -25.395   8.917  1.00 45.39           C  
ATOM   2539  HB2 ASP A 158      11.382 -25.438   9.669  1.00 45.39           H  
ATOM   2540  HB3 ASP A 158      10.970 -24.788   8.094  1.00 45.39           H  
ATOM   2541  O   ASP A 158      10.536 -23.890  11.444  1.00 45.39           O  
ATOM   2542  CG  ASP A 158      10.369 -26.828   8.405  1.00 45.39           C  
ATOM   2543  OD1 ASP A 158       9.218 -27.316   8.439  1.00 45.39           O  
ATOM   2544  OD2 ASP A 158      11.383 -27.444   8.004  1.00 45.39           O  
ATOM   2545  N   THR A 159       8.343 -24.133  11.669  1.00 44.42           N  
ATOM   2546  H   THR A 159       7.484 -24.391  11.205  1.00 44.42           H  
ATOM   2547  CA  THR A 159       8.284 -23.651  13.061  1.00 44.42           C  
ATOM   2548  HA  THR A 159       8.617 -22.614  13.093  1.00 44.42           H  
ATOM   2549  C   THR A 159       9.214 -24.436  13.983  1.00 44.42           C  
ATOM   2550  CB  THR A 159       6.857 -23.737  13.624  1.00 44.42           C  
ATOM   2551  HB  THR A 159       6.899 -23.724  14.713  1.00 44.42           H  
ATOM   2552  O   THR A 159       9.702 -23.888  14.967  1.00 44.42           O  
ATOM   2553  CG2 THR A 159       5.988 -22.569  13.168  1.00 44.42           C  
ATOM   2554 HG21 THR A 159       4.993 -22.665  13.603  1.00 44.42           H  
ATOM   2555 HG22 THR A 159       5.912 -22.560  12.081  1.00 44.42           H  
ATOM   2556 HG23 THR A 159       6.429 -21.632  13.508  1.00 44.42           H  
ATOM   2557  OG1 THR A 159       6.218 -24.919  13.199  1.00 44.42           O  
ATOM   2558  HG1 THR A 159       5.696 -24.720  12.419  1.00 44.42           H  
ATOM   2559  N   SER A 160       9.519 -25.692  13.646  1.00 47.93           N  
ATOM   2560  H   SER A 160       9.072 -26.089  12.831  1.00 47.93           H  
ATOM   2561  CA  SER A 160      10.482 -26.528  14.365  1.00 47.93           C  
ATOM   2562  HA  SER A 160      10.239 -26.506  15.427  1.00 47.93           H  
ATOM   2563  C   SER A 160      11.941 -26.082  14.226  1.00 47.93           C  
ATOM   2564  CB  SER A 160      10.359 -27.972  13.875  1.00 47.93           C  
ATOM   2565  HB2 SER A 160       9.386 -28.364  14.174  1.00 47.93           H  
ATOM   2566  HB3 SER A 160      11.133 -28.584  14.338  1.00 47.93           H  
ATOM   2567  O   SER A 160      12.763 -26.431  15.068  1.00 47.93           O  
ATOM   2568  OG  SER A 160      10.464 -28.055  12.463  1.00 47.93           O  
ATOM   2569  HG  SER A 160      11.271 -27.639  12.149  1.00 47.93           H  
ATOM   2570  N   LYS A 161      12.297 -25.353  13.163  1.00 45.79           N  
ATOM   2571  H   LYS A 161      11.569 -25.025  12.544  1.00 45.79           H  
ATOM   2572  CA  LYS A 161      13.651 -24.850  12.908  1.00 45.79           C  
ATOM   2573  HA  LYS A 161      14.264 -24.923  13.806  1.00 45.79           H  
ATOM   2574  C   LYS A 161      13.534 -23.380  12.528  1.00 45.79           C  
ATOM   2575  CB  LYS A 161      14.317 -25.652  11.773  1.00 45.79           C  
ATOM   2576  HB2 LYS A 161      15.225 -25.129  11.474  1.00 45.79           H  
ATOM   2577  HB3 LYS A 161      13.648 -25.681  10.913  1.00 45.79           H  
ATOM   2578  O   LYS A 161      13.176 -23.082  11.398  1.00 45.79           O  
ATOM   2579  CG  LYS A 161      14.692 -27.085  12.173  1.00 45.79           C  
ATOM   2580  HG2 LYS A 161      15.369 -27.058  13.027  1.00 45.79           H  
ATOM   2581  HG3 LYS A 161      13.793 -27.638  12.446  1.00 45.79           H  
ATOM   2582  CD  LYS A 161      15.379 -27.787  10.995  1.00 45.79           C  
ATOM   2583  HD2 LYS A 161      16.270 -27.227  10.713  1.00 45.79           H  
ATOM   2584  HD3 LYS A 161      14.689 -27.805  10.151  1.00 45.79           H  
ATOM   2585  CE  LYS A 161      15.764 -29.218  11.378  1.00 45.79           C  
ATOM   2586  HE2 LYS A 161      14.868 -29.730  11.729  1.00 45.79           H  
ATOM   2587  HE3 LYS A 161      16.475 -29.182  12.203  1.00 45.79           H  
ATOM   2588  NZ  LYS A 161      16.341 -29.938  10.218  1.00 45.79           N  
ATOM   2589  HZ1 LYS A 161      15.666 -29.958   9.467  1.00 45.79           H  
ATOM   2590  HZ2 LYS A 161      17.170 -29.464   9.889  1.00 45.79           H  
ATOM   2591  HZ3 LYS A 161      16.574 -30.888  10.469  1.00 45.79           H  
ATOM   2592  N   GLY A 162      13.816 -22.468  13.465  1.00 47.04           N  
ATOM   2593  H   GLY A 162      14.082 -22.790  14.384  1.00 47.04           H  
ATOM   2594  CA  GLY A 162      13.741 -21.022  13.208  1.00 47.04           C  
ATOM   2595  HA2 GLY A 162      14.295 -20.478  13.973  1.00 47.04           H  
ATOM   2596  HA3 GLY A 162      12.696 -20.711  13.241  1.00 47.04           H  
ATOM   2597  C   GLY A 162      14.326 -20.660  11.836  1.00 47.04           C  
ATOM   2598  O   GLY A 162      15.394 -21.170  11.494  1.00 47.04           O  
ATOM   2599  N   CYS A 163      13.609 -19.852  11.037  1.00 49.06           N  
ATOM   2600  H   CYS A 163      12.715 -19.506  11.354  1.00 49.06           H  
ATOM   2601  CA  CYS A 163      14.048 -19.506   9.677  1.00 49.06           C  
ATOM   2602  HA  CYS A 163      14.097 -20.427   9.097  1.00 49.06           H  
ATOM   2603  C   CYS A 163      15.464 -18.914   9.800  1.00 49.06           C  
ATOM   2604  CB  CYS A 163      13.047 -18.538   8.976  1.00 49.06           C  
ATOM   2605  HB2 CYS A 163      13.244 -17.533   9.350  1.00 49.06           H  
ATOM   2606  HB3 CYS A 163      12.031 -18.810   9.260  1.00 49.06           H  
ATOM   2607  O   CYS A 163      15.645 -17.876  10.418  1.00 49.06           O  
ATOM   2608  SG  CYS A 163      13.120 -18.533   7.130  1.00 49.06           S  
ATOM   2609  N   SER A 164      16.498 -19.586   9.297  1.00 49.83           N  
ATOM   2610  H   SER A 164      16.351 -20.494   8.880  1.00 49.83           H  
ATOM   2611  CA  SER A 164      17.883 -19.141   9.518  1.00 49.83           C  
ATOM   2612  HA  SER A 164      18.035 -18.974  10.585  1.00 49.83           H  
ATOM   2613  C   SER A 164      18.200 -17.822   8.806  1.00 49.83           C  
ATOM   2614  CB  SER A 164      18.848 -20.237   9.066  1.00 49.83           C  
ATOM   2615  HB2 SER A 164      18.728 -21.100   9.721  1.00 49.83           H  
ATOM   2616  HB3 SER A 164      19.876 -19.882   9.140  1.00 49.83           H  
ATOM   2617  O   SER A 164      19.094 -17.097   9.226  1.00 49.83           O  
ATOM   2618  OG  SER A 164      18.561 -20.629   7.734  1.00 49.83           O  
ATOM   2619  HG  SER A 164      19.017 -20.031   7.137  1.00 49.83           H  
ATOM   2620  N   ASN A 165      17.469 -17.515   7.728  1.00 50.77           N  
ATOM   2621  H   ASN A 165      16.764 -18.179   7.442  1.00 50.77           H  
ATOM   2622  CA  ASN A 165      17.682 -16.315   6.914  1.00 50.77           C  
ATOM   2623  HA  ASN A 165      18.743 -16.064   6.915  1.00 50.77           H  
ATOM   2624  C   ASN A 165      16.956 -15.072   7.438  1.00 50.77           C  
ATOM   2625  CB  ASN A 165      17.242 -16.594   5.466  1.00 50.77           C  
ATOM   2626  HB2 ASN A 165      16.289 -17.124   5.453  1.00 50.77           H  
ATOM   2627  HB3 ASN A 165      17.100 -15.640   4.958  1.00 50.77           H  
ATOM   2628  O   ASN A 165      17.459 -13.966   7.268  1.00 50.77           O  
ATOM   2629  CG  ASN A 165      18.263 -17.364   4.654  1.00 50.77           C  
ATOM   2630  ND2 ASN A 165      17.966 -17.621   3.403  1.00 50.77           N  
ATOM   2631 HD21 ASN A 165      17.112 -17.269   2.994  1.00 50.77           H  
ATOM   2632 HD22 ASN A 165      18.685 -18.086   2.867  1.00 50.77           H  
ATOM   2633  OD1 ASN A 165      19.323 -17.752   5.111  1.00 50.77           O  
ATOM   2634  N   CYS A 166      15.770 -15.222   8.033  1.00 51.00           N  
ATOM   2635  H   CYS A 166      15.440 -16.156   8.232  1.00 51.00           H  
ATOM   2636  CA  CYS A 166      15.078 -14.118   8.690  1.00 51.00           C  
ATOM   2637  HA  CYS A 166      15.583 -13.180   8.463  1.00 51.00           H  
ATOM   2638  C   CYS A 166      15.188 -14.359  10.192  1.00 51.00           C  
ATOM   2639  CB  CYS A 166      13.623 -13.981   8.176  1.00 51.00           C  
ATOM   2640  HB2 CYS A 166      13.625 -14.105   7.093  1.00 51.00           H  
ATOM   2641  HB3 CYS A 166      13.297 -12.961   8.378  1.00 51.00           H  
ATOM   2642  O   CYS A 166      14.707 -15.374  10.678  1.00 51.00           O  
ATOM   2643  SG  CYS A 166      12.354 -15.089   8.879  1.00 51.00           S  
ATOM   2644  N   ASN A 167      15.792 -13.456  10.966  1.00 47.29           N  
ATOM   2645  H   ASN A 167      16.242 -12.653  10.549  1.00 47.29           H  
ATOM   2646  CA  ASN A 167      15.600 -13.519  12.416  1.00 47.29           C  
ATOM   2647  HA  ASN A 167      16.013 -14.455  12.790  1.00 47.29           H  
ATOM   2648  C   ASN A 167      14.081 -13.529  12.668  1.00 47.29           C  
ATOM   2649  CB  ASN A 167      16.302 -12.331  13.100  1.00 47.29           C  
ATOM   2650  HB2 ASN A 167      16.217 -11.440  12.479  1.00 47.29           H  
ATOM   2651  HB3 ASN A 167      15.807 -12.123  14.049  1.00 47.29           H  
ATOM   2652  O   ASN A 167      13.416 -12.535  12.391  1.00 47.29           O  
ATOM   2653  CG  ASN A 167      17.762 -12.599  13.423  1.00 47.29           C  
ATOM   2654  ND2 ASN A 167      18.551 -11.568  13.610  1.00 47.29           N  
ATOM   2655 HD21 ASN A 167      18.224 -10.622  13.479  1.00 47.29           H  
ATOM   2656 HD22 ASN A 167      19.518 -11.788  13.804  1.00 47.29           H  
ATOM   2657  OD1 ASN A 167      18.202 -13.724  13.566  1.00 47.29           O  
ATOM   2658  N   ASN A 168      13.553 -14.671  13.132  1.00 48.96           N  
ATOM   2659  H   ASN A 168      14.227 -15.418  13.220  1.00 48.96           H  
ATOM   2660  CA  ASN A 168      12.154 -15.133  13.024  1.00 48.96           C  
ATOM   2661  HA  ASN A 168      11.986 -15.455  11.996  1.00 48.96           H  
ATOM   2662  C   ASN A 168      11.064 -14.089  13.363  1.00 48.96           C  
ATOM   2663  CB  ASN A 168      12.060 -16.359  13.959  1.00 48.96           C  
ATOM   2664  HB2 ASN A 168      11.965 -16.020  14.990  1.00 48.96           H  
ATOM   2665  HB3 ASN A 168      12.977 -16.944  13.880  1.00 48.96           H  
ATOM   2666  O   ASN A 168       9.930 -14.190  12.896  1.00 48.96           O  
ATOM   2667  CG  ASN A 168      10.927 -17.326  13.658  1.00 48.96           C  
ATOM   2668  ND2 ASN A 168      10.718 -18.292  14.523  1.00 48.96           N  
ATOM   2669 HD21 ASN A 168      11.243 -18.346  15.384  1.00 48.96           H  
ATOM   2670 HD22 ASN A 168       9.960 -18.923  14.305  1.00 48.96           H  
ATOM   2671  OD1 ASN A 168      10.265 -17.288  12.639  1.00 48.96           O  
ATOM   2672  N   LYS A 169      11.418 -13.063  14.148  1.00 49.43           N  
ATOM   2673  H   LYS A 169      12.395 -13.016  14.399  1.00 49.43           H  
ATOM   2674  CA  LYS A 169      10.591 -11.883  14.430  1.00 49.43           C  
ATOM   2675  HA  LYS A 169       9.723 -12.172  15.023  1.00 49.43           H  
ATOM   2676  C   LYS A 169      10.027 -11.242  13.160  1.00 49.43           C  
ATOM   2677  CB  LYS A 169      11.405 -10.843  15.214  1.00 49.43           C  
ATOM   2678  HB2 LYS A 169      12.325 -10.608  14.678  1.00 49.43           H  
ATOM   2679  HB3 LYS A 169      10.810  -9.932  15.280  1.00 49.43           H  
ATOM   2680  O   LYS A 169       8.820 -11.048  13.075  1.00 49.43           O  
ATOM   2681  CG  LYS A 169      11.737 -11.307  16.640  1.00 49.43           C  
ATOM   2682  HG2 LYS A 169      12.426 -12.152  16.605  1.00 49.43           H  
ATOM   2683  HG3 LYS A 169      10.818 -11.616  17.137  1.00 49.43           H  
ATOM   2684  CD  LYS A 169      12.373 -10.158  17.431  1.00 49.43           C  
ATOM   2685  HD2 LYS A 169      13.313  -9.871  16.961  1.00 49.43           H  
ATOM   2686  HD3 LYS A 169      11.693  -9.306  17.406  1.00 49.43           H  
ATOM   2687  CE  LYS A 169      12.614 -10.566  18.888  1.00 49.43           C  
ATOM   2688  HE2 LYS A 169      11.670 -10.921  19.302  1.00 49.43           H  
ATOM   2689  HE3 LYS A 169      13.328 -11.390  18.913  1.00 49.43           H  
ATOM   2690  NZ  LYS A 169      13.111  -9.417  19.683  1.00 49.43           N  
ATOM   2691  HZ1 LYS A 169      13.980  -9.065  19.308  1.00 49.43           H  
ATOM   2692  HZ2 LYS A 169      13.246  -9.673  20.651  1.00 49.43           H  
ATOM   2693  HZ3 LYS A 169      12.436  -8.666  19.650  1.00 49.43           H  
ATOM   2694  N   SER A 170      10.857 -11.012  12.137  1.00 51.12           N  
ATOM   2695  H   SER A 170      11.822 -11.301  12.206  1.00 51.12           H  
ATOM   2696  CA  SER A 170      10.398 -10.325  10.921  1.00 51.12           C  
ATOM   2697  HA  SER A 170       9.891  -9.408  11.224  1.00 51.12           H  
ATOM   2698  C   SER A 170       9.391 -11.143  10.112  1.00 51.12           C  
ATOM   2699  CB  SER A 170      11.580  -9.932  10.033  1.00 51.12           C  
ATOM   2700  HB2 SER A 170      11.213  -9.320   9.209  1.00 51.12           H  
ATOM   2701  HB3 SER A 170      12.287  -9.341  10.616  1.00 51.12           H  
ATOM   2702  O   SER A 170       8.542 -10.577   9.431  1.00 51.12           O  
ATOM   2703  OG  SER A 170      12.234 -11.070   9.509  1.00 51.12           O  
ATOM   2704  HG  SER A 170      12.930 -10.763   8.924  1.00 51.12           H  
ATOM   2705  N   CYS A 171       9.455 -12.472  10.178  1.00 55.36           N  
ATOM   2706  H   CYS A 171      10.175 -12.890  10.750  1.00 55.36           H  
ATOM   2707  CA  CYS A 171       8.579 -13.335   9.398  1.00 55.36           C  
ATOM   2708  HA  CYS A 171       8.465 -12.910   8.401  1.00 55.36           H  
ATOM   2709  C   CYS A 171       7.162 -13.429   9.985  1.00 55.36           C  
ATOM   2710  CB  CYS A 171       9.265 -14.693   9.239  1.00 55.36           C  
ATOM   2711  HB2 CYS A 171       8.522 -15.420   8.912  1.00 55.36           H  
ATOM   2712  HB3 CYS A 171       9.675 -15.029  10.192  1.00 55.36           H  
ATOM   2713  O   CYS A 171       6.192 -13.364   9.233  1.00 55.36           O  
ATOM   2714  SG  CYS A 171      10.571 -14.643   7.977  1.00 55.36           S  
ATOM   2715  N   ILE A 172       7.022 -13.553  11.311  1.00 51.78           N  
ATOM   2716  H   ILE A 172       7.852 -13.565  11.885  1.00 51.78           H  
ATOM   2717  CA  ILE A 172       5.703 -13.658  11.964  1.00 51.78           C  
ATOM   2718  HA  ILE A 172       5.066 -14.298  11.354  1.00 51.78           H  
ATOM   2719  C   ILE A 172       5.009 -12.298  12.029  1.00 51.78           C  
ATOM   2720  CB  ILE A 172       5.816 -14.304  13.363  1.00 51.78           C  
ATOM   2721  HB  ILE A 172       6.509 -13.713  13.962  1.00 51.78           H  
ATOM   2722  O   ILE A 172       3.837 -12.208  11.668  1.00 51.78           O  
ATOM   2723  CG1 ILE A 172       6.373 -15.742  13.236  1.00 51.78           C  
ATOM   2724 HG12 ILE A 172       5.667 -16.359  12.678  1.00 51.78           H  
ATOM   2725 HG13 ILE A 172       7.310 -15.719  12.680  1.00 51.78           H  
ATOM   2726  CG2 ILE A 172       4.447 -14.317  14.075  1.00 51.78           C  
ATOM   2727 HG21 ILE A 172       4.079 -13.302  14.225  1.00 51.78           H  
ATOM   2728 HG22 ILE A 172       3.715 -14.871  13.487  1.00 51.78           H  
ATOM   2729 HG23 ILE A 172       4.530 -14.764  15.066  1.00 51.78           H  
ATOM   2730  CD1 ILE A 172       6.674 -16.418  14.578  1.00 51.78           C  
ATOM   2731 HD11 ILE A 172       7.310 -15.773  15.184  1.00 51.78           H  
ATOM   2732 HD12 ILE A 172       5.752 -16.638  15.116  1.00 51.78           H  
ATOM   2733 HD13 ILE A 172       7.198 -17.357  14.396  1.00 51.78           H  
ATOM   2734  N   GLU A 173       5.730 -11.240  12.421  1.00 54.20           N  
ATOM   2735  H   GLU A 173       6.696 -11.367  12.687  1.00 54.20           H  
ATOM   2736  CA  GLU A 173       5.174  -9.883  12.553  1.00 54.20           C  
ATOM   2737  HA  GLU A 173       4.378  -9.887  13.298  1.00 54.20           H  
ATOM   2738  C   GLU A 173       4.552  -9.376  11.239  1.00 54.20           C  
ATOM   2739  CB  GLU A 173       6.283  -8.919  13.022  1.00 54.20           C  
ATOM   2740  HB2 GLU A 173       7.154  -9.052  12.379  1.00 54.20           H  
ATOM   2741  HB3 GLU A 173       5.931  -7.895  12.905  1.00 54.20           H  
ATOM   2742  O   GLU A 173       3.698  -8.489  11.245  1.00 54.20           O  
ATOM   2743  CG  GLU A 173       6.675  -9.124  14.500  1.00 54.20           C  
ATOM   2744  HG2 GLU A 173       5.828  -8.833  15.122  1.00 54.20           H  
ATOM   2745  HG3 GLU A 173       6.860 -10.184  14.678  1.00 54.20           H  
ATOM   2746  CD  GLU A 173       7.921  -8.323  14.931  1.00 54.20           C  
ATOM   2747  OE1 GLU A 173       8.404  -8.568  16.064  1.00 54.20           O  
ATOM   2748  OE2 GLU A 173       8.417  -7.501  14.127  1.00 54.20           O  
ATOM   2749  N   ASN A 174       4.945  -9.944  10.095  1.00 63.77           N  
ATOM   2750  H   ASN A 174       5.629 -10.686  10.152  1.00 63.77           H  
ATOM   2751  CA  ASN A 174       4.480  -9.532   8.777  1.00 63.77           C  
ATOM   2752  HA  ASN A 174       4.205  -8.478   8.819  1.00 63.77           H  
ATOM   2753  C   ASN A 174       3.195 -10.203   8.284  1.00 63.77           C  
ATOM   2754  CB  ASN A 174       5.642  -9.667   7.779  1.00 63.77           C  
ATOM   2755  HB2 ASN A 174       5.247  -9.737   6.765  1.00 63.77           H  
ATOM   2756  HB3 ASN A 174       6.212 -10.574   7.979  1.00 63.77           H  
ATOM   2757  O   ASN A 174       2.581  -9.638   7.384  1.00 63.77           O  
ATOM   2758  CG  ASN A 174       6.549  -8.447   7.803  1.00 63.77           C  
ATOM   2759  ND2 ASN A 174       7.831  -8.624   7.622  1.00 63.77           N  
ATOM   2760 HD21 ASN A 174       8.203  -9.550   7.775  1.00 63.77           H  
ATOM   2761 HD22 ASN A 174       8.399  -7.791   7.678  1.00 63.77           H  
ATOM   2762  OD1 ASN A 174       6.129  -7.316   8.012  1.00 63.77           O  
ATOM   2763  N   GLU A 175       2.741 -11.333   8.840  1.00 75.93           N  
ATOM   2764  H   GLU A 175       3.220 -11.719   9.641  1.00 75.93           H  
ATOM   2765  CA  GLU A 175       1.614 -12.075   8.241  1.00 75.93           C  
ATOM   2766  HA  GLU A 175       1.879 -12.299   7.207  1.00 75.93           H  
ATOM   2767  C   GLU A 175       0.318 -11.249   8.206  1.00 75.93           C  
ATOM   2768  CB  GLU A 175       1.382 -13.404   8.975  1.00 75.93           C  
ATOM   2769  HB2 GLU A 175       0.841 -13.201   9.900  1.00 75.93           H  
ATOM   2770  HB3 GLU A 175       2.339 -13.844   9.255  1.00 75.93           H  
ATOM   2771  O   GLU A 175      -0.353 -11.199   7.176  1.00 75.93           O  
ATOM   2772  CG  GLU A 175       0.571 -14.419   8.142  1.00 75.93           C  
ATOM   2773  HG2 GLU A 175      -0.281 -13.924   7.675  1.00 75.93           H  
ATOM   2774  HG3 GLU A 175       0.177 -15.168   8.828  1.00 75.93           H  
ATOM   2775  CD  GLU A 175       1.403 -15.157   7.083  1.00 75.93           C  
ATOM   2776  OE1 GLU A 175       0.898 -15.430   5.968  1.00 75.93           O  
ATOM   2777  OE2 GLU A 175       2.529 -15.592   7.421  1.00 75.93           O  
ATOM   2778  N   GLU A 176       0.013 -10.535   9.293  1.00 77.60           N  
ATOM   2779  H   GLU A 176       0.604 -10.620  10.108  1.00 77.60           H  
ATOM   2780  CA  GLU A 176      -1.170  -9.667   9.396  1.00 77.60           C  
ATOM   2781  HA  GLU A 176      -2.060 -10.236   9.127  1.00 77.60           H  
ATOM   2782  C   GLU A 176      -1.110  -8.460   8.451  1.00 77.60           C  
ATOM   2783  CB  GLU A 176      -1.326  -9.171  10.841  1.00 77.60           C  
ATOM   2784  HB2 GLU A 176      -0.410  -8.663  11.141  1.00 77.60           H  
ATOM   2785  HB3 GLU A 176      -2.149  -8.456  10.873  1.00 77.60           H  
ATOM   2786  O   GLU A 176      -2.144  -7.893   8.104  1.00 77.60           O  
ATOM   2787  CG  GLU A 176      -1.634 -10.312  11.824  1.00 77.60           C  
ATOM   2788  HG2 GLU A 176      -2.518 -10.843  11.471  1.00 77.60           H  
ATOM   2789  HG3 GLU A 176      -0.799 -11.013  11.827  1.00 77.60           H  
ATOM   2790  CD  GLU A 176      -1.876  -9.821  13.260  1.00 77.60           C  
ATOM   2791  OE1 GLU A 176      -2.316 -10.662  14.076  1.00 77.60           O  
ATOM   2792  OE2 GLU A 176      -1.598  -8.632  13.534  1.00 77.60           O  
ATOM   2793  N   LEU A 177       0.088  -8.077   7.993  1.00 82.99           N  
ATOM   2794  H   LEU A 177       0.892  -8.635   8.240  1.00 82.99           H  
ATOM   2795  CA  LEU A 177       0.254  -6.979   7.044  1.00 82.99           C  
ATOM   2796  HA  LEU A 177      -0.594  -6.302   7.151  1.00 82.99           H  
ATOM   2797  C   LEU A 177       0.258  -7.396   5.581  1.00 82.99           C  
ATOM   2798  CB  LEU A 177       1.541  -6.206   7.314  1.00 82.99           C  
ATOM   2799  HB2 LEU A 177       2.385  -6.896   7.295  1.00 82.99           H  
ATOM   2800  HB3 LEU A 177       1.659  -5.515   6.480  1.00 82.99           H  
ATOM   2801  O   LEU A 177       0.085  -6.535   4.716  1.00 82.99           O  
ATOM   2802  CG  LEU A 177       1.594  -5.396   8.606  1.00 82.99           C  
ATOM   2803  HG  LEU A 177       1.798  -6.078   9.431  1.00 82.99           H  
ATOM   2804  CD1 LEU A 177       2.733  -4.392   8.406  1.00 82.99           C  
ATOM   2805 HD11 LEU A 177       2.557  -3.818   7.497  1.00 82.99           H  
ATOM   2806 HD12 LEU A 177       3.676  -4.903   8.213  1.00 82.99           H  
ATOM   2807 HD13 LEU A 177       2.799  -3.703   9.248  1.00 82.99           H  
ATOM   2808  CD2 LEU A 177       0.329  -4.604   8.921  1.00 82.99           C  
ATOM   2809 HD21 LEU A 177      -0.502  -5.281   9.120  1.00 82.99           H  
ATOM   2810 HD22 LEU A 177       0.082  -3.939   8.093  1.00 82.99           H  
ATOM   2811 HD23 LEU A 177       0.480  -3.999   9.815  1.00 82.99           H  
ATOM   2812  N   ILE A 178       0.462  -8.681   5.282  1.00 89.37           N  
ATOM   2813  H   ILE A 178       0.585  -9.332   6.045  1.00 89.37           H  
ATOM   2814  CA  ILE A 178       0.514  -9.181   3.903  1.00 89.37           C  
ATOM   2815  HA  ILE A 178       1.402  -8.763   3.431  1.00 89.37           H  
ATOM   2816  C   ILE A 178      -0.675  -8.686   3.065  1.00 89.37           C  
ATOM   2817  CB  ILE A 178       0.660 -10.719   3.874  1.00 89.37           C  
ATOM   2818  HB  ILE A 178      -0.044 -11.168   4.574  1.00 89.37           H  
ATOM   2819  O   ILE A 178      -0.421  -8.232   1.949  1.00 89.37           O  
ATOM   2820  CG1 ILE A 178       2.092 -11.104   4.300  1.00 89.37           C  
ATOM   2821 HG12 ILE A 178       2.312 -10.630   5.257  1.00 89.37           H  
ATOM   2822 HG13 ILE A 178       2.811 -10.726   3.574  1.00 89.37           H  
ATOM   2823  CG2 ILE A 178       0.372 -11.296   2.479  1.00 89.37           C  
ATOM   2824 HG21 ILE A 178      -0.663 -11.112   2.191  1.00 89.37           H  
ATOM   2825 HG22 ILE A 178       0.513 -12.377   2.491  1.00 89.37           H  
ATOM   2826 HG23 ILE A 178       1.046 -10.845   1.750  1.00 89.37           H  
ATOM   2827  CD1 ILE A 178       2.307 -12.607   4.483  1.00 89.37           C  
ATOM   2828 HD11 ILE A 178       1.483 -13.029   5.058  1.00 89.37           H  
ATOM   2829 HD12 ILE A 178       3.242 -12.779   5.016  1.00 89.37           H  
ATOM   2830 HD13 ILE A 178       2.368 -13.099   3.512  1.00 89.37           H  
ATOM   2831  N   PRO A 179      -1.933  -8.692   3.557  1.00 89.10           N  
ATOM   2832  CA  PRO A 179      -3.067  -8.177   2.791  1.00 89.10           C  
ATOM   2833  HA  PRO A 179      -3.198  -8.792   1.901  1.00 89.10           H  
ATOM   2834  C   PRO A 179      -2.906  -6.713   2.360  1.00 89.10           C  
ATOM   2835  CB  PRO A 179      -4.277  -8.364   3.709  1.00 89.10           C  
ATOM   2836  HB2 PRO A 179      -5.194  -8.548   3.148  1.00 89.10           H  
ATOM   2837  HB3 PRO A 179      -4.378  -7.494   4.358  1.00 89.10           H  
ATOM   2838  O   PRO A 179      -3.205  -6.380   1.216  1.00 89.10           O  
ATOM   2839  CG  PRO A 179      -3.894  -9.553   4.579  1.00 89.10           C  
ATOM   2840  HG2 PRO A 179      -4.033 -10.482   4.026  1.00 89.10           H  
ATOM   2841  HG3 PRO A 179      -4.447  -9.568   5.518  1.00 89.10           H  
ATOM   2842  CD  PRO A 179      -2.411  -9.294   4.800  1.00 89.10           C  
ATOM   2843  HD2 PRO A 179      -1.907 -10.232   5.035  1.00 89.10           H  
ATOM   2844  HD3 PRO A 179      -2.288  -8.586   5.619  1.00 89.10           H  
ATOM   2845  N   TYR A 180      -2.367  -5.848   3.225  1.00 87.34           N  
ATOM   2846  H   TYR A 180      -2.080  -6.184   4.133  1.00 87.34           H  
ATOM   2847  CA  TYR A 180      -2.144  -4.432   2.915  1.00 87.34           C  
ATOM   2848  HA  TYR A 180      -3.053  -4.019   2.478  1.00 87.34           H  
ATOM   2849  C   TYR A 180      -1.013  -4.228   1.903  1.00 87.34           C  
ATOM   2850  CB  TYR A 180      -1.825  -3.672   4.205  1.00 87.34           C  
ATOM   2851  HB2 TYR A 180      -0.887  -4.051   4.611  1.00 87.34           H  
ATOM   2852  HB3 TYR A 180      -1.676  -2.623   3.949  1.00 87.34           H  
ATOM   2853  O   TYR A 180      -1.133  -3.413   0.988  1.00 87.34           O  
ATOM   2854  CG  TYR A 180      -2.895  -3.738   5.275  1.00 87.34           C  
ATOM   2855  CD1 TYR A 180      -4.185  -3.261   5.000  1.00 87.34           C  
ATOM   2856  HD1 TYR A 180      -4.418  -2.908   4.006  1.00 87.34           H  
ATOM   2857  CD2 TYR A 180      -2.608  -4.252   6.552  1.00 87.34           C  
ATOM   2858  HD2 TYR A 180      -1.612  -4.606   6.771  1.00 87.34           H  
ATOM   2859  CE1 TYR A 180      -5.175  -3.264   5.998  1.00 87.34           C  
ATOM   2860  HE1 TYR A 180      -6.171  -2.897   5.796  1.00 87.34           H  
ATOM   2861  CE2 TYR A 180      -3.595  -4.270   7.557  1.00 87.34           C  
ATOM   2862  HE2 TYR A 180      -3.363  -4.656   8.539  1.00 87.34           H  
ATOM   2863  OH  TYR A 180      -5.846  -3.719   8.240  1.00 87.34           O  
ATOM   2864  HH  TYR A 180      -5.512  -3.891   9.123  1.00 87.34           H  
ATOM   2865  CZ  TYR A 180      -4.882  -3.759   7.283  1.00 87.34           C  
ATOM   2866  N   PHE A 181       0.070  -4.999   2.027  1.00 91.84           N  
ATOM   2867  H   PHE A 181       0.119  -5.633   2.813  1.00 91.84           H  
ATOM   2868  CA  PHE A 181       1.148  -5.011   1.038  1.00 91.84           C  
ATOM   2869  HA  PHE A 181       1.529  -3.998   0.911  1.00 91.84           H  
ATOM   2870  C   PHE A 181       0.652  -5.480  -0.335  1.00 91.84           C  
ATOM   2871  CB  PHE A 181       2.278  -5.920   1.535  1.00 91.84           C  
ATOM   2872  HB2 PHE A 181       1.847  -6.875   1.836  1.00 91.84           H  
ATOM   2873  HB3 PHE A 181       2.961  -6.110   0.708  1.00 91.84           H  
ATOM   2874  O   PHE A 181       0.994  -4.878  -1.351  1.00 91.84           O  
ATOM   2875  CG  PHE A 181       3.096  -5.357   2.679  1.00 91.84           C  
ATOM   2876  CD1 PHE A 181       3.819  -4.172   2.487  1.00 91.84           C  
ATOM   2877  HD1 PHE A 181       3.768  -3.687   1.523  1.00 91.84           H  
ATOM   2878  CD2 PHE A 181       3.190  -6.033   3.908  1.00 91.84           C  
ATOM   2879  HD2 PHE A 181       2.668  -6.966   4.059  1.00 91.84           H  
ATOM   2880  CE1 PHE A 181       4.608  -3.639   3.523  1.00 91.84           C  
ATOM   2881  HE1 PHE A 181       5.171  -2.729   3.378  1.00 91.84           H  
ATOM   2882  CE2 PHE A 181       3.995  -5.515   4.938  1.00 91.84           C  
ATOM   2883  HE2 PHE A 181       4.103  -6.057   5.865  1.00 91.84           H  
ATOM   2884  CZ  PHE A 181       4.694  -4.312   4.751  1.00 91.84           C  
ATOM   2885  HZ  PHE A 181       5.324  -3.928   5.539  1.00 91.84           H  
ATOM   2886  N   LEU A 182      -0.185  -6.520  -0.370  1.00 93.49           N  
ATOM   2887  H   LEU A 182      -0.412  -6.976   0.502  1.00 93.49           H  
ATOM   2888  CA  LEU A 182      -0.802  -7.028  -1.597  1.00 93.49           C  
ATOM   2889  HA  LEU A 182      -0.014  -7.207  -2.328  1.00 93.49           H  
ATOM   2890  C   LEU A 182      -1.749  -6.009  -2.230  1.00 93.49           C  
ATOM   2891  CB  LEU A 182      -1.550  -8.340  -1.287  1.00 93.49           C  
ATOM   2892  HB2 LEU A 182      -1.599  -8.496  -0.210  1.00 93.49           H  
ATOM   2893  HB3 LEU A 182      -2.589  -8.251  -1.607  1.00 93.49           H  
ATOM   2894  O   LEU A 182      -1.690  -5.801  -3.441  1.00 93.49           O  
ATOM   2895  CG  LEU A 182      -0.915  -9.564  -1.969  1.00 93.49           C  
ATOM   2896  HG  LEU A 182       0.066  -9.317  -2.373  1.00 93.49           H  
ATOM   2897  CD1 LEU A 182      -0.728 -10.699  -0.967  1.00 93.49           C  
ATOM   2898 HD11 LEU A 182      -0.031 -10.366  -0.199  1.00 93.49           H  
ATOM   2899 HD12 LEU A 182      -0.322 -11.574  -1.475  1.00 93.49           H  
ATOM   2900 HD13 LEU A 182      -1.684 -10.952  -0.508  1.00 93.49           H  
ATOM   2901  CD2 LEU A 182      -1.801 -10.055  -3.110  1.00 93.49           C  
ATOM   2902 HD21 LEU A 182      -1.280 -10.839  -3.661  1.00 93.49           H  
ATOM   2903 HD22 LEU A 182      -2.743 -10.442  -2.723  1.00 93.49           H  
ATOM   2904 HD23 LEU A 182      -1.997  -9.230  -3.794  1.00 93.49           H  
ATOM   2905  N   LEU A 183      -2.583  -5.354  -1.420  1.00 90.90           N  
ATOM   2906  H   LEU A 183      -2.617  -5.617  -0.446  1.00 90.90           H  
ATOM   2907  CA  LEU A 183      -3.504  -4.318  -1.881  1.00 90.90           C  
ATOM   2908  HA  LEU A 183      -4.156  -4.752  -2.639  1.00 90.90           H  
ATOM   2909  C   LEU A 183      -2.739  -3.167  -2.538  1.00 90.90           C  
ATOM   2910  CB  LEU A 183      -4.341  -3.846  -0.681  1.00 90.90           C  
ATOM   2911  HB2 LEU A 183      -3.694  -3.289  -0.004  1.00 90.90           H  
ATOM   2912  HB3 LEU A 183      -4.711  -4.717  -0.140  1.00 90.90           H  
ATOM   2913  O   LEU A 183      -3.089  -2.744  -3.636  1.00 90.90           O  
ATOM   2914  CG  LEU A 183      -5.551  -2.971  -1.047  1.00 90.90           C  
ATOM   2915  HG  LEU A 183      -5.233  -2.145  -1.683  1.00 90.90           H  
ATOM   2916  CD1 LEU A 183      -6.666  -3.746  -1.742  1.00 90.90           C  
ATOM   2917 HD11 LEU A 183      -6.282  -4.263  -2.622  1.00 90.90           H  
ATOM   2918 HD12 LEU A 183      -7.100  -4.477  -1.060  1.00 90.90           H  
ATOM   2919 HD13 LEU A 183      -7.449  -3.058  -2.062  1.00 90.90           H  
ATOM   2920  CD2 LEU A 183      -6.135  -2.420   0.249  1.00 90.90           C  
ATOM   2921 HD21 LEU A 183      -6.238  -3.211   0.992  1.00 90.90           H  
ATOM   2922 HD22 LEU A 183      -7.121  -1.988   0.080  1.00 90.90           H  
ATOM   2923 HD23 LEU A 183      -5.460  -1.646   0.615  1.00 90.90           H  
ATOM   2924  N   PHE A 184      -1.639  -2.730  -1.916  1.00 92.91           N  
ATOM   2925  H   PHE A 184      -1.421  -3.111  -1.007  1.00 92.91           H  
ATOM   2926  CA  PHE A 184      -0.736  -1.735  -2.487  1.00 92.91           C  
ATOM   2927  HA  PHE A 184      -1.289  -0.812  -2.660  1.00 92.91           H  
ATOM   2928  C   PHE A 184      -0.121  -2.184  -3.821  1.00 92.91           C  
ATOM   2929  CB  PHE A 184       0.351  -1.413  -1.470  1.00 92.91           C  
ATOM   2930  HB2 PHE A 184       0.812  -2.335  -1.116  1.00 92.91           H  
ATOM   2931  HB3 PHE A 184      -0.123  -0.938  -0.611  1.00 92.91           H  
ATOM   2932  O   PHE A 184      -0.150  -1.438  -4.805  1.00 92.91           O  
ATOM   2933  CG  PHE A 184       1.421  -0.510  -2.036  1.00 92.91           C  
ATOM   2934  CD1 PHE A 184       2.669  -1.059  -2.378  1.00 92.91           C  
ATOM   2935  HD1 PHE A 184       2.861  -2.108  -2.210  1.00 92.91           H  
ATOM   2936  CD2 PHE A 184       1.156   0.847  -2.288  1.00 92.91           C  
ATOM   2937  HD2 PHE A 184       0.195   1.273  -2.041  1.00 92.91           H  
ATOM   2938  CE1 PHE A 184       3.670  -0.249  -2.930  1.00 92.91           C  
ATOM   2939  HE1 PHE A 184       4.643  -0.664  -3.147  1.00 92.91           H  
ATOM   2940  CE2 PHE A 184       2.159   1.645  -2.862  1.00 92.91           C  
ATOM   2941  HE2 PHE A 184       1.992   2.696  -3.047  1.00 92.91           H  
ATOM   2942  CZ  PHE A 184       3.413   1.104  -3.170  1.00 92.91           C  
ATOM   2943  HZ  PHE A 184       4.196   1.729  -3.573  1.00 92.91           H  
ATOM   2944  N   LEU A 185       0.395  -3.415  -3.881  1.00 93.68           N  
ATOM   2945  H   LEU A 185       0.392  -3.973  -3.039  1.00 93.68           H  
ATOM   2946  CA  LEU A 185       0.985  -3.993  -5.094  1.00 93.68           C  
ATOM   2947  HA  LEU A 185       1.805  -3.349  -5.410  1.00 93.68           H  
ATOM   2948  C   LEU A 185      -0.005  -4.046  -6.259  1.00 93.68           C  
ATOM   2949  CB  LEU A 185       1.518  -5.402  -4.773  1.00 93.68           C  
ATOM   2950  HB2 LEU A 185       0.973  -6.161  -5.333  1.00 93.68           H  
ATOM   2951  HB3 LEU A 185       1.351  -5.618  -3.718  1.00 93.68           H  
ATOM   2952  O   LEU A 185       0.373  -3.817  -7.405  1.00 93.68           O  
ATOM   2953  CG  LEU A 185       3.016  -5.514  -5.078  1.00 93.68           C  
ATOM   2954  HG  LEU A 185       3.508  -4.568  -4.853  1.00 93.68           H  
ATOM   2955  CD1 LEU A 185       3.637  -6.577  -4.195  1.00 93.68           C  
ATOM   2956 HD11 LEU A 185       3.304  -7.569  -4.499  1.00 93.68           H  
ATOM   2957 HD12 LEU A 185       4.720  -6.499  -4.286  1.00 93.68           H  
ATOM   2958 HD13 LEU A 185       3.351  -6.404  -3.158  1.00 93.68           H  
ATOM   2959  CD2 LEU A 185       3.289  -5.898  -6.529  1.00 93.68           C  
ATOM   2960 HD21 LEU A 185       2.746  -5.233  -7.201  1.00 93.68           H  
ATOM   2961 HD22 LEU A 185       2.992  -6.930  -6.717  1.00 93.68           H  
ATOM   2962 HD23 LEU A 185       4.356  -5.797  -6.725  1.00 93.68           H  
ATOM   2963  N   LEU A 186      -1.273  -4.306  -5.950  1.00 92.85           N  
ATOM   2964  H   LEU A 186      -1.483  -4.516  -4.985  1.00 92.85           H  
ATOM   2965  CA  LEU A 186      -2.353  -4.442  -6.918  1.00 92.85           C  
ATOM   2966  HA  LEU A 186      -1.928  -4.744  -7.875  1.00 92.85           H  
ATOM   2967  C   LEU A 186      -3.097  -3.137  -7.211  1.00 92.85           C  
ATOM   2968  CB  LEU A 186      -3.299  -5.548  -6.428  1.00 92.85           C  
ATOM   2969  HB2 LEU A 186      -3.571  -5.348  -5.392  1.00 92.85           H  
ATOM   2970  HB3 LEU A 186      -4.217  -5.528  -7.015  1.00 92.85           H  
ATOM   2971  O   LEU A 186      -3.988  -3.147  -8.050  1.00 92.85           O  
ATOM   2972  CG  LEU A 186      -2.683  -6.951  -6.543  1.00 92.85           C  
ATOM   2973  HG  LEU A 186      -1.729  -6.999  -6.018  1.00 92.85           H  
ATOM   2974  CD1 LEU A 186      -3.626  -7.965  -5.906  1.00 92.85           C  
ATOM   2975 HD11 LEU A 186      -3.213  -8.971  -5.989  1.00 92.85           H  
ATOM   2976 HD12 LEU A 186      -4.603  -7.930  -6.387  1.00 92.85           H  
ATOM   2977 HD13 LEU A 186      -3.723  -7.713  -4.850  1.00 92.85           H  
ATOM   2978  CD2 LEU A 186      -2.466  -7.332  -8.007  1.00 92.85           C  
ATOM   2979 HD21 LEU A 186      -3.304  -6.995  -8.617  1.00 92.85           H  
ATOM   2980 HD22 LEU A 186      -2.409  -8.417  -8.099  1.00 92.85           H  
ATOM   2981 HD23 LEU A 186      -1.543  -6.888  -8.379  1.00 92.85           H  
ATOM   2982  N   THR A 187      -2.734  -2.011  -6.596  1.00 88.86           N  
ATOM   2983  H   THR A 187      -2.030  -2.086  -5.875  1.00 88.86           H  
ATOM   2984  CA  THR A 187      -3.428  -0.718  -6.758  1.00 88.86           C  
ATOM   2985  HA  THR A 187      -4.375  -0.754  -6.220  1.00 88.86           H  
ATOM   2986  C   THR A 187      -3.757  -0.347  -8.204  1.00 88.86           C  
ATOM   2987  CB  THR A 187      -2.593   0.433  -6.193  1.00 88.86           C  
ATOM   2988  HB  THR A 187      -2.991   1.358  -6.610  1.00 88.86           H  
ATOM   2989  O   THR A 187      -4.894  -0.000  -8.510  1.00 88.86           O  
ATOM   2990  CG2 THR A 187      -2.721   0.538  -4.687  1.00 88.86           C  
ATOM   2991 HG21 THR A 187      -3.740   0.852  -4.459  1.00 88.86           H  
ATOM   2992 HG22 THR A 187      -2.558  -0.441  -4.236  1.00 88.86           H  
ATOM   2993 HG23 THR A 187      -2.016   1.270  -4.293  1.00 88.86           H  
ATOM   2994  OG1 THR A 187      -1.224   0.340  -6.545  1.00 88.86           O  
ATOM   2995  HG1 THR A 187      -0.827  -0.250  -5.899  1.00 88.86           H  
ATOM   2996  N   ALA A 188      -2.786  -0.440  -9.115  1.00 86.69           N  
ATOM   2997  H   ALA A 188      -1.867  -0.717  -8.800  1.00 86.69           H  
ATOM   2998  CA  ALA A 188      -3.000  -0.116 -10.525  1.00 86.69           C  
ATOM   2999  HA  ALA A 188      -3.465   0.868 -10.586  1.00 86.69           H  
ATOM   3000  C   ALA A 188      -3.951  -1.105 -11.222  1.00 86.69           C  
ATOM   3001  CB  ALA A 188      -1.635  -0.053 -11.218  1.00 86.69           C  
ATOM   3002  HB1 ALA A 188      -1.774   0.189 -12.272  1.00 86.69           H  
ATOM   3003  HB2 ALA A 188      -1.019   0.717 -10.755  1.00 86.69           H  
ATOM   3004  HB3 ALA A 188      -1.128  -1.014 -11.137  1.00 86.69           H  
ATOM   3005  O   ALA A 188      -4.742  -0.693 -12.065  1.00 86.69           O  
ATOM   3006  N   PHE A 189      -3.899  -2.383 -10.842  1.00 90.44           N  
ATOM   3007  H   PHE A 189      -3.307  -2.622 -10.059  1.00 90.44           H  
ATOM   3008  CA  PHE A 189      -4.796  -3.424 -11.340  1.00 90.44           C  
ATOM   3009  HA  PHE A 189      -4.864  -3.352 -12.425  1.00 90.44           H  
ATOM   3010  C   PHE A 189      -6.222  -3.250 -10.800  1.00 90.44           C  
ATOM   3011  CB  PHE A 189      -4.202  -4.794 -10.981  1.00 90.44           C  
ATOM   3012  HB2 PHE A 189      -3.315  -4.956 -11.593  1.00 90.44           H  
ATOM   3013  HB3 PHE A 189      -3.879  -4.797  -9.939  1.00 90.44           H  
ATOM   3014  O   PHE A 189      -7.169  -3.408 -11.557  1.00 90.44           O  
ATOM   3015  CG  PHE A 189      -5.153  -5.953 -11.183  1.00 90.44           C  
ATOM   3016  CD1 PHE A 189      -5.782  -6.554 -10.077  1.00 90.44           C  
ATOM   3017  HD1 PHE A 189      -5.589  -6.193  -9.077  1.00 90.44           H  
ATOM   3018  CD2 PHE A 189      -5.456  -6.393 -12.484  1.00 90.44           C  
ATOM   3019  HD2 PHE A 189      -4.999  -5.917 -13.339  1.00 90.44           H  
ATOM   3020  CE1 PHE A 189      -6.687  -7.609 -10.275  1.00 90.44           C  
ATOM   3021  HE1 PHE A 189      -7.186  -8.058  -9.430  1.00 90.44           H  
ATOM   3022  CE2 PHE A 189      -6.390  -7.423 -12.677  1.00 90.44           C  
ATOM   3023  HE2 PHE A 189      -6.677  -7.716 -13.676  1.00 90.44           H  
ATOM   3024  CZ  PHE A 189      -6.988  -8.047 -11.573  1.00 90.44           C  
ATOM   3025  HZ  PHE A 189      -7.715  -8.831 -11.728  1.00 90.44           H  
ATOM   3026  N   LEU A 190      -6.385  -2.848  -9.537  1.00 85.61           N  
ATOM   3027  H   LEU A 190      -5.556  -2.742  -8.969  1.00 85.61           H  
ATOM   3028  CA  LEU A 190      -7.687  -2.620  -8.891  1.00 85.61           C  
ATOM   3029  HA  LEU A 190      -8.300  -3.515  -9.003  1.00 85.61           H  
ATOM   3030  C   LEU A 190      -8.497  -1.475  -9.517  1.00 85.61           C  
ATOM   3031  CB  LEU A 190      -7.467  -2.349  -7.395  1.00 85.61           C  
ATOM   3032  HB2 LEU A 190      -6.745  -1.539  -7.292  1.00 85.61           H  
ATOM   3033  HB3 LEU A 190      -8.404  -2.011  -6.953  1.00 85.61           H  
ATOM   3034  O   LEU A 190      -9.703  -1.395  -9.313  1.00 85.61           O  
ATOM   3035  CG  LEU A 190      -6.978  -3.574  -6.611  1.00 85.61           C  
ATOM   3036  HG  LEU A 190      -6.135  -4.037  -7.125  1.00 85.61           H  
ATOM   3037  CD1 LEU A 190      -6.512  -3.150  -5.223  1.00 85.61           C  
ATOM   3038 HD11 LEU A 190      -5.763  -2.361  -5.301  1.00 85.61           H  
ATOM   3039 HD12 LEU A 190      -7.355  -2.790  -4.634  1.00 85.61           H  
ATOM   3040 HD13 LEU A 190      -6.046  -4.009  -4.739  1.00 85.61           H  
ATOM   3041  CD2 LEU A 190      -8.066  -4.632  -6.447  1.00 85.61           C  
ATOM   3042 HD21 LEU A 190      -8.957  -4.183  -6.008  1.00 85.61           H  
ATOM   3043 HD22 LEU A 190      -7.708  -5.427  -5.792  1.00 85.61           H  
ATOM   3044 HD23 LEU A 190      -8.330  -5.054  -7.416  1.00 85.61           H  
ATOM   3045  N   ARG A 191      -7.859  -0.594 -10.299  1.00 79.25           N  
ATOM   3046  H   ARG A 191      -6.861  -0.697 -10.412  1.00 79.25           H  
ATOM   3047  CA  ARG A 191      -8.580   0.404 -11.105  1.00 79.25           C  
ATOM   3048  HA  ARG A 191      -9.334   0.898 -10.491  1.00 79.25           H  
ATOM   3049  C   ARG A 191      -9.335  -0.212 -12.281  1.00 79.25           C  
ATOM   3050  CB  ARG A 191      -7.623   1.448 -11.678  1.00 79.25           C  
ATOM   3051  HB2 ARG A 191      -8.208   2.097 -12.329  1.00 79.25           H  
ATOM   3052  HB3 ARG A 191      -6.877   0.948 -12.297  1.00 79.25           H  
ATOM   3053  O   ARG A 191     -10.224   0.432 -12.831  1.00 79.25           O  
ATOM   3054  CG  ARG A 191      -6.917   2.328 -10.645  1.00 79.25           C  
ATOM   3055  HG2 ARG A 191      -6.150   1.744 -10.136  1.00 79.25           H  
ATOM   3056  HG3 ARG A 191      -7.636   2.731  -9.932  1.00 79.25           H  
ATOM   3057  CD  ARG A 191      -6.272   3.466 -11.443  1.00 79.25           C  
ATOM   3058  HD2 ARG A 191      -5.639   3.036 -12.220  1.00 79.25           H  
ATOM   3059  HD3 ARG A 191      -7.066   4.019 -11.946  1.00 79.25           H  
ATOM   3060  NE  ARG A 191      -5.514   4.425 -10.626  1.00 79.25           N  
ATOM   3061  HE  ARG A 191      -6.069   5.103 -10.124  1.00 79.25           H  
ATOM   3062  NH1 ARG A 191      -3.384   3.949 -11.359  1.00 79.25           N  
ATOM   3063 HH11 ARG A 191      -2.444   4.286 -11.513  1.00 79.25           H  
ATOM   3064 HH12 ARG A 191      -3.758   3.164 -11.874  1.00 79.25           H  
ATOM   3065  NH2 ARG A 191      -3.763   5.756 -10.118  1.00 79.25           N  
ATOM   3066 HH21 ARG A 191      -4.450   6.450  -9.860  1.00 79.25           H  
ATOM   3067 HH22 ARG A 191      -2.789   6.022 -10.101  1.00 79.25           H  
ATOM   3068  CZ  ARG A 191      -4.224   4.693 -10.701  1.00 79.25           C  
ATOM   3069  N   LEU A 192      -8.936  -1.402 -12.727  1.00 81.16           N  
ATOM   3070  H   LEU A 192      -8.260  -1.929 -12.193  1.00 81.16           H  
ATOM   3071  CA  LEU A 192      -9.559  -2.041 -13.876  1.00 81.16           C  
ATOM   3072  HA  LEU A 192      -9.665  -1.284 -14.654  1.00 81.16           H  
ATOM   3073  C   LEU A 192     -10.940  -2.559 -13.479  1.00 81.16           C  
ATOM   3074  CB  LEU A 192      -8.681  -3.168 -14.430  1.00 81.16           C  
ATOM   3075  HB2 LEU A 192      -9.187  -3.608 -15.289  1.00 81.16           H  
ATOM   3076  HB3 LEU A 192      -8.585  -3.946 -13.672  1.00 81.16           H  
ATOM   3077  O   LEU A 192     -11.053  -3.164 -12.405  1.00 81.16           O  
ATOM   3078  CG  LEU A 192      -7.281  -2.698 -14.858  1.00 81.16           C  
ATOM   3079  HG  LEU A 192      -6.746  -2.272 -14.010  1.00 81.16           H  
ATOM   3080  CD1 LEU A 192      -6.504  -3.904 -15.357  1.00 81.16           C  
ATOM   3081 HD11 LEU A 192      -6.498  -4.678 -14.590  1.00 81.16           H  
ATOM   3082 HD12 LEU A 192      -7.013  -4.278 -16.245  1.00 81.16           H  
ATOM   3083 HD13 LEU A 192      -5.481  -3.617 -15.602  1.00 81.16           H  
ATOM   3084  CD2 LEU A 192      -7.323  -1.670 -15.992  1.00 81.16           C  
ATOM   3085 HD21 LEU A 192      -7.763  -0.739 -15.635  1.00 81.16           H  
ATOM   3086 HD22 LEU A 192      -7.915  -2.055 -16.822  1.00 81.16           H  
ATOM   3087 HD23 LEU A 192      -6.311  -1.460 -16.337  1.00 81.16           H  
ATOM   3088  N   PRO A 193     -11.966  -2.369 -14.330  1.00 76.14           N  
ATOM   3089  CA  PRO A 193     -13.309  -2.846 -14.054  1.00 76.14           C  
ATOM   3090  HA  PRO A 193     -13.727  -2.256 -13.238  1.00 76.14           H  
ATOM   3091  C   PRO A 193     -13.301  -4.313 -13.649  1.00 76.14           C  
ATOM   3092  CB  PRO A 193     -14.121  -2.598 -15.328  1.00 76.14           C  
ATOM   3093  HB2 PRO A 193     -14.062  -3.457 -15.996  1.00 76.14           H  
ATOM   3094  HB3 PRO A 193     -15.161  -2.362 -15.104  1.00 76.14           H  
ATOM   3095  O   PRO A 193     -13.809  -4.614 -12.589  1.00 76.14           O  
ATOM   3096  CG  PRO A 193     -13.398  -1.418 -15.969  1.00 76.14           C  
ATOM   3097  HG2 PRO A 193     -13.737  -0.488 -15.512  1.00 76.14           H  
ATOM   3098  HG3 PRO A 193     -13.542  -1.394 -17.049  1.00 76.14           H  
ATOM   3099  CD  PRO A 193     -11.938  -1.664 -15.602  1.00 76.14           C  
ATOM   3100  HD2 PRO A 193     -11.468  -2.295 -16.356  1.00 76.14           H  
ATOM   3101  HD3 PRO A 193     -11.424  -0.706 -15.527  1.00 76.14           H  
ATOM   3102  N   GLU A 194     -12.626  -5.187 -14.399  1.00 81.30           N  
ATOM   3103  H   GLU A 194     -12.183  -4.833 -15.234  1.00 81.30           H  
ATOM   3104  CA  GLU A 194     -12.614  -6.648 -14.236  1.00 81.30           C  
ATOM   3105  HA  GLU A 194     -13.644  -6.993 -14.148  1.00 81.30           H  
ATOM   3106  C   GLU A 194     -11.888  -7.153 -12.980  1.00 81.30           C  
ATOM   3107  CB  GLU A 194     -12.037  -7.321 -15.496  1.00 81.30           C  
ATOM   3108  HB2 GLU A 194     -10.985  -7.061 -15.606  1.00 81.30           H  
ATOM   3109  HB3 GLU A 194     -12.088  -8.399 -15.345  1.00 81.30           H  
ATOM   3110  O   GLU A 194     -11.980  -8.331 -12.626  1.00 81.30           O  
ATOM   3111  CG  GLU A 194     -12.801  -7.014 -16.800  1.00 81.30           C  
ATOM   3112  HG2 GLU A 194     -12.499  -7.756 -17.540  1.00 81.30           H  
ATOM   3113  HG3 GLU A 194     -13.867  -7.150 -16.619  1.00 81.30           H  
ATOM   3114  CD  GLU A 194     -12.545  -5.615 -17.394  1.00 81.30           C  
ATOM   3115  OE1 GLU A 194     -13.317  -5.230 -18.297  1.00 81.30           O  
ATOM   3116  OE2 GLU A 194     -11.616  -4.915 -16.924  1.00 81.30           O  
ATOM   3117  N   SER A 195     -11.159  -6.281 -12.284  1.00 86.79           N  
ATOM   3118  H   SER A 195     -11.206  -5.307 -12.548  1.00 86.79           H  
ATOM   3119  CA  SER A 195     -10.236  -6.685 -11.223  1.00 86.79           C  
ATOM   3120  HA  SER A 195      -9.519  -7.380 -11.660  1.00 86.79           H  
ATOM   3121  C   SER A 195     -10.913  -7.409 -10.057  1.00 86.79           C  
ATOM   3122  CB  SER A 195      -9.466  -5.465 -10.726  1.00 86.79           C  
ATOM   3123  HB2 SER A 195      -8.952  -5.012 -11.574  1.00 86.79           H  
ATOM   3124  HB3 SER A 195      -8.729  -5.779  -9.988  1.00 86.79           H  
ATOM   3125  O   SER A 195     -10.369  -8.390  -9.541  1.00 86.79           O  
ATOM   3126  OG  SER A 195     -10.335  -4.521 -10.139  1.00 86.79           O  
ATOM   3127  HG  SER A 195     -10.652  -3.925 -10.822  1.00 86.79           H  
ATOM   3128  N   TYR A 196     -12.119  -6.983  -9.676  1.00 84.10           N  
ATOM   3129  H   TYR A 196     -12.482  -6.156 -10.126  1.00 84.10           H  
ATOM   3130  CA  TYR A 196     -12.861  -7.555  -8.552  1.00 84.10           C  
ATOM   3131  HA  TYR A 196     -12.191  -7.605  -7.693  1.00 84.10           H  
ATOM   3132  C   TYR A 196     -13.333  -8.978  -8.818  1.00 84.10           C  
ATOM   3133  CB  TYR A 196     -14.045  -6.644  -8.198  1.00 84.10           C  
ATOM   3134  HB2 TYR A 196     -14.633  -7.108  -7.407  1.00 84.10           H  
ATOM   3135  HB3 TYR A 196     -14.691  -6.514  -9.066  1.00 84.10           H  
ATOM   3136  O   TYR A 196     -13.139  -9.853  -7.974  1.00 84.10           O  
ATOM   3137  CG  TYR A 196     -13.558  -5.305  -7.713  1.00 84.10           C  
ATOM   3138  CD1 TYR A 196     -12.847  -5.274  -6.509  1.00 84.10           C  
ATOM   3139  HD1 TYR A 196     -12.739  -6.187  -5.942  1.00 84.10           H  
ATOM   3140  CD2 TYR A 196     -13.615  -4.165  -8.537  1.00 84.10           C  
ATOM   3141  HD2 TYR A 196     -14.114  -4.209  -9.494  1.00 84.10           H  
ATOM   3142  CE1 TYR A 196     -12.168  -4.106  -6.130  1.00 84.10           C  
ATOM   3143  HE1 TYR A 196     -11.494  -4.095  -5.286  1.00 84.10           H  
ATOM   3144  CE2 TYR A 196     -12.931  -2.994  -8.155  1.00 84.10           C  
ATOM   3145  HE2 TYR A 196     -12.896  -2.135  -8.809  1.00 84.10           H  
ATOM   3146  OH  TYR A 196     -11.467  -1.900  -6.592  1.00 84.10           O  
ATOM   3147  HH  TYR A 196     -11.299  -1.914  -5.647  1.00 84.10           H  
ATOM   3148  CZ  TYR A 196     -12.208  -2.972  -6.948  1.00 84.10           C  
ATOM   3149  N   GLU A 197     -13.904  -9.226  -9.997  1.00 87.10           N  
ATOM   3150  H   GLU A 197     -13.991  -8.466 -10.657  1.00 87.10           H  
ATOM   3151  CA  GLU A 197     -14.349 -10.558 -10.418  1.00 87.10           C  
ATOM   3152  HA  GLU A 197     -15.028 -10.960  -9.666  1.00 87.10           H  
ATOM   3153  C   GLU A 197     -13.160 -11.522 -10.529  1.00 87.10           C  
ATOM   3154  CB  GLU A 197     -15.125 -10.407 -11.736  1.00 87.10           C  
ATOM   3155  HB2 GLU A 197     -14.477  -9.985 -12.504  1.00 87.10           H  
ATOM   3156  HB3 GLU A 197     -15.917  -9.679 -11.556  1.00 87.10           H  
ATOM   3157  O   GLU A 197     -13.228 -12.680 -10.103  1.00 87.10           O  
ATOM   3158  CG  GLU A 197     -15.811 -11.693 -12.236  1.00 87.10           C  
ATOM   3159  HG2 GLU A 197     -16.120 -12.288 -11.377  1.00 87.10           H  
ATOM   3160  HG3 GLU A 197     -16.720 -11.400 -12.762  1.00 87.10           H  
ATOM   3161  CD  GLU A 197     -14.970 -12.545 -13.203  1.00 87.10           C  
ATOM   3162  OE1 GLU A 197     -15.098 -13.790 -13.144  1.00 87.10           O  
ATOM   3163  OE2 GLU A 197     -14.214 -11.967 -14.013  1.00 87.10           O  
ATOM   3164  N   ILE A 198     -12.016 -11.020 -10.988  1.00 91.64           N  
ATOM   3165  H   ILE A 198     -12.034 -10.084 -11.368  1.00 91.64           H  
ATOM   3166  CA  ILE A 198     -10.787 -11.801 -11.107  1.00 91.64           C  
ATOM   3167  HA  ILE A 198     -11.029 -12.741 -11.601  1.00 91.64           H  
ATOM   3168  C   ILE A 198     -10.207 -12.156  -9.743  1.00 91.64           C  
ATOM   3169  CB  ILE A 198      -9.794 -11.041 -11.993  1.00 91.64           C  
ATOM   3170  HB  ILE A 198      -9.726 -10.011 -11.643  1.00 91.64           H  
ATOM   3171  O   ILE A 198      -9.804 -13.305  -9.552  1.00 91.64           O  
ATOM   3172  CG1 ILE A 198     -10.389 -11.055 -13.411  1.00 91.64           C  
ATOM   3173 HG12 ILE A 198     -10.428 -12.076 -13.792  1.00 91.64           H  
ATOM   3174 HG13 ILE A 198     -11.410 -10.674 -13.410  1.00 91.64           H  
ATOM   3175  CG2 ILE A 198      -8.385 -11.665 -11.956  1.00 91.64           C  
ATOM   3176 HG21 ILE A 198      -7.982 -11.599 -10.945  1.00 91.64           H  
ATOM   3177 HG22 ILE A 198      -8.437 -12.708 -12.267  1.00 91.64           H  
ATOM   3178 HG23 ILE A 198      -7.711 -11.120 -12.617  1.00 91.64           H  
ATOM   3179  CD1 ILE A 198      -9.600 -10.203 -14.375  1.00 91.64           C  
ATOM   3180 HD11 ILE A 198      -8.707 -10.767 -14.641  1.00 91.64           H  
ATOM   3181 HD12 ILE A 198      -9.351  -9.239 -13.932  1.00 91.64           H  
ATOM   3182 HD13 ILE A 198     -10.208 -10.052 -15.267  1.00 91.64           H  
ATOM   3183  N   ILE A 199     -10.169 -11.221  -8.790  1.00 91.57           N  
ATOM   3184  H   ILE A 199     -10.491 -10.291  -9.015  1.00 91.57           H  
ATOM   3185  CA  ILE A 199      -9.706 -11.504  -7.423  1.00 91.57           C  
ATOM   3186  HA  ILE A 199      -8.746 -12.016  -7.481  1.00 91.57           H  
ATOM   3187  C   ILE A 199     -10.672 -12.463  -6.731  1.00 91.57           C  
ATOM   3188  CB  ILE A 199      -9.497 -10.204  -6.615  1.00 91.57           C  
ATOM   3189  HB  ILE A 199     -10.387  -9.583  -6.713  1.00 91.57           H  
ATOM   3190  O   ILE A 199     -10.216 -13.456  -6.167  1.00 91.57           O  
ATOM   3191  CG1 ILE A 199      -8.279  -9.451  -7.187  1.00 91.57           C  
ATOM   3192 HG12 ILE A 199      -7.367 -10.006  -6.969  1.00 91.57           H  
ATOM   3193 HG13 ILE A 199      -8.378  -9.394  -8.271  1.00 91.57           H  
ATOM   3194  CG2 ILE A 199      -9.260 -10.492  -5.117  1.00 91.57           C  
ATOM   3195 HG21 ILE A 199     -10.111 -11.019  -4.685  1.00 91.57           H  
ATOM   3196 HG22 ILE A 199      -8.367 -11.103  -4.983  1.00 91.57           H  
ATOM   3197 HG23 ILE A 199      -9.147  -9.562  -4.560  1.00 91.57           H  
ATOM   3198  CD1 ILE A 199      -8.134  -8.024  -6.650  1.00 91.57           C  
ATOM   3199 HD11 ILE A 199      -7.905  -8.032  -5.585  1.00 91.57           H  
ATOM   3200 HD12 ILE A 199      -7.316  -7.525  -7.170  1.00 91.57           H  
ATOM   3201 HD13 ILE A 199      -9.057  -7.470  -6.824  1.00 91.57           H  
ATOM   3202  N   LEU A 200     -11.985 -12.222  -6.818  1.00 90.15           N  
ATOM   3203  H   LEU A 200     -12.292 -11.394  -7.308  1.00 90.15           H  
ATOM   3204  CA  LEU A 200     -13.009 -13.070  -6.205  1.00 90.15           C  
ATOM   3205  HA  LEU A 200     -12.841 -13.089  -5.128  1.00 90.15           H  
ATOM   3206  C   LEU A 200     -12.927 -14.507  -6.723  1.00 90.15           C  
ATOM   3207  CB  LEU A 200     -14.399 -12.469  -6.484  1.00 90.15           C  
ATOM   3208  HB2 LEU A 200     -14.512 -12.333  -7.560  1.00 90.15           H  
ATOM   3209  HB3 LEU A 200     -14.460 -11.484  -6.022  1.00 90.15           H  
ATOM   3210  O   LEU A 200     -12.813 -15.447  -5.937  1.00 90.15           O  
ATOM   3211  CG  LEU A 200     -15.574 -13.333  -5.984  1.00 90.15           C  
ATOM   3212  HG  LEU A 200     -15.549 -14.299  -6.490  1.00 90.15           H  
ATOM   3213  CD1 LEU A 200     -15.539 -13.584  -4.476  1.00 90.15           C  
ATOM   3214 HD11 LEU A 200     -15.572 -12.636  -3.940  1.00 90.15           H  
ATOM   3215 HD12 LEU A 200     -16.406 -14.178  -4.185  1.00 90.15           H  
ATOM   3216 HD13 LEU A 200     -14.634 -14.125  -4.198  1.00 90.15           H  
ATOM   3217  CD2 LEU A 200     -16.898 -12.668  -6.345  1.00 90.15           C  
ATOM   3218 HD21 LEU A 200     -16.989 -11.707  -5.839  1.00 90.15           H  
ATOM   3219 HD22 LEU A 200     -16.952 -12.509  -7.422  1.00 90.15           H  
ATOM   3220 HD23 LEU A 200     -17.729 -13.306  -6.045  1.00 90.15           H  
ATOM   3221  N   SER A 201     -12.937 -14.687  -8.045  1.00 92.59           N  
ATOM   3222  H   SER A 201     -13.041 -13.882  -8.646  1.00 92.59           H  
ATOM   3223  CA  SER A 201     -12.822 -16.015  -8.655  1.00 92.59           C  
ATOM   3224  HA  SER A 201     -13.581 -16.662  -8.215  1.00 92.59           H  
ATOM   3225  C   SER A 201     -11.461 -16.656  -8.369  1.00 92.59           C  
ATOM   3226  CB  SER A 201     -13.090 -15.946 -10.162  1.00 92.59           C  
ATOM   3227  HB2 SER A 201     -13.047 -16.954 -10.575  1.00 92.59           H  
ATOM   3228  HB3 SER A 201     -14.086 -15.542 -10.339  1.00 92.59           H  
ATOM   3229  O   SER A 201     -11.371 -17.869  -8.186  1.00 92.59           O  
ATOM   3230  OG  SER A 201     -12.135 -15.134 -10.814  1.00 92.59           O  
ATOM   3231  HG  SER A 201     -12.513 -14.252 -10.814  1.00 92.59           H  
ATOM   3232  N   SER A 202     -10.391 -15.861  -8.257  1.00 95.11           N  
ATOM   3233  H   SER A 202     -10.507 -14.874  -8.441  1.00 95.11           H  
ATOM   3234  CA  SER A 202      -9.066 -16.362  -7.875  1.00 95.11           C  
ATOM   3235  HA  SER A 202      -8.890 -17.281  -8.434  1.00 95.11           H  
ATOM   3236  C   SER A 202      -8.949 -16.710  -6.389  1.00 95.11           C  
ATOM   3237  CB  SER A 202      -7.952 -15.396  -8.273  1.00 95.11           C  
ATOM   3238  HB2 SER A 202      -8.085 -14.442  -7.763  1.00 95.11           H  
ATOM   3239  HB3 SER A 202      -6.991 -15.823  -7.986  1.00 95.11           H  
ATOM   3240  O   SER A 202      -8.078 -17.503  -6.037  1.00 95.11           O  
ATOM   3241  OG  SER A 202      -7.966 -15.201  -9.671  1.00 95.11           O  
ATOM   3242  HG  SER A 202      -8.642 -14.534  -9.808  1.00 95.11           H  
ATOM   3243  N   ALA A 203      -9.818 -16.180  -5.525  1.00 93.93           N  
ATOM   3244  H   ALA A 203     -10.454 -15.471  -5.862  1.00 93.93           H  
ATOM   3245  CA  ALA A 203      -9.871 -16.490  -4.097  1.00 93.93           C  
ATOM   3246  HA  ALA A 203      -8.851 -16.593  -3.726  1.00 93.93           H  
ATOM   3247  C   ALA A 203     -10.602 -17.814  -3.785  1.00 93.93           C  
ATOM   3248  CB  ALA A 203     -10.500 -15.300  -3.363  1.00 93.93           C  
ATOM   3249  HB1 ALA A 203      -9.929 -14.392  -3.560  1.00 93.93           H  
ATOM   3250  HB2 ALA A 203     -10.498 -15.494  -2.291  1.00 93.93           H  
ATOM   3251  HB3 ALA A 203     -11.529 -15.154  -3.691  1.00 93.93           H  
ATOM   3252  O   ALA A 203     -10.505 -18.321  -2.669  1.00 93.93           O  
ATOM   3253  N   GLN A 204     -11.298 -18.409  -4.760  1.00 93.74           N  
ATOM   3254  H   GLN A 204     -11.368 -17.941  -5.652  1.00 93.74           H  
ATOM   3255  CA  GLN A 204     -11.997 -19.690  -4.603  1.00 93.74           C  
ATOM   3256  HA  GLN A 204     -12.310 -19.806  -3.566  1.00 93.74           H  
ATOM   3257  C   GLN A 204     -11.086 -20.868  -4.954  1.00 93.74           C  
ATOM   3258  CB  GLN A 204     -13.250 -19.712  -5.494  1.00 93.74           C  
ATOM   3259  HB2 GLN A 204     -12.955 -19.560  -6.532  1.00 93.74           H  
ATOM   3260  HB3 GLN A 204     -13.721 -20.693  -5.422  1.00 93.74           H  
ATOM   3261  O   GLN A 204     -10.567 -20.929  -6.064  1.00 93.74           O  
ATOM   3262  CG  GLN A 204     -14.281 -18.639  -5.116  1.00 93.74           C  
ATOM   3263  HG2 GLN A 204     -15.124 -18.700  -5.805  1.00 93.74           H  
ATOM   3264  HG3 GLN A 204     -13.835 -17.651  -5.229  1.00 93.74           H  
ATOM   3265  CD  GLN A 204     -14.816 -18.786  -3.696  1.00 93.74           C  
ATOM   3266  NE2 GLN A 204     -15.245 -17.709  -3.079  1.00 93.74           N  
ATOM   3267 HE21 GLN A 204     -15.204 -16.807  -3.532  1.00 93.74           H  
ATOM   3268 HE22 GLN A 204     -15.594 -17.835  -2.139  1.00 93.74           H  
ATOM   3269  OE1 GLN A 204     -14.856 -19.861  -3.117  1.00 93.74           O  
ATOM   3270  N   ILE A 205     -10.892 -21.825  -4.045  1.00 95.11           N  
ATOM   3271  H   ILE A 205     -11.376 -21.752  -3.161  1.00 95.11           H  
ATOM   3272  CA  ILE A 205     -10.083 -23.027  -4.323  1.00 95.11           C  
ATOM   3273  HA  ILE A 205      -9.249 -22.747  -4.966  1.00 95.11           H  
ATOM   3274  C   ILE A 205     -10.935 -24.055  -5.080  1.00 95.11           C  
ATOM   3275  CB  ILE A 205      -9.480 -23.631  -3.030  1.00 95.11           C  
ATOM   3276  HB  ILE A 205     -10.296 -23.935  -2.373  1.00 95.11           H  
ATOM   3277  O   ILE A 205     -11.888 -24.598  -4.518  1.00 95.11           O  
ATOM   3278  CG1 ILE A 205      -8.608 -22.597  -2.284  1.00 95.11           C  
ATOM   3279 HG12 ILE A 205      -9.205 -21.708  -2.083  1.00 95.11           H  
ATOM   3280 HG13 ILE A 205      -7.771 -22.322  -2.926  1.00 95.11           H  
ATOM   3281  CG2 ILE A 205      -8.636 -24.876  -3.375  1.00 95.11           C  
ATOM   3282 HG21 ILE A 205      -7.808 -24.588  -4.023  1.00 95.11           H  
ATOM   3283 HG22 ILE A 205      -8.242 -25.342  -2.472  1.00 95.11           H  
ATOM   3284 HG23 ILE A 205      -9.241 -25.620  -3.891  1.00 95.11           H  
ATOM   3285  CD1 ILE A 205      -8.040 -23.059  -0.936  1.00 95.11           C  
ATOM   3286 HD11 ILE A 205      -7.339 -23.882  -1.072  1.00 95.11           H  
ATOM   3287 HD12 ILE A 205      -8.850 -23.368  -0.275  1.00 95.11           H  
ATOM   3288 HD13 ILE A 205      -7.504 -22.230  -0.475  1.00 95.11           H  
ATOM   3289  N   THR A 206     -10.560 -24.370  -6.319  1.00 95.30           N  
ATOM   3290  H   THR A 206      -9.763 -23.901  -6.725  1.00 95.30           H  
ATOM   3291  CA  THR A 206     -11.200 -25.415  -7.141  1.00 95.30           C  
ATOM   3292  HA  THR A 206     -12.279 -25.377  -6.991  1.00 95.30           H  
ATOM   3293  C   THR A 206     -10.726 -26.821  -6.757  1.00 95.30           C  
ATOM   3294  CB  THR A 206     -10.930 -25.182  -8.633  1.00 95.30           C  
ATOM   3295  HB  THR A 206     -11.443 -25.944  -9.220  1.00 95.30           H  
ATOM   3296  O   THR A 206      -9.750 -26.994  -6.011  1.00 95.30           O  
ATOM   3297  CG2 THR A 206     -11.418 -23.806  -9.082  1.00 95.30           C  
ATOM   3298 HG21 THR A 206     -11.414 -23.772 -10.172  1.00 95.30           H  
ATOM   3299 HG22 THR A 206     -10.767 -23.020  -8.700  1.00 95.30           H  
ATOM   3300 HG23 THR A 206     -12.438 -23.640  -8.737  1.00 95.30           H  
ATOM   3301  OG1 THR A 206      -9.541 -25.301  -8.824  1.00 95.30           O  
ATOM   3302  HG1 THR A 206      -9.311 -24.915  -9.673  1.00 95.30           H  
ATOM   3303  N   LEU A 207     -11.391 -27.865  -7.268  1.00 97.50           N  
ATOM   3304  H   LEU A 207     -12.104 -27.715  -7.967  1.00 97.50           H  
ATOM   3305  CA  LEU A 207     -10.927 -29.236  -7.051  1.00 97.50           C  
ATOM   3306  HA  LEU A 207     -10.755 -29.368  -5.983  1.00 97.50           H  
ATOM   3307  C   LEU A 207      -9.595 -29.481  -7.770  1.00 97.50           C  
ATOM   3308  CB  LEU A 207     -12.008 -30.222  -7.508  1.00 97.50           C  
ATOM   3309  HB2 LEU A 207     -12.165 -30.094  -8.579  1.00 97.50           H  
ATOM   3310  HB3 LEU A 207     -12.942 -29.983  -7.000  1.00 97.50           H  
ATOM   3311  O   LEU A 207      -8.688 -30.072  -7.178  1.00 97.50           O  
ATOM   3312  CG  LEU A 207     -11.655 -31.697  -7.263  1.00 97.50           C  
ATOM   3313  HG  LEU A 207     -10.736 -31.959  -7.786  1.00 97.50           H  
ATOM   3314  CD1 LEU A 207     -11.488 -32.023  -5.778  1.00 97.50           C  
ATOM   3315 HD11 LEU A 207     -10.597 -31.529  -5.391  1.00 97.50           H  
ATOM   3316 HD12 LEU A 207     -12.366 -31.696  -5.220  1.00 97.50           H  
ATOM   3317 HD13 LEU A 207     -11.363 -33.100  -5.661  1.00 97.50           H  
ATOM   3318  CD2 LEU A 207     -12.782 -32.562  -7.815  1.00 97.50           C  
ATOM   3319 HD21 LEU A 207     -13.724 -32.278  -7.346  1.00 97.50           H  
ATOM   3320 HD22 LEU A 207     -12.578 -33.616  -7.626  1.00 97.50           H  
ATOM   3321 HD23 LEU A 207     -12.851 -32.399  -8.890  1.00 97.50           H  
ATOM   3322  N   LYS A 208      -9.450 -28.986  -9.003  1.00 96.87           N  
ATOM   3323  H   LYS A 208     -10.272 -28.629  -9.468  1.00 96.87           H  
ATOM   3324  CA  LYS A 208      -8.203 -28.997  -9.772  1.00 96.87           C  
ATOM   3325  HA  LYS A 208      -7.938 -30.030  -9.998  1.00 96.87           H  
ATOM   3326  C   LYS A 208      -7.056 -28.385  -8.986  1.00 96.87           C  
ATOM   3327  CB  LYS A 208      -8.433 -28.235 -11.082  1.00 96.87           C  
ATOM   3328  HB2 LYS A 208      -9.187 -28.765 -11.664  1.00 96.87           H  
ATOM   3329  HB3 LYS A 208      -8.810 -27.238 -10.857  1.00 96.87           H  
ATOM   3330  O   LYS A 208      -6.004 -29.015  -8.888  1.00 96.87           O  
ATOM   3331  CG  LYS A 208      -7.177 -28.119 -11.950  1.00 96.87           C  
ATOM   3332  HG2 LYS A 208      -6.370 -27.631 -11.405  1.00 96.87           H  
ATOM   3333  HG3 LYS A 208      -6.858 -29.115 -12.259  1.00 96.87           H  
ATOM   3334  CD  LYS A 208      -7.515 -27.280 -13.179  1.00 96.87           C  
ATOM   3335  HD2 LYS A 208      -7.732 -26.263 -12.852  1.00 96.87           H  
ATOM   3336  HD3 LYS A 208      -8.401 -27.684 -13.668  1.00 96.87           H  
ATOM   3337  CE  LYS A 208      -6.347 -27.276 -14.161  1.00 96.87           C  
ATOM   3338  HE2 LYS A 208      -5.439 -26.995 -13.627  1.00 96.87           H  
ATOM   3339  HE3 LYS A 208      -6.217 -28.282 -14.561  1.00 96.87           H  
ATOM   3340  NZ  LYS A 208      -6.625 -26.314 -15.247  1.00 96.87           N  
ATOM   3341  HZ1 LYS A 208      -5.857 -26.271 -15.901  1.00 96.87           H  
ATOM   3342  HZ2 LYS A 208      -6.780 -25.402 -14.842  1.00 96.87           H  
ATOM   3343  HZ3 LYS A 208      -7.472 -26.577 -15.731  1.00 96.87           H  
ATOM   3344  N   GLU A 209      -7.248 -27.205  -8.399  1.00 96.71           N  
ATOM   3345  H   GLU A 209      -8.117 -26.716  -8.558  1.00 96.71           H  
ATOM   3346  CA  GLU A 209      -6.223 -26.556  -7.583  1.00 96.71           C  
ATOM   3347  HA  GLU A 209      -5.312 -26.461  -8.175  1.00 96.71           H  
ATOM   3348  C   GLU A 209      -5.887 -27.389  -6.342  1.00 96.71           C  
ATOM   3349  CB  GLU A 209      -6.676 -25.146  -7.192  1.00 96.71           C  
ATOM   3350  HB2 GLU A 209      -7.540 -25.214  -6.530  1.00 96.71           H  
ATOM   3351  HB3 GLU A 209      -6.955 -24.599  -8.093  1.00 96.71           H  
ATOM   3352  O   GLU A 209      -4.713 -27.585  -6.030  1.00 96.71           O  
ATOM   3353  CG  GLU A 209      -5.539 -24.392  -6.489  1.00 96.71           C  
ATOM   3354  HG2 GLU A 209      -4.712 -24.260  -7.187  1.00 96.71           H  
ATOM   3355  HG3 GLU A 209      -5.187 -24.988  -5.648  1.00 96.71           H  
ATOM   3356  CD  GLU A 209      -5.970 -23.036  -5.940  1.00 96.71           C  
ATOM   3357  OE1 GLU A 209      -5.262 -22.508  -5.054  1.00 96.71           O  
ATOM   3358  OE2 GLU A 209      -7.033 -22.520  -6.340  1.00 96.71           O  
ATOM   3359  N   ARG A 210      -6.890 -27.952  -5.658  1.00 96.91           N  
ATOM   3360  H   ARG A 210      -7.834 -27.748  -5.952  1.00 96.91           H  
ATOM   3361  CA  ARG A 210      -6.658 -28.816  -4.490  1.00 96.91           C  
ATOM   3362  HA  ARG A 210      -6.086 -28.244  -3.760  1.00 96.91           H  
ATOM   3363  C   ARG A 210      -5.806 -30.038  -4.844  1.00 96.91           C  
ATOM   3364  CB  ARG A 210      -8.010 -29.204  -3.876  1.00 96.91           C  
ATOM   3365  HB2 ARG A 210      -8.606 -28.299  -3.763  1.00 96.91           H  
ATOM   3366  HB3 ARG A 210      -8.539 -29.880  -4.547  1.00 96.91           H  
ATOM   3367  O   ARG A 210      -4.830 -30.321  -4.152  1.00 96.91           O  
ATOM   3368  CG  ARG A 210      -7.841 -29.874  -2.504  1.00 96.91           C  
ATOM   3369  HG2 ARG A 210      -7.251 -30.784  -2.614  1.00 96.91           H  
ATOM   3370  HG3 ARG A 210      -7.313 -29.200  -1.830  1.00 96.91           H  
ATOM   3371  CD  ARG A 210      -9.194 -30.251  -1.887  1.00 96.91           C  
ATOM   3372  HD2 ARG A 210      -9.006 -30.777  -0.952  1.00 96.91           H  
ATOM   3373  HD3 ARG A 210      -9.713 -30.926  -2.567  1.00 96.91           H  
ATOM   3374  NE  ARG A 210     -10.031 -29.063  -1.625  1.00 96.91           N  
ATOM   3375  HE  ARG A 210      -9.682 -28.176  -1.959  1.00 96.91           H  
ATOM   3376  NH1 ARG A 210     -11.788 -30.142  -0.616  1.00 96.91           N  
ATOM   3377 HH11 ARG A 210     -12.674 -30.106  -0.132  1.00 96.91           H  
ATOM   3378 HH12 ARG A 210     -11.297 -31.020  -0.709  1.00 96.91           H  
ATOM   3379  NH2 ARG A 210     -11.854 -27.924  -0.879  1.00 96.91           N  
ATOM   3380 HH21 ARG A 210     -12.764 -27.907  -0.442  1.00 96.91           H  
ATOM   3381 HH22 ARG A 210     -11.479 -27.066  -1.259  1.00 96.91           H  
ATOM   3382  CZ  ARG A 210     -11.216 -29.049  -1.042  1.00 96.91           C  
ATOM   3383  N   VAL A 211      -6.136 -30.731  -5.935  1.00 98.22           N  
ATOM   3384  H   VAL A 211      -6.941 -30.417  -6.457  1.00 98.22           H  
ATOM   3385  CA  VAL A 211      -5.369 -31.884  -6.440  1.00 98.22           C  
ATOM   3386  HA  VAL A 211      -5.248 -32.612  -5.638  1.00 98.22           H  
ATOM   3387  C   VAL A 211      -3.965 -31.459  -6.877  1.00 98.22           C  
ATOM   3388  CB  VAL A 211      -6.125 -32.560  -7.602  1.00 98.22           C  
ATOM   3389  HB  VAL A 211      -6.380 -31.805  -8.345  1.00 98.22           H  
ATOM   3390  O   VAL A 211      -2.985 -32.120  -6.532  1.00 98.22           O  
ATOM   3391  CG1 VAL A 211      -5.301 -33.653  -8.302  1.00 98.22           C  
ATOM   3392 HG11 VAL A 211      -5.929 -34.216  -8.991  1.00 98.22           H  
ATOM   3393 HG12 VAL A 211      -4.848 -34.326  -7.574  1.00 98.22           H  
ATOM   3394 HG13 VAL A 211      -4.494 -33.199  -8.877  1.00 98.22           H  
ATOM   3395  CG2 VAL A 211      -7.428 -33.198  -7.104  1.00 98.22           C  
ATOM   3396 HG21 VAL A 211      -8.068 -32.451  -6.636  1.00 98.22           H  
ATOM   3397 HG22 VAL A 211      -7.966 -33.620  -7.952  1.00 98.22           H  
ATOM   3398 HG23 VAL A 211      -7.218 -33.981  -6.376  1.00 98.22           H  
ATOM   3399  N   TYR A 212      -3.852 -30.333  -7.586  1.00 97.80           N  
ATOM   3400  H   TYR A 212      -4.693 -29.833  -7.838  1.00 97.80           H  
ATOM   3401  CA  TYR A 212      -2.576 -29.770  -8.020  1.00 97.80           C  
ATOM   3402  HA  TYR A 212      -2.056 -30.503  -8.637  1.00 97.80           H  
ATOM   3403  C   TYR A 212      -1.666 -29.448  -6.831  1.00 97.80           C  
ATOM   3404  CB  TYR A 212      -2.834 -28.518  -8.871  1.00 97.80           C  
ATOM   3405  HB2 TYR A 212      -3.458 -28.784  -9.724  1.00 97.80           H  
ATOM   3406  HB3 TYR A 212      -3.388 -27.789  -8.279  1.00 97.80           H  
ATOM   3407  O   TYR A 212      -0.488 -29.796  -6.862  1.00 97.80           O  
ATOM   3408  CG  TYR A 212      -1.570 -27.855  -9.375  1.00 97.80           C  
ATOM   3409  CD1 TYR A 212      -0.888 -26.944  -8.546  1.00 97.80           C  
ATOM   3410  HD1 TYR A 212      -1.281 -26.688  -7.573  1.00 97.80           H  
ATOM   3411  CD2 TYR A 212      -1.066 -28.154 -10.657  1.00 97.80           C  
ATOM   3412  HD2 TYR A 212      -1.587 -28.842 -11.307  1.00 97.80           H  
ATOM   3413  CE1 TYR A 212       0.317 -26.365  -8.977  1.00 97.80           C  
ATOM   3414  HE1 TYR A 212       0.844 -25.679  -8.330  1.00 97.80           H  
ATOM   3415  CE2 TYR A 212       0.122 -27.548 -11.104  1.00 97.80           C  
ATOM   3416  HE2 TYR A 212       0.505 -27.755 -12.092  1.00 97.80           H  
ATOM   3417  OH  TYR A 212       1.972 -26.077 -10.669  1.00 97.80           O  
ATOM   3418  HH  TYR A 212       2.308 -25.497  -9.982  1.00 97.80           H  
ATOM   3419  CZ  TYR A 212       0.827 -26.672 -10.253  1.00 97.80           C  
ATOM   3420  N   ASN A 213      -2.199 -28.836  -5.771  1.00 95.99           N  
ATOM   3421  H   ASN A 213      -3.157 -28.524  -5.840  1.00 95.99           H  
ATOM   3422  CA  ASN A 213      -1.448 -28.476  -4.568  1.00 95.99           C  
ATOM   3423  HA  ASN A 213      -0.562 -27.911  -4.859  1.00 95.99           H  
ATOM   3424  C   ASN A 213      -0.949 -29.715  -3.816  1.00 95.99           C  
ATOM   3425  CB  ASN A 213      -2.326 -27.577  -3.677  1.00 95.99           C  
ATOM   3426  HB2 ASN A 213      -3.305 -28.037  -3.541  1.00 95.99           H  
ATOM   3427  HB3 ASN A 213      -1.856 -27.476  -2.699  1.00 95.99           H  
ATOM   3428  O   ASN A 213       0.206 -29.743  -3.393  1.00 95.99           O  
ATOM   3429  CG  ASN A 213      -2.503 -26.175  -4.242  1.00 95.99           C  
ATOM   3430  ND2 ASN A 213      -3.448 -25.419  -3.730  1.00 95.99           N  
ATOM   3431 HD21 ASN A 213      -3.599 -24.528  -4.182  1.00 95.99           H  
ATOM   3432 HD22 ASN A 213      -4.096 -25.786  -3.048  1.00 95.99           H  
ATOM   3433  OD1 ASN A 213      -1.778 -25.734  -5.117  1.00 95.99           O  
ATOM   3434  N   ILE A 214      -1.770 -30.768  -3.715  1.00 97.11           N  
ATOM   3435  H   ILE A 214      -2.713 -30.677  -4.064  1.00 97.11           H  
ATOM   3436  CA  ILE A 214      -1.353 -32.051  -3.126  1.00 97.11           C  
ATOM   3437  HA  ILE A 214      -1.008 -31.876  -2.107  1.00 97.11           H  
ATOM   3438  C   ILE A 214      -0.168 -32.629  -3.902  1.00 97.11           C  
ATOM   3439  CB  ILE A 214      -2.541 -33.038  -3.071  1.00 97.11           C  
ATOM   3440  HB  ILE A 214      -3.020 -33.067  -4.050  1.00 97.11           H  
ATOM   3441  O   ILE A 214       0.866 -32.935  -3.310  1.00 97.11           O  
ATOM   3442  CG1 ILE A 214      -3.563 -32.548  -2.024  1.00 97.11           C  
ATOM   3443 HG12 ILE A 214      -3.166 -32.715  -1.023  1.00 97.11           H  
ATOM   3444 HG13 ILE A 214      -3.722 -31.475  -2.132  1.00 97.11           H  
ATOM   3445  CG2 ILE A 214      -2.083 -34.466  -2.715  1.00 97.11           C  
ATOM   3446 HG21 ILE A 214      -1.427 -34.869  -3.487  1.00 97.11           H  
ATOM   3447 HG22 ILE A 214      -1.553 -34.459  -1.762  1.00 97.11           H  
ATOM   3448 HG23 ILE A 214      -2.937 -35.139  -2.635  1.00 97.11           H  
ATOM   3449  CD1 ILE A 214      -4.929 -33.224  -2.143  1.00 97.11           C  
ATOM   3450 HD11 ILE A 214      -5.603 -32.757  -1.425  1.00 97.11           H  
ATOM   3451 HD12 ILE A 214      -5.330 -33.085  -3.148  1.00 97.11           H  
ATOM   3452 HD13 ILE A 214      -4.860 -34.288  -1.917  1.00 97.11           H  
ATOM   3453  N   ILE A 215      -0.272 -32.714  -5.230  1.00 97.76           N  
ATOM   3454  H   ILE A 215      -1.135 -32.423  -5.667  1.00 97.76           H  
ATOM   3455  CA  ILE A 215       0.803 -33.263  -6.067  1.00 97.76           C  
ATOM   3456  HA  ILE A 215       1.082 -34.238  -5.667  1.00 97.76           H  
ATOM   3457  C   ILE A 215       2.055 -32.376  -5.996  1.00 97.76           C  
ATOM   3458  CB  ILE A 215       0.299 -33.467  -7.511  1.00 97.76           C  
ATOM   3459  HB  ILE A 215      -0.100 -32.520  -7.873  1.00 97.76           H  
ATOM   3460  O   ILE A 215       3.163 -32.885  -5.830  1.00 97.76           O  
ATOM   3461  CG1 ILE A 215      -0.824 -34.535  -7.538  1.00 97.76           C  
ATOM   3462 HG12 ILE A 215      -0.392 -35.525  -7.396  1.00 97.76           H  
ATOM   3463 HG13 ILE A 215      -1.521 -34.366  -6.718  1.00 97.76           H  
ATOM   3464  CG2 ILE A 215       1.457 -33.895  -8.434  1.00 97.76           C  
ATOM   3465 HG21 ILE A 215       1.896 -34.828  -8.079  1.00 97.76           H  
ATOM   3466 HG22 ILE A 215       1.097 -34.026  -9.454  1.00 97.76           H  
ATOM   3467 HG23 ILE A 215       2.232 -33.130  -8.464  1.00 97.76           H  
ATOM   3468  CD1 ILE A 215      -1.651 -34.522  -8.827  1.00 97.76           C  
ATOM   3469 HD11 ILE A 215      -2.486 -35.214  -8.727  1.00 97.76           H  
ATOM   3470 HD12 ILE A 215      -2.044 -33.520  -8.995  1.00 97.76           H  
ATOM   3471 HD13 ILE A 215      -1.045 -34.830  -9.679  1.00 97.76           H  
ATOM   3472  N   SER A 216       1.887 -31.053  -6.063  1.00 96.14           N  
ATOM   3473  H   SER A 216       0.948 -30.705  -6.190  1.00 96.14           H  
ATOM   3474  CA  SER A 216       2.982 -30.071  -6.042  1.00 96.14           C  
ATOM   3475  HA  SER A 216       3.721 -30.355  -6.790  1.00 96.14           H  
ATOM   3476  C   SER A 216       3.704 -29.993  -4.698  1.00 96.14           C  
ATOM   3477  CB  SER A 216       2.468 -28.674  -6.398  1.00 96.14           C  
ATOM   3478  HB2 SER A 216       1.722 -28.352  -5.671  1.00 96.14           H  
ATOM   3479  HB3 SER A 216       3.302 -27.973  -6.385  1.00 96.14           H  
ATOM   3480  O   SER A 216       4.866 -29.599  -4.662  1.00 96.14           O  
ATOM   3481  OG  SER A 216       1.902 -28.687  -7.688  1.00 96.14           O  
ATOM   3482  HG  SER A 216       0.989 -28.972  -7.600  1.00 96.14           H  
ATOM   3483  N   SER A 217       3.061 -30.405  -3.600  1.00 94.21           N  
ATOM   3484  H   SER A 217       2.075 -30.615  -3.665  1.00 94.21           H  
ATOM   3485  CA  SER A 217       3.716 -30.524  -2.290  1.00 94.21           C  
ATOM   3486  HA  SER A 217       4.221 -29.584  -2.069  1.00 94.21           H  
ATOM   3487  C   SER A 217       4.774 -31.634  -2.250  1.00 94.21           C  
ATOM   3488  CB  SER A 217       2.673 -30.768  -1.193  1.00 94.21           C  
ATOM   3489  HB2 SER A 217       1.830 -30.089  -1.322  1.00 94.21           H  
ATOM   3490  HB3 SER A 217       3.135 -30.560  -0.228  1.00 94.21           H  
ATOM   3491  O   SER A 217       5.680 -31.614  -1.421  1.00 94.21           O  
ATOM   3492  OG  SER A 217       2.220 -32.111  -1.187  1.00 94.21           O  
ATOM   3493  HG  SER A 217       1.695 -32.295  -1.969  1.00 94.21           H  
ATOM   3494  N   SER A 218       4.672 -32.626  -3.138  1.00 96.44           N  
ATOM   3495  H   SER A 218       3.908 -32.586  -3.797  1.00 96.44           H  
ATOM   3496  CA  SER A 218       5.613 -33.745  -3.242  1.00 96.44           C  
ATOM   3497  HA  SER A 218       6.613 -33.410  -2.969  1.00 96.44           H  
ATOM   3498  C   SER A 218       5.662 -34.261  -4.685  1.00 96.44           C  
ATOM   3499  CB  SER A 218       5.213 -34.856  -2.267  1.00 96.44           C  
ATOM   3500  HB2 SER A 218       5.811 -35.747  -2.460  1.00 96.44           H  
ATOM   3501  HB3 SER A 218       4.160 -35.101  -2.402  1.00 96.44           H  
ATOM   3502  O   SER A 218       5.190 -35.364  -4.963  1.00 96.44           O  
ATOM   3503  OG  SER A 218       5.441 -34.446  -0.937  1.00 96.44           O  
ATOM   3504  HG  SER A 218       5.375 -33.489  -0.890  1.00 96.44           H  
ATOM   3505  N   PRO A 219       6.224 -33.488  -5.630  1.00 94.89           N  
ATOM   3506  CA  PRO A 219       6.141 -33.792  -7.058  1.00 94.89           C  
ATOM   3507  HA  PRO A 219       5.102 -33.972  -7.334  1.00 94.89           H  
ATOM   3508  C   PRO A 219       6.953 -35.035  -7.443  1.00 94.89           C  
ATOM   3509  CB  PRO A 219       6.631 -32.523  -7.764  1.00 94.89           C  
ATOM   3510  HB2 PRO A 219       5.776 -31.879  -7.971  1.00 94.89           H  
ATOM   3511  HB3 PRO A 219       7.168 -32.741  -8.687  1.00 94.89           H  
ATOM   3512  O   PRO A 219       6.615 -35.710  -8.417  1.00 94.89           O  
ATOM   3513  CG  PRO A 219       7.531 -31.843  -6.731  1.00 94.89           C  
ATOM   3514  HG2 PRO A 219       8.547 -32.228  -6.813  1.00 94.89           H  
ATOM   3515  HG3 PRO A 219       7.510 -30.758  -6.833  1.00 94.89           H  
ATOM   3516  CD  PRO A 219       6.935 -32.247  -5.391  1.00 94.89           C  
ATOM   3517  HD2 PRO A 219       6.229 -31.484  -5.062  1.00 94.89           H  
ATOM   3518  HD3 PRO A 219       7.725 -32.371  -4.650  1.00 94.89           H  
ATOM   3519  N   SER A 220       7.986 -35.373  -6.662  1.00 96.30           N  
ATOM   3520  H   SER A 220       8.223 -34.777  -5.881  1.00 96.30           H  
ATOM   3521  CA  SER A 220       8.775 -36.596  -6.830  1.00 96.30           C  
ATOM   3522  HA  SER A 220       9.023 -36.687  -7.888  1.00 96.30           H  
ATOM   3523  C   SER A 220       8.030 -37.869  -6.433  1.00 96.30           C  
ATOM   3524  CB  SER A 220      10.083 -36.512  -6.043  1.00 96.30           C  
ATOM   3525  HB2 SER A 220      10.644 -37.437  -6.180  1.00 96.30           H  
ATOM   3526  HB3 SER A 220      10.684 -35.682  -6.414  1.00 96.30           H  
ATOM   3527  O   SER A 220       8.377 -38.948  -6.911  1.00 96.30           O  
ATOM   3528  OG  SER A 220       9.804 -36.321  -4.668  1.00 96.30           O  
ATOM   3529  HG  SER A 220      10.591 -36.540  -4.164  1.00 96.30           H  
ATOM   3530  N   ARG A 221       6.989 -37.769  -5.594  1.00 96.84           N  
ATOM   3531  H   ARG A 221       6.695 -36.849  -5.299  1.00 96.84           H  
ATOM   3532  CA  ARG A 221       6.166 -38.922  -5.223  1.00 96.84           C  
ATOM   3533  HA  ARG A 221       6.841 -39.715  -4.900  1.00 96.84           H  
ATOM   3534  C   ARG A 221       5.414 -39.431  -6.454  1.00 96.84           C  
ATOM   3535  CB  ARG A 221       5.243 -38.566  -4.044  1.00 96.84           C  
ATOM   3536  HB2 ARG A 221       4.636 -37.703  -4.316  1.00 96.84           H  
ATOM   3537  HB3 ARG A 221       5.859 -38.296  -3.186  1.00 96.84           H  
ATOM   3538  O   ARG A 221       4.898 -38.658  -7.263  1.00 96.84           O  
ATOM   3539  CG  ARG A 221       4.297 -39.709  -3.646  1.00 96.84           C  
ATOM   3540  HG2 ARG A 221       4.876 -40.606  -3.428  1.00 96.84           H  
ATOM   3541  HG3 ARG A 221       3.618 -39.914  -4.473  1.00 96.84           H  
ATOM   3542  CD  ARG A 221       3.455 -39.344  -2.420  1.00 96.84           C  
ATOM   3543  HD2 ARG A 221       2.977 -38.380  -2.594  1.00 96.84           H  
ATOM   3544  HD3 ARG A 221       4.109 -39.256  -1.552  1.00 96.84           H  
ATOM   3545  NE  ARG A 221       2.422 -40.366  -2.168  1.00 96.84           N  
ATOM   3546  HE  ARG A 221       2.390 -41.160  -2.792  1.00 96.84           H  
ATOM   3547  NH1 ARG A 221       1.360 -39.322  -0.420  1.00 96.84           N  
ATOM   3548 HH11 ARG A 221       0.612 -39.305   0.258  1.00 96.84           H  
ATOM   3549 HH12 ARG A 221       1.906 -38.490  -0.596  1.00 96.84           H  
ATOM   3550  NH2 ARG A 221       0.658 -41.327  -1.107  1.00 96.84           N  
ATOM   3551 HH21 ARG A 221       0.646 -42.068  -1.793  1.00 96.84           H  
ATOM   3552 HH22 ARG A 221      -0.075 -41.302  -0.413  1.00 96.84           H  
ATOM   3553  CZ  ARG A 221       1.489 -40.331  -1.234  1.00 96.84           C  
ATOM   3554  N   GLN A 222       5.332 -40.752  -6.567  1.00 96.35           N  
ATOM   3555  H   GLN A 222       5.821 -41.316  -5.887  1.00 96.35           H  
ATOM   3556  CA  GLN A 222       4.552 -41.446  -7.590  1.00 96.35           C  
ATOM   3557  HA  GLN A 222       4.621 -40.897  -8.529  1.00 96.35           H  
ATOM   3558  C   GLN A 222       3.072 -41.472  -7.187  1.00 96.35           C  
ATOM   3559  CB  GLN A 222       5.135 -42.852  -7.807  1.00 96.35           C  
ATOM   3560  HB2 GLN A 222       5.183 -43.369  -6.849  1.00 96.35           H  
ATOM   3561  HB3 GLN A 222       4.475 -43.419  -8.463  1.00 96.35           H  
ATOM   3562  O   GLN A 222       2.564 -42.497  -6.738  1.00 96.35           O  
ATOM   3563  CG  GLN A 222       6.542 -42.832  -8.428  1.00 96.35           C  
ATOM   3564  HG2 GLN A 222       7.191 -42.138  -7.893  1.00 96.35           H  
ATOM   3565  HG3 GLN A 222       6.978 -43.827  -8.330  1.00 96.35           H  
ATOM   3566  CD  GLN A 222       6.516 -42.457  -9.905  1.00 96.35           C  
ATOM   3567  NE2 GLN A 222       6.451 -43.421 -10.796  1.00 96.35           N  
ATOM   3568 HE21 GLN A 222       6.571 -44.380 -10.504  1.00 96.35           H  
ATOM   3569 HE22 GLN A 222       6.566 -43.145 -11.761  1.00 96.35           H  
ATOM   3570  OE1 GLN A 222       6.511 -41.295 -10.289  1.00 96.35           O  
ATOM   3571  N   TRP A 223       2.403 -40.324  -7.284  1.00 97.66           N  
ATOM   3572  H   TRP A 223       2.888 -39.513  -7.641  1.00 97.66           H  
ATOM   3573  CA  TRP A 223       0.996 -40.197  -6.907  1.00 97.66           C  
ATOM   3574  HA  TRP A 223       0.874 -40.563  -5.888  1.00 97.66           H  
ATOM   3575  C   TRP A 223       0.092 -41.035  -7.811  1.00 97.66           C  
ATOM   3576  CB  TRP A 223       0.552 -38.731  -6.947  1.00 97.66           C  
ATOM   3577  HB2 TRP A 223      -0.526 -38.702  -6.791  1.00 97.66           H  
ATOM   3578  HB3 TRP A 223       0.736 -38.318  -7.938  1.00 97.66           H  
ATOM   3579  O   TRP A 223       0.202 -41.001  -9.039  1.00 97.66           O  
ATOM   3580  CG  TRP A 223       1.164 -37.846  -5.910  1.00 97.66           C  
ATOM   3581  CD1 TRP A 223       2.255 -37.059  -6.053  1.00 97.66           C  
ATOM   3582  HD1 TRP A 223       2.860 -36.972  -6.943  1.00 97.66           H  
ATOM   3583  CD2 TRP A 223       0.702 -37.640  -4.544  1.00 97.66           C  
ATOM   3584  CE2 TRP A 223       1.546 -36.676  -3.918  1.00 97.66           C  
ATOM   3585  CE3 TRP A 223      -0.360 -38.167  -3.780  1.00 97.66           C  
ATOM   3586  HE3 TRP A 223      -1.031 -38.881  -4.234  1.00 97.66           H  
ATOM   3587  NE1 TRP A 223       2.477 -36.361  -4.885  1.00 97.66           N  
ATOM   3588  HE1 TRP A 223       3.244 -35.712  -4.782  1.00 97.66           H  
ATOM   3589  CH2 TRP A 223       0.263 -36.783  -1.868  1.00 97.66           C  
ATOM   3590  HH2 TRP A 223       0.057 -36.422  -0.871  1.00 97.66           H  
ATOM   3591  CZ2 TRP A 223       1.340 -36.251  -2.598  1.00 97.66           C  
ATOM   3592  HZ2 TRP A 223       1.961 -35.479  -2.168  1.00 97.66           H  
ATOM   3593  CZ3 TRP A 223      -0.582 -37.742  -2.457  1.00 97.66           C  
ATOM   3594  HZ3 TRP A 223      -1.428 -38.125  -1.906  1.00 97.66           H  
ATOM   3595  N   LYS A 224      -0.866 -41.727  -7.198  1.00 98.25           N  
ATOM   3596  H   LYS A 224      -0.810 -41.818  -6.194  1.00 98.25           H  
ATOM   3597  CA  LYS A 224      -1.996 -42.360  -7.881  1.00 98.25           C  
ATOM   3598  HA  LYS A 224      -1.821 -42.341  -8.956  1.00 98.25           H  
ATOM   3599  C   LYS A 224      -3.283 -41.585  -7.615  1.00 98.25           C  
ATOM   3600  CB  LYS A 224      -2.106 -43.823  -7.429  1.00 98.25           C  
ATOM   3601  HB2 LYS A 224      -2.242 -43.850  -6.348  1.00 98.25           H  
ATOM   3602  HB3 LYS A 224      -2.978 -44.280  -7.896  1.00 98.25           H  
ATOM   3603  O   LYS A 224      -3.407 -40.878  -6.617  1.00 98.25           O  
ATOM   3604  CG  LYS A 224      -0.857 -44.637  -7.802  1.00 98.25           C  
ATOM   3605  HG2 LYS A 224       0.027 -44.193  -7.345  1.00 98.25           H  
ATOM   3606  HG3 LYS A 224      -0.735 -44.639  -8.885  1.00 98.25           H  
ATOM   3607  CD  LYS A 224      -0.997 -46.075  -7.297  1.00 98.25           C  
ATOM   3608  HD2 LYS A 224      -1.154 -46.050  -6.218  1.00 98.25           H  
ATOM   3609  HD3 LYS A 224      -1.858 -46.545  -7.771  1.00 98.25           H  
ATOM   3610  CE  LYS A 224       0.277 -46.863  -7.611  1.00 98.25           C  
ATOM   3611  HE2 LYS A 224       1.120 -46.331  -7.171  1.00 98.25           H  
ATOM   3612  HE3 LYS A 224       0.421 -46.888  -8.692  1.00 98.25           H  
ATOM   3613  NZ  LYS A 224       0.200 -48.238  -7.060  1.00 98.25           N  
ATOM   3614  HZ1 LYS A 224       0.066 -48.196  -6.060  1.00 98.25           H  
ATOM   3615  HZ2 LYS A 224       1.054 -48.747  -7.241  1.00 98.25           H  
ATOM   3616  HZ3 LYS A 224      -0.578 -48.744  -7.458  1.00 98.25           H  
ATOM   3617  N   LEU A 225      -4.275 -41.782  -8.485  1.00 98.36           N  
ATOM   3618  H   LEU A 225      -4.087 -42.334  -9.309  1.00 98.36           H  
ATOM   3619  CA  LEU A 225      -5.621 -41.233  -8.290  1.00 98.36           C  
ATOM   3620  HA  LEU A 225      -5.552 -40.145  -8.297  1.00 98.36           H  
ATOM   3621  C   LEU A 225      -6.210 -41.652  -6.931  1.00 98.36           C  
ATOM   3622  CB  LEU A 225      -6.519 -41.701  -9.451  1.00 98.36           C  
ATOM   3623  HB2 LEU A 225      -6.092 -41.353 -10.392  1.00 98.36           H  
ATOM   3624  HB3 LEU A 225      -6.519 -42.790  -9.462  1.00 98.36           H  
ATOM   3625  O   LEU A 225      -6.861 -40.837  -6.290  1.00 98.36           O  
ATOM   3626  CG  LEU A 225      -7.982 -41.218  -9.358  1.00 98.36           C  
ATOM   3627  HG  LEU A 225      -8.403 -41.470  -8.384  1.00 98.36           H  
ATOM   3628  CD1 LEU A 225      -8.113 -39.716  -9.590  1.00 98.36           C  
ATOM   3629 HD11 LEU A 225      -9.154 -39.420  -9.462  1.00 98.36           H  
ATOM   3630 HD12 LEU A 225      -7.796 -39.477 -10.605  1.00 98.36           H  
ATOM   3631 HD13 LEU A 225      -7.502 -39.167  -8.873  1.00 98.36           H  
ATOM   3632  CD2 LEU A 225      -8.830 -41.919 -10.419  1.00 98.36           C  
ATOM   3633 HD21 LEU A 225      -9.869 -41.605 -10.312  1.00 98.36           H  
ATOM   3634 HD22 LEU A 225      -8.470 -41.669 -11.416  1.00 98.36           H  
ATOM   3635 HD23 LEU A 225      -8.779 -42.998 -10.273  1.00 98.36           H  
ATOM   3636  N   THR A 226      -5.963 -42.896  -6.499  1.00 98.15           N  
ATOM   3637  H   THR A 226      -5.365 -43.494  -7.051  1.00 98.15           H  
ATOM   3638  CA  THR A 226      -6.365 -43.427  -5.183  1.00 98.15           C  
ATOM   3639  HA  THR A 226      -7.447 -43.369  -5.063  1.00 98.15           H  
ATOM   3640  C   THR A 226      -5.773 -42.612  -4.044  1.00 98.15           C  
ATOM   3641  CB  THR A 226      -5.938 -44.897  -5.023  1.00 98.15           C  
ATOM   3642  HB  THR A 226      -6.049 -45.203  -3.983  1.00 98.15           H  
ATOM   3643  O   THR A 226      -6.516 -42.139  -3.197  1.00 98.15           O  
ATOM   3644  CG2 THR A 226      -6.774 -45.831  -5.899  1.00 98.15           C  
ATOM   3645 HG21 THR A 226      -7.786 -45.879  -5.496  1.00 98.15           H  
ATOM   3646 HG22 THR A 226      -6.350 -46.834  -5.858  1.00 98.15           H  
ATOM   3647 HG23 THR A 226      -6.789 -45.486  -6.933  1.00 98.15           H  
ATOM   3648  OG1 THR A 226      -4.589 -45.071  -5.421  1.00 98.15           O  
ATOM   3649  HG1 THR A 226      -4.056 -44.981  -4.627  1.00 98.15           H  
ATOM   3650  N   ASP A 227      -4.465 -42.350  -4.089  1.00 98.21           N  
ATOM   3651  H   ASP A 227      -3.910 -42.774  -4.819  1.00 98.21           H  
ATOM   3652  CA  ASP A 227      -3.755 -41.639  -3.024  1.00 98.21           C  
ATOM   3653  HA  ASP A 227      -3.840 -42.207  -2.097  1.00 98.21           H  
ATOM   3654  C   ASP A 227      -4.335 -40.240  -2.796  1.00 98.21           C  
ATOM   3655  CB  ASP A 227      -2.272 -41.468  -3.390  1.00 98.21           C  
ATOM   3656  HB2 ASP A 227      -2.206 -40.778  -4.231  1.00 98.21           H  
ATOM   3657  HB3 ASP A 227      -1.760 -41.006  -2.546  1.00 98.21           H  
ATOM   3658  O   ASP A 227      -4.491 -39.804  -1.659  1.00 98.21           O  
ATOM   3659  CG  ASP A 227      -1.516 -42.736  -3.779  1.00 98.21           C  
ATOM   3660  OD1 ASP A 227      -1.940 -43.854  -3.426  1.00 98.21           O  
ATOM   3661  OD2 ASP A 227      -0.487 -42.563  -4.469  1.00 98.21           O  
ATOM   3662  N   VAL A 228      -4.647 -39.525  -3.883  1.00 98.46           N  
ATOM   3663  H   VAL A 228      -4.490 -39.947  -4.787  1.00 98.46           H  
ATOM   3664  CA  VAL A 228      -5.226 -38.180  -3.797  1.00 98.46           C  
ATOM   3665  HA  VAL A 228      -4.703 -37.630  -3.015  1.00 98.46           H  
ATOM   3666  C   VAL A 228      -6.690 -38.230  -3.381  1.00 98.46           C  
ATOM   3667  CB  VAL A 228      -5.053 -37.405  -5.112  1.00 98.46           C  
ATOM   3668  HB  VAL A 228      -5.518 -37.953  -5.931  1.00 98.46           H  
ATOM   3669  O   VAL A 228      -7.102 -37.396  -2.580  1.00 98.46           O  
ATOM   3670  CG1 VAL A 228      -5.696 -36.017  -5.023  1.00 98.46           C  
ATOM   3671 HG11 VAL A 228      -5.498 -35.467  -5.944  1.00 98.46           H  
ATOM   3672 HG12 VAL A 228      -5.283 -35.466  -4.178  1.00 98.46           H  
ATOM   3673 HG13 VAL A 228      -6.777 -36.098  -4.909  1.00 98.46           H  
ATOM   3674  CG2 VAL A 228      -3.562 -37.212  -5.421  1.00 98.46           C  
ATOM   3675 HG21 VAL A 228      -3.432 -36.491  -6.228  1.00 98.46           H  
ATOM   3676 HG22 VAL A 228      -3.116 -38.164  -5.709  1.00 98.46           H  
ATOM   3677 HG23 VAL A 228      -3.046 -36.831  -4.540  1.00 98.46           H  
ATOM   3678  N   ALA A 229      -7.466 -39.187  -3.899  1.00 98.55           N  
ATOM   3679  H   ALA A 229      -7.047 -39.878  -4.505  1.00 98.55           H  
ATOM   3680  CA  ALA A 229      -8.870 -39.366  -3.540  1.00 98.55           C  
ATOM   3681  HA  ALA A 229      -9.413 -38.451  -3.777  1.00 98.55           H  
ATOM   3682  C   ALA A 229      -9.028 -39.608  -2.030  1.00 98.55           C  
ATOM   3683  CB  ALA A 229      -9.444 -40.508  -4.391  1.00 98.55           C  
ATOM   3684  HB1 ALA A 229     -10.529 -40.535  -4.292  1.00 98.55           H  
ATOM   3685  HB2 ALA A 229      -9.029 -41.462  -4.065  1.00 98.55           H  
ATOM   3686  HB3 ALA A 229      -9.212 -40.349  -5.444  1.00 98.55           H  
ATOM   3687  O   ALA A 229      -9.817 -38.915  -1.387  1.00 98.55           O  
ATOM   3688  N   ASP A 230      -8.195 -40.483  -1.462  1.00 97.94           N  
ATOM   3689  H   ASP A 230      -7.613 -41.058  -2.054  1.00 97.94           H  
ATOM   3690  CA  ASP A 230      -8.151 -40.751  -0.023  1.00 97.94           C  
ATOM   3691  HA  ASP A 230      -9.141 -41.063   0.312  1.00 97.94           H  
ATOM   3692  C   ASP A 230      -7.763 -39.491   0.764  1.00 97.94           C  
ATOM   3693  CB  ASP A 230      -7.159 -41.894   0.262  1.00 97.94           C  
ATOM   3694  HB2 ASP A 230      -6.179 -41.618  -0.126  1.00 97.94           H  
ATOM   3695  HB3 ASP A 230      -7.069 -42.010   1.342  1.00 97.94           H  
ATOM   3696  O   ASP A 230      -8.404 -39.153   1.758  1.00 97.94           O  
ATOM   3697  CG  ASP A 230      -7.572 -43.252  -0.327  1.00 97.94           C  
ATOM   3698  OD1 ASP A 230      -8.774 -43.437  -0.628  1.00 97.94           O  
ATOM   3699  OD2 ASP A 230      -6.669 -44.107  -0.474  1.00 97.94           O  
ATOM   3700  N   HIS A 231      -6.768 -38.735   0.281  1.00 96.62           N  
ATOM   3701  H   HIS A 231      -6.278 -39.069  -0.536  1.00 96.62           H  
ATOM   3702  CA  HIS A 231      -6.287 -37.517   0.943  1.00 96.62           C  
ATOM   3703  HA  HIS A 231      -6.025 -37.780   1.968  1.00 96.62           H  
ATOM   3704  C   HIS A 231      -7.332 -36.392   1.021  1.00 96.62           C  
ATOM   3705  CB  HIS A 231      -5.027 -37.020   0.221  1.00 96.62           C  
ATOM   3706  HB2 HIS A 231      -5.305 -36.420  -0.645  1.00 96.62           H  
ATOM   3707  HB3 HIS A 231      -4.455 -37.878  -0.135  1.00 96.62           H  
ATOM   3708  O   HIS A 231      -7.263 -35.545   1.909  1.00 96.62           O  
ATOM   3709  CG  HIS A 231      -4.103 -36.243   1.116  1.00 96.62           C  
ATOM   3710  CD2 HIS A 231      -3.909 -34.889   1.146  1.00 96.62           C  
ATOM   3711  HD2 HIS A 231      -4.419 -34.160   0.533  1.00 96.62           H  
ATOM   3712  ND1 HIS A 231      -3.285 -36.793   2.074  1.00 96.62           N  
ATOM   3713  HD1 HIS A 231      -3.283 -37.762   2.358  1.00 96.62           H  
ATOM   3714  CE1 HIS A 231      -2.607 -35.796   2.664  1.00 96.62           C  
ATOM   3715  HE1 HIS A 231      -1.913 -35.912   3.483  1.00 96.62           H  
ATOM   3716  NE2 HIS A 231      -2.939 -34.617   2.117  1.00 96.62           N  
ATOM   3717  N   ILE A 232      -8.295 -36.365   0.094  1.00 97.40           N  
ATOM   3718  H   ILE A 232      -8.274 -37.082  -0.617  1.00 97.40           H  
ATOM   3719  CA  ILE A 232      -9.398 -35.390   0.077  1.00 97.40           C  
ATOM   3720  HA  ILE A 232      -9.204 -34.649   0.853  1.00 97.40           H  
ATOM   3721  C   ILE A 232     -10.751 -36.007   0.463  1.00 97.40           C  
ATOM   3722  CB  ILE A 232      -9.459 -34.617  -1.257  1.00 97.40           C  
ATOM   3723  HB  ILE A 232     -10.195 -33.821  -1.146  1.00 97.40           H  
ATOM   3724  O   ILE A 232     -11.779 -35.358   0.266  1.00 97.40           O  
ATOM   3725  CG1 ILE A 232      -9.932 -35.532  -2.402  1.00 97.40           C  
ATOM   3726 HG12 ILE A 232      -9.296 -36.415  -2.472  1.00 97.40           H  
ATOM   3727 HG13 ILE A 232     -10.942 -35.879  -2.183  1.00 97.40           H  
ATOM   3728  CG2 ILE A 232      -8.112 -33.939  -1.553  1.00 97.40           C  
ATOM   3729 HG21 ILE A 232      -7.765 -33.414  -0.663  1.00 97.40           H  
ATOM   3730 HG22 ILE A 232      -8.214 -33.228  -2.373  1.00 97.40           H  
ATOM   3731 HG23 ILE A 232      -7.378 -34.696  -1.828  1.00 97.40           H  
ATOM   3732  CD1 ILE A 232      -9.977 -34.850  -3.764  1.00 97.40           C  
ATOM   3733 HD11 ILE A 232     -10.533 -33.916  -3.685  1.00 97.40           H  
ATOM   3734 HD12 ILE A 232     -10.489 -35.525  -4.450  1.00 97.40           H  
ATOM   3735 HD13 ILE A 232      -8.970 -34.660  -4.134  1.00 97.40           H  
ATOM   3736  N   PHE A 233     -10.755 -37.234   1.000  1.00 97.80           N  
ATOM   3737  H   PHE A 233      -9.865 -37.688   1.145  1.00 97.80           H  
ATOM   3738  CA  PHE A 233     -11.944 -37.965   1.455  1.00 97.80           C  
ATOM   3739  HA  PHE A 233     -11.606 -38.974   1.691  1.00 97.80           H  
ATOM   3740  C   PHE A 233     -13.027 -38.134   0.373  1.00 97.80           C  
ATOM   3741  CB  PHE A 233     -12.472 -37.359   2.764  1.00 97.80           C  
ATOM   3742  HB2 PHE A 233     -13.271 -37.994   3.147  1.00 97.80           H  
ATOM   3743  HB3 PHE A 233     -12.907 -36.381   2.556  1.00 97.80           H  
ATOM   3744  O   PHE A 233     -14.221 -37.947   0.610  1.00 97.80           O  
ATOM   3745  CG  PHE A 233     -11.419 -37.209   3.843  1.00 97.80           C  
ATOM   3746  CD1 PHE A 233     -11.107 -38.297   4.678  1.00 97.80           C  
ATOM   3747  HD1 PHE A 233     -11.619 -39.240   4.554  1.00 97.80           H  
ATOM   3748  CD2 PHE A 233     -10.733 -35.990   3.997  1.00 97.80           C  
ATOM   3749  HD2 PHE A 233     -10.959 -35.157   3.348  1.00 97.80           H  
ATOM   3750  CE1 PHE A 233     -10.121 -38.163   5.671  1.00 97.80           C  
ATOM   3751  HE1 PHE A 233      -9.878 -39.001   6.307  1.00 97.80           H  
ATOM   3752  CE2 PHE A 233      -9.740 -35.858   4.983  1.00 97.80           C  
ATOM   3753  HE2 PHE A 233      -9.200 -34.929   5.088  1.00 97.80           H  
ATOM   3754  CZ  PHE A 233      -9.437 -36.944   5.823  1.00 97.80           C  
ATOM   3755  HZ  PHE A 233      -8.670 -36.846   6.577  1.00 97.80           H  
ATOM   3756  N   MET A 234     -12.615 -38.490  -0.844  1.00 98.07           N  
ATOM   3757  H   MET A 234     -11.629 -38.671  -0.968  1.00 98.07           H  
ATOM   3758  CA  MET A 234     -13.505 -38.785  -1.968  1.00 98.07           C  
ATOM   3759  HA  MET A 234     -14.541 -38.768  -1.630  1.00 98.07           H  
ATOM   3760  C   MET A 234     -13.233 -40.180  -2.531  1.00 98.07           C  
ATOM   3761  CB  MET A 234     -13.333 -37.733  -3.071  1.00 98.07           C  
ATOM   3762  HB2 MET A 234     -13.830 -38.109  -3.965  1.00 98.07           H  
ATOM   3763  HB3 MET A 234     -12.274 -37.611  -3.299  1.00 98.07           H  
ATOM   3764  O   MET A 234     -12.111 -40.663  -2.500  1.00 98.07           O  
ATOM   3765  CG  MET A 234     -13.943 -36.374  -2.698  1.00 98.07           C  
ATOM   3766  HG2 MET A 234     -14.994 -36.516  -2.449  1.00 98.07           H  
ATOM   3767  HG3 MET A 234     -13.439 -36.003  -1.806  1.00 98.07           H  
ATOM   3768  SD  MET A 234     -13.815 -35.098  -3.991  1.00 98.07           S  
ATOM   3769  CE  MET A 234     -14.765 -35.850  -5.330  1.00 98.07           C  
ATOM   3770  HE1 MET A 234     -14.639 -35.258  -6.236  1.00 98.07           H  
ATOM   3771  HE2 MET A 234     -14.393 -36.853  -5.541  1.00 98.07           H  
ATOM   3772  HE3 MET A 234     -15.815 -35.890  -5.040  1.00 98.07           H  
ATOM   3773  N   SER A 235     -14.240 -40.814  -3.141  1.00 98.10           N  
ATOM   3774  H   SER A 235     -15.162 -40.404  -3.132  1.00 98.10           H  
ATOM   3775  CA  SER A 235     -13.979 -42.011  -3.951  1.00 98.10           C  
ATOM   3776  HA  SER A 235     -13.344 -42.673  -3.361  1.00 98.10           H  
ATOM   3777  C   SER A 235     -13.212 -41.645  -5.230  1.00 98.10           C  
ATOM   3778  CB  SER A 235     -15.266 -42.788  -4.265  1.00 98.10           C  
ATOM   3779  HB2 SER A 235     -15.001 -43.837  -4.398  1.00 98.10           H  
ATOM   3780  HB3 SER A 235     -15.962 -42.720  -3.429  1.00 98.10           H  
ATOM   3781  O   SER A 235     -13.392 -40.556  -5.788  1.00 98.10           O  
ATOM   3782  OG  SER A 235     -15.880 -42.339  -5.462  1.00 98.10           O  
ATOM   3783  HG  SER A 235     -16.561 -41.691  -5.265  1.00 98.10           H  
ATOM   3784  N   THR A 236     -12.418 -42.578  -5.758  1.00 98.36           N  
ATOM   3785  H   THR A 236     -12.280 -43.443  -5.255  1.00 98.36           H  
ATOM   3786  CA  THR A 236     -11.713 -42.405  -7.041  1.00 98.36           C  
ATOM   3787  HA  THR A 236     -11.022 -41.567  -6.957  1.00 98.36           H  
ATOM   3788  C   THR A 236     -12.663 -42.106  -8.199  1.00 98.36           C  
ATOM   3789  CB  THR A 236     -10.919 -43.664  -7.407  1.00 98.36           C  
ATOM   3790  HB  THR A 236     -10.532 -43.562  -8.421  1.00 98.36           H  
ATOM   3791  O   THR A 236     -12.355 -41.268  -9.046  1.00 98.36           O  
ATOM   3792  CG2 THR A 236      -9.746 -43.883  -6.468  1.00 98.36           C  
ATOM   3793 HG21 THR A 236      -9.128 -42.985  -6.454  1.00 98.36           H  
ATOM   3794 HG22 THR A 236      -9.152 -44.717  -6.842  1.00 98.36           H  
ATOM   3795 HG23 THR A 236     -10.088 -44.096  -5.455  1.00 98.36           H  
ATOM   3796  OG1 THR A 236     -11.746 -44.804  -7.336  1.00 98.36           O  
ATOM   3797  HG1 THR A 236     -11.187 -45.565  -7.166  1.00 98.36           H  
ATOM   3798  N   SER A 237     -13.834 -42.751  -8.222  1.00 98.20           N  
ATOM   3799  H   SER A 237     -13.985 -43.454  -7.512  1.00 98.20           H  
ATOM   3800  CA  SER A 237     -14.865 -42.533  -9.242  1.00 98.20           C  
ATOM   3801  HA  SER A 237     -14.403 -42.649 -10.223  1.00 98.20           H  
ATOM   3802  C   SER A 237     -15.441 -41.114  -9.180  1.00 98.20           C  
ATOM   3803  CB  SER A 237     -15.965 -43.596  -9.121  1.00 98.20           C  
ATOM   3804  HB2 SER A 237     -16.620 -43.520  -9.989  1.00 98.20           H  
ATOM   3805  HB3 SER A 237     -15.512 -44.587  -9.123  1.00 98.20           H  
ATOM   3806  O   SER A 237     -15.534 -40.438 -10.206  1.00 98.20           O  
ATOM   3807  OG  SER A 237     -16.749 -43.441  -7.954  1.00 98.20           O  
ATOM   3808  HG  SER A 237     -16.224 -43.482  -7.152  1.00 98.20           H  
ATOM   3809  N   THR A 238     -15.737 -40.619  -7.974  1.00 98.35           N  
ATOM   3810  H   THR A 238     -15.660 -41.231  -7.174  1.00 98.35           H  
ATOM   3811  CA  THR A 238     -16.235 -39.258  -7.758  1.00 98.35           C  
ATOM   3812  HA  THR A 238     -17.096 -39.101  -8.409  1.00 98.35           H  
ATOM   3813  C   THR A 238     -15.175 -38.227  -8.131  1.00 98.35           C  
ATOM   3814  CB  THR A 238     -16.677 -39.028  -6.302  1.00 98.35           C  
ATOM   3815  HB  THR A 238     -15.799 -38.957  -5.659  1.00 98.35           H  
ATOM   3816  O   THR A 238     -15.497 -37.257  -8.812  1.00 98.35           O  
ATOM   3817  CG2 THR A 238     -17.515 -37.758  -6.164  1.00 98.35           C  
ATOM   3818 HG21 THR A 238     -18.470 -37.888  -6.673  1.00 98.35           H  
ATOM   3819 HG22 THR A 238     -17.690 -37.547  -5.109  1.00 98.35           H  
ATOM   3820 HG23 THR A 238     -17.002 -36.910  -6.619  1.00 98.35           H  
ATOM   3821  OG1 THR A 238     -17.502 -40.073  -5.837  1.00 98.35           O  
ATOM   3822  HG1 THR A 238     -18.083 -39.718  -5.161  1.00 98.35           H  
ATOM   3823  N   LEU A 239     -13.915 -38.437  -7.729  1.00 98.68           N  
ATOM   3824  H   LEU A 239     -13.712 -39.246  -7.160  1.00 98.68           H  
ATOM   3825  CA  LEU A 239     -12.809 -37.541  -8.077  1.00 98.68           C  
ATOM   3826  HA  LEU A 239     -13.062 -36.537  -7.738  1.00 98.68           H  
ATOM   3827  C   LEU A 239     -12.617 -37.468  -9.595  1.00 98.68           C  
ATOM   3828  CB  LEU A 239     -11.528 -38.001  -7.353  1.00 98.68           C  
ATOM   3829  HB2 LEU A 239     -11.320 -39.039  -7.615  1.00 98.68           H  
ATOM   3830  HB3 LEU A 239     -11.702 -37.958  -6.278  1.00 98.68           H  
ATOM   3831  O   LEU A 239     -12.570 -36.378 -10.156  1.00 98.68           O  
ATOM   3832  CG  LEU A 239     -10.282 -37.156  -7.691  1.00 98.68           C  
ATOM   3833  HG  LEU A 239     -10.026 -37.290  -8.742  1.00 98.68           H  
ATOM   3834  CD1 LEU A 239     -10.521 -35.672  -7.434  1.00 98.68           C  
ATOM   3835 HD11 LEU A 239     -11.154 -35.262  -8.221  1.00 98.68           H  
ATOM   3836 HD12 LEU A 239      -9.577 -35.127  -7.434  1.00 98.68           H  
ATOM   3837 HD13 LEU A 239     -11.029 -35.527  -6.481  1.00 98.68           H  
ATOM   3838  CD2 LEU A 239      -9.086 -37.604  -6.855  1.00 98.68           C  
ATOM   3839 HD21 LEU A 239      -8.916 -38.673  -6.982  1.00 98.68           H  
ATOM   3840 HD22 LEU A 239      -9.270 -37.395  -5.802  1.00 98.68           H  
ATOM   3841 HD23 LEU A 239      -8.191 -37.066  -7.169  1.00 98.68           H  
ATOM   3842  N   LYS A 240     -12.574 -38.621 -10.275  1.00 98.39           N  
ATOM   3843  H   LYS A 240     -12.627 -39.484  -9.753  1.00 98.39           H  
ATOM   3844  CA  LYS A 240     -12.428 -38.682 -11.734  1.00 98.39           C  
ATOM   3845  HA  LYS A 240     -11.503 -38.177 -12.008  1.00 98.39           H  
ATOM   3846  C   LYS A 240     -13.554 -37.932 -12.449  1.00 98.39           C  
ATOM   3847  CB  LYS A 240     -12.354 -40.152 -12.170  1.00 98.39           C  
ATOM   3848  HB2 LYS A 240     -13.318 -40.633 -12.002  1.00 98.39           H  
ATOM   3849  HB3 LYS A 240     -11.606 -40.659 -11.560  1.00 98.39           H  
ATOM   3850  O   LYS A 240     -13.272 -37.180 -13.376  1.00 98.39           O  
ATOM   3851  CG  LYS A 240     -11.951 -40.299 -13.644  1.00 98.39           C  
ATOM   3852  HG2 LYS A 240     -12.699 -39.823 -14.278  1.00 98.39           H  
ATOM   3853  HG3 LYS A 240     -10.990 -39.809 -13.801  1.00 98.39           H  
ATOM   3854  CD  LYS A 240     -11.836 -41.778 -14.032  1.00 98.39           C  
ATOM   3855  HD2 LYS A 240     -11.106 -42.265 -13.386  1.00 98.39           H  
ATOM   3856  HD3 LYS A 240     -12.807 -42.256 -13.901  1.00 98.39           H  
ATOM   3857  CE  LYS A 240     -11.392 -41.894 -15.496  1.00 98.39           C  
ATOM   3858  HE2 LYS A 240     -10.421 -41.413 -15.606  1.00 98.39           H  
ATOM   3859  HE3 LYS A 240     -12.102 -41.345 -16.115  1.00 98.39           H  
ATOM   3860  NZ  LYS A 240     -11.320 -43.309 -15.944  1.00 98.39           N  
ATOM   3861  HZ1 LYS A 240     -12.226 -43.748 -15.872  1.00 98.39           H  
ATOM   3862  HZ2 LYS A 240     -10.660 -43.833 -15.386  1.00 98.39           H  
ATOM   3863  HZ3 LYS A 240     -11.031 -43.355 -16.910  1.00 98.39           H  
ATOM   3864  N   ARG A 241     -14.804 -38.109 -12.005  1.00 98.35           N  
ATOM   3865  H   ARG A 241     -14.951 -38.761 -11.248  1.00 98.35           H  
ATOM   3866  CA  ARG A 241     -15.966 -37.417 -12.577  1.00 98.35           C  
ATOM   3867  HA  ARG A 241     -15.961 -37.556 -13.658  1.00 98.35           H  
ATOM   3868  C   ARG A 241     -15.896 -35.904 -12.367  1.00 98.35           C  
ATOM   3869  CB  ARG A 241     -17.259 -38.025 -12.015  1.00 98.35           C  
ATOM   3870  HB2 ARG A 241     -17.287 -39.086 -12.262  1.00 98.35           H  
ATOM   3871  HB3 ARG A 241     -17.266 -37.917 -10.930  1.00 98.35           H  
ATOM   3872  O   ARG A 241     -16.027 -35.171 -13.336  1.00 98.35           O  
ATOM   3873  CG  ARG A 241     -18.497 -37.336 -12.609  1.00 98.35           C  
ATOM   3874  HG2 ARG A 241     -18.441 -37.368 -13.697  1.00 98.35           H  
ATOM   3875  HG3 ARG A 241     -18.514 -36.292 -12.297  1.00 98.35           H  
ATOM   3876  CD  ARG A 241     -19.807 -37.995 -12.171  1.00 98.35           C  
ATOM   3877  HD2 ARG A 241     -20.632 -37.470 -12.653  1.00 98.35           H  
ATOM   3878  HD3 ARG A 241     -19.819 -39.025 -12.530  1.00 98.35           H  
ATOM   3879  NE  ARG A 241     -19.990 -37.984 -10.707  1.00 98.35           N  
ATOM   3880  HE  ARG A 241     -19.733 -38.828 -10.214  1.00 98.35           H  
ATOM   3881  NH1 ARG A 241     -20.956 -35.890 -10.523  1.00 98.35           N  
ATOM   3882 HH11 ARG A 241     -20.597 -35.565 -11.409  1.00 98.35           H  
ATOM   3883 HH12 ARG A 241     -21.394 -35.152  -9.991  1.00 98.35           H  
ATOM   3884  NH2 ARG A 241     -20.857 -37.231  -8.752  1.00 98.35           N  
ATOM   3885 HH21 ARG A 241     -20.733 -38.151  -8.355  1.00 98.35           H  
ATOM   3886 HH22 ARG A 241     -21.423 -36.538  -8.282  1.00 98.35           H  
ATOM   3887  CZ  ARG A 241     -20.590 -37.032 -10.013  1.00 98.35           C  
ATOM   3888  N   LYS A 242     -15.635 -35.437 -11.143  1.00 98.36           N  
ATOM   3889  H   LYS A 242     -15.517 -36.096 -10.386  1.00 98.36           H  
ATOM   3890  CA  LYS A 242     -15.570 -33.995 -10.855  1.00 98.36           C  
ATOM   3891  HA  LYS A 242     -16.472 -33.512 -11.233  1.00 98.36           H  
ATOM   3892  C   LYS A 242     -14.411 -33.290 -11.563  1.00 98.36           C  
ATOM   3893  CB  LYS A 242     -15.489 -33.740  -9.351  1.00 98.36           C  
ATOM   3894  HB2 LYS A 242     -14.671 -34.319  -8.923  1.00 98.36           H  
ATOM   3895  HB3 LYS A 242     -15.274 -32.679  -9.224  1.00 98.36           H  
ATOM   3896  O   LYS A 242     -14.566 -32.164 -12.009  1.00 98.36           O  
ATOM   3897  CG  LYS A 242     -16.790 -34.051  -8.601  1.00 98.36           C  
ATOM   3898  HG2 LYS A 242     -17.642 -33.681  -9.172  1.00 98.36           H  
ATOM   3899  HG3 LYS A 242     -16.896 -35.127  -8.462  1.00 98.36           H  
ATOM   3900  CD  LYS A 242     -16.758 -33.338  -7.244  1.00 98.36           C  
ATOM   3901  HD2 LYS A 242     -15.845 -33.596  -6.708  1.00 98.36           H  
ATOM   3902  HD3 LYS A 242     -16.749 -32.264  -7.429  1.00 98.36           H  
ATOM   3903  CE  LYS A 242     -17.982 -33.686  -6.398  1.00 98.36           C  
ATOM   3904  HE2 LYS A 242     -18.871 -33.427  -6.971  1.00 98.36           H  
ATOM   3905  HE3 LYS A 242     -17.992 -34.761  -6.215  1.00 98.36           H  
ATOM   3906  NZ  LYS A 242     -17.963 -32.935  -5.118  1.00 98.36           N  
ATOM   3907  HZ1 LYS A 242     -18.780 -33.139  -4.560  1.00 98.36           H  
ATOM   3908  HZ2 LYS A 242     -17.132 -33.145  -4.583  1.00 98.36           H  
ATOM   3909  HZ3 LYS A 242     -17.965 -31.943  -5.311  1.00 98.36           H  
ATOM   3910  N   LEU A 243     -13.259 -33.948 -11.713  1.00 98.38           N  
ATOM   3911  H   LEU A 243     -13.153 -34.858 -11.289  1.00 98.38           H  
ATOM   3912  CA  LEU A 243     -12.165 -33.392 -12.517  1.00 98.38           C  
ATOM   3913  HA  LEU A 243     -11.963 -32.373 -12.187  1.00 98.38           H  
ATOM   3914  C   LEU A 243     -12.553 -33.274 -13.996  1.00 98.38           C  
ATOM   3915  CB  LEU A 243     -10.899 -34.246 -12.352  1.00 98.38           C  
ATOM   3916  HB2 LEU A 243     -11.151 -35.288 -12.548  1.00 98.38           H  
ATOM   3917  HB3 LEU A 243     -10.174 -33.933 -13.104  1.00 98.38           H  
ATOM   3918  O   LEU A 243     -12.227 -32.272 -14.625  1.00 98.38           O  
ATOM   3919  CG  LEU A 243     -10.243 -34.131 -10.967  1.00 98.38           C  
ATOM   3920  HG  LEU A 243     -10.953 -34.455 -10.206  1.00 98.38           H  
ATOM   3921  CD1 LEU A 243      -9.020 -35.052 -10.919  1.00 98.38           C  
ATOM   3922 HD11 LEU A 243      -8.289 -34.729 -11.660  1.00 98.38           H  
ATOM   3923 HD12 LEU A 243      -8.572 -35.009  -9.926  1.00 98.38           H  
ATOM   3924 HD13 LEU A 243      -9.329 -36.077 -11.122  1.00 98.38           H  
ATOM   3925  CD2 LEU A 243      -9.817 -32.704 -10.626  1.00 98.38           C  
ATOM   3926 HD21 LEU A 243      -9.289 -32.259 -11.470  1.00 98.38           H  
ATOM   3927 HD22 LEU A 243     -10.694 -32.090 -10.420  1.00 98.38           H  
ATOM   3928 HD23 LEU A 243      -9.182 -32.689  -9.741  1.00 98.38           H  
ATOM   3929  N   ALA A 244     -13.281 -34.258 -14.533  1.00 98.17           N  
ATOM   3930  H   ALA A 244     -13.521 -35.064 -13.974  1.00 98.17           H  
ATOM   3931  CA  ALA A 244     -13.791 -34.188 -15.900  1.00 98.17           C  
ATOM   3932  HA  ALA A 244     -12.958 -33.963 -16.566  1.00 98.17           H  
ATOM   3933  C   ALA A 244     -14.824 -33.059 -16.077  1.00 98.17           C  
ATOM   3934  CB  ALA A 244     -14.361 -35.557 -16.290  1.00 98.17           C  
ATOM   3935  HB1 ALA A 244     -15.223 -35.801 -15.669  1.00 98.17           H  
ATOM   3936  HB2 ALA A 244     -13.593 -36.322 -16.171  1.00 98.17           H  
ATOM   3937  HB3 ALA A 244     -14.677 -35.527 -17.333  1.00 98.17           H  
ATOM   3938  O   ALA A 244     -14.822 -32.404 -17.114  1.00 98.17           O  
ATOM   3939  N   GLU A 245     -15.656 -32.794 -15.062  1.00 97.59           N  
ATOM   3940  H   GLU A 245     -15.649 -33.412 -14.262  1.00 97.59           H  
ATOM   3941  CA  GLU A 245     -16.568 -31.637 -15.022  1.00 97.59           C  
ATOM   3942  HA  GLU A 245     -17.196 -31.645 -15.913  1.00 97.59           H  
ATOM   3943  C   GLU A 245     -15.799 -30.298 -15.048  1.00 97.59           C  
ATOM   3944  CB  GLU A 245     -17.488 -31.729 -13.782  1.00 97.59           C  
ATOM   3945  HB2 GLU A 245     -16.866 -31.869 -12.898  1.00 97.59           H  
ATOM   3946  HB3 GLU A 245     -18.021 -30.785 -13.667  1.00 97.59           H  
ATOM   3947  O   GLU A 245     -16.241 -29.356 -15.696  1.00 97.59           O  
ATOM   3948  CG  GLU A 245     -18.536 -32.863 -13.853  1.00 97.59           C  
ATOM   3949  HG2 GLU A 245     -18.061 -33.762 -14.248  1.00 97.59           H  
ATOM   3950  HG3 GLU A 245     -19.308 -32.573 -14.565  1.00 97.59           H  
ATOM   3951  CD  GLU A 245     -19.200 -33.232 -12.503  1.00 97.59           C  
ATOM   3952  OE1 GLU A 245     -19.969 -34.231 -12.469  1.00 97.59           O  
ATOM   3953  OE2 GLU A 245     -18.896 -32.623 -11.452  1.00 97.59           O  
ATOM   3954  N   GLU A 246     -14.609 -30.226 -14.438  1.00 94.75           N  
ATOM   3955  H   GLU A 246     -14.324 -31.009 -13.867  1.00 94.75           H  
ATOM   3956  CA  GLU A 246     -13.683 -29.080 -14.539  1.00 94.75           C  
ATOM   3957  HA  GLU A 246     -14.276 -28.167 -14.600  1.00 94.75           H  
ATOM   3958  C   GLU A 246     -12.812 -29.098 -15.822  1.00 94.75           C  
ATOM   3959  CB  GLU A 246     -12.813 -28.982 -13.268  1.00 94.75           C  
ATOM   3960  HB2 GLU A 246     -12.310 -29.935 -13.110  1.00 94.75           H  
ATOM   3961  HB3 GLU A 246     -12.052 -28.217 -13.422  1.00 94.75           H  
ATOM   3962  O   GLU A 246     -11.859 -28.325 -15.951  1.00 94.75           O  
ATOM   3963  CG  GLU A 246     -13.595 -28.599 -11.994  1.00 94.75           C  
ATOM   3964  HG2 GLU A 246     -14.337 -29.370 -11.783  1.00 94.75           H  
ATOM   3965  HG3 GLU A 246     -14.122 -27.663 -12.177  1.00 94.75           H  
ATOM   3966  CD  GLU A 246     -12.686 -28.429 -10.759  1.00 94.75           C  
ATOM   3967  OE1 GLU A 246     -13.169 -28.037  -9.669  1.00 94.75           O  
ATOM   3968  OE2 GLU A 246     -11.478 -28.741 -10.844  1.00 94.75           O  
ATOM   3969  N   GLY A 247     -13.100 -29.988 -16.780  1.00 95.89           N  
ATOM   3970  H   GLY A 247     -13.900 -30.588 -16.640  1.00 95.89           H  
ATOM   3971  CA  GLY A 247     -12.394 -30.067 -18.063  1.00 95.89           C  
ATOM   3972  HA2 GLY A 247     -12.379 -29.080 -18.523  1.00 95.89           H  
ATOM   3973  HA3 GLY A 247     -12.946 -30.745 -18.715  1.00 95.89           H  
ATOM   3974  C   GLY A 247     -10.952 -30.575 -17.964  1.00 95.89           C  
ATOM   3975  O   GLY A 247     -10.116 -30.229 -18.798  1.00 95.89           O  
ATOM   3976  N   THR A 248     -10.628 -31.368 -16.939  1.00 97.20           N  
ATOM   3977  H   THR A 248     -11.353 -31.609 -16.278  1.00 97.20           H  
ATOM   3978  CA  THR A 248      -9.271 -31.873 -16.689  1.00 97.20           C  
ATOM   3979  HA  THR A 248      -8.706 -31.837 -17.620  1.00 97.20           H  
ATOM   3980  C   THR A 248      -9.274 -33.339 -16.242  1.00 97.20           C  
ATOM   3981  CB  THR A 248      -8.556 -30.937 -15.695  1.00 97.20           C  
ATOM   3982  HB  THR A 248      -8.661 -29.914 -16.056  1.00 97.20           H  
ATOM   3983  O   THR A 248     -10.312 -33.964 -16.027  1.00 97.20           O  
ATOM   3984  CG2 THR A 248      -9.102 -30.998 -14.270  1.00 97.20           C  
ATOM   3985 HG21 THR A 248      -8.573 -30.284 -13.640  1.00 97.20           H  
ATOM   3986 HG22 THR A 248      -9.005 -32.004 -13.862  1.00 97.20           H  
ATOM   3987 HG23 THR A 248     -10.155 -30.714 -14.274  1.00 97.20           H  
ATOM   3988  OG1 THR A 248      -7.176 -31.216 -15.602  1.00 97.20           O  
ATOM   3989  HG1 THR A 248      -7.014 -31.489 -14.696  1.00 97.20           H  
ATOM   3990  N   SER A 249      -8.092 -33.928 -16.085  1.00 98.23           N  
ATOM   3991  H   SER A 249      -7.266 -33.396 -16.318  1.00 98.23           H  
ATOM   3992  CA  SER A 249      -7.920 -35.268 -15.527  1.00 98.23           C  
ATOM   3993  HA  SER A 249      -8.843 -35.567 -15.031  1.00 98.23           H  
ATOM   3994  C   SER A 249      -6.814 -35.288 -14.476  1.00 98.23           C  
ATOM   3995  CB  SER A 249      -7.653 -36.272 -16.653  1.00 98.23           C  
ATOM   3996  HB2 SER A 249      -7.820 -37.279 -16.270  1.00 98.23           H  
ATOM   3997  HB3 SER A 249      -8.344 -36.098 -17.478  1.00 98.23           H  
ATOM   3998  O   SER A 249      -5.962 -34.401 -14.426  1.00 98.23           O  
ATOM   3999  OG  SER A 249      -6.322 -36.182 -17.114  1.00 98.23           O  
ATOM   4000  HG  SER A 249      -6.295 -35.512 -17.801  1.00 98.23           H  
ATOM   4001  N   PHE A 250      -6.789 -36.328 -13.638  1.00 98.41           N  
ATOM   4002  H   PHE A 250      -7.530 -37.012 -13.684  1.00 98.41           H  
ATOM   4003  CA  PHE A 250      -5.682 -36.531 -12.699  1.00 98.41           C  
ATOM   4004  HA  PHE A 250      -5.637 -35.688 -12.010  1.00 98.41           H  
ATOM   4005  C   PHE A 250      -4.330 -36.592 -13.421  1.00 98.41           C  
ATOM   4006  CB  PHE A 250      -5.929 -37.811 -11.893  1.00 98.41           C  
ATOM   4007  HB2 PHE A 250      -6.776 -37.625 -11.233  1.00 98.41           H  
ATOM   4008  HB3 PHE A 250      -6.194 -38.622 -12.571  1.00 98.41           H  
ATOM   4009  O   PHE A 250      -3.368 -35.989 -12.957  1.00 98.41           O  
ATOM   4010  CG  PHE A 250      -4.739 -38.243 -11.057  1.00 98.41           C  
ATOM   4011  CD1 PHE A 250      -3.823 -39.192 -11.558  1.00 98.41           C  
ATOM   4012  HD1 PHE A 250      -3.982 -39.640 -12.527  1.00 98.41           H  
ATOM   4013  CD2 PHE A 250      -4.506 -37.639  -9.809  1.00 98.41           C  
ATOM   4014  HD2 PHE A 250      -5.191 -36.898  -9.423  1.00 98.41           H  
ATOM   4015  CE1 PHE A 250      -2.673 -39.521 -10.820  1.00 98.41           C  
ATOM   4016  HE1 PHE A 250      -1.948 -40.220 -11.211  1.00 98.41           H  
ATOM   4017  CE2 PHE A 250      -3.358 -37.975  -9.074  1.00 98.41           C  
ATOM   4018  HE2 PHE A 250      -3.160 -37.498  -8.126  1.00 98.41           H  
ATOM   4019  CZ  PHE A 250      -2.439 -38.905  -9.581  1.00 98.41           C  
ATOM   4020  HZ  PHE A 250      -1.541 -39.131  -9.025  1.00 98.41           H  
ATOM   4021  N   SER A 251      -4.261 -37.275 -14.568  1.00 97.77           N  
ATOM   4022  H   SER A 251      -5.099 -37.698 -14.941  1.00 97.77           H  
ATOM   4023  CA  SER A 251      -3.034 -37.399 -15.359  1.00 97.77           C  
ATOM   4024  HA  SER A 251      -2.242 -37.794 -14.723  1.00 97.77           H  
ATOM   4025  C   SER A 251      -2.553 -36.051 -15.900  1.00 97.77           C  
ATOM   4026  CB  SER A 251      -3.265 -38.370 -16.519  1.00 97.77           C  
ATOM   4027  HB2 SER A 251      -2.367 -38.428 -17.134  1.00 97.77           H  
ATOM   4028  HB3 SER A 251      -4.090 -38.012 -17.135  1.00 97.77           H  
ATOM   4029  O   SER A 251      -1.352 -35.785 -15.856  1.00 97.77           O  
ATOM   4030  OG  SER A 251      -3.575 -39.657 -16.008  1.00 97.77           O  
ATOM   4031  HG  SER A 251      -2.757 -40.068 -15.719  1.00 97.77           H  
ATOM   4032  N   ASP A 252      -3.471 -35.188 -16.342  1.00 97.36           N  
ATOM   4033  H   ASP A 252      -4.439 -35.473 -16.385  1.00 97.36           H  
ATOM   4034  CA  ASP A 252      -3.132 -33.842 -16.820  1.00 97.36           C  
ATOM   4035  HA  ASP A 252      -2.326 -33.917 -17.550  1.00 97.36           H  
ATOM   4036  C   ASP A 252      -2.637 -32.957 -15.676  1.00 97.36           C  
ATOM   4037  CB  ASP A 252      -4.336 -33.186 -17.507  1.00 97.36           C  
ATOM   4038  HB2 ASP A 252      -5.160 -33.113 -16.797  1.00 97.36           H  
ATOM   4039  HB3 ASP A 252      -4.062 -32.177 -17.814  1.00 97.36           H  
ATOM   4040  O   ASP A 252      -1.600 -32.303 -15.802  1.00 97.36           O  
ATOM   4041  CG  ASP A 252      -4.783 -33.965 -18.740  1.00 97.36           C  
ATOM   4042  OD1 ASP A 252      -3.902 -34.384 -19.523  1.00 97.36           O  
ATOM   4043  OD2 ASP A 252      -6.003 -34.227 -18.824  1.00 97.36           O  
ATOM   4044  N   ILE A 253      -3.318 -32.989 -14.523  1.00 98.19           N  
ATOM   4045  H   ILE A 253      -4.164 -33.540 -14.482  1.00 98.19           H  
ATOM   4046  CA  ILE A 253      -2.891 -32.234 -13.339  1.00 98.19           C  
ATOM   4047  HA  ILE A 253      -2.790 -31.189 -13.629  1.00 98.19           H  
ATOM   4048  C   ILE A 253      -1.519 -32.722 -12.871  1.00 98.19           C  
ATOM   4049  CB  ILE A 253      -3.926 -32.302 -12.198  1.00 98.19           C  
ATOM   4050  HB  ILE A 253      -4.085 -33.342 -11.914  1.00 98.19           H  
ATOM   4051  O   ILE A 253      -0.630 -31.908 -12.630  1.00 98.19           O  
ATOM   4052  CG1 ILE A 253      -5.263 -31.678 -12.643  1.00 98.19           C  
ATOM   4053 HG12 ILE A 253      -5.139 -30.602 -12.761  1.00 98.19           H  
ATOM   4054 HG13 ILE A 253      -5.557 -32.079 -13.613  1.00 98.19           H  
ATOM   4055  CG2 ILE A 253      -3.391 -31.513 -10.989  1.00 98.19           C  
ATOM   4056 HG21 ILE A 253      -2.497 -31.983 -10.579  1.00 98.19           H  
ATOM   4057 HG22 ILE A 253      -4.134 -31.451 -10.194  1.00 98.19           H  
ATOM   4058 HG23 ILE A 253      -3.144 -30.498 -11.301  1.00 98.19           H  
ATOM   4059  CD1 ILE A 253      -6.411 -31.954 -11.669  1.00 98.19           C  
ATOM   4060 HD11 ILE A 253      -6.236 -31.469 -10.709  1.00 98.19           H  
ATOM   4061 HD12 ILE A 253      -6.530 -33.028 -11.524  1.00 98.19           H  
ATOM   4062 HD13 ILE A 253      -7.327 -31.541 -12.092  1.00 98.19           H  
ATOM   4063  N   TYR A 254      -1.314 -34.036 -12.805  1.00 98.00           N  
ATOM   4064  H   TYR A 254      -2.086 -34.652 -13.017  1.00 98.00           H  
ATOM   4065  CA  TYR A 254      -0.050 -34.641 -12.401  1.00 98.00           C  
ATOM   4066  HA  TYR A 254       0.192 -34.299 -11.394  1.00 98.00           H  
ATOM   4067  C   TYR A 254       1.116 -34.232 -13.302  1.00 98.00           C  
ATOM   4068  CB  TYR A 254      -0.228 -36.159 -12.389  1.00 98.00           C  
ATOM   4069  HB2 TYR A 254      -1.055 -36.409 -11.724  1.00 98.00           H  
ATOM   4070  HB3 TYR A 254      -0.499 -36.500 -13.388  1.00 98.00           H  
ATOM   4071  O   TYR A 254       2.167 -33.813 -12.810  1.00 98.00           O  
ATOM   4072  CG  TYR A 254       0.989 -36.915 -11.915  1.00 98.00           C  
ATOM   4073  CD1 TYR A 254       1.760 -37.670 -12.820  1.00 98.00           C  
ATOM   4074  HD1 TYR A 254       1.513 -37.666 -13.872  1.00 98.00           H  
ATOM   4075  CD2 TYR A 254       1.312 -36.897 -10.547  1.00 98.00           C  
ATOM   4076  HD2 TYR A 254       0.718 -36.321  -9.853  1.00 98.00           H  
ATOM   4077  CE1 TYR A 254       2.799 -38.488 -12.339  1.00 98.00           C  
ATOM   4078  HE1 TYR A 254       3.348 -39.129 -13.014  1.00 98.00           H  
ATOM   4079  CE2 TYR A 254       2.366 -37.689 -10.070  1.00 98.00           C  
ATOM   4080  HE2 TYR A 254       2.609 -37.721  -9.018  1.00 98.00           H  
ATOM   4081  OH  TYR A 254       3.917 -39.441 -10.441  1.00 98.00           O  
ATOM   4082  HH  TYR A 254       4.347 -39.981 -11.108  1.00 98.00           H  
ATOM   4083  CZ  TYR A 254       3.058 -38.532 -10.954  1.00 98.00           C  
ATOM   4084  N   LEU A 255       0.916 -34.292 -14.623  1.00 97.39           N  
ATOM   4085  H   LEU A 255       0.030 -34.633 -14.967  1.00 97.39           H  
ATOM   4086  CA  LEU A 255       1.906 -33.824 -15.586  1.00 97.39           C  
ATOM   4087  HA  LEU A 255       2.843 -34.343 -15.382  1.00 97.39           H  
ATOM   4088  C   LEU A 255       2.167 -32.323 -15.418  1.00 97.39           C  
ATOM   4089  CB  LEU A 255       1.432 -34.179 -17.005  1.00 97.39           C  
ATOM   4090  HB2 LEU A 255       0.465 -33.706 -17.179  1.00 97.39           H  
ATOM   4091  HB3 LEU A 255       1.290 -35.258 -17.065  1.00 97.39           H  
ATOM   4092  O   LEU A 255       3.326 -31.922 -15.339  1.00 97.39           O  
ATOM   4093  CG  LEU A 255       2.399 -33.737 -18.120  1.00 97.39           C  
ATOM   4094  HG  LEU A 255       2.521 -32.654 -18.095  1.00 97.39           H  
ATOM   4095  CD1 LEU A 255       3.781 -34.389 -17.998  1.00 97.39           C  
ATOM   4096 HD11 LEU A 255       4.266 -34.062 -17.079  1.00 97.39           H  
ATOM   4097 HD12 LEU A 255       4.407 -34.080 -18.835  1.00 97.39           H  
ATOM   4098 HD13 LEU A 255       3.681 -35.475 -17.992  1.00 97.39           H  
ATOM   4099  CD2 LEU A 255       1.814 -34.122 -19.479  1.00 97.39           C  
ATOM   4100 HD21 LEU A 255       1.640 -35.197 -19.519  1.00 97.39           H  
ATOM   4101 HD22 LEU A 255       0.863 -33.607 -19.620  1.00 97.39           H  
ATOM   4102 HD23 LEU A 255       2.498 -33.832 -20.277  1.00 97.39           H  
ATOM   4103  N   SER A 256       1.115 -31.506 -15.314  1.00 97.01           N  
ATOM   4104  H   SER A 256       0.189 -31.896 -15.408  1.00 97.01           H  
ATOM   4105  CA  SER A 256       1.247 -30.051 -15.173  1.00 97.01           C  
ATOM   4106  HA  SER A 256       1.824 -29.687 -16.023  1.00 97.01           H  
ATOM   4107  C   SER A 256       2.012 -29.649 -13.909  1.00 97.01           C  
ATOM   4108  CB  SER A 256      -0.124 -29.368 -15.234  1.00 97.01           C  
ATOM   4109  HB2 SER A 256       0.024 -28.296 -15.363  1.00 97.01           H  
ATOM   4110  HB3 SER A 256      -0.677 -29.743 -16.095  1.00 97.01           H  
ATOM   4111  O   SER A 256       2.906 -28.814 -13.993  1.00 97.01           O  
ATOM   4112  OG  SER A 256      -0.880 -29.576 -14.058  1.00 97.01           O  
ATOM   4113  HG  SER A 256      -0.851 -30.506 -13.822  1.00 97.01           H  
ATOM   4114  N   ALA A 257       1.751 -30.293 -12.766  1.00 97.68           N  
ATOM   4115  H   ALA A 257       0.994 -30.961 -12.755  1.00 97.68           H  
ATOM   4116  CA  ALA A 257       2.442 -30.037 -11.503  1.00 97.68           C  
ATOM   4117  HA  ALA A 257       2.359 -28.981 -11.247  1.00 97.68           H  
ATOM   4118  C   ALA A 257       3.939 -30.358 -11.605  1.00 97.68           C  
ATOM   4119  CB  ALA A 257       1.755 -30.861 -10.408  1.00 97.68           C  
ATOM   4120  HB1 ALA A 257       0.721 -30.536 -10.294  1.00 97.68           H  
ATOM   4121  HB2 ALA A 257       1.771 -31.919 -10.669  1.00 97.68           H  
ATOM   4122  HB3 ALA A 257       2.275 -30.716  -9.461  1.00 97.68           H  
ATOM   4123  O   ALA A 257       4.784 -29.546 -11.225  1.00 97.68           O  
ATOM   4124  N   ARG A 258       4.290 -31.510 -12.193  1.00 97.90           N  
ATOM   4125  H   ARG A 258       3.553 -32.129 -12.498  1.00 97.90           H  
ATOM   4126  CA  ARG A 258       5.694 -31.896 -12.413  1.00 97.90           C  
ATOM   4127  HA  ARG A 258       6.241 -31.790 -11.476  1.00 97.90           H  
ATOM   4128  C   ARG A 258       6.406 -30.977 -13.404  1.00 97.90           C  
ATOM   4129  CB  ARG A 258       5.764 -33.357 -12.873  1.00 97.90           C  
ATOM   4130  HB2 ARG A 258       6.767 -33.550 -13.255  1.00 97.90           H  
ATOM   4131  HB3 ARG A 258       5.048 -33.533 -13.675  1.00 97.90           H  
ATOM   4132  O   ARG A 258       7.562 -30.625 -13.183  1.00 97.90           O  
ATOM   4133  CG  ARG A 258       5.501 -34.321 -11.711  1.00 97.90           C  
ATOM   4134  HG2 ARG A 258       6.226 -34.120 -10.922  1.00 97.90           H  
ATOM   4135  HG3 ARG A 258       4.497 -34.175 -11.312  1.00 97.90           H  
ATOM   4136  CD  ARG A 258       5.657 -35.770 -12.177  1.00 97.90           C  
ATOM   4137  HD2 ARG A 258       4.782 -36.055 -12.761  1.00 97.90           H  
ATOM   4138  HD3 ARG A 258       6.547 -35.839 -12.803  1.00 97.90           H  
ATOM   4139  NE  ARG A 258       5.811 -36.670 -11.024  1.00 97.90           N  
ATOM   4140  HE  ARG A 258       5.728 -36.260 -10.105  1.00 97.90           H  
ATOM   4141  NH1 ARG A 258       6.701 -38.483 -12.123  1.00 97.90           N  
ATOM   4142 HH11 ARG A 258       6.761 -37.911 -12.952  1.00 97.90           H  
ATOM   4143 HH12 ARG A 258       7.367 -39.231 -11.993  1.00 97.90           H  
ATOM   4144  NH2 ARG A 258       6.491 -38.523  -9.916  1.00 97.90           N  
ATOM   4145 HH21 ARG A 258       6.751 -39.498  -9.947  1.00 97.90           H  
ATOM   4146 HH22 ARG A 258       6.139 -38.129  -9.055  1.00 97.90           H  
ATOM   4147  CZ  ARG A 258       6.326 -37.881 -11.031  1.00 97.90           C  
ATOM   4148  N   MET A 259       5.736 -30.571 -14.482  1.00 97.27           N  
ATOM   4149  H   MET A 259       4.792 -30.907 -14.612  1.00 97.27           H  
ATOM   4150  CA  MET A 259       6.304 -29.659 -15.480  1.00 97.27           C  
ATOM   4151  HA  MET A 259       7.314 -29.985 -15.729  1.00 97.27           H  
ATOM   4152  C   MET A 259       6.464 -28.235 -14.943  1.00 97.27           C  
ATOM   4153  CB  MET A 259       5.466 -29.692 -16.765  1.00 97.27           C  
ATOM   4154  HB2 MET A 259       5.813 -28.908 -17.439  1.00 97.27           H  
ATOM   4155  HB3 MET A 259       4.423 -29.486 -16.523  1.00 97.27           H  
ATOM   4156  O   MET A 259       7.510 -27.627 -15.163  1.00 97.27           O  
ATOM   4157  CG  MET A 259       5.554 -31.030 -17.512  1.00 97.27           C  
ATOM   4158  HG2 MET A 259       4.895 -30.960 -18.378  1.00 97.27           H  
ATOM   4159  HG3 MET A 259       5.156 -31.824 -16.880  1.00 97.27           H  
ATOM   4160  SD  MET A 259       7.193 -31.550 -18.107  1.00 97.27           S  
ATOM   4161  CE  MET A 259       7.774 -32.509 -16.680  1.00 97.27           C  
ATOM   4162  HE1 MET A 259       8.222 -31.850 -15.936  1.00 97.27           H  
ATOM   4163  HE2 MET A 259       6.934 -33.035 -16.226  1.00 97.27           H  
ATOM   4164  HE3 MET A 259       8.526 -33.228 -17.006  1.00 97.27           H  
ATOM   4165  N   ASN A 260       5.497 -27.723 -14.181  1.00 96.26           N  
ATOM   4166  H   ASN A 260       4.635 -28.236 -14.065  1.00 96.26           H  
ATOM   4167  CA  ASN A 260       5.612 -26.425 -13.517  1.00 96.26           C  
ATOM   4168  HA  ASN A 260       5.882 -25.667 -14.251  1.00 96.26           H  
ATOM   4169  C   ASN A 260       6.721 -26.425 -12.464  1.00 96.26           C  
ATOM   4170  CB  ASN A 260       4.267 -26.046 -12.885  1.00 96.26           C  
ATOM   4171  HB2 ASN A 260       4.450 -25.342 -12.073  1.00 96.26           H  
ATOM   4172  HB3 ASN A 260       3.781 -26.923 -12.457  1.00 96.26           H  
ATOM   4173  O   ASN A 260       7.521 -25.490 -12.424  1.00 96.26           O  
ATOM   4174  CG  ASN A 260       3.319 -25.353 -13.846  1.00 96.26           C  
ATOM   4175  ND2 ASN A 260       2.233 -24.849 -13.322  1.00 96.26           N  
ATOM   4176 HD21 ASN A 260       1.756 -24.148 -13.870  1.00 96.26           H  
ATOM   4177 HD22 ASN A 260       2.053 -24.972 -12.335  1.00 96.26           H  
ATOM   4178  OD1 ASN A 260       3.555 -25.216 -15.039  1.00 96.26           O  
ATOM   4179  N   GLN A 261       6.837 -27.491 -11.666  1.00 96.27           N  
ATOM   4180  H   GLN A 261       6.118 -28.200 -11.676  1.00 96.27           H  
ATOM   4181  CA  GLN A 261       7.955 -27.633 -10.736  1.00 96.27           C  
ATOM   4182  HA  GLN A 261       7.948 -26.767 -10.074  1.00 96.27           H  
ATOM   4183  C   GLN A 261       9.296 -27.641 -11.477  1.00 96.27           C  
ATOM   4184  CB  GLN A 261       7.788 -28.908  -9.897  1.00 96.27           C  
ATOM   4185  HB2 GLN A 261       6.826 -28.888  -9.385  1.00 96.27           H  
ATOM   4186  HB3 GLN A 261       7.808 -29.779 -10.552  1.00 96.27           H  
ATOM   4187  O   GLN A 261      10.233 -26.959 -11.062  1.00 96.27           O  
ATOM   4188  CG  GLN A 261       8.912 -29.047  -8.855  1.00 96.27           C  
ATOM   4189  HG2 GLN A 261       8.834 -30.025  -8.382  1.00 96.27           H  
ATOM   4190  HG3 GLN A 261       9.884 -29.030  -9.348  1.00 96.27           H  
ATOM   4191  CD  GLN A 261       8.888 -27.968  -7.771  1.00 96.27           C  
ATOM   4192  NE2 GLN A 261       9.912 -27.888  -6.953  1.00 96.27           N  
ATOM   4193 HE21 GLN A 261      10.678 -28.542  -7.025  1.00 96.27           H  
ATOM   4194 HE22 GLN A 261       9.821 -27.201  -6.218  1.00 96.27           H  
ATOM   4195  OE1 GLN A 261       7.975 -27.175  -7.622  1.00 96.27           O  
ATOM   4196  N   ALA A 262       9.391 -28.371 -12.590  1.00 97.16           N  
ATOM   4197  H   ALA A 262       8.617 -28.962 -12.856  1.00 97.16           H  
ATOM   4198  CA  ALA A 262      10.595 -28.390 -13.408  1.00 97.16           C  
ATOM   4199  HA  ALA A 262      11.426 -28.729 -12.788  1.00 97.16           H  
ATOM   4200  C   ALA A 262      10.950 -26.990 -13.925  1.00 97.16           C  
ATOM   4201  CB  ALA A 262      10.407 -29.386 -14.552  1.00 97.16           C  
ATOM   4202  HB1 ALA A 262      11.311 -29.392 -15.161  1.00 97.16           H  
ATOM   4203  HB2 ALA A 262       9.564 -29.098 -15.180  1.00 97.16           H  
ATOM   4204  HB3 ALA A 262      10.228 -30.382 -14.146  1.00 97.16           H  
ATOM   4205  O   ALA A 262      12.083 -26.551 -13.746  1.00 97.16           O  
ATOM   4206  N   ALA A 263       9.986 -26.266 -14.502  1.00 93.73           N  
ATOM   4207  H   ALA A 263       9.069 -26.676 -14.603  1.00 93.73           H  
ATOM   4208  CA  ALA A 263      10.182 -24.897 -14.975  1.00 93.73           C  
ATOM   4209  HA  ALA A 263      10.962 -24.893 -15.737  1.00 93.73           H  
ATOM   4210  C   ALA A 263      10.643 -23.961 -13.844  1.00 93.73           C  
ATOM   4211  CB  ALA A 263       8.876 -24.417 -15.620  1.00 93.73           C  
ATOM   4212  HB1 ALA A 263       8.618 -25.067 -16.457  1.00 93.73           H  
ATOM   4213  HB2 ALA A 263       9.000 -23.400 -15.992  1.00 93.73           H  
ATOM   4214  HB3 ALA A 263       8.065 -24.431 -14.893  1.00 93.73           H  
ATOM   4215  O   ALA A 263      11.602 -23.212 -14.019  1.00 93.73           O  
ATOM   4216  N   LYS A 264      10.032 -24.059 -12.656  1.00 91.33           N  
ATOM   4217  H   LYS A 264       9.234 -24.675 -12.587  1.00 91.33           H  
ATOM   4218  CA  LYS A 264      10.417 -23.285 -11.468  1.00 91.33           C  
ATOM   4219  HA  LYS A 264      10.366 -22.225 -11.718  1.00 91.33           H  
ATOM   4220  C   LYS A 264      11.858 -23.563 -11.040  1.00 91.33           C  
ATOM   4221  CB  LYS A 264       9.404 -23.576 -10.348  1.00 91.33           C  
ATOM   4222  HB2 LYS A 264       8.410 -23.350 -10.735  1.00 91.33           H  
ATOM   4223  HB3 LYS A 264       9.430 -24.635 -10.094  1.00 91.33           H  
ATOM   4224  O   LYS A 264      12.622 -22.623 -10.845  1.00 91.33           O  
ATOM   4225  CG  LYS A 264       9.630 -22.754  -9.067  1.00 91.33           C  
ATOM   4226  HG2 LYS A 264      10.544 -23.080  -8.569  1.00 91.33           H  
ATOM   4227  HG3 LYS A 264       9.718 -21.699  -9.328  1.00 91.33           H  
ATOM   4228  CD  LYS A 264       8.429 -22.945  -8.127  1.00 91.33           C  
ATOM   4229  HD2 LYS A 264       7.526 -22.693  -8.682  1.00 91.33           H  
ATOM   4230  HD3 LYS A 264       8.360 -23.990  -7.825  1.00 91.33           H  
ATOM   4231  CE  LYS A 264       8.488 -22.051  -6.881  1.00 91.33           C  
ATOM   4232  HE2 LYS A 264       9.201 -22.469  -6.171  1.00 91.33           H  
ATOM   4233  HE3 LYS A 264       8.838 -21.063  -7.180  1.00 91.33           H  
ATOM   4234  NZ  LYS A 264       7.138 -21.917  -6.260  1.00 91.33           N  
ATOM   4235  HZ1 LYS A 264       6.472 -21.463  -6.869  1.00 91.33           H  
ATOM   4236  HZ2 LYS A 264       7.143 -21.340  -5.430  1.00 91.33           H  
ATOM   4237  HZ3 LYS A 264       6.720 -22.810  -6.043  1.00 91.33           H  
ATOM   4238  N   LEU A 265      12.248 -24.834 -10.924  1.00 93.34           N  
ATOM   4239  H   LEU A 265      11.569 -25.556 -11.115  1.00 93.34           H  
ATOM   4240  CA  LEU A 265      13.604 -25.215 -10.511  1.00 93.34           C  
ATOM   4241  HA  LEU A 265      13.860 -24.676  -9.599  1.00 93.34           H  
ATOM   4242  C   LEU A 265      14.664 -24.825 -11.549  1.00 93.34           C  
ATOM   4243  CB  LEU A 265      13.667 -26.727 -10.244  1.00 93.34           C  
ATOM   4244  HB2 LEU A 265      14.712 -26.988 -10.071  1.00 93.34           H  
ATOM   4245  HB3 LEU A 265      13.333 -27.248 -11.141  1.00 93.34           H  
ATOM   4246  O   LEU A 265      15.735 -24.358 -11.168  1.00 93.34           O  
ATOM   4247  CG  LEU A 265      12.852 -27.232  -9.041  1.00 93.34           C  
ATOM   4248  HG  LEU A 265      11.803 -26.957  -9.152  1.00 93.34           H  
ATOM   4249  CD1 LEU A 265      12.956 -28.760  -8.985  1.00 93.34           C  
ATOM   4250 HD11 LEU A 265      14.000 -29.063  -8.910  1.00 93.34           H  
ATOM   4251 HD12 LEU A 265      12.399 -29.142  -8.130  1.00 93.34           H  
ATOM   4252 HD13 LEU A 265      12.524 -29.181  -9.893  1.00 93.34           H  
ATOM   4253  CD2 LEU A 265      13.345 -26.667  -7.708  1.00 93.34           C  
ATOM   4254 HD21 LEU A 265      13.223 -25.584  -7.696  1.00 93.34           H  
ATOM   4255 HD22 LEU A 265      14.395 -26.913  -7.551  1.00 93.34           H  
ATOM   4256 HD23 LEU A 265      12.753 -27.079  -6.890  1.00 93.34           H  
ATOM   4257  N   LEU A 266      14.367 -24.985 -12.842  1.00 93.17           N  
ATOM   4258  H   LEU A 266      13.475 -25.391 -13.087  1.00 93.17           H  
ATOM   4259  CA  LEU A 266      15.259 -24.557 -13.924  1.00 93.17           C  
ATOM   4260  HA  LEU A 266      16.252 -24.974 -13.757  1.00 93.17           H  
ATOM   4261  C   LEU A 266      15.418 -23.033 -13.943  1.00 93.17           C  
ATOM   4262  CB  LEU A 266      14.717 -25.044 -15.280  1.00 93.17           C  
ATOM   4263  HB2 LEU A 266      15.309 -24.592 -16.076  1.00 93.17           H  
ATOM   4264  HB3 LEU A 266      13.693 -24.686 -15.382  1.00 93.17           H  
ATOM   4265  O   LEU A 266      16.522 -22.550 -14.184  1.00 93.17           O  
ATOM   4266  CG  LEU A 266      14.737 -26.568 -15.470  1.00 93.17           C  
ATOM   4267  HG  LEU A 266      14.323 -27.046 -14.582  1.00 93.17           H  
ATOM   4268  CD1 LEU A 266      13.886 -26.948 -16.682  1.00 93.17           C  
ATOM   4269 HD11 LEU A 266      14.282 -26.479 -17.582  1.00 93.17           H  
ATOM   4270 HD12 LEU A 266      13.864 -28.031 -16.799  1.00 93.17           H  
ATOM   4271 HD13 LEU A 266      12.867 -26.594 -16.522  1.00 93.17           H  
ATOM   4272  CD2 LEU A 266      16.132 -27.142 -15.694  1.00 93.17           C  
ATOM   4273 HD21 LEU A 266      16.086 -28.230 -15.671  1.00 93.17           H  
ATOM   4274 HD22 LEU A 266      16.496 -26.816 -16.669  1.00 93.17           H  
ATOM   4275 HD23 LEU A 266      16.813 -26.800 -14.915  1.00 93.17           H  
ATOM   4276  N   ARG A 267      14.338 -22.290 -13.651  1.00 87.69           N  
ATOM   4277  H   ARG A 267      13.452 -22.757 -13.521  1.00 87.69           H  
ATOM   4278  CA  ARG A 267      14.369 -20.825 -13.575  1.00 87.69           C  
ATOM   4279  HA  ARG A 267      14.870 -20.476 -14.477  1.00 87.69           H  
ATOM   4280  C   ARG A 267      15.218 -20.320 -12.417  1.00 87.69           C  
ATOM   4281  CB  ARG A 267      12.947 -20.237 -13.498  1.00 87.69           C  
ATOM   4282  HB2 ARG A 267      12.504 -20.525 -12.544  1.00 87.69           H  
ATOM   4283  HB3 ARG A 267      12.337 -20.658 -14.297  1.00 87.69           H  
ATOM   4284  O   ARG A 267      15.909 -19.336 -12.575  1.00 87.69           O  
ATOM   4285  CG  ARG A 267      12.915 -18.698 -13.635  1.00 87.69           C  
ATOM   4286  HG2 ARG A 267      13.680 -18.229 -13.016  1.00 87.69           H  
ATOM   4287  HG3 ARG A 267      13.106 -18.438 -14.676  1.00 87.69           H  
ATOM   4288  CD  ARG A 267      11.563 -18.084 -13.269  1.00 87.69           C  
ATOM   4289  HD2 ARG A 267      10.780 -18.590 -13.835  1.00 87.69           H  
ATOM   4290  HD3 ARG A 267      11.563 -17.039 -13.578  1.00 87.69           H  
ATOM   4291  NE  ARG A 267      11.270 -18.177 -11.825  1.00 87.69           N  
ATOM   4292  HE  ARG A 267      10.714 -18.966 -11.527  1.00 87.69           H  
ATOM   4293  NH1 ARG A 267      12.340 -16.240 -11.132  1.00 87.69           N  
ATOM   4294 HH11 ARG A 267      12.558 -15.538 -10.441  1.00 87.69           H  
ATOM   4295 HH12 ARG A 267      12.739 -16.089 -12.048  1.00 87.69           H  
ATOM   4296  NH2 ARG A 267      11.173 -17.452  -9.675  1.00 87.69           N  
ATOM   4297 HH21 ARG A 267      10.518 -18.186  -9.447  1.00 87.69           H  
ATOM   4298 HH22 ARG A 267      11.414 -16.738  -9.004  1.00 87.69           H  
ATOM   4299  CZ  ARG A 267      11.605 -17.294 -10.894  1.00 87.69           C  
ATOM   4300  N   ILE A 268      15.159 -20.986 -11.265  1.00 84.62           N  
ATOM   4301  H   ILE A 268      14.512 -21.759 -11.197  1.00 84.62           H  
ATOM   4302  CA  ILE A 268      15.982 -20.630 -10.098  1.00 84.62           C  
ATOM   4303  HA  ILE A 268      15.916 -19.554  -9.936  1.00 84.62           H  
ATOM   4304  C   ILE A 268      17.473 -20.927 -10.352  1.00 84.62           C  
ATOM   4305  CB  ILE A 268      15.429 -21.352  -8.843  1.00 84.62           C  
ATOM   4306  HB  ILE A 268      15.330 -22.412  -9.080  1.00 84.62           H  
ATOM   4307  O   ILE A 268      18.328 -20.344  -9.699  1.00 84.62           O  
ATOM   4308  CG1 ILE A 268      14.035 -20.794  -8.466  1.00 84.62           C  
ATOM   4309 HG12 ILE A 268      13.424 -20.683  -9.362  1.00 84.62           H  
ATOM   4310 HG13 ILE A 268      14.149 -19.801  -8.032  1.00 84.62           H  
ATOM   4311  CG2 ILE A 268      16.364 -21.225  -7.626  1.00 84.62           C  
ATOM   4312 HG21 ILE A 268      16.573 -20.175  -7.425  1.00 84.62           H  
ATOM   4313 HG22 ILE A 268      17.308 -21.734  -7.822  1.00 84.62           H  
ATOM   4314 HG23 ILE A 268      15.928 -21.683  -6.738  1.00 84.62           H  
ATOM   4315  CD1 ILE A 268      13.256 -21.685  -7.488  1.00 84.62           C  
ATOM   4316 HD11 ILE A 268      13.192 -22.700  -7.881  1.00 84.62           H  
ATOM   4317 HD12 ILE A 268      12.247 -21.288  -7.372  1.00 84.62           H  
ATOM   4318 HD13 ILE A 268      13.734 -21.700  -6.509  1.00 84.62           H  
ATOM   4319  N   GLY A 269      17.803 -21.870 -11.243  1.00 87.08           N  
ATOM   4320  H   GLY A 269      17.059 -22.307 -11.768  1.00 87.08           H  
ATOM   4321  CA  GLY A 269      19.186 -22.120 -11.669  1.00 87.08           C  
ATOM   4322  HA2 GLY A 269      19.668 -21.159 -11.848  1.00 87.08           H  
ATOM   4323  HA3 GLY A 269      19.171 -22.666 -12.613  1.00 87.08           H  
ATOM   4324  C   GLY A 269      20.070 -22.896 -10.680  1.00 87.08           C  
ATOM   4325  O   GLY A 269      21.160 -23.322 -11.047  1.00 87.08           O  
ATOM   4326  N   ASN A 270      19.599 -23.184  -9.462  1.00 88.08           N  
ATOM   4327  H   ASN A 270      18.775 -22.669  -9.185  1.00 88.08           H  
ATOM   4328  CA  ASN A 270      20.383 -23.872  -8.417  1.00 88.08           C  
ATOM   4329  HA  ASN A 270      21.372 -23.413  -8.382  1.00 88.08           H  
ATOM   4330  C   ASN A 270      20.621 -25.377  -8.660  1.00 88.08           C  
ATOM   4331  CB  ASN A 270      19.695 -23.653  -7.055  1.00 88.08           C  
ATOM   4332  HB2 ASN A 270      18.642 -23.925  -7.124  1.00 88.08           H  
ATOM   4333  HB3 ASN A 270      20.166 -24.291  -6.306  1.00 88.08           H  
ATOM   4334  O   ASN A 270      21.298 -26.044  -7.872  1.00 88.08           O  
ATOM   4335  CG  ASN A 270      19.817 -22.228  -6.548  1.00 88.08           C  
ATOM   4336  ND2 ASN A 270      19.118 -21.885  -5.494  1.00 88.08           N  
ATOM   4337 HD21 ASN A 270      18.509 -22.537  -5.020  1.00 88.08           H  
ATOM   4338 HD22 ASN A 270      19.233 -20.921  -5.216  1.00 88.08           H  
ATOM   4339  OD1 ASN A 270      20.548 -21.412  -7.065  1.00 88.08           O  
ATOM   4340  N   HIS A 271      20.030 -25.953  -9.706  1.00 92.07           N  
ATOM   4341  H   HIS A 271      19.562 -25.353 -10.370  1.00 92.07           H  
ATOM   4342  CA  HIS A 271      20.092 -27.383  -9.991  1.00 92.07           C  
ATOM   4343  HA  HIS A 271      20.923 -27.826  -9.443  1.00 92.07           H  
ATOM   4344  C   HIS A 271      20.334 -27.634 -11.475  1.00 92.07           C  
ATOM   4345  CB  HIS A 271      18.792 -28.060  -9.535  1.00 92.07           C  
ATOM   4346  HB2 HIS A 271      18.824 -29.117  -9.802  1.00 92.07           H  
ATOM   4347  HB3 HIS A 271      17.960 -27.610 -10.077  1.00 92.07           H  
ATOM   4348  O   HIS A 271      19.697 -27.033 -12.336  1.00 92.07           O  
ATOM   4349  CG  HIS A 271      18.519 -27.952  -8.055  1.00 92.07           C  
ATOM   4350  CD2 HIS A 271      17.371 -27.482  -7.484  1.00 92.07           C  
ATOM   4351  HD2 HIS A 271      16.502 -27.137  -8.024  1.00 92.07           H  
ATOM   4352  ND1 HIS A 271      19.404 -28.207  -7.032  1.00 92.07           N  
ATOM   4353  HD1 HIS A 271      20.408 -28.239  -7.142  1.00 92.07           H  
ATOM   4354  CE1 HIS A 271      18.800 -27.894  -5.875  1.00 92.07           C  
ATOM   4355  HE1 HIS A 271      19.289 -27.874  -4.913  1.00 92.07           H  
ATOM   4356  NE2 HIS A 271      17.537 -27.495  -6.094  1.00 92.07           N  
ATOM   4357  N   ASN A 272      21.210 -28.593 -11.778  1.00 93.87           N  
ATOM   4358  H   ASN A 272      21.699 -29.063 -11.031  1.00 93.87           H  
ATOM   4359  CA  ASN A 272      21.363 -29.076 -13.145  1.00 93.87           C  
ATOM   4360  HA  ASN A 272      21.429 -28.201 -13.793  1.00 93.87           H  
ATOM   4361  C   ASN A 272      20.121 -29.869 -13.601  1.00 93.87           C  
ATOM   4362  CB  ASN A 272      22.694 -29.843 -13.275  1.00 93.87           C  
ATOM   4363  HB2 ASN A 272      23.499 -29.201 -12.918  1.00 93.87           H  
ATOM   4364  HB3 ASN A 272      22.891 -30.052 -14.327  1.00 93.87           H  
ATOM   4365  O   ASN A 272      19.300 -30.311 -12.794  1.00 93.87           O  
ATOM   4366  CG  ASN A 272      22.742 -31.166 -12.526  1.00 93.87           C  
ATOM   4367  ND2 ASN A 272      23.875 -31.523 -11.974  1.00 93.87           N  
ATOM   4368 HD21 ASN A 272      24.690 -30.929 -12.033  1.00 93.87           H  
ATOM   4369 HD22 ASN A 272      23.898 -32.405 -11.483  1.00 93.87           H  
ATOM   4370  OD1 ASN A 272      21.782 -31.911 -12.451  1.00 93.87           O  
ATOM   4371  N   VAL A 273      20.010 -30.097 -14.912  1.00 96.98           N  
ATOM   4372  H   VAL A 273      20.700 -29.679 -15.520  1.00 96.98           H  
ATOM   4373  CA  VAL A 273      18.863 -30.782 -15.538  1.00 96.98           C  
ATOM   4374  HA  VAL A 273      17.968 -30.188 -15.356  1.00 96.98           H  
ATOM   4375  C   VAL A 273      18.604 -32.174 -14.934  1.00 96.98           C  
ATOM   4376  CB  VAL A 273      19.085 -30.872 -17.065  1.00 96.98           C  
ATOM   4377  HB  VAL A 273      20.008 -31.419 -17.255  1.00 96.98           H  
ATOM   4378  O   VAL A 273      17.448 -32.550 -14.759  1.00 96.98           O  
ATOM   4379  CG1 VAL A 273      17.948 -31.580 -17.807  1.00 96.98           C  
ATOM   4380 HG11 VAL A 273      17.025 -31.015 -17.677  1.00 96.98           H  
ATOM   4381 HG12 VAL A 273      18.183 -31.639 -18.870  1.00 96.98           H  
ATOM   4382 HG13 VAL A 273      17.812 -32.595 -17.435  1.00 96.98           H  
ATOM   4383  CG2 VAL A 273      19.209 -29.472 -17.689  1.00 96.98           C  
ATOM   4384 HG21 VAL A 273      20.079 -28.947 -17.293  1.00 96.98           H  
ATOM   4385 HG22 VAL A 273      19.332 -29.555 -18.769  1.00 96.98           H  
ATOM   4386 HG23 VAL A 273      18.316 -28.885 -17.475  1.00 96.98           H  
ATOM   4387  N   ASN A 274      19.654 -32.915 -14.560  1.00 97.36           N  
ATOM   4388  H   ASN A 274      20.576 -32.507 -14.628  1.00 97.36           H  
ATOM   4389  CA  ASN A 274      19.537 -34.241 -13.943  1.00 97.36           C  
ATOM   4390  HA  ASN A 274      18.870 -34.855 -14.548  1.00 97.36           H  
ATOM   4391  C   ASN A 274      18.921 -34.171 -12.534  1.00 97.36           C  
ATOM   4392  CB  ASN A 274      20.936 -34.889 -13.931  1.00 97.36           C  
ATOM   4393  HB2 ASN A 274      21.608 -34.321 -13.287  1.00 97.36           H  
ATOM   4394  HB3 ASN A 274      21.346 -34.884 -14.941  1.00 97.36           H  
ATOM   4395  O   ASN A 274      17.997 -34.911 -12.209  1.00 97.36           O  
ATOM   4396  CG  ASN A 274      20.905 -36.334 -13.468  1.00 97.36           C  
ATOM   4397  ND2 ASN A 274      21.571 -36.681 -12.394  1.00 97.36           N  
ATOM   4398 HD21 ASN A 274      22.093 -36.008 -11.851  1.00 97.36           H  
ATOM   4399 HD22 ASN A 274      21.510 -37.656 -12.139  1.00 97.36           H  
ATOM   4400  OD1 ASN A 274      20.304 -37.181 -14.098  1.00 97.36           O  
ATOM   4401  N   ALA A 275      19.381 -33.233 -11.705  1.00 97.65           N  
ATOM   4402  H   ALA A 275      20.123 -32.626 -12.025  1.00 97.65           H  
ATOM   4403  CA  ALA A 275      18.831 -33.004 -10.373  1.00 97.65           C  
ATOM   4404  HA  ALA A 275      18.824 -33.948  -9.829  1.00 97.65           H  
ATOM   4405  C   ALA A 275      17.379 -32.499 -10.430  1.00 97.65           C  
ATOM   4406  CB  ALA A 275      19.753 -32.024  -9.640  1.00 97.65           C  
ATOM   4407  HB1 ALA A 275      19.849 -31.102 -10.215  1.00 97.65           H  
ATOM   4408  HB2 ALA A 275      20.740 -32.469  -9.521  1.00 97.65           H  
ATOM   4409  HB3 ALA A 275      19.343 -31.798  -8.655  1.00 97.65           H  
ATOM   4410  O   ALA A 275      16.564 -32.885  -9.590  1.00 97.65           O  
ATOM   4411  N   VAL A 276      17.033 -31.679 -11.431  1.00 98.09           N  
ATOM   4412  H   VAL A 276      17.755 -31.358 -12.059  1.00 98.09           H  
ATOM   4413  CA  VAL A 276      15.642 -31.261 -11.671  1.00 98.09           C  
ATOM   4414  HA  VAL A 276      15.241 -30.854 -10.743  1.00 98.09           H  
ATOM   4415  C   VAL A 276      14.762 -32.457 -12.036  1.00 98.09           C  
ATOM   4416  CB  VAL A 276      15.548 -30.159 -12.745  1.00 98.09           C  
ATOM   4417  HB  VAL A 276      16.047 -30.485 -13.657  1.00 98.09           H  
ATOM   4418  O   VAL A 276      13.678 -32.584 -11.468  1.00 98.09           O  
ATOM   4419  CG1 VAL A 276      14.086 -29.831 -13.078  1.00 98.09           C  
ATOM   4420 HG11 VAL A 276      13.551 -29.541 -12.173  1.00 98.09           H  
ATOM   4421 HG12 VAL A 276      14.042 -29.013 -13.797  1.00 98.09           H  
ATOM   4422 HG13 VAL A 276      13.590 -30.688 -13.533  1.00 98.09           H  
ATOM   4423  CG2 VAL A 276      16.212 -28.873 -12.241  1.00 98.09           C  
ATOM   4424 HG21 VAL A 276      15.774 -28.576 -11.288  1.00 98.09           H  
ATOM   4425 HG22 VAL A 276      16.075 -28.067 -12.961  1.00 98.09           H  
ATOM   4426 HG23 VAL A 276      17.283 -29.024 -12.103  1.00 98.09           H  
ATOM   4427  N   ALA A 277      15.221 -33.347 -12.923  1.00 98.39           N  
ATOM   4428  H   ALA A 277      16.111 -33.181 -13.371  1.00 98.39           H  
ATOM   4429  CA  ALA A 277      14.481 -34.552 -13.304  1.00 98.39           C  
ATOM   4430  HA  ALA A 277      13.546 -34.249 -13.776  1.00 98.39           H  
ATOM   4431  C   ALA A 277      14.128 -35.408 -12.074  1.00 98.39           C  
ATOM   4432  CB  ALA A 277      15.305 -35.341 -14.331  1.00 98.39           C  
ATOM   4433  HB1 ALA A 277      15.570 -34.701 -15.173  1.00 98.39           H  
ATOM   4434  HB2 ALA A 277      14.726 -36.191 -14.693  1.00 98.39           H  
ATOM   4435  HB3 ALA A 277      16.221 -35.722 -13.880  1.00 98.39           H  
ATOM   4436  O   ALA A 277      12.951 -35.689 -11.838  1.00 98.39           O  
ATOM   4437  N   LEU A 278      15.123 -35.711 -11.231  1.00 97.78           N  
ATOM   4438  H   LEU A 278      16.064 -35.473 -11.510  1.00 97.78           H  
ATOM   4439  CA  LEU A 278      14.935 -36.479  -9.995  1.00 97.78           C  
ATOM   4440  HA  LEU A 278      14.486 -37.441 -10.243  1.00 97.78           H  
ATOM   4441  C   LEU A 278      13.975 -35.780  -9.018  1.00 97.78           C  
ATOM   4442  CB  LEU A 278      16.305 -36.715  -9.331  1.00 97.78           C  
ATOM   4443  HB2 LEU A 278      16.796 -35.751  -9.199  1.00 97.78           H  
ATOM   4444  HB3 LEU A 278      16.141 -37.143  -8.342  1.00 97.78           H  
ATOM   4445  O   LEU A 278      13.052 -36.403  -8.495  1.00 97.78           O  
ATOM   4446  CG  LEU A 278      17.249 -37.653 -10.109  1.00 97.78           C  
ATOM   4447  HG  LEU A 278      17.370 -37.292 -11.130  1.00 97.78           H  
ATOM   4448  CD1 LEU A 278      18.622 -37.655  -9.433  1.00 97.78           C  
ATOM   4449 HD11 LEU A 278      18.536 -38.021  -8.409  1.00 97.78           H  
ATOM   4450 HD12 LEU A 278      19.034 -36.646  -9.432  1.00 97.78           H  
ATOM   4451 HD13 LEU A 278      19.296 -38.307  -9.989  1.00 97.78           H  
ATOM   4452  CD2 LEU A 278      16.734 -39.091 -10.151  1.00 97.78           C  
ATOM   4453 HD21 LEU A 278      15.798 -39.144 -10.707  1.00 97.78           H  
ATOM   4454 HD22 LEU A 278      16.573 -39.473  -9.143  1.00 97.78           H  
ATOM   4455 HD23 LEU A 278      17.454 -39.728 -10.664  1.00 97.78           H  
ATOM   4456  N   LYS A 279      14.125 -34.462  -8.812  1.00 97.19           N  
ATOM   4457  H   LYS A 279      14.892 -33.997  -9.276  1.00 97.19           H  
ATOM   4458  CA  LYS A 279      13.224 -33.672  -7.946  1.00 97.19           C  
ATOM   4459  HA  LYS A 279      13.166 -34.151  -6.969  1.00 97.19           H  
ATOM   4460  C   LYS A 279      11.782 -33.621  -8.454  1.00 97.19           C  
ATOM   4461  CB  LYS A 279      13.769 -32.246  -7.781  1.00 97.19           C  
ATOM   4462  HB2 LYS A 279      12.971 -31.603  -7.409  1.00 97.19           H  
ATOM   4463  HB3 LYS A 279      14.092 -31.863  -8.748  1.00 97.19           H  
ATOM   4464  O   LYS A 279      10.870 -33.445  -7.651  1.00 97.19           O  
ATOM   4465  CG  LYS A 279      14.924 -32.197  -6.774  1.00 97.19           C  
ATOM   4466  HG2 LYS A 279      15.712 -32.885  -7.079  1.00 97.19           H  
ATOM   4467  HG3 LYS A 279      14.550 -32.505  -5.798  1.00 97.19           H  
ATOM   4468  CD  LYS A 279      15.499 -30.777  -6.683  1.00 97.19           C  
ATOM   4469  HD2 LYS A 279      15.908 -30.510  -7.657  1.00 97.19           H  
ATOM   4470  HD3 LYS A 279      14.714 -30.062  -6.435  1.00 97.19           H  
ATOM   4471  CE  LYS A 279      16.626 -30.703  -5.647  1.00 97.19           C  
ATOM   4472  HE2 LYS A 279      17.183 -29.782  -5.820  1.00 97.19           H  
ATOM   4473  HE3 LYS A 279      17.310 -31.534  -5.818  1.00 97.19           H  
ATOM   4474  NZ  LYS A 279      16.119 -30.720  -4.252  1.00 97.19           N  
ATOM   4475  HZ1 LYS A 279      15.576 -31.554  -4.077  1.00 97.19           H  
ATOM   4476  HZ2 LYS A 279      16.886 -30.688  -3.596  1.00 97.19           H  
ATOM   4477  HZ3 LYS A 279      15.540 -29.909  -4.086  1.00 97.19           H  
ATOM   4478  N   CYS A 280      11.570 -33.789  -9.757  1.00 98.05           N  
ATOM   4479  H   CYS A 280      12.374 -33.883 -10.361  1.00 98.05           H  
ATOM   4480  CA  CYS A 280      10.243 -33.862 -10.368  1.00 98.05           C  
ATOM   4481  HA  CYS A 280       9.527 -33.364  -9.715  1.00 98.05           H  
ATOM   4482  C   CYS A 280       9.729 -35.306 -10.523  1.00 98.05           C  
ATOM   4483  CB  CYS A 280      10.250 -33.093 -11.696  1.00 98.05           C  
ATOM   4484  HB2 CYS A 280       9.250 -33.113 -12.129  1.00 98.05           H  
ATOM   4485  HB3 CYS A 280      10.951 -33.557 -12.390  1.00 98.05           H  
ATOM   4486  O   CYS A 280       8.675 -35.503 -11.123  1.00 98.05           O  
ATOM   4487  SG  CYS A 280      10.735 -31.368 -11.412  1.00 98.05           S  
ATOM   4488  HG  CYS A 280      12.028 -31.641 -11.215  1.00 98.05           H  
ATOM   4489  N   GLY A 281      10.448 -36.308 -10.000  1.00 97.69           N  
ATOM   4490  H   GLY A 281      11.331 -36.095  -9.560  1.00 97.69           H  
ATOM   4491  CA  GLY A 281      10.018 -37.712  -9.984  1.00 97.69           C  
ATOM   4492  HA2 GLY A 281       8.958 -37.767  -9.736  1.00 97.69           H  
ATOM   4493  HA3 GLY A 281      10.575 -38.236  -9.207  1.00 97.69           H  
ATOM   4494  C   GLY A 281      10.236 -38.465 -11.292  1.00 97.69           C  
ATOM   4495  O   GLY A 281       9.427 -39.325 -11.645  1.00 97.69           O  
ATOM   4496  N   TYR A 282      11.285 -38.113 -12.036  1.00 97.82           N  
ATOM   4497  H   TYR A 282      11.890 -37.378 -11.698  1.00 97.82           H  
ATOM   4498  CA  TYR A 282      11.721 -38.829 -13.231  1.00 97.82           C  
ATOM   4499  HA  TYR A 282      10.980 -39.578 -13.508  1.00 97.82           H  
ATOM   4500  C   TYR A 282      13.047 -39.543 -12.967  1.00 97.82           C  
ATOM   4501  CB  TYR A 282      11.877 -37.854 -14.405  1.00 97.82           C  
ATOM   4502  HB2 TYR A 282      12.578 -37.068 -14.124  1.00 97.82           H  
ATOM   4503  HB3 TYR A 282      12.320 -38.392 -15.243  1.00 97.82           H  
ATOM   4504  O   TYR A 282      14.053 -38.888 -12.704  1.00 97.82           O  
ATOM   4505  CG  TYR A 282      10.590 -37.210 -14.875  1.00 97.82           C  
ATOM   4506  CD1 TYR A 282       9.852 -37.805 -15.912  1.00 97.82           C  
ATOM   4507  HD1 TYR A 282      10.217 -38.717 -16.361  1.00 97.82           H  
ATOM   4508  CD2 TYR A 282      10.134 -36.019 -14.282  1.00 97.82           C  
ATOM   4509  HD2 TYR A 282      10.701 -35.574 -13.479  1.00 97.82           H  
ATOM   4510  CE1 TYR A 282       8.649 -37.228 -16.354  1.00 97.82           C  
ATOM   4511  HE1 TYR A 282       8.088 -37.693 -17.151  1.00 97.82           H  
ATOM   4512  CE2 TYR A 282       8.929 -35.435 -14.716  1.00 97.82           C  
ATOM   4513  HE2 TYR A 282       8.564 -34.532 -14.249  1.00 97.82           H  
ATOM   4514  OH  TYR A 282       6.997 -35.512 -16.139  1.00 97.82           O  
ATOM   4515  HH  TYR A 282       6.590 -36.019 -16.845  1.00 97.82           H  
ATOM   4516  CZ  TYR A 282       8.180 -36.046 -15.744  1.00 97.82           C  
ATOM   4517  N   ASP A 283      13.064 -40.866 -13.127  1.00 95.93           N  
ATOM   4518  H   ASP A 283      12.186 -41.364 -13.148  1.00 95.93           H  
ATOM   4519  CA  ASP A 283      14.286 -41.674 -12.978  1.00 95.93           C  
ATOM   4520  HA  ASP A 283      14.830 -41.345 -12.093  1.00 95.93           H  
ATOM   4521  C   ASP A 283      15.225 -41.547 -14.189  1.00 95.93           C  
ATOM   4522  CB  ASP A 283      13.893 -43.145 -12.780  1.00 95.93           C  
ATOM   4523  HB2 ASP A 283      14.793 -43.732 -12.597  1.00 95.93           H  
ATOM   4524  HB3 ASP A 283      13.429 -43.513 -13.695  1.00 95.93           H  
ATOM   4525  O   ASP A 283      16.437 -41.711 -14.083  1.00 95.93           O  
ATOM   4526  CG  ASP A 283      12.931 -43.335 -11.607  1.00 95.93           C  
ATOM   4527  OD1 ASP A 283      13.207 -42.765 -10.530  1.00 95.93           O  
ATOM   4528  OD2 ASP A 283      11.884 -43.980 -11.835  1.00 95.93           O  
ATOM   4529  N   SER A 284      14.665 -41.235 -15.362  1.00 97.53           N  
ATOM   4530  H   SER A 284      13.668 -41.074 -15.358  1.00 97.53           H  
ATOM   4531  CA  SER A 284      15.412 -41.036 -16.604  1.00 97.53           C  
ATOM   4532  HA  SER A 284      16.447 -41.341 -16.453  1.00 97.53           H  
ATOM   4533  C   SER A 284      15.409 -39.568 -17.010  1.00 97.53           C  
ATOM   4534  CB  SER A 284      14.851 -41.929 -17.711  1.00 97.53           C  
ATOM   4535  HB2 SER A 284      15.056 -42.969 -17.460  1.00 97.53           H  
ATOM   4536  HB3 SER A 284      13.771 -41.798 -17.775  1.00 97.53           H  
ATOM   4537  O   SER A 284      14.385 -39.019 -17.427  1.00 97.53           O  
ATOM   4538  OG  SER A 284      15.441 -41.618 -18.966  1.00 97.53           O  
ATOM   4539  HG  SER A 284      15.645 -42.455 -19.390  1.00 97.53           H  
ATOM   4540  N   THR A 285      16.586 -38.947 -16.972  1.00 97.83           N  
ATOM   4541  H   THR A 285      17.346 -39.399 -16.482  1.00 97.83           H  
ATOM   4542  CA  THR A 285      16.793 -37.571 -17.445  1.00 97.83           C  
ATOM   4543  HA  THR A 285      16.108 -36.919 -16.903  1.00 97.83           H  
ATOM   4544  C   THR A 285      16.476 -37.423 -18.933  1.00 97.83           C  
ATOM   4545  CB  THR A 285      18.218 -37.119 -17.107  1.00 97.83           C  
ATOM   4546  HB  THR A 285      18.948 -37.834 -17.485  1.00 97.83           H  
ATOM   4547  O   THR A 285      15.898 -36.416 -19.338  1.00 97.83           O  
ATOM   4548  CG2 THR A 285      18.557 -35.709 -17.587  1.00 97.83           C  
ATOM   4549 HG21 THR A 285      18.602 -35.687 -18.676  1.00 97.83           H  
ATOM   4550 HG22 THR A 285      19.529 -35.415 -17.191  1.00 97.83           H  
ATOM   4551 HG23 THR A 285      17.798 -35.010 -17.236  1.00 97.83           H  
ATOM   4552  OG1 THR A 285      18.242 -37.087 -15.708  1.00 97.83           O  
ATOM   4553  HG1 THR A 285      19.115 -37.256 -15.346  1.00 97.83           H  
ATOM   4554  N   SER A 286      16.751 -38.444 -19.750  1.00 97.67           N  
ATOM   4555  H   SER A 286      17.237 -39.250 -19.381  1.00 97.67           H  
ATOM   4556  CA  SER A 286      16.382 -38.452 -21.172  1.00 97.67           C  
ATOM   4557  HA  SER A 286      16.805 -37.569 -21.651  1.00 97.67           H  
ATOM   4558  C   SER A 286      14.863 -38.411 -21.364  1.00 97.67           C  
ATOM   4559  CB  SER A 286      16.955 -39.690 -21.868  1.00 97.67           C  
ATOM   4560  HB2 SER A 286      16.508 -40.591 -21.448  1.00 97.67           H  
ATOM   4561  HB3 SER A 286      16.729 -39.643 -22.934  1.00 97.67           H  
ATOM   4562  O   SER A 286      14.358 -37.616 -22.160  1.00 97.67           O  
ATOM   4563  OG  SER A 286      18.356 -39.728 -21.686  1.00 97.67           O  
ATOM   4564  HG  SER A 286      18.720 -40.489 -22.145  1.00 97.67           H  
ATOM   4565  N   TYR A 287      14.121 -39.215 -20.594  1.00 97.87           N  
ATOM   4566  H   TYR A 287      14.580 -39.817 -19.925  1.00 97.87           H  
ATOM   4567  CA  TYR A 287      12.657 -39.209 -20.635  1.00 97.87           C  
ATOM   4568  HA  TYR A 287      12.342 -39.307 -21.673  1.00 97.87           H  
ATOM   4569  C   TYR A 287      12.076 -37.891 -20.103  1.00 97.87           C  
ATOM   4570  CB  TYR A 287      12.115 -40.408 -19.851  1.00 97.87           C  
ATOM   4571  HB2 TYR A 287      12.459 -40.334 -18.820  1.00 97.87           H  
ATOM   4572  HB3 TYR A 287      12.522 -41.326 -20.278  1.00 97.87           H  
ATOM   4573  O   TYR A 287      11.138 -37.350 -20.693  1.00 97.87           O  
ATOM   4574  CG  TYR A 287      10.603 -40.502 -19.862  1.00 97.87           C  
ATOM   4575  CD1 TYR A 287       9.884 -40.418 -18.655  1.00 97.87           C  
ATOM   4576  HD1 TYR A 287      10.420 -40.351 -17.720  1.00 97.87           H  
ATOM   4577  CD2 TYR A 287       9.914 -40.663 -21.080  1.00 97.87           C  
ATOM   4578  HD2 TYR A 287      10.460 -40.746 -22.008  1.00 97.87           H  
ATOM   4579  CE1 TYR A 287       8.477 -40.467 -18.660  1.00 97.87           C  
ATOM   4580  HE1 TYR A 287       7.931 -40.416 -17.729  1.00 97.87           H  
ATOM   4581  CE2 TYR A 287       8.508 -40.724 -21.089  1.00 97.87           C  
ATOM   4582  HE2 TYR A 287       7.971 -40.857 -22.016  1.00 97.87           H  
ATOM   4583  OH  TYR A 287       6.429 -40.676 -19.902  1.00 97.87           O  
ATOM   4584  HH  TYR A 287       6.061 -40.664 -19.016  1.00 97.87           H  
ATOM   4585  CZ  TYR A 287       7.787 -40.620 -19.882  1.00 97.87           C  
ATOM   4586  N   PHE A 288      12.669 -37.319 -19.049  1.00 98.56           N  
ATOM   4587  H   PHE A 288      13.400 -37.828 -18.573  1.00 98.56           H  
ATOM   4588  CA  PHE A 288      12.319 -35.985 -18.561  1.00 98.56           C  
ATOM   4589  HA  PHE A 288      11.269 -35.981 -18.269  1.00 98.56           H  
ATOM   4590  C   PHE A 288      12.493 -34.915 -19.648  1.00 98.56           C  
ATOM   4591  CB  PHE A 288      13.158 -35.641 -17.325  1.00 98.56           C  
ATOM   4592  HB2 PHE A 288      14.197 -35.919 -17.503  1.00 98.56           H  
ATOM   4593  HB3 PHE A 288      12.803 -36.230 -16.479  1.00 98.56           H  
ATOM   4594  O   PHE A 288      11.556 -34.162 -19.909  1.00 98.56           O  
ATOM   4595  CG  PHE A 288      13.105 -34.172 -16.964  1.00 98.56           C  
ATOM   4596  CD1 PHE A 288      14.222 -33.345 -17.194  1.00 98.56           C  
ATOM   4597  HD1 PHE A 288      15.143 -33.767 -17.570  1.00 98.56           H  
ATOM   4598  CD2 PHE A 288      11.912 -33.616 -16.471  1.00 98.56           C  
ATOM   4599  HD2 PHE A 288      11.051 -34.245 -16.304  1.00 98.56           H  
ATOM   4600  CE1 PHE A 288      14.142 -31.970 -16.923  1.00 98.56           C  
ATOM   4601  HE1 PHE A 288      15.000 -31.331 -17.075  1.00 98.56           H  
ATOM   4602  CE2 PHE A 288      11.832 -32.237 -16.213  1.00 98.56           C  
ATOM   4603  HE2 PHE A 288      10.908 -31.816 -15.845  1.00 98.56           H  
ATOM   4604  CZ  PHE A 288      12.948 -31.414 -16.442  1.00 98.56           C  
ATOM   4605  HZ  PHE A 288      12.900 -30.353 -16.248  1.00 98.56           H  
ATOM   4606  N   ILE A 289      13.644 -34.873 -20.331  1.00 98.43           N  
ATOM   4607  H   ILE A 289      14.380 -35.509 -20.061  1.00 98.43           H  
ATOM   4608  CA  ILE A 289      13.905 -33.915 -21.419  1.00 98.43           C  
ATOM   4609  HA  ILE A 289      13.797 -32.905 -21.022  1.00 98.43           H  
ATOM   4610  C   ILE A 289      12.865 -34.069 -22.538  1.00 98.43           C  
ATOM   4611  CB  ILE A 289      15.351 -34.079 -21.951  1.00 98.43           C  
ATOM   4612  HB  ILE A 289      15.528 -35.137 -22.144  1.00 98.43           H  
ATOM   4613  O   ILE A 289      12.363 -33.064 -23.049  1.00 98.43           O  
ATOM   4614  CG1 ILE A 289      16.378 -33.586 -20.904  1.00 98.43           C  
ATOM   4615 HG12 ILE A 289      16.377 -32.497 -20.880  1.00 98.43           H  
ATOM   4616 HG13 ILE A 289      16.093 -33.934 -19.911  1.00 98.43           H  
ATOM   4617  CG2 ILE A 289      15.558 -33.307 -23.272  1.00 98.43           C  
ATOM   4618 HG21 ILE A 289      15.294 -32.258 -23.141  1.00 98.43           H  
ATOM   4619 HG22 ILE A 289      14.947 -33.739 -24.064  1.00 98.43           H  
ATOM   4620 HG23 ILE A 289      16.596 -33.378 -23.597  1.00 98.43           H  
ATOM   4621  CD1 ILE A 289      17.810 -34.069 -21.173  1.00 98.43           C  
ATOM   4622 HD11 ILE A 289      17.828 -35.156 -21.244  1.00 98.43           H  
ATOM   4623 HD12 ILE A 289      18.451 -33.760 -20.348  1.00 98.43           H  
ATOM   4624 HD13 ILE A 289      18.202 -33.636 -22.093  1.00 98.43           H  
ATOM   4625  N   GLN A 290      12.502 -35.305 -22.900  1.00 98.25           N  
ATOM   4626  H   GLN A 290      12.967 -36.089 -22.464  1.00 98.25           H  
ATOM   4627  CA  GLN A 290      11.461 -35.573 -23.893  1.00 98.25           C  
ATOM   4628  HA  GLN A 290      11.716 -35.035 -24.806  1.00 98.25           H  
ATOM   4629  C   GLN A 290      10.084 -35.073 -23.432  1.00 98.25           C  
ATOM   4630  CB  GLN A 290      11.433 -37.075 -24.210  1.00 98.25           C  
ATOM   4631  HB2 GLN A 290      12.437 -37.398 -24.485  1.00 98.25           H  
ATOM   4632  HB3 GLN A 290      11.128 -37.626 -23.320  1.00 98.25           H  
ATOM   4633  O   GLN A 290       9.391 -34.415 -24.210  1.00 98.25           O  
ATOM   4634  CG  GLN A 290      10.472 -37.415 -25.364  1.00 98.25           C  
ATOM   4635  HG2 GLN A 290       9.467 -37.070 -25.121  1.00 98.25           H  
ATOM   4636  HG3 GLN A 290      10.803 -36.908 -26.270  1.00 98.25           H  
ATOM   4637  CD  GLN A 290      10.393 -38.913 -25.643  1.00 98.25           C  
ATOM   4638  NE2 GLN A 290       9.583 -39.337 -26.589  1.00 98.25           N  
ATOM   4639 HE21 GLN A 290       9.601 -40.336 -26.741  1.00 98.25           H  
ATOM   4640 HE22 GLN A 290       9.067 -38.699 -27.176  1.00 98.25           H  
ATOM   4641  OE1 GLN A 290      11.041 -39.734 -25.024  1.00 98.25           O  
ATOM   4642  N   CYS A 291       9.695 -35.340 -22.180  1.00 98.01           N  
ATOM   4643  H   CYS A 291      10.303 -35.898 -21.597  1.00 98.01           H  
ATOM   4644  CA  CYS A 291       8.440 -34.856 -21.598  1.00 98.01           C  
ATOM   4645  HA  CYS A 291       7.605 -35.191 -22.214  1.00 98.01           H  
ATOM   4646  C   CYS A 291       8.393 -33.326 -21.566  1.00 98.01           C  
ATOM   4647  CB  CYS A 291       8.259 -35.424 -20.184  1.00 98.01           C  
ATOM   4648  HB2 CYS A 291       7.421 -34.921 -19.702  1.00 98.01           H  
ATOM   4649  HB3 CYS A 291       9.156 -35.250 -19.589  1.00 98.01           H  
ATOM   4650  O   CYS A 291       7.432 -32.738 -22.059  1.00 98.01           O  
ATOM   4651  SG  CYS A 291       7.908 -37.199 -20.262  1.00 98.01           S  
ATOM   4652  HG  CYS A 291       9.149 -37.602 -20.547  1.00 98.01           H  
ATOM   4653  N   PHE A 292       9.456 -32.686 -21.077  1.00 98.23           N  
ATOM   4654  H   PHE A 292      10.207 -33.237 -20.687  1.00 98.23           H  
ATOM   4655  CA  PHE A 292       9.577 -31.233 -20.996  1.00 98.23           C  
ATOM   4656  HA  PHE A 292       8.755 -30.842 -20.396  1.00 98.23           H  
ATOM   4657  C   PHE A 292       9.483 -30.588 -22.384  1.00 98.23           C  
ATOM   4658  CB  PHE A 292      10.896 -30.891 -20.291  1.00 98.23           C  
ATOM   4659  HB2 PHE A 292      11.735 -31.175 -20.925  1.00 98.23           H  
ATOM   4660  HB3 PHE A 292      10.966 -31.481 -19.378  1.00 98.23           H  
ATOM   4661  O   PHE A 292       8.672 -29.688 -22.596  1.00 98.23           O  
ATOM   4662  CG  PHE A 292      11.022 -29.429 -19.918  1.00 98.23           C  
ATOM   4663  CD1 PHE A 292      11.422 -28.482 -20.879  1.00 98.23           C  
ATOM   4664  HD1 PHE A 292      11.644 -28.798 -21.887  1.00 98.23           H  
ATOM   4665  CD2 PHE A 292      10.727 -29.010 -18.608  1.00 98.23           C  
ATOM   4666  HD2 PHE A 292      10.405 -29.726 -17.867  1.00 98.23           H  
ATOM   4667  CE1 PHE A 292      11.527 -27.123 -20.536  1.00 98.23           C  
ATOM   4668  HE1 PHE A 292      11.827 -26.397 -21.277  1.00 98.23           H  
ATOM   4669  CE2 PHE A 292      10.832 -27.651 -18.264  1.00 98.23           C  
ATOM   4670  HE2 PHE A 292      10.587 -27.324 -17.264  1.00 98.23           H  
ATOM   4671  CZ  PHE A 292      11.231 -26.708 -19.226  1.00 98.23           C  
ATOM   4672  HZ  PHE A 292      11.298 -25.664 -18.959  1.00 98.23           H  
ATOM   4673  N   LYS A 293      10.227 -31.110 -23.371  1.00 97.98           N  
ATOM   4674  H   LYS A 293      10.877 -31.847 -23.135  1.00 97.98           H  
ATOM   4675  CA  LYS A 293      10.156 -30.644 -24.765  1.00 97.98           C  
ATOM   4676  HA  LYS A 293      10.315 -29.566 -24.771  1.00 97.98           H  
ATOM   4677  C   LYS A 293       8.772 -30.856 -25.370  1.00 97.98           C  
ATOM   4678  CB  LYS A 293      11.261 -31.316 -25.597  1.00 97.98           C  
ATOM   4679  HB2 LYS A 293      12.218 -31.157 -25.101  1.00 97.98           H  
ATOM   4680  HB3 LYS A 293      11.071 -32.389 -25.643  1.00 97.98           H  
ATOM   4681  O   LYS A 293       8.277 -29.982 -26.077  1.00 97.98           O  
ATOM   4682  CG  LYS A 293      11.347 -30.744 -27.023  1.00 97.98           C  
ATOM   4683  HG2 LYS A 293      10.384 -30.851 -27.524  1.00 97.98           H  
ATOM   4684  HG3 LYS A 293      11.596 -29.684 -26.965  1.00 97.98           H  
ATOM   4685  CD  LYS A 293      12.406 -31.472 -27.862  1.00 97.98           C  
ATOM   4686  HD2 LYS A 293      13.375 -31.392 -27.368  1.00 97.98           H  
ATOM   4687  HD3 LYS A 293      12.138 -32.526 -27.938  1.00 97.98           H  
ATOM   4688  CE  LYS A 293      12.485 -30.856 -29.266  1.00 97.98           C  
ATOM   4689  HE2 LYS A 293      12.709 -29.794 -29.165  1.00 97.98           H  
ATOM   4690  HE3 LYS A 293      11.508 -30.941 -29.740  1.00 97.98           H  
ATOM   4691  NZ  LYS A 293      13.520 -31.512 -30.109  1.00 97.98           N  
ATOM   4692  HZ1 LYS A 293      13.556 -31.086 -31.024  1.00 97.98           H  
ATOM   4693  HZ2 LYS A 293      13.322 -32.495 -30.231  1.00 97.98           H  
ATOM   4694  HZ3 LYS A 293      14.435 -31.421 -29.692  1.00 97.98           H  
ATOM   4695  N   LYS A 294       8.121 -31.992 -25.101  1.00 98.01           N  
ATOM   4696  H   LYS A 294       8.583 -32.682 -24.526  1.00 98.01           H  
ATOM   4697  CA  LYS A 294       6.754 -32.255 -25.575  1.00 98.01           C  
ATOM   4698  HA  LYS A 294       6.732 -32.094 -26.653  1.00 98.01           H  
ATOM   4699  C   LYS A 294       5.751 -31.277 -24.961  1.00 98.01           C  
ATOM   4700  CB  LYS A 294       6.378 -33.720 -25.292  1.00 98.01           C  
ATOM   4701  HB2 LYS A 294       7.127 -34.369 -25.745  1.00 98.01           H  
ATOM   4702  HB3 LYS A 294       6.380 -33.894 -24.216  1.00 98.01           H  
ATOM   4703  O   LYS A 294       4.855 -30.838 -25.684  1.00 98.01           O  
ATOM   4704  CG  LYS A 294       4.996 -34.090 -25.860  1.00 98.01           C  
ATOM   4705  HG2 LYS A 294       4.990 -33.911 -26.935  1.00 98.01           H  
ATOM   4706  HG3 LYS A 294       4.231 -33.467 -25.394  1.00 98.01           H  
ATOM   4707  CD  LYS A 294       4.647 -35.561 -25.590  1.00 98.01           C  
ATOM   4708  HD2 LYS A 294       5.385 -36.201 -26.074  1.00 98.01           H  
ATOM   4709  HD3 LYS A 294       4.675 -35.739 -24.515  1.00 98.01           H  
ATOM   4710  CE  LYS A 294       3.244 -35.882 -26.128  1.00 98.01           C  
ATOM   4711  HE2 LYS A 294       3.232 -35.709 -27.204  1.00 98.01           H  
ATOM   4712  HE3 LYS A 294       2.534 -35.193 -25.672  1.00 98.01           H  
ATOM   4713  NZ  LYS A 294       2.837 -37.282 -25.835  1.00 98.01           N  
ATOM   4714  HZ1 LYS A 294       3.467 -37.947 -26.260  1.00 98.01           H  
ATOM   4715  HZ2 LYS A 294       2.820 -37.450 -24.840  1.00 98.01           H  
ATOM   4716  HZ3 LYS A 294       1.907 -37.464 -26.186  1.00 98.01           H  
ATOM   4717  N   TYR A 295       5.911 -30.938 -23.684  1.00 97.35           N  
ATOM   4718  H   TYR A 295       6.654 -31.380 -23.163  1.00 97.35           H  
ATOM   4719  CA  TYR A 295       5.007 -30.068 -22.935  1.00 97.35           C  
ATOM   4720  HA  TYR A 295       3.981 -30.328 -23.194  1.00 97.35           H  
ATOM   4721  C   TYR A 295       5.200 -28.588 -23.304  1.00 97.35           C  
ATOM   4722  CB  TYR A 295       5.184 -30.350 -21.435  1.00 97.35           C  
ATOM   4723  HB2 TYR A 295       6.137 -29.948 -21.089  1.00 97.35           H  
ATOM   4724  HB3 TYR A 295       5.215 -31.428 -21.279  1.00 97.35           H  
ATOM   4725  O   TYR A 295       4.298 -27.987 -23.888  1.00 97.35           O  
ATOM   4726  CG  TYR A 295       4.064 -29.800 -20.583  1.00 97.35           C  
ATOM   4727  CD1 TYR A 295       4.166 -28.513 -20.023  1.00 97.35           C  
ATOM   4728  HD1 TYR A 295       5.041 -27.905 -20.199  1.00 97.35           H  
ATOM   4729  CD2 TYR A 295       2.917 -30.583 -20.345  1.00 97.35           C  
ATOM   4730  HD2 TYR A 295       2.833 -31.571 -20.772  1.00 97.35           H  
ATOM   4731  CE1 TYR A 295       3.119 -28.003 -19.235  1.00 97.35           C  
ATOM   4732  HE1 TYR A 295       3.189 -27.005 -18.827  1.00 97.35           H  
ATOM   4733  CE2 TYR A 295       1.874 -30.081 -19.543  1.00 97.35           C  
ATOM   4734  HE2 TYR A 295       0.987 -30.666 -19.350  1.00 97.35           H  
ATOM   4735  OH  TYR A 295       0.957 -28.293 -18.239  1.00 97.35           O  
ATOM   4736  HH  TYR A 295       1.109 -27.372 -18.018  1.00 97.35           H  
ATOM   4737  CZ  TYR A 295       1.971 -28.786 -18.994  1.00 97.35           C  
ATOM   4738  N   PHE A 296       6.404 -28.045 -23.081  1.00 96.39           N  
ATOM   4739  H   PHE A 296       7.106 -28.618 -22.636  1.00 96.39           H  
ATOM   4740  CA  PHE A 296       6.726 -26.622 -23.258  1.00 96.39           C  
ATOM   4741  HA  PHE A 296       5.820 -26.052 -23.054  1.00 96.39           H  
ATOM   4742  C   PHE A 296       7.180 -26.222 -24.666  1.00 96.39           C  
ATOM   4743  CB  PHE A 296       7.783 -26.201 -22.229  1.00 96.39           C  
ATOM   4744  HB2 PHE A 296       8.113 -25.187 -22.456  1.00 96.39           H  
ATOM   4745  HB3 PHE A 296       8.654 -26.851 -22.319  1.00 96.39           H  
ATOM   4746  O   PHE A 296       7.347 -25.037 -24.952  1.00 96.39           O  
ATOM   4747  CG  PHE A 296       7.288 -26.193 -20.801  1.00 96.39           C  
ATOM   4748  CD1 PHE A 296       6.267 -25.305 -20.415  1.00 96.39           C  
ATOM   4749  HD1 PHE A 296       5.825 -24.630 -21.133  1.00 96.39           H  
ATOM   4750  CD2 PHE A 296       7.861 -27.048 -19.845  1.00 96.39           C  
ATOM   4751  HD2 PHE A 296       8.647 -27.731 -20.133  1.00 96.39           H  
ATOM   4752  CE1 PHE A 296       5.825 -25.277 -19.084  1.00 96.39           C  
ATOM   4753  HE1 PHE A 296       5.049 -24.588 -18.785  1.00 96.39           H  
ATOM   4754  CE2 PHE A 296       7.429 -27.004 -18.509  1.00 96.39           C  
ATOM   4755  HE2 PHE A 296       7.889 -27.645 -17.771  1.00 96.39           H  
ATOM   4756  CZ  PHE A 296       6.406 -26.121 -18.127  1.00 96.39           C  
ATOM   4757  HZ  PHE A 296       6.073 -26.081 -17.100  1.00 96.39           H  
ATOM   4758  N   LYS A 297       7.408 -27.197 -25.555  1.00 96.41           N  
ATOM   4759  H   LYS A 297       7.282 -28.145 -25.231  1.00 96.41           H  
ATOM   4760  CA  LYS A 297       7.931 -26.997 -26.924  1.00 96.41           C  
ATOM   4761  HA  LYS A 297       8.050 -27.984 -27.372  1.00 96.41           H  
ATOM   4762  C   LYS A 297       9.347 -26.409 -26.990  1.00 96.41           C  
ATOM   4763  CB  LYS A 297       6.918 -26.238 -27.805  1.00 96.41           C  
ATOM   4764  HB2 LYS A 297       6.912 -25.186 -27.520  1.00 96.41           H  
ATOM   4765  HB3 LYS A 297       7.250 -26.291 -28.842  1.00 96.41           H  
ATOM   4766  O   LYS A 297       9.785 -25.989 -28.054  1.00 96.41           O  
ATOM   4767  CG  LYS A 297       5.478 -26.771 -27.727  1.00 96.41           C  
ATOM   4768  HG2 LYS A 297       4.868 -26.214 -28.438  1.00 96.41           H  
ATOM   4769  HG3 LYS A 297       5.078 -26.593 -26.729  1.00 96.41           H  
ATOM   4770  CD  LYS A 297       5.351 -28.263 -28.047  1.00 96.41           C  
ATOM   4771  HD2 LYS A 297       5.898 -28.843 -27.305  1.00 96.41           H  
ATOM   4772  HD3 LYS A 297       5.750 -28.465 -29.041  1.00 96.41           H  
ATOM   4773  CE  LYS A 297       3.867 -28.629 -27.984  1.00 96.41           C  
ATOM   4774  HE2 LYS A 297       3.340 -28.120 -28.790  1.00 96.41           H  
ATOM   4775  HE3 LYS A 297       3.470 -28.263 -27.037  1.00 96.41           H  
ATOM   4776  NZ  LYS A 297       3.666 -30.091 -28.067  1.00 96.41           N  
ATOM   4777  HZ1 LYS A 297       2.680 -30.308 -28.045  1.00 96.41           H  
ATOM   4778  HZ2 LYS A 297       4.085 -30.471 -28.904  1.00 96.41           H  
ATOM   4779  HZ3 LYS A 297       4.088 -30.509 -27.251  1.00 96.41           H  
ATOM   4780  N   THR A 298      10.090 -26.472 -25.887  1.00 93.45           N  
ATOM   4781  H   THR A 298       9.657 -26.836 -25.051  1.00 93.45           H  
ATOM   4782  CA  THR A 298      11.503 -26.083 -25.782  1.00 93.45           C  
ATOM   4783  HA  THR A 298      11.959 -26.132 -26.770  1.00 93.45           H  
ATOM   4784  C   THR A 298      12.251 -27.057 -24.870  1.00 93.45           C  
ATOM   4785  CB  THR A 298      11.625 -24.631 -25.302  1.00 93.45           C  
ATOM   4786  HB  THR A 298      11.000 -24.001 -25.935  1.00 93.45           H  
ATOM   4787  O   THR A 298      11.626 -27.781 -24.099  1.00 93.45           O  
ATOM   4788  CG2 THR A 298      11.234 -24.412 -23.841  1.00 93.45           C  
ATOM   4789 HG21 THR A 298      11.230 -23.344 -23.627  1.00 93.45           H  
ATOM   4790 HG22 THR A 298      11.943 -24.906 -23.176  1.00 93.45           H  
ATOM   4791 HG23 THR A 298      10.231 -24.800 -23.662  1.00 93.45           H  
ATOM   4792  OG1 THR A 298      12.961 -24.229 -25.453  1.00 93.45           O  
ATOM   4793  HG1 THR A 298      12.977 -23.285 -25.278  1.00 93.45           H  
ATOM   4794  N   THR A 299      13.578 -27.144 -24.969  1.00 95.31           N  
ATOM   4795  H   THR A 299      14.053 -26.408 -25.471  1.00 95.31           H  
ATOM   4796  CA  THR A 299      14.365 -28.064 -24.123  1.00 95.31           C  
ATOM   4797  HA  THR A 299      13.760 -28.952 -23.936  1.00 95.31           H  
ATOM   4798  C   THR A 299      14.696 -27.430 -22.767  1.00 95.31           C  
ATOM   4799  CB  THR A 299      15.657 -28.542 -24.802  1.00 95.31           C  
ATOM   4800  HB  THR A 299      16.067 -29.346 -24.191  1.00 95.31           H  
ATOM   4801  O   THR A 299      14.794 -26.204 -22.703  1.00 95.31           O  
ATOM   4802  CG2 THR A 299      15.423 -29.109 -26.202  1.00 95.31           C  
ATOM   4803 HG21 THR A 299      15.081 -28.325 -26.878  1.00 95.31           H  
ATOM   4804 HG22 THR A 299      14.678 -29.902 -26.146  1.00 95.31           H  
ATOM   4805 HG23 THR A 299      16.359 -29.522 -26.577  1.00 95.31           H  
ATOM   4806  OG1 THR A 299      16.635 -27.529 -24.865  1.00 95.31           O  
ATOM   4807  HG1 THR A 299      16.398 -26.847 -25.497  1.00 95.31           H  
ATOM   4808  N   PRO A 300      14.952 -28.217 -21.699  1.00 95.66           N  
ATOM   4809  CA  PRO A 300      15.420 -27.669 -20.424  1.00 95.66           C  
ATOM   4810  HA  PRO A 300      14.615 -27.083 -19.979  1.00 95.66           H  
ATOM   4811  C   PRO A 300      16.663 -26.779 -20.565  1.00 95.66           C  
ATOM   4812  CB  PRO A 300      15.706 -28.885 -19.537  1.00 95.66           C  
ATOM   4813  HB2 PRO A 300      15.540 -28.668 -18.482  1.00 95.66           H  
ATOM   4814  HB3 PRO A 300      16.725 -29.240 -19.695  1.00 95.66           H  
ATOM   4815  O   PRO A 300      16.731 -25.718 -19.957  1.00 95.66           O  
ATOM   4816  CG  PRO A 300      14.725 -29.928 -20.063  1.00 95.66           C  
ATOM   4817  HG2 PRO A 300      13.736 -29.734 -19.647  1.00 95.66           H  
ATOM   4818  HG3 PRO A 300      15.043 -30.943 -19.827  1.00 95.66           H  
ATOM   4819  CD  PRO A 300      14.727 -29.654 -21.569  1.00 95.66           C  
ATOM   4820  HD2 PRO A 300      13.775 -29.960 -22.002  1.00 95.66           H  
ATOM   4821  HD3 PRO A 300      15.551 -30.193 -22.036  1.00 95.66           H  
ATOM   4822  N   SER A 301      17.624 -27.158 -21.415  1.00 91.61           N  
ATOM   4823  H   SER A 301      17.551 -28.053 -21.878  1.00 91.61           H  
ATOM   4824  CA  SER A 301      18.841 -26.368 -21.651  1.00 91.61           C  
ATOM   4825  HA  SER A 301      19.318 -26.157 -20.695  1.00 91.61           H  
ATOM   4826  C   SER A 301      18.556 -25.026 -22.326  1.00 91.61           C  
ATOM   4827  CB  SER A 301      19.819 -27.160 -22.521  1.00 91.61           C  
ATOM   4828  HB2 SER A 301      20.734 -26.585 -22.662  1.00 91.61           H  
ATOM   4829  HB3 SER A 301      19.366 -27.348 -23.495  1.00 91.61           H  
ATOM   4830  O   SER A 301      19.171 -24.028 -21.971  1.00 91.61           O  
ATOM   4831  OG  SER A 301      20.125 -28.397 -21.908  1.00 91.61           O  
ATOM   4832  HG  SER A 301      20.801 -28.251 -21.242  1.00 91.61           H  
ATOM   4833  N   THR A 302      17.623 -24.982 -23.281  1.00 89.09           N  
ATOM   4834  H   THR A 302      17.156 -25.837 -23.549  1.00 89.09           H  
ATOM   4835  CA  THR A 302      17.179 -23.724 -23.903  1.00 89.09           C  
ATOM   4836  HA  THR A 302      18.048 -23.152 -24.228  1.00 89.09           H  
ATOM   4837  C   THR A 302      16.411 -22.858 -22.906  1.00 89.09           C  
ATOM   4838  CB  THR A 302      16.283 -24.003 -25.117  1.00 89.09           C  
ATOM   4839  HB  THR A 302      15.363 -24.471 -24.767  1.00 89.09           H  
ATOM   4840  O   THR A 302      16.597 -21.648 -22.886  1.00 89.09           O  
ATOM   4841  CG2 THR A 302      15.945 -22.740 -25.906  1.00 89.09           C  
ATOM   4842 HG21 THR A 302      16.852 -22.200 -26.173  1.00 89.09           H  
ATOM   4843 HG22 THR A 302      15.318 -22.088 -25.298  1.00 89.09           H  
ATOM   4844 HG23 THR A 302      15.391 -23.000 -26.808  1.00 89.09           H  
ATOM   4845  OG1 THR A 302      16.905 -24.891 -26.022  1.00 89.09           O  
ATOM   4846  HG1 THR A 302      17.417 -24.343 -26.621  1.00 89.09           H  
ATOM   4847  N   PHE A 303      15.584 -23.475 -22.058  1.00 89.02           N  
ATOM   4848  H   PHE A 303      15.462 -24.474 -22.140  1.00 89.02           H  
ATOM   4849  CA  PHE A 303      14.833 -22.783 -21.013  1.00 89.02           C  
ATOM   4850  HA  PHE A 303      14.232 -21.995 -21.467  1.00 89.02           H  
ATOM   4851  C   PHE A 303      15.760 -22.106 -19.990  1.00 89.02           C  
ATOM   4852  CB  PHE A 303      13.888 -23.797 -20.351  1.00 89.02           C  
ATOM   4853  HB2 PHE A 303      13.284 -24.268 -21.126  1.00 89.02           H  
ATOM   4854  HB3 PHE A 303      14.471 -24.583 -19.871  1.00 89.02           H  
ATOM   4855  O   PHE A 303      15.561 -20.940 -19.672  1.00 89.02           O  
ATOM   4856  CG  PHE A 303      12.965 -23.199 -19.312  1.00 89.02           C  
ATOM   4857  CD1 PHE A 303      13.435 -22.936 -18.012  1.00 89.02           C  
ATOM   4858  HD1 PHE A 303      14.463 -23.140 -17.750  1.00 89.02           H  
ATOM   4859  CD2 PHE A 303      11.629 -22.915 -19.641  1.00 89.02           C  
ATOM   4860  HD2 PHE A 303      11.256 -23.139 -20.629  1.00 89.02           H  
ATOM   4861  CE1 PHE A 303      12.583 -22.356 -17.059  1.00 89.02           C  
ATOM   4862  HE1 PHE A 303      12.958 -22.121 -16.074  1.00 89.02           H  
ATOM   4863  CE2 PHE A 303      10.770 -22.362 -18.676  1.00 89.02           C  
ATOM   4864  HE2 PHE A 303       9.734 -22.173 -18.914  1.00 89.02           H  
ATOM   4865  CZ  PHE A 303      11.252 -22.061 -17.392  1.00 89.02           C  
ATOM   4866  HZ  PHE A 303      10.602 -21.610 -16.657  1.00 89.02           H  
ATOM   4867  N   ILE A 304      16.798 -22.811 -19.516  1.00 86.84           N  
ATOM   4868  H   ILE A 304      16.882 -23.778 -19.796  1.00 86.84           H  
ATOM   4869  CA  ILE A 304      17.767 -22.287 -18.533  1.00 86.84           C  
ATOM   4870  HA  ILE A 304      17.238 -22.027 -17.617  1.00 86.84           H  
ATOM   4871  C   ILE A 304      18.441 -21.005 -19.026  1.00 86.84           C  
ATOM   4872  CB  ILE A 304      18.837 -23.358 -18.201  1.00 86.84           C  
ATOM   4873  HB  ILE A 304      19.172 -23.802 -19.138  1.00 86.84           H  
ATOM   4874  O   ILE A 304      18.600 -20.081 -18.234  1.00 86.84           O  
ATOM   4875  CG1 ILE A 304      18.235 -24.465 -17.309  1.00 86.84           C  
ATOM   4876 HG12 ILE A 304      17.252 -24.749 -17.684  1.00 86.84           H  
ATOM   4877 HG13 ILE A 304      18.097 -24.082 -16.298  1.00 86.84           H  
ATOM   4878  CG2 ILE A 304      20.076 -22.768 -17.490  1.00 86.84           C  
ATOM   4879 HG21 ILE A 304      20.823 -23.536 -17.289  1.00 86.84           H  
ATOM   4880 HG22 ILE A 304      20.573 -22.019 -18.107  1.00 86.84           H  
ATOM   4881 HG23 ILE A 304      19.785 -22.312 -16.544  1.00 86.84           H  
ATOM   4882  CD1 ILE A 304      19.111 -25.728 -17.253  1.00 86.84           C  
ATOM   4883 HD11 ILE A 304      19.209 -26.154 -18.251  1.00 86.84           H  
ATOM   4884 HD12 ILE A 304      20.101 -25.507 -16.853  1.00 86.84           H  
ATOM   4885 HD13 ILE A 304      18.661 -26.469 -16.592  1.00 86.84           H  
ATOM   4886  N   LYS A 305      18.841 -20.956 -20.306  1.00 77.72           N  
ATOM   4887  H   LYS A 305      18.641 -21.746 -20.903  1.00 77.72           H  
ATOM   4888  CA  LYS A 305      19.590 -19.819 -20.862  1.00 77.72           C  
ATOM   4889  HA  LYS A 305      20.522 -19.687 -20.311  1.00 77.72           H  
ATOM   4890  C   LYS A 305      18.857 -18.492 -20.693  1.00 77.72           C  
ATOM   4891  CB  LYS A 305      19.911 -20.041 -22.345  1.00 77.72           C  
ATOM   4892  HB2 LYS A 305      20.259 -19.097 -22.765  1.00 77.72           H  
ATOM   4893  HB3 LYS A 305      19.007 -20.335 -22.878  1.00 77.72           H  
ATOM   4894  O   LYS A 305      19.503 -17.499 -20.446  1.00 77.72           O  
ATOM   4895  CG  LYS A 305      21.012 -21.088 -22.541  1.00 77.72           C  
ATOM   4896  HG2 LYS A 305      20.689 -22.051 -22.146  1.00 77.72           H  
ATOM   4897  HG3 LYS A 305      21.908 -20.771 -22.009  1.00 77.72           H  
ATOM   4898  CD  LYS A 305      21.328 -21.216 -24.032  1.00 77.72           C  
ATOM   4899  HD2 LYS A 305      21.667 -20.245 -24.391  1.00 77.72           H  
ATOM   4900  HD3 LYS A 305      20.424 -21.496 -24.572  1.00 77.72           H  
ATOM   4901  CE  LYS A 305      22.422 -22.258 -24.259  1.00 77.72           C  
ATOM   4902  HE2 LYS A 305      22.034 -23.242 -23.995  1.00 77.72           H  
ATOM   4903  HE3 LYS A 305      23.253 -22.028 -23.592  1.00 77.72           H  
ATOM   4904  NZ  LYS A 305      22.877 -22.216 -25.667  1.00 77.72           N  
ATOM   4905  HZ1 LYS A 305      22.106 -22.378 -26.298  1.00 77.72           H  
ATOM   4906  HZ2 LYS A 305      23.619 -22.881 -25.836  1.00 77.72           H  
ATOM   4907  HZ3 LYS A 305      23.231 -21.291 -25.864  1.00 77.72           H  
ATOM   4908  N   MET A 306      17.530 -18.489 -20.758  1.00 70.87           N  
ATOM   4909  H   MET A 306      17.048 -19.365 -20.904  1.00 70.87           H  
ATOM   4910  CA  MET A 306      16.739 -17.260 -20.627  1.00 70.87           C  
ATOM   4911  HA  MET A 306      17.299 -16.415 -21.029  1.00 70.87           H  
ATOM   4912  C   MET A 306      16.374 -16.874 -19.208  1.00 70.87           C  
ATOM   4913  CB  MET A 306      15.439 -17.448 -21.401  1.00 70.87           C  
ATOM   4914  HB2 MET A 306      15.083 -18.474 -21.317  1.00 70.87           H  
ATOM   4915  HB3 MET A 306      14.663 -16.774 -21.036  1.00 70.87           H  
ATOM   4916  O   MET A 306      15.915 -15.764 -18.972  1.00 70.87           O  
ATOM   4917  CG  MET A 306      15.725 -17.103 -22.837  1.00 70.87           C  
ATOM   4918  HG2 MET A 306      14.850 -17.385 -23.422  1.00 70.87           H  
ATOM   4919  HG3 MET A 306      16.603 -17.649 -23.182  1.00 70.87           H  
ATOM   4920  SD  MET A 306      15.910 -15.352 -23.125  1.00 70.87           S  
ATOM   4921  CE  MET A 306      16.863 -15.539 -24.613  1.00 70.87           C  
ATOM   4922  HE1 MET A 306      16.223 -15.916 -25.411  1.00 70.87           H  
ATOM   4923  HE2 MET A 306      17.702 -16.211 -24.434  1.00 70.87           H  
ATOM   4924  HE3 MET A 306      17.259 -14.549 -24.836  1.00 70.87           H  
ATOM   4925  N   ALA A 307      16.471 -17.817 -18.280  1.00 65.54           N  
ATOM   4926  H   ALA A 307      16.896 -18.702 -18.515  1.00 65.54           H  
ATOM   4927  CA  ALA A 307      15.966 -17.613 -16.937  1.00 65.54           C  
ATOM   4928  HA  ALA A 307      15.169 -16.869 -16.948  1.00 65.54           H  
ATOM   4929  C   ALA A 307      17.020 -17.105 -15.947  1.00 65.54           C  
ATOM   4930  CB  ALA A 307      15.372 -18.934 -16.478  1.00 65.54           C  
ATOM   4931  HB1 ALA A 307      14.526 -19.213 -17.106  1.00 65.54           H  
ATOM   4932  HB2 ALA A 307      15.048 -18.759 -15.452  1.00 65.54           H  
ATOM   4933  HB3 ALA A 307      16.132 -19.715 -16.489  1.00 65.54           H  
ATOM   4934  O   ALA A 307      16.640 -16.641 -14.879  1.00 65.54           O  
ATOM   4935  N   ASN A 308      18.309 -17.251 -16.273  1.00 61.87           N  
ATOM   4936  H   ASN A 308      18.528 -17.558 -17.210  1.00 61.87           H  
ATOM   4937  CA  ASN A 308      19.433 -17.002 -15.365  1.00 61.87           C  
ATOM   4938  HA  ASN A 308      19.055 -16.551 -14.446  1.00 61.87           H
[truncated: 404,686 more chars]
