# Supplementary material for: HilE represses the activity of the Salmonella virulence regulator HilD via a mechanism distinct from that of intestinal long-chain fatty acids
Source: J Biol Chem. 2023 Oct 27;299(12):105387. doi: 10.1016/j.jbc.2023.105387 (PMC10696396; doi:10.1016/j.jbc.2023.105387)
Supplement: Dataset S2 [file mmc3.zip › S5 Dataset/ranked_11.pdb]

ATOM      1  N   MET A   1      35.127 -20.501 -94.394  1.00 19.23           N  
ATOM      2  H   MET A   1      34.636 -19.684 -94.059  1.00 19.23           H  
ATOM      3  H2  MET A   1      34.690 -20.832 -95.242  1.00 19.23           H  
ATOM      4  H3  MET A   1      36.086 -20.246 -94.583  1.00 19.23           H  
ATOM      5  CA  MET A   1      35.075 -21.542 -93.350  1.00 19.23           C  
ATOM      6  HA  MET A   1      34.024 -21.776 -93.184  1.00 19.23           H  
ATOM      7  C   MET A   1      35.528 -20.947 -92.018  1.00 19.23           C  
ATOM      8  CB  MET A   1      35.752 -22.861 -93.778  1.00 19.23           C  
ATOM      9  HB2 MET A   1      36.249 -22.732 -94.740  1.00 19.23           H  
ATOM     10  HB3 MET A   1      36.513 -23.178 -93.066  1.00 19.23           H  
ATOM     11  O   MET A   1      34.773 -20.134 -91.516  1.00 19.23           O  
ATOM     12  CG  MET A   1      34.729 -23.992 -93.902  1.00 19.23           C  
ATOM     13  HG2 MET A   1      34.145 -24.051 -92.983  1.00 19.23           H  
ATOM     14  HG3 MET A   1      34.057 -23.784 -94.734  1.00 19.23           H  
ATOM     15  SD  MET A   1      35.522 -25.594 -94.173  1.00 19.23           S  
ATOM     16  CE  MET A   1      34.075 -26.674 -94.318  1.00 19.23           C  
ATOM     17  HE1 MET A   1      33.475 -26.612 -93.411  1.00 19.23           H  
ATOM     18  HE2 MET A   1      33.474 -26.375 -95.177  1.00 19.23           H  
ATOM     19  HE3 MET A   1      34.408 -27.703 -94.455  1.00 19.23           H  
ATOM     20  N   GLU A   2      36.692 -21.295 -91.463  1.00 18.06           N  
ATOM     21  H   GLU A   2      37.316 -21.899 -91.978  1.00 18.06           H  
ATOM     22  CA  GLU A   2      36.832 -21.429 -90.001  1.00 18.06           C  
ATOM     23  HA  GLU A   2      35.872 -21.732 -89.583  1.00 18.06           H  
ATOM     24  C   GLU A   2      37.252 -20.192 -89.183  1.00 18.06           C  
ATOM     25  CB  GLU A   2      37.826 -22.562 -89.699  1.00 18.06           C  
ATOM     26  HB2 GLU A   2      38.747 -22.346 -90.240  1.00 18.06           H  
ATOM     27  HB3 GLU A   2      38.039 -22.557 -88.630  1.00 18.06           H  
ATOM     28  O   GLU A   2      36.496 -19.753 -88.326  1.00 18.06           O  
ATOM     29  CG  GLU A   2      37.351 -23.972 -90.054  1.00 18.06           C  
ATOM     30  HG2 GLU A   2      37.113 -24.017 -91.117  1.00 18.06           H  
ATOM     31  HG3 GLU A   2      36.442 -24.190 -89.493  1.00 18.06           H  
ATOM     32  CD  GLU A   2      38.435 -25.014 -89.736  1.00 18.06           C  
ATOM     33  OE1 GLU A   2      38.050 -26.157 -89.423  1.00 18.06           O  
ATOM     34  OE2 GLU A   2      39.633 -24.655 -89.840  1.00 18.06           O  
ATOM     35  N   ASN A   3      38.524 -19.788 -89.261  1.00 19.74           N  
ATOM     36  H   ASN A   3      39.015 -20.013 -90.114  1.00 19.74           H  
ATOM     37  CA  ASN A   3      39.341 -19.945 -88.047  1.00 19.74           C  
ATOM     38  HA  ASN A   3      38.743 -20.549 -87.364  1.00 19.74           H  
ATOM     39  C   ASN A   3      39.651 -18.689 -87.202  1.00 19.74           C  
ATOM     40  CB  ASN A   3      40.606 -20.775 -88.415  1.00 19.74           C  
ATOM     41  HB2 ASN A   3      41.513 -20.204 -88.217  1.00 19.74           H  
ATOM     42  HB3 ASN A   3      40.612 -21.004 -89.481  1.00 19.74           H  
ATOM     43  O   ASN A   3      39.272 -17.560 -87.495  1.00 19.74           O  
ATOM     44  CG  ASN A   3      40.703 -22.100 -87.668  1.00 19.74           C  
ATOM     45  ND2 ASN A   3      41.443 -23.052 -88.171  1.00 19.74           N  
ATOM     46 HD21 ASN A   3      41.670 -23.036 -89.155  1.00 19.74           H  
ATOM     47 HD22 ASN A   3      41.255 -23.963 -87.777  1.00 19.74           H  
ATOM     48  OD1 ASN A   3      40.120 -22.283 -86.616  1.00 19.74           O  
ATOM     49  N   VAL A   4      40.385 -18.984 -86.127  1.00 20.62           N  
ATOM     50  H   VAL A   4      40.610 -19.968 -86.078  1.00 20.62           H  
ATOM     51  CA  VAL A   4      40.730 -18.268 -84.887  1.00 20.62           C  
ATOM     52  HA  VAL A   4      39.837 -18.274 -84.262  1.00 20.62           H  
ATOM     53  C   VAL A   4      41.173 -16.799 -85.020  1.00 20.62           C  
ATOM     54  CB  VAL A   4      41.830 -19.087 -84.147  1.00 20.62           C  
ATOM     55  HB  VAL A   4      42.816 -18.826 -84.532  1.00 20.62           H  
ATOM     56  O   VAL A   4      42.346 -16.466 -84.855  1.00 20.62           O  
ATOM     57  CG1 VAL A   4      41.799 -18.793 -82.643  1.00 20.62           C  
ATOM     58 HG11 VAL A   4      41.933 -17.726 -82.466  1.00 20.62           H  
ATOM     59 HG12 VAL A   4      40.847 -19.113 -82.217  1.00 20.62           H  
ATOM     60 HG13 VAL A   4      42.610 -19.323 -82.143  1.00 20.62           H  
ATOM     61  CG2 VAL A   4      41.713 -20.611 -84.315  1.00 20.62           C  
ATOM     62 HG21 VAL A   4      42.401 -21.114 -83.635  1.00 20.62           H  
ATOM     63 HG22 VAL A   4      41.995 -20.906 -85.325  1.00 20.62           H  
ATOM     64 HG23 VAL A   4      40.699 -20.945 -84.096  1.00 20.62           H  
ATOM     65  N   THR A   5      40.257 -15.858 -85.238  1.00 24.13           N  
ATOM     66  H   THR A   5      39.323 -16.113 -85.529  1.00 24.13           H  
ATOM     67  CA  THR A   5      40.589 -14.435 -85.043  1.00 24.13           C  
ATOM     68  HA  THR A   5      41.560 -14.239 -85.498  1.00 24.13           H  
ATOM     69  C   THR A   5      40.726 -14.137 -83.546  1.00 24.13           C  
ATOM     70  CB  THR A   5      39.590 -13.502 -85.737  1.00 24.13           C  
ATOM     71  HB  THR A   5      39.676 -12.502 -85.311  1.00 24.13           H  
ATOM     72  O   THR A   5      39.727 -14.007 -82.840  1.00 24.13           O  
ATOM     73  CG2 THR A   5      39.888 -13.417 -87.233  1.00 24.13           C  
ATOM     74 HG21 THR A   5      40.889 -13.019 -87.395  1.00 24.13           H  
ATOM     75 HG22 THR A   5      39.162 -12.757 -87.708  1.00 24.13           H  
ATOM     76 HG23 THR A   5      39.813 -14.407 -87.683  1.00 24.13           H  
ATOM     77  OG1 THR A   5      38.271 -13.966 -85.576  1.00 24.13           O  
ATOM     78  HG1 THR A   5      38.103 -14.006 -84.632  1.00 24.13           H  
ATOM     79  N   PHE A   6      41.972 -14.091 -83.056  1.00 22.32           N  
ATOM     80  H   PHE A   6      42.721 -14.313 -83.697  1.00 22.32           H  
ATOM     81  CA  PHE A   6      42.326 -13.961 -81.636  1.00 22.32           C  
ATOM     82  HA  PHE A   6      41.891 -14.808 -81.106  1.00 22.32           H  
ATOM     83  C   PHE A   6      41.749 -12.681 -81.007  1.00 22.32           C  
ATOM     84  CB  PHE A   6      43.855 -14.043 -81.461  1.00 22.32           C  
ATOM     85  HB2 PHE A   6      44.353 -13.637 -82.341  1.00 22.32           H  
ATOM     86  HB3 PHE A   6      44.144 -13.409 -80.622  1.00 22.32           H  
ATOM     87  O   PHE A   6      42.166 -11.562 -81.306  1.00 22.32           O  
ATOM     88  CG  PHE A   6      44.378 -15.441 -81.177  1.00 22.32           C  
ATOM     89  CD1 PHE A   6      44.573 -15.856 -79.845  1.00 22.32           C  
ATOM     90  HD1 PHE A   6      44.355 -15.182 -79.030  1.00 22.32           H  
ATOM     91  CD2 PHE A   6      44.665 -16.331 -82.230  1.00 22.32           C  
ATOM     92  HD2 PHE A   6      44.510 -16.029 -83.256  1.00 22.32           H  
ATOM     93  CE1 PHE A   6      45.055 -17.148 -79.567  1.00 22.32           C  
ATOM     94  HE1 PHE A   6      45.203 -17.463 -78.544  1.00 22.32           H  
ATOM     95  CE2 PHE A   6      45.148 -17.622 -81.951  1.00 22.32           C  
ATOM     96  HE2 PHE A   6      45.363 -18.302 -82.763  1.00 22.32           H  
ATOM     97  CZ  PHE A   6      45.343 -18.032 -80.621  1.00 22.32           C  
ATOM     98  HZ  PHE A   6      45.711 -19.025 -80.410  1.00 22.32           H  
ATOM     99  N   VAL A   7      40.777 -12.868 -80.112  1.00 23.43           N  
ATOM    100  H   VAL A   7      40.471 -13.817 -79.952  1.00 23.43           H  
ATOM    101  CA  VAL A   7      40.016 -11.805 -79.444  1.00 23.43           C  
ATOM    102  HA  VAL A   7      39.822 -11.009 -80.162  1.00 23.43           H  
ATOM    103  C   VAL A   7      40.859 -11.241 -78.298  1.00 23.43           C  
ATOM    104  CB  VAL A   7      38.655 -12.353 -78.949  1.00 23.43           C  
ATOM    105  HB  VAL A   7      38.816 -13.042 -78.120  1.00 23.43           H  
ATOM    106  O   VAL A   7      40.927 -11.830 -77.224  1.00 23.43           O  
ATOM    107  CG1 VAL A   7      37.747 -11.213 -78.471  1.00 23.43           C  
ATOM    108 HG11 VAL A   7      36.804 -11.621 -78.107  1.00 23.43           H  
ATOM    109 HG12 VAL A   7      37.548 -10.521 -79.290  1.00 23.43           H  
ATOM    110 HG13 VAL A   7      38.226 -10.676 -77.652  1.00 23.43           H  
ATOM    111  CG2 VAL A   7      37.900 -13.120 -80.046  1.00 23.43           C  
ATOM    112 HG21 VAL A   7      37.792 -12.497 -80.933  1.00 23.43           H  
ATOM    113 HG22 VAL A   7      38.433 -14.032 -80.315  1.00 23.43           H  
ATOM    114 HG23 VAL A   7      36.911 -13.406 -79.686  1.00 23.43           H  
ATOM    115  N   SER A   8      41.581 -10.142 -78.532  1.00 23.95           N  
ATOM    116  H   SER A   8      41.567  -9.749 -79.462  1.00 23.95           H  
ATOM    117  CA  SER A   8      42.493  -9.590 -77.518  1.00 23.95           C  
ATOM    118  HA  SER A   8      43.165 -10.396 -77.222  1.00 23.95           H  
ATOM    119  C   SER A   8      41.754  -9.119 -76.250  1.00 23.95           C  
ATOM    120  CB  SER A   8      43.363  -8.483 -78.107  1.00 23.95           C  
ATOM    121  HB2 SER A   8      43.861  -8.853 -79.004  1.00 23.95           H  
ATOM    122  HB3 SER A   8      42.740  -7.628 -78.369  1.00 23.95           H  
ATOM    123  O   SER A   8      40.679  -8.520 -76.315  1.00 23.95           O  
ATOM    124  OG  SER A   8      44.338  -8.093 -77.159  1.00 23.95           O  
ATOM    125  HG  SER A   8      44.916  -7.441 -77.562  1.00 23.95           H  
ATOM    126  N   ASN A   9      42.351  -9.405 -75.087  1.00 22.87           N  
ATOM    127  H   ASN A   9      43.265  -9.831 -75.157  1.00 22.87           H  
ATOM    128  CA  ASN A   9      41.759  -9.321 -73.747  1.00 22.87           C  
ATOM    129  HA  ASN A   9      40.774  -9.788 -73.774  1.00 22.87           H  
ATOM    130  C   ASN A   9      41.569  -7.873 -73.255  1.00 22.87           C  
ATOM    131  CB  ASN A   9      42.660 -10.112 -72.771  1.00 22.87           C  
ATOM    132  HB2 ASN A   9      43.706  -9.861 -72.950  1.00 22.87           H  
ATOM    133  HB3 ASN A   9      42.422  -9.821 -71.748  1.00 22.87           H  
ATOM    134  O   ASN A   9      42.448  -7.296 -72.619  1.00 22.87           O  
ATOM    135  CG  ASN A   9      42.470 -11.616 -72.832  1.00 22.87           C  
ATOM    136  ND2 ASN A   9      43.488 -12.387 -72.533  1.00 22.87           N  
ATOM    137 HD21 ASN A   9      43.307 -13.379 -72.596  1.00 22.87           H  
ATOM    138 HD22 ASN A   9      44.396 -12.002 -72.314  1.00 22.87           H  
ATOM    139  OD1 ASN A   9      41.398 -12.118 -73.099  1.00 22.87           O  
ATOM    140  N   SER A  10      40.384  -7.294 -73.450  1.00 24.84           N  
ATOM    141  H   SER A  10      39.714  -7.772 -74.035  1.00 24.84           H  
ATOM    142  CA  SER A  10      40.044  -5.933 -72.994  1.00 24.84           C  
ATOM    143  HA  SER A  10      40.899  -5.289 -73.199  1.00 24.84           H  
ATOM    144  C   SER A  10      39.740  -5.807 -71.486  1.00 24.84           C  
ATOM    145  CB  SER A  10      38.866  -5.418 -73.827  1.00 24.84           C  
ATOM    146  HB2 SER A  10      39.109  -5.511 -74.886  1.00 24.84           H  
ATOM    147  HB3 SER A  10      38.683  -4.367 -73.604  1.00 24.84           H  
ATOM    148  O   SER A  10      39.181  -4.802 -71.046  1.00 24.84           O  
ATOM    149  OG  SER A  10      37.707  -6.179 -73.544  1.00 24.84           O  
ATOM    150  HG  SER A  10      37.149  -5.669 -72.952  1.00 24.84           H  
ATOM    151  N   HIS A  11      40.029  -6.835 -70.680  1.00 23.95           N  
ATOM    152  H   HIS A  11      40.539  -7.605 -71.089  1.00 23.95           H  
ATOM    153  CA  HIS A  11      39.342  -7.072 -69.402  1.00 23.95           C  
ATOM    154  HA  HIS A  11      38.268  -7.079 -69.589  1.00 23.95           H  
ATOM    155  C   HIS A  11      39.553  -6.034 -68.295  1.00 23.95           C  
ATOM    156  CB  HIS A  11      39.756  -8.446 -68.847  1.00 23.95           C  
ATOM    157  HB2 HIS A  11      39.512  -8.489 -67.786  1.00 23.95           H  
ATOM    158  HB3 HIS A  11      40.835  -8.567 -68.938  1.00 23.95           H  
ATOM    159  O   HIS A  11      38.691  -5.919 -67.429  1.00 23.95           O  
ATOM    160  CG  HIS A  11      39.062  -9.618 -69.485  1.00 23.95           C  
ATOM    161  CD2 HIS A  11      39.517 -10.909 -69.501  1.00 23.95           C  
ATOM    162  HD2 HIS A  11      40.455 -11.263 -69.099  1.00 23.95           H  
ATOM    163  ND1 HIS A  11      37.807  -9.625 -70.057  1.00 23.95           N  
ATOM    164  HD1 HIS A  11      37.195  -8.833 -70.190  1.00 23.95           H  
ATOM    165  CE1 HIS A  11      37.523 -10.886 -70.419  1.00 23.95           C  
ATOM    166  HE1 HIS A  11      36.613 -11.209 -70.904  1.00 23.95           H  
ATOM    167  NE2 HIS A  11      38.532 -11.701 -70.090  1.00 23.95           N  
ATOM    168  N   GLN A  12      40.688  -5.332 -68.246  1.00 24.93           N  
ATOM    169  H   GLN A  12      41.315  -5.406 -69.034  1.00 24.93           H  
ATOM    170  CA  GLN A  12      41.227  -4.774 -66.993  1.00 24.93           C  
ATOM    171  HA  GLN A  12      41.071  -5.536 -66.230  1.00 24.93           H  
ATOM    172  C   GLN A  12      40.518  -3.533 -66.407  1.00 24.93           C  
ATOM    173  CB  GLN A  12      42.749  -4.575 -67.111  1.00 24.93           C  
ATOM    174  HB2 GLN A  12      43.067  -3.744 -66.482  1.00 24.93           H  
ATOM    175  HB3 GLN A  12      43.016  -4.318 -68.136  1.00 24.93           H  
ATOM    176  O   GLN A  12      41.088  -2.823 -65.581  1.00 24.93           O  
ATOM    177  CG  GLN A  12      43.547  -5.807 -66.659  1.00 24.93           C  
ATOM    178  HG2 GLN A  12      43.159  -6.162 -65.704  1.00 24.93           H  
ATOM    179  HG3 GLN A  12      43.445  -6.603 -67.396  1.00 24.93           H  
ATOM    180  CD  GLN A  12      45.027  -5.481 -66.464  1.00 24.93           C  
ATOM    181  NE2 GLN A  12      45.822  -6.415 -65.994  1.00 24.93           N  
ATOM    182 HE21 GLN A  12      45.484  -7.343 -65.781  1.00 24.93           H  
ATOM    183 HE22 GLN A  12      46.790  -6.145 -65.894  1.00 24.93           H  
ATOM    184  OE1 GLN A  12      45.500  -4.387 -66.714  1.00 24.93           O  
ATOM    185  N   ARG A  13      39.236  -3.297 -66.695  1.00 27.85           N  
ATOM    186  H   ARG A  13      38.759  -3.974 -67.274  1.00 27.85           H  
ATOM    187  CA  ARG A  13      38.457  -2.266 -65.987  1.00 27.85           C  
ATOM    188  HA  ARG A  13      39.110  -1.408 -65.826  1.00 27.85           H  
ATOM    189  C   ARG A  13      37.970  -2.604 -64.553  1.00 27.85           C  
ATOM    190  CB  ARG A  13      37.300  -1.791 -66.887  1.00 27.85           C  
ATOM    191  HB2 ARG A  13      36.790  -2.651 -67.321  1.00 27.85           H  
ATOM    192  HB3 ARG A  13      36.575  -1.242 -66.286  1.00 27.85           H  
ATOM    193  O   ARG A  13      37.331  -1.724 -63.982  1.00 27.85           O  
ATOM    194  CG  ARG A  13      37.783  -0.848 -68.000  1.00 27.85           C  
ATOM    195  HG2 ARG A  13      38.407  -1.398 -68.704  1.00 27.85           H  
ATOM    196  HG3 ARG A  13      38.366  -0.039 -67.560  1.00 27.85           H  
ATOM    197  CD  ARG A  13      36.577  -0.248 -68.732  1.00 27.85           C  
ATOM    198  HD2 ARG A  13      36.020  -1.054 -69.210  1.00 27.85           H  
ATOM    199  HD3 ARG A  13      35.932   0.236 -67.997  1.00 27.85           H  
ATOM    200  NE  ARG A  13      36.986   0.743 -69.745  1.00 27.85           N  
ATOM    201  HE  ARG A  13      37.978   0.871 -69.884  1.00 27.85           H  
ATOM    202  NH1 ARG A  13      34.875   1.375 -70.397  1.00 27.85           N  
ATOM    203 HH11 ARG A  13      34.267   1.940 -70.973  1.00 27.85           H  
ATOM    204 HH12 ARG A  13      34.481   0.734 -69.722  1.00 27.85           H  
ATOM    205  NH2 ARG A  13      36.652   2.319 -71.360  1.00 27.85           N  
ATOM    206 HH21 ARG A  13      36.026   2.865 -71.934  1.00 27.85           H  
ATOM    207 HH22 ARG A  13      37.650   2.435 -71.462  1.00 27.85           H  
ATOM    208  CZ  ARG A  13      36.172   1.472 -70.492  1.00 27.85           C  
ATOM    209  N   PRO A  14      38.196  -3.777 -63.908  1.00 30.23           N  
ATOM    210  CA  PRO A  14      37.288  -4.236 -62.854  1.00 30.23           C  
ATOM    211  HA  PRO A  14      36.255  -4.107 -63.179  1.00 30.23           H  
ATOM    212  C   PRO A  14      37.434  -3.519 -61.505  1.00 30.23           C  
ATOM    213  CB  PRO A  14      37.575  -5.736 -62.708  1.00 30.23           C  
ATOM    214  HB2 PRO A  14      36.995  -6.288 -63.448  1.00 30.23           H  
ATOM    215  HB3 PRO A  14      37.354  -6.108 -61.707  1.00 30.23           H  
ATOM    216  O   PRO A  14      36.554  -3.647 -60.659  1.00 30.23           O  
ATOM    217  CG  PRO A  14      39.054  -5.850 -63.039  1.00 30.23           C  
ATOM    218  HG2 PRO A  14      39.651  -5.579 -62.168  1.00 30.23           H  
ATOM    219  HG3 PRO A  14      39.318  -6.846 -63.396  1.00 30.23           H  
ATOM    220  CD  PRO A  14      39.215  -4.800 -64.124  1.00 30.23           C  
ATOM    221  HD2 PRO A  14      40.220  -4.388 -64.033  1.00 30.23           H  
ATOM    222  HD3 PRO A  14      39.052  -5.288 -65.085  1.00 30.23           H  
ATOM    223  N   ALA A  15      38.545  -2.820 -61.246  1.00 32.19           N  
ATOM    224  H   ALA A  15      39.224  -2.700 -61.984  1.00 32.19           H  
ATOM    225  CA  ALA A  15      38.941  -2.512 -59.871  1.00 32.19           C  
ATOM    226  HA  ALA A  15      38.906  -3.438 -59.298  1.00 32.19           H  
ATOM    227  C   ALA A  15      38.014  -1.519 -59.142  1.00 32.19           C  
ATOM    228  CB  ALA A  15      40.396  -2.028 -59.878  1.00 32.19           C  
ATOM    229  HB1 ALA A  15      41.040  -2.787 -60.322  1.00 32.19           H  
ATOM    230  HB2 ALA A  15      40.483  -1.103 -60.448  1.00 32.19           H  
ATOM    231  HB3 ALA A  15      40.724  -1.845 -58.855  1.00 32.19           H  
ATOM    232  O   ALA A  15      37.728  -1.719 -57.961  1.00 32.19           O  
ATOM    233  N   ALA A  16      37.550  -0.458 -59.812  1.00 32.38           N  
ATOM    234  H   ALA A  16      37.762  -0.373 -60.796  1.00 32.38           H  
ATOM    235  CA  ALA A  16      36.871   0.656 -59.138  1.00 32.38           C  
ATOM    236  HA  ALA A  16      37.474   0.955 -58.281  1.00 32.38           H  
ATOM    237  C   ALA A  16      35.478   0.285 -58.589  1.00 32.38           C  
ATOM    238  CB  ALA A  16      36.808   1.845 -60.103  1.00 32.38           C  
ATOM    239  HB1 ALA A  16      37.812   2.123 -60.422  1.00 32.38           H  
ATOM    240  HB2 ALA A  16      36.349   2.697 -59.599  1.00 32.38           H  
ATOM    241  HB3 ALA A  16      36.207   1.589 -60.975  1.00 32.38           H  
ATOM    242  O   ALA A  16      35.129   0.687 -57.477  1.00 32.38           O  
ATOM    243  N   ASP A  17      34.714  -0.530 -59.325  1.00 34.15           N  
ATOM    244  H   ASP A  17      35.055  -0.832 -60.226  1.00 34.15           H  
ATOM    245  CA  ASP A  17      33.343  -0.923 -58.956  1.00 34.15           C  
ATOM    246  HA  ASP A  17      32.756  -0.023 -58.773  1.00 34.15           H  
ATOM    247  C   ASP A  17      33.276  -1.738 -57.656  1.00 34.15           C  
ATOM    248  CB  ASP A  17      32.712  -1.738 -60.106  1.00 34.15           C  
ATOM    249  HB2 ASP A  17      33.496  -2.184 -60.717  1.00 34.15           H  
ATOM    250  HB3 ASP A  17      32.137  -2.561 -59.681  1.00 34.15           H  
ATOM    251  O   ASP A  17      32.265  -1.727 -56.944  1.00 34.15           O  
ATOM    252  CG  ASP A  17      31.756  -0.945 -61.004  1.00 34.15           C  
ATOM    253  OD1 ASP A  17      31.508   0.245 -60.714  1.00 34.15           O  
ATOM    254  OD2 ASP A  17      31.267  -1.568 -61.971  1.00 34.15           O  
ATOM    255  N   ASN A  18      34.366  -2.425 -57.296  1.00 34.51           N  
ATOM    256  H   ASN A  18      35.173  -2.389 -57.903  1.00 34.51           H  
ATOM    257  CA  ASN A  18      34.406  -3.249 -56.090  1.00 34.51           C  
ATOM    258  HA  ASN A  18      33.580  -3.958 -56.126  1.00 34.51           H  
ATOM    259  C   ASN A  18      34.200  -2.430 -54.807  1.00 34.51           C  
ATOM    260  CB  ASN A  18      35.735  -4.024 -56.045  1.00 34.51           C  
ATOM    261  HB2 ASN A  18      35.929  -4.344 -55.021  1.00 34.51           H  
ATOM    262  HB3 ASN A  18      36.556  -3.378 -56.355  1.00 34.51           H  
ATOM    263  O   ASN A  18      33.596  -2.926 -53.852  1.00 34.51           O  
ATOM    264  CG  ASN A  18      35.720  -5.283 -56.893  1.00 34.51           C  
ATOM    265  ND2 ASN A  18      36.874  -5.773 -57.277  1.00 34.51           N  
ATOM    266 HD21 ASN A  18      37.731  -5.277 -57.076  1.00 34.51           H  
ATOM    267 HD22 ASN A  18      36.835  -6.598 -57.858  1.00 34.51           H  
ATOM    268  OD1 ASN A  18      34.688  -5.872 -57.174  1.00 34.51           O  
ATOM    269  N   LEU A  19      34.668  -1.176 -54.766  1.00 36.24           N  
ATOM    270  H   LEU A  19      35.085  -0.787 -55.600  1.00 36.24           H  
ATOM    271  CA  LEU A  19      34.660  -0.391 -53.530  1.00 36.24           C  
ATOM    272  HA  LEU A  19      35.036  -1.033 -52.734  1.00 36.24           H  
ATOM    273  C   LEU A  19      33.243   0.050 -53.127  1.00 36.24           C  
ATOM    274  CB  LEU A  19      35.605   0.815 -53.679  1.00 36.24           C  
ATOM    275  HB2 LEU A  19      35.061   1.629 -54.158  1.00 36.24           H  
ATOM    276  HB3 LEU A  19      36.442   0.558 -54.328  1.00 36.24           H  
ATOM    277  O   LEU A  19      32.890   0.003 -51.946  1.00 36.24           O  
ATOM    278  CG  LEU A  19      36.157   1.276 -52.316  1.00 36.24           C  
ATOM    279  HG  LEU A  19      35.390   1.167 -51.550  1.00 36.24           H  
ATOM    280  CD1 LEU A  19      37.383   0.450 -51.918  1.00 36.24           C  
ATOM    281 HD11 LEU A  19      37.121  -0.606 -51.853  1.00 36.24           H  
ATOM    282 HD12 LEU A  19      38.176   0.573 -52.656  1.00 36.24           H  
ATOM    283 HD13 LEU A  19      37.751   0.777 -50.945  1.00 36.24           H  
ATOM    284  CD2 LEU A  19      36.560   2.748 -52.360  1.00 36.24           C  
ATOM    285 HD21 LEU A  19      37.330   2.897 -53.117  1.00 36.24           H  
ATOM    286 HD22 LEU A  19      36.953   3.053 -51.390  1.00 36.24           H  
ATOM    287 HD23 LEU A  19      35.694   3.362 -52.608  1.00 36.24           H  
ATOM    288  N   GLN A  20      32.410   0.452 -54.097  1.00 37.65           N  
ATOM    289  H   GLN A  20      32.732   0.425 -55.054  1.00 37.65           H  
ATOM    290  CA  GLN A  20      31.016   0.832 -53.826  1.00 37.65           C  
ATOM    291  HA  GLN A  20      31.003   1.565 -53.019  1.00 37.65           H  
ATOM    292  C   GLN A  20      30.196  -0.362 -53.332  1.00 37.65           C  
ATOM    293  CB  GLN A  20      30.353   1.450 -55.066  1.00 37.65           C  
ATOM    294  HB2 GLN A  20      29.303   1.155 -55.082  1.00 37.65           H  
ATOM    295  HB3 GLN A  20      30.818   1.071 -55.976  1.00 37.65           H  
ATOM    296  O   GLN A  20      29.450  -0.225 -52.356  1.00 37.65           O  
ATOM    297  CG  GLN A  20      30.400   2.986 -55.049  1.00 37.65           C  
ATOM    298  HG2 GLN A  20      30.003   3.349 -54.101  1.00 37.65           H  
ATOM    299  HG3 GLN A  20      31.434   3.318 -55.146  1.00 37.65           H  
ATOM    300  CD  GLN A  20      29.573   3.606 -56.175  1.00 37.65           C  
ATOM    301  NE2 GLN A  20      29.438   4.912 -56.225  1.00 37.65           N  
ATOM    302 HE21 GLN A  20      29.914   5.530 -55.583  1.00 37.65           H  
ATOM    303 HE22 GLN A  20      28.900   5.244 -57.013  1.00 37.65           H  
ATOM    304  OE1 GLN A  20      29.011   2.938 -57.018  1.00 37.65           O  
ATOM    305  N   LYS A  21      30.396  -1.548 -53.931  1.00 40.08           N  
ATOM    306  H   LYS A  21      31.008  -1.582 -54.734  1.00 40.08           H  
ATOM    307  CA  LYS A  21      29.780  -2.792 -53.447  1.00 40.08           C  
ATOM    308  HA  LYS A  21      28.697  -2.690 -53.505  1.00 40.08           H  
ATOM    309  C   LYS A  21      30.102  -3.030 -51.976  1.00 40.08           C  
ATOM    310  CB  LYS A  21      30.224  -3.992 -54.301  1.00 40.08           C  
ATOM    311  HB2 LYS A  21      30.367  -4.861 -53.660  1.00 40.08           H  
ATOM    312  HB3 LYS A  21      31.172  -3.777 -54.794  1.00 40.08           H  
ATOM    313  O   LYS A  21      29.188  -3.311 -51.202  1.00 40.08           O  
ATOM    314  CG  LYS A  21      29.159  -4.345 -55.345  1.00 40.08           C  
ATOM    315  HG2 LYS A  21      28.225  -4.588 -54.839  1.00 40.08           H  
ATOM    316  HG3 LYS A  21      28.997  -3.488 -55.999  1.00 40.08           H  
ATOM    317  CD  LYS A  21      29.605  -5.547 -56.185  1.00 40.08           C  
ATOM    318  HD2 LYS A  21      30.519  -5.281 -56.716  1.00 40.08           H  
ATOM    319  HD3 LYS A  21      29.806  -6.395 -55.532  1.00 40.08           H  
ATOM    320  CE  LYS A  21      28.511  -5.916 -57.191  1.00 40.08           C  
ATOM    321  HE2 LYS A  21      28.246  -5.020 -57.752  1.00 40.08           H  
ATOM    322  HE3 LYS A  21      27.625  -6.244 -56.647  1.00 40.08           H  
ATOM    323  NZ  LYS A  21      28.970  -6.972 -58.127  1.00 40.08           N  
ATOM    324  HZ1 LYS A  21      29.226  -7.813 -57.628  1.00 40.08           H  
ATOM    325  HZ2 LYS A  21      28.248  -7.193 -58.797  1.00 40.08           H  
ATOM    326  HZ3 LYS A  21      29.777  -6.648 -58.640  1.00 40.08           H  
ATOM    327  N   LEU A  22      31.356  -2.834 -51.568  1.00 40.46           N  
ATOM    328  H   LEU A  22      32.057  -2.619 -52.263  1.00 40.46           H  
ATOM    329  CA  LEU A  22      31.780  -3.047 -50.183  1.00 40.46           C  
ATOM    330  HA  LEU A  22      31.497  -4.066 -49.920  1.00 40.46           H  
ATOM    331  C   LEU A  22      31.066  -2.122 -49.185  1.00 40.46           C  
ATOM    332  CB  LEU A  22      33.311  -2.897 -50.084  1.00 40.46           C  
ATOM    333  HB2 LEU A  22      33.547  -1.998 -49.514  1.00 40.46           H  
ATOM    334  HB3 LEU A  22      33.735  -2.738 -51.075  1.00 40.46           H  
ATOM    335  O   LEU A  22      30.643  -2.578 -48.124  1.00 40.46           O  
ATOM    336  CG  LEU A  22      33.987  -4.123 -49.431  1.00 40.46           C  
ATOM    337  HG  LEU A  22      33.240  -4.836 -49.082  1.00 40.46           H  
ATOM    338  CD1 LEU A  22      34.885  -4.833 -50.444  1.00 40.46           C  
ATOM    339 HD11 LEU A  22      35.326  -5.718 -49.986  1.00 40.46           H  
ATOM    340 HD12 LEU A  22      35.682  -4.167 -50.774  1.00 40.46           H  
ATOM    341 HD13 LEU A  22      34.294  -5.142 -51.306  1.00 40.46           H  
ATOM    342  CD2 LEU A  22      34.825  -3.712 -48.223  1.00 40.46           C  
ATOM    343 HD21 LEU A  22      35.284  -4.595 -47.779  1.00 40.46           H  
ATOM    344 HD22 LEU A  22      34.186  -3.239 -47.477  1.00 40.46           H  
ATOM    345 HD23 LEU A  22      35.609  -3.017 -48.527  1.00 40.46           H  
ATOM    346  N   LYS A  23      30.867  -0.838 -49.523  1.00 41.48           N  
ATOM    347  H   LYS A  23      31.241  -0.517 -50.404  1.00 41.48           H  
ATOM    348  CA  LYS A  23      30.109   0.091 -48.660  1.00 41.48           C  
ATOM    349  HA  LYS A  23      30.524   0.055 -47.653  1.00 41.48           H  
ATOM    350  C   LYS A  23      28.645  -0.322 -48.515  1.00 41.48           C  
ATOM    351  CB  LYS A  23      30.190   1.532 -49.185  1.00 41.48           C  
ATOM    352  HB2 LYS A  23      29.376   2.103 -48.738  1.00 41.48           H  
ATOM    353  HB3 LYS A  23      30.054   1.541 -50.267  1.00 41.48           H  
ATOM    354  O   LYS A  23      28.112  -0.298 -47.404  1.00 41.48           O  
ATOM    355  CG  LYS A  23      31.510   2.220 -48.814  1.00 41.48           C  
ATOM    356  HG2 LYS A  23      32.336   1.727 -49.327  1.00 41.48           H  
ATOM    357  HG3 LYS A  23      31.664   2.146 -47.738  1.00 41.48           H  
ATOM    358  CD  LYS A  23      31.462   3.702 -49.214  1.00 41.48           C  
ATOM    359  HD2 LYS A  23      30.605   4.174 -48.732  1.00 41.48           H  
ATOM    360  HD3 LYS A  23      31.345   3.773 -50.295  1.00 41.48           H  
ATOM    361  CE  LYS A  23      32.746   4.423 -48.784  1.00 41.48           C  
ATOM    362  HE2 LYS A  23      33.595   3.927 -49.254  1.00 41.48           H  
ATOM    363  HE3 LYS A  23      32.858   4.320 -47.705  1.00 41.48           H  
ATOM    364  NZ  LYS A  23      32.722   5.861 -49.160  1.00 41.48           N  
ATOM    365  HZ1 LYS A  23      33.572   6.319 -48.866  1.00 41.48           H  
ATOM    366  HZ2 LYS A  23      31.943   6.332 -48.723  1.00 41.48           H  
ATOM    367  HZ3 LYS A  23      32.640   5.968 -50.161  1.00 41.48           H  
ATOM    368  N   SER A  24      28.002  -0.726 -49.614  1.00 44.51           N  
ATOM    369  H   SER A  24      28.484  -0.683 -50.500  1.00 44.51           H  
ATOM    370  CA  SER A  24      26.621  -1.228 -49.562  1.00 44.51           C  
ATOM    371  HA  SER A  24      25.998  -0.463 -49.099  1.00 44.51           H  
ATOM    372  C   SER A  24      26.516  -2.482 -48.686  1.00 44.51           C  
ATOM    373  CB  SER A  24      26.069  -1.470 -50.972  1.00 44.51           C  
ATOM    374  HB2 SER A  24      24.986  -1.573 -50.911  1.00 44.51           H  
ATOM    375  HB3 SER A  24      26.291  -0.606 -51.600  1.00 44.51           H  
ATOM    376  O   SER A  24      25.623  -2.571 -47.845  1.00 44.51           O  
ATOM    377  OG  SER A  24      26.590  -2.637 -51.578  1.00 44.51           O  
ATOM    378  HG  SER A  24      27.541  -2.694 -51.460  1.00 44.51           H  
ATOM    379  N   LEU A  25      27.502  -3.383 -48.791  1.00 39.45           N  
ATOM    380  H   LEU A  25      28.194  -3.249 -49.514  1.00 39.45           H  
ATOM    381  CA  LEU A  25      27.628  -4.574 -47.956  1.00 39.45           C  
ATOM    382  HA  LEU A  25      26.712  -5.158 -48.038  1.00 39.45           H  
ATOM    383  C   LEU A  25      27.784  -4.219 -46.481  1.00 39.45           C  
ATOM    384  CB  LEU A  25      28.814  -5.423 -48.451  1.00 39.45           C  
ATOM    385  HB2 LEU A  25      29.545  -4.772 -48.931  1.00 39.45           H  
ATOM    386  HB3 LEU A  25      29.317  -5.889 -47.604  1.00 39.45           H  
ATOM    387  O   LEU A  25      27.084  -4.816 -45.675  1.00 39.45           O  
ATOM    388  CG  LEU A  25      28.380  -6.520 -49.435  1.00 39.45           C  
ATOM    389  HG  LEU A  25      27.545  -6.165 -50.038  1.00 39.45           H  
ATOM    390  CD1 LEU A  25      29.527  -6.878 -50.378  1.00 39.45           C  
ATOM    391 HD11 LEU A  25      30.390  -7.216 -49.806  1.00 39.45           H  
ATOM    392 HD12 LEU A  25      29.210  -7.673 -51.053  1.00 39.45           H  
ATOM    393 HD13 LEU A  25      29.802  -6.004 -50.970  1.00 39.45           H  
ATOM    394  CD2 LEU A  25      27.959  -7.781 -48.676  1.00 39.45           C  
ATOM    395 HD21 LEU A  25      27.619  -8.538 -49.382  1.00 39.45           H  
ATOM    396 HD22 LEU A  25      28.799  -8.179 -48.106  1.00 39.45           H  
ATOM    397 HD23 LEU A  25      27.143  -7.548 -47.992  1.00 39.45           H  
ATOM    398  N   LEU A  26      28.626  -3.239 -46.128  1.00 39.33           N  
ATOM    399  H   LEU A  26      29.213  -2.844 -46.848  1.00 39.33           H  
ATOM    400  CA  LEU A  26      28.817  -2.784 -44.741  1.00 39.33           C  
ATOM    401  HA  LEU A  26      29.097  -3.636 -44.122  1.00 39.33           H  
ATOM    402  C   LEU A  26      27.544  -2.191 -44.132  1.00 39.33           C  
ATOM    403  CB  LEU A  26      29.960  -1.758 -44.676  1.00 39.33           C  
ATOM    404  HB2 LEU A  26      29.900  -1.106 -45.547  1.00 39.33           H  
ATOM    405  HB3 LEU A  26      29.834  -1.136 -43.790  1.00 39.33           H  
ATOM    406  O   LEU A  26      27.228  -2.441 -42.969  1.00 39.33           O  
ATOM    407  CG  LEU A  26      31.354  -2.405 -44.607  1.00 39.33           C  
ATOM    408  HG  LEU A  26      31.447  -3.167 -45.381  1.00 39.33           H  
ATOM    409  CD1 LEU A  26      32.413  -1.330 -44.853  1.00 39.33           C  
ATOM    410 HD11 LEU A  26      32.340  -0.548 -44.097  1.00 39.33           H  
ATOM    411 HD12 LEU A  26      33.405  -1.781 -44.809  1.00 39.33           H  
ATOM    412 HD13 LEU A  26      32.273  -0.900 -45.845  1.00 39.33           H  
ATOM    413  CD2 LEU A  26      31.629  -3.036 -43.238  1.00 39.33           C  
ATOM    414 HD21 LEU A  26      30.940  -3.860 -43.051  1.00 39.33           H  
ATOM    415 HD22 LEU A  26      32.642  -3.437 -43.216  1.00 39.33           H  
ATOM    416 HD23 LEU A  26      31.522  -2.293 -42.448  1.00 39.33           H  
ATOM    417  N   THR A  27      26.799  -1.412 -44.916  1.00 40.24           N  
ATOM    418  H   THR A  27      27.120  -1.243 -45.859  1.00 40.24           H  
ATOM    419  CA  THR A  27      25.545  -0.804 -44.447  1.00 40.24           C  
ATOM    420  HA  THR A  27      25.735  -0.326 -43.486  1.00 40.24           H  
ATOM    421  C   THR A  27      24.489  -1.884 -44.221  1.00 40.24           C  
ATOM    422  CB  THR A  27      25.012   0.266 -45.415  1.00 40.24           C  
ATOM    423  HB  THR A  27      24.423  -0.206 -46.202  1.00 40.24           H  
ATOM    424  O   THR A  27      23.862  -1.921 -43.161  1.00 40.24           O  
ATOM    425  CG2 THR A  27      24.159   1.288 -44.659  1.00 40.24           C  
ATOM    426 HG21 THR A  27      23.311   0.796 -44.184  1.00 40.24           H  
ATOM    427 HG22 THR A  27      23.782   2.033 -45.359  1.00 40.24           H  
ATOM    428 HG23 THR A  27      24.758   1.787 -43.898  1.00 40.24           H  
ATOM    429  OG1 THR A  27      26.055   1.006 -46.015  1.00 40.24           O  
ATOM    430  HG1 THR A  27      26.641   0.420 -46.500  1.00 40.24           H  
ATOM    431  N   ASN A  28      24.371  -2.823 -45.168  1.00 37.98           N  
ATOM    432  H   ASN A  28      24.906  -2.736 -46.021  1.00 37.98           H  
ATOM    433  CA  ASN A  28      23.499  -3.985 -45.022  1.00 37.98           C  
ATOM    434  HA  ASN A  28      22.505  -3.632 -44.748  1.00 37.98           H  
ATOM    435  C   ASN A  28      23.938  -4.892 -43.875  1.00 37.98           C  
ATOM    436  CB  ASN A  28      23.430  -4.784 -46.340  1.00 37.98           C  
ATOM    437  HB2 ASN A  28      23.430  -5.851 -46.116  1.00 37.98           H  
ATOM    438  HB3 ASN A  28      24.304  -4.583 -46.960  1.00 37.98           H  
ATOM    439  O   ASN A  28      23.077  -5.389 -43.161  1.00 37.98           O  
ATOM    440  CG  ASN A  28      22.163  -4.520 -47.132  1.00 37.98           C  
ATOM    441  ND2 ASN A  28      22.145  -4.862 -48.397  1.00 37.98           N  
ATOM    442 HD21 ASN A  28      21.278  -4.680 -48.881  1.00 37.98           H  
ATOM    443 HD22 ASN A  28      22.958  -5.265 -48.841  1.00 37.98           H  
ATOM    444  OD1 ASN A  28      21.162  -4.040 -46.638  1.00 37.98           O  
ATOM    445  N   THR A  29      25.242  -5.084 -43.647  1.00 38.29           N  
ATOM    446  H   THR A  29      25.919  -4.668 -44.271  1.00 38.29           H  
ATOM    447  CA  THR A  29      25.703  -5.875 -42.500  1.00 38.29           C  
ATOM    448  HA  THR A  29      25.123  -6.798 -42.488  1.00 38.29           H  
ATOM    449  C   THR A  29      25.376  -5.169 -41.205  1.00 38.29           C  
ATOM    450  CB  THR A  29      27.185  -6.288 -42.480  1.00 38.29           C  
ATOM    451  HB  THR A  29      27.570  -6.181 -41.467  1.00 38.29           H  
ATOM    452  O   THR A  29      24.897  -5.841 -40.314  1.00 38.29           O  
ATOM    453  CG2 THR A  29      27.371  -7.747 -42.876  1.00 38.29           C  
ATOM    454 HG21 THR A  29      26.973  -7.917 -43.876  1.00 38.29           H  
ATOM    455 HG22 THR A  29      26.847  -8.389 -42.167  1.00 38.29           H  
ATOM    456 HG23 THR A  29      28.431  -7.999 -42.857  1.00 38.29           H  
ATOM    457  OG1 THR A  29      27.995  -5.531 -43.327  1.00 38.29           O  
ATOM    458  HG1 THR A  29      27.607  -5.528 -44.205  1.00 38.29           H  
ATOM    459  N   ARG A  30      25.522  -3.843 -41.078  1.00 33.98           N  
ATOM    460  H   ARG A  30      25.945  -3.325 -41.836  1.00 33.98           H  
ATOM    461  CA  ARG A  30      25.090  -3.141 -39.856  1.00 33.98           C  
ATOM    462  HA  ARG A  30      25.527  -3.655 -39.000  1.00 33.98           H  
ATOM    463  C   ARG A  30      23.587  -3.242 -39.609  1.00 33.98           C  
ATOM    464  CB  ARG A  30      25.546  -1.676 -39.849  1.00 33.98           C  
ATOM    465  HB2 ARG A  30      25.780  -1.345 -40.861  1.00 33.98           H  
ATOM    466  HB3 ARG A  30      24.738  -1.050 -39.470  1.00 33.98           H  
ATOM    467  O   ARG A  30      23.203  -3.450 -38.468  1.00 33.98           O  
ATOM    468  CG  ARG A  30      26.763  -1.489 -38.935  1.00 33.98           C  
ATOM    469  HG2 ARG A  30      26.525  -1.858 -37.938  1.00 33.98           H  
ATOM    470  HG3 ARG A  30      27.609  -2.049 -39.335  1.00 33.98           H  
ATOM    471  CD  ARG A  30      27.119  -0.003 -38.845  1.00 33.98           C  
ATOM    472  HD2 ARG A  30      27.393   0.347 -39.841  1.00 33.98           H  
ATOM    473  HD3 ARG A  30      26.241   0.546 -38.506  1.00 33.98           H  
ATOM    474  NE  ARG A  30      28.231   0.234 -37.907  1.00 33.98           N  
ATOM    475  HE  ARG A  30      28.538  -0.557 -37.358  1.00 33.98           H  
ATOM    476  NH1 ARG A  30      28.500   2.473 -38.339  1.00 33.98           N  
ATOM    477 HH11 ARG A  30      28.950   3.354 -38.136  1.00 33.98           H  
ATOM    478 HH12 ARG A  30      27.727   2.427 -38.988  1.00 33.98           H  
ATOM    479  NH2 ARG A  30      29.803   1.479 -36.824  1.00 33.98           N  
ATOM    480 HH21 ARG A  30      30.249   2.367 -36.644  1.00 33.98           H  
ATOM    481 HH22 ARG A  30      30.073   0.671 -36.283  1.00 33.98           H  
ATOM    482  CZ  ARG A  30      28.838   1.389 -37.696  1.00 33.98           C  
ATOM    483  N   GLN A  31      22.747  -3.141 -40.641  1.00 37.58           N  
ATOM    484  H   GLN A  31      23.116  -2.932 -41.558  1.00 37.58           H  
ATOM    485  CA  GLN A  31      21.308  -3.396 -40.482  1.00 37.58           C  
ATOM    486  HA  GLN A  31      20.945  -2.848 -39.612  1.00 37.58           H  
ATOM    487  C   GLN A  31      20.988  -4.874 -40.214  1.00 37.58           C  
ATOM    488  CB  GLN A  31      20.534  -2.923 -41.718  1.00 37.58           C  
ATOM    489  HB2 GLN A  31      19.581  -3.450 -41.750  1.00 37.58           H  
ATOM    490  HB3 GLN A  31      21.088  -3.173 -42.623  1.00 37.58           H  
ATOM    491  O   GLN A  31      20.019  -5.166 -39.519  1.00 37.58           O  
ATOM    492  CG  GLN A  31      20.226  -1.421 -41.683  1.00 37.58           C  
ATOM    493  HG2 GLN A  31      19.752  -1.175 -40.732  1.00 37.58           H  
ATOM    494  HG3 GLN A  31      21.153  -0.853 -41.767  1.00 37.58           H  
ATOM    495  CD  GLN A  31      19.286  -1.006 -42.812  1.00 37.58           C  
ATOM    496  NE2 GLN A  31      18.647   0.139 -42.716  1.00 37.58           N  
ATOM    497 HE21 GLN A  31      18.031   0.356 -43.486  1.00 37.58           H  
ATOM    498 HE22 GLN A  31      18.753   0.733 -41.906  1.00 37.58           H  
ATOM    499  OE1 GLN A  31      19.098  -1.692 -43.799  1.00 37.58           O  
ATOM    500  N   GLN A  32      21.779  -5.809 -40.751  1.00 36.51           N  
ATOM    501  H   GLN A  32      22.491  -5.522 -41.406  1.00 36.51           H  
ATOM    502  CA  GLN A  32      21.671  -7.238 -40.445  1.00 36.51           C  
ATOM    503  HA  GLN A  32      20.613  -7.489 -40.360  1.00 36.51           H  
ATOM    504  C   GLN A  32      22.287  -7.627 -39.106  1.00 36.51           C  
ATOM    505  CB  GLN A  32      22.284  -8.117 -41.535  1.00 36.51           C  
ATOM    506  HB2 GLN A  32      22.559  -9.071 -41.086  1.00 36.51           H  
ATOM    507  HB3 GLN A  32      23.197  -7.669 -41.927  1.00 36.51           H  
ATOM    508  O   GLN A  32      21.853  -8.626 -38.541  1.00 36.51           O  
ATOM    509  CG  GLN A  32      21.303  -8.422 -42.668  1.00 36.51           C  
ATOM    510  HG2 GLN A  32      21.217  -7.562 -43.331  1.00 36.51           H  
ATOM    511  HG3 GLN A  32      20.321  -8.641 -42.248  1.00 36.51           H  
ATOM    512  CD  GLN A  32      21.770  -9.638 -43.461  1.00 36.51           C  
ATOM    513  NE2 GLN A  32      20.867 -10.460 -43.947  1.00 36.51           N  
ATOM    514 HE21 GLN A  32      21.232 -11.254 -44.453  1.00 36.51           H  
ATOM    515 HE22 GLN A  32      19.880 -10.284 -43.820  1.00 36.51           H  
ATOM    516  OE1 GLN A  32      22.948  -9.889 -43.648  1.00 36.51           O  
ATOM    517  N   ILE A  33      23.152  -6.798 -38.517  1.00 35.52           N  
ATOM    518  H   ILE A  33      23.554  -6.058 -39.073  1.00 35.52           H  
ATOM    519  CA  ILE A  33      23.265  -6.690 -37.065  1.00 35.52           C  
ATOM    520  HA  ILE A  33      23.236  -7.700 -36.656  1.00 35.52           H  
ATOM    521  C   ILE A  33      21.990  -5.972 -36.584  1.00 35.52           C  
ATOM    522  CB  ILE A  33      24.580  -6.031 -36.563  1.00 35.52           C  
ATOM    523  HB  ILE A  33      24.516  -4.957 -36.739  1.00 35.52           H  
ATOM    524  O   ILE A  33      22.017  -4.999 -35.839  1.00 35.52           O  
ATOM    525  CG1 ILE A  33      25.876  -6.556 -37.226  1.00 35.52           C  
ATOM    526 HG12 ILE A  33      25.733  -6.698 -38.297  1.00 35.52           H  
ATOM    527 HG13 ILE A  33      26.127  -7.536 -36.820  1.00 35.52           H  
ATOM    528  CG2 ILE A  33      24.725  -6.292 -35.046  1.00 35.52           C  
ATOM    529 HG21 ILE A  33      25.606  -5.787 -34.649  1.00 35.52           H  
ATOM    530 HG22 ILE A  33      24.806  -7.361 -34.850  1.00 35.52           H  
ATOM    531 HG23 ILE A  33      23.864  -5.906 -34.499  1.00 35.52           H  
ATOM    532  CD1 ILE A  33      27.076  -5.612 -37.041  1.00 35.52           C  
ATOM    533 HD11 ILE A  33      26.824  -4.611 -37.391  1.00 35.52           H  
ATOM    534 HD12 ILE A  33      27.918  -5.988 -37.622  1.00 35.52           H  
ATOM    535 HD13 ILE A  33      27.373  -5.567 -35.993  1.00 35.52           H  
ATOM    536  N   LYS A  34      20.818  -6.523 -36.931  1.00 38.39           N  
ATOM    537  H   LYS A  34      20.884  -7.265 -37.613  1.00 38.39           H  
ATOM    538  CA  LYS A  34      19.857  -6.786 -35.877  1.00 38.39           C  
ATOM    539  HA  LYS A  34      19.495  -5.859 -35.431  1.00 38.39           H  
ATOM    540  C   LYS A  34      20.695  -7.549 -34.871  1.00 38.39           C  
ATOM    541  CB  LYS A  34      18.690  -7.650 -36.391  1.00 38.39           C  
ATOM    542  HB2 LYS A  34      19.079  -8.490 -36.967  1.00 38.39           H  
ATOM    543  HB3 LYS A  34      18.156  -8.046 -35.527  1.00 38.39           H  
ATOM    544  O   LYS A  34      21.123  -8.664 -35.175  1.00 38.39           O  
ATOM    545  CG  LYS A  34      17.703  -6.847 -37.247  1.00 38.39           C  
ATOM    546  HG2 LYS A  34      17.342  -5.998 -36.666  1.00 38.39           H  
ATOM    547  HG3 LYS A  34      18.209  -6.476 -38.138  1.00 38.39           H  
ATOM    548  CD  LYS A  34      16.509  -7.713 -37.668  1.00 38.39           C  
ATOM    549  HD2 LYS A  34      16.042  -8.130 -36.775  1.00 38.39           H  
ATOM    550  HD3 LYS A  34      16.862  -8.526 -38.302  1.00 38.39           H  
ATOM    551  CE  LYS A  34      15.493  -6.853 -38.426  1.00 38.39           C  
ATOM    552  HE2 LYS A  34      15.973  -6.455 -39.320  1.00 38.39           H  
ATOM    553  HE3 LYS A  34      15.223  -6.008 -37.792  1.00 38.39           H  
ATOM    554  NZ  LYS A  34      14.279  -7.628 -38.782  1.00 38.39           N  
ATOM    555  HZ1 LYS A  34      14.516  -8.405 -39.381  1.00 38.39           H  
ATOM    556  HZ2 LYS A  34      13.609  -7.038 -39.255  1.00 38.39           H  
ATOM    557  HZ3 LYS A  34      13.844  -7.988 -37.944  1.00 38.39           H  
ATOM    558  N   SER A  35      21.024  -6.924 -33.737  1.00 46.17           N  
ATOM    559  H   SER A  35      20.707  -5.975 -33.598  1.00 46.17           H  
ATOM    560  CA  SER A  35      21.353  -7.698 -32.544  1.00 46.17           C  
ATOM    561  HA  SER A  35      22.368  -8.092 -32.597  1.00 46.17           H  
ATOM    562  C   SER A  35      20.336  -8.821 -32.560  1.00 46.17           C  
ATOM    563  CB  SER A  35      21.171  -6.843 -31.282  1.00 46.17           C  
ATOM    564  HB2 SER A  35      21.260  -7.475 -30.399  1.00 46.17           H  
ATOM    565  HB3 SER A  35      21.946  -6.077 -31.246  1.00 46.17           H  
ATOM    566  O   SER A  35      19.146  -8.502 -32.601  1.00 46.17           O  
ATOM    567  OG  SER A  35      19.904  -6.211 -31.291  1.00 46.17           O  
ATOM    568  HG  SER A  35      19.243  -6.879 -31.487  1.00 46.17           H  
ATOM    569  N   GLN A  36      20.773 -10.067 -32.768  1.00 51.22           N  
ATOM    570  H   GLN A  36      21.764 -10.248 -32.840  1.00 51.22           H  
ATOM    571  CA  GLN A  36      19.846 -11.182 -32.869  1.00 51.22           C  
ATOM    572  HA  GLN A  36      19.118 -10.993 -33.658  1.00 51.22           H  
ATOM    573  C   GLN A  36      19.139 -11.181 -31.536  1.00 51.22           C  
ATOM    574  CB  GLN A  36      20.570 -12.514 -33.120  1.00 51.22           C  
ATOM    575  HB2 GLN A  36      20.164 -13.278 -32.456  1.00 51.22           H  
ATOM    576  HB3 GLN A  36      21.633 -12.412 -32.903  1.00 51.22           H  
ATOM    577  O   GLN A  36      19.713 -11.609 -30.538  1.00 51.22           O  
ATOM    578  CG  GLN A  36      20.376 -13.010 -34.556  1.00 51.22           C  
ATOM    579  HG2 GLN A  36      19.311 -13.125 -34.755  1.00 51.22           H  
ATOM    580  HG3 GLN A  36      20.781 -12.272 -35.248  1.00 51.22           H  
ATOM    581  CD  GLN A  36      21.064 -14.350 -34.805  1.00 51.22           C  
ATOM    582  NE2 GLN A  36      20.961 -14.890 -35.998  1.00 51.22           N  
ATOM    583 HE21 GLN A  36      21.458 -15.760 -36.122  1.00 51.22           H  
ATOM    584 HE22 GLN A  36      20.467 -14.412 -36.738  1.00 51.22           H  
ATOM    585  OE1 GLN A  36      21.707 -14.947 -33.959  1.00 51.22           O  
ATOM    586  N   THR A  37      17.963 -10.567 -31.515  1.00 65.05           N  
ATOM    587  H   THR A  37      17.667 -10.017 -32.309  1.00 65.05           H  
ATOM    588  CA  THR A  37      17.194 -10.421 -30.314  1.00 65.05           C  
ATOM    589  HA  THR A  37      17.827 -10.027 -29.520  1.00 65.05           H  
ATOM    590  C   THR A  37      16.827 -11.844 -30.007  1.00 65.05           C  
ATOM    591  CB  THR A  37      15.967  -9.518 -30.518  1.00 65.05           C  
ATOM    592  HB  THR A  37      15.066 -10.109 -30.683  1.00 65.05           H  
ATOM    593  O   THR A  37      16.061 -12.462 -30.755  1.00 65.05           O  
ATOM    594  CG2 THR A  37      15.817  -8.692 -29.269  1.00 65.05           C  
ATOM    595 HG21 THR A  37      15.622  -9.382 -28.448  1.00 65.05           H  
ATOM    596 HG22 THR A  37      16.728  -8.127 -29.071  1.00 65.05           H  
ATOM    597 HG23 THR A  37      14.989  -7.989 -29.358  1.00 65.05           H  
ATOM    598  OG1 THR A  37      16.099  -8.578 -31.562  1.00 65.05           O  
ATOM    599  HG1 THR A  37      15.373  -7.968 -31.410  1.00 65.05           H  
ATOM    600  N   GLN A  38      17.517 -12.434 -29.028  1.00 82.04           N  
ATOM    601  H   GLN A  38      18.199 -11.914 -28.496  1.00 82.04           H  
ATOM    602  CA  GLN A  38      17.179 -13.781 -28.638  1.00 82.04           C  
ATOM    603  HA  GLN A  38      17.268 -14.426 -29.511  1.00 82.04           H  
ATOM    604  C   GLN A  38      15.710 -13.711 -28.255  1.00 82.04           C  
ATOM    605  CB  GLN A  38      18.088 -14.323 -27.526  1.00 82.04           C  
ATOM    606  HB2 GLN A  38      17.504 -14.969 -26.871  1.00 82.04           H  
ATOM    607  HB3 GLN A  38      18.490 -13.501 -26.933  1.00 82.04           H  
ATOM    608  O   GLN A  38      15.253 -12.757 -27.625  1.00 82.04           O  
ATOM    609  CG  GLN A  38      19.226 -15.181 -28.089  1.00 82.04           C  
ATOM    610  HG2 GLN A  38      18.810 -15.974 -28.711  1.00 82.04           H  
ATOM    611  HG3 GLN A  38      19.878 -14.558 -28.702  1.00 82.04           H  
ATOM    612  CD  GLN A  38      20.043 -15.822 -26.971  1.00 82.04           C  
ATOM    613  NE2 GLN A  38      20.939 -15.094 -26.357  1.00 82.04           N  
ATOM    614 HE21 GLN A  38      20.818 -14.092 -26.409  1.00 82.04           H  
ATOM    615 HE22 GLN A  38      21.187 -15.415 -25.433  1.00 82.04           H  
ATOM    616  OE1 GLN A  38      19.904 -16.998 -26.654  1.00 82.04           O  
ATOM    617  N   GLN A  39      14.957 -14.678 -28.748  1.00 87.79           N  
ATOM    618  H   GLN A  39      15.380 -15.389 -29.326  1.00 87.79           H  
ATOM    619  CA  GLN A  39      13.541 -14.777 -28.491  1.00 87.79           C  
ATOM    620  HA  GLN A  39      13.290 -14.121 -27.657  1.00 87.79           H  
ATOM    621  C   GLN A  39      13.269 -16.215 -28.097  1.00 87.79           C  
ATOM    622  CB  GLN A  39      12.738 -14.316 -29.713  1.00 87.79           C  
ATOM    623  HB2 GLN A  39      12.892 -15.020 -30.531  1.00 87.79           H  
ATOM    624  HB3 GLN A  39      13.095 -13.334 -30.025  1.00 87.79           H  
ATOM    625  O   GLN A  39      13.682 -17.150 -28.789  1.00 87.79           O  
ATOM    626  CG  GLN A  39      11.242 -14.211 -29.387  1.00 87.79           C  
ATOM    627  HG2 GLN A  39      11.106 -13.489 -28.582  1.00 87.79           H  
ATOM    628  HG3 GLN A  39      10.869 -15.180 -29.055  1.00 87.79           H  
ATOM    629  CD  GLN A  39      10.416 -13.772 -30.593  1.00 87.79           C  
ATOM    630  NE2 GLN A  39       9.351 -13.033 -30.405  1.00 87.79           N  
ATOM    631 HE21 GLN A  39       8.950 -12.647 -31.248  1.00 87.79           H  
ATOM    632 HE22 GLN A  39       9.229 -12.567 -29.517  1.00 87.79           H  
ATOM    633  OE1 GLN A  39      10.691 -14.090 -31.736  1.00 87.79           O  
ATOM    634  N   VAL A  40      12.586 -16.403 -26.975  1.00 89.40           N  
ATOM    635  H   VAL A  40      12.299 -15.590 -26.448  1.00 89.40           H  
ATOM    636  CA  VAL A  40      12.161 -17.728 -26.532  1.00 89.40           C  
ATOM    637  HA  VAL A  40      12.342 -18.447 -27.331  1.00 89.40           H  
ATOM    638  C   VAL A  40      10.676 -17.699 -26.274  1.00 89.40           C  
ATOM    639  CB  VAL A  40      12.939 -18.225 -25.304  1.00 89.40           C  
ATOM    640  HB  VAL A  40      12.767 -17.546 -24.469  1.00 89.40           H  
ATOM    641  O   VAL A  40      10.183 -16.923 -25.461  1.00 89.40           O  
ATOM    642  CG1 VAL A  40      12.466 -19.614 -24.854  1.00 89.40           C  
ATOM    643 HG11 VAL A  40      13.101 -19.963 -24.040  1.00 89.40           H  
ATOM    644 HG12 VAL A  40      11.443 -19.555 -24.482  1.00 89.40           H  
ATOM    645 HG13 VAL A  40      12.514 -20.314 -25.688  1.00 89.40           H  
ATOM    646  CG2 VAL A  40      14.435 -18.326 -25.640  1.00 89.40           C  
ATOM    647 HG21 VAL A  40      14.991 -18.692 -24.778  1.00 89.40           H  
ATOM    648 HG22 VAL A  40      14.588 -18.987 -26.493  1.00 89.40           H  
ATOM    649 HG23 VAL A  40      14.830 -17.347 -25.909  1.00 89.40           H  
ATOM    650  N   THR A  41       9.969 -18.598 -26.949  1.00 93.27           N  
ATOM    651  H   THR A  41      10.437 -19.150 -27.653  1.00 93.27           H  
ATOM    652  CA  THR A  41       8.551 -18.837 -26.714  1.00 93.27           C  
ATOM    653  HA  THR A  41       8.140 -17.999 -26.150  1.00 93.27           H  
ATOM    654  C   THR A  41       8.367 -20.103 -25.889  1.00 93.27           C  
ATOM    655  CB  THR A  41       7.771 -18.900 -28.027  1.00 93.27           C  
ATOM    656  HB  THR A  41       8.139 -19.735 -28.624  1.00 93.27           H  
ATOM    657  O   THR A  41       8.855 -21.179 -26.242  1.00 93.27           O  
ATOM    658  CG2 THR A  41       6.269 -19.071 -27.808  1.00 93.27           C  
ATOM    659 HG21 THR A  41       5.749 -18.985 -28.762  1.00 93.27           H  
ATOM    660 HG22 THR A  41       5.902 -18.301 -27.129  1.00 93.27           H  
ATOM    661 HG23 THR A  41       6.065 -20.050 -27.375  1.00 93.27           H  
ATOM    662  OG1 THR A  41       7.943 -17.713 -28.760  1.00 93.27           O  
ATOM    663  HG1 THR A  41       7.504 -17.001 -28.289  1.00 93.27           H  
ATOM    664  N   ILE A  42       7.618 -19.972 -24.804  1.00 93.45           N  
ATOM    665  H   ILE A  42       7.291 -19.042 -24.585  1.00 93.45           H  
ATOM    666  CA  ILE A  42       7.154 -21.036 -23.922  1.00 93.45           C  
ATOM    667  HA  ILE A  42       7.647 -21.978 -24.162  1.00 93.45           H  
ATOM    668  C   ILE A  42       5.657 -21.160 -24.153  1.00 93.45           C  
ATOM    669  CB  ILE A  42       7.443 -20.661 -22.459  1.00 93.45           C  
ATOM    670  HB  ILE A  42       6.920 -19.731 -22.239  1.00 93.45           H  
ATOM    671  O   ILE A  42       4.902 -20.232 -23.869  1.00 93.45           O  
ATOM    672  CG1 ILE A  42       8.948 -20.453 -22.218  1.00 93.45           C  
ATOM    673 HG12 ILE A  42       9.381 -21.409 -21.926  1.00 93.45           H  
ATOM    674 HG13 ILE A  42       9.464 -20.118 -23.118  1.00 93.45           H  
ATOM    675  CG2 ILE A  42       6.925 -21.751 -21.502  1.00 93.45           C  
ATOM    676 HG21 ILE A  42       5.846 -21.869 -21.602  1.00 93.45           H  
ATOM    677 HG22 ILE A  42       7.134 -21.470 -20.470  1.00 93.45           H  
ATOM    678 HG23 ILE A  42       7.416 -22.701 -21.714  1.00 93.45           H  
ATOM    679  CD1 ILE A  42       9.189 -19.392 -21.142  1.00 93.45           C  
ATOM    680 HD11 ILE A  42      10.252 -19.330 -20.908  1.00 93.45           H  
ATOM    681 HD12 ILE A  42       8.610 -19.607 -20.244  1.00 93.45           H  
ATOM    682 HD13 ILE A  42       8.871 -18.421 -21.522  1.00 93.45           H  
ATOM    683  N   LYS A  43       5.214 -22.295 -24.685  1.00 95.79           N  
ATOM    684  H   LYS A  43       5.879 -23.031 -24.873  1.00 95.79           H  
ATOM    685  CA  LYS A  43       3.788 -22.549 -24.908  1.00 95.79           C  
ATOM    686  HA  LYS A  43       3.255 -21.599 -24.908  1.00 95.79           H  
ATOM    687  C   LYS A  43       3.188 -23.357 -23.771  1.00 95.79           C  
ATOM    688  CB  LYS A  43       3.561 -23.212 -26.269  1.00 95.79           C  
ATOM    689  HB2 LYS A  43       2.498 -23.430 -26.371  1.00 95.79           H  
ATOM    690  HB3 LYS A  43       4.117 -24.149 -26.316  1.00 95.79           H  
ATOM    691  O   LYS A  43       3.890 -24.133 -23.138  1.00 95.79           O  
ATOM    692  CG  LYS A  43       3.997 -22.283 -27.409  1.00 95.79           C  
ATOM    693  HG2 LYS A  43       5.085 -22.257 -27.461  1.00 95.79           H  
ATOM    694  HG3 LYS A  43       3.629 -21.276 -27.207  1.00 95.79           H  
ATOM    695  CD  LYS A  43       3.432 -22.742 -28.756  1.00 95.79           C  
ATOM    696  HD2 LYS A  43       3.839 -23.720 -29.011  1.00 95.79           H  
ATOM    697  HD3 LYS A  43       2.347 -22.804 -28.680  1.00 95.79           H  
ATOM    698  CE  LYS A  43       3.813 -21.726 -29.836  1.00 95.79           C  
ATOM    699  HE2 LYS A  43       3.502 -20.738 -29.496  1.00 95.79           H  
ATOM    700  HE3 LYS A  43       4.898 -21.707 -29.939  1.00 95.79           H  
ATOM    701  NZ  LYS A  43       3.168 -22.028 -31.139  1.00 95.79           N  
ATOM    702  HZ1 LYS A  43       3.463 -22.925 -31.497  1.00 95.79           H  
ATOM    703  HZ2 LYS A  43       3.408 -21.316 -31.813  1.00 95.79           H  
ATOM    704  HZ3 LYS A  43       2.163 -22.019 -31.038  1.00 95.79           H  
ATOM    705  N   ASN A  44       1.881 -23.247 -23.575  1.00 95.13           N  
ATOM    706  H   ASN A  44       1.369 -22.591 -24.147  1.00 95.13           H  
ATOM    707  CA  ASN A  44       1.130 -24.078 -22.632  1.00 95.13           C  
ATOM    708  HA  ASN A  44       0.113 -23.685 -22.656  1.00 95.13           H  
ATOM    709  C   ASN A  44       1.599 -23.987 -21.162  1.00 95.13           C  
ATOM    710  CB  ASN A  44       1.061 -25.533 -23.133  1.00 95.13           C  
ATOM    711  HB2 ASN A  44       2.059 -25.972 -23.100  1.00 95.13           H  
ATOM    712  HB3 ASN A  44       0.429 -26.109 -22.457  1.00 95.13           H  
ATOM    713  O   ASN A  44       1.522 -24.969 -20.419  1.00 95.13           O  
ATOM    714  CG  ASN A  44       0.490 -25.699 -24.523  1.00 95.13           C  
ATOM    715  ND2 ASN A  44       0.761 -26.820 -25.146  1.00 95.13           N  
ATOM    716 HD21 ASN A  44       1.342 -27.499 -24.674  1.00 95.13           H  
ATOM    717 HD22 ASN A  44       0.231 -26.976 -25.991  1.00 95.13           H  
ATOM    718  OD1 ASN A  44      -0.211 -24.870 -25.072  1.00 95.13           O  
ATOM    719  N   LEU A  45       2.092 -22.825 -20.725  1.00 95.87           N  
ATOM    720  H   LEU A  45       2.032 -22.016 -21.327  1.00 95.87           H  
ATOM    721  CA  LEU A  45       2.443 -22.602 -19.326  1.00 95.87           C  
ATOM    722  HA  LEU A  45       3.028 -23.454 -18.980  1.00 95.87           H  
ATOM    723  C   LEU A  45       1.171 -22.541 -18.482  1.00 95.87           C  
ATOM    724  CB  LEU A  45       3.297 -21.328 -19.203  1.00 95.87           C  
ATOM    725  HB2 LEU A  45       4.179 -21.428 -19.836  1.00 95.87           H  
ATOM    726  HB3 LEU A  45       2.712 -20.487 -19.575  1.00 95.87           H  
ATOM    727  O   LEU A  45       0.311 -21.694 -18.707  1.00 95.87           O  
ATOM    728  CG  LEU A  45       3.745 -21.014 -17.763  1.00 95.87           C  
ATOM    729  HG  LEU A  45       2.875 -20.956 -17.109  1.00 95.87           H  
ATOM    730  CD1 LEU A  45       4.707 -22.075 -17.219  1.00 95.87           C  
ATOM    731 HD11 LEU A  45       5.064 -21.769 -16.235  1.00 95.87           H  
ATOM    732 HD12 LEU A  45       4.191 -23.027 -17.097  1.00 95.87           H  
ATOM    733 HD13 LEU A  45       5.559 -22.193 -17.888  1.00 95.87           H  
ATOM    734  CD2 LEU A  45       4.452 -19.660 -17.734  1.00 95.87           C  
ATOM    735 HD21 LEU A  45       5.333 -19.677 -18.376  1.00 95.87           H  
ATOM    736 HD22 LEU A  45       3.770 -18.884 -18.080  1.00 95.87           H  
ATOM    737 HD23 LEU A  45       4.752 -19.423 -16.713  1.00 95.87           H  
ATOM    738  N   TYR A  46       1.047 -23.441 -17.509  1.00 96.89           N  
ATOM    739  H   TYR A  46       1.811 -24.075 -17.324  1.00 96.89           H  
ATOM    740  CA  TYR A  46      -0.095 -23.461 -16.604  1.00 96.89           C  
ATOM    741  HA  TYR A  46      -0.979 -23.120 -17.142  1.00 96.89           H  
ATOM    742  C   TYR A  46       0.143 -22.507 -15.432  1.00 96.89           C  
ATOM    743  CB  TYR A  46      -0.354 -24.897 -16.136  1.00 96.89           C  
ATOM    744  HB2 TYR A  46       0.558 -25.295 -15.691  1.00 96.89           H  
ATOM    745  HB3 TYR A  46      -0.597 -25.513 -17.002  1.00 96.89           H  
ATOM    746  O   TYR A  46       1.125 -22.644 -14.707  1.00 96.89           O  
ATOM    747  CG  TYR A  46      -1.488 -25.004 -15.137  1.00 96.89           C  
ATOM    748  CD1 TYR A  46      -1.253 -25.507 -13.841  1.00 96.89           C  
ATOM    749  HD1 TYR A  46      -0.265 -25.842 -13.562  1.00 96.89           H  
ATOM    750  CD2 TYR A  46      -2.774 -24.561 -15.498  1.00 96.89           C  
ATOM    751  HD2 TYR A  46      -2.950 -24.148 -16.480  1.00 96.89           H  
ATOM    752  CE1 TYR A  46      -2.304 -25.570 -12.906  1.00 96.89           C  
ATOM    753  HE1 TYR A  46      -2.125 -25.964 -11.916  1.00 96.89           H  
ATOM    754  CE2 TYR A  46      -3.823 -24.616 -14.567  1.00 96.89           C  
ATOM    755  HE2 TYR A  46      -4.799 -24.236 -14.830  1.00 96.89           H  
ATOM    756  OH  TYR A  46      -4.627 -25.180 -12.402  1.00 96.89           O  
ATOM    757  HH  TYR A  46      -4.370 -25.386 -11.500  1.00 96.89           H  
ATOM    758  CZ  TYR A  46      -3.589 -25.117 -13.270  1.00 96.89           C  
ATOM    759  N   VAL A  47      -0.765 -21.561 -15.214  1.00 97.30           N  
ATOM    760  H   VAL A  47      -1.555 -21.502 -15.841  1.00 97.30           H  
ATOM    761  CA  VAL A  47      -0.719 -20.625 -14.087  1.00 97.30           C  
ATOM    762  HA  VAL A  47       0.316 -20.469 -13.783  1.00 97.30           H  
ATOM    763  C   VAL A  47      -1.481 -21.252 -12.919  1.00 97.30           C  
ATOM    764  CB  VAL A  47      -1.291 -19.257 -14.505  1.00 97.30           C  
ATOM    765  HB  VAL A  47      -2.345 -19.373 -14.760  1.00 97.30           H  
ATOM    766  O   VAL A  47      -2.707 -21.187 -12.865  1.00 97.30           O  
ATOM    767  CG1 VAL A  47      -1.165 -18.240 -13.374  1.00 97.30           C  
ATOM    768 HG11 VAL A  47      -1.776 -18.567 -12.533  1.00 97.30           H  
ATOM    769 HG12 VAL A  47      -1.549 -17.272 -13.697  1.00 97.30           H  
ATOM    770 HG13 VAL A  47      -0.129 -18.132 -13.055  1.00 97.30           H  
ATOM    771  CG2 VAL A  47      -0.562 -18.682 -15.726  1.00 97.30           C  
ATOM    772 HG21 VAL A  47       0.504 -18.591 -15.516  1.00 97.30           H  
ATOM    773 HG22 VAL A  47      -0.707 -19.328 -16.592  1.00 97.30           H  
ATOM    774 HG23 VAL A  47      -0.967 -17.699 -15.966  1.00 97.30           H  
ATOM    775  N   SER A  48      -0.776 -21.924 -12.005  1.00 95.62           N  
ATOM    776  H   SER A  48       0.229 -21.971 -12.097  1.00 95.62           H  
ATOM    777  CA  SER A  48      -1.405 -22.711 -10.930  1.00 95.62           C  
ATOM    778  HA  SER A  48      -2.244 -23.267 -11.350  1.00 95.62           H  
ATOM    779  C   SER A  48      -1.962 -21.884  -9.774  1.00 95.62           C  
ATOM    780  CB  SER A  48      -0.409 -23.722 -10.363  1.00 95.62           C  
ATOM    781  HB2 SER A  48      -0.868 -24.241  -9.522  1.00 95.62           H  
ATOM    782  HB3 SER A  48      -0.181 -24.455 -11.137  1.00 95.62           H  
ATOM    783  O   SER A  48      -2.880 -22.321  -9.091  1.00 95.62           O  
ATOM    784  OG  SER A  48       0.805 -23.110  -9.955  1.00 95.62           O  
ATOM    785  HG  SER A  48       0.664 -22.567  -9.176  1.00 95.62           H  
ATOM    786  N   SER A  49      -1.400 -20.703  -9.551  1.00 95.61           N  
ATOM    787  H   SER A  49      -0.672 -20.398 -10.181  1.00 95.61           H  
ATOM    788  CA  SER A  49      -1.747 -19.775  -8.474  1.00 95.61           C  
ATOM    789  HA  SER A  49      -2.668 -20.089  -7.984  1.00 95.61           H  
ATOM    790  C   SER A  49      -1.954 -18.385  -9.050  1.00 95.61           C  
ATOM    791  CB  SER A  49      -0.627 -19.736  -7.432  1.00 95.61           C  
ATOM    792  HB2 SER A  49      -0.834 -18.968  -6.687  1.00 95.61           H  
ATOM    793  HB3 SER A  49      -0.567 -20.703  -6.932  1.00 95.61           H  
ATOM    794  O   SER A  49      -1.562 -18.122 -10.182  1.00 95.61           O  
ATOM    795  OG  SER A  49       0.609 -19.467  -8.068  1.00 95.61           O  
ATOM    796  HG  SER A  49       0.549 -18.651  -8.569  1.00 95.61           H  
ATOM    797  N   PHE A  50      -2.558 -17.482  -8.286  1.00 97.06           N  
ATOM    798  H   PHE A  50      -2.785 -17.700  -7.326  1.00 97.06           H  
ATOM    799  CA  PHE A  50      -2.636 -16.095  -8.717  1.00 97.06           C  
ATOM    800  HA  PHE A  50      -3.029 -16.041  -9.732  1.00 97.06           H  
ATOM    801  C   PHE A  50      -1.225 -15.519  -8.698  1.00 97.06           C  
ATOM    802  CB  PHE A  50      -3.576 -15.359  -7.784  1.00 97.06           C  
ATOM    803  HB2 PHE A  50      -4.520 -15.904  -7.772  1.00 97.06           H  
ATOM    804  HB3 PHE A  50      -3.163 -15.380  -6.775  1.00 97.06           H  
ATOM    805  O   PHE A  50      -0.539 -15.614  -7.681  1.00 97.06           O  
ATOM    806  CG  PHE A  50      -3.854 -13.927  -8.174  1.00 97.06           C  
ATOM    807  CD1 PHE A  50      -2.972 -12.903  -7.785  1.00 97.06           C  
ATOM    808  HD1 PHE A  50      -2.067 -13.139  -7.245  1.00 97.06           H  
ATOM    809  CD2 PHE A  50      -5.026 -13.613  -8.885  1.00 97.06           C  
ATOM    810  HD2 PHE A  50      -5.705 -14.395  -9.192  1.00 97.06           H  
ATOM    811  CE1 PHE A  50      -3.284 -11.566  -8.072  1.00 97.06           C  
ATOM    812  HE1 PHE A  50      -2.615 -10.780  -7.755  1.00 97.06           H  
ATOM    813  CE2 PHE A  50      -5.334 -12.274  -9.172  1.00 97.06           C  
ATOM    814  HE2 PHE A  50      -6.239 -12.023  -9.704  1.00 97.06           H  
ATOM    815  CZ  PHE A  50      -4.478 -11.250  -8.742  1.00 97.06           C  
ATOM    816  HZ  PHE A  50      -4.739 -10.218  -8.928  1.00 97.06           H  
ATOM    817  N   THR A  51      -0.770 -14.980  -9.819  1.00 97.22           N  
ATOM    818  H   THR A  51      -1.392 -14.894 -10.610  1.00 97.22           H  
ATOM    819  CA  THR A  51       0.655 -14.711 -10.014  1.00 97.22           C  
ATOM    820  HA  THR A  51       1.191 -14.849  -9.075  1.00 97.22           H  
ATOM    821  C   THR A  51       0.866 -13.273 -10.436  1.00 97.22           C  
ATOM    822  CB  THR A  51       1.259 -15.709 -11.011  1.00 97.22           C  
ATOM    823  HB  THR A  51       0.669 -15.731 -11.927  1.00 97.22           H  
ATOM    824  O   THR A  51       0.258 -12.810 -11.398  1.00 97.22           O  
ATOM    825  CG2 THR A  51       2.709 -15.397 -11.356  1.00 97.22           C  
ATOM    826 HG21 THR A  51       2.764 -14.473 -11.932  1.00 97.22           H  
ATOM    827 HG22 THR A  51       3.127 -16.200 -11.963  1.00 97.22           H  
ATOM    828 HG23 THR A  51       3.284 -15.281 -10.437  1.00 97.22           H  
ATOM    829  OG1 THR A  51       1.281 -16.996 -10.433  1.00 97.22           O  
ATOM    830  HG1 THR A  51       2.146 -17.374 -10.608  1.00 97.22           H  
ATOM    831  N   LEU A  52       1.768 -12.584  -9.739  1.00 96.50           N  
ATOM    832  H   LEU A  52       2.238 -13.042  -8.971  1.00 96.50           H  
ATOM    833  CA  LEU A  52       2.320 -11.319 -10.195  1.00 96.50           C  
ATOM    834  HA  LEU A  52       1.645 -10.900 -10.940  1.00 96.50           H  
ATOM    835  C   LEU A  52       3.670 -11.572 -10.869  1.00 96.50           C  
ATOM    836  CB  LEU A  52       2.426 -10.290  -9.058  1.00 96.50           C  
ATOM    837  HB2 LEU A  52       3.091 -10.664  -8.280  1.00 96.50           H  
ATOM    838  HB3 LEU A  52       2.889  -9.400  -9.484  1.00 96.50           H  
ATOM    839  O   LEU A  52       4.480 -12.350 -10.362  1.00 96.50           O  
ATOM    840  CG  LEU A  52       1.073  -9.886  -8.439  1.00 96.50           C  
ATOM    841  HG  LEU A  52       0.271 -10.011  -9.168  1.00 96.50           H  
ATOM    842  CD1 LEU A  52       0.754 -10.708  -7.195  1.00 96.50           C  
ATOM    843 HD11 LEU A  52       0.713 -11.765  -7.460  1.00 96.50           H  
ATOM    844 HD12 LEU A  52      -0.211 -10.408  -6.787  1.00 96.50           H  
ATOM    845 HD13 LEU A  52       1.532 -10.547  -6.448  1.00 96.50           H  
ATOM    846  CD2 LEU A  52       1.109  -8.423  -8.008  1.00 96.50           C  
ATOM    847 HD21 LEU A  52       1.136  -7.799  -8.901  1.00 96.50           H  
ATOM    848 HD22 LEU A  52       0.219  -8.168  -7.434  1.00 96.50           H  
ATOM    849 HD23 LEU A  52       1.993  -8.229  -7.399  1.00 96.50           H  
ATOM    850  N   VAL A  53       3.926 -10.904 -11.990  1.00 95.00           N  
ATOM    851  H   VAL A  53       3.210 -10.289 -12.349  1.00 95.00           H  
ATOM    852  CA  VAL A  53       5.242 -10.892 -12.643  1.00 95.00           C  
ATOM    853  HA  VAL A  53       5.937 -11.478 -12.041  1.00 95.00           H  
ATOM    854  C   VAL A  53       5.736  -9.457 -12.677  1.00 95.00           C  
ATOM    855  CB  VAL A  53       5.228 -11.519 -14.050  1.00 95.00           C  
ATOM    856  HB  VAL A  53       4.653 -10.884 -14.725  1.00 95.00           H  
ATOM    857  O   VAL A  53       5.126  -8.621 -13.337  1.00 95.00           O  
ATOM    858  CG1 VAL A  53       6.640 -11.624 -14.638  1.00 95.00           C  
ATOM    859 HG11 VAL A  53       7.264 -12.251 -14.002  1.00 95.00           H  
ATOM    860 HG12 VAL A  53       6.597 -12.052 -15.639  1.00 95.00           H  
ATOM    861 HG13 VAL A  53       7.093 -10.635 -14.713  1.00 95.00           H  
ATOM    862  CG2 VAL A  53       4.590 -12.915 -14.047  1.00 95.00           C  
ATOM    863 HG21 VAL A  53       5.091 -13.549 -13.315  1.00 95.00           H  
ATOM    864 HG22 VAL A  53       3.533 -12.837 -13.794  1.00 95.00           H  
ATOM    865 HG23 VAL A  53       4.673 -13.362 -15.038  1.00 95.00           H  
ATOM    866  N   CYS A  54       6.815  -9.170 -11.956  1.00 92.64           N  
ATOM    867  H   CYS A  54       7.310  -9.939 -11.527  1.00 92.64           H  
ATOM    868  CA  CYS A  54       7.495  -7.883 -12.001  1.00 92.64           C  
ATOM    869  HA  CYS A  54       6.784  -7.086 -12.216  1.00 92.64           H  
ATOM    870  C   CYS A  54       8.529  -7.936 -13.120  1.00 92.64           C  
ATOM    871  CB  CYS A  54       8.136  -7.610 -10.639  1.00 92.64           C  
ATOM    872  HB2 CYS A  54       8.877  -8.379 -10.422  1.00 92.64           H  
ATOM    873  HB3 CYS A  54       7.370  -7.625  -9.864  1.00 92.64           H  
ATOM    874  O   CYS A  54       9.438  -8.760 -13.086  1.00 92.64           O  
ATOM    875  SG  CYS A  54       8.940  -5.985 -10.654  1.00 92.64           S  
ATOM    876  HG  CYS A  54       9.493  -6.103  -9.444  1.00 92.64           H  
ATOM    877  N   PHE A  55       8.370  -7.087 -14.120  1.00 88.30           N  
ATOM    878  H   PHE A  55       7.637  -6.395 -14.061  1.00 88.30           H  
ATOM    879  CA  PHE A  55       9.188  -7.066 -15.316  1.00 88.30           C  
ATOM    880  HA  PHE A  55       9.879  -7.909 -15.325  1.00 88.30           H  
ATOM    881  C   PHE A  55      10.018  -5.776 -15.333  1.00 88.30           C  
ATOM    882  CB  PHE A  55       8.234  -7.224 -16.500  1.00 88.30           C  
ATOM    883  HB2 PHE A  55       7.446  -6.474 -16.436  1.00 88.30           H  
ATOM    884  HB3 PHE A  55       7.767  -8.207 -16.458  1.00 88.30           H  
ATOM    885  O   PHE A  55       9.462  -4.681 -15.246  1.00 88.30           O  
ATOM    886  CG  PHE A  55       8.951  -7.073 -17.802  1.00 88.30           C  
ATOM    887  CD1 PHE A  55       8.951  -5.817 -18.429  1.00 88.30           C  
ATOM    888  HD1 PHE A  55       8.367  -5.002 -18.027  1.00 88.30           H  
ATOM    889  CD2 PHE A  55       9.699  -8.148 -18.309  1.00 88.30           C  
ATOM    890  HD2 PHE A  55       9.685  -9.112 -17.822  1.00 88.30           H  
ATOM    891  CE1 PHE A  55       9.745  -5.614 -19.555  1.00 88.30           C  
ATOM    892  HE1 PHE A  55       9.780  -4.652 -20.045  1.00 88.30           H  
ATOM    893  CE2 PHE A  55      10.500  -7.948 -19.432  1.00 88.30           C  
ATOM    894  HE2 PHE A  55      11.133  -8.736 -19.813  1.00 88.30           H  
ATOM    895  CZ  PHE A  55      10.521  -6.678 -20.011  1.00 88.30           C  
ATOM    896  HZ  PHE A  55      11.208  -6.489 -20.822  1.00 88.30           H  
ATOM    897  N   ARG A  56      11.349  -5.900 -15.383  1.00 87.17           N  
ATOM    898  H   ARG A  56      11.732  -6.829 -15.481  1.00 87.17           H  
ATOM    899  CA  ARG A  56      12.306  -4.791 -15.214  1.00 87.17           C  
ATOM    900  HA  ARG A  56      11.770  -3.878 -14.955  1.00 87.17           H  
ATOM    901  C   ARG A  56      13.071  -4.462 -16.494  1.00 87.17           C  
ATOM    902  CB  ARG A  56      13.283  -5.125 -14.071  1.00 87.17           C  
ATOM    903  HB2 ARG A  56      13.755  -6.085 -14.276  1.00 87.17           H  
ATOM    904  HB3 ARG A  56      14.065  -4.366 -14.039  1.00 87.17           H  
ATOM    905  O   ARG A  56      13.362  -3.291 -16.721  1.00 87.17           O  
ATOM    906  CG  ARG A  56      12.600  -5.176 -12.694  1.00 87.17           C  
ATOM    907  HG2 ARG A  56      11.787  -5.903 -12.703  1.00 87.17           H  
ATOM    908  HG3 ARG A  56      12.178  -4.194 -12.482  1.00 87.17           H  
ATOM    909  CD  ARG A  56      13.580  -5.541 -11.568  1.00 87.17           C  
ATOM    910  HD2 ARG A  56      14.484  -4.941 -11.676  1.00 87.17           H  
ATOM    911  HD3 ARG A  56      13.118  -5.284 -10.615  1.00 87.17           H  
ATOM    912  NE  ARG A  56      13.952  -6.968 -11.589  1.00 87.17           N  
ATOM    913  HE  ARG A  56      14.602  -7.240 -12.311  1.00 87.17           H  
ATOM    914  NH1 ARG A  56      13.186  -7.626  -9.538  1.00 87.17           N  
ATOM    915 HH11 ARG A  56      12.981  -8.336  -8.849  1.00 87.17           H  
ATOM    916 HH12 ARG A  56      12.927  -6.676  -9.317  1.00 87.17           H  
ATOM    917  NH2 ARG A  56      14.112  -9.119 -10.909  1.00 87.17           N  
ATOM    918 HH21 ARG A  56      14.637  -9.310 -11.750  1.00 87.17           H  
ATOM    919 HH22 ARG A  56      13.972  -9.837 -10.212  1.00 87.17           H  
ATOM    920  CZ  ARG A  56      13.747  -7.899 -10.679  1.00 87.17           C  
ATOM    921  N   SER A  57      13.394  -5.454 -17.327  1.00 88.19           N  
ATOM    922  H   SER A  57      13.123  -6.397 -17.087  1.00 88.19           H  
ATOM    923  CA  SER A  57      14.065  -5.235 -18.618  1.00 88.19           C  
ATOM    924  HA  SER A  57      13.695  -4.299 -19.037  1.00 88.19           H  
ATOM    925  C   SER A  57      13.774  -6.337 -19.642  1.00 88.19           C  
ATOM    926  CB  SER A  57      15.581  -5.090 -18.424  1.00 88.19           C  
ATOM    927  HB2 SER A  57      16.016  -4.705 -19.347  1.00 88.19           H  
ATOM    928  HB3 SER A  57      15.787  -4.375 -17.628  1.00 88.19           H  
ATOM    929  O   SER A  57      13.515  -7.478 -19.261  1.00 88.19           O  
ATOM    930  OG  SER A  57      16.201  -6.323 -18.128  1.00 88.19           O  
ATOM    931  HG  SER A  57      15.940  -6.616 -17.252  1.00 88.19           H  
ATOM    932  N   GLY A  58      13.834  -5.991 -20.935  1.00 88.89           N  
ATOM    933  H   GLY A  58      14.003  -5.019 -21.154  1.00 88.89           H  
ATOM    934  CA  GLY A  58      13.538  -6.872 -22.077  1.00 88.89           C  
ATOM    935  HA2 GLY A  58      13.439  -7.901 -21.730  1.00 88.89           H  
ATOM    936  HA3 GLY A  58      14.366  -6.844 -22.785  1.00 88.89           H  
ATOM    937  C   GLY A  58      12.251  -6.474 -22.812  1.00 88.89           C  
ATOM    938  O   GLY A  58      11.815  -5.326 -22.722  1.00 88.89           O  
ATOM    939  N   LYS A  59      11.568  -7.454 -23.404  1.00 89.95           N  
ATOM    940  H   LYS A  59      12.050  -8.329 -23.550  1.00 89.95           H  
ATOM    941  CA  LYS A  59      10.146  -7.406 -23.767  1.00 89.95           C  
ATOM    942  HA  LYS A  59       9.645  -6.641 -23.173  1.00 89.95           H  
ATOM    943  C   LYS A  59       9.481  -8.741 -23.485  1.00 89.95           C  
ATOM    944  CB  LYS A  59       9.956  -7.078 -25.248  1.00 89.95           C  
ATOM    945  HB2 LYS A  59       8.891  -7.092 -25.479  1.00 89.95           H  
ATOM    946  HB3 LYS A  59      10.451  -7.842 -25.848  1.00 89.95           H  
ATOM    947  O   LYS A  59      10.091  -9.802 -23.642  1.00 89.95           O  
ATOM    948  CG  LYS A  59      10.515  -5.715 -25.630  1.00 89.95           C  
ATOM    949  HG2 LYS A  59      11.573  -5.660 -25.375  1.00 89.95           H  
ATOM    950  HG3 LYS A  59       9.971  -4.930 -25.103  1.00 89.95           H  
ATOM    951  CD  LYS A  59      10.380  -5.541 -27.133  1.00 89.95           C  
ATOM    952  HD2 LYS A  59      11.015  -6.265 -27.643  1.00 89.95           H  
ATOM    953  HD3 LYS A  59       9.342  -5.709 -27.423  1.00 89.95           H  
ATOM    954  CE  LYS A  59      10.796  -4.126 -27.494  1.00 89.95           C  
ATOM    955  HE2 LYS A  59      11.848  -3.990 -27.243  1.00 89.95           H  
ATOM    956  HE3 LYS A  59      10.196  -3.433 -26.902  1.00 89.95           H  
ATOM    957  NZ  LYS A  59      10.547  -3.927 -28.931  1.00 89.95           N  
ATOM    958  HZ1 LYS A  59      11.023  -4.651 -29.449  1.00 89.95           H  
ATOM    959  HZ2 LYS A  59      10.837  -3.005 -29.224  1.00 89.95           H  
ATOM    960  HZ3 LYS A  59       9.553  -4.032 -29.079  1.00 89.95           H  
ATOM    961  N   LEU A  60       8.206  -8.701 -23.127  1.00 91.90           N  
ATOM    962  H   LEU A  60       7.769  -7.794 -23.041  1.00 91.90           H  
ATOM    963  CA  LEU A  60       7.416  -9.895 -22.863  1.00 91.90           C  
ATOM    964  HA  LEU A  60       7.942 -10.764 -23.258  1.00 91.90           H  
ATOM    965  C   LEU A  60       6.082  -9.804 -23.599  1.00 91.90           C  
ATOM    966  CB  LEU A  60       7.328 -10.081 -21.338  1.00 91.90           C  
ATOM    967  HB2 LEU A  60       6.936  -9.175 -20.875  1.00 91.90           H  
ATOM    968  HB3 LEU A  60       8.350 -10.200 -20.978  1.00 91.90           H  
ATOM    969  O   LEU A  60       5.326  -8.857 -23.436  1.00 91.90           O  
ATOM    970  CG  LEU A  60       6.509 -11.299 -20.874  1.00 91.90           C  
ATOM    971  HG  LEU A  60       6.706 -12.147 -21.529  1.00 91.90           H  
ATOM    972  CD1 LEU A  60       6.914 -11.693 -19.453  1.00 91.90           C  
ATOM    973 HD11 LEU A  60       7.989 -11.872 -19.408  1.00 91.90           H  
ATOM    974 HD12 LEU A  60       6.392 -12.601 -19.152  1.00 91.90           H  
ATOM    975 HD13 LEU A  60       6.669 -10.884 -18.764  1.00 91.90           H  
ATOM    976  CD2 LEU A  60       5.008 -11.006 -20.863  1.00 91.90           C  
ATOM    977 HD21 LEU A  60       4.840  -9.961 -20.604  1.00 91.90           H  
ATOM    978 HD22 LEU A  60       4.587 -11.175 -21.854  1.00 91.90           H  
ATOM    979 HD23 LEU A  60       4.493 -11.651 -20.151  1.00 91.90           H  
ATOM    980  N   THR A  61       5.772 -10.813 -24.405  1.00 94.50           N  
ATOM    981  H   THR A  61       6.450 -11.554 -24.511  1.00 94.50           H  
ATOM    982  CA  THR A  61       4.426 -11.011 -24.955  1.00 94.50           C  
ATOM    983  HA  THR A  61       3.812 -10.132 -24.758  1.00 94.50           H  
ATOM    984  C   THR A  61       3.794 -12.208 -24.272  1.00 94.50           C  
ATOM    985  CB  THR A  61       4.450 -11.221 -26.468  1.00 94.50           C  
ATOM    986  HB  THR A  61       4.991 -12.140 -26.694  1.00 94.50           H  
ATOM    987  O   THR A  61       4.366 -13.296 -24.283  1.00 94.50           O  
ATOM    988  CG2 THR A  61       3.046 -11.313 -27.066  1.00 94.50           C  
ATOM    989 HG21 THR A  61       3.118 -11.379 -28.152  1.00 94.50           H  
ATOM    990 HG22 THR A  61       2.530 -12.197 -26.692  1.00 94.50           H  
ATOM    991 HG23 THR A  61       2.475 -10.423 -26.803  1.00 94.50           H  
ATOM    992  OG1 THR A  61       5.107 -10.152 -27.099  1.00 94.50           O  
ATOM    993  HG1 THR A  61       5.737  -9.781 -26.477  1.00 94.50           H  
ATOM    994  N   ILE A  62       2.611 -12.038 -23.697  1.00 96.16           N  
ATOM    995  H   ILE A  62       2.179 -11.126 -23.743  1.00 96.16           H  
ATOM    996  CA  ILE A  62       1.869 -13.117 -23.048  1.00 96.16           C  
ATOM    997  HA  ILE A  62       2.384 -14.055 -23.258  1.00 96.16           H  
ATOM    998  C   ILE A  62       0.479 -13.230 -23.661  1.00 96.16           C  
ATOM    999  CB  ILE A  62       1.876 -12.954 -21.517  1.00 96.16           C  
ATOM   1000  HB  ILE A  62       2.921 -12.926 -21.206  1.00 96.16           H  
ATOM   1001  O   ILE A  62      -0.192 -12.228 -23.884  1.00 96.16           O  
ATOM   1002  CG1 ILE A  62       1.244 -14.195 -20.856  1.00 96.16           C  
ATOM   1003 HG12 ILE A  62       1.688 -15.094 -21.284  1.00 96.16           H  
ATOM   1004 HG13 ILE A  62       0.177 -14.224 -21.077  1.00 96.16           H  
ATOM   1005  CG2 ILE A  62       1.211 -11.637 -21.080  1.00 96.16           C  
ATOM   1006 HG21 ILE A  62       0.157 -11.642 -21.356  1.00 96.16           H  
ATOM   1007 HG22 ILE A  62       1.308 -11.492 -20.004  1.00 96.16           H  
ATOM   1008 HG23 ILE A  62       1.697 -10.789 -21.562  1.00 96.16           H  
ATOM   1009  CD1 ILE A  62       1.449 -14.240 -19.339  1.00 96.16           C  
ATOM   1010 HD11 ILE A  62       1.004 -13.358 -18.878  1.00 96.16           H  
ATOM   1011 HD12 ILE A  62       2.513 -14.275 -19.105  1.00 96.16           H  
ATOM   1012 HD13 ILE A  62       0.957 -15.123 -18.929  1.00 96.16           H  
ATOM   1013  N   SER A  63       0.046 -14.448 -23.964  1.00 96.34           N  
ATOM   1014  H   SER A  63       0.645 -15.240 -23.776  1.00 96.34           H  
ATOM   1015  CA  SER A  63      -1.267 -14.699 -24.560  1.00 96.34           C  
ATOM   1016  HA  SER A  63      -1.897 -13.831 -24.369  1.00 96.34           H  
ATOM   1017  C   SER A  63      -1.972 -15.888 -23.933  1.00 96.34           C  
ATOM   1018  CB  SER A  63      -1.170 -14.880 -26.081  1.00 96.34           C  
ATOM   1019  HB2 SER A  63      -0.855 -13.937 -26.529  1.00 96.34           H  
ATOM   1020  HB3 SER A  63      -2.152 -15.136 -26.478  1.00 96.34           H  
ATOM   1021  O   SER A  63      -1.332 -16.837 -23.487  1.00 96.34           O  
ATOM   1022  OG  SER A  63      -0.234 -15.889 -26.428  1.00 96.34           O  
ATOM   1023  HG  SER A  63       0.625 -15.460 -26.418  1.00 96.34           H  
ATOM   1024  N   ASN A  64      -3.299 -15.852 -23.930  1.00 94.64           N  
ATOM   1025  H   ASN A  64      -3.733 -15.043 -24.350  1.00 94.64           H  
ATOM   1026  CA  ASN A  64      -4.162 -17.008 -23.696  1.00 94.64           C  
ATOM   1027  HA  ASN A  64      -3.550 -17.905 -23.604  1.00 94.64           H  
ATOM   1028  C   ASN A  64      -5.045 -17.223 -24.950  1.00 94.64           C  
ATOM   1029  CB  ASN A  64      -4.892 -16.817 -22.341  1.00 94.64           C  
ATOM   1030  HB2 ASN A  64      -5.437 -17.726 -22.086  1.00 94.64           H  
ATOM   1031  HB3 ASN A  64      -4.148 -16.662 -21.560  1.00 94.64           H  
ATOM   1032  O   ASN A  64      -4.692 -16.779 -26.041  1.00 94.64           O  
ATOM   1033  CG  ASN A  64      -5.870 -15.656 -22.318  1.00 94.64           C  
ATOM   1034  ND2 ASN A  64      -6.150 -15.046 -21.193  1.00 94.64           N  
ATOM   1035 HD21 ASN A  64      -6.719 -14.217 -21.282  1.00 94.64           H  
ATOM   1036 HD22 ASN A  64      -5.665 -15.281 -20.339  1.00 94.64           H  
ATOM   1037  OD1 ASN A  64      -6.444 -15.319 -23.326  1.00 94.64           O  
ATOM   1038  N   ASN A  65      -6.175 -17.924 -24.826  1.00 89.68           N  
ATOM   1039  H   ASN A  65      -6.433 -18.269 -23.913  1.00 89.68           H  
ATOM   1040  CA  ASN A  65      -7.081 -18.174 -25.958  1.00 89.68           C  
ATOM   1041  HA  ASN A  65      -6.489 -18.494 -26.815  1.00 89.68           H  
ATOM   1042  C   ASN A  65      -7.875 -16.936 -26.430  1.00 89.68           C  
ATOM   1043  CB  ASN A  65      -8.045 -19.312 -25.579  1.00 89.68           C  
ATOM   1044  HB2 ASN A  65      -8.567 -19.055 -24.657  1.00 89.68           H  
ATOM   1045  HB3 ASN A  65      -8.795 -19.412 -26.363  1.00 89.68           H  
ATOM   1046  O   ASN A  65      -8.533 -17.006 -27.466  1.00 89.68           O  
ATOM   1047  CG  ASN A  65      -7.381 -20.668 -25.425  1.00 89.68           C  
ATOM   1048  ND2 ASN A  65      -8.094 -21.624 -24.879  1.00 89.68           N  
ATOM   1049 HD21 ASN A  65      -7.655 -22.530 -24.814  1.00 89.68           H  
ATOM   1050 HD22 ASN A  65      -9.056 -21.452 -24.622  1.00 89.68           H  
ATOM   1051  OD1 ASN A  65      -6.238 -20.905 -25.780  1.00 89.68           O  
ATOM   1052  N   HIS A  66      -7.855 -15.837 -25.677  1.00 87.22           N  
ATOM   1053  H   HIS A  66      -7.260 -15.829 -24.861  1.00 87.22           H  
ATOM   1054  CA  HIS A  66      -8.673 -14.640 -25.900  1.00 87.22           C  
ATOM   1055  HA  HIS A  66      -9.208 -14.722 -26.846  1.00 87.22           H  
ATOM   1056  C   HIS A  66      -7.835 -13.361 -25.975  1.00 87.22           C  
ATOM   1057  CB  HIS A  66      -9.700 -14.531 -24.762  1.00 87.22           C  
ATOM   1058  HB2 HIS A  66     -10.309 -13.641 -24.921  1.00 87.22           H  
ATOM   1059  HB3 HIS A  66      -9.179 -14.406 -23.813  1.00 87.22           H  
ATOM   1060  O   HIS A  66      -8.072 -12.516 -26.833  1.00 87.22           O  
ATOM   1061  CG  HIS A  66     -10.611 -15.728 -24.676  1.00 87.22           C  
ATOM   1062  CD2 HIS A  66     -10.694 -16.623 -23.646  1.00 87.22           C  
ATOM   1063  HD2 HIS A  66     -10.135 -16.571 -22.724  1.00 87.22           H  
ATOM   1064  ND1 HIS A  66     -11.465 -16.160 -25.661  1.00 87.22           N  
ATOM   1065  HD1 HIS A  66     -11.567 -15.738 -26.573  1.00 87.22           H  
ATOM   1066  CE1 HIS A  66     -12.053 -17.289 -25.234  1.00 87.22           C  
ATOM   1067  HE1 HIS A  66     -12.763 -17.872 -25.803  1.00 87.22           H  
ATOM   1068  NE2 HIS A  66     -11.602 -17.623 -24.014  1.00 87.22           N  
ATOM   1069  N   ASP A  67      -6.835 -13.252 -25.108  1.00 86.97           N  
ATOM   1070  H   ASP A  67      -6.709 -14.001 -24.443  1.00 86.97           H  
ATOM   1071  CA  ASP A  67      -6.049 -12.052 -24.876  1.00 86.97           C  
ATOM   1072  HA  ASP A  67      -6.502 -11.217 -25.409  1.00 86.97           H  
ATOM   1073  C   ASP A  67      -4.617 -12.255 -25.369  1.00 86.97           C  
ATOM   1074  CB  ASP A  67      -6.045 -11.706 -23.377  1.00 86.97           C  
ATOM   1075  HB2 ASP A  67      -5.586 -10.726 -23.244  1.00 86.97           H  
ATOM   1076  HB3 ASP A  67      -5.426 -12.433 -22.853  1.00 86.97           H  
ATOM   1077  O   ASP A  67      -4.025 -13.325 -25.208  1.00 86.97           O  
ATOM   1078  CG  ASP A  67      -7.438 -11.693 -22.740  1.00 86.97           C  
ATOM   1079  OD1 ASP A  67      -8.333 -11.044 -23.318  1.00 86.97           O  
ATOM   1080  OD2 ASP A  67      -7.576 -12.343 -21.668  1.00 86.97           O  
ATOM   1081  N   THR A  68      -4.026 -11.200 -25.923  1.00 93.27           N  
ATOM   1082  H   THR A  68      -4.567 -10.353 -26.027  1.00 93.27           H  
ATOM   1083  CA  THR A  68      -2.578 -11.083 -26.114  1.00 93.27           C  
ATOM   1084  HA  THR A  68      -2.068 -11.851 -25.531  1.00 93.27           H  
ATOM   1085  C   THR A  68      -2.142  -9.727 -25.592  1.00 93.27           C  
ATOM   1086  CB  THR A  68      -2.171 -11.262 -27.581  1.00 93.27           C  
ATOM   1087  HB  THR A  68      -2.678 -10.520 -28.199  1.00 93.27           H  
ATOM   1088  O   THR A  68      -2.667  -8.700 -26.014  1.00 93.27           O  
ATOM   1089  CG2 THR A  68      -0.659 -11.152 -27.782  1.00 93.27           C  
ATOM   1090 HG21 THR A  68      -0.138 -11.850 -27.126  1.00 93.27           H  
ATOM   1091 HG22 THR A  68      -0.415 -11.377 -28.821  1.00 93.27           H  
ATOM   1092 HG23 THR A  68      -0.324 -10.139 -27.559  1.00 93.27           H  
ATOM   1093  OG1 THR A  68      -2.543 -12.555 -28.001  1.00 93.27           O  
ATOM   1094  HG1 THR A  68      -3.414 -12.724 -27.634  1.00 93.27           H  
ATOM   1095  N   ILE A  69      -1.192  -9.731 -24.663  1.00 93.47           N  
ATOM   1096  H   ILE A  69      -0.796 -10.617 -24.382  1.00 93.47           H  
ATOM   1097  CA  ILE A  69      -0.652  -8.536 -24.025  1.00 93.47           C  
ATOM   1098  HA  ILE A  69      -1.158  -7.658 -24.427  1.00 93.47           H  
ATOM   1099  C   ILE A  69       0.823  -8.420 -24.373  1.00 93.47           C  
ATOM   1100  CB  ILE A  69      -0.900  -8.551 -22.505  1.00 93.47           C  
ATOM   1101  HB  ILE A  69      -0.381  -9.404 -22.066  1.00 93.47           H  
ATOM   1102  O   ILE A  69       1.583  -9.381 -24.235  1.00 93.47           O  
ATOM   1103  CG1 ILE A  69      -2.414  -8.719 -22.254  1.00 93.47           C  
ATOM   1104 HG12 ILE A  69      -2.689  -9.752 -22.463  1.00 93.47           H  
ATOM   1105 HG13 ILE A  69      -2.968  -8.080 -22.942  1.00 93.47           H  
ATOM   1106  CG2 ILE A  69      -0.343  -7.272 -21.860  1.00 93.47           C  
ATOM   1107 HG21 ILE A  69      -0.470  -7.329 -20.779  1.00 93.47           H  
ATOM   1108 HG22 ILE A  69       0.725  -7.168 -22.049  1.00 93.47           H  
ATOM   1109 HG23 ILE A  69      -0.863  -6.393 -22.242  1.00 93.47           H  
ATOM   1110  CD1 ILE A  69      -2.891  -8.390 -20.845  1.00 93.47           C  
ATOM   1111 HD11 ILE A  69      -2.255  -8.865 -20.098  1.00 93.47           H  
ATOM   1112 HD12 ILE A  69      -3.918  -8.749 -20.766  1.00 93.47           H  
ATOM   1113 HD13 ILE A  69      -2.885  -7.312 -20.686  1.00 93.47           H  
ATOM   1114  N   TYR A  70       1.202  -7.226 -24.812  1.00 91.78           N  
ATOM   1115  H   TYR A  70       0.515  -6.486 -24.842  1.00 91.78           H  
ATOM   1116  CA  TYR A  70       2.568  -6.846 -25.137  1.00 91.78           C  
ATOM   1117  HA  TYR A  70       3.201  -7.732 -25.184  1.00 91.78           H  
ATOM   1118  C   TYR A  70       3.094  -5.926 -24.033  1.00 91.78           C  
ATOM   1119  CB  TYR A  70       2.591  -6.169 -26.514  1.00 91.78           C  
ATOM   1120  HB2 TYR A  70       2.008  -5.249 -26.469  1.00 91.78           H  
ATOM   1121  HB3 TYR A  70       3.618  -5.887 -26.744  1.00 91.78           H  
ATOM   1122  O   TYR A  70       2.473  -4.910 -23.722  1.00 91.78           O  
ATOM   1123  CG  TYR A  70       2.054  -7.034 -27.642  1.00 91.78           C  
ATOM   1124  CD1 TYR A  70       2.927  -7.880 -28.350  1.00 91.78           C  
ATOM   1125  HD1 TYR A  70       3.974  -7.907 -28.088  1.00 91.78           H  
ATOM   1126  CD2 TYR A  70       0.686  -6.998 -27.981  1.00 91.78           C  
ATOM   1127  HD2 TYR A  70       0.013  -6.349 -27.441  1.00 91.78           H  
ATOM   1128  CE1 TYR A  70       2.442  -8.684 -29.398  1.00 91.78           C  
ATOM   1129  HE1 TYR A  70       3.125  -9.327 -29.933  1.00 91.78           H  
ATOM   1130  CE2 TYR A  70       0.193  -7.802 -29.027  1.00 91.78           C  
ATOM   1131  HE2 TYR A  70      -0.854  -7.781 -29.290  1.00 91.78           H  
ATOM   1132  OH  TYR A  70       0.603  -9.420 -30.750  1.00 91.78           O  
ATOM   1133  HH  TYR A  70       1.313  -9.918 -31.161  1.00 91.78           H  
ATOM   1134  CZ  TYR A  70       1.072  -8.644 -29.738  1.00 91.78           C  
ATOM   1135  N   CYS A  71       4.217  -6.301 -23.432  1.00 89.49           N  
ATOM   1136  H   CYS A  71       4.637  -7.180 -23.699  1.00 89.49           H  
ATOM   1137  CA  CYS A  71       4.889  -5.575 -22.363  1.00 89.49           C  
ATOM   1138  HA  CYS A  71       4.314  -4.693 -22.083  1.00 89.49           H  
ATOM   1139  C   CYS A  71       6.262  -5.124 -22.872  1.00 89.49           C  
ATOM   1140  CB  CYS A  71       5.013  -6.486 -21.130  1.00 89.49           C  
ATOM   1141  HB2 CYS A  71       5.666  -7.325 -21.372  1.00 89.49           H  
ATOM   1142  HB3 CYS A  71       5.470  -5.923 -20.315  1.00 89.49           H  
ATOM   1143  O   CYS A  71       7.192  -5.932 -22.936  1.00 89.49           O  
ATOM   1144  SG  CYS A  71       3.395  -7.124 -20.607  1.00 89.49           S  
ATOM   1145  HG  CYS A  71       2.863  -5.929 -20.333  1.00 89.49           H  
ATOM   1146  N   ASP A  72       6.365  -3.848 -23.248  1.00 81.11           N  
ATOM   1147  H   ASP A  72       5.535  -3.274 -23.223  1.00 81.11           H  
ATOM   1148  CA  ASP A  72       7.574  -3.251 -23.843  1.00 81.11           C  
ATOM   1149  HA  ASP A  72       8.260  -4.044 -24.138  1.00 81.11           H  
ATOM   1150  C   ASP A  72       8.360  -2.341 -22.884  1.00 81.11           C  
ATOM   1151  CB  ASP A  72       7.179  -2.456 -25.102  1.00 81.11           C  
ATOM   1152  HB2 ASP A  72       8.003  -1.798 -25.376  1.00 81.11           H  
ATOM   1153  HB3 ASP A  72       6.320  -1.825 -24.872  1.00 81.11           H  
ATOM   1154  O   ASP A  72       9.467  -1.907 -23.199  1.00 81.11           O  
ATOM   1155  CG  ASP A  72       6.873  -3.313 -26.334  1.00 81.11           C  
ATOM   1156  OD1 ASP A  72       7.365  -4.461 -26.417  1.00 81.11           O  
ATOM   1157  OD2 ASP A  72       6.238  -2.772 -27.265  1.00 81.11           O  
ATOM   1158  N   GLU A  73       7.797  -2.037 -21.719  1.00 79.29           N  
ATOM   1159  H   GLU A  73       6.939  -2.507 -21.468  1.00 79.29           H  
ATOM   1160  CA  GLU A  73       8.402  -1.197 -20.686  1.00 79.29           C  
ATOM   1161  HA  GLU A  73       9.447  -1.025 -20.944  1.00 79.29           H  
ATOM   1162  C   GLU A  73       8.374  -1.936 -19.342  1.00 79.29           C  
ATOM   1163  CB  GLU A  73       7.702   0.178 -20.651  1.00 79.29           C  
ATOM   1164  HB2 GLU A  73       8.255   0.846 -19.991  1.00 79.29           H  
ATOM   1165  HB3 GLU A  73       7.739   0.601 -21.655  1.00 79.29           H  
ATOM   1166  O   GLU A  73       7.670  -2.942 -19.213  1.00 79.29           O  
ATOM   1167  CG  GLU A  73       6.238   0.122 -20.186  1.00 79.29           C  
ATOM   1168  HG2 GLU A  73       6.219  -0.235 -19.156  1.00 79.29           H  
ATOM   1169  HG3 GLU A  73       5.693  -0.593 -20.803  1.00 79.29           H  
ATOM   1170  CD  GLU A  73       5.504   1.470 -20.234  1.00 79.29           C  
ATOM   1171  OE1 GLU A  73       4.308   1.459 -19.856  1.00 79.29           O  
ATOM   1172  OE2 GLU A  73       6.114   2.487 -20.637  1.00 79.29           O  
ATOM   1173  N   PRO A  74       9.133  -1.480 -18.332  1.00 86.82           N  
ATOM   1174  CA  PRO A  74       9.022  -2.033 -16.996  1.00 86.82           C  
ATOM   1175  HA  PRO A  74       9.332  -3.076 -17.045  1.00 86.82           H  
ATOM   1176  C   PRO A  74       7.581  -1.934 -16.495  1.00 86.82           C  
ATOM   1177  CB  PRO A  74      10.003  -1.250 -16.119  1.00 86.82           C  
ATOM   1178  HB2 PRO A  74       9.498  -0.421 -15.623  1.00 86.82           H  
ATOM   1179  HB3 PRO A  74      10.493  -1.893 -15.388  1.00 86.82           H  
ATOM   1180  O   PRO A  74       6.879  -0.946 -16.719  1.00 86.82           O  
ATOM   1181  CG  PRO A  74      10.994  -0.676 -17.128  1.00 86.82           C  
ATOM   1182  HG2 PRO A  74      11.751  -1.423 -17.369  1.00 86.82           H  
ATOM   1183  HG3 PRO A  74      11.458   0.241 -16.766  1.00 86.82           H  
ATOM   1184  CD  PRO A  74      10.130  -0.427 -18.359  1.00 86.82           C  
ATOM   1185  HD2 PRO A  74       9.639   0.542 -18.268  1.00 86.82           H  
ATOM   1186  HD3 PRO A  74      10.741  -0.465 -19.261  1.00 86.82           H  
ATOM   1187  N   GLY A  75       7.142  -2.952 -15.774  1.00 91.27           N  
ATOM   1188  H   GLY A  75       7.767  -3.719 -15.570  1.00 91.27           H  
ATOM   1189  CA  GLY A  75       5.773  -3.007 -15.303  1.00 91.27           C  
ATOM   1190  HA2 GLY A  75       5.096  -2.948 -16.155  1.00 91.27           H  
ATOM   1191  HA3 GLY A  75       5.575  -2.154 -14.653  1.00 91.27           H  
ATOM   1192  C   GLY A  75       5.485  -4.270 -14.529  1.00 91.27           C  
ATOM   1193  O   GLY A  75       6.378  -5.039 -14.171  1.00 91.27           O  
ATOM   1194  N   MET A  76       4.207  -4.478 -14.253  1.00 93.05           N  
ATOM   1195  H   MET A  76       3.529  -3.809 -14.590  1.00 93.05           H  
ATOM   1196  CA  MET A  76       3.752  -5.642 -13.520  1.00 93.05           C  
ATOM   1197  HA  MET A  76       4.565  -6.368 -13.496  1.00 93.05           H  
ATOM   1198  C   MET A  76       2.573  -6.288 -14.224  1.00 93.05           C  
ATOM   1199  CB  MET A  76       3.452  -5.253 -12.073  1.00 93.05           C  
ATOM   1200  HB2 MET A  76       2.559  -4.628 -12.035  1.00 93.05           H  
ATOM   1201  HB3 MET A  76       4.295  -4.682 -11.686  1.00 93.05           H  
ATOM   1202  O   MET A  76       1.580  -5.624 -14.530  1.00 93.05           O  
ATOM   1203  CG  MET A  76       3.268  -6.487 -11.186  1.00 93.05           C  
ATOM   1204  HG2 MET A  76       2.308  -6.955 -11.403  1.00 93.05           H  
ATOM   1205  HG3 MET A  76       4.057  -7.203 -11.414  1.00 93.05           H  
ATOM   1206  SD  MET A  76       3.373  -6.115  -9.420  1.00 93.05           S  
ATOM   1207  CE  MET A  76       1.922  -5.051  -9.238  1.00 93.05           C  
ATOM   1208  HE1 MET A  76       1.022  -5.579  -9.553  1.00 93.05           H  
ATOM   1209  HE2 MET A  76       1.838  -4.783  -8.185  1.00 93.05           H  
ATOM   1210  HE3 MET A  76       2.040  -4.147  -9.835  1.00 93.05           H  
ATOM   1211  N   LEU A  77       2.690  -7.592 -14.452  1.00 94.64           N  
ATOM   1212  H   LEU A  77       3.544  -8.044 -14.160  1.00 94.64           H  
ATOM   1213  CA  LEU A  77       1.588  -8.431 -14.894  1.00 94.64           C  
ATOM   1214  HA  LEU A  77       0.879  -7.803 -15.432  1.00 94.64           H  
ATOM   1215  C   LEU A  77       0.888  -9.048 -13.692  1.00 94.64           C  
ATOM   1216  CB  LEU A  77       2.077  -9.529 -15.840  1.00 94.64           C  
ATOM   1217  HB2 LEU A  77       2.956  -9.986 -15.385  1.00 94.64           H  
ATOM   1218  HB3 LEU A  77       1.316 -10.305 -15.924  1.00 94.64           H  
ATOM   1219  O   LEU A  77       1.537  -9.479 -12.742  1.00 94.64           O  
ATOM   1220  CG  LEU A  77       2.425  -9.019 -17.243  1.00 94.64           C  
ATOM   1221  HG  LEU A  77       2.904  -8.042 -17.177  1.00 94.64           H  
ATOM   1222  CD1 LEU A  77       3.403  -9.976 -17.906  1.00 94.64           C  
ATOM   1223 HD11 LEU A  77       4.331 -10.013 -17.337  1.00 94.64           H  
ATOM   1224 HD12 LEU A  77       3.621  -9.588 -18.901  1.00 94.64           H  
ATOM   1225 HD13 LEU A  77       2.971 -10.974 -17.985  1.00 94.64           H  
ATOM   1226  CD2 LEU A  77       1.169  -8.933 -18.112  1.00 94.64           C  
ATOM   1227 HD21 LEU A  77       0.472  -8.215 -17.679  1.00 94.64           H  
ATOM   1228 HD22 LEU A  77       1.433  -8.597 -19.114  1.00 94.64           H  
ATOM   1229 HD23 LEU A  77       0.687  -9.908 -18.181  1.00 94.64           H  
ATOM   1230  N   VAL A  78      -0.428  -9.159 -13.785  1.00 95.09           N  
ATOM   1231  H   VAL A  78      -0.869  -8.744 -14.594  1.00 95.09           H  
ATOM   1232  CA  VAL A  78      -1.276  -9.919 -12.874  1.00 95.09           C  
ATOM   1233  HA  VAL A  78      -0.661 -10.391 -12.107  1.00 95.09           H  
ATOM   1234  C   VAL A  78      -1.963 -11.008 -13.683  1.00 95.09           C  
ATOM   1235  CB  VAL A  78      -2.289  -9.004 -12.170  1.00 95.09           C  
ATOM   1236  HB  VAL A  78      -2.921  -8.521 -12.915  1.00 95.09           H  
ATOM   1237  O   VAL A  78      -2.660 -10.730 -14.659  1.00 95.09           O  
ATOM   1238  CG1 VAL A  78      -3.189  -9.803 -11.234  1.00 95.09           C  
ATOM   1239 HG11 VAL A  78      -3.875  -9.119 -10.733  1.00 95.09           H  
ATOM   1240 HG12 VAL A  78      -3.785 -10.523 -11.793  1.00 95.09           H  
ATOM   1241 HG13 VAL A  78      -2.577 -10.324 -10.498  1.00 95.09           H  
ATOM   1242  CG2 VAL A  78      -1.592  -7.911 -11.348  1.00 95.09           C  
ATOM   1243 HG21 VAL A  78      -1.015  -7.259 -12.004  1.00 95.09           H  
ATOM   1244 HG22 VAL A  78      -0.924  -8.362 -10.614  1.00 95.09           H  
ATOM   1245 HG23 VAL A  78      -2.337  -7.304 -10.834  1.00 95.09           H  
ATOM   1246  N   LEU A  79      -1.749 -12.257 -13.286  1.00 96.33           N  
ATOM   1247  H   LEU A  79      -1.143 -12.404 -12.492  1.00 96.33           H  
ATOM   1248  CA  LEU A  79      -2.296 -13.435 -13.939  1.00 96.33           C  
ATOM   1249  HA  LEU A  79      -2.835 -13.143 -14.840  1.00 96.33           H  
ATOM   1250  C   LEU A  79      -3.281 -14.106 -12.991  1.00 96.33           C  
ATOM   1251  CB  LEU A  79      -1.164 -14.398 -14.348  1.00 96.33           C  
ATOM   1252  HB2 LEU A  79      -1.597 -15.195 -14.953  1.00 96.33           H  
ATOM   1253  HB3 LEU A  79      -0.753 -14.847 -13.444  1.00 96.33           H  
ATOM   1254  O   LEU A  79      -2.905 -14.567 -11.909  1.00 96.33           O  
ATOM   1255  CG  LEU A  79       0.001 -13.761 -15.124  1.00 96.33           C  
ATOM   1256  HG  LEU A  79       0.489 -13.010 -14.504  1.00 96.33           H  
ATOM   1257  CD1 LEU A  79       1.038 -14.828 -15.479  1.00 96.33           C  
ATOM   1258 HD11 LEU A  79       1.877 -14.362 -15.996  1.00 96.33           H  
ATOM   1259 HD12 LEU A  79       0.593 -15.587 -16.123  1.00 96.33           H  
ATOM   1260 HD13 LEU A  79       1.406 -15.295 -14.566  1.00 96.33           H  
ATOM   1261  CD2 LEU A  79      -0.464 -13.106 -16.418  1.00 96.33           C  
ATOM   1262 HD21 LEU A  79      -1.201 -12.332 -16.205  1.00 96.33           H  
ATOM   1263 HD22 LEU A  79       0.389 -12.620 -16.893  1.00 96.33           H  
ATOM   1264 HD23 LEU A  79      -0.898 -13.851 -17.085  1.00 96.33           H  
ATOM   1265  N   LYS A  80      -4.540 -14.216 -13.423  1.00 95.99           N  
ATOM   1266  H   LYS A  80      -4.785 -13.784 -14.302  1.00 95.99           H  
ATOM   1267  CA  LYS A  80      -5.516 -15.074 -12.749  1.00 95.99           C  
ATOM   1268  HA  LYS A  80      -5.629 -14.717 -11.725  1.00 95.99           H  
ATOM   1269  C   LYS A  80      -4.984 -16.509 -12.708  1.00 95.99           C  
ATOM   1270  CB  LYS A  80      -6.873 -14.986 -13.466  1.00 95.99           C  
ATOM   1271  HB2 LYS A  80      -6.784 -15.431 -14.457  1.00 95.99           H  
ATOM   1272  HB3 LYS A  80      -7.151 -13.938 -13.579  1.00 95.99           H  
ATOM   1273  O   LYS A  80      -4.364 -16.974 -13.666  1.00 95.99           O  
ATOM   1274  CG  LYS A  80      -7.976 -15.713 -12.683  1.00 95.99           C  
ATOM   1275  HG2 LYS A  80      -8.063 -15.254 -11.698  1.00 95.99           H  
ATOM   1276  HG3 LYS A  80      -7.709 -16.761 -12.549  1.00 95.99           H  
ATOM   1277  CD  LYS A  80      -9.336 -15.651 -13.385  1.00 95.99           C  
ATOM   1278  HD2 LYS A  80      -9.280 -16.146 -14.354  1.00 95.99           H  
ATOM   1279  HD3 LYS A  80      -9.603 -14.607 -13.548  1.00 95.99           H  
ATOM   1280  CE  LYS A  80     -10.424 -16.302 -12.520  1.00 95.99           C  
ATOM   1281  HE2 LYS A  80     -11.403 -16.032 -12.916  1.00 95.99           H  
ATOM   1282  HE3 LYS A  80     -10.370 -15.868 -11.521  1.00 95.99           H  
ATOM   1283  NZ  LYS A  80     -10.296 -17.781 -12.435  1.00 95.99           N  
ATOM   1284  HZ1 LYS A  80     -10.956 -18.126 -11.754  1.00 95.99           H  
ATOM   1285  HZ2 LYS A  80      -9.368 -18.047 -12.139  1.00 95.99           H  
ATOM   1286  HZ3 LYS A  80     -10.498 -18.221 -13.322  1.00 95.99           H  
ATOM   1287  N   LYS A  81      -5.261 -17.236 -11.631  1.00 96.33           N  
ATOM   1288  H   LYS A  81      -5.783 -16.807 -10.881  1.00 96.33           H  
ATOM   1289  CA  LYS A  81      -4.950 -18.667 -11.567  1.00 96.33           C  
ATOM   1290  HA  LYS A  81      -3.917 -18.803 -11.885  1.00 96.33           H  
ATOM   1291  C   LYS A  81      -5.820 -19.505 -12.508  1.00 96.33           C  
ATOM   1292  CB  LYS A  81      -5.052 -19.148 -10.122  1.00 96.33           C  
ATOM   1293  HB2 LYS A  81      -4.533 -18.435  -9.481  1.00 96.33           H  
ATOM   1294  HB3 LYS A  81      -4.559 -20.117 -10.044  1.00 96.33           H  
ATOM   1295  O   LYS A  81      -6.843 -19.045 -13.017  1.00 96.33           O  
ATOM   1296  CG  LYS A  81      -6.484 -19.262  -9.601  1.00 96.33           C  
ATOM   1297  HG2 LYS A  81      -7.067 -19.939 -10.226  1.00 96.33           H  
ATOM   1298  HG3 LYS A  81      -6.966 -18.285  -9.600  1.00 96.33           H  
ATOM   1299  CD  LYS A  81      -6.420 -19.806  -8.177  1.00 96.33           C  
ATOM   1300  HD2 LYS A  81      -5.726 -20.645  -8.119  1.00 96.33           H  
ATOM   1301  HD3 LYS A  81      -6.077 -19.016  -7.509  1.00 96.33           H  
ATOM   1302  CE  LYS A  81      -7.792 -20.300  -7.745  1.00 96.33           C  
ATOM   1303  HE2 LYS A  81      -8.559 -19.559  -7.972  1.00 96.33           H  
ATOM   1304  HE3 LYS A  81      -8.035 -21.214  -8.288  1.00 96.33           H  
ATOM   1305  NZ  LYS A  81      -7.768 -20.571  -6.304  1.00 96.33           N  
ATOM   1306  HZ1 LYS A  81      -8.676 -20.893  -6.003  1.00 96.33           H  
ATOM   1307  HZ2 LYS A  81      -7.131 -21.326  -6.094  1.00 96.33           H  
ATOM   1308  HZ3 LYS A  81      -7.512 -19.754  -5.769  1.00 96.33           H  
ATOM   1309  N   GLU A  82      -5.434 -20.766 -12.658  1.00 94.01           N  
ATOM   1310  H   GLU A  82      -4.542 -21.020 -12.258  1.00 94.01           H  
ATOM   1311  CA  GLU A  82      -6.141 -21.796 -13.421  1.00 94.01           C  
ATOM   1312  HA  GLU A  82      -5.482 -22.664 -13.429  1.00 94.01           H  
ATOM   1313  C   GLU A  82      -6.360 -21.441 -14.895  1.00 94.01           C  
ATOM   1314  CB  GLU A  82      -7.426 -22.246 -12.723  1.00 94.01           C  
ATOM   1315  HB2 GLU A  82      -8.119 -21.408 -12.640  1.00 94.01           H  
ATOM   1316  HB3 GLU A  82      -7.887 -23.020 -13.337  1.00 94.01           H  
ATOM   1317  O   GLU A  82      -7.403 -21.716 -15.486  1.00 94.01           O  
ATOM   1318  CG  GLU A  82      -7.163 -22.847 -11.343  1.00 94.01           C  
ATOM   1319  HG2 GLU A  82      -6.310 -23.523 -11.400  1.00 94.01           H  
ATOM   1320  HG3 GLU A  82      -6.923 -22.067 -10.621  1.00 94.01           H  
ATOM   1321  CD  GLU A  82      -8.398 -23.616 -10.898  1.00 94.01           C  
ATOM   1322  OE1 GLU A  82      -8.235 -24.804 -10.543  1.00 94.01           O  
ATOM   1323  OE2 GLU A  82      -9.494 -23.025 -10.966  1.00 94.01           O  
ATOM   1324  N   GLN A  83      -5.339 -20.860 -15.517  1.00 94.83           N  
ATOM   1325  H   GLN A  83      -4.504 -20.664 -14.983  1.00 94.83           H  
ATOM   1326  CA  GLN A  83      -5.309 -20.621 -16.956  1.00 94.83           C  
ATOM   1327  HA  GLN A  83      -6.139 -21.154 -17.421  1.00 94.83           H  
ATOM   1328  C   GLN A  83      -4.036 -21.184 -17.579  1.00 94.83           C  
ATOM   1329  CB  GLN A  83      -5.515 -19.131 -17.264  1.00 94.83           C  
ATOM   1330  HB2 GLN A  83      -6.415 -18.782 -16.757  1.00 94.83           H  
ATOM   1331  HB3 GLN A  83      -5.666 -19.015 -18.337  1.00 94.83           H  
ATOM   1332  O   GLN A  83      -3.064 -21.494 -16.890  1.00 94.83           O  
ATOM   1333  CG  GLN A  83      -4.327 -18.264 -16.834  1.00 94.83           C  
ATOM   1334  HG2 GLN A  83      -4.188 -18.367 -15.758  1.00 94.83           H  
ATOM   1335  HG3 GLN A  83      -3.414 -18.600 -17.325  1.00 94.83           H  
ATOM   1336  CD  GLN A  83      -4.541 -16.799 -17.186  1.00 94.83           C  
ATOM   1337  NE2 GLN A  83      -4.445 -15.923 -16.219  1.00 94.83           N  
ATOM   1338 HE21 GLN A  83      -4.265 -16.241 -15.277  1.00 94.83           H  
ATOM   1339 HE22 GLN A  83      -4.608 -14.949 -16.429  1.00 94.83           H  
ATOM   1340  OE1 GLN A  83      -4.816 -16.431 -18.319  1.00 94.83           O  
ATOM   1341  N   VAL A  84      -4.052 -21.307 -18.900  1.00 95.81           N  
ATOM   1342  H   VAL A  84      -4.856 -20.967 -19.409  1.00 95.81           H  
ATOM   1343  CA  VAL A  84      -2.887 -21.685 -19.693  1.00 95.81           C  
ATOM   1344  HA  VAL A  84      -2.051 -21.910 -19.031  1.00 95.81           H  
ATOM   1345  C   VAL A  84      -2.501 -20.491 -20.554  1.00 95.81           C  
ATOM   1346  CB  VAL A  84      -3.172 -22.945 -20.524  1.00 95.81           C  
ATOM   1347  HB  VAL A  84      -4.026 -22.770 -21.179  1.00 95.81           H  
ATOM   1348  O   VAL A  84      -3.354 -19.921 -21.231  1.00 95.81           O  
ATOM   1349  CG1 VAL A  84      -1.962 -23.318 -21.373  1.00 95.81           C  
ATOM   1350 HG11 VAL A  84      -1.095 -23.443 -20.724  1.00 95.81           H  
ATOM   1351 HG12 VAL A  84      -1.768 -22.535 -22.106  1.00 95.81           H  
ATOM   1352 HG13 VAL A  84      -2.157 -24.246 -21.909  1.00 95.81           H  
ATOM   1353  CG2 VAL A  84      -3.477 -24.146 -19.617  1.00 95.81           C  
ATOM   1354 HG21 VAL A  84      -2.634 -24.335 -18.953  1.00 95.81           H  
ATOM   1355 HG22 VAL A  84      -3.660 -25.031 -20.227  1.00 95.81           H  
ATOM   1356 HG23 VAL A  84      -4.370 -23.952 -19.023  1.00 95.81           H  
ATOM   1357  N   VAL A  85      -1.224 -20.121 -20.513  1.00 97.19           N  
ATOM   1358  H   VAL A  85      -0.590 -20.640 -19.923  1.00 97.19           H  
ATOM   1359  CA  VAL A  85      -0.673 -18.985 -21.252  1.00 97.19           C  
ATOM   1360  HA  VAL A  85      -1.446 -18.616 -21.926  1.00 97.19           H  
ATOM   1361  C   VAL A  85       0.502 -19.413 -22.126  1.00 97.19           C  
ATOM   1362  CB  VAL A  85      -0.291 -17.809 -20.325  1.00 97.19           C  
ATOM   1363  HB  VAL A  85       0.077 -16.993 -20.947  1.00 97.19           H  
ATOM   1364  O   VAL A  85       1.209 -20.380 -21.836  1.00 97.19           O  
ATOM   1365  CG1 VAL A  85      -1.505 -17.289 -19.549  1.00 97.19           C  
ATOM   1366 HG11 VAL A  85      -1.237 -16.386 -19.000  1.00 97.19           H  
ATOM   1367 HG12 VAL A  85      -1.853 -18.046 -18.845  1.00 97.19           H  
ATOM   1368 HG13 VAL A  85      -2.308 -17.047 -20.244  1.00 97.19           H  
ATOM   1369  CG2 VAL A  85       0.811 -18.175 -19.323  1.00 97.19           C  
ATOM   1370 HG21 VAL A  85       1.733 -18.404 -19.858  1.00 97.19           H  
ATOM   1371 HG22 VAL A  85       0.514 -19.037 -18.724  1.00 97.19           H  
ATOM   1372 HG23 VAL A  85       1.003 -17.339 -18.651  1.00 97.19           H  
ATOM   1373  N   ASN A  86       0.732 -18.674 -23.201  1.00 97.22           N  
ATOM   1374  H   ASN A  86       0.103 -17.904 -23.377  1.00 97.22           H  
ATOM   1375  CA  ASN A  86       1.962 -18.717 -23.975  1.00 97.22           C  
ATOM   1376  HA  ASN A  86       2.557 -19.576 -23.666  1.00 97.22           H  
ATOM   1377  C   ASN A  86       2.745 -17.443 -23.675  1.00 97.22           C  
ATOM   1378  CB  ASN A  86       1.648 -18.856 -25.469  1.00 97.22           C  
ATOM   1379  HB2 ASN A  86       1.218 -17.920 -25.828  1.00 97.22           H  
ATOM   1380  HB3 ASN A  86       2.573 -19.035 -26.018  1.00 97.22           H  
ATOM   1381  O   ASN A  86       2.175 -16.357 -23.713  1.00 97.22           O  
ATOM   1382  CG  ASN A  86       0.685 -19.987 -25.759  1.00 97.22           C  
ATOM   1383  ND2 ASN A  86      -0.492 -19.676 -26.247  1.00 97.22           N  
ATOM   1384 HD21 ASN A  86      -1.176 -20.414 -26.330  1.00 97.22           H  
ATOM   1385 HD22 ASN A  86      -0.760 -18.704 -26.317  1.00 97.22           H  
ATOM   1386  OD1 ASN A  86       0.989 -21.156 -25.564  1.00 97.22           O  
ATOM   1387  N   VAL A  87       4.036 -17.572 -23.393  1.00 95.10           N  
ATOM   1388  H   VAL A  87       4.447 -18.494 -23.431  1.00 95.10           H  
ATOM   1389  CA  VAL A  87       4.918 -16.449 -23.069  1.00 95.10           C  
ATOM   1390  HA  VAL A  87       4.362 -15.513 -23.133  1.00 95.10           H  
ATOM   1391  C   VAL A  87       6.039 -16.411 -24.088  1.00 95.10           C  
ATOM   1392  CB  VAL A  87       5.487 -16.554 -21.641  1.00 95.10           C  
ATOM   1393  HB  VAL A  87       6.153 -17.414 -21.579  1.00 95.10           H  
ATOM   1394  O   VAL A  87       6.702 -17.419 -24.313  1.00 95.10           O  
ATOM   1395  CG1 VAL A  87       6.277 -15.291 -21.277  1.00 95.10           C  
ATOM   1396 HG11 VAL A  87       6.650 -15.364 -20.256  1.00 95.10           H  
ATOM   1397 HG12 VAL A  87       7.134 -15.169 -21.940  1.00 95.10           H  
ATOM   1398 HG13 VAL A  87       5.638 -14.412 -21.358  1.00 95.10           H  
ATOM   1399  CG2 VAL A  87       4.382 -16.731 -20.594  1.00 95.10           C  
ATOM   1400 HG21 VAL A  87       4.820 -16.768 -19.597  1.00 95.10           H  
ATOM   1401 HG22 VAL A  87       3.842 -17.662 -20.765  1.00 95.10           H  
ATOM   1402 HG23 VAL A  87       3.690 -15.890 -20.645  1.00 95.10           H  
ATOM   1403  N   THR A  88       6.268 -15.256 -24.688  1.00 93.45           N  
ATOM   1404  H   THR A  88       5.670 -14.475 -24.459  1.00 93.45           H  
ATOM   1405  CA  THR A  88       7.417 -14.987 -25.540  1.00 93.45           C  
ATOM   1406  HA  THR A  88       8.025 -15.887 -25.636  1.00 93.45           H  
ATOM   1407  C   THR A  88       8.261 -13.912 -24.883  1.00 93.45           C  
ATOM   1408  CB  THR A  88       6.976 -14.583 -26.943  1.00 93.45           C  
ATOM   1409  HB  THR A  88       6.338 -13.701 -26.896  1.00 93.45           H  
ATOM   1410  O   THR A  88       7.787 -12.802 -24.664  1.00 93.45           O  
ATOM   1411  CG2 THR A  88       8.168 -14.304 -27.836  1.00 93.45           C  
ATOM   1412 HG21 THR A  88       8.599 -13.335 -27.581  1.00 93.45           H  
ATOM   1413 HG22 THR A  88       7.828 -14.293 -28.872  1.00 93.45           H  
ATOM   1414 HG23 THR A  88       8.922 -15.081 -27.711  1.00 93.45           H  
ATOM   1415  OG1 THR A  88       6.269 -15.634 -27.570  1.00 93.45           O  
ATOM   1416  HG1 THR A  88       5.688 -15.209 -28.204  1.00 93.45           H  
ATOM   1417  N   LEU A  89       9.497 -14.268 -24.560  1.00 90.46           N  
ATOM   1418  H   LEU A  89       9.805 -15.197 -24.810  1.00 90.46           H  
ATOM   1419  CA  LEU A  89      10.501 -13.394 -23.968  1.00 90.46           C  
ATOM   1420  HA  LEU A  89      10.033 -12.508 -23.537  1.00 90.46           H  
ATOM   1421  C   LEU A  89      11.459 -12.942 -25.070  1.00 90.46           C  
ATOM   1422  CB  LEU A  89      11.240 -14.174 -22.864  1.00 90.46           C  
ATOM   1423  HB2 LEU A  89      12.003 -13.532 -22.425  1.00 90.46           H  
ATOM   1424  HB3 LEU A  89      11.752 -15.017 -23.326  1.00 90.46           H  
ATOM   1425  O   LEU A  89      11.874 -13.774 -25.878  1.00 90.46           O  
ATOM   1426  CG  LEU A  89      10.346 -14.708 -21.731  1.00 90.46           C  
ATOM   1427  HG  LEU A  89       9.569 -15.349 -22.146  1.00 90.46           H  
ATOM   1428  CD1 LEU A  89      11.181 -15.559 -20.776  1.00 90.46           C  
ATOM   1429 HD11 LEU A  89      10.554 -15.933 -19.967  1.00 90.46           H  
ATOM   1430 HD12 LEU A  89      11.616 -16.400 -21.315  1.00 90.46           H  
ATOM   1431 HD13 LEU A  89      11.984 -14.953 -20.355  1.00 90.46           H  
ATOM   1432  CD2 LEU A  89       9.683 -13.584 -20.936  1.00 90.46           C  
ATOM   1433 HD21 LEU A  89      10.444 -12.920 -20.526  1.00 90.46           H  
ATOM   1434 HD22 LEU A  89       9.021 -13.008 -21.584  1.00 90.46           H  
ATOM   1435 HD23 LEU A  89       9.099 -14.002 -20.116  1.00 90.46           H  
ATOM   1436  N   GLU A  90      11.798 -11.658 -25.101  1.00 89.69           N  
ATOM   1437  H   GLU A  90      11.355 -11.026 -24.450  1.00 89.69           H  
ATOM   1438  CA  GLU A  90      12.746 -11.051 -26.041  1.00 89.69           C  
ATOM   1439  HA  GLU A  90      13.328 -11.831 -26.532  1.00 89.69           H  
ATOM   1440  C   GLU A  90      13.722 -10.137 -25.285  1.00 89.69           C  
ATOM   1441  CB  GLU A  90      11.952 -10.303 -27.126  1.00 89.69           C  
ATOM   1442  HB2 GLU A  90      11.352 -11.032 -27.671  1.00 89.69           H  
ATOM   1443  HB3 GLU A  90      11.269  -9.606 -26.641  1.00 89.69           H  
ATOM   1444  O   GLU A  90      13.307  -9.207 -24.600  1.00 89.69           O  
ATOM   1445  CG  GLU A  90      12.826  -9.535 -28.130  1.00 89.69           C  
ATOM   1446  HG2 GLU A  90      13.444 -10.257 -28.664  1.00 89.69           H  
ATOM   1447  HG3 GLU A  90      13.474  -8.855 -27.576  1.00 89.69           H  
ATOM   1448  CD  GLU A  90      12.023  -8.703 -29.150  1.00 89.69           C  
ATOM   1449  OE1 GLU A  90      12.605  -7.774 -29.763  1.00 89.69           O  
ATOM   1450  OE2 GLU A  90      10.822  -8.992 -29.347  1.00 89.69           O  
ATOM   1451  N   GLU A  91      15.024 -10.395 -25.385  1.00 86.34           N  
ATOM   1452  H   GLU A  91      15.329 -11.146 -25.988  1.00 86.34           H  
ATOM   1453  CA  GLU A  91      16.051  -9.559 -24.743  1.00 86.34           C  
ATOM   1454  HA  GLU A  91      15.835  -9.458 -23.679  1.00 86.34           H  
ATOM   1455  C   GLU A  91      16.096  -8.156 -25.357  1.00 86.34           C  
ATOM   1456  CB  GLU A  91      17.433 -10.204 -24.913  1.00 86.34           C  
ATOM   1457  HB2 GLU A  91      18.202  -9.437 -24.827  1.00 86.34           H  
ATOM   1458  HB3 GLU A  91      17.490 -10.623 -25.917  1.00 86.34           H  
ATOM   1459  O   GLU A  91      16.052  -8.000 -26.568  1.00 86.34           O  
ATOM   1460  CG  GLU A  91      17.742 -11.289 -23.875  1.00 86.34           C  
ATOM   1461  HG2 GLU A  91      18.073 -10.813 -22.952  1.00 86.34           H  
ATOM   1462  HG3 GLU A  91      16.830 -11.842 -23.653  1.00 86.34           H  
ATOM   1463  CD  GLU A  91      18.826 -12.249 -24.392  1.00 86.34           C  
ATOM   1464  OE1 GLU A  91      18.665 -13.470 -24.184  1.00 86.34           O  
ATOM   1465  OE2 GLU A  91      19.734 -11.791 -25.132  1.00 86.34           O  
ATOM   1466  N   VAL A  92      16.301  -7.113 -24.559  1.00 84.86           N  
ATOM   1467  H   VAL A  92      16.389  -7.270 -23.565  1.00 84.86           H  
ATOM   1468  CA  VAL A  92      16.581  -5.770 -25.091  1.00 84.86           C  
ATOM   1469  HA  VAL A  92      16.577  -5.789 -26.181  1.00 84.86           H  
ATOM   1470  C   VAL A  92      17.978  -5.378 -24.658  1.00 84.86           C  
ATOM   1471  CB  VAL A  92      15.512  -4.749 -24.678  1.00 84.86           C  
ATOM   1472  HB  VAL A  92      15.402  -4.748 -23.593  1.00 84.86           H  
ATOM   1473  O   VAL A  92      18.282  -5.367 -23.470  1.00 84.86           O  
ATOM   1474  CG1 VAL A  92      15.869  -3.332 -25.147  1.00 84.86           C  
ATOM   1475 HG11 VAL A  92      15.055  -2.651 -24.899  1.00 84.86           H  
ATOM   1476 HG12 VAL A  92      16.765  -2.983 -24.633  1.00 84.86           H  
ATOM   1477 HG13 VAL A  92      16.037  -3.318 -26.224  1.00 84.86           H  
ATOM   1478  CG2 VAL A  92      14.172  -5.106 -25.325  1.00 84.86           C  
ATOM   1479 HG21 VAL A  92      13.878  -6.119 -25.050  1.00 84.86           H  
ATOM   1480 HG22 VAL A  92      14.247  -5.057 -26.411  1.00 84.86           H  
ATOM   1481 HG23 VAL A  92      13.409  -4.411 -24.974  1.00 84.86           H  
ATOM   1482  N   ASN A  93      18.849  -5.083 -25.626  1.00 82.72           N  
ATOM   1483  H   ASN A  93      18.520  -5.080 -26.581  1.00 82.72           H  
ATOM   1484  CA  ASN A  93      20.270  -4.805 -25.385  1.00 82.72           C  
ATOM   1485  HA  ASN A  93      20.762  -4.775 -26.357  1.00 82.72           H  
ATOM   1486  C   ASN A  93      20.988  -5.921 -24.596  1.00 82.72           C  
ATOM   1487  CB  ASN A  93      20.425  -3.408 -24.753  1.00 82.72           C  
ATOM   1488  HB2 ASN A  93      19.969  -3.407 -23.763  1.00 82.72           H  
ATOM   1489  HB3 ASN A  93      21.484  -3.182 -24.627  1.00 82.72           H  
ATOM   1490  O   ASN A  93      21.891  -5.639 -23.818  1.00 82.72           O  
ATOM   1491  CG  ASN A  93      19.817  -2.306 -25.595  1.00 82.72           C  
ATOM   1492  ND2 ASN A  93      19.262  -1.293 -24.971  1.00 82.72           N  
ATOM   1493 HD21 ASN A  93      19.230  -1.281 -23.962  1.00 82.72           H  
ATOM   1494 HD22 ASN A  93      18.846  -0.577 -25.549  1.00 82.72           H  
ATOM   1495  OD1 ASN A  93      19.831  -2.332 -26.815  1.00 82.72           O  
ATOM   1496  N   GLY A  94      20.583  -7.182 -24.792  1.00 79.78           N  
ATOM   1497  H   GLY A  94      19.811  -7.353 -25.422  1.00 79.78           H  
ATOM   1498  CA  GLY A  94      21.151  -8.337 -24.087  1.00 79.78           C  
ATOM   1499  HA2 GLY A  94      22.238  -8.256 -24.069  1.00 79.78           H  
ATOM   1500  HA3 GLY A  94      20.884  -9.248 -24.623  1.00 79.78           H  
ATOM   1501  C   GLY A  94      20.673  -8.504 -22.641  1.00 79.78           C  
ATOM   1502  O   GLY A  94      21.270  -9.278 -21.900  1.00 79.78           O  
ATOM   1503  N   HIS A  95      19.619  -7.788 -22.236  1.00 83.89           N  
ATOM   1504  H   HIS A  95      19.206  -7.114 -22.865  1.00 83.89           H  
ATOM   1505  CA  HIS A  95      19.041  -7.882 -20.900  1.00 83.89           C  
ATOM   1506  HA  HIS A  95      19.609  -8.608 -20.318  1.00 83.89           H  
ATOM   1507  C   HIS A  95      17.592  -8.381 -20.944  1.00 83.89           C  
ATOM   1508  CB  HIS A  95      19.174  -6.534 -20.181  1.00 83.89           C  
ATOM   1509  HB2 HIS A  95      18.696  -6.609 -19.205  1.00 83.89           H  
ATOM   1510  HB3 HIS A  95      18.654  -5.764 -20.752  1.00 83.89           H  
ATOM   1511  O   HIS A  95      16.776  -7.931 -21.756  1.00 83.89           O  
ATOM   1512  CG  HIS A  95      20.610  -6.121 -19.967  1.00 83.89           C  
ATOM   1513  CD2 HIS A  95      21.282  -5.110 -20.600  1.00 83.89           C  
ATOM   1514  HD2 HIS A  95      20.872  -4.460 -21.359  1.00 83.89           H  
ATOM   1515  ND1 HIS A  95      21.503  -6.724 -19.111  1.00 83.89           N  
ATOM   1516  HD1 HIS A  95      21.326  -7.539 -18.541  1.00 83.89           H  
ATOM   1517  CE1 HIS A  95      22.678  -6.085 -19.219  1.00 83.89           C  
ATOM   1518  HE1 HIS A  95      23.574  -6.346 -18.676  1.00 83.89           H  
ATOM   1519  NE2 HIS A  95      22.592  -5.079 -20.105  1.00 83.89           N  
ATOM   1520  N   MET A  96      17.296  -9.316 -20.044  1.00 85.95           N  
ATOM   1521  H   MET A  96      18.041  -9.652 -19.451  1.00 85.95           H  
ATOM   1522  CA  MET A  96      15.970  -9.824 -19.716  1.00 85.95           C  
ATOM   1523  HA  MET A  96      15.205  -9.107 -20.016  1.00 85.95           H  
ATOM   1524  C   MET A  96      15.941 -10.007 -18.203  1.00 85.95           C  
ATOM   1525  CB  MET A  96      15.729 -11.160 -20.436  1.00 85.95           C  
ATOM   1526  HB2 MET A  96      15.733 -10.994 -21.513  1.00 85.95           H  
ATOM   1527  HB3 MET A  96      16.548 -11.842 -20.208  1.00 85.95           H  
ATOM   1528  O   MET A  96      16.643 -10.865 -17.679  1.00 85.95           O  
ATOM   1529  CG  MET A  96      14.415 -11.843 -20.022  1.00 85.95           C  
ATOM   1530  HG2 MET A  96      14.450 -12.054 -18.953  1.00 85.95           H  
ATOM   1531  HG3 MET A  96      14.370 -12.805 -20.532  1.00 85.95           H  
ATOM   1532  SD  MET A  96      12.878 -10.952 -20.382  1.00 85.95           S  
ATOM   1533  CE  MET A  96      13.040 -10.888 -22.170  1.00 85.95           C  
ATOM   1534  HE1 MET A  96      12.096 -10.558 -22.604  1.00 85.95           H  
ATOM   1535  HE2 MET A  96      13.821 -10.169 -22.417  1.00 85.95           H  
ATOM   1536  HE3 MET A  96      13.325 -11.862 -22.568  1.00 85.95           H  
ATOM   1537  N   ASP A  97      15.154  -9.199 -17.502  1.00 88.38           N  
ATOM   1538  H   ASP A  97      14.567  -8.546 -18.001  1.00 88.38           H  
ATOM   1539  CA  ASP A  97      15.075  -9.256 -16.044  1.00 88.38           C  
ATOM   1540  HA  ASP A  97      15.471 -10.210 -15.696  1.00 88.38           H  
ATOM   1541  C   ASP A  97      13.621  -9.171 -15.605  1.00 88.38           C  
ATOM   1542  CB  ASP A  97      15.941  -8.163 -15.408  1.00 88.38           C  
ATOM   1543  HB2 ASP A  97      15.594  -7.190 -15.755  1.00 88.38           H  
ATOM   1544  HB3 ASP A  97      16.977  -8.295 -15.721  1.00 88.38           H  
ATOM   1545  O   ASP A  97      12.925  -8.178 -15.844  1.00 88.38           O  
ATOM   1546  CG  ASP A  97      15.878  -8.181 -13.880  1.00 88.38           C  
ATOM   1547  OD1 ASP A  97      15.470  -9.200 -13.279  1.00 88.38           O  
ATOM   1548  OD2 ASP A  97      16.086  -7.104 -13.285  1.00 88.38           O  
ATOM   1549  N   PHE A  98      13.162 -10.242 -14.971  1.00 90.38           N  
ATOM   1550  H   PHE A  98      13.817 -10.976 -14.743  1.00 90.38           H  
ATOM   1551  CA  PHE A  98      11.831 -10.339 -14.412  1.00 90.38           C  
ATOM   1552  HA  PHE A  98      11.555  -9.351 -14.044  1.00 90.38           H  
ATOM   1553  C   PHE A  98      11.810 -11.304 -13.236  1.00 90.38           C  
ATOM   1554  CB  PHE A  98      10.824 -10.772 -15.488  1.00 90.38           C  
ATOM   1555  HB2 PHE A  98       9.815 -10.646 -15.096  1.00 90.38           H  
ATOM   1556  HB3 PHE A  98      10.927 -10.103 -16.342  1.00 90.38           H  
ATOM   1557  O   PHE A  98      12.580 -12.262 -13.148  1.00 90.38           O  
ATOM   1558  CG  PHE A  98      10.988 -12.202 -15.970  1.00 90.38           C  
ATOM   1559  CD1 PHE A  98      11.922 -12.498 -16.979  1.00 90.38           C  
ATOM   1560  HD1 PHE A  98      12.517 -11.708 -17.412  1.00 90.38           H  
ATOM   1561  CD2 PHE A  98      10.230 -13.239 -15.394  1.00 90.38           C  
ATOM   1562  HD2 PHE A  98       9.520 -13.010 -14.612  1.00 90.38           H  
ATOM   1563  CE1 PHE A  98      12.104 -13.824 -17.408  1.00 90.38           C  
ATOM   1564  HE1 PHE A  98      12.842 -14.039 -18.166  1.00 90.38           H  
ATOM   1565  CE2 PHE A  98      10.402 -14.564 -15.832  1.00 90.38           C  
ATOM   1566  HE2 PHE A  98       9.808 -15.356 -15.400  1.00 90.38           H  
ATOM   1567  CZ  PHE A  98      11.343 -14.858 -16.837  1.00 90.38           C  
ATOM   1568  HZ  PHE A  98      11.488 -15.873 -17.174  1.00 90.38           H  
ATOM   1569  N   ASP A  99      10.839 -11.102 -12.362  1.00 91.17           N  
ATOM   1570  H   ASP A  99      10.231 -10.307 -12.503  1.00 91.17           H  
ATOM   1571  CA  ASP A  99      10.577 -11.985 -11.250  1.00 91.17           C  
ATOM   1572  HA  ASP A  99      11.085 -12.932 -11.431  1.00 91.17           H  
ATOM   1573  C   ASP A  99       9.110 -12.337 -11.120  1.00 91.17           C  
ATOM   1574  CB  ASP A  99      11.114 -11.378  -9.963  1.00 91.17           C  
ATOM   1575  HB2 ASP A  99      11.090 -10.288  -9.995  1.00 91.17           H  
ATOM   1576  HB3 ASP A  99      10.495 -11.724  -9.135  1.00 91.17           H  
ATOM   1577  O   ASP A  99       8.223 -11.642 -11.604  1.00 91.17           O  
ATOM   1578  CG  ASP A  99      12.503 -11.897  -9.673  1.00 91.17           C  
ATOM   1579  OD1 ASP A  99      12.633 -13.148  -9.612  1.00 91.17           O  
ATOM   1580  OD2 ASP A  99      13.349 -11.122  -9.187  1.00 91.17           O  
ATOM   1581  N   ILE A 100       8.867 -13.455 -10.444  1.00 94.08           N  
ATOM   1582  H   ILE A 100       9.645 -13.901  -9.981  1.00 94.08           H  
ATOM   1583  CA  ILE A 100       7.544 -14.047 -10.292  1.00 94.08           C  
ATOM   1584  HA  ILE A 100       6.799 -13.392 -10.745  1.00 94.08           H  
ATOM   1585  C   ILE A 100       7.230 -14.162  -8.803  1.00 94.08           C  
ATOM   1586  CB  ILE A 100       7.478 -15.408 -11.019  1.00 94.08           C  
ATOM   1587  HB  ILE A 100       8.174 -16.094 -10.537  1.00 94.08           H  
ATOM   1588  O   ILE A 100       8.019 -14.731  -8.046  1.00 94.08           O  
ATOM   1589  CG1 ILE A 100       7.876 -15.272 -12.510  1.00 94.08           C  
ATOM   1590 HG12 ILE A 100       8.907 -14.924 -12.578  1.00 94.08           H  
ATOM   1591 HG13 ILE A 100       7.240 -14.529 -12.991  1.00 94.08           H  
ATOM   1592  CG2 ILE A 100       6.062 -15.989 -10.891  1.00 94.08           C  
ATOM   1593 HG21 ILE A 100       5.375 -15.346 -11.441  1.00 94.08           H  
ATOM   1594 HG22 ILE A 100       6.017 -17.001 -11.294  1.00 94.08           H  
ATOM   1595 HG23 ILE A 100       5.750 -16.047  -9.849  1.00 94.08           H  
ATOM   1596  CD1 ILE A 100       7.792 -16.581 -13.307  1.00 94.08           C  
ATOM   1597 HD11 ILE A 100       6.752 -16.885 -13.430  1.00 94.08           H  
ATOM   1598 HD12 ILE A 100       8.216 -16.433 -14.300  1.00 94.08           H  
ATOM   1599 HD13 ILE A 100       8.345 -17.367 -12.794  1.00 94.08           H  
ATOM   1600  N   LEU A 101       6.060 -13.664  -8.411  1.00 95.48           N  
ATOM   1601  H   LEU A 101       5.493 -13.196  -9.104  1.00 95.48           H  
ATOM   1602  CA  LEU A 101       5.484 -13.802  -7.082  1.00 95.48           C  
ATOM   1603  HA  LEU A 101       6.162 -14.385  -6.458  1.00 95.48           H  
ATOM   1604  C   LEU A 101       4.157 -14.557  -7.194  1.00 95.48           C  
ATOM   1605  CB  LEU A 101       5.335 -12.409  -6.451  1.00 95.48           C  
ATOM   1606  HB2 LEU A 101       6.315 -11.933  -6.407  1.00 95.48           H  
ATOM   1607  HB3 LEU A 101       4.690 -11.808  -7.092  1.00 95.48           H  
ATOM   1608  O   LEU A 101       3.154 -14.038  -7.680  1.00 95.48           O  
ATOM   1609  CG  LEU A 101       4.738 -12.425  -5.037  1.00 95.48           C  
ATOM   1610  HG  LEU A 101       3.780 -12.945  -5.064  1.00 95.48           H  
ATOM   1611  CD1 LEU A 101       5.656 -13.133  -4.042  1.00 95.48           C  
ATOM   1612 HD11 LEU A 101       6.655 -12.706  -4.125  1.00 95.48           H  
ATOM   1613 HD12 LEU A 101       5.688 -14.203  -4.249  1.00 95.48           H  
ATOM   1614 HD13 LEU A 101       5.288 -12.984  -3.027  1.00 95.48           H  
ATOM   1615  CD2 LEU A 101       4.504 -10.996  -4.550  1.00 95.48           C  
ATOM   1616 HD21 LEU A 101       4.027 -11.015  -3.570  1.00 95.48           H  
ATOM   1617 HD22 LEU A 101       3.852 -10.471  -5.248  1.00 95.48           H  
ATOM   1618 HD23 LEU A 101       5.453 -10.465  -4.484  1.00 95.48           H  
ATOM   1619  N   GLU A 102       4.166 -15.805  -6.744  1.00 95.08           N  
ATOM   1620  H   GLU A 102       5.021 -16.162  -6.342  1.00 95.08           H  
ATOM   1621  CA  GLU A 102       2.980 -16.654  -6.647  1.00 95.08           C  
ATOM   1622  HA  GLU A 102       2.293 -16.438  -7.466  1.00 95.08           H  
ATOM   1623  C   GLU A 102       2.268 -16.352  -5.323  1.00 95.08           C  
ATOM   1624  CB  GLU A 102       3.411 -18.132  -6.743  1.00 95.08           C  
ATOM   1625  HB2 GLU A 102       4.192 -18.312  -6.004  1.00 95.08           H  
ATOM   1626  HB3 GLU A 102       2.563 -18.773  -6.498  1.00 95.08           H  
ATOM   1627  O   GLU A 102       2.861 -16.491  -4.252  1.00 95.08           O  
ATOM   1628  CG  GLU A 102       3.940 -18.499  -8.144  1.00 95.08           C  
ATOM   1629  HG2 GLU A 102       3.117 -18.430  -8.856  1.00 95.08           H  
ATOM   1630  HG3 GLU A 102       4.686 -17.762  -8.443  1.00 95.08           H  
ATOM   1631  CD  GLU A 102       4.603 -19.890  -8.253  1.00 95.08           C  
ATOM   1632  OE1 GLU A 102       4.787 -20.347  -9.402  1.00 95.08           O  
ATOM   1633  OE2 GLU A 102       5.093 -20.463  -7.243  1.00 95.08           O  
ATOM   1634  N   ILE A 103       1.004 -15.930  -5.380  1.00 95.63           N  
ATOM   1635  H   ILE A 103       0.565 -15.828  -6.284  1.00 95.63           H  
ATOM   1636  CA  ILE A 103       0.183 -15.643  -4.203  1.00 95.63           C  
ATOM   1637  HA  ILE A 103       0.847 -15.368  -3.383  1.00 95.63           H  
ATOM   1638  C   ILE A 103      -0.608 -16.901  -3.826  1.00 95.63           C  
ATOM   1639  CB  ILE A 103      -0.756 -14.439  -4.428  1.00 95.63           C  
ATOM   1640  HB  ILE A 103      -1.516 -14.725  -5.155  1.00 95.63           H  
ATOM   1641  O   ILE A 103      -1.459 -17.340  -4.606  1.00 95.63           O  
ATOM   1642  CG1 ILE A 103      -0.043 -13.194  -4.993  1.00 95.63           C  
ATOM   1643 HG12 ILE A 103       0.334 -13.433  -5.987  1.00 95.63           H  
ATOM   1644 HG13 ILE A 103      -0.775 -12.395  -5.108  1.00 95.63           H  
ATOM   1645  CG2 ILE A 103      -1.477 -14.085  -3.114  1.00 95.63           C  
ATOM   1646 HG21 ILE A 103      -2.109 -14.915  -2.798  1.00 95.63           H  
ATOM   1647 HG22 ILE A 103      -2.122 -13.222  -3.278  1.00 95.63           H  
ATOM   1648 HG23 ILE A 103      -0.764 -13.861  -2.321  1.00 95.63           H  
ATOM   1649  CD1 ILE A 103       1.125 -12.674  -4.150  1.00 95.63           C  
ATOM   1650 HD11 ILE A 103       1.914 -13.427  -4.144  1.00 95.63           H  
ATOM   1651 HD12 ILE A 103       0.804 -12.455  -3.131  1.00 95.63           H  
ATOM   1652 HD13 ILE A 103       1.521 -11.758  -4.588  1.00 95.63           H  
ATOM   1653  N   PRO A 104      -0.382 -17.480  -2.630  1.00 92.44           N  
ATOM   1654  CA  PRO A 104      -1.187 -18.593  -2.141  1.00 92.44           C  
ATOM   1655  HA  PRO A 104      -1.079 -19.430  -2.830  1.00 92.44           H  
ATOM   1656  C   PRO A 104      -2.663 -18.207  -2.018  1.00 92.44           C  
ATOM   1657  CB  PRO A 104      -0.598 -18.975  -0.778  1.00 92.44           C  
ATOM   1658  HB2 PRO A 104      -0.613 -20.054  -0.624  1.00 92.44           H  
ATOM   1659  HB3 PRO A 104      -1.141 -18.474   0.024  1.00 92.44           H  
ATOM   1660  O   PRO A 104      -2.986 -17.126  -1.520  1.00 92.44           O  
ATOM   1661  CG  PRO A 104       0.830 -18.434  -0.831  1.00 92.44           C  
ATOM   1662  HG2 PRO A 104       1.475 -19.154  -1.335  1.00 92.44           H  
ATOM   1663  HG3 PRO A 104       1.214 -18.200   0.161  1.00 92.44           H  
ATOM   1664  CD  PRO A 104       0.692 -17.186  -1.695  1.00 92.44           C  
ATOM   1665  HD2 PRO A 104       1.638 -16.989  -2.199  1.00 92.44           H  
ATOM   1666  HD3 PRO A 104       0.402 -16.332  -1.082  1.00 92.44           H  
ATOM   1667  N   THR A 105      -3.563 -19.114  -2.396  1.00 94.13           N  
ATOM   1668  H   THR A 105      -3.242 -19.956  -2.852  1.00 94.13           H  
ATOM   1669  CA  THR A 105      -5.015 -18.874  -2.399  1.00 94.13           C  
ATOM   1670  HA  THR A 105      -5.232 -18.079  -3.113  1.00 94.13           H  
ATOM   1671  C   THR A 105      -5.550 -18.409  -1.038  1.00 94.13           C  
ATOM   1672  CB  THR A 105      -5.737 -20.141  -2.883  1.00 94.13           C  
ATOM   1673  HB  THR A 105      -5.463 -20.993  -2.260  1.00 94.13           H  
ATOM   1674  O   THR A 105      -6.382 -17.506  -0.977  1.00 94.13           O  
ATOM   1675  CG2 THR A 105      -7.251 -19.968  -2.887  1.00 94.13           C  
ATOM   1676 HG21 THR A 105      -7.723 -20.750  -3.480  1.00 94.13           H  
ATOM   1677 HG22 THR A 105      -7.637 -20.006  -1.868  1.00 94.13           H  
ATOM   1678 HG23 THR A 105      -7.500 -18.999  -3.320  1.00 94.13           H  
ATOM   1679  OG1 THR A 105      -5.349 -20.382  -4.215  1.00 94.13           O  
ATOM   1680  HG1 THR A 105      -5.194 -21.322  -4.332  1.00 94.13           H  
ATOM   1681  N   GLN A 106      -5.013 -18.925   0.073  1.00 88.16           N  
ATOM   1682  H   GLN A 106      -4.309 -19.643  -0.018  1.00 88.16           H  
ATOM   1683  CA  GLN A 106      -5.401 -18.493   1.422  1.00 88.16           C  
ATOM   1684  HA  GLN A 106      -6.475 -18.634   1.539  1.00 88.16           H  
ATOM   1685  C   GLN A 106      -5.113 -17.002   1.672  1.00 88.16           C  
ATOM   1686  CB  GLN A 106      -4.677 -19.332   2.491  1.00 88.16           C  
ATOM   1687  HB2 GLN A 106      -3.600 -19.179   2.419  1.00 88.16           H  
ATOM   1688  HB3 GLN A 106      -4.992 -18.955   3.464  1.00 88.16           H  
ATOM   1689  O   GLN A 106      -5.876 -16.336   2.369  1.00 88.16           O  
ATOM   1690  CG  GLN A 106      -4.995 -20.838   2.462  1.00 88.16           C  
ATOM   1691  HG2 GLN A 106      -4.801 -21.241   3.456  1.00 88.16           H  
ATOM   1692  HG3 GLN A 106      -6.053 -20.986   2.248  1.00 88.16           H  
ATOM   1693  CD  GLN A 106      -4.161 -21.651   1.472  1.00 88.16           C  
ATOM   1694  NE2 GLN A 106      -4.295 -22.958   1.475  1.00 88.16           N  
ATOM   1695 HE21 GLN A 106      -4.927 -23.410   2.120  1.00 88.16           H  
ATOM   1696 HE22 GLN A 106      -3.727 -23.464   0.810  1.00 88.16           H  
ATOM   1697  OE1 GLN A 106      -3.382 -21.144   0.678  1.00 88.16           O  
ATOM   1698  N   ARG A 107      -4.040 -16.453   1.083  1.00 90.10           N  
ATOM   1699  H   ARG A 107      -3.528 -17.010   0.413  1.00 90.10           H  
ATOM   1700  CA  ARG A 107      -3.691 -15.030   1.223  1.00 90.10           C  
ATOM   1701  HA  ARG A 107      -3.844 -14.730   2.260  1.00 90.10           H  
ATOM   1702  C   ARG A 107      -4.611 -14.125   0.402  1.00 90.10           C  
ATOM   1703  CB  ARG A 107      -2.221 -14.778   0.854  1.00 90.10           C  
ATOM   1704  HB2 ARG A 107      -2.046 -13.705   0.934  1.00 90.10           H  
ATOM   1705  HB3 ARG A 107      -2.048 -15.064  -0.184  1.00 90.10           H  
ATOM   1706  O   ARG A 107      -4.876 -13.005   0.827  1.00 90.10           O  
ATOM   1707  CG  ARG A 107      -1.209 -15.505   1.756  1.00 90.10           C  
ATOM   1708  HG2 ARG A 107      -1.483 -15.364   2.802  1.00 90.10           H  
ATOM   1709  HG3 ARG A 107      -1.204 -16.571   1.525  1.00 90.10           H  
ATOM   1710  CD  ARG A 107       0.182 -14.905   1.506  1.00 90.10           C  
ATOM   1711  HD2 ARG A 107       0.409 -14.967   0.442  1.00 90.10           H  
ATOM   1712  HD3 ARG A 107       0.144 -13.845   1.754  1.00 90.10           H  
ATOM   1713  NE  ARG A 107       1.271 -15.558   2.261  1.00 90.10           N  
ATOM   1714  HE  ARG A 107       1.910 -16.129   1.727  1.00 90.10           H  
ATOM   1715  NH1 ARG A 107       0.926 -14.599   4.329  1.00 90.10           N  
ATOM   1716 HH11 ARG A 107       1.186 -14.650   5.304  1.00 90.10           H  
ATOM   1717 HH12 ARG A 107       0.109 -14.089   4.028  1.00 90.10           H  
ATOM   1718  NH2 ARG A 107       2.604 -15.975   4.071  1.00 90.10           N  
ATOM   1719 HH21 ARG A 107       2.687 -15.897   5.074  1.00 90.10           H  
ATOM   1720 HH22 ARG A 107       3.231 -16.573   3.552  1.00 90.10           H  
ATOM   1721  CZ  ARG A 107       1.593 -15.369   3.529  1.00 90.10           C  
ATOM   1722  N   LEU A 108      -5.134 -14.608  -0.728  1.00 91.52           N  
ATOM   1723  H   LEU A 108      -4.884 -15.543  -1.015  1.00 91.52           H  
ATOM   1724  CA  LEU A 108      -6.162 -13.886  -1.486  1.00 91.52           C  
ATOM   1725  HA  LEU A 108      -5.834 -12.859  -1.648  1.00 91.52           H  
ATOM   1726  C   LEU A 108      -7.488 -13.798  -0.730  1.00 91.52           C  
ATOM   1727  CB  LEU A 108      -6.418 -14.561  -2.835  1.00 91.52           C  
ATOM   1728  HB2 LEU A 108      -7.361 -14.179  -3.225  1.00 91.52           H  
ATOM   1729  HB3 LEU A 108      -6.544 -15.633  -2.683  1.00 91.52           H  
ATOM   1730  O   LEU A 108      -8.150 -12.770  -0.806  1.00 91.52           O  
ATOM   1731  CG  LEU A 108      -5.348 -14.325  -3.902  1.00 91.52           C  
ATOM   1732  HG  LEU A 108      -4.375 -14.665  -3.548  1.00 91.52           H  
ATOM   1733  CD1 LEU A 108      -5.765 -15.156  -5.108  1.00 91.52           C  
ATOM   1734 HD11 LEU A 108      -6.834 -15.039  -5.284  1.00 91.52           H  
ATOM   1735 HD12 LEU A 108      -5.245 -14.783  -5.990  1.00 91.52           H  
ATOM   1736 HD13 LEU A 108      -5.533 -16.208  -4.940  1.00 91.52           H  
ATOM   1737  CD2 LEU A 108      -5.252 -12.859  -4.337  1.00 91.52           C  
ATOM   1738 HD21 LEU A 108      -4.939 -12.231  -3.503  1.00 91.52           H  
ATOM   1739 HD22 LEU A 108      -4.515 -12.756  -5.133  1.00 91.52           H  
ATOM   1740 HD23 LEU A 108      -6.218 -12.514  -4.706  1.00 91.52           H  
ATOM   1741  N   GLY A 109      -7.856 -14.837   0.026  1.00 86.58           N  
ATOM   1742  H   GLY A 109      -7.309 -15.686  -0.011  1.00 86.58           H  
ATOM   1743  CA  GLY A 109      -9.041 -14.792   0.889  1.00 86.58           C  
ATOM   1744  HA2 GLY A 109      -9.931 -14.637   0.280  1.00 86.58           H  
ATOM   1745  HA3 GLY A 109      -9.135 -15.739   1.420  1.00 86.58           H  
ATOM   1746  C   GLY A 109      -8.961 -13.662   1.921  1.00 86.58           C  
ATOM   1747  O   GLY A 109      -9.905 -12.889   2.063  1.00 86.58           O  
ATOM   1748  N   ALA A 110      -7.804 -13.505   2.576  1.00 82.28           N  
ATOM   1749  H   ALA A 110      -7.070 -14.184   2.429  1.00 82.28           H  
ATOM   1750  CA  ALA A 110      -7.565 -12.409   3.518  1.00 82.28           C  
ATOM   1751  HA  ALA A 110      -8.363 -12.405   4.260  1.00 82.28           H  
ATOM   1752  C   ALA A 110      -7.571 -11.025   2.840  1.00 82.28           C  
ATOM   1753  CB  ALA A 110      -6.236 -12.667   4.238  1.00 82.28           C  
ATOM   1754  HB1 ALA A 110      -6.272 -13.631   4.747  1.00 82.28           H  
ATOM   1755  HB2 ALA A 110      -6.071 -11.885   4.979  1.00 82.28           H  
ATOM   1756  HB3 ALA A 110      -5.413 -12.662   3.524  1.00 82.28           H  
ATOM   1757  O   ALA A 110      -8.097 -10.070   3.402  1.00 82.28           O  
ATOM   1758  N   LEU A 111      -7.026 -10.919   1.622  1.00 83.83           N  
ATOM   1759  H   LEU A 111      -6.574 -11.729   1.224  1.00 83.83           H  
ATOM   1760  CA  LEU A 111      -7.095  -9.693   0.821  1.00 83.83           C  
ATOM   1761  HA  LEU A 111      -6.670  -8.871   1.396  1.00 83.83           H  
ATOM   1762  C   LEU A 111      -8.542  -9.318   0.479  1.00 83.83           C  
ATOM   1763  CB  LEU A 111      -6.279  -9.894  -0.465  1.00 83.83           C  
ATOM   1764  HB2 LEU A 111      -6.655 -10.778  -0.980  1.00 83.83           H  
ATOM   1765  HB3 LEU A 111      -5.238 -10.076  -0.200  1.00 83.83           H  
ATOM   1766  O   LEU A 111      -8.916  -8.158   0.606  1.00 83.83           O  
ATOM   1767  CG  LEU A 111      -6.365  -8.708  -1.443  1.00 83.83           C  
ATOM   1768  HG  LEU A 111      -7.401  -8.414  -1.609  1.00 83.83           H  
ATOM   1769  CD1 LEU A 111      -5.588  -7.512  -0.912  1.00 83.83           C  
ATOM   1770 HD11 LEU A 111      -6.067  -7.128  -0.011  1.00 83.83           H  
ATOM   1771 HD12 LEU A 111      -5.590  -6.729  -1.670  1.00 83.83           H  
ATOM   1772 HD13 LEU A 111      -4.559  -7.791  -0.685  1.00 83.83           H  
ATOM   1773  CD2 LEU A 111      -5.810  -9.113  -2.803  1.00 83.83           C  
ATOM   1774 HD21 LEU A 111      -6.388  -9.947  -3.200  1.00 83.83           H  
ATOM   1775 HD22 LEU A 111      -5.911  -8.273  -3.490  1.00 83.83           H  
ATOM   1776 HD23 LEU A 111      -4.763  -9.405  -2.714  1.00 83.83           H  
ATOM   1777  N   TYR A 112      -9.349 -10.285   0.040  1.00 80.58           N  
ATOM   1778  H   TYR A 112      -8.981 -11.220  -0.062  1.00 80.58           H  
ATOM   1779  CA  TYR A 112     -10.733 -10.037  -0.361  1.00 80.58           C  
ATOM   1780  HA  TYR A 112     -10.735  -9.293  -1.157  1.00 80.58           H  
ATOM   1781  C   TYR A 112     -11.572  -9.464   0.789  1.00 80.58           C  
ATOM   1782  CB  TYR A 112     -11.340 -11.333  -0.907  1.00 80.58           C  
ATOM   1783  HB2 TYR A 112     -11.358 -12.085  -0.117  1.00 80.58           H  
ATOM   1784  HB3 TYR A 112     -10.708 -11.713  -1.709  1.00 80.58           H  
ATOM   1785  O   TYR A 112     -12.406  -8.592   0.569  1.00 80.58           O  
ATOM   1786  CG  TYR A 112     -12.741 -11.141  -1.448  1.00 80.58           C  
ATOM   1787  CD1 TYR A 112     -13.856 -11.501  -0.666  1.00 80.58           C  
ATOM   1788  HD1 TYR A 112     -13.718 -11.928   0.316  1.00 80.58           H  
ATOM   1789  CD2 TYR A 112     -12.928 -10.543  -2.710  1.00 80.58           C  
ATOM   1790  HD2 TYR A 112     -12.074 -10.246  -3.301  1.00 80.58           H  
ATOM   1791  CE1 TYR A 112     -15.158 -11.270  -1.151  1.00 80.58           C  
ATOM   1792  HE1 TYR A 112     -16.025 -11.525  -0.561  1.00 80.58           H  
ATOM   1793  CE2 TYR A 112     -14.227 -10.312  -3.198  1.00 80.58           C  
ATOM   1794  HE2 TYR A 112     -14.367  -9.860  -4.168  1.00 80.58           H  
ATOM   1795  OH  TYR A 112     -16.600 -10.521  -2.908  1.00 80.58           O  
ATOM   1796  HH  TYR A 112     -16.611 -10.092  -3.766  1.00 80.58           H  
ATOM   1797  CZ  TYR A 112     -15.344 -10.682  -2.419  1.00 80.58           C  
ATOM   1798  N   ALA A 113     -11.293  -9.880   2.027  1.00 76.60           N  
ATOM   1799  H   ALA A 113     -10.595 -10.599   2.151  1.00 76.60           H  
ATOM   1800  CA  ALA A 113     -11.955  -9.348   3.216  1.00 76.60           C  
ATOM   1801  HA  ALA A 113     -13.032  -9.439   3.078  1.00 76.60           H  
ATOM   1802  C   ALA A 113     -11.666  -7.854   3.488  1.00 76.60           C  
ATOM   1803  CB  ALA A 113     -11.547 -10.223   4.407  1.00 76.60           C  
ATOM   1804  HB1 ALA A 113     -11.786 -11.266   4.203  1.00 76.60           H  
ATOM   1805  HB2 ALA A 113     -12.090  -9.902   5.296  1.00 76.60           H  
ATOM   1806  HB3 ALA A 113     -10.478 -10.125   4.594  1.00 76.60           H  
ATOM   1807  O   ALA A 113     -12.436  -7.217   4.201  1.00 76.60           O  
ATOM   1808  N   LEU A 114     -10.586  -7.290   2.928  1.00 76.36           N  
ATOM   1809  H   LEU A 114     -10.001  -7.864   2.337  1.00 76.36           H  
ATOM   1810  CA  LEU A 114     -10.230  -5.865   3.047  1.00 76.36           C  
ATOM   1811  HA  LEU A 114     -10.572  -5.485   4.010  1.00 76.36           H  
ATOM   1812  C   LEU A 114     -10.891  -4.976   1.991  1.00 76.36           C  
ATOM   1813  CB  LEU A 114      -8.702  -5.708   2.928  1.00 76.36           C  
ATOM   1814  HB2 LEU A 114      -8.367  -6.185   2.007  1.00 76.36           H  
ATOM   1815  HB3 LEU A 114      -8.463  -4.649   2.841  1.00 76.36           H  
ATOM   1816  O   LEU A 114     -10.830  -3.750   2.074  1.00 76.36           O  
ATOM   1817  CG  LEU A 114      -7.912  -6.275   4.109  1.00 76.36           C  
ATOM   1818  HG  LEU A 114      -8.243  -7.285   4.350  1.00 76.36           H  
ATOM   1819  CD1 LEU A 114      -6.424  -6.291   3.782  1.00 76.36           C  
ATOM   1820 HD11 LEU A 114      -5.878  -6.589   4.677  1.00 76.36           H  
ATOM   1821 HD12 LEU A 114      -6.240  -6.996   2.971  1.00 76.36           H  
ATOM   1822 HD13 LEU A 114      -6.094  -5.297   3.478  1.00 76.36           H  
ATOM   1823  CD2 LEU A 114      -8.063  -5.370   5.319  1.00 76.36           C  
ATOM   1824 HD21 LEU A 114      -9.121  -5.172   5.491  1.00 76.36           H  
ATOM   1825 HD22 LEU A 114      -7.588  -4.407   5.133  1.00 76.36           H  
ATOM   1826 HD23 LEU A 114      -7.605  -5.836   6.192  1.00 76.36           H  
ATOM   1827  N   ILE A 115     -11.472  -5.579   0.961  1.00 74.52           N  
ATOM   1828  H   ILE A 115     -11.562  -6.585   0.974  1.00 74.52           H  
ATOM   1829  CA  ILE A 115     -12.043  -4.848  -0.158  1.00 74.52           C  
ATOM   1830  HA  ILE A 115     -11.424  -3.974  -0.359  1.00 74.52           H  
ATOM   1831  C   ILE A 115     -13.475  -4.398   0.189  1.00 74.52           C  
ATOM   1832  CB  ILE A 115     -11.985  -5.740  -1.402  1.00 74.52           C  
ATOM   1833  HB  ILE A 115     -12.377  -6.725  -1.148  1.00 74.52           H  
ATOM   1834  O   ILE A 115     -14.299  -5.251   0.531  1.00 74.52           O  
ATOM   1835  CG1 ILE A 115     -10.521  -5.898  -1.891  1.00 74.52           C  
ATOM   1836 HG12 ILE A 115     -10.137  -4.925  -2.196  1.00 74.52           H  
ATOM   1837 HG13 ILE A 115      -9.908  -6.250  -1.061  1.00 74.52           H  
ATOM   1838  CG2 ILE A 115     -12.906  -5.155  -2.463  1.00 74.52           C  
ATOM   1839 HG21 ILE A 115     -12.920  -5.870  -3.286  1.00 74.52           H  
ATOM   1840 HG22 ILE A 115     -12.581  -4.157  -2.757  1.00 74.52           H  
ATOM   1841 HG23 ILE A 115     -13.944  -5.108  -2.134  1.00 74.52           H  
ATOM   1842  CD1 ILE A 115     -10.323  -6.887  -3.048  1.00 74.52           C  
ATOM   1843 HD11 ILE A 115      -9.257  -7.039  -3.213  1.00 74.52           H  
ATOM   1844 HD12 ILE A 115     -10.788  -7.844  -2.808  1.00 74.52           H  
ATOM   1845 HD13 ILE A 115     -10.763  -6.498  -3.967  1.00 74.52           H  
ATOM   1846  N   PRO A 116     -13.830  -3.108   0.018  1.00 66.17           N  
ATOM   1847  CA  PRO A 116     -15.175  -2.592   0.263  1.00 66.17           C  
ATOM   1848  HA  PRO A 116     -15.347  -2.607   1.339  1.00 66.17           H  
ATOM   1849  C   PRO A 116     -16.304  -3.333  -0.446  1.00 66.17           C  
ATOM   1850  CB  PRO A 116     -15.170  -1.144  -0.220  1.00 66.17           C  
ATOM   1851  HB2 PRO A 116     -15.357  -1.092  -1.293  1.00 66.17           H  
ATOM   1852  HB3 PRO A 116     -15.883  -0.529   0.329  1.00 66.17           H  
ATOM   1853  O   PRO A 116     -16.257  -3.622  -1.641  1.00 66.17           O  
ATOM   1854  CG  PRO A 116     -13.742  -0.740   0.054  1.00 66.17           C  
ATOM   1855  HG2 PRO A 116     -13.705  -0.531   1.124  1.00 66.17           H  
ATOM   1856  HG3 PRO A 116     -13.434   0.122  -0.538  1.00 66.17           H  
ATOM   1857  CD  PRO A 116     -12.943  -1.998  -0.288  1.00 66.17           C  
ATOM   1858  HD2 PRO A 116     -12.696  -2.007  -1.349  1.00 66.17           H  
ATOM   1859  HD3 PRO A 116     -12.035  -2.041   0.313  1.00 66.17           H  
ATOM   1860  N   ASN A 117     -17.405  -3.512   0.278  1.00 61.32           N  
ATOM   1861  H   ASN A 117     -17.368  -3.240   1.250  1.00 61.32           H  
ATOM   1862  CA  ASN A 117     -18.577  -4.254  -0.181  1.00 61.32           C  
ATOM   1863  HA  ASN A 117     -18.231  -5.230  -0.520  1.00 61.32           H  
ATOM   1864  C   ASN A 117     -19.311  -3.592  -1.372  1.00 61.32           C  
ATOM   1865  CB  ASN A 117     -19.492  -4.440   1.045  1.00 61.32           C  
ATOM   1866  HB2 ASN A 117     -18.925  -4.284   1.963  1.00 61.32           H  
ATOM   1867  HB3 ASN A 117     -20.304  -3.712   1.024  1.00 61.32           H  
ATOM   1868  O   ASN A 117     -19.906  -4.274  -2.206  1.00 61.32           O  
ATOM   1869  CG  ASN A 117     -20.086  -5.831   1.144  1.00 61.32           C  
ATOM   1870  ND2 ASN A 117     -20.629  -6.181   2.285  1.00 61.32           N  
ATOM   1871 HD21 ASN A 117     -20.968  -7.132   2.317  1.00 61.32           H  
ATOM   1872 HD22 ASN A 117     -20.628  -5.558   3.079  1.00 61.32           H  
ATOM   1873  OD1 ASN A 117     -20.081  -6.618   0.222  1.00 61.32           O  
ATOM   1874  N   GLU A 118     -19.246  -2.263  -1.506  1.00 58.87           N  
ATOM   1875  H   GLU A 118     -18.766  -1.723  -0.800  1.00 58.87           H  
ATOM   1876  CA  GLU A 118     -19.815  -1.546  -2.664  1.00 58.87           C  
ATOM   1877  HA  GLU A 118     -20.879  -1.766  -2.751  1.00 58.87           H  
ATOM   1878  C   GLU A 118     -19.153  -1.954  -3.988  1.00 58.87           C  
ATOM   1879  CB  GLU A 118     -19.639  -0.033  -2.496  1.00 58.87           C  
ATOM   1880  HB2 GLU A 118     -18.583   0.191  -2.344  1.00 58.87           H  
ATOM   1881  HB3 GLU A 118     -19.966   0.444  -3.420  1.00 58.87           H  
ATOM   1882  O   GLU A 118     -19.788  -1.952  -5.044  1.00 58.87           O  
ATOM   1883  CG  GLU A 118     -20.460   0.546  -1.337  1.00 58.87           C  
ATOM   1884  HG2 GLU A 118     -21.498   0.236  -1.458  1.00 58.87           H  
ATOM   1885  HG3 GLU A 118     -20.088   0.132  -0.399  1.00 58.87           H  
ATOM   1886  CD  GLU A 118     -20.394   2.081  -1.280  1.00 58.87           C  
ATOM   1887  OE1 GLU A 118     -21.077   2.643  -0.397  1.00 58.87           O  
ATOM   1888  OE2 GLU A 118     -19.683   2.681  -2.120  1.00 58.87           O  
ATOM   1889  N   GLN A 119     -17.877  -2.337  -3.933  1.00 58.01           N  
ATOM   1890  H   GLN A 119     -17.414  -2.369  -3.037  1.00 58.01           H  
ATOM   1891  CA  GLN A 119     -17.157  -2.867  -5.084  1.00 58.01           C  
ATOM   1892  HA  GLN A 119     -17.457  -2.327  -5.982  1.00 58.01           H  
ATOM   1893  C   GLN A 119     -17.503  -4.342  -5.328  1.00 58.01           C  
ATOM   1894  CB  GLN A 119     -15.658  -2.643  -4.868  1.00 58.01           C  
ATOM   1895  HB2 GLN A 119     -15.338  -3.062  -3.914  1.00 58.01           H  
ATOM   1896  HB3 GLN A 119     -15.129  -3.169  -5.663  1.00 58.01           H  
ATOM   1897  O   GLN A 119     -17.588  -4.767  -6.478  1.00 58.01           O  
ATOM   1898  CG  GLN A 119     -15.306  -1.148  -4.941  1.00 58.01           C  
ATOM   1899  HG2 GLN A 119     -15.856  -0.593  -4.181  1.00 58.01           H  
ATOM   1900  HG3 GLN A 119     -15.601  -0.773  -5.920  1.00 58.01           H  
ATOM   1901  CD  GLN A 119     -13.826  -0.870  -4.727  1.00 58.01           C  
ATOM   1902  NE2 GLN A 119     -13.254   0.063  -5.459  1.00 58.01           N  
ATOM   1903 HE21 GLN A 119     -12.254   0.152  -5.347  1.00 58.01           H  
ATOM   1904 HE22 GLN A 119     -13.767   0.565  -6.169  1.00 58.01           H  
ATOM   1905  OE1 GLN A 119     -13.169  -1.447  -3.878  1.00 58.01           O  
ATOM   1906  N   GLN A 120     -17.803  -5.096  -4.265  1.00 58.38           N  
ATOM   1907  H   GLN A 120     -17.714  -4.679  -3.349  1.00 58.38           H  
ATOM   1908  CA  GLN A 120     -18.229  -6.498  -4.353  1.00 58.38           C  
ATOM   1909  HA  GLN A 120     -17.531  -7.031  -4.998  1.00 58.38           H  
ATOM   1910  C   GLN A 120     -19.629  -6.649  -4.980  1.00 58.38           C  
ATOM   1911  CB  GLN A 120     -18.202  -7.153  -2.958  1.00 58.38           C  
ATOM   1912  HB2 GLN A 120     -18.496  -8.196  -3.070  1.00 58.38           H  
ATOM   1913  HB3 GLN A 120     -18.940  -6.670  -2.317  1.00 58.38           H  
ATOM   1914  O   GLN A 120     -19.849  -7.527  -5.811  1.00 58.38           O  
ATOM   1915  CG  GLN A 120     -16.831  -7.109  -2.259  1.00 58.38           C  
ATOM   1916  HG2 GLN A 120     -16.089  -7.609  -2.882  1.00 58.38           H  
ATOM   1917  HG3 GLN A 120     -16.515  -6.074  -2.129  1.00 58.38           H  
ATOM   1918  CD  GLN A 120     -16.836  -7.779  -0.883  1.00 58.38           C  
ATOM   1919  NE2 GLN A 120     -15.814  -7.594  -0.081  1.00 58.38           N  
ATOM   1920 HE21 GLN A 120     -15.094  -6.909  -0.258  1.00 58.38           H  
ATOM   1921 HE22 GLN A 120     -15.842  -8.084   0.802  1.00 58.38           H  
ATOM   1922  OE1 GLN A 120     -17.747  -8.486  -0.491  1.00 58.38           O  
ATOM   1923  N   THR A 121     -20.579  -5.783  -4.617  1.00 54.96           N  
ATOM   1924  H   THR A 121     -20.330  -5.090  -3.925  1.00 54.96           H  
ATOM   1925  CA  THR A 121     -21.990  -5.883  -5.047  1.00 54.96           C  
ATOM   1926  HA  THR A 121     -22.296  -6.926  -4.967  1.00 54.96           H  
ATOM   1927  C   THR A 121     -22.226  -5.492  -6.504  1.00 54.96           C  
ATOM   1928  CB  THR A 121     -22.926  -5.048  -4.157  1.00 54.96           C  
ATOM   1929  HB  THR A 121     -23.838  -4.814  -4.708  1.00 54.96           H  
ATOM   1930  O   THR A 121     -23.079  -6.086  -7.163  1.00 54.96           O  
ATOM   1931  CG2 THR A 121     -23.323  -5.801  -2.893  1.00 54.96           C  
ATOM   1932 HG21 THR A 121     -22.438  -6.043  -2.304  1.00 54.96           H  
ATOM   1933 HG22 THR A 121     -23.994  -5.184  -2.295  1.00 54.96           H  
ATOM   1934 HG23 THR A 121     -23.837  -6.725  -3.160  1.00 54.96           H  
ATOM   1935  OG1 THR A 121     -22.314  -3.843  -3.755  1.00 54.96           O  
ATOM   1936  HG1 THR A 121     -21.646  -4.057  -3.100  1.00 54.96           H  
ATOM   1937  N   LYS A 122     -21.465  -4.533  -7.046  1.00 52.70           N  
ATOM   1938  H   LYS A 122     -20.796  -4.066  -6.450  1.00 52.70           H  
ATOM   1939  CA  LYS A 122     -21.617  -4.095  -8.445  1.00 52.70           C  
ATOM   1940  HA  LYS A 122     -22.655  -3.807  -8.614  1.00 52.70           H  
ATOM   1941  C   LYS A 122     -21.337  -5.192  -9.478  1.00 52.70           C  
ATOM   1942  CB  LYS A 122     -20.709  -2.884  -8.712  1.00 52.70           C  
ATOM   1943  HB2 LYS A 122     -19.737  -3.045  -8.244  1.00 52.70           H  
ATOM   1944  HB3 LYS A 122     -20.554  -2.784  -9.786  1.00 52.70           H  
ATOM   1945  O   LYS A 122     -21.781  -5.060 -10.614  1.00 52.70           O  
ATOM   1946  CG  LYS A 122     -21.332  -1.579  -8.201  1.00 52.70           C  
ATOM   1947  HG2 LYS A 122     -22.290  -1.419  -8.697  1.00 52.70           H  
ATOM   1948  HG3 LYS A 122     -21.499  -1.649  -7.126  1.00 52.70           H  
ATOM   1949  CD  LYS A 122     -20.402  -0.398  -8.500  1.00 52.70           C  
ATOM   1950  HD2 LYS A 122     -20.229  -0.335  -9.574  1.00 52.70           H  
ATOM   1951  HD3 LYS A 122     -19.452  -0.568  -7.993  1.00 52.70           H  
ATOM   1952  CE  LYS A 122     -21.025   0.906  -7.995  1.00 52.70           C  
ATOM   1953  HE2 LYS A 122     -21.957   1.083  -8.533  1.00 52.70           H  
ATOM   1954  HE3 LYS A 122     -21.266   0.779  -6.940  1.00 52.70           H  
ATOM   1955  NZ  LYS A 122     -20.095   2.051  -8.163  1.00 52.70           N  
ATOM   1956  HZ1 LYS A 122     -19.249   1.881  -7.638  1.00 52.70           H  
ATOM   1957  HZ2 LYS A 122     -20.508   2.900  -7.804  1.00 52.70           H  
ATOM   1958  HZ3 LYS A 122     -19.848   2.181  -9.134  1.00 52.70           H  
ATOM   1959  N   MET A 123     -20.599  -6.246  -9.122  1.00 51.88           N  
ATOM   1960  H   MET A 123     -20.291  -6.307  -8.162  1.00 51.88           H  
ATOM   1961  CA  MET A 123     -20.011  -7.179 -10.093  1.00 51.88           C  
ATOM   1962  HA  MET A 123     -20.446  -6.985 -11.074  1.00 51.88           H  
ATOM   1963  C   MET A 123     -20.364  -8.637  -9.843  1.00 51.88           C  
ATOM   1964  CB  MET A 123     -18.512  -6.921 -10.209  1.00 51.88           C  
ATOM   1965  HB2 MET A 123     -18.066  -7.687 -10.844  1.00 51.88           H  
ATOM   1966  HB3 MET A 123     -18.028  -6.932  -9.232  1.00 51.88           H  
ATOM   1967  O   MET A 123     -19.553  -9.540 -10.018  1.00 51.88           O  
ATOM   1968  CG  MET A 123     -18.378  -5.551 -10.867  1.00 51.88           C  
ATOM   1969  HG2 MET A 123     -19.137  -5.445 -11.643  1.00 51.88           H  
ATOM   1970  HG3 MET A 123     -18.552  -4.779 -10.118  1.00 51.88           H  
ATOM   1971  SD  MET A 123     -16.827  -5.220 -11.649  1.00 51.88           S  
ATOM   1972  CE  MET A 123     -16.649  -6.643 -12.766  1.00 51.88           C  
ATOM   1973  HE1 MET A 123     -17.620  -6.904 -13.187  1.00 51.88           H  
ATOM   1974  HE2 MET A 123     -16.250  -7.497 -12.217  1.00 51.88           H  
ATOM   1975  HE3 MET A 123     -15.984  -6.385 -13.590  1.00 51.88           H  
ATOM   1976  N   ALA A 124     -21.616  -8.870  -9.465  1.00 50.44           N  
ATOM   1977  H   ALA A 124     -22.219  -8.079  -9.288  1.00 50.44           H  
ATOM   1978  CA  ALA A 124     -22.118 -10.201  -9.158  1.00 50.44           C  
ATOM   1979  HA  ALA A 124     -21.406 -10.685  -8.490  1.00 50.44           H  
ATOM   1980  C   ALA A 124     -22.280 -11.129 -10.375  1.00 50.44           C  
ATOM   1981  CB  ALA A 124     -23.441 -10.039  -8.404  1.00 50.44           C  
ATOM   1982  HB1 ALA A 124     -23.294  -9.408  -7.527  1.00 50.44           H  
ATOM   1983  HB2 ALA A 124     -24.189  -9.584  -9.053  1.00 50.44           H  
ATOM   1984  HB3 ALA A 124     -23.800 -11.014  -8.075  1.00 50.44           H  
ATOM   1985  O   ALA A 124     -22.727 -12.257 -10.192  1.00 50.44           O  
ATOM   1986  N   VAL A 125     -21.971 -10.694 -11.603  1.00 49.26           N  
ATOM   1987  H   VAL A 125     -21.530  -9.791 -11.701  1.00 49.26           H  
ATOM   1988  CA  VAL A 125     -22.084 -11.558 -12.786  1.00 49.26           C  
ATOM   1989  HA  VAL A 125     -22.641 -12.456 -12.520  1.00 49.26           H  
ATOM   1990  C   VAL A 125     -20.686 -11.986 -13.233  1.00 49.26           C  
ATOM   1991  CB  VAL A 125     -22.903 -10.917 -13.923  1.00 49.26           C  
ATOM   1992  HB  VAL A 125     -22.350 -10.087 -14.362  1.00 49.26           H  
ATOM   1993  O   VAL A 125     -20.012 -11.220 -13.929  1.00 49.26           O  
ATOM   1994  CG1 VAL A 125     -23.195 -11.966 -15.007  1.00 49.26           C  
ATOM   1995 HG11 VAL A 125     -23.751 -12.804 -14.585  1.00 49.26           H  
ATOM   1996 HG12 VAL A 125     -22.263 -12.333 -15.435  1.00 49.26           H  
ATOM   1997 HG13 VAL A 125     -23.780 -11.514 -15.808  1.00 49.26           H  
ATOM   1998  CG2 VAL A 125     -24.253 -10.386 -13.420  1.00 49.26           C  
ATOM   1999 HG21 VAL A 125     -24.838 -10.009 -14.259  1.00 49.26           H  
ATOM   2000 HG22 VAL A 125     -24.806 -11.182 -12.922  1.00 49.26           H  
ATOM   2001 HG23 VAL A 125     -24.096  -9.565 -12.720  1.00 49.26           H  
ATOM   2002  N   PRO A 126     -20.240 -13.208 -12.874  1.00 52.18           N  
ATOM   2003  CA  PRO A 126     -19.079 -13.822 -13.493  1.00 52.18           C  
ATOM   2004  HA  PRO A 126     -18.184 -13.248 -13.252  1.00 52.18           H  
ATOM   2005  C   PRO A 126     -19.309 -13.841 -14.997  1.00 52.18           C  
ATOM   2006  CB  PRO A 126     -18.955 -15.238 -12.915  1.00 52.18           C  
ATOM   2007  HB2 PRO A 126     -19.365 -15.981 -13.600  1.00 52.18           H  
ATOM   2008  HB3 PRO A 126     -17.918 -15.480 -12.681  1.00 52.18           H  
ATOM   2009  O   PRO A 126     -20.222 -14.500 -15.495  1.00 52.18           O  
ATOM   2010  CG  PRO A 126     -19.810 -15.202 -11.655  1.00 52.18           C  
ATOM   2011  HG2 PRO A 126     -20.259 -16.171 -11.440  1.00 52.18           H  
ATOM   2012  HG3 PRO A 126     -19.200 -14.869 -10.816  1.00 52.18           H  
ATOM   2013  CD  PRO A 126     -20.863 -14.147 -11.959  1.00 52.18           C  
ATOM   2014  HD2 PRO A 126     -21.134 -13.669 -11.018  1.00 52.18           H  
ATOM   2015  HD3 PRO A 126     -21.730 -14.608 -12.433  1.00 52.18           H  
ATOM   2016  N   THR A 127     -18.513 -13.073 -15.730  1.00 53.68           N  
ATOM   2017  H   THR A 127     -17.770 -12.564 -15.274  1.00 53.68           H  
ATOM   2018  CA  THR A 127     -18.572 -13.103 -17.185  1.00 53.68           C  
ATOM   2019  HA  THR A 127     -19.515 -13.545 -17.506  1.00 53.68           H  
ATOM   2020  C   THR A 127     -17.439 -14.006 -17.632  1.00 53.68           C  
ATOM   2021  CB  THR A 127     -18.500 -11.701 -17.806  1.00 53.68           C  
ATOM   2022  HB  THR A 127     -17.461 -11.385 -17.901  1.00 53.68           H  
ATOM   2023  O   THR A 127     -16.278 -13.698 -17.402  1.00 53.68           O  
ATOM   2024  CG2 THR A 127     -19.186 -11.691 -19.173  1.00 53.68           C  
ATOM   2025 HG21 THR A 127     -19.096 -10.695 -19.607  1.00 53.68           H  
ATOM   2026 HG22 THR A 127     -20.242 -11.936 -19.062  1.00 53.68           H  
ATOM   2027 HG23 THR A 127     -18.707 -12.413 -19.835  1.00 53.68           H  
ATOM   2028  OG1 THR A 127     -19.199 -10.752 -17.036  1.00 53.68           O  
ATOM   2029  HG1 THR A 127     -19.126 -10.975 -16.106  1.00 53.68           H  
ATOM   2030  N   GLU A 128     -17.748 -15.130 -18.277  1.00 55.25           N  
ATOM   2031  H   GLU A 128     -18.719 -15.399 -18.337  1.00 55.25           H  
ATOM   2032  CA  GLU A 128     -16.739 -16.108 -18.732  1.00 55.25           C  
ATOM   2033  HA  GLU A 128     -16.235 -16.515 -17.855  1.00 55.25           H  
ATOM   2034  C   GLU A 128     -15.659 -15.482 -19.644  1.00 55.25           C  
ATOM   2035  CB  GLU A 128     -17.478 -17.239 -19.466  1.00 55.25           C  
ATOM   2036  HB2 GLU A 128     -18.540 -17.203 -19.221  1.00 55.25           H  
ATOM   2037  HB3 GLU A 128     -17.379 -17.089 -20.541  1.00 55.25           H  
ATOM   2038  O   GLU A 128     -14.544 -15.991 -19.759  1.00 55.25           O  
ATOM   2039  CG  GLU A 128     -16.959 -18.628 -19.078  1.00 55.25           C  
ATOM   2040  HG2 GLU A 128     -17.087 -18.757 -18.003  1.00 55.25           H  
ATOM   2041  HG3 GLU A 128     -15.893 -18.681 -19.300  1.00 55.25           H  
ATOM   2042  CD  GLU A 128     -17.691 -19.759 -19.819  1.00 55.25           C  
ATOM   2043  OE1 GLU A 128     -17.463 -20.925 -19.430  1.00 55.25           O  
ATOM   2044  OE2 GLU A 128     -18.436 -19.458 -20.781  1.00 55.25           O  
ATOM   2045  N   LYS A 129     -15.994 -14.334 -20.249  1.00 62.59           N  
ATOM   2046  H   LYS A 129     -16.921 -13.994 -20.035  1.00 62.59           H  
ATOM   2047  CA  LYS A 129     -15.140 -13.481 -21.084  1.00 62.59           C  
ATOM   2048  HA  LYS A 129     -14.432 -14.114 -21.618  1.00 62.59           H  
ATOM   2049  C   LYS A 129     -14.268 -12.488 -20.305  1.00 62.59           C  
ATOM   2050  CB  LYS A 129     -16.015 -12.738 -22.105  1.00 62.59           C  
ATOM   2051  HB2 LYS A 129     -15.405 -12.010 -22.640  1.00 62.59           H  
ATOM   2052  HB3 LYS A 129     -16.806 -12.198 -21.583  1.00 62.59           H  
ATOM   2053  O   LYS A 129     -13.670 -11.618 -20.928  1.00 62.59           O  
ATOM   2054  CG  LYS A 129     -16.620 -13.685 -23.143  1.00 62.59           C  
ATOM   2055  HG2 LYS A 129     -17.291 -14.394 -22.658  1.00 62.59           H  
ATOM   2056  HG3 LYS A 129     -15.819 -14.232 -23.641  1.00 62.59           H  
ATOM   2057  CD  LYS A 129     -17.400 -12.871 -24.178  1.00 62.59           C  
ATOM   2058  HD2 LYS A 129     -16.736 -12.133 -24.629  1.00 62.59           H  
ATOM   2059  HD3 LYS A 129     -18.222 -12.356 -23.680  1.00 62.59           H  
ATOM   2060  CE  LYS A 129     -17.944 -13.803 -25.260  1.00 62.59           C  
ATOM   2061  HE2 LYS A 129     -18.567 -14.561 -24.784  1.00 62.59           H  
ATOM   2062  HE3 LYS A 129     -17.105 -14.311 -25.734  1.00 62.59           H  
ATOM   2063  NZ  LYS A 129     -18.728 -13.046 -26.265  1.00 62.59           N  
ATOM   2064  HZ1 LYS A 129     -19.509 -12.585 -25.821  1.00 62.59           H  
ATOM   2065  HZ2 LYS A 129     -18.149 -12.343 -26.702  1.00 62.59           H  
ATOM   2066  HZ3 LYS A 129     -19.083 -13.667 -26.978  1.00 62.59           H  
ATOM   2067  N   ALA A 130     -14.210 -12.576 -18.978  1.00 68.14           N  
ATOM   2068  H   ALA A 130     -14.757 -13.273 -18.493  1.00 68.14           H  
ATOM   2069  CA  ALA A 130     -13.361 -11.699 -18.187  1.00 68.14           C  
ATOM   2070  HA  ALA A 130     -13.635 -10.667 -18.405  1.00 68.14           H  
ATOM   2071  C   ALA A 130     -11.892 -11.900 -18.579  1.00 68.14           C  
ATOM   2072  CB  ALA A 130     -13.600 -11.940 -16.693  1.00 68.14           C  
ATOM   2073  HB1 ALA A 130     -12.955 -11.286 -16.105  1.00 68.14           H  
ATOM   2074  HB2 ALA A 130     -13.380 -12.976 -16.436  1.00 68.14           H  
ATOM   2075  HB3 ALA A 130     -14.638 -11.721 -16.440  1.00 68.14           H  
ATOM   2076  O   ALA A 130     -11.398 -13.031 -18.649  1.00 68.14           O  
ATOM   2077  N   GLN A 131     -11.210 -10.784 -18.826  1.00 81.73           N  
ATOM   2078  H   GLN A 131     -11.697  -9.901 -18.772  1.00 81.73           H  
ATOM   2079  CA  GLN A 131      -9.777 -10.746 -19.079  1.00 81.73           C  
ATOM   2080  HA  GLN A 131      -9.569 -11.272 -20.011  1.00 81.73           H  
ATOM   2081  C   GLN A 131      -9.048 -11.454 -17.927  1.00 81.73           C  
ATOM   2082  CB  GLN A 131      -9.393  -9.269 -19.249  1.00 81.73           C  
ATOM   2083  HB2 GLN A 131      -9.981  -8.863 -20.072  1.00 81.73           H  
ATOM   2084  HB3 GLN A 131      -9.646  -8.718 -18.344  1.00 81.73           H  
ATOM   2085  O   GLN A 131      -9.391 -11.281 -16.762  1.00 81.73           O  
ATOM   2086  CG  GLN A 131      -7.912  -9.058 -19.566  1.00 81.73           C  
ATOM   2087  HG2 GLN A 131      -7.617  -9.718 -20.381  1.00 81.73           H  
ATOM   2088  HG3 GLN A 131      -7.339  -9.315 -18.675  1.00 81.73           H  
ATOM   2089  CD  GLN A 131      -7.581  -7.620 -19.969  1.00 81.73           C  
ATOM   2090  NE2 GLN A 131      -6.332  -7.325 -20.240  1.00 81.73           N  
ATOM   2091 HE21 GLN A 131      -5.620  -7.999 -20.002  1.00 81.73           H  
ATOM   2092 HE22 GLN A 131      -6.155  -6.368 -20.513  1.00 81.73           H  
ATOM   2093  OE1 GLN A 131      -8.408  -6.729 -20.039  1.00 81.73           O  
ATOM   2094  N   LYS A 132      -8.067 -12.311 -18.225  1.00 91.29           N  
ATOM   2095  H   LYS A 132      -7.877 -12.465 -19.205  1.00 91.29           H  
ATOM   2096  CA  LYS A 132      -7.360 -13.104 -17.185  1.00 91.29           C  
ATOM   2097  HA  LYS A 132      -7.840 -12.933 -16.221  1.00 91.29           H  
ATOM   2098  C   LYS A 132      -5.917 -12.667 -16.972  1.00 91.29           C  
ATOM   2099  CB  LYS A 132      -7.474 -14.604 -17.488  1.00 91.29           C  
ATOM   2100  HB2 LYS A 132      -7.042 -14.811 -18.467  1.00 91.29           H  
ATOM   2101  HB3 LYS A 132      -6.926 -15.167 -16.733  1.00 91.29           H  
ATOM   2102  O   LYS A 132      -5.216 -13.224 -16.124  1.00 91.29           O  
ATOM   2103  CG  LYS A 132      -8.931 -15.071 -17.458  1.00 91.29           C  
ATOM   2104  HG2 LYS A 132      -9.473 -14.556 -18.251  1.00 91.29           H  
ATOM   2105  HG3 LYS A 132      -9.376 -14.813 -16.497  1.00 91.29           H  
ATOM   2106  CD  LYS A 132      -9.069 -16.576 -17.701  1.00 91.29           C  
ATOM   2107  HD2 LYS A 132      -8.578 -17.133 -16.903  1.00 91.29           H  
ATOM   2108  HD3 LYS A 132      -8.615 -16.823 -18.661  1.00 91.29           H  
ATOM   2109  CE  LYS A 132     -10.572 -16.884 -17.734  1.00 91.29           C  
ATOM   2110  HE2 LYS A 132     -11.047 -16.167 -18.403  1.00 91.29           H  
ATOM   2111  HE3 LYS A 132     -10.993 -16.708 -16.744  1.00 91.29           H  
ATOM   2112  NZ  LYS A 132     -10.874 -18.261 -18.196  1.00 91.29           N  
ATOM   2113  HZ1 LYS A 132     -10.471 -18.961 -17.589  1.00 91.29           H  
ATOM   2114  HZ2 LYS A 132     -11.876 -18.386 -18.224  1.00 91.29           H  
ATOM   2115  HZ3 LYS A 132     -10.543 -18.386 -19.142  1.00 91.29           H  
ATOM   2116  N   ILE A 133      -5.471 -11.703 -17.763  1.00 94.23           N  
ATOM   2117  H   ILE A 133      -6.139 -11.262 -18.378  1.00 94.23           H  
ATOM   2118  CA  ILE A 133      -4.106 -11.201 -17.811  1.00 94.23           C  
ATOM   2119  HA  ILE A 133      -3.542 -11.549 -16.945  1.00 94.23           H  
ATOM   2120  C   ILE A 133      -4.210  -9.686 -17.774  1.00 94.23           C  
ATOM   2121  CB  ILE A 133      -3.400 -11.664 -19.103  1.00 94.23           C  
ATOM   2122  HB  ILE A 133      -3.864 -11.147 -19.943  1.00 94.23           H  
ATOM   2123  O   ILE A 133      -4.896  -9.103 -18.605  1.00 94.23           O  
ATOM   2124  CG1 ILE A 133      -3.573 -13.180 -19.349  1.00 94.23           C  
ATOM   2125 HG12 ILE A 133      -4.630 -13.394 -19.511  1.00 94.23           H  
ATOM   2126 HG13 ILE A 133      -3.242 -13.737 -18.472  1.00 94.23           H  
ATOM   2127  CG2 ILE A 133      -1.912 -11.276 -19.074  1.00 94.23           C  
ATOM   2128 HG21 ILE A 133      -1.317 -12.070 -18.623  1.00 94.23           H  
ATOM   2129 HG22 ILE A 133      -1.571 -11.131 -20.099  1.00 94.23           H  
ATOM   2130 HG23 ILE A 133      -1.740 -10.353 -18.520  1.00 94.23           H  
ATOM   2131  CD1 ILE A 133      -2.825 -13.694 -20.580  1.00 94.23           C  
ATOM   2132 HD11 ILE A 133      -3.108 -14.729 -20.772  1.00 94.23           H  
ATOM   2133 HD12 ILE A 133      -3.067 -13.087 -21.453  1.00 94.23           H  
ATOM   2134 HD13 ILE A 133      -1.752 -13.657 -20.392  1.00 94.23           H  
ATOM   2135  N   PHE A 134      -3.528  -9.045 -16.840  1.00 91.52           N  
ATOM   2136  H   PHE A 134      -3.021  -9.578 -16.148  1.00 91.52           H  
ATOM   2137  CA  PHE A 134      -3.566  -7.596 -16.696  1.00 91.52           C  
ATOM   2138  HA  PHE A 134      -4.066  -7.142 -17.551  1.00 91.52           H  
ATOM   2139  C   PHE A 134      -2.161  -7.071 -16.635  1.00 91.52           C  
ATOM   2140  CB  PHE A 134      -4.330  -7.202 -15.441  1.00 91.52           C  
ATOM   2141  HB2 PHE A 134      -4.384  -6.115 -15.377  1.00 91.52           H  
ATOM   2142  HB3 PHE A 134      -3.800  -7.560 -14.558  1.00 91.52           H  
ATOM   2143  O   PHE A 134      -1.320  -7.658 -15.965  1.00 91.52           O  
ATOM   2144  CG  PHE A 134      -5.717  -7.768 -15.452  1.00 91.52           C  
ATOM   2145  CD1 PHE A 134      -6.736  -7.051 -16.090  1.00 91.52           C  
ATOM   2146  HD1 PHE A 134      -6.514  -6.112 -16.576  1.00 91.52           H  
ATOM   2147  CD2 PHE A 134      -5.960  -9.053 -14.939  1.00 91.52           C  
ATOM   2148  HD2 PHE A 134      -5.159  -9.628 -14.497  1.00 91.52           H  
ATOM   2149  CE1 PHE A 134      -8.041  -7.552 -16.111  1.00 91.52           C  
ATOM   2150  HE1 PHE A 134      -8.839  -6.987 -16.571  1.00 91.52           H  
ATOM   2151  CE2 PHE A 134      -7.247  -9.593 -15.037  1.00 91.52           C  
ATOM   2152  HE2 PHE A 134      -7.420 -10.598 -14.680  1.00 91.52           H  
ATOM   2153  CZ  PHE A 134      -8.293  -8.818 -15.578  1.00 91.52           C  
ATOM   2154  HZ  PHE A 134      -9.306  -9.189 -15.636  1.00 91.52           H  
ATOM   2155  N   TYR A 135      -1.922  -5.961 -17.311  1.00 91.00           N  
ATOM   2156  H   TYR A 135      -2.681  -5.497 -17.790  1.00 91.00           H  
ATOM   2157  CA  TYR A 135      -0.644  -5.283 -17.287  1.00 91.00           C  
ATOM   2158  HA  TYR A 135       0.057  -5.822 -16.651  1.00 91.00           H  
ATOM   2159  C   TYR A 135      -0.827  -3.893 -16.702  1.00 91.00           C  
ATOM   2160  CB  TYR A 135      -0.063  -5.256 -18.696  1.00 91.00           C  
ATOM   2161  HB2 TYR A 135      -0.785  -4.817 -19.384  1.00 91.00           H  
ATOM   2162  HB3 TYR A 135       0.129  -6.284 -19.005  1.00 91.00           H  
ATOM   2163  O   TYR A 135      -1.778  -3.187 -17.033  1.00 91.00           O  
ATOM   2164  CG  TYR A 135       1.237  -4.499 -18.773  1.00 91.00           C  
ATOM   2165  CD1 TYR A 135       1.282  -3.233 -19.387  1.00 91.00           C  
ATOM   2166  HD1 TYR A 135       0.394  -2.807 -19.829  1.00 91.00           H  
ATOM   2167  CD2 TYR A 135       2.389  -5.048 -18.183  1.00 91.00           C  
ATOM   2168  HD2 TYR A 135       2.346  -6.012 -17.698  1.00 91.00           H  
ATOM   2169  CE1 TYR A 135       2.490  -2.513 -19.415  1.00 91.00           C  
ATOM   2170  HE1 TYR A 135       2.540  -1.536 -19.873  1.00 91.00           H  
ATOM   2171  CE2 TYR A 135       3.601  -4.342 -18.230  1.00 91.00           C  
ATOM   2172  HE2 TYR A 135       4.504  -4.747 -17.798  1.00 91.00           H  
ATOM   2173  OH  TYR A 135       4.811  -2.394 -18.836  1.00 91.00           O  
ATOM   2174  HH  TYR A 135       4.754  -1.505 -19.194  1.00 91.00           H  
ATOM   2175  CZ  TYR A 135       3.646  -3.072 -18.837  1.00 91.00           C  
ATOM   2176  N   THR A 136       0.087  -3.515 -15.818  1.00 86.84           N  
ATOM   2177  H   THR A 136       0.841  -4.153 -15.606  1.00 86.84           H  
ATOM   2178  CA  THR A 136       0.132  -2.182 -15.225  1.00 86.84           C  
ATOM   2179  HA  THR A 136      -0.578  -1.548 -15.755  1.00 86.84           H  
ATOM   2180  C   THR A 136       1.538  -1.617 -15.392  1.00 86.84           C  
ATOM   2181  CB  THR A 136      -0.300  -2.182 -13.751  1.00 86.84           C  
ATOM   2182  HB  THR A 136      -0.318  -1.152 -13.394  1.00 86.84           H  
ATOM   2183  O   THR A 136       2.502  -2.361 -15.180  1.00 86.84           O  
ATOM   2184  CG2 THR A 136      -1.696  -2.782 -13.561  1.00 86.84           C  
ATOM   2185 HG21 THR A 136      -1.712  -3.821 -13.888  1.00 86.84           H  
ATOM   2186 HG22 THR A 136      -1.973  -2.757 -12.507  1.00 86.84           H  
ATOM   2187 HG23 THR A 136      -2.425  -2.214 -14.139  1.00 86.84           H  
ATOM   2188  OG1 THR A 136       0.584  -2.919 -12.940  1.00 86.84           O  
ATOM   2189  HG1 THR A 136       0.956  -3.613 -13.489  1.00 86.84           H  
ATOM   2190  N   PRO A 137       1.678  -0.327 -15.740  1.00 82.80           N  
ATOM   2191  CA  PRO A 137       2.981   0.315 -15.807  1.00 82.80           C  
ATOM   2192  HA  PRO A 137       3.586  -0.201 -16.553  1.00 82.80           H  
ATOM   2193  C   PRO A 137       3.714   0.296 -14.465  1.00 82.80           C  
ATOM   2194  CB  PRO A 137       2.727   1.749 -16.281  1.00 82.80           C  
ATOM   2195  HB2 PRO A 137       2.608   2.413 -15.424  1.00 82.80           H  
ATOM   2196  HB3 PRO A 137       3.526   2.104 -16.931  1.00 82.80           H  
ATOM   2197  O   PRO A 137       3.117   0.148 -13.385  1.00 82.80           O  
ATOM   2198  CG  PRO A 137       1.402   1.643 -17.027  1.00 82.80           C  
ATOM   2199  HG2 PRO A 137       1.584   1.290 -18.042  1.00 82.80           H  
ATOM   2200  HG3 PRO A 137       0.866   2.593 -17.041  1.00 82.80           H  
ATOM   2201  CD  PRO A 137       0.650   0.576 -16.238  1.00 82.80           C  
ATOM   2202  HD2 PRO A 137      -0.049   0.072 -16.906  1.00 82.80           H  
ATOM   2203  HD3 PRO A 137       0.124   1.031 -15.400  1.00 82.80           H  
ATOM   2204  N   ASP A 138       5.023   0.483 -14.549  1.00 81.43           N  
ATOM   2205  H   ASP A 138       5.449   0.538 -15.463  1.00 81.43           H  
ATOM   2206  CA  ASP A 138       5.907   0.525 -13.397  1.00 81.43           C  
ATOM   2207  HA  ASP A 138       5.887  -0.458 -12.928  1.00 81.43           H  
ATOM   2208  C   ASP A 138       5.500   1.564 -12.341  1.00 81.43           C  
ATOM   2209  CB  ASP A 138       7.333   0.780 -13.882  1.00 81.43           C  
ATOM   2210  HB2 ASP A 138       7.386   1.752 -14.371  1.00 81.43           H  
ATOM   2211  HB3 ASP A 138       7.602   0.006 -14.600  1.00 81.43           H  
ATOM   2212  O   ASP A 138       4.982   2.644 -12.625  1.00 81.43           O  
ATOM   2213  CG  ASP A 138       8.342   0.709 -12.750  1.00 81.43           C  
ATOM   2214  OD1 ASP A 138       8.226  -0.209 -11.904  1.00 81.43           O  
ATOM   2215  OD2 ASP A 138       9.267   1.554 -12.729  1.00 81.43           O  
ATOM   2216  N   PHE A 139       5.773   1.218 -11.088  1.00 80.88           N  
ATOM   2217  H   PHE A 139       6.300   0.365 -10.970  1.00 80.88           H  
ATOM   2218  CA  PHE A 139       5.795   2.151  -9.971  1.00 80.88           C  
ATOM   2219  HA  PHE A 139       6.035   3.145 -10.349  1.00 80.88           H  
ATOM   2220  C   PHE A 139       6.867   1.653  -9.005  1.00 80.88           C  
ATOM   2221  CB  PHE A 139       4.422   2.221  -9.308  1.00 80.88           C  
ATOM   2222  HB2 PHE A 139       3.716   2.552 -10.070  1.00 80.88           H  
ATOM   2223  HB3 PHE A 139       4.161   1.219  -8.967  1.00 80.88           H  
ATOM   2224  O   PHE A 139       6.715   0.543  -8.479  1.00 80.88           O  
ATOM   2225  CG  PHE A 139       4.281   3.188  -8.153  1.00 80.88           C  
ATOM   2226  CD1 PHE A 139       3.780   2.752  -6.915  1.00 80.88           C  
ATOM   2227  HD1 PHE A 139       3.555   1.707  -6.761  1.00 80.88           H  
ATOM   2228  CD2 PHE A 139       4.579   4.549  -8.333  1.00 80.88           C  
ATOM   2229  HD2 PHE A 139       4.964   4.904  -9.277  1.00 80.88           H  
ATOM   2230  CE1 PHE A 139       3.561   3.665  -5.871  1.00 80.88           C  
ATOM   2231  HE1 PHE A 139       3.160   3.335  -4.925  1.00 80.88           H  
ATOM   2232  CE2 PHE A 139       4.404   5.455  -7.272  1.00 80.88           C  
ATOM   2233  HE2 PHE A 139       4.678   6.492  -7.399  1.00 80.88           H  
ATOM   2234  CZ  PHE A 139       3.895   5.015  -6.041  1.00 80.88           C  
ATOM   2235  HZ  PHE A 139       3.766   5.715  -5.229  1.00 80.88           H  
ATOM   2236  N   PRO A 140       7.953   2.410  -8.782  1.00 84.79           N  
ATOM   2237  CA  PRO A 140       9.101   1.891  -8.049  1.00 84.79           C  
ATOM   2238  HA  PRO A 140       9.480   1.042  -8.617  1.00 84.79           H  
ATOM   2239  C   PRO A 140       8.750   1.364  -6.646  1.00 84.79           C  
ATOM   2240  CB  PRO A 140      10.165   2.994  -8.078  1.00 84.79           C  
ATOM   2241  HB2 PRO A 140      11.146   2.584  -8.317  1.00 84.79           H  
ATOM   2242  HB3 PRO A 140      10.260   3.491  -7.112  1.00 84.79           H  
ATOM   2243  O   PRO A 140       9.202   0.274  -6.291  1.00 84.79           O  
ATOM   2244  CG  PRO A 140       9.711   3.997  -9.143  1.00 84.79           C  
ATOM   2245  HG2 PRO A 140       9.852   5.022  -8.800  1.00 84.79           H  
ATOM   2246  HG3 PRO A 140      10.272   3.838 -10.064  1.00 84.79           H  
ATOM   2247  CD  PRO A 140       8.237   3.702  -9.395  1.00 84.79           C  
ATOM   2248  HD2 PRO A 140       8.065   3.673 -10.471  1.00 84.79           H  
ATOM   2249  HD3 PRO A 140       7.617   4.473  -8.937  1.00 84.79           H  
ATOM   2250  N   ALA A 141       7.812   1.992  -5.934  1.00 88.10           N  
ATOM   2251  H   ALA A 141       7.652   2.961  -6.168  1.00 88.10           H  
ATOM   2252  CA  ALA A 141       7.358   1.493  -4.635  1.00 88.10           C  
ATOM   2253  HA  ALA A 141       8.226   1.405  -3.982  1.00 88.10           H  
ATOM   2254  C   ALA A 141       6.685   0.110  -4.725  1.00 88.10           C  
ATOM   2255  CB  ALA A 141       6.401   2.516  -4.028  1.00 88.10           C  
ATOM   2256  HB1 ALA A 141       6.102   2.195  -3.030  1.00 88.10           H  
ATOM   2257  HB2 ALA A 141       6.894   3.486  -3.960  1.00 88.10           H  
ATOM   2258  HB3 ALA A 141       5.530   2.619  -4.676  1.00 88.10           H  
ATOM   2259  O   ALA A 141       6.851  -0.721  -3.830  1.00 88.10           O  
ATOM   2260  N   ARG A 142       5.951  -0.188  -5.813  1.00 90.38           N  
ATOM   2261  H   ARG A 142       5.970   0.475  -6.576  1.00 90.38           H  
ATOM   2262  CA  ARG A 142       5.402  -1.538  -6.052  1.00 90.38           C  
ATOM   2263  HA  ARG A 142       4.875  -1.871  -5.157  1.00 90.38           H  
ATOM   2264  C   ARG A 142       6.522  -2.558  -6.238  1.00 90.38           C  
ATOM   2265  CB  ARG A 142       4.425  -1.587  -7.246  1.00 90.38           C  
ATOM   2266  HB2 ARG A 142       4.782  -0.953  -8.058  1.00 90.38           H  
ATOM   2267  HB3 ARG A 142       4.396  -2.610  -7.622  1.00 90.38           H  
ATOM   2268  O   ARG A 142       6.393  -3.657  -5.712  1.00 90.38           O  
ATOM   2269  CG  ARG A 142       2.987  -1.201  -6.868  1.00 90.38           C  
ATOM   2270  HG2 ARG A 142       2.934  -0.165  -6.534  1.00 90.38           H  
ATOM   2271  HG3 ARG A 142       2.686  -1.811  -6.016  1.00 90.38           H  
ATOM   2272  CD  ARG A 142       1.968  -1.437  -7.999  1.00 90.38           C  
ATOM   2273  HD2 ARG A 142       1.960  -2.504  -8.221  1.00 90.38           H  
ATOM   2274  HD3 ARG A 142       0.972  -1.192  -7.630  1.00 90.38           H  
ATOM   2275  NE  ARG A 142       2.247  -0.705  -9.259  1.00 90.38           N  
ATOM   2276  HE  ARG A 142       2.807  -1.185  -9.949  1.00 90.38           H  
ATOM   2277  NH1 ARG A 142       1.023   1.191  -8.843  1.00 90.38           N  
ATOM   2278 HH11 ARG A 142       0.798   0.835  -7.925  1.00 90.38           H  
ATOM   2279 HH12 ARG A 142       0.708   2.107  -9.131  1.00 90.38           H  
ATOM   2280  NH2 ARG A 142       1.973   0.912 -10.849  1.00 90.38           N  
ATOM   2281 HH21 ARG A 142       2.499   0.390 -11.535  1.00 90.38           H  
ATOM   2282 HH22 ARG A 142       1.700   1.845 -11.121  1.00 90.38           H  
ATOM   2283  CZ  ARG A 142       1.747   0.457  -9.645  1.00 90.38           C  
ATOM   2284  N   ARG A 143       7.625  -2.216  -6.915  1.00 89.48           N  
ATOM   2285  H   ARG A 143       7.697  -1.273  -7.269  1.00 89.48           H  
ATOM   2286  CA  ARG A 143       8.767  -3.140  -7.061  1.00 89.48           C  
ATOM   2287  HA  ARG A 143       8.417  -4.080  -7.487  1.00 89.48           H  
ATOM   2288  C   ARG A 143       9.394  -3.494  -5.723  1.00 89.48           C  
ATOM   2289  CB  ARG A 143       9.863  -2.565  -7.960  1.00 89.48           C  
ATOM   2290  HB2 ARG A 143      10.712  -3.248  -7.920  1.00 89.48           H  
ATOM   2291  HB3 ARG A 143      10.198  -1.599  -7.585  1.00 89.48           H  
ATOM   2292  O   ARG A 143       9.699  -4.653  -5.475  1.00 89.48           O  
ATOM   2293  CG  ARG A 143       9.424  -2.437  -9.416  1.00 89.48           C  
ATOM   2294  HG2 ARG A 143       8.706  -1.624  -9.525  1.00 89.48           H  
ATOM   2295  HG3 ARG A 143       8.947  -3.364  -9.736  1.00 89.48           H  
ATOM   2296  CD  ARG A 143      10.648  -2.181 -10.295  1.00 89.48           C  
ATOM   2297  HD2 ARG A 143      11.423  -2.917 -10.078  1.00 89.48           H  
ATOM   2298  HD3 ARG A 143      10.328  -2.325 -11.327  1.00 89.48           H  
ATOM   2299  NE  ARG A 143      11.172  -0.817 -10.082  1.00 89.48           N  
ATOM   2300  HE  ARG A 143      11.249  -0.493  -9.129  1.00 89.48           H  
ATOM   2301  NH1 ARG A 143      11.199  -0.204 -12.289  1.00 89.48           N  
ATOM   2302 HH11 ARG A 143      10.758   0.515 -12.845  1.00 89.48           H  
ATOM   2303 HH12 ARG A 143      11.000  -1.162 -12.539  1.00 89.48           H  
ATOM   2304  NH2 ARG A 143      11.257   1.364 -10.753  1.00 89.48           N  
ATOM   2305 HH21 ARG A 143      10.857   1.928 -11.490  1.00 89.48           H  
ATOM   2306 HH22 ARG A 143      11.201   1.683  -9.797  1.00 89.48           H  
ATOM   2307  CZ  ARG A 143      11.225   0.098 -11.029  1.00 89.48           C  
ATOM   2308  N   GLU A 144       9.558  -2.516  -4.848  1.00 90.19           N  
ATOM   2309  H   GLU A 144       9.344  -1.567  -5.119  1.00 90.19           H  
ATOM   2310  CA  GLU A 144      10.152  -2.768  -3.541  1.00 90.19           C  
ATOM   2311  HA  GLU A 144      11.088  -3.312  -3.671  1.00 90.19           H  
ATOM   2312  C   GLU A 144       9.242  -3.627  -2.652  1.00 90.19           C  
ATOM   2313  CB  GLU A 144      10.467  -1.421  -2.920  1.00 90.19           C  
ATOM   2314  HB2 GLU A 144       9.534  -0.892  -2.723  1.00 90.19           H  
ATOM   2315  HB3 GLU A 144      11.051  -0.845  -3.638  1.00 90.19           H  
ATOM   2316  O   GLU A 144       9.703  -4.576  -2.016  1.00 90.19           O  
ATOM   2317  CG  GLU A 144      11.283  -1.595  -1.640  1.00 90.19           C  
ATOM   2318  HG2 GLU A 144      10.718  -2.197  -0.929  1.00 90.19           H  
ATOM   2319  HG3 GLU A 144      12.213  -2.113  -1.873  1.00 90.19           H  
ATOM   2320  CD  GLU A 144      11.594  -0.248  -1.010  1.00 90.19           C  
ATOM   2321  OE1 GLU A 144      11.825  -0.238   0.218  1.00 90.19           O  
ATOM   2322  OE2 GLU A 144      11.521   0.780  -1.715  1.00 90.19           O  
ATOM   2323  N   VAL A 145       7.930  -3.373  -2.672  1.00 92.80           N  
ATOM   2324  H   VAL A 145       7.604  -2.564  -3.181  1.00 92.80           H  
ATOM   2325  CA  VAL A 145       6.961  -4.230  -1.972  1.00 92.80           C  
ATOM   2326  HA  VAL A 145       7.306  -4.357  -0.946  1.00 92.80           H  
ATOM   2327  C   VAL A 145       6.905  -5.632  -2.585  1.00 92.80           C  
ATOM   2328  CB  VAL A 145       5.572  -3.574  -1.919  1.00 92.80           C  
ATOM   2329  HB  VAL A 145       5.227  -3.339  -2.926  1.00 92.80           H  
ATOM   2330  O   VAL A 145       6.778  -6.611  -1.850  1.00 92.80           O  
ATOM   2331  CG1 VAL A 145       4.543  -4.479  -1.229  1.00 92.80           C  
ATOM   2332 HG11 VAL A 145       3.596  -3.954  -1.106  1.00 92.80           H  
ATOM   2333 HG12 VAL A 145       4.360  -5.372  -1.826  1.00 92.80           H  
ATOM   2334 HG13 VAL A 145       4.921  -4.787  -0.255  1.00 92.80           H  
ATOM   2335  CG2 VAL A 145       5.647  -2.290  -1.086  1.00 92.80           C  
ATOM   2336 HG21 VAL A 145       6.335  -1.578  -1.541  1.00 92.80           H  
ATOM   2337 HG22 VAL A 145       6.003  -2.520  -0.082  1.00 92.80           H  
ATOM   2338 HG23 VAL A 145       4.665  -1.823  -1.023  1.00 92.80           H  
ATOM   2339  N   PHE A 146       7.052  -5.756  -3.906  1.00 93.24           N  
ATOM   2340  H   PHE A 146       7.133  -4.918  -4.464  1.00 93.24           H  
ATOM   2341  CA  PHE A 146       7.150  -7.045  -4.587  1.00 93.24           C  
ATOM   2342  HA  PHE A 146       6.251  -7.624  -4.376  1.00 93.24           H  
ATOM   2343  C   PHE A 146       8.343  -7.859  -4.067  1.00 93.24           C  
ATOM   2344  CB  PHE A 146       7.226  -6.821  -6.105  1.00 93.24           C  
ATOM   2345  HB2 PHE A 146       8.114  -6.237  -6.351  1.00 93.24           H  
ATOM   2346  HB3 PHE A 146       6.364  -6.243  -6.438  1.00 93.24           H  
ATOM   2347  O   PHE A 146       8.161  -9.006  -3.660  1.00 93.24           O  
ATOM   2348  CG  PHE A 146       7.286  -8.092  -6.912  1.00 93.24           C  
ATOM   2349  CD1 PHE A 146       8.508  -8.776  -7.028  1.00 93.24           C  
ATOM   2350  HD1 PHE A 146       9.404  -8.394  -6.562  1.00 93.24           H  
ATOM   2351  CD2 PHE A 146       6.139  -8.579  -7.564  1.00 93.24           C  
ATOM   2352  HD2 PHE A 146       5.204  -8.044  -7.493  1.00 93.24           H  
ATOM   2353  CE1 PHE A 146       8.576  -9.962  -7.764  1.00 93.24           C  
ATOM   2354  HE1 PHE A 146       9.526 -10.471  -7.819  1.00 93.24           H  
ATOM   2355  CE2 PHE A 146       6.223  -9.748  -8.342  1.00 93.24           C  
ATOM   2356  HE2 PHE A 146       5.356 -10.111  -8.873  1.00 93.24           H  
ATOM   2357  CZ  PHE A 146       7.440 -10.442  -8.435  1.00 93.24           C  
ATOM   2358  HZ  PHE A 146       7.504 -11.337  -9.037  1.00 93.24           H  
ATOM   2359  N   GLU A 147       9.543  -7.272  -4.015  1.00 90.50           N  
ATOM   2360  H   GLU A 147       9.642  -6.334  -4.377  1.00 90.50           H  
ATOM   2361  CA  GLU A 147      10.742  -7.956  -3.506  1.00 90.50           C  
ATOM   2362  HA  GLU A 147      10.847  -8.913  -4.017  1.00 90.50           H  
ATOM   2363  C   GLU A 147      10.636  -8.277  -2.008  1.00 90.50           C  
ATOM   2364  CB  GLU A 147      12.003  -7.118  -3.778  1.00 90.50           C  
ATOM   2365  HB2 GLU A 147      11.867  -6.119  -3.365  1.00 90.50           H  
ATOM   2366  HB3 GLU A 147      12.844  -7.580  -3.261  1.00 90.50           H  
ATOM   2367  O   GLU A 147      11.037  -9.362  -1.565  1.00 90.50           O  
ATOM   2368  CG  GLU A 147      12.365  -6.998  -5.268  1.00 90.50           C  
ATOM   2369  HG2 GLU A 147      11.604  -6.397  -5.767  1.00 90.50           H  
ATOM   2370  HG3 GLU A 147      13.310  -6.460  -5.351  1.00 90.50           H  
ATOM   2371  CD  GLU A 147      12.491  -8.352  -5.991  1.00 90.50           C  
ATOM   2372  OE1 GLU A 147      12.097  -8.412  -7.177  1.00 90.50           O  
ATOM   2373  OE2 GLU A 147      12.935  -9.353  -5.379  1.00 90.50           O  
ATOM   2374  N   HIS A 148      10.025  -7.382  -1.225  1.00 88.89           N  
ATOM   2375  H   HIS A 148       9.764  -6.492  -1.624  1.00 88.89           H  
ATOM   2376  CA  HIS A 148       9.732  -7.633   0.184  1.00 88.89           C  
ATOM   2377  HA  HIS A 148      10.670  -7.845   0.697  1.00 88.89           H  
ATOM   2378  C   HIS A 148       8.823  -8.860   0.360  1.00 88.89           C  
ATOM   2379  CB  HIS A 148       9.110  -6.381   0.818  1.00 88.89           C  
ATOM   2380  HB2 HIS A 148       8.164  -6.150   0.327  1.00 88.89           H  
ATOM   2381  HB3 HIS A 148       9.781  -5.534   0.672  1.00 88.89           H  
ATOM   2382  O   HIS A 148       9.149  -9.766   1.132  1.00 88.89           O  
ATOM   2383  CG  HIS A 148       8.865  -6.554   2.294  1.00 88.89           C  
ATOM   2384  CD2 HIS A 148       7.674  -6.840   2.906  1.00 88.89           C  
ATOM   2385  HD2 HIS A 148       6.718  -6.954   2.416  1.00 88.89           H  
ATOM   2386  ND1 HIS A 148       9.827  -6.515   3.275  1.00 88.89           N  
ATOM   2387  HD1 HIS A 148      10.804  -6.301   3.135  1.00 88.89           H  
ATOM   2388  CE1 HIS A 148       9.231  -6.773   4.450  1.00 88.89           C  
ATOM   2389  HE1 HIS A 148       9.730  -6.803   5.407  1.00 88.89           H  
ATOM   2390  NE2 HIS A 148       7.919  -6.984   4.276  1.00 88.89           N  
ATOM   2391  N   LEU A 149       7.719  -8.943  -0.394  1.00 91.35           N  
ATOM   2392  H   LEU A 149       7.509  -8.183  -1.025  1.00 91.35           H  
ATOM   2393  CA  LEU A 149       6.811 -10.091  -0.342  1.00 91.35           C  
ATOM   2394  HA  LEU A 149       6.577 -10.302   0.702  1.00 91.35           H  
ATOM   2395  C   LEU A 149       7.443 -11.369  -0.889  1.00 91.35           C  
ATOM   2396  CB  LEU A 149       5.510  -9.804  -1.105  1.00 91.35           C  
ATOM   2397  HB2 LEU A 149       5.753  -9.413  -2.093  1.00 91.35           H  
ATOM   2398  HB3 LEU A 149       5.000 -10.757  -1.244  1.00 91.35           H  
ATOM   2399  O   LEU A 149       7.248 -12.432  -0.305  1.00 91.35           O  
ATOM   2400  CG  LEU A 149       4.522  -8.848  -0.419  1.00 91.35           C  
ATOM   2401  HG  LEU A 149       4.891  -7.823  -0.466  1.00 91.35           H  
ATOM   2402  CD1 LEU A 149       3.187  -8.943  -1.156  1.00 91.35           C  
ATOM   2403 HD11 LEU A 149       2.538  -8.123  -0.851  1.00 91.35           H  
ATOM   2404 HD12 LEU A 149       2.699  -9.891  -0.930  1.00 91.35           H  
ATOM   2405 HD13 LEU A 149       3.363  -8.904  -2.231  1.00 91.35           H  
ATOM   2406  CD2 LEU A 149       4.246  -9.220   1.040  1.00 91.35           C  
ATOM   2407 HD21 LEU A 149       5.107  -8.959   1.656  1.00 91.35           H  
ATOM   2408 HD22 LEU A 149       3.384  -8.668   1.413  1.00 91.35           H  
ATOM   2409 HD23 LEU A 149       4.048 -10.289   1.121  1.00 91.35           H  
ATOM   2410  N   LYS A 150       8.229 -11.288  -1.965  1.00 89.68           N  
ATOM   2411  H   LYS A 150       8.313 -10.393  -2.424  1.00 89.68           H  
ATOM   2412  CA  LYS A 150       8.971 -12.432  -2.509  1.00 89.68           C  
ATOM   2413  HA  LYS A 150       8.269 -13.225  -2.770  1.00 89.68           H  
ATOM   2414  C   LYS A 150       9.908 -13.022  -1.458  1.00 89.68           C  
ATOM   2415  CB  LYS A 150       9.703 -11.965  -3.773  1.00 89.68           C  
ATOM   2416  HB2 LYS A 150      10.403 -11.175  -3.501  1.00 89.68           H  
ATOM   2417  HB3 LYS A 150       8.975 -11.547  -4.468  1.00 89.68           H  
ATOM   2418  O   LYS A 150       9.921 -14.237  -1.260  1.00 89.68           O  
ATOM   2419  CG  LYS A 150      10.468 -13.088  -4.485  1.00 89.68           C  
ATOM   2420  HG2 LYS A 150       9.782 -13.880  -4.788  1.00 89.68           H  
ATOM   2421  HG3 LYS A 150      11.215 -13.497  -3.805  1.00 89.68           H  
ATOM   2422  CD  LYS A 150      11.172 -12.508  -5.717  1.00 89.68           C  
ATOM   2423  HD2 LYS A 150      10.453 -12.338  -6.519  1.00 89.68           H  
ATOM   2424  HD3 LYS A 150      11.603 -11.546  -5.441  1.00 89.68           H  
ATOM   2425  CE  LYS A 150      12.298 -13.421  -6.201  1.00 89.68           C  
ATOM   2426  HE2 LYS A 150      12.766 -13.867  -5.323  1.00 89.68           H  
ATOM   2427  HE3 LYS A 150      11.898 -14.213  -6.834  1.00 89.68           H  
ATOM   2428  NZ  LYS A 150      13.316 -12.627  -6.926  1.00 89.68           N  
ATOM   2429  HZ1 LYS A 150      13.350 -11.671  -6.603  1.00 89.68           H  
ATOM   2430  HZ2 LYS A 150      13.116 -12.533  -7.912  1.00 89.68           H  
ATOM   2431  HZ3 LYS A 150      14.250 -13.010  -6.881  1.00 89.68           H  
ATOM   2432  N   THR A 151      10.611 -12.166  -0.719  1.00 86.04           N  
ATOM   2433  H   THR A 151      10.562 -11.185  -0.958  1.00 86.04           H  
ATOM   2434  CA  THR A 151      11.450 -12.582   0.410  1.00 86.04           C  
ATOM   2435  HA  THR A 151      12.160 -13.330   0.056  1.00 86.04           H  
ATOM   2436  C   THR A 151      10.607 -13.218   1.515  1.00 86.04           C  
ATOM   2437  CB  THR A 151      12.260 -11.401   0.960  1.00 86.04           C  
ATOM   2438  HB  THR A 151      11.592 -10.645   1.373  1.00 86.04           H  
ATOM   2439  O   THR A 151      10.895 -14.343   1.927  1.00 86.04           O  
ATOM   2440  CG2 THR A 151      13.247 -11.849   2.040  1.00 86.04           C  
ATOM   2441 HG21 THR A 151      13.897 -12.630   1.647  1.00 86.04           H  
ATOM   2442 HG22 THR A 151      13.858 -10.998   2.341  1.00 86.04           H  
ATOM   2443 HG23 THR A 151      12.713 -12.223   2.914  1.00 86.04           H  
ATOM   2444  OG1 THR A 151      13.018 -10.827  -0.077  1.00 86.04           O  
ATOM   2445  HG1 THR A 151      12.443 -10.283  -0.620  1.00 86.04           H  
ATOM   2446  N   ALA A 152       9.524 -12.561   1.941  1.00 84.16           N  
ATOM   2447  H   ALA A 152       9.328 -11.646   1.562  1.00 84.16           H  
ATOM   2448  CA  ALA A 152       8.637 -13.070   2.988  1.00 84.16           C  
ATOM   2449  HA  ALA A 152       9.216 -13.197   3.902  1.00 84.16           H  
ATOM   2450  C   ALA A 152       8.027 -14.439   2.637  1.00 84.16           C  
ATOM   2451  CB  ALA A 152       7.545 -12.025   3.251  1.00 84.16           C  
ATOM   2452  HB1 ALA A 152       6.924 -11.895   2.364  1.00 84.16           H  
ATOM   2453  HB2 ALA A 152       7.999 -11.068   3.512  1.00 84.16           H  
ATOM   2454  HB3 ALA A 152       6.917 -12.353   4.080  1.00 84.16           H  
ATOM   2455  O   ALA A 152       7.946 -15.317   3.490  1.00 84.16           O  
ATOM   2456  N   PHE A 153       7.638 -14.652   1.378  1.00 85.22           N  
ATOM   2457  H   PHE A 153       7.688 -13.881   0.727  1.00 85.22           H  
ATOM   2458  CA  PHE A 153       7.013 -15.898   0.922  1.00 85.22           C  
ATOM   2459  HA  PHE A 153       6.317 -16.254   1.681  1.00 85.22           H  
ATOM   2460  C   PHE A 153       8.036 -17.014   0.712  1.00 85.22           C  
ATOM   2461  CB  PHE A 153       6.237 -15.645  -0.377  1.00 85.22           C  
ATOM   2462  HB2 PHE A 153       5.967 -16.614  -0.797  1.00 85.22           H  
ATOM   2463  HB3 PHE A 153       6.899 -15.159  -1.094  1.00 85.22           H  
ATOM   2464  O   PHE A 153       7.692 -18.190   0.806  1.00 85.22           O  
ATOM   2465  CG  PHE A 153       4.958 -14.831  -0.277  1.00 85.22           C  
ATOM   2466  CD1 PHE A 153       4.631 -14.048   0.852  1.00 85.22           C  
ATOM   2467  HD1 PHE A 153       5.278 -14.000   1.716  1.00 85.22           H  
ATOM   2468  CD2 PHE A 153       4.074 -14.849  -1.370  1.00 85.22           C  
ATOM   2469  HD2 PHE A 153       4.298 -15.449  -2.240  1.00 85.22           H  
ATOM   2470  CE1 PHE A 153       3.476 -13.253   0.857  1.00 85.22           C  
ATOM   2471  HE1 PHE A 153       3.282 -12.595   1.691  1.00 85.22           H  
ATOM   2472  CE2 PHE A 153       2.898 -14.085  -1.341  1.00 85.22           C  
ATOM   2473  HE2 PHE A 153       2.221 -14.127  -2.181  1.00 85.22           H  
ATOM   2474  CZ  PHE A 153       2.607 -13.264  -0.242  1.00 85.22           C  
ATOM   2475  HZ  PHE A 153       1.727 -12.638  -0.249  1.00 85.22           H  
ATOM   2476  N   SER A 154       9.292 -16.656   0.435  1.00 77.61           N  
ATOM   2477  H   SER A 154       9.488 -15.677   0.283  1.00 77.61           H  
ATOM   2478  CA  SER A 154      10.387 -17.618   0.318  1.00 77.61           C  
ATOM   2479  HA  SER A 154      10.029 -18.472  -0.257  1.00 77.61           H  
ATOM   2480  C   SER A 154      10.862 -18.160   1.666  1.00 77.61           C  
ATOM   2481  CB  SER A 154      11.553 -17.001  -0.454  1.00 77.61           C  
ATOM   2482  HB2 SER A 154      12.241 -17.796  -0.743  1.00 77.61           H  
ATOM   2483  HB3 SER A 154      11.179 -16.528  -1.362  1.00 77.61           H  
ATOM   2484  O   SER A 154      11.418 -19.257   1.705  1.00 77.61           O  
ATOM   2485  OG  SER A 154      12.269 -16.054   0.317  1.00 77.61           O  
ATOM   2486  HG  SER A 154      11.663 -15.481   0.793  1.00 77.61           H  
ATOM   2487  N   CYS A 155      10.634 -17.437   2.772  1.00 66.48           N  
ATOM   2488  H   CYS A 155      10.172 -16.542   2.699  1.00 66.48           H  
ATOM   2489  CA  CYS A 155      10.940 -17.968   4.095  1.00 66.48           C  
ATOM   2490  HA  CYS A 155      11.907 -18.468   4.036  1.00 66.48           H  
ATOM   2491  C   CYS A 155       9.924 -19.042   4.472  1.00 66.48           C  
ATOM   2492  CB  CYS A 155      11.093 -16.878   5.157  1.00 66.48           C  
ATOM   2493  HB2 CYS A 155      10.470 -16.023   4.894  1.00 66.48           H  
ATOM   2494  HB3 CYS A 155      10.748 -17.261   6.118  1.00 66.48           H  
ATOM   2495  O   CYS A 155       8.843 -18.790   5.001  1.00 66.48           O  
ATOM   2496  SG  CYS A 155      12.823 -16.344   5.359  1.00 66.48           S  
ATOM   2497  N   THR A 156      10.319 -20.284   4.227  1.00 55.20           N  
ATOM   2498  H   THR A 156      11.164 -20.425   3.692  1.00 55.20           H  
ATOM   2499  CA  THR A 156       9.715 -21.449   4.852  1.00 55.20           C  
ATOM   2500  HA  THR A 156       8.657 -21.493   4.596  1.00 55.20           H  
ATOM   2501  C   THR A 156       9.861 -21.305   6.364  1.00 55.20           C  
ATOM   2502  CB  THR A 156      10.404 -22.731   4.357  1.00 55.20           C  
ATOM   2503  HB  THR A 156      10.125 -23.565   5.000  1.00 55.20           H  
ATOM   2504  O   THR A 156      10.981 -21.286   6.877  1.00 55.20           O  
ATOM   2505  CG2 THR A 156       9.988 -23.051   2.921  1.00 55.20           C  
ATOM   2506 HG21 THR A 156       8.911 -23.207   2.873  1.00 55.20           H  
ATOM   2507 HG22 THR A 156      10.493 -23.960   2.596  1.00 55.20           H  
ATOM   2508 HG23 THR A 156      10.266 -22.233   2.256  1.00 55.20           H  
ATOM   2509  OG1 THR A 156      11.807 -22.578   4.362  1.00 55.20           O  
ATOM   2510  HG1 THR A 156      12.066 -22.364   5.261  1.00 55.20           H  
ATOM   2511  N   LYS A 157       8.735 -21.203   7.081  1.00 51.09           N  
ATOM   2512  H   LYS A 157       7.865 -21.110   6.577  1.00 51.09           H  
ATOM   2513  CA  LYS A 157       8.680 -21.327   8.544  1.00 51.09           C  
ATOM   2514  HA  LYS A 157       9.429 -20.674   8.992  1.00 51.09           H  
ATOM   2515  C   LYS A 157       9.027 -22.758   8.966  1.00 51.09           C  
ATOM   2516  CB  LYS A 157       7.289 -20.957   9.099  1.00 51.09           C  
ATOM   2517  HB2 LYS A 157       7.257 -21.264  10.145  1.00 51.09           H  
ATOM   2518  HB3 LYS A 157       6.530 -21.527   8.563  1.00 51.09           H  
ATOM   2519  O   LYS A 157       8.194 -23.449   9.541  1.00 51.09           O  
ATOM   2520  CG  LYS A 157       6.912 -19.477   9.083  1.00 51.09           C  
ATOM   2521  HG2 LYS A 157       6.811 -19.132   8.054  1.00 51.09           H  
ATOM   2522  HG3 LYS A 157       7.683 -18.895   9.588  1.00 51.09           H  
ATOM   2523  CD  LYS A 157       5.575 -19.324   9.828  1.00 51.09           C  
ATOM   2524  HD2 LYS A 157       5.687 -19.664  10.858  1.00 51.09           H  
ATOM   2525  HD3 LYS A 157       4.818 -19.930   9.330  1.00 51.09           H  
ATOM   2526  CE  LYS A 157       5.135 -17.863   9.823  1.00 51.09           C  
ATOM   2527  HE2 LYS A 157       5.875 -17.248  10.335  1.00 51.09           H  
ATOM   2528  HE3 LYS A 157       5.093 -17.520   8.789  1.00 51.09           H  
ATOM   2529  NZ  LYS A 157       3.798 -17.674  10.428  1.00 51.09           N  
ATOM   2530  HZ1 LYS A 157       3.463 -16.792  10.067  1.00 51.09           H  
ATOM   2531  HZ2 LYS A 157       3.137 -18.352  10.076  1.00 51.09           H  
ATOM   2532  HZ3 LYS A 157       3.815 -17.644  11.437  1.00 51.09           H  
ATOM   2533  N   ASP A 158      10.248 -23.213   8.726  1.00 46.12           N  
ATOM   2534  H   ASP A 158      10.893 -22.624   8.218  1.00 46.12           H  
ATOM   2535  CA  ASP A 158      10.787 -24.286   9.553  1.00 46.12           C  
ATOM   2536  HA  ASP A 158       9.992 -25.002   9.762  1.00 46.12           H  
ATOM   2537  C   ASP A 158      11.138 -23.648  10.900  1.00 46.12           C  
ATOM   2538  CB  ASP A 158      11.939 -25.033   8.850  1.00 46.12           C  
ATOM   2539  HB2 ASP A 158      12.800 -25.075   9.517  1.00 46.12           H  
ATOM   2540  HB3 ASP A 158      12.246 -24.483   7.961  1.00 46.12           H  
ATOM   2541  O   ASP A 158      12.261 -23.208  11.158  1.00 46.12           O  
ATOM   2542  CG  ASP A 158      11.604 -26.483   8.455  1.00 46.12           C  
ATOM   2543  OD1 ASP A 158      10.504 -26.973   8.789  1.00 46.12           O  
ATOM   2544  OD2 ASP A 158      12.499 -27.110   7.845  1.00 46.12           O  
ATOM   2545  N   THR A 159      10.115 -23.522  11.752  1.00 45.62           N  
ATOM   2546  H   THR A 159       9.222 -23.896  11.466  1.00 45.62           H  
ATOM   2547  CA  THR A 159      10.204 -22.951  13.104  1.00 45.62           C  
ATOM   2548  HA  THR A 159      10.420 -21.884  13.035  1.00 45.62           H  
ATOM   2549  C   THR A 159      11.324 -23.587  13.916  1.00 45.62           C  
ATOM   2550  CB  THR A 159       8.890 -23.153  13.879  1.00 45.62           C  
ATOM   2551  HB  THR A 159       9.076 -23.038  14.947  1.00 45.62           H  
ATOM   2552  O   THR A 159      11.945 -22.911  14.730  1.00 45.62           O  
ATOM   2553  CG2 THR A 159       7.822 -22.143  13.470  1.00 45.62           C  
ATOM   2554 HG21 THR A 159       7.583 -22.265  12.413  1.00 45.62           H  
ATOM   2555 HG22 THR A 159       8.189 -21.131  13.643  1.00 45.62           H  
ATOM   2556 HG23 THR A 159       6.922 -22.297  14.065  1.00 45.62           H  
ATOM   2557  OG1 THR A 159       8.366 -24.438  13.629  1.00 45.62           O  
ATOM   2558  HG1 THR A 159       7.548 -24.535  14.122  1.00 45.62           H  
ATOM   2559  N   SER A 160      11.633 -24.861  13.662  1.00 48.88           N  
ATOM   2560  H   SER A 160      11.076 -25.361  12.985  1.00 48.88           H  
ATOM   2561  CA  SER A 160      12.696 -25.591  14.347  1.00 48.88           C  
ATOM   2562  HA  SER A 160      12.564 -25.464  15.421  1.00 48.88           H  
ATOM   2563  C   SER A 160      14.115 -25.126  14.016  1.00 48.88           C  
ATOM   2564  CB  SER A 160      12.574 -27.085  14.032  1.00 48.88           C  
ATOM   2565  HB2 SER A 160      13.399 -27.626  14.494  1.00 48.88           H  
ATOM   2566  HB3 SER A 160      11.640 -27.460  14.450  1.00 48.88           H  
ATOM   2567  O   SER A 160      15.022 -25.448  14.778  1.00 48.88           O  
ATOM   2568  OG  SER A 160      12.573 -27.320  12.635  1.00 48.88           O  
ATOM   2569  HG  SER A 160      13.342 -26.920  12.221  1.00 48.88           H  
ATOM   2570  N   LYS A 161      14.354 -24.438  12.888  1.00 47.12           N  
ATOM   2571  H   LYS A 161      13.572 -24.167  12.309  1.00 47.12           H  
ATOM   2572  CA  LYS A 161      15.725 -24.124  12.431  1.00 47.12           C  
ATOM   2573  HA  LYS A 161      16.428 -24.395  13.219  1.00 47.12           H  
ATOM   2574  C   LYS A 161      16.046 -22.641  12.238  1.00 47.12           C  
ATOM   2575  CB  LYS A 161      16.088 -24.974  11.200  1.00 47.12           C  
ATOM   2576  HB2 LYS A 161      15.263 -24.975  10.488  1.00 47.12           H  
ATOM   2577  HB3 LYS A 161      16.961 -24.543  10.710  1.00 47.12           H  
ATOM   2578  O   LYS A 161      17.202 -22.326  11.980  1.00 47.12           O  
ATOM   2579  CG  LYS A 161      16.436 -26.408  11.628  1.00 47.12           C  
ATOM   2580  HG2 LYS A 161      15.549 -26.893  12.034  1.00 47.12           H  
ATOM   2581  HG3 LYS A 161      17.204 -26.376  12.401  1.00 47.12           H  
ATOM   2582  CD  LYS A 161      16.964 -27.227  10.448  1.00 47.12           C  
ATOM   2583  HD2 LYS A 161      16.182 -27.300   9.691  1.00 47.12           H  
ATOM   2584  HD3 LYS A 161      17.831 -26.724  10.020  1.00 47.12           H  
ATOM   2585  CE  LYS A 161      17.360 -28.624  10.934  1.00 47.12           C  
ATOM   2586  HE2 LYS A 161      18.147 -28.524  11.682  1.00 47.12           H  
ATOM   2587  HE3 LYS A 161      16.494 -29.077  11.416  1.00 47.12           H  
ATOM   2588  NZ  LYS A 161      17.817 -29.471   9.807  1.00 47.12           N  
ATOM   2589  HZ1 LYS A 161      18.619 -29.053   9.358  1.00 47.12           H  
ATOM   2590  HZ2 LYS A 161      18.060 -30.395  10.133  1.00 47.12           H  
ATOM   2591  HZ3 LYS A 161      17.075 -29.553   9.126  1.00 47.12           H  
ATOM   2592  N   GLY A 162      15.084 -21.738  12.431  1.00 49.44           N  
ATOM   2593  H   GLY A 162      14.159 -22.083  12.642  1.00 49.44           H  
ATOM   2594  CA  GLY A 162      15.244 -20.328  12.063  1.00 49.44           C  
ATOM   2595  HA2 GLY A 162      16.157 -19.926  12.502  1.00 49.44           H  
ATOM   2596  HA3 GLY A 162      14.393 -19.760  12.438  1.00 49.44           H  
ATOM   2597  C   GLY A 162      15.326 -20.169  10.540  1.00 49.44           C  
ATOM   2598  O   GLY A 162      15.906 -21.003   9.847  1.00 49.44           O  
ATOM   2599  N   CYS A 163      14.720 -19.121   9.974  1.00 51.96           N  
ATOM   2600  H   CYS A 163      14.229 -18.438  10.533  1.00 51.96           H  
ATOM   2601  CA  CYS A 163      14.973 -18.851   8.558  1.00 51.96           C  
ATOM   2602  HA  CYS A 163      14.808 -19.777   8.008  1.00 51.96           H  
ATOM   2603  C   CYS A 163      16.459 -18.471   8.420  1.00 51.96           C  
ATOM   2604  CB  CYS A 163      14.000 -17.807   7.975  1.00 51.96           C  
ATOM   2605  HB2 CYS A 163      12.995 -17.998   8.353  1.00 51.96           H  
ATOM   2606  HB3 CYS A 163      14.314 -16.815   8.299  1.00 51.96           H  
ATOM   2607  O   CYS A 163      16.960 -17.649   9.179  1.00 51.96           O  
ATOM   2608  SG  CYS A 163      13.948 -17.880   6.148  1.00 51.96           S  
ATOM   2609  N   SER A 164      17.194 -19.095   7.504  1.00 52.46           N  
ATOM   2610  H   SER A 164      16.795 -19.854   6.969  1.00 52.46           H  
ATOM   2611  CA  SER A 164      18.608 -18.767   7.275  1.00 52.46           C  
ATOM   2612  HA  SER A 164      19.106 -18.625   8.234  1.00 52.46           H  
ATOM   2613  C   SER A 164      18.787 -17.472   6.474  1.00 52.46           C  
ATOM   2614  CB  SER A 164      19.286 -19.935   6.558  1.00 52.46           C  
ATOM   2615  HB2 SER A 164      20.313 -19.671   6.305  1.00 52.46           H  
ATOM   2616  HB3 SER A 164      19.300 -20.795   7.227  1.00 52.46           H  
ATOM   2617  O   SER A 164      19.839 -16.848   6.552  1.00 52.46           O  
ATOM   2618  OG  SER A 164      18.567 -20.279   5.384  1.00 52.46           O  
ATOM   2619  HG  SER A 164      18.874 -19.722   4.665  1.00 52.46           H  
ATOM   2620  N   ASN A 165      17.777 -17.079   5.687  1.00 52.35           N  
ATOM   2621  H   ASN A 165      16.950 -17.659   5.669  1.00 52.35           H  
ATOM   2622  CA  ASN A 165      17.850 -15.925   4.782  1.00 52.35           C  
ATOM   2623  HA  ASN A 165      18.871 -15.820   4.414  1.00 52.35           H  
ATOM   2624  C   ASN A 165      17.509 -14.599   5.467  1.00 52.35           C  
ATOM   2625  CB  ASN A 165      16.912 -16.151   3.583  1.00 52.35           C  
ATOM   2626  HB2 ASN A 165      15.948 -16.533   3.920  1.00 52.35           H  
ATOM   2627  HB3 ASN A 165      16.739 -15.194   3.091  1.00 52.35           H  
ATOM   2628  O   ASN A 165      18.225 -13.615   5.318  1.00 52.35           O  
ATOM   2629  CG  ASN A 165      17.481 -17.079   2.530  1.00 52.35           C  
ATOM   2630  ND2 ASN A 165      16.715 -17.367   1.506  1.00 52.35           N  
ATOM   2631 HD21 ASN A 165      17.126 -17.958   0.798  1.00 52.35           H  
ATOM   2632 HD22 ASN A 165      15.795 -16.960   1.417  1.00 52.35           H  
ATOM   2633  OD1 ASN A 165      18.597 -17.562   2.602  1.00 52.35           O  
ATOM   2634  N   CYS A 166      16.403 -14.556   6.204  1.00 52.14           N  
ATOM   2635  H   CYS A 166      15.872 -15.407   6.320  1.00 52.14           H  
ATOM   2636  CA  CYS A 166      16.125 -13.477   7.143  1.00 52.14           C  
ATOM   2637  HA  CYS A 166      16.729 -12.601   6.906  1.00 52.14           H  
ATOM   2638  C   CYS A 166      16.517 -14.004   8.520  1.00 52.14           C  
ATOM   2639  CB  CYS A 166      14.639 -13.090   7.056  1.00 52.14           C  
ATOM   2640  HB2 CYS A 166      14.376 -12.932   6.010  1.00 52.14           H  
ATOM   2641  HB3 CYS A 166      14.543 -12.140   7.582  1.00 52.14           H  
ATOM   2642  O   CYS A 166      16.153 -15.131   8.807  1.00 52.14           O  
ATOM   2643  SG  CYS A 166      13.440 -14.248   7.799  1.00 52.14           S  
ATOM   2644  N   ASN A 167      17.200 -13.256   9.391  1.00 48.84           N  
ATOM   2645  H   ASN A 167      17.553 -12.363   9.078  1.00 48.84           H  
ATOM   2646  CA  ASN A 167      17.501 -13.685  10.775  1.00 48.84           C  
ATOM   2647  HA  ASN A 167      17.908 -14.696  10.732  1.00 48.84           H  
ATOM   2648  C   ASN A 167      16.228 -13.794  11.662  1.00 48.84           C  
ATOM   2649  CB  ASN A 167      18.578 -12.744  11.372  1.00 48.84           C  
ATOM   2650  HB2 ASN A 167      18.437 -11.728  11.002  1.00 48.84           H  
ATOM   2651  HB3 ASN A 167      18.488 -12.712  12.458  1.00 48.84           H  
ATOM   2652  O   ASN A 167      16.144 -13.179  12.722  1.00 48.84           O  
ATOM   2653  CG  ASN A 167      20.009 -13.187  11.126  1.00 48.84           C  
ATOM   2654  ND2 ASN A 167      20.958 -12.289  11.245  1.00 48.84           N  
ATOM   2655 HD21 ASN A 167      20.751 -11.321  11.442  1.00 48.84           H  
ATOM   2656 HD22 ASN A 167      21.893 -12.628  11.068  1.00 48.84           H  
ATOM   2657  OD1 ASN A 167      20.307 -14.339  10.883  1.00 48.84           O  
ATOM   2658  N   ASN A 168      15.215 -14.533  11.198  1.00 49.07           N  
ATOM   2659  H   ASN A 168      15.449 -15.035  10.354  1.00 49.07           H  
ATOM   2660  CA  ASN A 168      13.849 -14.796  11.665  1.00 49.07           C  
ATOM   2661  HA  ASN A 168      13.353 -15.231  10.798  1.00 49.07           H  
ATOM   2662  C   ASN A 168      12.960 -13.588  12.034  1.00 49.07           C  
ATOM   2663  CB  ASN A 168      13.900 -15.876  12.765  1.00 49.07           C  
ATOM   2664  HB2 ASN A 168      14.861 -16.390  12.736  1.00 49.07           H  
ATOM   2665  HB3 ASN A 168      13.806 -15.403  13.742  1.00 49.07           H  
ATOM   2666  O   ASN A 168      11.744 -13.666  11.878  1.00 49.07           O  
ATOM   2667  CG  ASN A 168      12.831 -16.949  12.625  1.00 49.07           C  
ATOM   2668  ND2 ASN A 168      12.735 -17.834  13.588  1.00 49.07           N  
ATOM   2669 HD21 ASN A 168      12.010 -18.529  13.488  1.00 49.07           H  
ATOM   2670 HD22 ASN A 168      13.298 -17.753  14.423  1.00 49.07           H  
ATOM   2671  OD1 ASN A 168      12.127 -17.072  11.638  1.00 49.07           O  
ATOM   2672  N   LYS A 169      13.536 -12.466  12.481  1.00 49.84           N  
ATOM   2673  H   LYS A 169      14.535 -12.499  12.630  1.00 49.84           H  
ATOM   2674  CA  LYS A 169      12.817 -11.272  12.948  1.00 49.84           C  
ATOM   2675  HA  LYS A 169      12.159 -11.543  13.773  1.00 49.84           H  
ATOM   2676  C   LYS A 169      11.893 -10.691  11.879  1.00 49.84           C  
ATOM   2677  CB  LYS A 169      13.808 -10.205  13.443  1.00 49.84           C  
ATOM   2678  HB2 LYS A 169      14.584 -10.042  12.696  1.00 49.84           H  
ATOM   2679  HB3 LYS A 169      13.257  -9.273  13.570  1.00 49.84           H  
ATOM   2680  O   LYS A 169      10.702 -10.544  12.118  1.00 49.84           O  
ATOM   2681  CG  LYS A 169      14.449 -10.565  14.792  1.00 49.84           C  
ATOM   2682  HG2 LYS A 169      15.084 -11.444  14.680  1.00 49.84           H  
ATOM   2683  HG3 LYS A 169      13.660 -10.785  15.512  1.00 49.84           H  
ATOM   2684  CD  LYS A 169      15.284  -9.386  15.310  1.00 49.84           C  
ATOM   2685  HD2 LYS A 169      14.649  -8.501  15.343  1.00 49.84           H  
ATOM   2686  HD3 LYS A 169      16.112  -9.202  14.625  1.00 49.84           H  
ATOM   2687  CE  LYS A 169      15.819  -9.672  16.716  1.00 49.84           C  
ATOM   2688  HE2 LYS A 169      16.494 -10.527  16.671  1.00 49.84           H  
ATOM   2689  HE3 LYS A 169      14.975  -9.941  17.351  1.00 49.84           H  
ATOM   2690  NZ  LYS A 169      16.510  -8.484  17.276  1.00 49.84           N  
ATOM   2691  HZ1 LYS A 169      16.836  -8.665  18.215  1.00 49.84           H  
ATOM   2692  HZ2 LYS A 169      17.294  -8.215  16.698  1.00 49.84           H  
ATOM   2693  HZ3 LYS A 169      15.868  -7.705  17.315  1.00 49.84           H  
ATOM   2694  N   SER A 170      12.409 -10.445  10.672  1.00 51.41           N  
ATOM   2695  H   SER A 170      13.386 -10.632  10.502  1.00 51.41           H  
ATOM   2696  CA  SER A 170      11.613  -9.783   9.627  1.00 51.41           C  
ATOM   2697  HA  SER A 170      11.154  -8.897  10.066  1.00 51.41           H  
ATOM   2698  C   SER A 170      10.472 -10.643   9.079  1.00 51.41           C  
ATOM   2699  CB  SER A 170      12.494  -9.323   8.465  1.00 51.41           C  
ATOM   2700  HB2 SER A 170      11.895  -8.702   7.799  1.00 51.41           H  
ATOM   2701  HB3 SER A 170      13.325  -8.727   8.843  1.00 51.41           H  
ATOM   2702  O   SER A 170       9.513 -10.104   8.534  1.00 51.41           O  
ATOM   2703  OG  SER A 170      12.985 -10.429   7.741  1.00 51.41           O  
ATOM   2704  HG  SER A 170      13.127 -10.153   6.833  1.00 51.41           H  
ATOM   2705  N   CYS A 171      10.568 -11.968   9.193  1.00 53.52           N  
ATOM   2706  H   CYS A 171      11.376 -12.355   9.659  1.00 53.52           H  
ATOM   2707  CA  CYS A 171       9.628 -12.875   8.548  1.00 53.52           C  
ATOM   2708  HA  CYS A 171       9.319 -12.445   7.596  1.00 53.52           H  
ATOM   2709  C   CYS A 171       8.346 -13.080   9.359  1.00 53.52           C  
ATOM   2710  CB  CYS A 171      10.369 -14.173   8.239  1.00 53.52           C  
ATOM   2711  HB2 CYS A 171      10.835 -14.572   9.141  1.00 53.52           H  
ATOM   2712  HB3 CYS A 171       9.655 -14.903   7.859  1.00 53.52           H  
ATOM   2713  O   CYS A 171       7.264 -13.128   8.779  1.00 53.52           O  
ATOM   2714  SG  CYS A 171      11.619 -13.884   6.960  1.00 53.52           S  
ATOM   2715  N   ILE A 172       8.445 -13.167  10.690  1.00 50.08           N  
ATOM   2716  H   ILE A 172       9.358 -13.087  11.114  1.00 50.08           H  
ATOM   2717  CA  ILE A 172       7.276 -13.361  11.564  1.00 50.08           C  
ATOM   2718  HA  ILE A 172       6.575 -14.030  11.066  1.00 50.08           H  
ATOM   2719  C   ILE A 172       6.528 -12.041  11.784  1.00 50.08           C  
ATOM   2720  CB  ILE A 172       7.691 -14.025  12.898  1.00 50.08           C  
ATOM   2721  HB  ILE A 172       8.437 -13.393  13.380  1.00 50.08           H  
ATOM   2722  O   ILE A 172       5.304 -12.017  11.682  1.00 50.08           O  
ATOM   2723  CG1 ILE A 172       8.318 -15.415  12.631  1.00 50.08           C  
ATOM   2724 HG12 ILE A 172       9.124 -15.319  11.904  1.00 50.08           H  
ATOM   2725 HG13 ILE A 172       7.564 -16.079  12.208  1.00 50.08           H  
ATOM   2726  CG2 ILE A 172       6.478 -14.154  13.842  1.00 50.08           C  
ATOM   2727 HG21 ILE A 172       6.074 -13.171  14.085  1.00 50.08           H  
ATOM   2728 HG22 ILE A 172       6.772 -14.610  14.787  1.00 50.08           H  
ATOM   2729 HG23 ILE A 172       5.694 -14.750  13.376  1.00 50.08           H  
ATOM   2730  CD1 ILE A 172       8.928 -16.079  13.872  1.00 50.08           C  
ATOM   2731 HD11 ILE A 172       9.634 -15.398  14.347  1.00 50.08           H  
ATOM   2732 HD12 ILE A 172       8.152 -16.359  14.583  1.00 50.08           H  
ATOM   2733 HD13 ILE A 172       9.460 -16.981  13.569  1.00 50.08           H  
ATOM   2734  N   GLU A 173       7.250 -10.938  12.016  1.00 52.47           N  
ATOM   2735  H   GLU A 173       8.255 -11.018  12.069  1.00 52.47           H  
ATOM   2736  CA  GLU A 173       6.680  -9.614  12.341  1.00 52.47           C  
ATOM   2737  HA  GLU A 173       6.030  -9.713  13.211  1.00 52.47           H  
ATOM   2738  C   GLU A 173       5.808  -9.003  11.221  1.00 52.47           C  
ATOM   2739  CB  GLU A 173       7.828  -8.652  12.706  1.00 52.47           C  
ATOM   2740  HB2 GLU A 173       8.575  -8.684  11.914  1.00 52.47           H  
ATOM   2741  HB3 GLU A 173       7.436  -7.636  12.763  1.00 52.47           H  
ATOM   2742  O   GLU A 173       5.210  -7.938  11.393  1.00 52.47           O  
ATOM   2743  CG  GLU A 173       8.483  -8.980  14.062  1.00 52.47           C  
ATOM   2744  HG2 GLU A 173       7.732  -8.866  14.844  1.00 52.47           H  
ATOM   2745  HG3 GLU A 173       8.801 -10.023  14.060  1.00 52.47           H  
ATOM   2746  CD  GLU A 173       9.697  -8.089  14.389  1.00 52.47           C  
ATOM   2747  OE1 GLU A 173      10.333  -8.343  15.439  1.00 52.47           O  
ATOM   2748  OE2 GLU A 173      10.019  -7.184  13.583  1.00 52.47           O  
ATOM   2749  N   ASN A 174       5.715  -9.662  10.063  1.00 64.66           N  
ATOM   2750  H   ASN A 174       6.186 -10.553   9.998  1.00 64.66           H  
ATOM   2751  CA  ASN A 174       5.050  -9.139   8.876  1.00 64.66           C  
ATOM   2752  HA  ASN A 174       4.639  -8.155   9.102  1.00 64.66           H  
ATOM   2753  C   ASN A 174       3.827  -9.929   8.408  1.00 64.66           C  
ATOM   2754  CB  ASN A 174       6.106  -8.964   7.773  1.00 64.66           C  
ATOM   2755  HB2 ASN A 174       6.772  -9.826   7.745  1.00 64.66           H  
ATOM   2756  HB3 ASN A 174       5.621  -8.881   6.800  1.00 64.66           H  
ATOM   2757  O   ASN A 174       3.153  -9.454   7.499  1.00 64.66           O  
ATOM   2758  CG  ASN A 174       6.893  -7.686   7.975  1.00 64.66           C  
ATOM   2759  ND2 ASN A 174       8.196  -7.726   7.858  1.00 64.66           N  
ATOM   2760 HD21 ASN A 174       8.651  -8.626   7.804  1.00 64.66           H  
ATOM   2761 HD22 ASN A 174       8.696  -6.866   8.033  1.00 64.66           H  
ATOM   2762  OD1 ASN A 174       6.347  -6.631   8.267  1.00 64.66           O  
ATOM   2763  N   GLU A 175       3.487 -11.075   9.007  1.00 75.43           N  
ATOM   2764  H   GLU A 175       4.034 -11.405   9.789  1.00 75.43           H  
ATOM   2765  CA  GLU A 175       2.400 -11.920   8.484  1.00 75.43           C  
ATOM   2766  HA  GLU A 175       2.661 -12.200   7.463  1.00 75.43           H  
ATOM   2767  C   GLU A 175       1.050 -11.186   8.437  1.00 75.43           C  
ATOM   2768  CB  GLU A 175       2.277 -13.202   9.316  1.00 75.43           C  
ATOM   2769  HB2 GLU A 175       3.273 -13.573   9.557  1.00 75.43           H  
ATOM   2770  HB3 GLU A 175       1.790 -12.959  10.260  1.00 75.43           H  
ATOM   2771  O   GLU A 175       0.370 -11.198   7.410  1.00 75.43           O  
ATOM   2772  CG  GLU A 175       1.461 -14.301   8.606  1.00 75.43           C  
ATOM   2773  HG2 GLU A 175       0.871 -14.822   9.360  1.00 75.43           H  
ATOM   2774  HG3 GLU A 175       0.762 -13.862   7.894  1.00 75.43           H  
ATOM   2775  CD  GLU A 175       2.343 -15.339   7.910  1.00 75.43           C  
ATOM   2776  OE1 GLU A 175       2.100 -15.634   6.716  1.00 75.43           O  
ATOM   2777  OE2 GLU A 175       3.234 -15.899   8.585  1.00 75.43           O  
ATOM   2778  N   GLU A 176       0.710 -10.482   9.519  1.00 77.53           N  
ATOM   2779  H   GLU A 176       1.311 -10.529  10.330  1.00 77.53           H  
ATOM   2780  CA  GLU A 176      -0.522  -9.690   9.639  1.00 77.53           C  
ATOM   2781  HA  GLU A 176      -1.381 -10.316   9.401  1.00 77.53           H  
ATOM   2782  C   GLU A 176      -0.556  -8.494   8.680  1.00 77.53           C  
ATOM   2783  CB  GLU A 176      -0.670  -9.183  11.081  1.00 77.53           C  
ATOM   2784  HB2 GLU A 176       0.203  -8.583  11.336  1.00 77.53           H  
ATOM   2785  HB3 GLU A 176      -1.556  -8.550  11.133  1.00 77.53           H  
ATOM   2786  O   GLU A 176      -1.626  -7.975   8.373  1.00 77.53           O  
ATOM   2787  CG  GLU A 176      -0.824 -10.326  12.097  1.00 77.53           C  
ATOM   2788  HG2 GLU A 176       0.079 -10.936  12.085  1.00 77.53           H  
ATOM   2789  HG3 GLU A 176      -1.659 -10.954  11.786  1.00 77.53           H  
ATOM   2790  CD  GLU A 176      -1.069  -9.828  13.530  1.00 77.53           C  
ATOM   2791  OE1 GLU A 176      -1.357 -10.696  14.385  1.00 77.53           O  
ATOM   2792  OE2 GLU A 176      -0.952  -8.604  13.763  1.00 77.53           O  
ATOM   2793  N   LEU A 177       0.605  -8.067   8.169  1.00 81.79           N  
ATOM   2794  H   LEU A 177       1.442  -8.590   8.384  1.00 81.79           H  
ATOM   2795  CA  LEU A 177       0.692  -6.963   7.220  1.00 81.79           C  
ATOM   2796  HA  LEU A 177      -0.178  -6.324   7.372  1.00 81.79           H  
ATOM   2797  C   LEU A 177       0.647  -7.378   5.755  1.00 81.79           C  
ATOM   2798  CB  LEU A 177       1.952  -6.139   7.455  1.00 81.79           C  
ATOM   2799  HB2 LEU A 177       2.008  -5.424   6.634  1.00 81.79           H  
ATOM   2800  HB3 LEU A 177       2.824  -6.790   7.388  1.00 81.79           H  
ATOM   2801  O   LEU A 177       0.403  -6.532   4.893  1.00 81.79           O  
ATOM   2802  CG  LEU A 177       2.015  -5.357   8.767  1.00 81.79           C  
ATOM   2803  HG  LEU A 177       2.251  -6.036   9.586  1.00 81.79           H  
ATOM   2804  CD1 LEU A 177       3.152  -4.356   8.570  1.00 81.79           C  
ATOM   2805 HD11 LEU A 177       2.967  -3.749   7.684  1.00 81.79           H  
ATOM   2806 HD12 LEU A 177       3.230  -3.677   9.419  1.00 81.79           H  
ATOM   2807 HD13 LEU A 177       4.080  -4.893   8.376  1.00 81.79           H  
ATOM   2808  CD2 LEU A 177       0.741  -4.586   9.099  1.00 81.79           C  
ATOM   2809 HD21 LEU A 177       0.904  -3.948   9.968  1.00 81.79           H  
ATOM   2810 HD22 LEU A 177       0.447  -3.958   8.258  1.00 81.79           H  
ATOM   2811 HD23 LEU A 177      -0.065  -5.278   9.342  1.00 81.79           H  
ATOM   2812  N   ILE A 178       0.883  -8.655   5.450  1.00 88.48           N  
ATOM   2813  H   ILE A 178       1.068  -9.296   6.208  1.00 88.48           H  
ATOM   2814  CA  ILE A 178       0.902  -9.156   4.071  1.00 88.48           C  
ATOM   2815  HA  ILE A 178       1.728  -8.671   3.551  1.00 88.48           H  
ATOM   2816  C   ILE A 178      -0.357  -8.763   3.280  1.00 88.48           C  
ATOM   2817  CB  ILE A 178       1.186 -10.672   4.052  1.00 88.48           C  
ATOM   2818  HB  ILE A 178       0.568 -11.170   4.799  1.00 88.48           H  
ATOM   2819  O   ILE A 178      -0.195  -8.348   2.131  1.00 88.48           O  
ATOM   2820  CG1 ILE A 178       2.675 -10.900   4.394  1.00 88.48           C  
ATOM   2821 HG12 ILE A 178       2.937 -10.296   5.263  1.00 88.48           H  
ATOM   2822 HG13 ILE A 178       3.297 -10.552   3.570  1.00 88.48           H  
ATOM   2823  CG2 ILE A 178       0.870 -11.286   2.679  1.00 88.48           C  
ATOM   2824 HG21 ILE A 178      -0.205 -11.280   2.496  1.00 88.48           H  
ATOM   2825 HG22 ILE A 178       1.374 -10.722   1.893  1.00 88.48           H  
ATOM   2826 HG23 ILE A 178       1.222 -12.317   2.655  1.00 88.48           H  
ATOM   2827  CD1 ILE A 178       3.057 -12.344   4.724  1.00 88.48           C  
ATOM   2828 HD11 ILE A 178       2.361 -12.750   5.459  1.00 88.48           H  
ATOM   2829 HD12 ILE A 178       3.054 -12.962   3.827  1.00 88.48           H  
ATOM   2830 HD13 ILE A 178       4.062 -12.361   5.145  1.00 88.48           H  
ATOM   2831  N   PRO A 179      -1.583  -8.812   3.842  1.00 88.20           N  
ATOM   2832  CA  PRO A 179      -2.776  -8.357   3.132  1.00 88.20           C  
ATOM   2833  HA  PRO A 179      -2.929  -8.992   2.259  1.00 88.20           H  
ATOM   2834  C   PRO A 179      -2.690  -6.895   2.666  1.00 88.20           C  
ATOM   2835  CB  PRO A 179      -3.926  -8.580   4.116  1.00 88.20           C  
ATOM   2836  HB2 PRO A 179      -4.859  -8.821   3.607  1.00 88.20           H  
ATOM   2837  HB3 PRO A 179      -4.036  -7.703   4.755  1.00 88.20           H  
ATOM   2838  O   PRO A 179      -3.056  -6.598   1.532  1.00 88.20           O  
ATOM   2839  CG  PRO A 179      -3.445  -9.736   4.984  1.00 88.20           C  
ATOM   2840  HG2 PRO A 179      -3.578 -10.680   4.456  1.00 88.20           H  
ATOM   2841  HG3 PRO A 179      -3.944  -9.754   5.953  1.00 88.20           H  
ATOM   2842  CD  PRO A 179      -1.963  -9.415   5.117  1.00 88.20           C  
ATOM   2843  HD2 PRO A 179      -1.825  -8.690   5.918  1.00 88.20           H  
ATOM   2844  HD3 PRO A 179      -1.404 -10.326   5.331  1.00 88.20           H  
ATOM   2845  N   TYR A 180      -2.132  -5.996   3.481  1.00 86.09           N  
ATOM   2846  H   TYR A 180      -1.797  -6.299   4.384  1.00 86.09           H  
ATOM   2847  CA  TYR A 180      -1.967  -4.581   3.132  1.00 86.09           C  
ATOM   2848  HA  TYR A 180      -2.909  -4.205   2.732  1.00 86.09           H  
ATOM   2849  C   TYR A 180      -0.893  -4.360   2.062  1.00 86.09           C  
ATOM   2850  CB  TYR A 180      -1.613  -3.782   4.389  1.00 86.09           C  
ATOM   2851  HB2 TYR A 180      -1.508  -2.735   4.104  1.00 86.09           H  
ATOM   2852  HB3 TYR A 180      -0.649  -4.122   4.767  1.00 86.09           H  
ATOM   2853  O   TYR A 180      -1.088  -3.571   1.137  1.00 86.09           O  
ATOM   2854  CG  TYR A 180      -2.643  -3.858   5.498  1.00 86.09           C  
ATOM   2855  CD1 TYR A 180      -3.924  -3.336   5.280  1.00 86.09           C  
ATOM   2856  HD1 TYR A 180      -4.171  -2.924   4.313  1.00 86.09           H  
ATOM   2857  CD2 TYR A 180      -2.334  -4.437   6.740  1.00 86.09           C  
ATOM   2858  HD2 TYR A 180      -1.337  -4.813   6.916  1.00 86.09           H  
ATOM   2859  CE1 TYR A 180      -4.887  -3.371   6.302  1.00 86.09           C  
ATOM   2860  HE1 TYR A 180      -5.880  -2.976   6.147  1.00 86.09           H  
ATOM   2861  CE2 TYR A 180      -3.301  -4.504   7.764  1.00 86.09           C  
ATOM   2862  HE2 TYR A 180      -3.060  -4.959   8.714  1.00 86.09           H  
ATOM   2863  OH  TYR A 180      -5.549  -3.962   8.498  1.00 86.09           O  
ATOM   2864  HH  TYR A 180      -5.290  -4.319   9.351  1.00 86.09           H  
ATOM   2865  CZ  TYR A 180      -4.584  -3.954   7.545  1.00 86.09           C  
ATOM   2866  N   PHE A 181       0.224  -5.086   2.148  1.00 90.23           N  
ATOM   2867  H   PHE A 181       0.339  -5.694   2.946  1.00 90.23           H  
ATOM   2868  CA  PHE A 181       1.257  -5.078   1.108  1.00 90.23           C  
ATOM   2869  HA  PHE A 181       1.600  -4.056   0.949  1.00 90.23           H  
ATOM   2870  C   PHE A 181       0.716  -5.583  -0.233  1.00 90.23           C  
ATOM   2871  CB  PHE A 181       2.433  -5.952   1.562  1.00 90.23           C  
ATOM   2872  HB2 PHE A 181       2.046  -6.919   1.882  1.00 90.23           H  
ATOM   2873  HB3 PHE A 181       3.089  -6.126   0.709  1.00 90.23           H  
ATOM   2874  O   PHE A 181       1.003  -5.009  -1.284  1.00 90.23           O  
ATOM   2875  CG  PHE A 181       3.272  -5.355   2.671  1.00 90.23           C  
ATOM   2876  CD1 PHE A 181       3.915  -4.128   2.455  1.00 90.23           C  
ATOM   2877  HD1 PHE A 181       3.801  -3.653   1.492  1.00 90.23           H  
ATOM   2878  CD2 PHE A 181       3.455  -6.024   3.894  1.00 90.23           C  
ATOM   2879  HD2 PHE A 181       2.994  -6.986   4.066  1.00 90.23           H  
ATOM   2880  CE1 PHE A 181       4.701  -3.544   3.464  1.00 90.23           C  
ATOM   2881  HE1 PHE A 181       5.192  -2.596   3.302  1.00 90.23           H  
ATOM   2882  CE2 PHE A 181       4.262  -5.457   4.896  1.00 90.23           C  
ATOM   2883  HE2 PHE A 181       4.432  -5.989   5.820  1.00 90.23           H  
ATOM   2884  CZ  PHE A 181       4.874  -4.211   4.687  1.00 90.23           C  
ATOM   2885  HZ  PHE A 181       5.501  -3.785   5.455  1.00 90.23           H  
ATOM   2886  N   LEU A 182      -0.099  -6.638  -0.200  1.00 92.04           N  
ATOM   2887  H   LEU A 182      -0.282  -7.079   0.690  1.00 92.04           H  
ATOM   2888  CA  LEU A 182      -0.713  -7.205  -1.392  1.00 92.04           C  
ATOM   2889  HA  LEU A 182       0.072  -7.333  -2.138  1.00 92.04           H  
ATOM   2890  C   LEU A 182      -1.768  -6.265  -1.992  1.00 92.04           C  
ATOM   2891  CB  LEU A 182      -1.286  -8.581  -1.028  1.00 92.04           C  
ATOM   2892  HB2 LEU A 182      -0.507  -9.173  -0.549  1.00 92.04           H  
ATOM   2893  HB3 LEU A 182      -2.096  -8.446  -0.311  1.00 92.04           H  
ATOM   2894  O   LEU A 182      -1.797  -6.083  -3.208  1.00 92.04           O  
ATOM   2895  CG  LEU A 182      -1.816  -9.357  -2.242  1.00 92.04           C  
ATOM   2896  HG  LEU A 182      -2.597  -8.774  -2.730  1.00 92.04           H  
ATOM   2897  CD1 LEU A 182      -0.717  -9.666  -3.260  1.00 92.04           C  
ATOM   2898 HD11 LEU A 182      -0.389  -8.746  -3.744  1.00 92.04           H  
ATOM   2899 HD12 LEU A 182      -1.112 -10.323  -4.036  1.00 92.04           H  
ATOM   2900 HD13 LEU A 182       0.132 -10.142  -2.770  1.00 92.04           H  
ATOM   2901  CD2 LEU A 182      -2.419 -10.681  -1.773  1.00 92.04           C  
ATOM   2902 HD21 LEU A 182      -3.157 -10.495  -0.993  1.00 92.04           H  
ATOM   2903 HD22 LEU A 182      -2.916 -11.165  -2.614  1.00 92.04           H  
ATOM   2904 HD23 LEU A 182      -1.638 -11.330  -1.378  1.00 92.04           H  
ATOM   2905  N   LEU A 183      -2.586  -5.623  -1.153  1.00 89.60           N  
ATOM   2906  H   LEU A 183      -2.554  -5.859  -0.171  1.00 89.60           H  
ATOM   2907  CA  LEU A 183      -3.559  -4.619  -1.584  1.00 89.60           C  
ATOM   2908  HA  LEU A 183      -4.231  -5.079  -2.309  1.00 89.60           H  
ATOM   2909  C   LEU A 183      -2.862  -3.451  -2.285  1.00 89.60           C  
ATOM   2910  CB  LEU A 183      -4.357  -4.154  -0.354  1.00 89.60           C  
ATOM   2911  HB2 LEU A 183      -3.698  -3.565   0.284  1.00 89.60           H  
ATOM   2912  HB3 LEU A 183      -4.671  -5.027   0.219  1.00 89.60           H  
ATOM   2913  O   LEU A 183      -3.279  -3.049  -3.367  1.00 89.60           O  
ATOM   2914  CG  LEU A 183      -5.614  -3.327  -0.674  1.00 89.60           C  
ATOM   2915  HG  LEU A 183      -5.360  -2.507  -1.344  1.00 89.60           H  
ATOM   2916  CD1 LEU A 183      -6.737  -4.158  -1.287  1.00 89.60           C  
ATOM   2917 HD11 LEU A 183      -7.567  -3.507  -1.562  1.00 89.60           H  
ATOM   2918 HD12 LEU A 183      -7.096  -4.896  -0.569  1.00 89.60           H  
ATOM   2919 HD13 LEU A 183      -6.390  -4.672  -2.183  1.00 89.60           H  
ATOM   2920  CD2 LEU A 183      -6.139  -2.763   0.641  1.00 89.60           C  
ATOM   2921 HD21 LEU A 183      -7.139  -2.349   0.515  1.00 89.60           H  
ATOM   2922 HD22 LEU A 183      -5.458  -1.975   0.962  1.00 89.60           H  
ATOM   2923 HD23 LEU A 183      -6.194  -3.544   1.400  1.00 89.60           H  
ATOM   2924  N   PHE A 184      -1.750  -2.974  -1.720  1.00 91.13           N  
ATOM   2925  H   PHE A 184      -1.479  -3.336  -0.817  1.00 91.13           H  
ATOM   2926  CA  PHE A 184      -0.915  -1.945  -2.332  1.00 91.13           C  
ATOM   2927  HA  PHE A 184      -1.513  -1.045  -2.474  1.00 91.13           H  
ATOM   2928  C   PHE A 184      -0.356  -2.367  -3.700  1.00 91.13           C  
ATOM   2929  CB  PHE A 184       0.210  -1.578  -1.373  1.00 91.13           C  
ATOM   2930  HB2 PHE A 184      -0.228  -1.116  -0.488  1.00 91.13           H  
ATOM   2931  HB3 PHE A 184       0.728  -2.479  -1.046  1.00 91.13           H  
ATOM   2932  O   PHE A 184      -0.477  -1.621  -4.676  1.00 91.13           O  
ATOM   2933  CG  PHE A 184       1.208  -0.636  -2.003  1.00 91.13           C  
ATOM   2934  CD1 PHE A 184       2.445  -1.140  -2.437  1.00 91.13           C  
ATOM   2935  HD1 PHE A 184       2.683  -2.184  -2.294  1.00 91.13           H  
ATOM   2936  CD2 PHE A 184       0.880   0.713  -2.225  1.00 91.13           C  
ATOM   2937  HD2 PHE A 184      -0.078   1.103  -1.912  1.00 91.13           H  
ATOM   2938  CE1 PHE A 184       3.382  -0.291  -3.040  1.00 91.13           C  
ATOM   2939  HE1 PHE A 184       4.353  -0.671  -3.322  1.00 91.13           H  
ATOM   2940  CE2 PHE A 184       1.815   1.550  -2.854  1.00 91.13           C  
ATOM   2941  HE2 PHE A 184       1.601   2.596  -3.019  1.00 91.13           H  
ATOM   2942  CZ  PHE A 184       3.067   1.056  -3.243  1.00 91.13           C  
ATOM   2943  HZ  PHE A 184       3.805   1.713  -3.677  1.00 91.13           H  
ATOM   2944  N   LEU A 185       0.212  -3.574  -3.797  1.00 91.68           N  
ATOM   2945  H   LEU A 185       0.293  -4.132  -2.959  1.00 91.68           H  
ATOM   2946  CA  LEU A 185       0.703  -4.131  -5.062  1.00 91.68           C  
ATOM   2947  HA  LEU A 185       1.497  -3.491  -5.448  1.00 91.68           H  
ATOM   2948  C   LEU A 185      -0.387  -4.173  -6.132  1.00 91.68           C  
ATOM   2949  CB  LEU A 185       1.256  -5.542  -4.815  1.00 91.68           C  
ATOM   2950  HB2 LEU A 185       1.119  -6.155  -5.705  1.00 91.68           H  
ATOM   2951  HB3 LEU A 185       0.691  -6.011  -4.009  1.00 91.68           H  
ATOM   2952  O   LEU A 185      -0.138  -3.826  -7.284  1.00 91.68           O  
ATOM   2953  CG  LEU A 185       2.746  -5.523  -4.462  1.00 91.68           C  
ATOM   2954  HG  LEU A 185       2.960  -4.699  -3.781  1.00 91.68           H  
ATOM   2955  CD1 LEU A 185       3.113  -6.833  -3.787  1.00 91.68           C  
ATOM   2956 HD11 LEU A 185       2.855  -7.676  -4.428  1.00 91.68           H  
ATOM   2957 HD12 LEU A 185       2.552  -6.891  -2.854  1.00 91.68           H  
ATOM   2958 HD13 LEU A 185       4.180  -6.857  -3.566  1.00 91.68           H  
ATOM   2959  CD2 LEU A 185       3.603  -5.389  -5.714  1.00 91.68           C  
ATOM   2960 HD21 LEU A 185       3.435  -6.229  -6.387  1.00 91.68           H  
ATOM   2961 HD22 LEU A 185       3.383  -4.455  -6.232  1.00 91.68           H  
ATOM   2962 HD23 LEU A 185       4.649  -5.377  -5.409  1.00 91.68           H  
ATOM   2963  N   LEU A 186      -1.603  -4.549  -5.748  1.00 90.85           N  
ATOM   2964  H   LEU A 186      -1.735  -4.823  -4.785  1.00 90.85           H  
ATOM   2965  CA  LEU A 186      -2.720  -4.717  -6.668  1.00 90.85           C  
ATOM   2966  HA  LEU A 186      -2.321  -4.983  -7.647  1.00 90.85           H  
ATOM   2967  C   LEU A 186      -3.517  -3.434  -6.926  1.00 90.85           C  
ATOM   2968  CB  LEU A 186      -3.591  -5.884  -6.176  1.00 90.85           C  
ATOM   2969  HB2 LEU A 186      -4.491  -5.945  -6.788  1.00 90.85           H  
ATOM   2970  HB3 LEU A 186      -3.900  -5.677  -5.151  1.00 90.85           H  
ATOM   2971  O   LEU A 186      -4.430  -3.468  -7.740  1.00 90.85           O  
ATOM   2972  CG  LEU A 186      -2.869  -7.245  -6.228  1.00 90.85           C  
ATOM   2973  HG  LEU A 186      -1.930  -7.196  -5.677  1.00 90.85           H  
ATOM   2974  CD1 LEU A 186      -3.744  -8.310  -5.576  1.00 90.85           C  
ATOM   2975 HD11 LEU A 186      -4.701  -8.386  -6.093  1.00 90.85           H  
ATOM   2976 HD12 LEU A 186      -3.912  -8.020  -4.539  1.00 90.85           H  
ATOM   2977 HD13 LEU A 186      -3.238  -9.275  -5.594  1.00 90.85           H  
ATOM   2978  CD2 LEU A 186      -2.566  -7.692  -7.660  1.00 90.85           C  
ATOM   2979 HD21 LEU A 186      -3.487  -7.750  -8.241  1.00 90.85           H  
ATOM   2980 HD22 LEU A 186      -1.878  -6.997  -8.142  1.00 90.85           H  
ATOM   2981 HD23 LEU A 186      -2.086  -8.670  -7.644  1.00 90.85           H  
ATOM   2982  N   THR A 187      -3.164  -2.294  -6.326  1.00 85.71           N  
ATOM   2983  H   THR A 187      -2.436  -2.348  -5.628  1.00 85.71           H  
ATOM   2984  CA  THR A 187      -3.894  -1.015  -6.471  1.00 85.71           C  
ATOM   2985  HA  THR A 187      -4.823  -1.074  -5.904  1.00 85.71           H  
ATOM   2986  C   THR A 187      -4.281  -0.657  -7.905  1.00 85.71           C  
ATOM   2987  CB  THR A 187      -3.075   0.162  -5.932  1.00 85.71           C  
ATOM   2988  HB  THR A 187      -3.522   1.083  -6.305  1.00 85.71           H  
ATOM   2989  O   THR A 187      -5.436  -0.341  -8.174  1.00 85.71           O  
ATOM   2990  CG2 THR A 187      -3.130   0.233  -4.420  1.00 85.71           C  
ATOM   2991 HG21 THR A 187      -4.158   0.458  -4.135  1.00 85.71           H  
ATOM   2992 HG22 THR A 187      -2.465   1.014  -4.051  1.00 85.71           H  
ATOM   2993 HG23 THR A 187      -2.863  -0.735  -3.996  1.00 85.71           H  
ATOM   2994  OG1 THR A 187      -1.724   0.117  -6.353  1.00 85.71           O  
ATOM   2995  HG1 THR A 187      -1.269  -0.461  -5.736  1.00 85.71           H  
ATOM   2996  N   ALA A 188      -3.341  -0.732  -8.848  1.00 81.59           N  
ATOM   2997  H   ALA A 188      -2.404  -0.980  -8.563  1.00 81.59           H  
ATOM   2998  CA  ALA A 188      -3.613  -0.413 -10.248  1.00 81.59           C  
ATOM   2999  HA  ALA A 188      -4.099   0.562 -10.292  1.00 81.59           H  
ATOM   3000  C   ALA A 188      -4.576  -1.418 -10.909  1.00 81.59           C  
ATOM   3001  CB  ALA A 188      -2.273  -0.316 -10.984  1.00 81.59           C  
ATOM   3002  HB1 ALA A 188      -1.691   0.511 -10.578  1.00 81.59           H  
ATOM   3003  HB2 ALA A 188      -2.449  -0.140 -12.045  1.00 81.59           H  
ATOM   3004  HB3 ALA A 188      -1.707  -1.239 -10.858  1.00 81.59           H  
ATOM   3005  O   ALA A 188      -5.403  -1.020 -11.724  1.00 81.59           O  
ATOM   3006  N   PHE A 189      -4.499  -2.693 -10.521  1.00 87.16           N  
ATOM   3007  H   PHE A 189      -3.878  -2.918  -9.757  1.00 87.16           H  
ATOM   3008  CA  PHE A 189      -5.411  -3.747 -10.963  1.00 87.16           C  
ATOM   3009  HA  PHE A 189      -5.536  -3.682 -12.044  1.00 87.16           H  
ATOM   3010  C   PHE A 189      -6.813  -3.587 -10.351  1.00 87.16           C  
ATOM   3011  CB  PHE A 189      -4.769  -5.104 -10.633  1.00 87.16           C  
ATOM   3012  HB2 PHE A 189      -4.378  -5.093  -9.616  1.00 87.16           H  
ATOM   3013  HB3 PHE A 189      -3.921  -5.257 -11.300  1.00 87.16           H  
ATOM   3014  O   PHE A 189      -7.795  -3.758 -11.059  1.00 87.16           O  
ATOM   3015  CG  PHE A 189      -5.703  -6.285 -10.764  1.00 87.16           C  
ATOM   3016  CD1 PHE A 189      -6.135  -6.979  -9.620  1.00 87.16           C  
ATOM   3017  HD1 PHE A 189      -5.807  -6.672  -8.638  1.00 87.16           H  
ATOM   3018  CD2 PHE A 189      -6.175  -6.663 -12.031  1.00 87.16           C  
ATOM   3019  HD2 PHE A 189      -5.867  -6.118 -12.911  1.00 87.16           H  
ATOM   3020  CE1 PHE A 189      -6.997  -8.077  -9.754  1.00 87.16           C  
ATOM   3021  HE1 PHE A 189      -7.317  -8.619  -8.876  1.00 87.16           H  
ATOM   3022  CE2 PHE A 189      -7.087  -7.721 -12.149  1.00 87.16           C  
ATOM   3023  HE2 PHE A 189      -7.522  -7.952 -13.111  1.00 87.16           H  
ATOM   3024  CZ  PHE A 189      -7.467  -8.456 -11.019  1.00 87.16           C  
ATOM   3025  HZ  PHE A 189      -8.157  -9.281 -11.117  1.00 87.16           H  
ATOM   3026  N   LEU A 190      -6.920  -3.168  -9.085  1.00 82.88           N  
ATOM   3027  H   LEU A 190      -6.065  -3.048  -8.561  1.00 82.88           H  
ATOM   3028  CA  LEU A 190      -8.190  -2.958  -8.368  1.00 82.88           C  
ATOM   3029  HA  LEU A 190      -8.789  -3.867  -8.437  1.00 82.88           H  
ATOM   3030  C   LEU A 190      -9.067  -1.833  -8.944  1.00 82.88           C  
ATOM   3031  CB  LEU A 190      -7.891  -2.666  -6.888  1.00 82.88           C  
ATOM   3032  HB2 LEU A 190      -8.811  -2.358  -6.393  1.00 82.88           H  
ATOM   3033  HB3 LEU A 190      -7.197  -1.826  -6.837  1.00 82.88           H  
ATOM   3034  O   LEU A 190     -10.246  -1.738  -8.601  1.00 82.88           O  
ATOM   3035  CG  LEU A 190      -7.310  -3.855  -6.110  1.00 82.88           C  
ATOM   3036  HG  LEU A 190      -6.456  -4.273  -6.643  1.00 82.88           H  
ATOM   3037  CD1 LEU A 190      -6.832  -3.387  -4.740  1.00 82.88           C  
ATOM   3038 HD11 LEU A 190      -6.159  -2.536  -4.840  1.00 82.88           H  
ATOM   3039 HD12 LEU A 190      -6.278  -4.201  -4.272  1.00 82.88           H  
ATOM   3040 HD13 LEU A 190      -7.683  -3.101  -4.122  1.00 82.88           H  
ATOM   3041  CD2 LEU A 190      -8.324  -4.977  -5.912  1.00 82.88           C  
ATOM   3042 HD21 LEU A 190      -8.590  -5.420  -6.872  1.00 82.88           H  
ATOM   3043 HD22 LEU A 190      -7.901  -5.748  -5.267  1.00 82.88           H  
ATOM   3044 HD23 LEU A 190      -9.228  -4.582  -5.447  1.00 82.88           H  
ATOM   3045  N   ARG A 191      -8.509  -0.977  -9.813  1.00 75.42           N  
ATOM   3046  H   ARG A 191      -7.527  -1.094 -10.021  1.00 75.42           H  
ATOM   3047  CA  ARG A 191      -9.297  -0.002 -10.584  1.00 75.42           C  
ATOM   3048  HA  ARG A 191     -10.009   0.498  -9.927  1.00 75.42           H  
ATOM   3049  C   ARG A 191     -10.127  -0.652 -11.687  1.00 75.42           C  
ATOM   3050  CB  ARG A 191      -8.401   1.043 -11.253  1.00 75.42           C  
ATOM   3051  HB2 ARG A 191      -9.053   1.674 -11.858  1.00 75.42           H  
ATOM   3052  HB3 ARG A 191      -7.707   0.545 -11.930  1.00 75.42           H  
ATOM   3053  O   ARG A 191     -11.085  -0.049 -12.160  1.00 75.42           O  
ATOM   3054  CG  ARG A 191      -7.613   1.947 -10.302  1.00 75.42           C  
ATOM   3055  HG2 ARG A 191      -6.716   1.423  -9.972  1.00 75.42           H  
ATOM   3056  HG3 ARG A 191      -8.227   2.230  -9.447  1.00 75.42           H  
ATOM   3057  CD  ARG A 191      -7.243   3.201 -11.103  1.00 75.42           C  
ATOM   3058  HD2 ARG A 191      -8.142   3.809 -11.207  1.00 75.42           H  
ATOM   3059  HD3 ARG A 191      -6.943   2.910 -12.110  1.00 75.42           H  
ATOM   3060  NE  ARG A 191      -6.192   4.025 -10.491  1.00 75.42           N  
ATOM   3061  HE  ARG A 191      -6.506   4.790  -9.911  1.00 75.42           H  
ATOM   3062  NH1 ARG A 191      -4.406   3.245 -11.713  1.00 75.42           N  
ATOM   3063 HH11 ARG A 191      -5.000   2.517 -12.082  1.00 75.42           H  
ATOM   3064 HH12 ARG A 191      -3.494   3.427 -12.109  1.00 75.42           H  
ATOM   3065  NH2 ARG A 191      -4.161   5.036 -10.451  1.00 75.42           N  
ATOM   3066 HH21 ARG A 191      -4.577   5.832  -9.989  1.00 75.42           H  
ATOM   3067 HH22 ARG A 191      -3.191   5.115 -10.719  1.00 75.42           H  
ATOM   3068  CZ  ARG A 191      -4.933   4.092 -10.879  1.00 75.42           C  
ATOM   3069  N   LEU A 192      -9.722  -1.830 -12.154  1.00 79.18           N  
ATOM   3070  H   LEU A 192      -8.981  -2.324 -11.676  1.00 79.18           H  
ATOM   3071  CA  LEU A 192     -10.431  -2.518 -13.221  1.00 79.18           C  
ATOM   3072  HA  LEU A 192     -10.663  -1.786 -13.995  1.00 79.18           H  
ATOM   3073  C   LEU A 192     -11.725  -3.097 -12.659  1.00 79.18           C  
ATOM   3074  CB  LEU A 192      -9.561  -3.612 -13.842  1.00 79.18           C  
ATOM   3075  HB2 LEU A 192     -10.124  -4.095 -14.641  1.00 79.18           H  
ATOM   3076  HB3 LEU A 192      -9.349  -4.367 -13.085  1.00 79.18           H  
ATOM   3077  O   LEU A 192     -11.681  -3.668 -11.565  1.00 79.18           O  
ATOM   3078  CG  LEU A 192      -8.238  -3.075 -14.409  1.00 79.18           C  
ATOM   3079  HG  LEU A 192      -7.659  -2.582 -13.628  1.00 79.18           H  
ATOM   3080  CD1 LEU A 192      -7.429  -4.245 -14.929  1.00 79.18           C  
ATOM   3081 HD11 LEU A 192      -7.968  -4.674 -15.773  1.00 79.18           H  
ATOM   3082 HD12 LEU A 192      -7.330  -4.994 -14.143  1.00 79.18           H  
ATOM   3083 HD13 LEU A 192      -6.442  -3.906 -15.245  1.00 79.18           H  
ATOM   3084  CD2 LEU A 192      -8.445  -2.103 -15.573  1.00 79.18           C  
ATOM   3085 HD21 LEU A 192      -9.077  -2.561 -16.334  1.00 79.18           H  
ATOM   3086 HD22 LEU A 192      -8.916  -1.188 -15.216  1.00 79.18           H  
ATOM   3087 HD23 LEU A 192      -7.482  -1.843 -16.014  1.00 79.18           H  
ATOM   3088  N   PRO A 193     -12.847  -3.000 -13.388  1.00 75.10           N  
ATOM   3089  CA  PRO A 193     -14.096  -3.601 -12.954  1.00 75.10           C  
ATOM   3090  HA  PRO A 193     -14.461  -3.063 -12.079  1.00 75.10           H  
ATOM   3091  C   PRO A 193     -13.878  -5.074 -12.575  1.00 75.10           C  
ATOM   3092  CB  PRO A 193     -15.073  -3.395 -14.124  1.00 75.10           C  
ATOM   3093  HB2 PRO A 193     -15.051  -4.250 -14.801  1.00 75.10           H  
ATOM   3094  HB3 PRO A 193     -16.091  -3.221 -13.774  1.00 75.10           H  
ATOM   3095  O   PRO A 193     -14.050  -5.468 -11.424  1.00 75.10           O  
ATOM   3096  CG  PRO A 193     -14.517  -2.173 -14.853  1.00 75.10           C  
ATOM   3097  HG2 PRO A 193     -14.866  -1.264 -14.361  1.00 75.10           H  
ATOM   3098  HG3 PRO A 193     -14.789  -2.172 -15.908  1.00 75.10           H  
ATOM   3099  CD  PRO A 193     -13.013  -2.312 -14.660  1.00 75.10           C  
ATOM   3100  HD2 PRO A 193     -12.592  -2.919 -15.461  1.00 75.10           H  
ATOM   3101  HD3 PRO A 193     -12.561  -1.320 -14.650  1.00 75.10           H  
ATOM   3102  N   GLU A 194     -13.365  -5.885 -13.497  1.00 79.89           N  
ATOM   3103  H   GLU A 194     -13.115  -5.489 -14.392  1.00 79.89           H  
ATOM   3104  CA  GLU A 194     -13.272  -7.344 -13.367  1.00 79.89           C  
ATOM   3105  HA  GLU A 194     -14.262  -7.747 -13.156  1.00 79.89           H  
ATOM   3106  C   GLU A 194     -12.377  -7.809 -12.208  1.00 79.89           C  
ATOM   3107  CB  GLU A 194     -12.802  -7.960 -14.698  1.00 79.89           C  
ATOM   3108  HB2 GLU A 194     -12.798  -9.043 -14.574  1.00 79.89           H  
ATOM   3109  HB3 GLU A 194     -11.776  -7.657 -14.906  1.00 79.89           H  
ATOM   3110  O   GLU A 194     -12.410  -8.979 -11.825  1.00 79.89           O  
ATOM   3111  CG  GLU A 194     -13.701  -7.647 -15.913  1.00 79.89           C  
ATOM   3112  HG2 GLU A 194     -14.739  -7.813 -15.627  1.00 79.89           H  
ATOM   3113  HG3 GLU A 194     -13.459  -8.368 -16.694  1.00 79.89           H  
ATOM   3114  CD  GLU A 194     -13.542  -6.232 -16.506  1.00 79.89           C  
ATOM   3115  OE1 GLU A 194     -14.400  -5.860 -17.333  1.00 79.89           O  
ATOM   3116  OE2 GLU A 194     -12.600  -5.508 -16.103  1.00 79.89           O  
ATOM   3117  N   SER A 195     -11.603  -6.906 -11.603  1.00 84.92           N  
ATOM   3118  H   SER A 195     -11.723  -5.938 -11.866  1.00 84.92           H  
ATOM   3119  CA  SER A 195     -10.647  -7.233 -10.549  1.00 84.92           C  
ATOM   3120  HA  SER A 195      -9.921  -7.919 -10.984  1.00 84.92           H  
ATOM   3121  C   SER A 195     -11.270  -7.944  -9.347  1.00 84.92           C  
ATOM   3122  CB  SER A 195      -9.907  -5.972 -10.105  1.00 84.92           C  
ATOM   3123  HB2 SER A 195      -9.457  -5.505 -10.981  1.00 84.92           H  
ATOM   3124  HB3 SER A 195      -9.116  -6.250  -9.408  1.00 84.92           H  
ATOM   3125  O   SER A 195     -10.693  -8.913  -8.848  1.00 84.92           O  
ATOM   3126  OG  SER A 195     -10.775  -5.056  -9.471  1.00 84.92           O  
ATOM   3127  HG  SER A 195     -11.177  -4.501 -10.144  1.00 84.92           H  
ATOM   3128  N   TYR A 196     -12.464  -7.532  -8.917  1.00 82.88           N  
ATOM   3129  H   TYR A 196     -12.856  -6.708  -9.351  1.00 82.88           H  
ATOM   3130  CA  TYR A 196     -13.143  -8.115  -7.757  1.00 82.88           C  
ATOM   3131  HA  TYR A 196     -12.439  -8.131  -6.925  1.00 82.88           H  
ATOM   3132  C   TYR A 196     -13.575  -9.556  -7.994  1.00 82.88           C  
ATOM   3133  CB  TYR A 196     -14.344  -7.243  -7.366  1.00 82.88           C  
ATOM   3134  HB2 TYR A 196     -15.027  -7.151  -8.211  1.00 82.88           H  
ATOM   3135  HB3 TYR A 196     -14.882  -7.716  -6.544  1.00 82.88           H  
ATOM   3136  O   TYR A 196     -13.325 -10.421  -7.154  1.00 82.88           O  
ATOM   3137  CG  TYR A 196     -13.888  -5.878  -6.920  1.00 82.88           C  
ATOM   3138  CD1 TYR A 196     -13.111  -5.793  -5.759  1.00 82.88           C  
ATOM   3139  HD1 TYR A 196     -12.937  -6.687  -5.179  1.00 82.88           H  
ATOM   3140  CD2 TYR A 196     -14.036  -4.758  -7.758  1.00 82.88           C  
ATOM   3141  HD2 TYR A 196     -14.592  -4.839  -8.681  1.00 82.88           H  
ATOM   3142  CE1 TYR A 196     -12.440  -4.596  -5.455  1.00 82.88           C  
ATOM   3143  HE1 TYR A 196     -11.710  -4.535  -4.661  1.00 82.88           H  
ATOM   3144  CE2 TYR A 196     -13.361  -3.562  -7.454  1.00 82.88           C  
ATOM   3145  HE2 TYR A 196     -13.396  -2.731  -8.144  1.00 82.88           H  
ATOM   3146  OH  TYR A 196     -11.737  -2.428  -6.109  1.00 82.88           O  
ATOM   3147  HH  TYR A 196     -11.603  -1.961  -6.937  1.00 82.88           H  
ATOM   3148  CZ  TYR A 196     -12.551  -3.490  -6.304  1.00 82.88           C  
ATOM   3149  N   GLU A 197     -14.175  -9.826  -9.153  1.00 85.53           N  
ATOM   3150  H   GLU A 197     -14.271  -9.077  -9.824  1.00 85.53           H  
ATOM   3151  CA  GLU A 197     -14.593 -11.172  -9.555  1.00 85.53           C  
ATOM   3152  HA  GLU A 197     -15.240 -11.592  -8.786  1.00 85.53           H  
ATOM   3153  C   GLU A 197     -13.379 -12.094  -9.699  1.00 85.53           C  
ATOM   3154  CB  GLU A 197     -15.397 -11.056 -10.859  1.00 85.53           C  
ATOM   3155  HB2 GLU A 197     -16.196 -10.335 -10.683  1.00 85.53           H  
ATOM   3156  HB3 GLU A 197     -14.771 -10.649 -11.652  1.00 85.53           H  
ATOM   3157  O   GLU A 197     -13.386 -13.240  -9.245  1.00 85.53           O  
ATOM   3158  CG  GLU A 197     -16.062 -12.365 -11.318  1.00 85.53           C  
ATOM   3159  HG2 GLU A 197     -16.864 -12.091 -12.004  1.00 85.53           H  
ATOM   3160  HG3 GLU A 197     -16.523 -12.846 -10.455  1.00 85.53           H  
ATOM   3161  CD  GLU A 197     -15.131 -13.353 -12.045  1.00 85.53           C  
ATOM   3162  OE1 GLU A 197     -15.363 -14.577 -11.916  1.00 85.53           O  
ATOM   3163  OE2 GLU A 197     -14.186 -12.905 -12.730  1.00 85.53           O  
ATOM   3164  N   ILE A 198     -12.282 -11.564 -10.234  1.00 90.34           N  
ATOM   3165  H   ILE A 198     -12.356 -10.642 -10.640  1.00 90.34           H  
ATOM   3166  CA  ILE A 198     -11.049 -12.315 -10.436  1.00 90.34           C  
ATOM   3167  HA  ILE A 198     -11.302 -13.264 -10.907  1.00 90.34           H  
ATOM   3168  C   ILE A 198     -10.369 -12.644  -9.112  1.00 90.34           C  
ATOM   3169  CB  ILE A 198     -10.148 -11.530 -11.395  1.00 90.34           C  
ATOM   3170  HB  ILE A 198     -10.112 -10.490 -11.070  1.00 90.34           H  
ATOM   3171  O   ILE A 198      -9.904 -13.773  -8.949  1.00 90.34           O  
ATOM   3172  CG1 ILE A 198     -10.825 -11.606 -12.774  1.00 90.34           C  
ATOM   3173 HG12 ILE A 198     -10.837 -12.636 -13.132  1.00 90.34           H  
ATOM   3174 HG13 ILE A 198     -11.862 -11.277 -12.715  1.00 90.34           H  
ATOM   3175  CG2 ILE A 198      -8.709 -12.075 -11.432  1.00 90.34           C  
ATOM   3176 HG21 ILE A 198      -8.110 -11.515 -12.150  1.00 90.34           H  
ATOM   3177 HG22 ILE A 198      -8.725 -13.129 -11.711  1.00 90.34           H  
ATOM   3178 HG23 ILE A 198      -8.251 -11.958 -10.450  1.00 90.34           H  
ATOM   3179  CD1 ILE A 198     -10.139 -10.737 -13.798  1.00 90.34           C  
ATOM   3180 HD11 ILE A 198      -9.267 -11.283 -14.157  1.00 90.34           H  
ATOM   3181 HD12 ILE A 198     -10.823 -10.581 -14.633  1.00 90.34           H  
ATOM   3182 HD13 ILE A 198      -9.867  -9.774 -13.366  1.00 90.34           H  
ATOM   3183  N   ILE A 199     -10.317 -11.709  -8.161  1.00 90.03           N  
ATOM   3184  H   ILE A 199     -10.695 -10.795  -8.367  1.00 90.03           H  
ATOM   3185  CA  ILE A 199      -9.780 -11.971  -6.819  1.00 90.03           C  
ATOM   3186  HA  ILE A 199      -8.800 -12.438  -6.920  1.00 90.03           H  
ATOM   3187  C   ILE A 199     -10.670 -12.973  -6.088  1.00 90.03           C  
ATOM   3188  CB  ILE A 199      -9.600 -10.662  -6.016  1.00 90.03           C  
ATOM   3189  HB  ILE A 199     -10.523 -10.085  -6.075  1.00 90.03           H  
ATOM   3190  O   ILE A 199     -10.148 -13.950  -5.556  1.00 90.03           O  
ATOM   3191  CG1 ILE A 199      -8.448  -9.849  -6.638  1.00 90.03           C  
ATOM   3192 HG12 ILE A 199      -7.499 -10.353  -6.452  1.00 90.03           H  
ATOM   3193 HG13 ILE A 199      -8.596  -9.813  -7.717  1.00 90.03           H  
ATOM   3194  CG2 ILE A 199      -9.288 -10.940  -4.530  1.00 90.03           C  
ATOM   3195 HG21 ILE A 199      -9.168 -10.005  -3.982  1.00 90.03           H  
ATOM   3196 HG22 ILE A 199      -8.378 -11.532  -4.436  1.00 90.03           H  
ATOM   3197 HG23 ILE A 199     -10.109 -11.479  -4.058  1.00 90.03           H  
ATOM   3198  CD1 ILE A 199      -8.358  -8.408  -6.127  1.00 90.03           C  
ATOM   3199 HD11 ILE A 199      -8.099  -8.389  -5.068  1.00 90.03           H  
ATOM   3200 HD12 ILE A 199      -7.581  -7.877  -6.676  1.00 90.03           H  
ATOM   3201 HD13 ILE A 199      -9.311  -7.902  -6.281  1.00 90.03           H  
ATOM   3202  N   LEU A 200     -11.994 -12.782  -6.107  1.00 88.50           N  
ATOM   3203  H   LEU A 200     -12.359 -11.965  -6.576  1.00 88.50           H  
ATOM   3204  CA  LEU A 200     -12.949 -13.668  -5.441  1.00 88.50           C  
ATOM   3205  HA  LEU A 200     -12.710 -13.691  -4.377  1.00 88.50           H  
ATOM   3206  C   LEU A 200     -12.858 -15.099  -5.977  1.00 88.50           C  
ATOM   3207  CB  LEU A 200     -14.369 -13.106  -5.625  1.00 88.50           C  
ATOM   3208  HB2 LEU A 200     -14.566 -12.993  -6.691  1.00 88.50           H  
ATOM   3209  HB3 LEU A 200     -14.420 -12.115  -5.175  1.00 88.50           H  
ATOM   3210  O   LEU A 200     -12.683 -16.043  -5.206  1.00 88.50           O  
ATOM   3211  CG  LEU A 200     -15.477 -13.990  -5.020  1.00 88.50           C  
ATOM   3212  HG  LEU A 200     -15.451 -14.974  -5.487  1.00 88.50           H  
ATOM   3213  CD1 LEU A 200     -15.330 -14.172  -3.508  1.00 88.50           C  
ATOM   3214 HD11 LEU A 200     -15.327 -13.200  -3.016  1.00 88.50           H  
ATOM   3215 HD12 LEU A 200     -14.403 -14.696  -3.275  1.00 88.50           H  
ATOM   3216 HD13 LEU A 200     -16.168 -14.755  -3.126  1.00 88.50           H  
ATOM   3217  CD2 LEU A 200     -16.845 -13.383  -5.317  1.00 88.50           C  
ATOM   3218 HD21 LEU A 200     -16.976 -13.278  -6.394  1.00 88.50           H  
ATOM   3219 HD22 LEU A 200     -16.931 -12.402  -4.849  1.00 88.50           H  
ATOM   3220 HD23 LEU A 200     -17.631 -14.031  -4.931  1.00 88.50           H  
ATOM   3221  N   SER A 201     -12.928 -15.269  -7.298  1.00 91.72           N  
ATOM   3222  H   SER A 201     -13.081 -14.462  -7.885  1.00 91.72           H  
ATOM   3223  CA  SER A 201     -12.806 -16.584  -7.931  1.00 91.72           C  
ATOM   3224  HA  SER A 201     -13.523 -17.259  -7.463  1.00 91.72           H  
ATOM   3225  C   SER A 201     -11.413 -17.185  -7.720  1.00 91.72           C  
ATOM   3226  CB  SER A 201     -13.150 -16.504  -9.424  1.00 91.72           C  
ATOM   3227  HB2 SER A 201     -14.161 -16.115  -9.545  1.00 91.72           H  
ATOM   3228  HB3 SER A 201     -13.112 -17.507  -9.849  1.00 91.72           H  
ATOM   3229  O   SER A 201     -11.276 -18.395  -7.545  1.00 91.72           O  
ATOM   3230  OG  SER A 201     -12.244 -15.670 -10.118  1.00 91.72           O  
ATOM   3231  HG  SER A 201     -12.678 -14.814 -10.159  1.00 91.72           H  
ATOM   3232  N   SER A 202     -10.366 -16.356  -7.656  1.00 94.38           N  
ATOM   3233  H   SER A 202     -10.524 -15.374  -7.832  1.00 94.38           H  
ATOM   3234  CA  SER A 202      -9.008 -16.814  -7.340  1.00 94.38           C  
ATOM   3235  HA  SER A 202      -8.830 -17.724  -7.913  1.00 94.38           H  
ATOM   3236  C   SER A 202      -8.807 -17.163  -5.863  1.00 94.38           C  
ATOM   3237  CB  SER A 202      -7.947 -15.810  -7.784  1.00 94.38           C  
ATOM   3238  HB2 SER A 202      -6.960 -16.204  -7.542  1.00 94.38           H  
ATOM   3239  HB3 SER A 202      -8.091 -14.861  -7.267  1.00 94.38           H  
ATOM   3240  O   SER A 202      -7.884 -17.914  -5.556  1.00 94.38           O  
ATOM   3241  OG  SER A 202      -8.033 -15.615  -9.179  1.00 94.38           O  
ATOM   3242  HG  SER A 202      -8.737 -14.970  -9.278  1.00 94.38           H  
ATOM   3243  N   ALA A 203      -9.661 -16.681  -4.958  1.00 93.52           N  
ATOM   3244  H   ALA A 203     -10.345 -16.002  -5.259  1.00 93.52           H  
ATOM   3245  CA  ALA A 203      -9.634 -17.006  -3.533  1.00 93.52           C  
ATOM   3246  HA  ALA A 203      -8.595 -17.070  -3.211  1.00 93.52           H  
ATOM   3247  C   ALA A 203     -10.294 -18.363  -3.205  1.00 93.52           C  
ATOM   3248  CB  ALA A 203     -10.275 -15.851  -2.754  1.00 93.52           C  
ATOM   3249  HB1 ALA A 203     -10.198 -16.047  -1.685  1.00 93.52           H  
ATOM   3250  HB2 ALA A 203      -9.764 -14.915  -2.979  1.00 93.52           H  
ATOM   3251  HB3 ALA A 203     -11.329 -15.755  -3.017  1.00 93.52           H  
ATOM   3252  O   ALA A 203     -10.137 -18.869  -2.095  1.00 93.52           O  
ATOM   3253  N   GLN A 204     -10.994 -18.987  -4.159  1.00 93.61           N  
ATOM   3254  H   GLN A 204     -11.115 -18.521  -5.047  1.00 93.61           H  
ATOM   3255  CA  GLN A 204     -11.628 -20.299  -3.984  1.00 93.61           C  
ATOM   3256  HA  GLN A 204     -11.884 -20.437  -2.933  1.00 93.61           H  
ATOM   3257  C   GLN A 204     -10.687 -21.433  -4.388  1.00 93.61           C  
ATOM   3258  CB  GLN A 204     -12.919 -20.373  -4.814  1.00 93.61           C  
ATOM   3259  HB2 GLN A 204     -13.344 -21.373  -4.723  1.00 93.61           H  
ATOM   3260  HB3 GLN A 204     -12.682 -20.206  -5.865  1.00 93.61           H  
ATOM   3261  O   GLN A 204     -10.193 -21.449  -5.512  1.00 93.61           O  
ATOM   3262  CG  GLN A 204     -13.974 -19.346  -4.379  1.00 93.61           C  
ATOM   3263  HG2 GLN A 204     -13.582 -18.340  -4.525  1.00 93.61           H  
ATOM   3264  HG3 GLN A 204     -14.854 -19.450  -5.014  1.00 93.61           H  
ATOM   3265  CD  GLN A 204     -14.411 -19.511  -2.927  1.00 93.61           C  
ATOM   3266  NE2 GLN A 204     -14.828 -18.447  -2.279  1.00 93.61           N  
ATOM   3267 HE21 GLN A 204     -14.840 -17.543  -2.729  1.00 93.61           H  
ATOM   3268 HE22 GLN A 204     -15.111 -18.586  -1.319  1.00 93.61           H  
ATOM   3269  OE1 GLN A 204     -14.382 -20.588  -2.351  1.00 93.61           O  
ATOM   3270  N   ILE A 205     -10.440 -22.405  -3.508  1.00 95.24           N  
ATOM   3271  H   ILE A 205     -10.903 -22.370  -2.611  1.00 95.24           H  
ATOM   3272  CA  ILE A 205      -9.580 -23.558  -3.823  1.00 95.24           C  
ATOM   3273  HA  ILE A 205      -8.792 -23.232  -4.502  1.00 95.24           H  
ATOM   3274  C   ILE A 205     -10.404 -24.637  -4.545  1.00 95.24           C  
ATOM   3275  CB  ILE A 205      -8.883 -24.113  -2.559  1.00 95.24           C  
ATOM   3276  HB  ILE A 205      -9.644 -24.505  -1.884  1.00 95.24           H  
ATOM   3277  O   ILE A 205     -11.297 -25.247  -3.951  1.00 95.24           O  
ATOM   3278  CG1 ILE A 205      -8.066 -23.035  -1.816  1.00 95.24           C  
ATOM   3279 HG12 ILE A 205      -7.255 -22.705  -2.465  1.00 95.24           H  
ATOM   3280 HG13 ILE A 205      -8.711 -22.184  -1.596  1.00 95.24           H  
ATOM   3281  CG2 ILE A 205      -7.935 -25.254  -2.961  1.00 95.24           C  
ATOM   3282 HG21 ILE A 205      -8.465 -25.974  -3.584  1.00 95.24           H  
ATOM   3283 HG22 ILE A 205      -7.099 -24.857  -3.538  1.00 95.24           H  
ATOM   3284 HG23 ILE A 205      -7.557 -25.766  -2.077  1.00 95.24           H  
ATOM   3285  CD1 ILE A 205      -7.454 -23.489  -0.486  1.00 95.24           C  
ATOM   3286 HD11 ILE A 205      -7.009 -22.628   0.012  1.00 95.24           H  
ATOM   3287 HD12 ILE A 205      -6.674 -24.231  -0.655  1.00 95.24           H  
ATOM   3288 HD13 ILE A 205      -8.229 -23.908   0.156  1.00 95.24           H  
ATOM   3289  N   THR A 206     -10.068 -24.927  -5.801  1.00 95.84           N  
ATOM   3290  H   THR A 206      -9.319 -24.411  -6.241  1.00 95.84           H  
ATOM   3291  CA  THR A 206     -10.701 -25.991  -6.604  1.00 95.84           C  
ATOM   3292  HA  THR A 206     -11.775 -25.985  -6.416  1.00 95.84           H  
ATOM   3293  C   THR A 206     -10.177 -27.385  -6.239  1.00 95.84           C  
ATOM   3294  CB  THR A 206     -10.501 -25.735  -8.103  1.00 95.84           C  
ATOM   3295  HB  THR A 206     -11.004 -26.513  -8.677  1.00 95.84           H  
ATOM   3296  O   THR A 206      -9.219 -27.543  -5.468  1.00 95.84           O  
ATOM   3297  CG2 THR A 206     -11.071 -24.378  -8.511  1.00 95.84           C  
ATOM   3298 HG21 THR A 206     -10.425 -23.568  -8.173  1.00 95.84           H  
ATOM   3299 HG22 THR A 206     -12.070 -24.249  -8.096  1.00 95.84           H  
ATOM   3300 HG23 THR A 206     -11.148 -24.344  -9.598  1.00 95.84           H  
ATOM   3301  OG1 THR A 206      -9.117 -25.790  -8.351  1.00 95.84           O  
ATOM   3302  HG1 THR A 206      -8.944 -25.396  -9.210  1.00 95.84           H  
ATOM   3303  N   LEU A 207     -10.801 -28.449  -6.760  1.00 97.73           N  
ATOM   3304  H   LEU A 207     -11.515 -28.320  -7.463  1.00 97.73           H  
ATOM   3305  CA  LEU A 207     -10.261 -29.799  -6.583  1.00 97.73           C  
ATOM   3306  HA  LEU A 207     -10.034 -29.942  -5.527  1.00 97.73           H  
ATOM   3307  C   LEU A 207      -8.950 -29.969  -7.359  1.00 97.73           C  
ATOM   3308  CB  LEU A 207     -11.313 -30.831  -7.006  1.00 97.73           C  
ATOM   3309  HB2 LEU A 207     -11.515 -30.706  -8.069  1.00 97.73           H  
ATOM   3310  HB3 LEU A 207     -12.238 -30.637  -6.463  1.00 97.73           H  
ATOM   3311  O   LEU A 207      -7.991 -30.518  -6.812  1.00 97.73           O  
ATOM   3312  CG  LEU A 207     -10.884 -32.289  -6.783  1.00 97.73           C  
ATOM   3313  HG  LEU A 207      -9.978 -32.509  -7.348  1.00 97.73           H  
ATOM   3314  CD1 LEU A 207     -10.638 -32.607  -5.307  1.00 97.73           C  
ATOM   3315 HD11 LEU A 207      -9.749 -32.082  -4.958  1.00 97.73           H  
ATOM   3316 HD12 LEU A 207     -11.502 -32.321  -4.708  1.00 97.73           H  
ATOM   3317 HD13 LEU A 207     -10.463 -33.678  -5.202  1.00 97.73           H  
ATOM   3318  CD2 LEU A 207     -12.000 -33.198  -7.287  1.00 97.73           C  
ATOM   3319 HD21 LEU A 207     -12.118 -33.044  -8.360  1.00 97.73           H  
ATOM   3320 HD22 LEU A 207     -12.933 -32.949  -6.782  1.00 97.73           H  
ATOM   3321 HD23 LEU A 207     -11.750 -34.243  -7.102  1.00 97.73           H  
ATOM   3322  N   LYS A 208      -8.881 -29.452  -8.589  1.00 97.41           N  
ATOM   3323  H   LYS A 208      -9.738 -29.133  -9.016  1.00 97.41           H  
ATOM   3324  CA  LYS A 208      -7.671 -29.393  -9.410  1.00 97.41           C  
ATOM   3325  HA  LYS A 208      -7.371 -30.409  -9.671  1.00 97.41           H  
ATOM   3326  C   LYS A 208      -6.515 -28.745  -8.667  1.00 97.41           C  
ATOM   3327  CB  LYS A 208      -8.001 -28.622 -10.692  1.00 97.41           C  
ATOM   3328  HB2 LYS A 208      -8.399 -27.642 -10.431  1.00 97.41           H  
ATOM   3329  HB3 LYS A 208      -8.768 -29.170 -11.239  1.00 97.41           H  
ATOM   3330  O   LYS A 208      -5.431 -29.324  -8.638  1.00 97.41           O  
ATOM   3331  CG  LYS A 208      -6.797 -28.449 -11.621  1.00 97.41           C  
ATOM   3332  HG2 LYS A 208      -6.453 -29.429 -11.954  1.00 97.41           H  
ATOM   3333  HG3 LYS A 208      -5.984 -27.929 -11.114  1.00 97.41           H  
ATOM   3334  CD  LYS A 208      -7.237 -27.619 -12.822  1.00 97.41           C  
ATOM   3335  HD2 LYS A 208      -8.131 -28.058 -13.265  1.00 97.41           H  
ATOM   3336  HD3 LYS A 208      -7.479 -26.614 -12.476  1.00 97.41           H  
ATOM   3337  CE  LYS A 208      -6.127 -27.561 -13.866  1.00 97.41           C  
ATOM   3338  HE2 LYS A 208      -5.971 -28.561 -14.272  1.00 97.41           H  
ATOM   3339  HE3 LYS A 208      -5.207 -27.233 -13.383  1.00 97.41           H  
ATOM   3340  NZ  LYS A 208      -6.518 -26.614 -14.931  1.00 97.41           N  
ATOM   3341  HZ1 LYS A 208      -6.705 -25.715 -14.511  1.00 97.41           H  
ATOM   3342  HZ2 LYS A 208      -7.376 -26.921 -15.366  1.00 97.41           H  
ATOM   3343  HZ3 LYS A 208      -5.790 -26.522 -15.625  1.00 97.41           H  
ATOM   3344  N   GLU A 209      -6.733 -27.594  -8.034  1.00 97.27           N  
ATOM   3345  H   GLU A 209      -7.625 -27.135  -8.151  1.00 97.27           H  
ATOM   3346  CA  GLU A 209      -5.700 -26.919  -7.248  1.00 97.27           C  
ATOM   3347  HA  GLU A 209      -4.825 -26.768  -7.880  1.00 97.27           H  
ATOM   3348  C   GLU A 209      -5.259 -27.767  -6.048  1.00 97.27           C  
ATOM   3349  CB  GLU A 209      -6.195 -25.540  -6.802  1.00 97.27           C  
ATOM   3350  HB2 GLU A 209      -6.523 -24.982  -7.679  1.00 97.27           H  
ATOM   3351  HB3 GLU A 209      -7.035 -25.661  -6.118  1.00 97.27           H  
ATOM   3352  O   GLU A 209      -4.060 -27.913  -5.816  1.00 97.27           O  
ATOM   3353  CG  GLU A 209      -5.070 -24.758  -6.109  1.00 97.27           C  
ATOM   3354  HG2 GLU A 209      -4.699 -25.348  -5.271  1.00 97.27           H  
ATOM   3355  HG3 GLU A 209      -4.252 -24.603  -6.812  1.00 97.27           H  
ATOM   3356  CD  GLU A 209      -5.530 -23.412  -5.553  1.00 97.27           C  
ATOM   3357  OE1 GLU A 209      -4.835 -22.871  -4.663  1.00 97.27           O  
ATOM   3358  OE2 GLU A 209      -6.604 -22.918  -5.952  1.00 97.27           O  
ATOM   3359  N   ARG A 210      -6.190 -28.399  -5.316  1.00 97.31           N  
ATOM   3360  H   ARG A 210      -7.160 -28.246  -5.552  1.00 97.31           H  
ATOM   3361  CA  ARG A 210      -5.832 -29.310  -4.211  1.00 97.31           C  
ATOM   3362  HA  ARG A 210      -5.231 -28.759  -3.488  1.00 97.31           H  
ATOM   3363  C   ARG A 210      -4.938 -30.455  -4.678  1.00 97.31           C  
ATOM   3364  CB  ARG A 210      -7.082 -29.868  -3.514  1.00 97.31           C  
ATOM   3365  HB2 ARG A 210      -7.837 -30.148  -4.249  1.00 97.31           H  
ATOM   3366  HB3 ARG A 210      -6.803 -30.758  -2.950  1.00 97.31           H  
ATOM   3367  O   ARG A 210      -3.894 -30.696  -4.077  1.00 97.31           O  
ATOM   3368  CG  ARG A 210      -7.655 -28.845  -2.534  1.00 97.31           C  
ATOM   3369  HG2 ARG A 210      -6.868 -28.546  -1.841  1.00 97.31           H  
ATOM   3370  HG3 ARG A 210      -7.986 -27.969  -3.092  1.00 97.31           H  
ATOM   3371  CD  ARG A 210      -8.824 -29.402  -1.720  1.00 97.31           C  
ATOM   3372  HD2 ARG A 210      -8.597 -30.423  -1.414  1.00 97.31           H  
ATOM   3373  HD3 ARG A 210      -8.929 -28.787  -0.826  1.00 97.31           H  
ATOM   3374  NE  ARG A 210     -10.088 -29.353  -2.473  1.00 97.31           N  
ATOM   3375  HE  ARG A 210     -10.073 -28.845  -3.345  1.00 97.31           H  
ATOM   3376  NH1 ARG A 210     -11.378 -30.391  -0.880  1.00 97.31           N  
ATOM   3377 HH11 ARG A 210     -10.545 -30.567  -0.337  1.00 97.31           H  
ATOM   3378 HH12 ARG A 210     -12.280 -30.684  -0.535  1.00 97.31           H  
ATOM   3379  NH2 ARG A 210     -12.342 -29.532  -2.707  1.00 97.31           N  
ATOM   3380 HH21 ARG A 210     -12.276 -28.960  -3.536  1.00 97.31           H  
ATOM   3381 HH22 ARG A 210     -13.249 -29.719  -2.303  1.00 97.31           H  
ATOM   3382  CZ  ARG A 210     -11.259 -29.764  -2.021  1.00 97.31           C  
ATOM   3383  N   VAL A 211      -5.318 -31.133  -5.760  1.00 98.41           N  
ATOM   3384  H   VAL A 211      -6.181 -30.857  -6.206  1.00 98.41           H  
ATOM   3385  CA  VAL A 211      -4.533 -32.233  -6.344  1.00 98.41           C  
ATOM   3386  HA  VAL A 211      -4.335 -32.977  -5.572  1.00 98.41           H  
ATOM   3387  C   VAL A 211      -3.176 -31.731  -6.841  1.00 98.41           C  
ATOM   3388  CB  VAL A 211      -5.327 -32.910  -7.477  1.00 98.41           C  
ATOM   3389  HB  VAL A 211      -5.645 -32.151  -8.191  1.00 98.41           H  
ATOM   3390  O   VAL A 211      -2.150 -32.356  -6.569  1.00 98.41           O  
ATOM   3391  CG1 VAL A 211      -4.500 -33.961  -8.235  1.00 98.41           C  
ATOM   3392 HG11 VAL A 211      -3.991 -34.629  -7.541  1.00 98.41           H  
ATOM   3393 HG12 VAL A 211      -5.142 -34.534  -8.905  1.00 98.41           H  
ATOM   3394 HG13 VAL A 211      -3.737 -33.470  -8.839  1.00 98.41           H  
ATOM   3395  CG2 VAL A 211      -6.581 -33.601  -6.926  1.00 98.41           C  
ATOM   3396 HG21 VAL A 211      -6.309 -34.382  -6.216  1.00 98.41           H  
ATOM   3397 HG22 VAL A 211      -7.226 -32.883  -6.419  1.00 98.41           H  
ATOM   3398 HG23 VAL A 211      -7.144 -34.037  -7.752  1.00 98.41           H  
ATOM   3399  N   TYR A 212      -3.150 -30.579  -7.516  1.00 98.18           N  
ATOM   3400  H   TYR A 212      -4.024 -30.109  -7.705  1.00 98.18           H  
ATOM   3401  CA  TYR A 212      -1.925 -29.947  -8.000  1.00 98.18           C  
ATOM   3402  HA  TYR A 212      -1.407 -30.639  -8.664  1.00 98.18           H  
ATOM   3403  C   TYR A 212      -0.968 -29.613  -6.851  1.00 98.18           C  
ATOM   3404  CB  TYR A 212      -2.283 -28.686  -8.800  1.00 98.18           C  
ATOM   3405  HB2 TYR A 212      -2.828 -27.995  -8.157  1.00 98.18           H  
ATOM   3406  HB3 TYR A 212      -2.948 -28.955  -9.621  1.00 98.18           H  
ATOM   3407  O   TYR A 212       0.223 -29.902  -6.954  1.00 98.18           O  
ATOM   3408  CG  TYR A 212      -1.076 -27.965  -9.361  1.00 98.18           C  
ATOM   3409  CD1 TYR A 212      -0.382 -27.046  -8.550  1.00 98.18           C  
ATOM   3410  HD1 TYR A 212      -0.730 -26.826  -7.551  1.00 98.18           H  
ATOM   3411  CD2 TYR A 212      -0.632 -28.222 -10.674  1.00 98.18           C  
ATOM   3412  HD2 TYR A 212      -1.158 -28.922 -11.306  1.00 98.18           H  
ATOM   3413  CE1 TYR A 212       0.776 -26.415  -9.032  1.00 98.18           C  
ATOM   3414  HE1 TYR A 212       1.313 -25.724  -8.400  1.00 98.18           H  
ATOM   3415  CE2 TYR A 212       0.505 -27.560 -11.172  1.00 98.18           C  
ATOM   3416  HE2 TYR A 212       0.842 -27.734 -12.183  1.00 98.18           H  
ATOM   3417  OH  TYR A 212       2.320 -26.026 -10.809  1.00 98.18           O  
ATOM   3418  HH  TYR A 212       2.670 -25.446 -10.129  1.00 98.18           H  
ATOM   3419  CZ  TYR A 212       1.224 -26.675 -10.342  1.00 98.18           C  
ATOM   3420  N   ASN A 213      -1.472 -29.052  -5.749  1.00 96.59           N  
ATOM   3421  H   ASN A 213      -2.448 -28.791  -5.755  1.00 96.59           H  
ATOM   3422  CA  ASN A 213      -0.673 -28.682  -4.581  1.00 96.59           C  
ATOM   3423  HA  ASN A 213       0.172 -28.076  -4.909  1.00 96.59           H  
ATOM   3424  C   ASN A 213      -0.085 -29.913  -3.882  1.00 96.59           C  
ATOM   3425  CB  ASN A 213      -1.536 -27.838  -3.625  1.00 96.59           C  
ATOM   3426  HB2 ASN A 213      -1.014 -27.730  -2.674  1.00 96.59           H  
ATOM   3427  HB3 ASN A 213      -2.484 -28.344  -3.441  1.00 96.59           H  
ATOM   3428  O   ASN A 213       1.088 -29.896  -3.510  1.00 96.59           O  
ATOM   3429  CG  ASN A 213      -1.810 -26.436  -4.150  1.00 96.59           C  
ATOM   3430  ND2 ASN A 213      -2.746 -25.730  -3.559  1.00 96.59           N  
ATOM   3431 HD21 ASN A 213      -3.325 -26.136  -2.838  1.00 96.59           H  
ATOM   3432 HD22 ASN A 213      -2.966 -24.837  -3.978  1.00 96.59           H  
ATOM   3433  OD1 ASN A 213      -1.167 -25.950  -5.066  1.00 96.59           O  
ATOM   3434  N   ILE A 214      -0.851 -31.005  -3.770  1.00 97.36           N  
ATOM   3435  H   ILE A 214      -1.813 -30.950  -4.073  1.00 97.36           H  
ATOM   3436  CA  ILE A 214      -0.352 -32.282  -3.237  1.00 97.36           C  
ATOM   3437  HA  ILE A 214       0.039 -32.115  -2.233  1.00 97.36           H  
ATOM   3438  C   ILE A 214       0.815 -32.786  -4.089  1.00 97.36           C  
ATOM   3439  CB  ILE A 214      -1.494 -33.321  -3.147  1.00 97.36           C  
ATOM   3440  HB  ILE A 214      -2.023 -33.347  -4.099  1.00 97.36           H  
ATOM   3441  O   ILE A 214       1.895 -33.051  -3.563  1.00 97.36           O  
ATOM   3442  CG1 ILE A 214      -2.482 -32.906  -2.036  1.00 97.36           C  
ATOM   3443 HG12 ILE A 214      -2.693 -31.839  -2.107  1.00 97.36           H  
ATOM   3444 HG13 ILE A 214      -2.027 -33.081  -1.061  1.00 97.36           H  
ATOM   3445  CG2 ILE A 214      -0.954 -34.733  -2.853  1.00 97.36           C  
ATOM   3446 HG21 ILE A 214      -0.327 -35.088  -3.672  1.00 97.36           H  
ATOM   3447 HG22 ILE A 214      -0.371 -34.724  -1.932  1.00 97.36           H  
ATOM   3448 HG23 ILE A 214      -1.773 -35.445  -2.743  1.00 97.36           H  
ATOM   3449  CD1 ILE A 214      -3.823 -33.641  -2.106  1.00 97.36           C  
ATOM   3450 HD11 ILE A 214      -3.699 -34.707  -1.913  1.00 97.36           H  
ATOM   3451 HD12 ILE A 214      -4.278 -33.493  -3.085  1.00 97.36           H  
ATOM   3452 HD13 ILE A 214      -4.482 -33.225  -1.343  1.00 97.36           H  
ATOM   3453  N   ILE A 215       0.642 -32.852  -5.410  1.00 97.90           N  
ATOM   3454  H   ILE A 215      -0.260 -32.605  -5.791  1.00 97.90           H  
ATOM   3455  CA  ILE A 215       1.692 -33.338  -6.316  1.00 97.90           C  
ATOM   3456  HA  ILE A 215       2.031 -34.309  -5.955  1.00 97.90           H  
ATOM   3457  C   ILE A 215       2.911 -32.403  -6.291  1.00 97.90           C  
ATOM   3458  CB  ILE A 215       1.120 -33.533  -7.736  1.00 97.90           C  
ATOM   3459  HB  ILE A 215       0.662 -32.596  -8.055  1.00 97.90           H  
ATOM   3460  O   ILE A 215       4.044 -32.873  -6.194  1.00 97.90           O  
ATOM   3461  CG1 ILE A 215       0.042 -34.646  -7.724  1.00 97.90           C  
ATOM   3462 HG12 ILE A 215      -0.622 -34.518  -6.869  1.00 97.90           H  
ATOM   3463 HG13 ILE A 215       0.519 -35.620  -7.616  1.00 97.90           H  
ATOM   3464  CG2 ILE A 215       2.244 -33.892  -8.727  1.00 97.90           C  
ATOM   3465 HG21 ILE A 215       1.838 -34.016  -9.731  1.00 97.90           H  
ATOM   3466 HG22 ILE A 215       2.984 -33.093  -8.782  1.00 97.90           H  
ATOM   3467 HG23 ILE A 215       2.738 -34.812  -8.417  1.00 97.90           H  
ATOM   3468  CD1 ILE A 215      -0.842 -34.646  -8.973  1.00 97.90           C  
ATOM   3469 HD11 ILE A 215      -1.658 -35.356  -8.836  1.00 97.90           H  
ATOM   3470 HD12 ILE A 215      -0.268 -34.940  -9.852  1.00 97.90           H  
ATOM   3471 HD13 ILE A 215      -1.262 -33.652  -9.121  1.00 97.90           H  
ATOM   3472  N   SER A 216       2.691 -31.087  -6.321  1.00 96.69           N  
ATOM   3473  H   SER A 216       1.735 -30.772  -6.399  1.00 96.69           H  
ATOM   3474  CA  SER A 216       3.749 -30.066  -6.328  1.00 96.69           C  
ATOM   3475  HA  SER A 216       4.460 -30.302  -7.120  1.00 96.69           H  
ATOM   3476  C   SER A 216       4.535 -29.992  -5.020  1.00 96.69           C  
ATOM   3477  CB  SER A 216       3.167 -28.682  -6.618  1.00 96.69           C  
ATOM   3478  HB2 SER A 216       2.447 -28.409  -5.847  1.00 96.69           H  
ATOM   3479  HB3 SER A 216       3.975 -27.950  -6.625  1.00 96.69           H  
ATOM   3480  O   SER A 216       5.684 -29.558  -5.035  1.00 96.69           O  
ATOM   3481  OG  SER A 216       2.539 -28.684  -7.880  1.00 96.69           O  
ATOM   3482  HG  SER A 216       1.646 -29.012  -7.756  1.00 96.69           H  
ATOM   3483  N   SER A 217       3.963 -30.449  -3.901  1.00 94.58           N  
ATOM   3484  H   SER A 217       2.987 -30.707  -3.925  1.00 94.58           H  
ATOM   3485  CA  SER A 217       4.684 -30.568  -2.627  1.00 94.58           C  
ATOM   3486  HA  SER A 217       5.162 -29.612  -2.410  1.00 94.58           H  
ATOM   3487  C   SER A 217       5.783 -31.638  -2.668  1.00 94.58           C  
ATOM   3488  CB  SER A 217       3.707 -30.878  -1.487  1.00 94.58           C  
ATOM   3489  HB2 SER A 217       2.834 -30.230  -1.557  1.00 94.58           H  
ATOM   3490  HB3 SER A 217       4.207 -30.676  -0.539  1.00 94.58           H  
ATOM   3491  O   SER A 217       6.733 -31.600  -1.891  1.00 94.58           O  
ATOM   3492  OG  SER A 217       3.308 -32.238  -1.489  1.00 94.58           O  
ATOM   3493  HG  SER A 217       2.756 -32.427  -2.251  1.00 94.58           H  
ATOM   3494  N   SER A 218       5.666 -32.618  -3.568  1.00 96.46           N  
ATOM   3495  H   SER A 218       4.863 -32.596  -4.180  1.00 96.46           H  
ATOM   3496  CA  SER A 218       6.634 -33.705  -3.742  1.00 96.46           C  
ATOM   3497  HA  SER A 218       7.634 -33.344  -3.502  1.00 96.46           H  
ATOM   3498  C   SER A 218       6.637 -34.186  -5.197  1.00 96.46           C  
ATOM   3499  CB  SER A 218       6.308 -34.849  -2.779  1.00 96.46           C  
ATOM   3500  HB2 SER A 218       5.256 -35.117  -2.873  1.00 96.46           H  
ATOM   3501  HB3 SER A 218       6.917 -35.719  -3.022  1.00 96.46           H  
ATOM   3502  O   SER A 218       6.189 -35.298  -5.482  1.00 96.46           O  
ATOM   3503  OG  SER A 218       6.585 -34.466  -1.450  1.00 96.46           O  
ATOM   3504  HG  SER A 218       6.480 -33.515  -1.371  1.00 96.46           H  
ATOM   3505  N   PRO A 219       7.138 -33.376  -6.145  1.00 95.35           N  
ATOM   3506  CA  PRO A 219       6.996 -33.643  -7.576  1.00 95.35           C  
ATOM   3507  HA  PRO A 219       5.950 -33.844  -7.807  1.00 95.35           H  
ATOM   3508  C   PRO A 219       7.821 -34.851  -8.037  1.00 95.35           C  
ATOM   3509  CB  PRO A 219       7.417 -32.342  -8.266  1.00 95.35           C  
ATOM   3510  HB2 PRO A 219       7.913 -32.520  -9.221  1.00 95.35           H  
ATOM   3511  HB3 PRO A 219       6.537 -31.716  -8.413  1.00 95.35           H  
ATOM   3512  O   PRO A 219       7.454 -35.508  -9.013  1.00 95.35           O  
ATOM   3513  CG  PRO A 219       8.350 -31.668  -7.259  1.00 95.35           C  
ATOM   3514  HG2 PRO A 219       8.301 -30.582  -7.330  1.00 95.35           H  
ATOM   3515  HG3 PRO A 219       9.370 -32.027  -7.401  1.00 95.35           H  
ATOM   3516  CD  PRO A 219       7.829 -32.123  -5.905  1.00 95.35           C  
ATOM   3517  HD2 PRO A 219       7.124 -31.386  -5.520  1.00 95.35           H  
ATOM   3518  HD3 PRO A 219       8.657 -32.248  -5.207  1.00 95.35           H  
ATOM   3519  N   SER A 220       8.903 -35.181  -7.321  1.00 96.47           N  
ATOM   3520  H   SER A 220       9.163 -34.605  -6.534  1.00 96.47           H  
ATOM   3521  CA  SER A 220       9.722 -36.369  -7.578  1.00 96.47           C  
ATOM   3522  HA  SER A 220       9.913 -36.412  -8.650  1.00 96.47           H  
ATOM   3523  C   SER A 220       9.044 -37.682  -7.189  1.00 96.47           C  
ATOM   3524  CB  SER A 220      11.071 -36.263  -6.863  1.00 96.47           C  
ATOM   3525  HB2 SER A 220      11.654 -37.163  -7.062  1.00 96.47           H  
ATOM   3526  HB3 SER A 220      11.620 -35.401  -7.242  1.00 96.47           H  
ATOM   3527  O   SER A 220       9.389 -38.729  -7.738  1.00 96.47           O  
ATOM   3528  OG  SER A 220      10.864 -36.122  -5.469  1.00 96.47           O  
ATOM   3529  HG  SER A 220      11.693 -36.299  -5.019  1.00 96.47           H  
ATOM   3530  N   ARG A 221       8.054 -37.650  -6.285  1.00 96.92           N  
ATOM   3531  H   ARG A 221       7.755 -36.752  -5.934  1.00 96.92           H  
ATOM   3532  CA  ARG A 221       7.297 -38.844  -5.901  1.00 96.92           C  
ATOM   3533  HA  ARG A 221       8.018 -39.614  -5.626  1.00 96.92           H  
ATOM   3534  C   ARG A 221       6.504 -39.363  -7.103  1.00 96.92           C  
ATOM   3535  CB  ARG A 221       6.421 -38.544  -4.670  1.00 96.92           C  
ATOM   3536  HB2 ARG A 221       7.068 -38.256  -3.842  1.00 96.92           H  
ATOM   3537  HB3 ARG A 221       5.765 -37.704  -4.899  1.00 96.92           H  
ATOM   3538  O   ARG A 221       5.928 -38.596  -7.876  1.00 96.92           O  
ATOM   3539  CG  ARG A 221       5.547 -39.731  -4.235  1.00 96.92           C  
ATOM   3540  HG2 ARG A 221       6.176 -40.605  -4.063  1.00 96.92           H  
ATOM   3541  HG3 ARG A 221       4.832 -39.956  -5.026  1.00 96.92           H  
ATOM   3542  CD  ARG A 221       4.764 -39.417  -2.957  1.00 96.92           C  
ATOM   3543  HD2 ARG A 221       4.230 -38.476  -3.093  1.00 96.92           H  
ATOM   3544  HD3 ARG A 221       5.464 -39.302  -2.129  1.00 96.92           H  
ATOM   3545  NE  ARG A 221       3.798 -40.489  -2.650  1.00 96.92           N  
ATOM   3546  HE  ARG A 221       3.757 -41.274  -3.283  1.00 96.92           H  
ATOM   3547  NH1 ARG A 221       2.811 -39.511  -0.820  1.00 96.92           N  
ATOM   3548 HH11 ARG A 221       2.110 -39.535  -0.094  1.00 96.92           H  
ATOM   3549 HH12 ARG A 221       3.307 -38.654  -1.023  1.00 96.92           H  
ATOM   3550  NH2 ARG A 221       2.154 -41.539  -1.483  1.00 96.92           N  
ATOM   3551 HH21 ARG A 221       1.466 -41.549  -0.744  1.00 96.92           H  
ATOM   3552 HH22 ARG A 221       2.131 -42.277  -2.172  1.00 96.92           H  
ATOM   3553  CZ  ARG A 221       2.929 -40.506  -1.654  1.00 96.92           C  
ATOM   3554  N   GLN A 222       6.466 -40.685  -7.238  1.00 96.37           N  
ATOM   3555  H   GLN A 222       7.002 -41.242  -6.587  1.00 96.37           H  
ATOM   3556  CA  GLN A 222       5.646 -41.396  -8.220  1.00 96.37           C  
ATOM   3557  HA  GLN A 222       5.650 -40.852  -9.164  1.00 96.37           H  
ATOM   3558  C   GLN A 222       4.194 -41.465  -7.732  1.00 96.37           C  
ATOM   3559  CB  GLN A 222       6.240 -42.795  -8.458  1.00 96.37           C  
ATOM   3560  HB2 GLN A 222       5.531 -43.399  -9.024  1.00 96.37           H  
ATOM   3561  HB3 GLN A 222       6.388 -43.279  -7.492  1.00 96.37           H  
ATOM   3562  O   GLN A 222       3.740 -42.504  -7.258  1.00 96.37           O  
ATOM   3563  CG  GLN A 222       7.578 -42.787  -9.211  1.00 96.37           C  
ATOM   3564  HG2 GLN A 222       8.102 -43.711  -8.968  1.00 96.37           H  
ATOM   3565  HG3 GLN A 222       8.208 -41.960  -8.882  1.00 96.37           H  
ATOM   3566  CD  GLN A 222       7.410 -42.716 -10.728  1.00 96.37           C  
ATOM   3567  NE2 GLN A 222       8.106 -43.551 -11.467  1.00 96.37           N  
ATOM   3568 HE21 GLN A 222       8.039 -43.441 -12.469  1.00 96.37           H  
ATOM   3569 HE22 GLN A 222       8.817 -44.137 -11.055  1.00 96.37           H  
ATOM   3570  OE1 GLN A 222       6.665 -41.911 -11.272  1.00 96.37           O  
ATOM   3571  N   TRP A 223       3.487 -40.336  -7.780  1.00 97.67           N  
ATOM   3572  H   TRP A 223       3.922 -39.510  -8.165  1.00 97.67           H  
ATOM   3573  CA  TRP A 223       2.099 -40.262  -7.328  1.00 97.67           C  
ATOM   3574  HA  TRP A 223       2.041 -40.650  -6.310  1.00 97.67           H  
ATOM   3575  C   TRP A 223       1.180 -41.116  -8.201  1.00 97.67           C  
ATOM   3576  CB  TRP A 223       1.607 -38.812  -7.316  1.00 97.67           C  
ATOM   3577  HB2 TRP A 223       0.536 -38.821  -7.115  1.00 97.67           H  
ATOM   3578  HB3 TRP A 223       1.738 -38.372  -8.305  1.00 97.67           H  
ATOM   3579  O   TRP A 223       1.217 -41.045  -9.431  1.00 97.67           O  
ATOM   3580  CG  TRP A 223       2.235 -37.929  -6.287  1.00 97.67           C  
ATOM   3581  CD1 TRP A 223       3.284 -37.096  -6.463  1.00 97.67           C  
ATOM   3582  HD1 TRP A 223       3.838 -36.963  -7.381  1.00 97.67           H  
ATOM   3583  CD2 TRP A 223       1.836 -37.777  -4.893  1.00 97.67           C  
ATOM   3584  CE2 TRP A 223       2.671 -36.793  -4.286  1.00 97.67           C  
ATOM   3585  CE3 TRP A 223       0.837 -38.366  -4.090  1.00 97.67           C  
ATOM   3586  HE3 TRP A 223       0.172 -39.096  -4.529  1.00 97.67           H  
ATOM   3587  NE1 TRP A 223       3.537 -36.416  -5.290  1.00 97.67           N  
ATOM   3588  HE1 TRP A 223       4.282 -35.739  -5.209  1.00 97.67           H  
ATOM   3589  CH2 TRP A 223       1.501 -37.004  -2.177  1.00 97.67           C  
ATOM   3590  HH2 TRP A 223       1.332 -36.675  -1.162  1.00 97.67           H  
ATOM   3591  CZ2 TRP A 223       2.515 -36.408  -2.947  1.00 97.67           C  
ATOM   3592  HZ2 TRP A 223       3.123 -35.619  -2.529  1.00 97.67           H  
ATOM   3593  CZ3 TRP A 223       0.668 -37.984  -2.747  1.00 97.67           C  
ATOM   3594  HZ3 TRP A 223      -0.133 -38.415  -2.164  1.00 97.67           H  
ATOM   3595  N   LYS A 224       0.292 -41.868  -7.555  1.00 98.27           N  
ATOM   3596  H   LYS A 224       0.411 -41.987  -6.559  1.00 98.27           H  
ATOM   3597  CA  LYS A 224      -0.846 -42.532  -8.191  1.00 98.27           C  
ATOM   3598  HA  LYS A 224      -0.730 -42.484  -9.273  1.00 98.27           H  
ATOM   3599  C   LYS A 224      -2.146 -41.814  -7.840  1.00 98.27           C  
ATOM   3600  CB  LYS A 224      -0.875 -44.007  -7.766  1.00 98.27           C  
ATOM   3601  HB2 LYS A 224      -0.957 -44.061  -6.681  1.00 98.27           H  
ATOM   3602  HB3 LYS A 224      -1.751 -44.490  -8.199  1.00 98.27           H  
ATOM   3603  O   LYS A 224      -2.246 -41.135  -6.820  1.00 98.27           O  
ATOM   3604  CG  LYS A 224       0.385 -44.761  -8.218  1.00 98.27           C  
ATOM   3605  HG2 LYS A 224       1.273 -44.287  -7.800  1.00 98.27           H  
ATOM   3606  HG3 LYS A 224       0.450 -44.741  -9.306  1.00 98.27           H  
ATOM   3607  CD  LYS A 224       0.334 -46.210  -7.731  1.00 98.27           C  
ATOM   3608  HD2 LYS A 224       0.246 -46.208  -6.644  1.00 98.27           H  
ATOM   3609  HD3 LYS A 224      -0.536 -46.709  -8.158  1.00 98.27           H  
ATOM   3610  CE  LYS A 224       1.616 -46.940  -8.141  1.00 98.27           C  
ATOM   3611  HE2 LYS A 224       2.464 -46.375  -7.753  1.00 98.27           H  
ATOM   3612  HE3 LYS A 224       1.686 -46.948  -9.228  1.00 98.27           H  
ATOM   3613  NZ  LYS A 224       1.636 -48.322  -7.603  1.00 98.27           N  
ATOM   3614  HZ1 LYS A 224       2.495 -48.792  -7.850  1.00 98.27           H  
ATOM   3615  HZ2 LYS A 224       0.853 -48.856  -7.952  1.00 98.27           H  
ATOM   3616  HZ3 LYS A 224       1.571 -48.293  -6.595  1.00 98.27           H  
ATOM   3617  N   LEU A 225      -3.175 -42.031  -8.662  1.00 98.37           N  
ATOM   3618  H   LEU A 225      -3.008 -42.557  -9.508  1.00 98.37           H  
ATOM   3619  CA  LEU A 225      -4.528 -41.541  -8.384  1.00 98.37           C  
ATOM   3620  HA  LEU A 225      -4.503 -40.452  -8.367  1.00 98.37           H  
ATOM   3621  C   LEU A 225      -5.028 -42.015  -7.007  1.00 98.37           C  
ATOM   3622  CB  LEU A 225      -5.468 -42.018  -9.509  1.00 98.37           C  
ATOM   3623  HB2 LEU A 225      -5.426 -43.106  -9.547  1.00 98.37           H  
ATOM   3624  HB3 LEU A 225      -5.104 -41.632 -10.461  1.00 98.37           H  
ATOM   3625  O   LEU A 225      -5.680 -41.244  -6.315  1.00 98.37           O  
ATOM   3626  CG  LEU A 225      -6.942 -41.597  -9.329  1.00 98.37           C  
ATOM   3627  HG  LEU A 225      -7.302 -41.890  -8.343  1.00 98.37           H  
ATOM   3628  CD1 LEU A 225      -7.141 -40.096  -9.512  1.00 98.37           C  
ATOM   3629 HD11 LEU A 225      -6.519 -39.542  -8.808  1.00 98.37           H  
ATOM   3630 HD12 LEU A 225      -6.882 -39.816 -10.533  1.00 98.37           H  
ATOM   3631 HD13 LEU A 225      -8.186 -39.844  -9.327  1.00 98.37           H  
ATOM   3632  CD2 LEU A 225      -7.815 -42.302 -10.366  1.00 98.37           C  
ATOM   3633 HD21 LEU A 225      -7.512 -42.014 -11.373  1.00 98.37           H  
ATOM   3634 HD22 LEU A 225      -8.857 -42.029 -10.203  1.00 98.37           H  
ATOM   3635 HD23 LEU A 225      -7.719 -43.382 -10.251  1.00 98.37           H  
ATOM   3636  N   THR A 226      -4.707 -43.256  -6.620  1.00 98.14           N  
ATOM   3637  H   THR A 226      -4.111 -43.814  -7.214  1.00 98.14           H  
ATOM   3638  CA  THR A 226      -5.022 -43.835  -5.300  1.00 98.14           C  
ATOM   3639  HA  THR A 226      -6.098 -43.823  -5.125  1.00 98.14           H  
ATOM   3640  C   THR A 226      -4.401 -43.028  -4.170  1.00 98.14           C  
ATOM   3641  CB  THR A 226      -4.530 -45.290  -5.202  1.00 98.14           C  
ATOM   3642  HB  THR A 226      -4.592 -45.632  -4.169  1.00 98.14           H  
ATOM   3643  O   THR A 226      -5.112 -42.619  -3.264  1.00 98.14           O  
ATOM   3644  CG2 THR A 226      -5.359 -46.230  -6.079  1.00 98.14           C  
ATOM   3645 HG21 THR A 226      -4.894 -47.216  -6.086  1.00 98.14           H  
ATOM   3646 HG22 THR A 226      -6.353 -46.332  -5.644  1.00 98.14           H  
ATOM   3647 HG23 THR A 226      -5.425 -45.854  -7.101  1.00 98.14           H  
ATOM   3648  OG1 THR A 226      -3.190 -45.397  -5.651  1.00 98.14           O  
ATOM   3649  HG1 THR A 226      -2.630 -45.294  -4.878  1.00 98.14           H  
ATOM   3650  N   ASP A 227      -3.112 -42.704  -4.282  1.00 98.21           N  
ATOM   3651  H   ASP A 227      -2.584 -43.072  -5.061  1.00 98.21           H  
ATOM   3652  CA  ASP A 227      -2.375 -41.994  -3.235  1.00 98.21           C  
ATOM   3653  HA  ASP A 227      -2.396 -42.586  -2.320  1.00 98.21           H  
ATOM   3654  C   ASP A 227      -2.995 -40.624  -2.945  1.00 98.21           C  
ATOM   3655  CB  ASP A 227      -0.918 -41.765  -3.666  1.00 98.21           C  
ATOM   3656  HB2 ASP A 227      -0.914 -41.049  -4.488  1.00 98.21           H  
ATOM   3657  HB3 ASP A 227      -0.379 -41.313  -2.834  1.00 98.21           H  
ATOM   3658  O   ASP A 227      -3.110 -40.220  -1.792  1.00 98.21           O  
ATOM   3659  CG  ASP A 227      -0.148 -43.000  -4.129  1.00 98.21           C  
ATOM   3660  OD1 ASP A 227      -0.508 -44.137  -3.766  1.00 98.21           O  
ATOM   3661  OD2 ASP A 227       0.824 -42.781  -4.886  1.00 98.21           O  
ATOM   3662  N   VAL A 228      -3.391 -39.899  -3.997  1.00 98.44           N  
ATOM   3663  H   VAL A 228      -3.261 -40.294  -4.918  1.00 98.44           H  
ATOM   3664  CA  VAL A 228      -4.023 -38.583  -3.851  1.00 98.44           C  
ATOM   3665  HA  VAL A 228      -3.481 -38.022  -3.090  1.00 98.44           H  
ATOM   3666  C   VAL A 228      -5.457 -38.708  -3.353  1.00 98.44           C  
ATOM   3667  CB  VAL A 228      -3.964 -37.782  -5.160  1.00 98.44           C  
ATOM   3668  HB  VAL A 228      -4.441 -38.345  -5.962  1.00 98.44           H  
ATOM   3669  O   VAL A 228      -5.857 -37.916  -2.507  1.00 98.44           O  
ATOM   3670  CG1 VAL A 228      -4.674 -36.431  -5.023  1.00 98.44           C  
ATOM   3671 HG11 VAL A 228      -4.575 -35.876  -5.956  1.00 98.44           H  
ATOM   3672 HG12 VAL A 228      -5.738 -36.571  -4.832  1.00 98.44           H  
ATOM   3673 HG13 VAL A 228      -4.234 -35.857  -4.208  1.00 98.44           H  
ATOM   3674  CG2 VAL A 228      -2.504 -37.505  -5.543  1.00 98.44           C  
ATOM   3675 HG21 VAL A 228      -2.455 -36.760  -6.337  1.00 98.44           H  
ATOM   3676 HG22 VAL A 228      -2.025 -38.426  -5.877  1.00 98.44           H  
ATOM   3677 HG23 VAL A 228      -1.962 -37.115  -4.682  1.00 98.44           H  
ATOM   3678  N   ALA A 229      -6.217 -39.684  -3.855  1.00 98.57           N  
ATOM   3679  H   ALA A 229      -5.802 -40.335  -4.507  1.00 98.57           H  
ATOM   3680  CA  ALA A 229      -7.589 -39.944  -3.428  1.00 98.57           C  
ATOM   3681  HA  ALA A 229      -8.195 -39.060  -3.623  1.00 98.57           H  
ATOM   3682  C   ALA A 229      -7.658 -40.216  -1.916  1.00 98.57           C  
ATOM   3683  CB  ALA A 229      -8.133 -41.107  -4.271  1.00 98.57           C  
ATOM   3684  HB1 ALA A 229      -9.196 -41.249  -4.077  1.00 98.57           H  
ATOM   3685  HB2 ALA A 229      -7.601 -42.026  -4.025  1.00 98.57           H  
ATOM   3686  HB3 ALA A 229      -8.014 -40.890  -5.332  1.00 98.57           H  
ATOM   3687  O   ALA A 229      -8.439 -39.566  -1.220  1.00 98.57           O  
ATOM   3688  N   ASP A 230      -6.762 -41.066  -1.407  1.00 97.98           N  
ATOM   3689  H   ASP A 230      -6.188 -41.605  -2.039  1.00 97.98           H  
ATOM   3690  CA  ASP A 230      -6.636 -41.358   0.022  1.00 97.98           C  
ATOM   3691  HA  ASP A 230      -7.594 -41.714   0.400  1.00 97.98           H  
ATOM   3692  C   ASP A 230      -6.256 -40.099   0.815  1.00 97.98           C  
ATOM   3693  CB  ASP A 230      -5.587 -42.465   0.235  1.00 97.98           C  
ATOM   3694  HB2 ASP A 230      -5.434 -42.593   1.306  1.00 97.98           H  
ATOM   3695  HB3 ASP A 230      -4.640 -42.145  -0.201  1.00 97.98           H  
ATOM   3696  O   ASP A 230      -6.852 -39.810   1.851  1.00 97.98           O  
ATOM   3697  CG  ASP A 230      -5.979 -43.829  -0.354  1.00 97.98           C  
ATOM   3698  OD1 ASP A 230      -7.188 -44.058  -0.591  1.00 97.98           O  
ATOM   3699  OD2 ASP A 230      -5.053 -44.646  -0.565  1.00 97.98           O  
ATOM   3700  N   HIS A 231      -5.323 -39.291   0.295  1.00 96.64           N  
ATOM   3701  H   HIS A 231      -4.868 -39.584  -0.558  1.00 96.64           H  
ATOM   3702  CA  HIS A 231      -4.856 -38.068   0.956  1.00 96.64           C  
ATOM   3703  HA  HIS A 231      -4.520 -38.340   1.957  1.00 96.64           H  
ATOM   3704  C   HIS A 231      -5.943 -36.994   1.123  1.00 96.64           C  
ATOM   3705  CB  HIS A 231      -3.666 -37.499   0.172  1.00 96.64           C  
ATOM   3706  HB2 HIS A 231      -4.022 -36.889  -0.659  1.00 96.64           H  
ATOM   3707  HB3 HIS A 231      -3.082 -38.321  -0.242  1.00 96.64           H  
ATOM   3708  O   HIS A 231      -5.870 -36.180   2.041  1.00 96.64           O  
ATOM   3709  CG  HIS A 231      -2.721 -36.704   1.029  1.00 96.64           C  
ATOM   3710  CD2 HIS A 231      -2.596 -35.344   1.099  1.00 96.64           C  
ATOM   3711  HD2 HIS A 231      -3.185 -34.623   0.552  1.00 96.64           H  
ATOM   3712  ND1 HIS A 231      -1.808 -37.244   1.904  1.00 96.64           N  
ATOM   3713  HD1 HIS A 231      -1.740 -38.221   2.152  1.00 96.64           H  
ATOM   3714  CE1 HIS A 231      -1.143 -36.233   2.484  1.00 96.64           C  
ATOM   3715  HE1 HIS A 231      -0.387 -36.340   3.249  1.00 96.64           H  
ATOM   3716  NE2 HIS A 231      -1.573 -35.056   2.009  1.00 96.64           N  
ATOM   3717  N   ILE A 232      -6.946 -36.974   0.240  1.00 97.40           N  
ATOM   3718  H   ILE A 232      -6.925 -37.659  -0.502  1.00 97.40           H  
ATOM   3719  CA  ILE A 232      -8.089 -36.047   0.306  1.00 97.40           C  
ATOM   3720  HA  ILE A 232      -7.880 -35.311   1.083  1.00 97.40           H  
ATOM   3721  C   ILE A 232      -9.390 -36.728   0.756  1.00 97.40           C  
ATOM   3722  CB  ILE A 232      -8.260 -35.257  -1.008  1.00 97.40           C  
ATOM   3723  HB  ILE A 232      -9.026 -34.499  -0.841  1.00 97.40           H  
ATOM   3724  O   ILE A 232     -10.457 -36.124   0.633  1.00 97.40           O  
ATOM   3725  CG1 ILE A 232      -8.752 -36.178  -2.141  1.00 97.40           C  
ATOM   3726 HG12 ILE A 232      -8.059 -37.007  -2.287  1.00 97.40           H  
ATOM   3727 HG13 ILE A 232      -9.712 -36.608  -1.857  1.00 97.40           H  
ATOM   3728  CG2 ILE A 232      -6.967 -34.509  -1.368  1.00 97.40           C  
ATOM   3729 HG21 ILE A 232      -6.211 -35.223  -1.696  1.00 97.40           H  
ATOM   3730 HG22 ILE A 232      -7.152 -33.789  -2.165  1.00 97.40           H  
ATOM   3731 HG23 ILE A 232      -6.599 -33.978  -0.490  1.00 97.40           H  
ATOM   3732  CD1 ILE A 232      -8.954 -35.469  -3.473  1.00 97.40           C  
ATOM   3733 HD11 ILE A 232      -7.996 -35.181  -3.907  1.00 97.40           H  
ATOM   3734 HD12 ILE A 232      -9.456 -36.169  -4.141  1.00 97.40           H  
ATOM   3735 HD13 ILE A 232      -9.581 -34.591  -3.324  1.00 97.40           H  
ATOM   3736  N   PHE A 233      -9.314 -37.966   1.261  1.00 97.79           N  
ATOM   3737  H   PHE A 233      -8.399 -38.384   1.348  1.00 97.79           H  
ATOM   3738  CA  PHE A 233     -10.447 -38.756   1.760  1.00 97.79           C  
ATOM   3739  HA  PHE A 233     -10.057 -39.755   1.955  1.00 97.79           H  
ATOM   3740  C   PHE A 233     -11.577 -38.944   0.733  1.00 97.79           C  
ATOM   3741  CB  PHE A 233     -10.930 -38.198   3.108  1.00 97.79           C  
ATOM   3742  HB2 PHE A 233     -11.418 -37.238   2.944  1.00 97.79           H  
ATOM   3743  HB3 PHE A 233     -11.679 -38.876   3.519  1.00 97.79           H  
ATOM   3744  O   PHE A 233     -12.764 -38.824   1.040  1.00 97.79           O  
ATOM   3745  CG  PHE A 233      -9.828 -38.022   4.131  1.00 97.79           C  
ATOM   3746  CD1 PHE A 233      -9.422 -39.112   4.923  1.00 97.79           C  
ATOM   3747  HD1 PHE A 233      -9.898 -40.074   4.806  1.00 97.79           H  
ATOM   3748  CD2 PHE A 233      -9.188 -36.776   4.274  1.00 97.79           C  
ATOM   3749  HD2 PHE A 233      -9.486 -35.942   3.656  1.00 97.79           H  
ATOM   3750  CE1 PHE A 233      -8.389 -38.953   5.862  1.00 97.79           C  
ATOM   3751  HE1 PHE A 233      -8.073 -39.792   6.464  1.00 97.79           H  
ATOM   3752  CE2 PHE A 233      -8.148 -36.620   5.206  1.00 97.79           C  
ATOM   3753  HE2 PHE A 233      -7.644 -35.670   5.300  1.00 97.79           H  
ATOM   3754  CZ  PHE A 233      -7.752 -37.707   6.003  1.00 97.79           C  
ATOM   3755  HZ  PHE A 233      -6.948 -37.590   6.715  1.00 97.79           H  
ATOM   3756  N   MET A 234     -11.217 -39.237  -0.516  1.00 98.11           N  
ATOM   3757  H   MET A 234     -10.232 -39.368  -0.699  1.00 98.11           H  
ATOM   3758  CA  MET A 234     -12.156 -39.530  -1.599  1.00 98.11           C  
ATOM   3759  HA  MET A 234     -13.171 -39.562  -1.204  1.00 98.11           H  
ATOM   3760  C   MET A 234     -11.869 -40.898  -2.217  1.00 98.11           C  
ATOM   3761  CB  MET A 234     -12.087 -38.437  -2.673  1.00 98.11           C  
ATOM   3762  HB2 MET A 234     -11.053 -38.289  -2.985  1.00 98.11           H  
ATOM   3763  HB3 MET A 234     -12.654 -38.794  -3.533  1.00 98.11           H  
ATOM   3764  O   MET A 234     -10.731 -41.340  -2.265  1.00 98.11           O  
ATOM   3765  CG  MET A 234     -12.683 -37.104  -2.195  1.00 98.11           C  
ATOM   3766  HG2 MET A 234     -13.672 -37.295  -1.778  1.00 98.11           H  
ATOM   3767  HG3 MET A 234     -12.061 -36.714  -1.389  1.00 98.11           H  
ATOM   3768  SD  MET A 234     -12.838 -35.811  -3.470  1.00 98.11           S  
ATOM   3769  CE  MET A 234     -13.837 -36.693  -4.684  1.00 98.11           C  
ATOM   3770  HE1 MET A 234     -14.140 -36.020  -5.486  1.00 98.11           H  
ATOM   3771  HE2 MET A 234     -14.710 -37.112  -4.184  1.00 98.11           H  
ATOM   3772  HE3 MET A 234     -13.245 -37.494  -5.127  1.00 98.11           H  
ATOM   3773  N   SER A 235     -12.887 -41.556  -2.782  1.00 98.10           N  
ATOM   3774  H   SER A 235     -13.822 -41.182  -2.711  1.00 98.10           H  
ATOM   3775  CA  SER A 235     -12.629 -42.727  -3.630  1.00 98.10           C  
ATOM   3776  HA  SER A 235     -11.938 -43.375  -3.091  1.00 98.10           H  
ATOM   3777  C   SER A 235     -11.948 -42.307  -4.940  1.00 98.10           C  
ATOM   3778  CB  SER A 235     -13.901 -43.546  -3.889  1.00 98.10           C  
ATOM   3779  HB2 SER A 235     -14.553 -43.519  -3.016  1.00 98.10           H  
ATOM   3780  HB3 SER A 235     -13.606 -44.582  -4.057  1.00 98.10           H  
ATOM   3781  O   SER A 235     -12.203 -41.216  -5.466  1.00 98.10           O  
ATOM   3782  OG  SER A 235     -14.596 -43.101  -5.043  1.00 98.10           O  
ATOM   3783  HG  SER A 235     -15.297 -42.493  -4.796  1.00 98.10           H  
ATOM   3784  N   THR A 236     -11.145 -43.196  -5.528  1.00 98.35           N  
ATOM   3785  H   THR A 236     -10.944 -44.063  -5.050  1.00 98.35           H  
ATOM   3786  CA  THR A 236     -10.519 -42.969  -6.844  1.00 98.35           C  
ATOM   3787  HA  THR A 236      -9.860 -42.103  -6.778  1.00 98.35           H  
ATOM   3788  C   THR A 236     -11.543 -42.688  -7.940  1.00 98.35           C  
ATOM   3789  CB  THR A 236      -9.694 -44.184  -7.278  1.00 98.35           C  
ATOM   3790  HB  THR A 236      -9.372 -44.049  -8.310  1.00 98.35           H  
ATOM   3791  O   THR A 236     -11.318 -41.819  -8.783  1.00 98.35           O  
ATOM   3792  CG2 THR A 236      -8.458 -44.366  -6.414  1.00 98.35           C  
ATOM   3793 HG21 THR A 236      -8.731 -44.615  -5.388  1.00 98.35           H  
ATOM   3794 HG22 THR A 236      -7.881 -43.442  -6.414  1.00 98.35           H  
ATOM   3795 HG23 THR A 236      -7.848 -45.163  -6.839  1.00 98.35           H  
ATOM   3796  OG1 THR A 236     -10.465 -45.361  -7.180  1.00 98.35           O  
ATOM   3797  HG1 THR A 236      -9.865 -46.098  -7.048  1.00 98.35           H  
ATOM   3798  N   SER A 237     -12.686 -43.381  -7.915  1.00 98.19           N  
ATOM   3799  H   SER A 237     -12.769 -44.104  -7.214  1.00 98.19           H  
ATOM   3800  CA  SER A 237     -13.780 -43.185  -8.873  1.00 98.19           C  
ATOM   3801  HA  SER A 237     -13.370 -43.264  -9.879  1.00 98.19           H  
ATOM   3802  C   SER A 237     -14.406 -41.791  -8.751  1.00 98.19           C  
ATOM   3803  CB  SER A 237     -14.830 -44.292  -8.714  1.00 98.19           C  
ATOM   3804  HB2 SER A 237     -15.536 -44.225  -9.542  1.00 98.19           H  
ATOM   3805  HB3 SER A 237     -14.341 -45.265  -8.764  1.00 98.19           H  
ATOM   3806  O   SER A 237     -14.577 -41.098  -9.756  1.00 98.19           O  
ATOM   3807  OG  SER A 237     -15.553 -44.192  -7.502  1.00 98.19           O  
ATOM   3808  HG  SER A 237     -14.981 -44.228  -6.732  1.00 98.19           H  
ATOM   3809  N   THR A 238     -14.659 -41.332  -7.521  1.00 98.39           N  
ATOM   3810  H   THR A 238     -14.519 -41.956  -6.739  1.00 98.39           H  
ATOM   3811  CA  THR A 238     -15.206 -39.999  -7.255  1.00 98.39           C  
ATOM   3812  HA  THR A 238     -16.097 -39.867  -7.867  1.00 98.39           H  
ATOM   3813  C   THR A 238     -14.208 -38.915  -7.648  1.00 98.39           C  
ATOM   3814  CB  THR A 238     -15.598 -39.817  -5.778  1.00 98.39           C  
ATOM   3815  HB  THR A 238     -14.702 -39.706  -5.168  1.00 98.39           H  
ATOM   3816  O   THR A 238     -14.604 -37.941  -8.283  1.00 98.39           O  
ATOM   3817  CG2 THR A 238     -16.501 -38.598  -5.588  1.00 98.39           C  
ATOM   3818 HG21 THR A 238     -17.448 -38.757  -6.105  1.00 98.39           H  
ATOM   3819 HG22 THR A 238     -16.031 -37.708  -6.005  1.00 98.39           H  
ATOM   3820 HG23 THR A 238     -16.690 -38.441  -4.527  1.00 98.39           H  
ATOM   3821  OG1 THR A 238     -16.345 -40.913  -5.298  1.00 98.39           O  
ATOM   3822  HG1 THR A 238     -16.908 -40.605  -4.585  1.00 98.39           H  
ATOM   3823  N   LEU A 239     -12.922 -39.082  -7.317  1.00 98.68           N  
ATOM   3824  H   LEU A 239     -12.657 -39.898  -6.782  1.00 98.68           H  
ATOM   3825  CA  LEU A 239     -11.872 -38.136  -7.697  1.00 98.68           C  
ATOM   3826  HA  LEU A 239     -12.144 -37.150  -7.320  1.00 98.68           H  
ATOM   3827  C   LEU A 239     -11.764 -38.020  -9.221  1.00 98.68           C  
ATOM   3828  CB  LEU A 239     -10.538 -38.561  -7.051  1.00 98.68           C  
ATOM   3829  HB2 LEU A 239     -10.654 -38.539  -5.968  1.00 98.68           H  
ATOM   3830  HB3 LEU A 239     -10.310 -39.588  -7.340  1.00 98.68           H  
ATOM   3831  O   LEU A 239     -11.793 -36.917  -9.757  1.00 98.68           O  
ATOM   3832  CG  LEU A 239      -9.340 -37.671  -7.442  1.00 98.68           C  
ATOM   3833  HG  LEU A 239      -9.141 -37.779  -8.508  1.00 98.68           H  
ATOM   3834  CD1 LEU A 239      -9.608 -36.199  -7.145  1.00 98.68           C  
ATOM   3835 HD11 LEU A 239      -8.684 -35.624  -7.204  1.00 98.68           H  
ATOM   3836 HD12 LEU A 239     -10.050 -36.082  -6.155  1.00 98.68           H  
ATOM   3837 HD13 LEU A 239     -10.309 -35.799  -7.878  1.00 98.68           H  
ATOM   3838  CD2 LEU A 239      -8.085 -38.095  -6.683  1.00 98.68           C  
ATOM   3839 HD21 LEU A 239      -8.215 -37.914  -5.617  1.00 98.68           H  
ATOM   3840 HD22 LEU A 239      -7.887 -39.155  -6.843  1.00 98.68           H  
ATOM   3841 HD23 LEU A 239      -7.227 -37.522  -7.035  1.00 98.68           H  
ATOM   3842  N   LYS A 240     -11.712 -39.154  -9.930  1.00 98.42           N  
ATOM   3843  H   LYS A 240     -11.701 -40.030  -9.428  1.00 98.42           H  
ATOM   3844  CA  LYS A 240     -11.633 -39.176 -11.396  1.00 98.42           C  
ATOM   3845  HA  LYS A 240     -10.744 -38.623 -11.699  1.00 98.42           H  
ATOM   3846  C   LYS A 240     -12.823 -38.462 -12.041  1.00 98.42           C  
ATOM   3847  CB  LYS A 240     -11.513 -40.632 -11.869  1.00 98.42           C  
ATOM   3848  HB2 LYS A 240     -12.462 -41.146 -11.719  1.00 98.42           H  
ATOM   3849  HB3 LYS A 240     -10.753 -41.131 -11.267  1.00 98.42           H  
ATOM   3850  O   LYS A 240     -12.620 -37.676 -12.960  1.00 98.42           O  
ATOM   3851  CG  LYS A 240     -11.090 -40.729 -13.340  1.00 98.42           C  
ATOM   3852  HG2 LYS A 240     -11.833 -40.242 -13.971  1.00 98.42           H  
ATOM   3853  HG3 LYS A 240     -10.132 -40.226 -13.469  1.00 98.42           H  
ATOM   3854  CD  LYS A 240     -10.954 -42.197 -13.765  1.00 98.42           C  
ATOM   3855  HD2 LYS A 240     -10.257 -42.703 -13.097  1.00 98.42           H  
ATOM   3856  HD3 LYS A 240     -11.930 -42.677 -13.693  1.00 98.42           H  
ATOM   3857  CE  LYS A 240     -10.438 -42.279 -15.206  1.00 98.42           C  
ATOM   3858  HE2 LYS A 240      -9.455 -41.808 -15.252  1.00 98.42           H  
ATOM   3859  HE3 LYS A 240     -11.107 -41.704 -15.845  1.00 98.42           H  
ATOM   3860  NZ  LYS A 240     -10.360 -43.682 -15.687  1.00 98.42           N  
ATOM   3861  HZ1 LYS A 240      -9.740 -44.231 -15.107  1.00 98.42           H  
ATOM   3862  HZ2 LYS A 240     -11.275 -44.109 -15.676  1.00 98.42           H  
ATOM   3863  HZ3 LYS A 240     -10.020 -43.709 -16.637  1.00 98.42           H  
ATOM   3864  N   ARG A 241     -14.042 -38.703 -11.540  1.00 98.38           N  
ATOM   3865  H   ARG A 241     -14.121 -39.379 -10.794  1.00 98.38           H  
ATOM   3866  CA  ARG A 241     -15.261 -38.045 -12.030  1.00 98.38           C  
ATOM   3867  HA  ARG A 241     -15.313 -38.162 -13.112  1.00 98.38           H  
ATOM   3868  C   ARG A 241     -15.236 -36.536 -11.788  1.00 98.38           C  
ATOM   3869  CB  ARG A 241     -16.496 -38.712 -11.409  1.00 98.38           C  
ATOM   3870  HB2 ARG A 241     -16.445 -38.628 -10.323  1.00 98.38           H  
ATOM   3871  HB3 ARG A 241     -16.500 -39.768 -11.678  1.00 98.38           H  
ATOM   3872  O   ARG A 241     -15.447 -35.787 -12.731  1.00 98.38           O  
ATOM   3873  CG  ARG A 241     -17.791 -38.058 -11.916  1.00 98.38           C  
ATOM   3874  HG2 ARG A 241     -17.831 -37.023 -11.576  1.00 98.38           H  
ATOM   3875  HG3 ARG A 241     -17.794 -38.060 -13.006  1.00 98.38           H  
ATOM   3876  CD  ARG A 241     -19.049 -38.778 -11.426  1.00 98.38           C  
ATOM   3877  HD2 ARG A 241     -19.038 -39.801 -11.803  1.00 98.38           H  
ATOM   3878  HD3 ARG A 241     -19.919 -38.281 -11.856  1.00 98.38           H  
ATOM   3879  NE  ARG A 241     -19.157 -38.800  -9.954  1.00 98.38           N  
ATOM   3880  HE  ARG A 241     -18.834 -39.637  -9.491  1.00 98.38           H  
ATOM   3881  NH1 ARG A 241     -20.227 -36.766  -9.685  1.00 98.38           N  
ATOM   3882 HH11 ARG A 241     -19.919 -36.407 -10.578  1.00 98.38           H  
ATOM   3883 HH12 ARG A 241     -20.675 -36.060  -9.120  1.00 98.38           H  
ATOM   3884  NH2 ARG A 241     -19.972 -38.127  -7.946  1.00 98.38           N  
ATOM   3885 HH21 ARG A 241     -20.565 -37.481  -7.446  1.00 98.38           H  
ATOM   3886 HH22 ARG A 241     -19.781 -39.045  -7.571  1.00 98.38           H  
ATOM   3887  CZ  ARG A 241     -19.775 -37.894  -9.215  1.00 98.38           C  
ATOM   3888  N   LYS A 242     -14.928 -36.087 -10.568  1.00 98.41           N  
ATOM   3889  H   LYS A 242     -14.742 -36.758  -9.836  1.00 98.41           H  
ATOM   3890  CA  LYS A 242     -14.907 -34.650 -10.250  1.00 98.41           C  
ATOM   3891  HA  LYS A 242     -15.845 -34.197 -10.573  1.00 98.41           H  
ATOM   3892  C   LYS A 242     -13.815 -33.883 -10.999  1.00 98.41           C  
ATOM   3893  CB  LYS A 242     -14.761 -34.422  -8.747  1.00 98.41           C  
ATOM   3894  HB2 LYS A 242     -14.587 -33.355  -8.606  1.00 98.41           H  
ATOM   3895  HB3 LYS A 242     -13.897 -34.971  -8.373  1.00 98.41           H  
ATOM   3896  O   LYS A 242     -14.039 -32.754 -11.407  1.00 98.41           O  
ATOM   3897  CG  LYS A 242     -16.008 -34.810  -7.945  1.00 98.41           C  
ATOM   3898  HG2 LYS A 242     -16.906 -34.500  -8.480  1.00 98.41           H  
ATOM   3899  HG3 LYS A 242     -16.038 -35.890  -7.801  1.00 98.41           H  
ATOM   3900  CD  LYS A 242     -15.969 -34.094  -6.590  1.00 98.41           C  
ATOM   3901  HD2 LYS A 242     -16.095 -33.027  -6.770  1.00 98.41           H  
ATOM   3902  HD3 LYS A 242     -14.999 -34.243  -6.116  1.00 98.41           H  
ATOM   3903  CE  LYS A 242     -17.093 -34.584  -5.676  1.00 98.41           C  
ATOM   3904  HE2 LYS A 242     -18.041 -34.388  -6.176  1.00 98.41           H  
ATOM   3905  HE3 LYS A 242     -16.993 -35.661  -5.542  1.00 98.41           H  
ATOM   3906  NZ  LYS A 242     -17.050 -33.889  -4.366  1.00 98.41           N  
ATOM   3907  HZ1 LYS A 242     -17.150 -32.895  -4.510  1.00 98.41           H  
ATOM   3908  HZ2 LYS A 242     -16.171 -34.055  -3.897  1.00 98.41           H  
ATOM   3909  HZ3 LYS A 242     -17.807 -34.191  -3.768  1.00 98.41           H  
ATOM   3910  N   LEU A 243     -12.647 -34.489 -11.224  1.00 98.48           N  
ATOM   3911  H   LEU A 243     -12.481 -35.404 -10.829  1.00 98.48           H  
ATOM   3912  CA  LEU A 243     -11.621 -33.869 -12.069  1.00 98.48           C  
ATOM   3913  HA  LEU A 243     -11.444 -32.850 -11.725  1.00 98.48           H  
ATOM   3914  C   LEU A 243     -12.088 -33.736 -13.524  1.00 98.48           C  
ATOM   3915  CB  LEU A 243     -10.312 -34.668 -11.990  1.00 98.48           C  
ATOM   3916  HB2 LEU A 243     -10.526 -35.715 -12.206  1.00 98.48           H  
ATOM   3917  HB3 LEU A 243      -9.639 -34.299 -12.765  1.00 98.48           H  
ATOM   3918  O   LEU A 243     -11.830 -32.710 -14.146  1.00 98.48           O  
ATOM   3919  CG  LEU A 243      -9.593 -34.561 -10.636  1.00 98.48           C  
ATOM   3920  HG  LEU A 243     -10.251 -34.933  -9.850  1.00 98.48           H  
ATOM   3921  CD1 LEU A 243      -8.335 -35.434 -10.672  1.00 98.48           C  
ATOM   3922 HD11 LEU A 243      -7.656 -35.064 -11.441  1.00 98.48           H  
ATOM   3923 HD12 LEU A 243      -8.614 -36.466 -10.883  1.00 98.48           H  
ATOM   3924 HD13 LEU A 243      -7.837 -35.394  -9.703  1.00 98.48           H  
ATOM   3925  CD2 LEU A 243      -9.208 -33.126 -10.279  1.00 98.48           C  
ATOM   3926 HD21 LEU A 243      -8.738 -32.642 -11.136  1.00 98.48           H  
ATOM   3927 HD22 LEU A 243     -10.097 -32.552 -10.018  1.00 98.48           H  
ATOM   3928 HD23 LEU A 243      -8.531 -33.106  -9.425  1.00 98.48           H  
ATOM   3929  N   ALA A 244     -12.808 -34.733 -14.046  1.00 98.26           N  
ATOM   3930  H   ALA A 244     -12.986 -35.561 -13.495  1.00 98.26           H  
ATOM   3931  CA  ALA A 244     -13.394 -34.651 -15.381  1.00 98.26           C  
ATOM   3932  HA  ALA A 244     -12.607 -34.376 -16.084  1.00 98.26           H  
ATOM   3933  C   ALA A 244     -14.479 -33.562 -15.473  1.00 98.26           C  
ATOM   3934  CB  ALA A 244     -13.928 -36.032 -15.779  1.00 98.26           C  
ATOM   3935  HB1 ALA A 244     -14.754 -36.322 -15.129  1.00 98.26           H  
ATOM   3936  HB2 ALA A 244     -14.288 -35.992 -16.807  1.00 98.26           H  
ATOM   3937  HB3 ALA A 244     -13.129 -36.770 -15.709  1.00 98.26           H  
ATOM   3938  O   ALA A 244     -14.556 -32.879 -16.490  1.00 98.26           O  
ATOM   3939  N   GLU A 245     -15.266 -33.359 -14.410  1.00 97.69           N  
ATOM   3940  H   GLU A 245     -15.195 -33.998 -13.631  1.00 97.69           H  
ATOM   3941  CA  GLU A 245     -16.219 -32.241 -14.291  1.00 97.69           C  
ATOM   3942  HA  GLU A 245     -16.893 -32.251 -15.148  1.00 97.69           H  
ATOM   3943  C   GLU A 245     -15.503 -30.873 -14.321  1.00 97.69           C  
ATOM   3944  CB  GLU A 245     -17.069 -32.398 -13.007  1.00 97.69           C  
ATOM   3945  HB2 GLU A 245     -16.396 -32.532 -12.160  1.00 97.69           H  
ATOM   3946  HB3 GLU A 245     -17.632 -31.479 -12.842  1.00 97.69           H  
ATOM   3947  O   GLU A 245     -16.010 -29.935 -14.926  1.00 97.69           O  
ATOM   3948  CG  GLU A 245     -18.073 -33.572 -13.052  1.00 97.69           C  
ATOM   3949  HG2 GLU A 245     -17.583 -34.441 -13.490  1.00 97.69           H  
ATOM   3950  HG3 GLU A 245     -18.892 -33.298 -13.718  1.00 97.69           H  
ATOM   3951  CD  GLU A 245     -18.653 -33.994 -11.679  1.00 97.69           C  
ATOM   3952  OE1 GLU A 245     -19.381 -35.023 -11.629  1.00 97.69           O  
ATOM   3953  OE2 GLU A 245     -18.320 -33.394 -10.632  1.00 97.69           O  
ATOM   3954  N   GLU A 246     -14.289 -30.769 -13.766  1.00 95.29           N  
ATOM   3955  H   GLU A 246     -13.950 -31.551 -13.224  1.00 95.29           H  
ATOM   3956  CA  GLU A 246     -13.412 -29.587 -13.886  1.00 95.29           C  
ATOM   3957  HA  GLU A 246     -14.040 -28.696 -13.890  1.00 95.29           H  
ATOM   3958  C   GLU A 246     -12.614 -29.541 -15.214  1.00 95.29           C  
ATOM   3959  CB  GLU A 246     -12.479 -29.488 -12.659  1.00 95.29           C  
ATOM   3960  HB2 GLU A 246     -11.930 -30.424 -12.557  1.00 95.29           H  
ATOM   3961  HB3 GLU A 246     -11.758 -28.689 -12.830  1.00 95.29           H  
ATOM   3962  O   GLU A 246     -11.693 -28.735 -15.373  1.00 95.29           O  
ATOM   3963  CG  GLU A 246     -13.207 -29.173 -11.336  1.00 95.29           C  
ATOM   3964  HG2 GLU A 246     -13.775 -28.252 -11.463  1.00 95.29           H  
ATOM   3965  HG3 GLU A 246     -13.911 -29.976 -11.113  1.00 95.29           H  
ATOM   3966  CD  GLU A 246     -12.245 -29.007 -10.140  1.00 95.29           C  
ATOM   3967  OE1 GLU A 246     -12.687 -28.659  -9.018  1.00 95.29           O  
ATOM   3968  OE2 GLU A 246     -11.034 -29.276 -10.287  1.00 95.29           O  
ATOM   3969  N   GLY A 247     -12.929 -30.410 -16.182  1.00 96.31           N  
ATOM   3970  H   GLY A 247     -13.701 -31.039 -16.019  1.00 96.31           H  
ATOM   3971  CA  GLY A 247     -12.289 -30.433 -17.501  1.00 96.31           C  
ATOM   3972  HA2 GLY A 247     -12.332 -29.434 -17.937  1.00 96.31           H  
ATOM   3973  HA3 GLY A 247     -12.848 -31.115 -18.142  1.00 96.31           H  
ATOM   3974  C   GLY A 247     -10.826 -30.889 -17.485  1.00 96.31           C  
ATOM   3975  O   GLY A 247     -10.037 -30.478 -18.337  1.00 96.31           O  
ATOM   3976  N   THR A 248     -10.426 -31.706 -16.507  1.00 97.42           N  
ATOM   3977  H   THR A 248     -11.104 -31.995 -15.816  1.00 97.42           H  
ATOM   3978  CA  THR A 248      -9.042 -32.170 -16.356  1.00 97.42           C  
ATOM   3979  HA  THR A 248      -8.560 -32.125 -17.333  1.00 97.42           H  
ATOM   3980  C   THR A 248      -8.953 -33.636 -15.917  1.00 97.42           C  
ATOM   3981  CB  THR A 248      -8.284 -31.204 -15.426  1.00 97.42           C  
ATOM   3982  HB  THR A 248      -8.516 -30.184 -15.735  1.00 97.42           H  
ATOM   3983  O   THR A 248      -9.948 -34.335 -15.738  1.00 97.42           O  
ATOM   3984  CG2 THR A 248      -8.647 -31.340 -13.949  1.00 97.42           C  
ATOM   3985 HG21 THR A 248      -8.094 -30.599 -13.372  1.00 97.42           H  
ATOM   3986 HG22 THR A 248      -9.712 -31.149 -13.814  1.00 97.42           H  
ATOM   3987 HG23 THR A 248      -8.408 -32.340 -13.586  1.00 97.42           H  
ATOM   3988  OG1 THR A 248      -6.886 -31.372 -15.565  1.00 97.42           O  
ATOM   3989  HG1 THR A 248      -6.679 -31.219 -16.490  1.00 97.42           H  
ATOM   3990  N   SER A 249      -7.734 -34.145 -15.766  1.00 98.29           N  
ATOM   3991  H   SER A 249      -6.943 -33.530 -15.895  1.00 98.29           H  
ATOM   3992  CA  SER A 249      -7.467 -35.499 -15.295  1.00 98.29           C  
ATOM   3993  HA  SER A 249      -8.339 -35.859 -14.748  1.00 98.29           H  
ATOM   3994  C   SER A 249      -6.282 -35.509 -14.337  1.00 98.29           C  
ATOM   3995  CB  SER A 249      -7.233 -36.437 -16.486  1.00 98.29           C  
ATOM   3996  HB2 SER A 249      -7.328 -37.466 -16.141  1.00 98.29           H  
ATOM   3997  HB3 SER A 249      -7.988 -36.259 -17.252  1.00 98.29           H  
ATOM   3998  O   SER A 249      -5.433 -34.618 -14.359  1.00 98.29           O  
ATOM   3999  OG  SER A 249      -5.942 -36.268 -17.035  1.00 98.29           O  
ATOM   4000  HG  SER A 249      -5.985 -35.572 -17.694  1.00 98.29           H  
ATOM   4001  N   PHE A 250      -6.179 -36.552 -13.511  1.00 98.45           N  
ATOM   4002  H   PHE A 250      -6.918 -37.240 -13.495  1.00 98.45           H  
ATOM   4003  CA  PHE A 250      -5.012 -36.732 -12.644  1.00 98.45           C  
ATOM   4004  HA  PHE A 250      -4.959 -35.903 -11.939  1.00 98.45           H  
ATOM   4005  C   PHE A 250      -3.699 -36.724 -13.441  1.00 98.45           C  
ATOM   4006  CB  PHE A 250      -5.169 -38.036 -11.857  1.00 98.45           C  
ATOM   4007  HB2 PHE A 250      -5.983 -37.896 -11.146  1.00 98.45           H  
ATOM   4008  HB3 PHE A 250      -5.442 -38.842 -12.538  1.00 98.45           H  
ATOM   4009  O   PHE A 250      -2.735 -36.097 -13.015  1.00 98.45           O  
ATOM   4010  CG  PHE A 250      -3.919 -38.440 -11.101  1.00 98.45           C  
ATOM   4011  CD1 PHE A 250      -3.008 -39.355 -11.668  1.00 98.45           C  
ATOM   4012  HD1 PHE A 250      -3.213 -39.799 -12.630  1.00 98.45           H  
ATOM   4013  CD2 PHE A 250      -3.629 -37.839  -9.863  1.00 98.45           C  
ATOM   4014  HD2 PHE A 250      -4.309 -37.122  -9.429  1.00 98.45           H  
ATOM   4015  CE1 PHE A 250      -1.804 -39.655 -11.005  1.00 98.45           C  
ATOM   4016  HE1 PHE A 250      -1.084 -40.327 -11.447  1.00 98.45           H  
ATOM   4017  CE2 PHE A 250      -2.427 -38.144  -9.205  1.00 98.45           C  
ATOM   4018  HE2 PHE A 250      -2.181 -37.666  -8.269  1.00 98.45           H  
ATOM   4019  CZ  PHE A 250      -1.514 -39.041  -9.778  1.00 98.45           C  
ATOM   4020  HZ  PHE A 250      -0.576 -39.241  -9.281  1.00 98.45           H  
ATOM   4021  N   SER A 251      -3.668 -37.371 -14.610  1.00 97.86           N  
ATOM   4022  H   SER A 251      -4.507 -37.822 -14.946  1.00 97.86           H  
ATOM   4023  CA  SER A 251      -2.483 -37.419 -15.471  1.00 97.86           C  
ATOM   4024  HA  SER A 251      -1.643 -37.799 -14.891  1.00 97.86           H  
ATOM   4025  C   SER A 251      -2.083 -36.037 -15.998  1.00 97.86           C  
ATOM   4026  CB  SER A 251      -2.739 -38.372 -16.641  1.00 97.86           C  
ATOM   4027  HB2 SER A 251      -1.872 -38.384 -17.302  1.00 97.86           H  
ATOM   4028  HB3 SER A 251      -3.606 -38.030 -17.206  1.00 97.86           H  
ATOM   4029  O   SER A 251      -0.891 -35.728 -16.017  1.00 97.86           O  
ATOM   4030  OG  SER A 251      -2.980 -39.681 -16.148  1.00 97.86           O  
ATOM   4031  HG  SER A 251      -2.137 -40.065 -15.896  1.00 97.86           H  
ATOM   4032  N   ASP A 252      -3.052 -35.191 -16.358  1.00 97.65           N  
ATOM   4033  H   ASP A 252      -4.012 -35.502 -16.338  1.00 97.65           H  
ATOM   4034  CA  ASP A 252      -2.786 -33.821 -16.817  1.00 97.65           C  
ATOM   4035  HA  ASP A 252      -2.012 -33.843 -17.584  1.00 97.65           H  
ATOM   4036  C   ASP A 252      -2.281 -32.933 -15.675  1.00 97.65           C  
ATOM   4037  CB  ASP A 252      -4.049 -33.203 -17.433  1.00 97.65           C  
ATOM   4038  HB2 ASP A 252      -3.831 -32.178 -17.735  1.00 97.65           H  
ATOM   4039  HB3 ASP A 252      -4.837 -33.172 -16.681  1.00 97.65           H  
ATOM   4040  O   ASP A 252      -1.314 -32.184 -15.840  1.00 97.65           O  
ATOM   4041  CG  ASP A 252      -4.536 -33.974 -18.656  1.00 97.65           C  
ATOM   4042  OD1 ASP A 252      -3.685 -34.370 -19.481  1.00 97.65           O  
ATOM   4043  OD2 ASP A 252      -5.761 -34.225 -18.700  1.00 97.65           O  
ATOM   4044  N   ILE A 253      -2.877 -33.054 -14.485  1.00 98.39           N  
ATOM   4045  H   ILE A 253      -3.676 -33.668 -14.408  1.00 98.39           H  
ATOM   4046  CA  ILE A 253      -2.424 -32.317 -13.299  1.00 98.39           C  
ATOM   4047  HA  ILE A 253      -2.379 -31.258 -13.551  1.00 98.39           H  
ATOM   4048  C   ILE A 253      -1.013 -32.766 -12.904  1.00 98.39           C  
ATOM   4049  CB  ILE A 253      -3.411 -32.456 -12.125  1.00 98.39           C  
ATOM   4050  HB  ILE A 253      -3.504 -33.507 -11.850  1.00 98.39           H  
ATOM   4051  O   ILE A 253      -0.146 -31.939 -12.639  1.00 98.39           O  
ATOM   4052  CG1 ILE A 253      -4.796 -31.896 -12.509  1.00 98.39           C  
ATOM   4053 HG12 ILE A 253      -4.731 -30.814 -12.616  1.00 98.39           H  
ATOM   4054 HG13 ILE A 253      -5.117 -32.295 -13.471  1.00 98.39           H  
ATOM   4055  CG2 ILE A 253      -2.866 -31.655 -10.929  1.00 98.39           C  
ATOM   4056 HG21 ILE A 253      -1.925 -32.074 -10.571  1.00 98.39           H  
ATOM   4057 HG22 ILE A 253      -2.697 -30.622 -11.234  1.00 98.39           H  
ATOM   4058 HG23 ILE A 253      -3.571 -31.651 -10.098  1.00 98.39           H  
ATOM   4059  CD1 ILE A 253      -5.879 -32.244 -11.487  1.00 98.39           C  
ATOM   4060 HD11 ILE A 253      -5.934 -33.324 -11.352  1.00 98.39           H  
ATOM   4061 HD12 ILE A 253      -5.686 -31.759 -10.530  1.00 98.39           H  
ATOM   4062 HD13 ILE A 253      -6.835 -31.877 -11.862  1.00 98.39           H  
ATOM   4063  N   TYR A 254      -0.749 -34.071 -12.927  1.00 98.10           N  
ATOM   4064  H   TYR A 254      -1.503 -34.709 -13.137  1.00 98.10           H  
ATOM   4065  CA  TYR A 254       0.559 -34.631 -12.610  1.00 98.10           C  
ATOM   4066  HA  TYR A 254       0.844 -34.303 -11.610  1.00 98.10           H  
ATOM   4067  C   TYR A 254       1.652 -34.147 -13.565  1.00 98.10           C  
ATOM   4068  CB  TYR A 254       0.446 -36.155 -12.626  1.00 98.10           C  
ATOM   4069  HB2 TYR A 254       0.130 -36.485 -13.616  1.00 98.10           H  
ATOM   4070  HB3 TYR A 254      -0.328 -36.457 -11.920  1.00 98.10           H  
ATOM   4071  O   TYR A 254       2.718 -33.704 -13.127  1.00 98.10           O  
ATOM   4072  CG  TYR A 254       1.721 -36.868 -12.246  1.00 98.10           C  
ATOM   4073  CD1 TYR A 254       2.463 -37.572 -13.215  1.00 98.10           C  
ATOM   4074  HD1 TYR A 254       2.151 -37.557 -14.248  1.00 98.10           H  
ATOM   4075  CD2 TYR A 254       2.130 -36.867 -10.901  1.00 98.10           C  
ATOM   4076  HD2 TYR A 254       1.559 -36.329 -10.159  1.00 98.10           H  
ATOM   4077  CE1 TYR A 254       3.557 -38.365 -12.817  1.00 98.10           C  
ATOM   4078  HE1 TYR A 254       4.082 -38.975 -13.537  1.00 98.10           H  
ATOM   4079  CE2 TYR A 254       3.243 -37.626 -10.509  1.00 98.10           C  
ATOM   4080  HE2 TYR A 254       3.548 -37.673  -9.474  1.00 98.10           H  
ATOM   4081  OH  TYR A 254       4.826 -39.316 -11.008  1.00 98.10           O  
ATOM   4082  HH  TYR A 254       5.135 -39.932 -11.677  1.00 98.10           H  
ATOM   4083  CZ  TYR A 254       3.907 -38.428 -11.452  1.00 98.10           C  
ATOM   4084  N   LEU A 255       1.375 -34.183 -14.872  1.00 97.59           N  
ATOM   4085  H   LEU A 255       0.487 -34.559 -15.171  1.00 97.59           H  
ATOM   4086  CA  LEU A 255       2.296 -33.673 -15.881  1.00 97.59           C  
ATOM   4087  HA  LEU A 255       3.258 -34.165 -15.733  1.00 97.59           H  
ATOM   4088  C   LEU A 255       2.524 -32.168 -15.712  1.00 97.59           C  
ATOM   4089  CB  LEU A 255       1.759 -34.027 -17.277  1.00 97.59           C  
ATOM   4090  HB2 LEU A 255       0.768 -33.589 -17.393  1.00 97.59           H  
ATOM   4091  HB3 LEU A 255       1.654 -35.110 -17.344  1.00 97.59           H  
ATOM   4092  O   LEU A 255       3.674 -31.734 -15.689  1.00 97.59           O  
ATOM   4093  CG  LEU A 255       2.649 -33.536 -18.435  1.00 97.59           C  
ATOM   4094  HG  LEU A 255       2.720 -32.449 -18.409  1.00 97.59           H  
ATOM   4095  CD1 LEU A 255       4.065 -34.121 -18.387  1.00 97.59           C  
ATOM   4096 HD11 LEU A 255       4.580 -33.777 -17.491  1.00 97.59           H  
ATOM   4097 HD12 LEU A 255       4.020 -35.210 -18.383  1.00 97.59           H  
ATOM   4098 HD13 LEU A 255       4.633 -33.779 -19.252  1.00 97.59           H  
ATOM   4099  CD2 LEU A 255       2.014 -33.943 -19.765  1.00 97.59           C  
ATOM   4100 HD21 LEU A 255       1.032 -33.478 -19.854  1.00 97.59           H  
ATOM   4101 HD22 LEU A 255       2.641 -33.616 -20.595  1.00 97.59           H  
ATOM   4102 HD23 LEU A 255       1.894 -35.026 -19.804  1.00 97.59           H  
ATOM   4103  N   SER A 256       1.457 -31.381 -15.557  1.00 97.43           N  
ATOM   4104  H   SER A 256       0.539 -31.802 -15.572  1.00 97.43           H  
ATOM   4105  CA  SER A 256       1.564 -29.924 -15.414  1.00 97.43           C  
ATOM   4106  HA  SER A 256       2.139 -29.548 -16.261  1.00 97.43           H  
ATOM   4107  C   SER A 256       2.325 -29.512 -14.151  1.00 97.43           C  
ATOM   4108  CB  SER A 256       0.191 -29.251 -15.479  1.00 97.43           C  
ATOM   4109  HB2 SER A 256      -0.256 -29.444 -16.454  1.00 97.43           H  
ATOM   4110  HB3 SER A 256       0.303 -28.174 -15.354  1.00 97.43           H  
ATOM   4111  O   SER A 256       3.198 -28.657 -14.248  1.00 97.43           O  
ATOM   4112  OG  SER A 256      -0.655 -29.749 -14.474  1.00 97.43           O  
ATOM   4113  HG  SER A 256      -0.879 -30.650 -14.720  1.00 97.43           H  
ATOM   4114  N   ALA A 257       2.106 -30.166 -13.004  1.00 98.03           N  
ATOM   4115  H   ALA A 257       1.335 -30.817 -12.962  1.00 98.03           H  
ATOM   4116  CA  ALA A 257       2.867 -29.925 -11.773  1.00 98.03           C  
ATOM   4117  HA  ALA A 257       2.762 -28.881 -11.478  1.00 98.03           H  
ATOM   4118  C   ALA A 257       4.370 -30.185 -11.960  1.00 98.03           C  
ATOM   4119  CB  ALA A 257       2.279 -30.802 -10.661  1.00 98.03           C  
ATOM   4120  HB1 ALA A 257       2.848 -30.660  -9.743  1.00 98.03           H  
ATOM   4121  HB2 ALA A 257       2.318 -31.852 -10.951  1.00 98.03           H  
ATOM   4122  HB3 ALA A 257       1.242 -30.521 -10.477  1.00 98.03           H  
ATOM   4123  O   ALA A 257       5.203 -29.343 -11.618  1.00 98.03           O  
ATOM   4124  N   ARG A 258       4.739 -31.318 -12.575  1.00 98.14           N  
ATOM   4125  H   ARG A 258       4.012 -31.967 -12.842  1.00 98.14           H  
ATOM   4126  CA  ARG A 258       6.147 -31.646 -12.857  1.00 98.14           C  
ATOM   4127  HA  ARG A 258       6.726 -31.527 -11.942  1.00 98.14           H  
ATOM   4128  C   ARG A 258       6.781 -30.688 -13.867  1.00 98.14           C  
ATOM   4129  CB  ARG A 258       6.259 -33.099 -13.336  1.00 98.14           C  
ATOM   4130  HB2 ARG A 258       5.510 -33.295 -14.103  1.00 98.14           H  
ATOM   4131  HB3 ARG A 258       7.248 -33.242 -13.772  1.00 98.14           H  
ATOM   4132  O   ARG A 258       7.939 -30.312 -13.703  1.00 98.14           O  
ATOM   4133  CG  ARG A 258       6.099 -34.097 -12.181  1.00 98.14           C  
ATOM   4134  HG2 ARG A 258       5.118 -33.990 -11.718  1.00 98.14           H  
ATOM   4135  HG3 ARG A 258       6.865 -33.891 -11.434  1.00 98.14           H  
ATOM   4136  CD  ARG A 258       6.268 -35.531 -12.692  1.00 98.14           C  
ATOM   4137  HD2 ARG A 258       5.365 -35.830 -13.224  1.00 98.14           H  
ATOM   4138  HD3 ARG A 258       7.115 -35.555 -13.377  1.00 98.14           H  
ATOM   4139  NE  ARG A 258       6.528 -36.462 -11.582  1.00 98.14           N  
ATOM   4140  HE  ARG A 258       6.447 -36.097 -10.644  1.00 98.14           H  
ATOM   4141  NH1 ARG A 258       7.506 -38.155 -12.793  1.00 98.14           N  
ATOM   4142 HH11 ARG A 258       7.412 -37.583 -13.620  1.00 98.14           H  
ATOM   4143 HH12 ARG A 258       8.241 -38.846 -12.756  1.00 98.14           H  
ATOM   4144  NH2 ARG A 258       7.400 -38.301 -10.577  1.00 98.14           N  
ATOM   4145 HH21 ARG A 258       7.822 -39.216 -10.642  1.00 98.14           H  
ATOM   4146 HH22 ARG A 258       7.035 -37.976  -9.693  1.00 98.14           H  
ATOM   4147  CZ  ARG A 258       7.134 -37.630 -11.659  1.00 98.14           C  
ATOM   4148  N   MET A 259       6.049 -30.291 -14.906  1.00 97.71           N  
ATOM   4149  H   MET A 259       5.105 -30.642 -14.989  1.00 97.71           H  
ATOM   4150  CA  MET A 259       6.540 -29.350 -15.920  1.00 97.71           C  
ATOM   4151  HA  MET A 259       7.548 -29.639 -16.217  1.00 97.71           H  
ATOM   4152  C   MET A 259       6.677 -27.926 -15.374  1.00 97.71           C  
ATOM   4153  CB  MET A 259       5.646 -29.396 -17.165  1.00 97.71           C  
ATOM   4154  HB2 MET A 259       4.608 -29.239 -16.873  1.00 97.71           H  
ATOM   4155  HB3 MET A 259       5.927 -28.588 -17.841  1.00 97.71           H  
ATOM   4156  O   MET A 259       7.691 -27.280 -15.631  1.00 97.71           O  
ATOM   4157  CG  MET A 259       5.754 -30.716 -17.942  1.00 97.71           C  
ATOM   4158  HG2 MET A 259       5.435 -31.539 -17.303  1.00 97.71           H  
ATOM   4159  HG3 MET A 259       5.041 -30.665 -18.765  1.00 97.71           H  
ATOM   4160  SD  MET A 259       7.378 -31.139 -18.646  1.00 97.71           S  
ATOM   4161  CE  MET A 259       8.102 -32.090 -17.283  1.00 97.71           C  
ATOM   4162  HE1 MET A 259       8.853 -32.775 -17.677  1.00 97.71           H  
ATOM   4163  HE2 MET A 259       8.580 -31.421 -16.567  1.00 97.71           H  
ATOM   4164  HE3 MET A 259       7.315 -32.651 -16.778  1.00 97.71           H  
ATOM   4165  N   ASN A 260       5.727 -27.458 -14.565  1.00 97.13           N  
ATOM   4166  H   ASN A 260       4.891 -28.004 -14.417  1.00 97.13           H  
ATOM   4167  CA  ASN A 260       5.821 -26.165 -13.888  1.00 97.13           C  
ATOM   4168  HA  ASN A 260       6.010 -25.382 -14.622  1.00 97.13           H  
ATOM   4169  C   ASN A 260       6.987 -26.131 -12.898  1.00 97.13           C  
ATOM   4170  CB  ASN A 260       4.501 -25.862 -13.171  1.00 97.13           C  
ATOM   4171  HB2 ASN A 260       4.101 -26.760 -12.700  1.00 97.13           H  
ATOM   4172  HB3 ASN A 260       4.694 -25.133 -12.385  1.00 97.13           H  
ATOM   4173  O   ASN A 260       7.755 -25.169 -12.894  1.00 97.13           O  
ATOM   4174  CG  ASN A 260       3.445 -25.256 -14.074  1.00 97.13           C  
ATOM   4175  ND2 ASN A 260       2.386 -24.783 -13.473  1.00 97.13           N  
ATOM   4176 HD21 ASN A 260       1.829 -24.115 -13.987  1.00 97.13           H  
ATOM   4177 HD22 ASN A 260       2.283 -24.909 -12.476  1.00 97.13           H  
ATOM   4178  OD1 ASN A 260       3.571 -25.162 -15.288  1.00 97.13           O  
ATOM   4179  N   GLN A 261       7.183 -27.199 -12.117  1.00 96.79           N  
ATOM   4180  H   GLN A 261       6.487 -27.931 -12.095  1.00 96.79           H  
ATOM   4181  CA  GLN A 261       8.348 -27.306 -11.243  1.00 96.79           C  
ATOM   4182  HA  GLN A 261       8.340 -26.448 -10.571  1.00 96.79           H  
ATOM   4183  C   GLN A 261       9.653 -27.256 -12.045  1.00 96.79           C  
ATOM   4184  CB  GLN A 261       8.266 -28.596 -10.413  1.00 96.79           C  
ATOM   4185  HB2 GLN A 261       8.285 -29.458 -11.079  1.00 96.79           H  
ATOM   4186  HB3 GLN A 261       7.327 -28.615  -9.858  1.00 96.79           H  
ATOM   4187  O   GLN A 261      10.584 -26.548 -11.662  1.00 96.79           O  
ATOM   4188  CG  GLN A 261       9.438 -28.707  -9.425  1.00 96.79           C  
ATOM   4189  HG2 GLN A 261      10.387 -28.655  -9.960  1.00 96.79           H  
ATOM   4190  HG3 GLN A 261       9.411 -29.691  -8.957  1.00 96.79           H  
ATOM   4191  CD  GLN A 261       9.428 -27.640  -8.328  1.00 96.79           C  
ATOM   4192  NE2 GLN A 261      10.481 -27.537  -7.551  1.00 96.79           N  
ATOM   4193 HE21 GLN A 261      10.397 -26.864  -6.804  1.00 96.79           H  
ATOM   4194 HE22 GLN A 261      11.259 -28.173  -7.655  1.00 96.79           H  
ATOM   4195  OE1 GLN A 261       8.500 -26.875  -8.136  1.00 96.79           O  
ATOM   4196  N   ALA A 262       9.721 -27.967 -13.172  1.00 97.50           N  
ATOM   4197  H   ALA A 262       8.954 -28.579 -13.412  1.00 97.50           H  
ATOM   4198  CA  ALA A 262      10.884 -27.928 -14.046  1.00 97.50           C  
ATOM   4199  HA  ALA A 262      11.755 -28.243 -13.473  1.00 97.50           H  
ATOM   4200  C   ALA A 262      11.161 -26.508 -14.557  1.00 97.50           C  
ATOM   4201  CB  ALA A 262      10.679 -28.916 -15.195  1.00 97.50           C  
ATOM   4202  HB1 ALA A 262      10.554 -29.923 -14.796  1.00 97.50           H  
ATOM   4203  HB2 ALA A 262      11.556 -28.881 -15.842  1.00 97.50           H  
ATOM   4204  HB3 ALA A 262       9.800 -28.650 -15.782  1.00 97.50           H  
ATOM   4205  O   ALA A 262      12.283 -26.026 -14.421  1.00 97.50           O  
ATOM   4206  N   ALA A 263      10.147 -25.811 -15.079  1.00 94.66           N  
ATOM   4207  H   ALA A 263       9.240 -26.251 -15.147  1.00 94.66           H  
ATOM   4208  CA  ALA A 263      10.279 -24.429 -15.538  1.00 94.66           C  
ATOM   4209  HA  ALA A 263      11.032 -24.389 -16.325  1.00 94.66           H  
ATOM   4210  C   ALA A 263      10.746 -23.492 -14.410  1.00 94.66           C  
ATOM   4211  CB  ALA A 263       8.938 -23.985 -16.134  1.00 94.66           C  
ATOM   4212  HB1 ALA A 263       8.155 -24.018 -15.376  1.00 94.66           H  
ATOM   4213  HB2 ALA A 263       9.025 -22.965 -16.511  1.00 94.66           H  
ATOM   4214  HB3 ALA A 263       8.664 -24.641 -16.960  1.00 94.66           H  
ATOM   4215  O   ALA A 263      11.661 -22.696 -14.611  1.00 94.66           O  
ATOM   4216  N   LYS A 264      10.191 -23.634 -13.200  1.00 92.54           N  
ATOM   4217  H   LYS A 264       9.427 -24.288 -13.106  1.00 92.54           H  
ATOM   4218  CA  LYS A 264      10.595 -22.859 -12.017  1.00 92.54           C  
ATOM   4219  HA  LYS A 264      10.486 -21.800 -12.248  1.00 92.54           H  
ATOM   4220  C   LYS A 264      12.065 -23.078 -11.661  1.00 92.54           C  
ATOM   4221  CB  LYS A 264       9.651 -23.211 -10.855  1.00 92.54           C  
ATOM   4222  HB2 LYS A 264       9.733 -24.273 -10.623  1.00 92.54           H  
ATOM   4223  HB3 LYS A 264       8.630 -23.022 -11.189  1.00 92.54           H  
ATOM   4224  O   LYS A 264      12.799 -22.107 -11.501  1.00 92.54           O  
ATOM   4225  CG  LYS A 264       9.905 -22.403  -9.571  1.00 92.54           C  
ATOM   4226  HG2 LYS A 264       9.937 -21.341  -9.814  1.00 92.54           H  
ATOM   4227  HG3 LYS A 264      10.855 -22.699  -9.125  1.00 92.54           H  
ATOM   4228  CD  LYS A 264       8.762 -22.659  -8.574  1.00 92.54           C  
ATOM   4229  HD2 LYS A 264       8.746 -23.714  -8.298  1.00 92.54           H  
ATOM   4230  HD3 LYS A 264       7.822 -22.427  -9.074  1.00 92.54           H  
ATOM   4231  CE  LYS A 264       8.855 -21.797  -7.308  1.00 92.54           C  
ATOM   4232  HE2 LYS A 264       9.122 -20.780  -7.598  1.00 92.54           H  
ATOM   4233  HE3 LYS A 264       9.642 -22.188  -6.663  1.00 92.54           H  
ATOM   4234  NZ  LYS A 264       7.549 -21.762  -6.585  1.00 92.54           N  
ATOM   4235  HZ1 LYS A 264       6.813 -21.333  -7.127  1.00 92.54           H  
ATOM   4236  HZ2 LYS A 264       7.205 -22.684  -6.360  1.00 92.54           H  
ATOM   4237  HZ3 LYS A 264       7.582 -21.205  -5.743  1.00 92.54           H  
ATOM   4238  N   LEU A 265      12.510 -24.333 -11.571  1.00 93.64           N  
ATOM   4239  H   LEU A 265      11.852 -25.081 -11.733  1.00 93.64           H  
ATOM   4240  CA  LEU A 265      13.896 -24.662 -11.220  1.00 93.64           C  
ATOM   4241  HA  LEU A 265      14.169 -24.123 -10.312  1.00 93.64           H  
ATOM   4242  C   LEU A 265      14.893 -24.216 -12.295  1.00 93.64           C  
ATOM   4243  CB  LEU A 265      14.033 -26.173 -10.976  1.00 93.64           C  
ATOM   4244  HB2 LEU A 265      15.094 -26.394 -10.859  1.00 93.64           H  
ATOM   4245  HB3 LEU A 265      13.676 -26.697 -11.863  1.00 93.64           H  
ATOM   4246  O   LEU A 265      15.956 -23.704 -11.954  1.00 93.64           O  
ATOM   4247  CG  LEU A 265      13.297 -26.722  -9.742  1.00 93.64           C  
ATOM   4248  HG  LEU A 265      12.234 -26.489  -9.799  1.00 93.64           H  
ATOM   4249  CD1 LEU A 265      13.464 -28.245  -9.710  1.00 93.64           C  
ATOM   4250 HD11 LEU A 265      12.977 -28.657  -8.827  1.00 93.64           H  
ATOM   4251 HD12 LEU A 265      14.522 -28.507  -9.703  1.00 93.64           H  
ATOM   4252 HD13 LEU A 265      12.993 -28.673 -10.595  1.00 93.64           H  
ATOM   4253  CD2 LEU A 265      13.833 -26.151  -8.427  1.00 93.64           C  
ATOM   4254 HD21 LEU A 265      13.306 -26.602  -7.586  1.00 93.64           H  
ATOM   4255 HD22 LEU A 265      13.659 -25.076  -8.391  1.00 93.64           H  
ATOM   4256 HD23 LEU A 265      14.901 -26.346  -8.329  1.00 93.64           H  
ATOM   4257  N   LEU A 266      14.549 -24.380 -13.576  1.00 93.60           N  
ATOM   4258  H   LEU A 266      13.668 -24.824 -13.790  1.00 93.60           H  
ATOM   4259  CA  LEU A 266      15.385 -23.910 -14.684  1.00 93.60           C  
ATOM   4260  HA  LEU A 266      16.400 -24.284 -14.550  1.00 93.60           H  
ATOM   4261  C   LEU A 266      15.483 -22.380 -14.706  1.00 93.60           C  
ATOM   4262  CB  LEU A 266      14.823 -24.418 -16.021  1.00 93.60           C  
ATOM   4263  HB2 LEU A 266      13.783 -24.101 -16.092  1.00 93.60           H  
ATOM   4264  HB3 LEU A 266      15.381 -23.940 -16.827  1.00 93.60           H  
ATOM   4265  O   LEU A 266      16.552 -21.854 -15.008  1.00 93.60           O  
ATOM   4266  CG  LEU A 266      14.889 -25.936 -16.234  1.00 93.60           C  
ATOM   4267  HG  LEU A 266      14.478 -26.442 -15.361  1.00 93.60           H  
ATOM   4268  CD1 LEU A 266      14.067 -26.315 -17.467  1.00 93.60           C  
ATOM   4269 HD11 LEU A 266      14.075 -27.396 -17.604  1.00 93.60           H  
ATOM   4270 HD12 LEU A 266      14.471 -25.822 -18.351  1.00 93.60           H  
ATOM   4271 HD13 LEU A 266      13.037 -25.988 -17.324  1.00 93.60           H  
ATOM   4272  CD2 LEU A 266      16.304 -26.458 -16.453  1.00 93.60           C  
ATOM   4273 HD21 LEU A 266      16.670 -26.070 -17.404  1.00 93.60           H  
ATOM   4274 HD22 LEU A 266      16.961 -26.134 -15.646  1.00 93.60           H  
ATOM   4275 HD23 LEU A 266      16.293 -27.548 -16.484  1.00 93.60           H  
ATOM   4276  N   ARG A 267      14.395 -21.675 -14.356  1.00 89.09           N  
ATOM   4277  H   ARG A 267      13.536 -22.174 -14.171  1.00 89.09           H  
ATOM   4278  CA  ARG A 267      14.374 -20.208 -14.291  1.00 89.09           C  
ATOM   4279  HA  ARG A 267      14.818 -19.832 -15.213  1.00 89.09           H  
ATOM   4280  C   ARG A 267      15.251 -19.675 -13.167  1.00 89.09           C  
ATOM   4281  CB  ARG A 267      12.935 -19.675 -14.152  1.00 89.09           C  
ATOM   4282  HB2 ARG A 267      12.529 -20.014 -13.199  1.00 89.09           H  
ATOM   4283  HB3 ARG A 267      12.320 -20.086 -14.952  1.00 89.09           H  
ATOM   4284  O   ARG A 267      15.910 -18.675 -13.354  1.00 89.09           O  
ATOM   4285  CG  ARG A 267      12.858 -18.133 -14.224  1.00 89.09           C  
ATOM   4286  HG2 ARG A 267      13.600 -17.670 -13.574  1.00 89.09           H  
ATOM   4287  HG3 ARG A 267      13.059 -17.820 -15.249  1.00 89.09           H  
ATOM   4288  CD  ARG A 267      11.487 -17.573 -13.838  1.00 89.09           C  
ATOM   4289  HD2 ARG A 267      10.720 -18.064 -14.437  1.00 89.09           H  
ATOM   4290  HD3 ARG A 267      11.470 -16.512 -14.086  1.00 89.09           H  
ATOM   4291  NE  ARG A 267      11.188 -17.752 -12.402  1.00 89.09           N  
ATOM   4292  HE  ARG A 267      10.699 -18.598 -12.145  1.00 89.09           H  
ATOM   4293  NH1 ARG A 267      12.120 -15.780 -11.602  1.00 89.09           N  
ATOM   4294 HH11 ARG A 267      12.345 -15.130 -10.862  1.00 89.09           H  
ATOM   4295 HH12 ARG A 267      12.471 -15.527 -12.515  1.00 89.09           H  
ATOM   4296  NH2 ARG A 267      11.084 -17.174 -10.209  1.00 89.09           N  
ATOM   4297 HH21 ARG A 267      10.517 -17.986 -10.012  1.00 89.09           H  
ATOM   4298 HH22 ARG A 267      11.304 -16.497  -9.492  1.00 89.09           H  
ATOM   4299  CZ  ARG A 267      11.474 -16.903 -11.423  1.00 89.09           C  
ATOM   4300  N   ILE A 268      15.243 -20.337 -12.011  1.00 85.91           N  
ATOM   4301  H   ILE A 268      14.622 -21.129 -11.922  1.00 85.91           H  
ATOM   4302  CA  ILE A 268      16.091 -19.957 -10.870  1.00 85.91           C  
ATOM   4303  HA  ILE A 268      15.996 -18.884 -10.703  1.00 85.91           H  
ATOM   4304  C   ILE A 268      17.581 -20.206 -11.172  1.00 85.91           C  
ATOM   4305  CB  ILE A 268      15.602 -20.700  -9.601  1.00 85.91           C  
ATOM   4306  HB  ILE A 268      15.531 -21.761  -9.838  1.00 85.91           H  
ATOM   4307  O   ILE A 268      18.437 -19.596 -10.546  1.00 85.91           O  
ATOM   4308  CG1 ILE A 268      14.203 -20.190  -9.179  1.00 85.91           C  
ATOM   4309 HG12 ILE A 268      14.296 -19.192  -8.751  1.00 85.91           H  
ATOM   4310 HG13 ILE A 268      13.558 -20.105 -10.054  1.00 85.91           H  
ATOM   4311  CG2 ILE A 268      16.572 -20.544  -8.414  1.00 85.91           C  
ATOM   4312 HG21 ILE A 268      16.180 -21.017  -7.513  1.00 85.91           H  
ATOM   4313 HG22 ILE A 268      16.753 -19.487  -8.218  1.00 85.91           H  
ATOM   4314 HG23 ILE A 268      17.525 -21.021  -8.642  1.00 85.91           H  
ATOM   4315  CD1 ILE A 268      13.488 -21.104  -8.172  1.00 85.91           C  
ATOM   4316 HD11 ILE A 268      14.000 -21.098  -7.210  1.00 85.91           H  
ATOM   4317 HD12 ILE A 268      13.447 -22.121  -8.561  1.00 85.91           H  
ATOM   4318 HD13 ILE A 268      12.471 -20.742  -8.022  1.00 85.91           H  
ATOM   4319  N   GLY A 269      17.911 -21.137 -12.075  1.00 87.37           N  
ATOM   4320  H   GLY A 269      17.165 -21.599 -12.575  1.00 87.37           H  
ATOM   4321  CA  GLY A 269      19.284 -21.329 -12.562  1.00 87.37           C  
ATOM   4322  HA2 GLY A 269      19.723 -20.348 -12.747  1.00 87.37           H  
ATOM   4323  HA3 GLY A 269      19.253 -21.865 -13.510  1.00 87.37           H  
ATOM   4324  C   GLY A 269      20.241 -22.073 -11.622  1.00 87.37           C  
ATOM   4325  O   GLY A 269      21.331 -22.450 -12.038  1.00 87.37           O  
ATOM   4326  N   ASN A 270      19.833 -22.393 -10.389  1.00 87.83           N  
ATOM   4327  H   ASN A 270      19.002 -21.914 -10.071  1.00 87.83           H  
ATOM   4328  CA  ASN A 270      20.690 -23.060  -9.390  1.00 87.83           C  
ATOM   4329  HA  ASN A 270      21.653 -22.548  -9.377  1.00 87.83           H  
ATOM   4330  C   ASN A 270      20.999 -24.544  -9.679  1.00 87.83           C  
ATOM   4331  CB  ASN A 270      20.038 -22.910  -8.002  1.00 87.83           C  
ATOM   4332  HB2 ASN A 270      19.002 -23.245  -8.042  1.00 87.83           H  
ATOM   4333  HB3 ASN A 270      20.573 -23.531  -7.283  1.00 87.83           H  
ATOM   4334  O   ASN A 270      21.737 -25.193  -8.931  1.00 87.83           O  
ATOM   4335  CG  ASN A 270      20.092 -21.490  -7.470  1.00 87.83           C  
ATOM   4336  ND2 ASN A 270      19.402 -21.207  -6.392  1.00 87.83           N  
ATOM   4337 HD21 ASN A 270      19.473 -20.244  -6.096  1.00 87.83           H  
ATOM   4338 HD22 ASN A 270      18.855 -21.906  -5.908  1.00 87.83           H  
ATOM   4339  OD1 ASN A 270      20.761 -20.623  -7.988  1.00 87.83           O  
ATOM   4340  N   HIS A 271      20.397 -25.129 -10.714  1.00 91.51           N  
ATOM   4341  H   HIS A 271      19.880 -24.538 -11.350  1.00 91.51           H  
ATOM   4342  CA  HIS A 271      20.505 -26.551 -11.026  1.00 91.51           C  
ATOM   4343  HA  HIS A 271      21.379 -26.968 -10.526  1.00 91.51           H  
ATOM   4344  C   HIS A 271      20.684 -26.770 -12.524  1.00 91.51           C  
ATOM   4345  CB  HIS A 271      19.255 -27.286 -10.521  1.00 91.51           C  
ATOM   4346  HB2 HIS A 271      18.382 -26.852 -11.008  1.00 91.51           H  
ATOM   4347  HB3 HIS A 271      19.310 -28.333 -10.817  1.00 91.51           H  
ATOM   4348  O   HIS A 271      19.979 -26.185 -13.343  1.00 91.51           O  
ATOM   4349  CG  HIS A 271      19.053 -27.225  -9.027  1.00 91.51           C  
ATOM   4350  CD2 HIS A 271      17.899 -26.872  -8.388  1.00 91.51           C  
ATOM   4351  HD2 HIS A 271      16.976 -26.599  -8.878  1.00 91.51           H  
ATOM   4352  ND1 HIS A 271      20.007 -27.423  -8.055  1.00 91.51           N  
ATOM   4353  HD1 HIS A 271      21.002 -27.354  -8.214  1.00 91.51           H  
ATOM   4354  CE1 HIS A 271      19.437 -27.192  -6.862  1.00 91.51           C  
ATOM   4355  HE1 HIS A 271      19.971 -27.149  -5.924  1.00 91.51           H  
ATOM   4356  NE2 HIS A 271      18.134 -26.902  -7.008  1.00 91.51           N  
ATOM   4357  N   ASN A 272      21.582 -27.686 -12.886  1.00 93.74           N  
ATOM   4358  H   ASN A 272      22.129 -28.146 -12.172  1.00 93.74           H  
ATOM   4359  CA  ASN A 272      21.688 -28.140 -14.268  1.00 93.74           C  
ATOM   4360  HA  ASN A 272      21.688 -27.252 -14.900  1.00 93.74           H  
ATOM   4361  C   ASN A 272      20.459 -28.976 -14.681  1.00 93.74           C  
ATOM   4362  CB  ASN A 272      23.042 -28.849 -14.476  1.00 93.74           C  
ATOM   4363  HB2 ASN A 272      23.836 -28.181 -14.143  1.00 93.74           H  
ATOM   4364  HB3 ASN A 272      23.196 -29.029 -15.540  1.00 93.74           H  
ATOM   4365  O   ASN A 272      19.692 -29.461 -13.845  1.00 93.74           O  
ATOM   4366  CG  ASN A 272      23.181 -30.183 -13.760  1.00 93.74           C  
ATOM   4367  ND2 ASN A 272      24.359 -30.514 -13.291  1.00 93.74           N  
ATOM   4368 HD21 ASN A 272      25.148 -29.891 -13.390  1.00 93.74           H  
ATOM   4369 HD22 ASN A 272      24.442 -31.402 -12.818  1.00 93.74           H  
ATOM   4370  OD1 ASN A 272      22.253 -30.961 -13.639  1.00 93.74           O  
ATOM   4371  N   VAL A 273      20.300 -29.191 -15.989  1.00 96.96           N  
ATOM   4372  H   VAL A 273      20.946 -28.739 -16.621  1.00 96.96           H  
ATOM   4373  CA  VAL A 273      19.158 -29.919 -16.574  1.00 96.96           C  
ATOM   4374  HA  VAL A 273      18.245 -29.368 -16.349  1.00 96.96           H  
ATOM   4375  C   VAL A 273      18.988 -31.326 -15.977  1.00 96.96           C  
ATOM   4376  CB  VAL A 273      19.316 -29.989 -18.109  1.00 96.96           C  
ATOM   4377  HB  VAL A 273      20.255 -30.492 -18.343  1.00 96.96           H  
ATOM   4378  O   VAL A 273      17.858 -31.748 -15.742  1.00 96.96           O  
ATOM   4379  CG1 VAL A 273      18.180 -30.745 -18.805  1.00 96.96           C  
ATOM   4380 HG11 VAL A 273      18.369 -30.788 -19.878  1.00 96.96           H  
ATOM   4381 HG12 VAL A 273      18.108 -31.767 -18.434  1.00 96.96           H  
ATOM   4382 HG13 VAL A 273      17.238 -30.226 -18.630  1.00 96.96           H  
ATOM   4383  CG2 VAL A 273      19.345 -28.584 -18.731  1.00 96.96           C  
ATOM   4384 HG21 VAL A 273      19.447 -28.659 -19.814  1.00 96.96           H  
ATOM   4385 HG22 VAL A 273      20.190 -28.008 -18.354  1.00 96.96           H  
ATOM   4386 HG23 VAL A 273      18.421 -28.054 -18.497  1.00 96.96           H  
ATOM   4387  N   ASN A 274      20.085 -32.033 -15.680  1.00 97.41           N  
ATOM   4388  H   ASN A 274      20.986 -31.592 -15.798  1.00 97.41           H  
ATOM   4389  CA  ASN A 274      20.052 -33.375 -15.086  1.00 97.41           C  
ATOM   4390  HA  ASN A 274      19.384 -34.005 -15.673  1.00 97.41           H  
ATOM   4391  C   ASN A 274      19.499 -33.357 -13.649  1.00 97.41           C  
ATOM   4392  CB  ASN A 274      21.476 -33.962 -15.145  1.00 97.41           C  
ATOM   4393  HB2 ASN A 274      21.842 -33.925 -16.171  1.00 97.41           H  
ATOM   4394  HB3 ASN A 274      22.148 -33.374 -14.520  1.00 97.41           H  
ATOM   4395  O   ASN A 274      18.629 -34.147 -13.293  1.00 97.41           O  
ATOM   4396  CG  ASN A 274      21.527 -35.413 -14.702  1.00 97.41           C  
ATOM   4397  ND2 ASN A 274      22.277 -35.748 -13.680  1.00 97.41           N  
ATOM   4398 HD21 ASN A 274      22.810 -35.063 -13.164  1.00 97.41           H  
ATOM   4399 HD22 ASN A 274      22.268 -36.727 -13.435  1.00 97.41           H  
ATOM   4400  OD1 ASN A 274      20.917 -36.275 -15.302  1.00 97.41           O  
ATOM   4401  N   ALA A 275      19.954 -32.410 -12.829  1.00 97.62           N  
ATOM   4402  H   ALA A 275      20.645 -31.761 -13.176  1.00 97.62           H  
ATOM   4403  CA  ALA A 275      19.467 -32.231 -11.466  1.00 97.62           C  
ATOM   4404  HA  ALA A 275      19.533 -33.185 -10.943  1.00 97.62           H  
ATOM   4405  C   ALA A 275      17.993 -31.792 -11.439  1.00 97.62           C  
ATOM   4406  CB  ALA A 275      20.385 -31.224 -10.764  1.00 97.62           C  
ATOM   4407  HB1 ALA A 275      21.402 -31.615 -10.737  1.00 97.62           H  
ATOM   4408  HB2 ALA A 275      20.039 -31.058  -9.744  1.00 97.62           H  
ATOM   4409  HB3 ALA A 275      20.387 -30.280 -11.309  1.00 97.62           H  
ATOM   4410  O   ALA A 275      17.240 -32.231 -10.569  1.00 97.62           O  
ATOM   4411  N   VAL A 276      17.558 -30.971 -12.405  1.00 98.10           N  
ATOM   4412  H   VAL A 276      18.230 -30.604 -13.063  1.00 98.10           H  
ATOM   4413  CA  VAL A 276      16.139 -30.619 -12.564  1.00 98.10           C  
ATOM   4414  HA  VAL A 276      15.765 -30.266 -11.603  1.00 98.10           H  
ATOM   4415  C   VAL A 276      15.297 -31.842 -12.926  1.00 98.10           C  
ATOM   4416  CB  VAL A 276      15.934 -29.483 -13.585  1.00 98.10           C  
ATOM   4417  HB  VAL A 276      16.399 -29.744 -14.536  1.00 98.10           H  
ATOM   4418  O   VAL A 276      14.243 -32.031 -12.319  1.00 98.10           O  
ATOM   4419  CG1 VAL A 276      14.439 -29.225 -13.825  1.00 98.10           C  
ATOM   4420 HG11 VAL A 276      14.306 -28.363 -14.479  1.00 98.10           H  
ATOM   4421 HG12 VAL A 276      13.974 -30.079 -14.316  1.00 98.10           H  
ATOM   4422 HG13 VAL A 276      13.936 -29.033 -12.878  1.00 98.10           H  
ATOM   4423  CG2 VAL A 276      16.559 -28.187 -13.057  1.00 98.10           C  
ATOM   4424 HG21 VAL A 276      16.295 -27.345 -13.697  1.00 98.10           H  
ATOM   4425 HG22 VAL A 276      16.204 -27.986 -12.046  1.00 98.10           H  
ATOM   4426 HG23 VAL A 276      17.646 -28.269 -13.037  1.00 98.10           H  
ATOM   4427  N   ALA A 277      15.758 -32.690 -13.852  1.00 98.39           N  
ATOM   4428  H   ALA A 277      16.621 -32.474 -14.331  1.00 98.39           H  
ATOM   4429  CA  ALA A 277      15.059 -33.920 -14.229  1.00 98.39           C  
ATOM   4430  HA  ALA A 277      14.092 -33.651 -14.654  1.00 98.39           H  
ATOM   4431  C   ALA A 277      14.797 -34.815 -13.004  1.00 98.39           C  
ATOM   4432  CB  ALA A 277      15.872 -34.648 -15.308  1.00 98.39           C  
ATOM   4433  HB1 ALA A 277      16.827 -34.988 -14.908  1.00 98.39           H  
ATOM   4434  HB2 ALA A 277      16.061 -33.982 -16.150  1.00 98.39           H  
ATOM   4435  HB3 ALA A 277      15.322 -35.522 -15.658  1.00 98.39           H  
ATOM   4436  O   ALA A 277      13.642 -35.146 -12.722  1.00 98.39           O  
ATOM   4437  N   LEU A 278      15.840 -35.093 -12.212  1.00 97.82           N  
ATOM   4438  H   LEU A 278      16.757 -34.813 -12.528  1.00 97.82           H  
ATOM   4439  CA  LEU A 278      15.739 -35.891 -10.983  1.00 97.82           C  
ATOM   4440  HA  LEU A 278      15.321 -36.866 -11.231  1.00 97.82           H  
ATOM   4441  C   LEU A 278      14.793 -35.252  -9.954  1.00 97.82           C  
ATOM   4442  CB  LEU A 278      17.146 -36.078 -10.383  1.00 97.82           C  
ATOM   4443  HB2 LEU A 278      17.043 -36.525  -9.394  1.00 97.82           H  
ATOM   4444  HB3 LEU A 278      17.602 -35.096 -10.259  1.00 97.82           H  
ATOM   4445  O   LEU A 278      13.915 -35.924  -9.410  1.00 97.82           O  
ATOM   4446  CG  LEU A 278      18.092 -36.966 -11.214  1.00 97.82           C  
ATOM   4447  HG  LEU A 278      18.152 -36.588 -12.235  1.00 97.82           H  
ATOM   4448  CD1 LEU A 278      19.493 -36.920 -10.600  1.00 97.82           C  
ATOM   4449 HD11 LEU A 278      19.467 -37.301  -9.579  1.00 97.82           H  
ATOM   4450 HD12 LEU A 278      19.862 -35.895 -10.604  1.00 97.82           H  
ATOM   4451 HD13 LEU A 278      20.166 -37.538 -11.194  1.00 97.82           H  
ATOM   4452  CD2 LEU A 278      17.634 -38.424 -11.253  1.00 97.82           C  
ATOM   4453 HD21 LEU A 278      16.677 -38.508 -11.768  1.00 97.82           H  
ATOM   4454 HD22 LEU A 278      17.535 -38.825 -10.245  1.00 97.82           H  
ATOM   4455 HD23 LEU A 278      18.356 -39.024 -11.808  1.00 97.82           H  
ATOM   4456  N   LYS A 279      14.897 -33.935  -9.725  1.00 97.26           N  
ATOM   4457  H   LYS A 279      15.627 -33.430 -10.207  1.00 97.26           H  
ATOM   4458  CA  LYS A 279      14.002 -33.199  -8.808  1.00 97.26           C  
ATOM   4459  HA  LYS A 279      14.013 -33.692  -7.836  1.00 97.26           H  
ATOM   4460  C   LYS A 279      12.537 -33.211  -9.250  1.00 97.26           C  
ATOM   4461  CB  LYS A 279      14.488 -31.752  -8.647  1.00 97.26           C  
ATOM   4462  HB2 LYS A 279      14.755 -31.346  -9.622  1.00 97.26           H  
ATOM   4463  HB3 LYS A 279      13.678 -31.147  -8.239  1.00 97.26           H  
ATOM   4464  O   LYS A 279      11.655 -33.106  -8.403  1.00 97.26           O  
ATOM   4465  CG  LYS A 279      15.679 -31.658  -7.686  1.00 97.26           C  
ATOM   4466  HG2 LYS A 279      16.472 -32.331  -8.010  1.00 97.26           H  
ATOM   4467  HG3 LYS A 279      15.353 -31.958  -6.690  1.00 97.26           H  
ATOM   4468  CD  LYS A 279      16.225 -30.225  -7.638  1.00 97.26           C  
ATOM   4469  HD2 LYS A 279      15.433 -29.520  -7.388  1.00 97.26           H  
ATOM   4470  HD3 LYS A 279      16.606 -29.973  -8.628  1.00 97.26           H  
ATOM   4471  CE  LYS A 279      17.378 -30.108  -6.635  1.00 97.26           C  
ATOM   4472  HE2 LYS A 279      17.969 -29.233  -6.903  1.00 97.26           H  
ATOM   4473  HE3 LYS A 279      18.023 -30.981  -6.741  1.00 97.26           H  
ATOM   4474  NZ  LYS A 279      16.902 -29.971  -5.235  1.00 97.26           N  
ATOM   4475  HZ1 LYS A 279      16.378 -29.113  -5.136  1.00 97.26           H  
ATOM   4476  HZ2 LYS A 279      17.686 -29.922  -4.601  1.00 97.26           H  
ATOM   4477  HZ3 LYS A 279      16.318 -30.752  -4.972  1.00 97.26           H  
ATOM   4478  N   CYS A 280      12.273 -33.352 -10.546  1.00 98.10           N  
ATOM   4479  H   CYS A 280      13.052 -33.389 -11.188  1.00 98.10           H  
ATOM   4480  CA  CYS A 280      10.923 -33.466 -11.099  1.00 98.10           C  
ATOM   4481  HA  CYS A 280      10.219 -33.012 -10.402  1.00 98.10           H  
ATOM   4482  C   CYS A 280      10.459 -34.926 -11.266  1.00 98.10           C  
ATOM   4483  CB  CYS A 280      10.840 -32.669 -12.408  1.00 98.10           C  
ATOM   4484  HB2 CYS A 280      11.530 -33.088 -13.141  1.00 98.10           H  
ATOM   4485  HB3 CYS A 280       9.823 -32.724 -12.797  1.00 98.10           H  
ATOM   4486  O   CYS A 280       9.383 -35.153 -11.816  1.00 98.10           O  
ATOM   4487  SG  CYS A 280      11.261 -30.931 -12.106  1.00 98.10           S  
ATOM   4488  HG  CYS A 280      12.573 -31.150 -11.977  1.00 98.10           H  
ATOM   4489  N   GLY A 281      11.247 -35.908 -10.808  1.00 97.67           N  
ATOM   4490  H   GLY A 281      12.143 -35.665 -10.410  1.00 97.67           H  
ATOM   4491  CA  GLY A 281      10.881 -37.328 -10.805  1.00 97.67           C  
ATOM   4492  HA2 GLY A 281      11.498 -37.842 -10.067  1.00 97.67           H  
ATOM   4493  HA3 GLY A 281       9.838 -37.436 -10.510  1.00 97.67           H  
ATOM   4494  C   GLY A 281      11.071 -38.045 -12.137  1.00 97.67           C  
ATOM   4495  O   GLY A 281      10.275 -38.926 -12.471  1.00 97.67           O  
ATOM   4496  N   TYR A 282      12.077 -37.638 -12.912  1.00 97.81           N  
ATOM   4497  H   TYR A 282      12.669 -36.889 -12.580  1.00 97.81           H  
ATOM   4498  CA  TYR A 282      12.495 -38.306 -14.141  1.00 97.81           C  
ATOM   4499  HA  TYR A 282      11.785 -39.091 -14.399  1.00 97.81           H  
ATOM   4500  C   TYR A 282      13.871 -38.944 -13.950  1.00 97.81           C  
ATOM   4501  CB  TYR A 282      12.544 -37.301 -15.300  1.00 97.81           C  
ATOM   4502  HB2 TYR A 282      12.965 -37.802 -16.172  1.00 97.81           H  
ATOM   4503  HB3 TYR A 282      13.224 -36.490 -15.038  1.00 97.81           H  
ATOM   4504  O   TYR A 282      14.848 -38.237 -13.715  1.00 97.81           O  
ATOM   4505  CG  TYR A 282      11.206 -36.706 -15.684  1.00 97.81           C  
ATOM   4506  CD1 TYR A 282      10.444 -37.302 -16.702  1.00 97.81           C  
ATOM   4507  HD1 TYR A 282      10.824 -38.178 -17.208  1.00 97.81           H  
ATOM   4508  CD2 TYR A 282      10.725 -35.558 -15.029  1.00 97.81           C  
ATOM   4509  HD2 TYR A 282      11.315 -35.113 -14.241  1.00 97.81           H  
ATOM   4510  CE1 TYR A 282       9.193 -36.769 -17.058  1.00 97.81           C  
ATOM   4511  HE1 TYR A 282       8.604 -37.224 -17.841  1.00 97.81           H  
ATOM   4512  CE2 TYR A 282       9.470 -35.021 -15.373  1.00 97.81           C  
ATOM   4513  HE2 TYR A 282       9.099 -34.155 -14.845  1.00 97.81           H  
ATOM   4514  OH  TYR A 282       7.464 -35.167 -16.695  1.00 97.81           O  
ATOM   4515  HH  TYR A 282       7.209 -34.423 -16.144  1.00 97.81           H  
ATOM   4516  CZ  TYR A 282       8.698 -35.637 -16.383  1.00 97.81           C  
ATOM   4517  N   ASP A 283      13.956 -40.261 -14.135  1.00 96.15           N  
ATOM   4518  H   ASP A 283      13.108 -40.809 -14.137  1.00 96.15           H  
ATOM   4519  CA  ASP A 283      15.226 -40.998 -14.047  1.00 96.15           C  
ATOM   4520  HA  ASP A 283      15.790 -40.642 -13.184  1.00 96.15           H  
ATOM   4521  C   ASP A 283      16.102 -40.806 -15.297  1.00 96.15           C  
ATOM   4522  CB  ASP A 283      14.927 -42.489 -13.837  1.00 96.15           C  
ATOM   4523  HB2 ASP A 283      15.866 -43.024 -13.699  1.00 96.15           H  
ATOM   4524  HB3 ASP A 283      14.442 -42.881 -14.731  1.00 96.15           H  
ATOM   4525  O   ASP A 283      17.326 -40.877 -15.240  1.00 96.15           O  
ATOM   4526  CG  ASP A 283      14.032 -42.735 -12.620  1.00 96.15           C  
ATOM   4527  OD1 ASP A 283      14.333 -42.161 -11.551  1.00 96.15           O  
ATOM   4528  OD2 ASP A 283      13.005 -43.425 -12.802  1.00 96.15           O  
ATOM   4529  N   SER A 284      15.474 -40.536 -16.447  1.00 97.54           N  
ATOM   4530  H   SER A 284      14.468 -40.452 -16.406  1.00 97.54           H  
ATOM   4531  CA  SER A 284      16.157 -40.275 -17.715  1.00 97.54           C  
ATOM   4532  HA  SER A 284      17.211 -40.533 -17.614  1.00 97.54           H  
ATOM   4533  C   SER A 284      16.066 -38.802 -18.092  1.00 97.54           C  
ATOM   4534  CB  SER A 284      15.593 -41.169 -18.820  1.00 97.54           C  
ATOM   4535  HB2 SER A 284      15.841 -42.206 -18.594  1.00 97.54           H  
ATOM   4536  HB3 SER A 284      14.508 -41.073 -18.851  1.00 97.54           H  
ATOM   4537  O   SER A 284      14.998 -38.295 -18.447  1.00 97.54           O  
ATOM   4538  OG  SER A 284      16.135 -40.815 -20.085  1.00 97.54           O  
ATOM   4539  HG  SER A 284      16.397 -41.633 -20.515  1.00 97.54           H  
ATOM   4540  N   THR A 285      17.214 -38.128 -18.102  1.00 97.85           N  
ATOM   4541  H   THR A 285      18.018 -38.553 -17.662  1.00 97.85           H  
ATOM   4542  CA  THR A 285      17.330 -36.735 -18.558  1.00 97.85           C  
ATOM   4543  HA  THR A 285      16.643 -36.127 -17.970  1.00 97.85           H  
ATOM   4544  C   THR A 285      16.934 -36.574 -20.025  1.00 97.85           C  
ATOM   4545  CB  THR A 285      18.747 -36.219 -18.278  1.00 97.85           C  
ATOM   4546  HB  THR A 285      19.493 -36.902 -18.685  1.00 97.85           H  
ATOM   4547  O   THR A 285      16.290 -35.588 -20.379  1.00 97.85           O  
ATOM   4548  CG2 THR A 285      19.001 -34.796 -18.771  1.00 97.85           C  
ATOM   4549 HG21 THR A 285      19.964 -34.449 -18.399  1.00 97.85           H  
ATOM   4550 HG22 THR A 285      19.020 -34.778 -19.861  1.00 97.85           H  
ATOM   4551 HG23 THR A 285      18.213 -34.137 -18.407  1.00 97.85           H  
ATOM   4552  OG1 THR A 285      18.824 -36.179 -16.882  1.00 97.85           O  
ATOM   4553  HG1 THR A 285      19.706 -36.360 -16.549  1.00 97.85           H  
ATOM   4554  N   SER A 286      17.221 -37.563 -20.877  1.00 97.69           N  
ATOM   4555  H   SER A 286      17.760 -38.352 -20.548  1.00 97.69           H  
ATOM   4556  CA  SER A 286      16.786 -37.560 -22.280  1.00 97.69           C  
ATOM   4557  HA  SER A 286      17.139 -36.646 -22.758  1.00 97.69           H  
ATOM   4558  C   SER A 286      15.262 -37.596 -22.403  1.00 97.69           C  
ATOM   4559  CB  SER A 286      17.389 -38.751 -23.031  1.00 97.69           C  
ATOM   4560  HB2 SER A 286      17.024 -39.684 -22.602  1.00 97.69           H  
ATOM   4561  HB3 SER A 286      17.096 -38.702 -24.080  1.00 97.69           H  
ATOM   4562  O   SER A 286      14.686 -36.811 -23.159  1.00 97.69           O  
ATOM   4563  OG  SER A 286      18.798 -38.704 -22.935  1.00 97.69           O  
ATOM   4564  HG  SER A 286      19.179 -39.401 -23.474  1.00 97.69           H  
ATOM   4565  N   TYR A 287      14.597 -38.453 -21.620  1.00 97.92           N  
ATOM   4566  H   TYR A 287      15.115 -39.045 -20.986  1.00 97.92           H  
ATOM   4567  CA  TYR A 287      13.135 -38.510 -21.587  1.00 97.92           C  
ATOM   4568  HA  TYR A 287      12.771 -38.617 -22.609  1.00 97.92           H  
ATOM   4569  C   TYR A 287      12.535 -37.215 -21.024  1.00 97.92           C  
ATOM   4570  CB  TYR A 287      12.685 -39.736 -20.785  1.00 97.92           C  
ATOM   4571  HB2 TYR A 287      13.113 -40.632 -21.235  1.00 97.92           H  
ATOM   4572  HB3 TYR A 287      13.073 -39.649 -19.770  1.00 97.92           H  
ATOM   4573  O   TYR A 287      11.604 -36.669 -21.614  1.00 97.92           O  
ATOM   4574  CG  TYR A 287      11.180 -39.902 -20.724  1.00 97.92           C  
ATOM   4575  CD1 TYR A 287      10.521 -39.875 -19.481  1.00 97.92           C  
ATOM   4576  HD1 TYR A 287      11.100 -39.795 -18.573  1.00 97.92           H  
ATOM   4577  CD2 TYR A 287      10.439 -40.075 -21.909  1.00 97.92           C  
ATOM   4578  HD2 TYR A 287      10.942 -40.112 -22.864  1.00 97.92           H  
ATOM   4579  CE1 TYR A 287       9.118 -39.983 -19.418  1.00 97.92           C  
ATOM   4580  HE1 TYR A 287       8.618 -39.961 -18.461  1.00 97.92           H  
ATOM   4581  CE2 TYR A 287       9.038 -40.196 -21.851  1.00 97.92           C  
ATOM   4582  HE2 TYR A 287       8.462 -40.331 -22.754  1.00 97.92           H  
ATOM   4583  OH  TYR A 287       7.021 -40.244 -20.559  1.00 97.92           O  
ATOM   4584  HH  TYR A 287       6.706 -40.256 -19.652  1.00 97.92           H  
ATOM   4585  CZ  TYR A 287       8.375 -40.141 -20.608  1.00 97.92           C  
ATOM   4586  N   PHE A 288      13.121 -36.654 -19.960  1.00 98.59           N  
ATOM   4587  H   PHE A 288      13.867 -37.156 -19.500  1.00 98.59           H  
ATOM   4588  CA  PHE A 288      12.731 -35.345 -19.429  1.00 98.59           C  
ATOM   4589  HA  PHE A 288      11.695 -35.397 -19.096  1.00 98.59           H  
ATOM   4590  C   PHE A 288      12.811 -34.239 -20.492  1.00 98.59           C  
ATOM   4591  CB  PHE A 288      13.605 -34.987 -18.221  1.00 98.59           C  
ATOM   4592  HB2 PHE A 288      13.317 -35.611 -17.376  1.00 98.59           H  
ATOM   4593  HB3 PHE A 288      14.648 -35.208 -18.449  1.00 98.59           H  
ATOM   4594  O   PHE A 288      11.838 -33.510 -20.681  1.00 98.59           O  
ATOM   4595  CG  PHE A 288      13.496 -33.529 -17.824  1.00 98.59           C  
ATOM   4596  CD1 PHE A 288      14.553 -32.640 -18.096  1.00 98.59           C  
ATOM   4597  HD1 PHE A 288      15.471 -33.005 -18.533  1.00 98.59           H  
ATOM   4598  CD2 PHE A 288      12.304 -33.046 -17.255  1.00 98.59           C  
ATOM   4599  HD2 PHE A 288      11.487 -33.724 -17.060  1.00 98.59           H  
ATOM   4600  CE1 PHE A 288      14.417 -31.275 -17.793  1.00 98.59           C  
ATOM   4601  HE1 PHE A 288      15.229 -30.589 -17.982  1.00 98.59           H  
ATOM   4602  CE2 PHE A 288      12.168 -31.679 -16.962  1.00 98.59           C  
ATOM   4603  HE2 PHE A 288      11.246 -31.313 -16.533  1.00 98.59           H  
ATOM   4604  CZ  PHE A 288      13.226 -30.794 -17.233  1.00 98.59           C  
ATOM   4605  HZ  PHE A 288      13.135 -29.740 -17.013  1.00 98.59           H  
ATOM   4606  N   ILE A 289      13.925 -34.131 -21.226  1.00 98.47           N  
ATOM   4607  H   ILE A 289      14.695 -34.749 -21.013  1.00 98.47           H  
ATOM   4608  CA  ILE A 289      14.092 -33.138 -22.301  1.00 98.47           C  
ATOM   4609  HA  ILE A 289      13.961 -32.142 -21.877  1.00 98.47           H  
ATOM   4610  C   ILE A 289      13.008 -33.316 -23.373  1.00 98.47           C  
ATOM   4611  CB  ILE A 289      15.516 -33.232 -22.906  1.00 98.47           C  
ATOM   4612  HB  ILE A 289      15.725 -34.278 -23.128  1.00 98.47           H  
ATOM   4613  O   ILE A 289      12.446 -32.328 -23.852  1.00 98.47           O  
ATOM   4614  CG1 ILE A 289      16.572 -32.717 -21.901  1.00 98.47           C  
ATOM   4615 HG12 ILE A 289      16.530 -31.629 -21.854  1.00 98.47           H  
ATOM   4616 HG13 ILE A 289      16.350 -33.093 -20.902  1.00 98.47           H  
ATOM   4617  CG2 ILE A 289      15.629 -32.431 -24.221  1.00 98.47           C  
ATOM   4618 HG21 ILE A 289      16.652 -32.454 -24.596  1.00 98.47           H  
ATOM   4619 HG22 ILE A 289      15.329 -31.395 -24.058  1.00 98.47           H  
ATOM   4620 HG23 ILE A 289      14.998 -32.875 -24.991  1.00 98.47           H  
ATOM   4621  CD1 ILE A 289      18.006 -33.139 -22.247  1.00 98.47           C  
ATOM   4622 HD11 ILE A 289      18.336 -32.676 -23.177  1.00 98.47           H  
ATOM   4623 HD12 ILE A 289      18.676 -32.819 -21.449  1.00 98.47           H  
ATOM   4624 HD13 ILE A 289      18.063 -34.223 -22.339  1.00 98.47           H  
ATOM   4625  N   GLN A 290      12.683 -34.561 -23.732  1.00 98.33           N  
ATOM   4626  H   GLN A 290      13.183 -35.330 -23.308  1.00 98.33           H  
ATOM   4627  CA  GLN A 290      11.645 -34.869 -24.714  1.00 98.33           C  
ATOM   4628  HA  GLN A 290      11.847 -34.276 -25.605  1.00 98.33           H  
ATOM   4629  C   GLN A 290      10.243 -34.485 -24.208  1.00 98.33           C  
ATOM   4630  CB  GLN A 290      11.748 -36.355 -25.089  1.00 98.33           C  
ATOM   4631  HB2 GLN A 290      12.801 -36.625 -25.173  1.00 98.33           H  
ATOM   4632  HB3 GLN A 290      11.301 -36.964 -24.304  1.00 98.33           H  
ATOM   4633  O   GLN A 290       9.487 -33.852 -24.948  1.00 98.33           O  
ATOM   4634  CG  GLN A 290      11.081 -36.670 -26.436  1.00 98.33           C  
ATOM   4635  HG2 GLN A 290      11.544 -36.067 -27.216  1.00 98.33           H  
ATOM   4636  HG3 GLN A 290      10.021 -36.419 -26.384  1.00 98.33           H  
ATOM   4637  CD  GLN A 290      11.210 -38.144 -26.820  1.00 98.33           C  
ATOM   4638  NE2 GLN A 290      10.772 -38.532 -27.998  1.00 98.33           N  
ATOM   4639 HE21 GLN A 290      10.907 -39.513 -28.196  1.00 98.33           H  
ATOM   4640 HE22 GLN A 290      10.393 -37.882 -28.671  1.00 98.33           H  
ATOM   4641  OE1 GLN A 290      11.691 -38.979 -26.078  1.00 98.33           O  
ATOM   4642  N   CYS A 291       9.914 -34.790 -22.947  1.00 98.13           N  
ATOM   4643  H   CYS A 291      10.559 -35.351 -22.410  1.00 98.13           H  
ATOM   4644  CA  CYS A 291       8.677 -34.367 -22.285  1.00 98.13           C  
ATOM   4645  HA  CYS A 291       7.822 -34.727 -22.858  1.00 98.13           H  
ATOM   4646  C   CYS A 291       8.564 -32.841 -22.217  1.00 98.13           C  
ATOM   4647  CB  CYS A 291       8.616 -34.971 -20.874  1.00 98.13           C  
ATOM   4648  HB2 CYS A 291       9.576 -34.843 -20.375  1.00 98.13           H  
ATOM   4649  HB3 CYS A 291       7.851 -34.467 -20.283  1.00 98.13           H  
ATOM   4650  O   CYS A 291       7.553 -32.290 -22.649  1.00 98.13           O  
ATOM   4651  SG  CYS A 291       8.218 -36.735 -20.969  1.00 98.13           S  
ATOM   4652  HG  CYS A 291       6.911 -36.619 -21.224  1.00 98.13           H  
ATOM   4653  N   PHE A 292       9.614 -32.157 -21.759  1.00 98.44           N  
ATOM   4654  H   PHE A 292      10.408 -32.678 -21.414  1.00 98.44           H  
ATOM   4655  CA  PHE A 292       9.660 -30.700 -21.646  1.00 98.44           C  
ATOM   4656  HA  PHE A 292       8.845 -30.371 -21.002  1.00 98.44           H  
ATOM   4657  C   PHE A 292       9.469 -30.032 -23.013  1.00 98.44           C  
ATOM   4658  CB  PHE A 292      10.987 -30.294 -20.990  1.00 98.44           C  
ATOM   4659  HB2 PHE A 292      11.130 -30.894 -20.091  1.00 98.44           H  
ATOM   4660  HB3 PHE A 292      11.813 -30.522 -21.664  1.00 98.44           H  
ATOM   4661  O   PHE A 292       8.601 -29.174 -23.169  1.00 98.44           O  
ATOM   4662  CG  PHE A 292      11.055 -28.832 -20.596  1.00 98.44           C  
ATOM   4663  CD1 PHE A 292      11.356 -27.849 -21.557  1.00 98.44           C  
ATOM   4664  HD1 PHE A 292      11.540 -28.136 -22.581  1.00 98.44           H  
ATOM   4665  CD2 PHE A 292      10.814 -28.449 -19.263  1.00 98.44           C  
ATOM   4666  HD2 PHE A 292      10.573 -29.194 -18.519  1.00 98.44           H  
ATOM   4667  CE1 PHE A 292      11.414 -26.492 -21.193  1.00 98.44           C  
ATOM   4668  HE1 PHE A 292      11.642 -25.740 -21.933  1.00 98.44           H  
ATOM   4669  CE2 PHE A 292      10.873 -27.092 -18.898  1.00 98.44           C  
ATOM   4670  HE2 PHE A 292      10.673 -26.796 -17.879  1.00 98.44           H  
ATOM   4671  CZ  PHE A 292      11.173 -26.113 -19.861  1.00 98.44           C  
ATOM   4672  HZ  PHE A 292      11.209 -25.071 -19.579  1.00 98.44           H  
ATOM   4673  N   LYS A 293      10.193 -30.495 -24.043  1.00 98.34           N  
ATOM   4674  H   LYS A 293      10.890 -31.200 -23.851  1.00 98.34           H  
ATOM   4675  CA  LYS A 293      10.034 -30.009 -25.423  1.00 98.34           C  
ATOM   4676  HA  LYS A 293      10.139 -28.925 -25.416  1.00 98.34           H  
ATOM   4677  C   LYS A 293       8.635 -30.281 -25.967  1.00 98.34           C  
ATOM   4678  CB  LYS A 293      11.129 -30.612 -26.316  1.00 98.34           C  
ATOM   4679  HB2 LYS A 293      10.991 -31.692 -26.374  1.00 98.34           H  
ATOM   4680  HB3 LYS A 293      12.100 -30.414 -25.863  1.00 98.34           H  
ATOM   4681  O   LYS A 293       8.060 -29.418 -26.627  1.00 98.34           O  
ATOM   4682  CG  LYS A 293      11.118 -30.014 -27.734  1.00 98.34           C  
ATOM   4683  HG2 LYS A 293      10.138 -30.156 -28.190  1.00 98.34           H  
ATOM   4684  HG3 LYS A 293      11.324 -28.945 -27.670  1.00 98.34           H  
ATOM   4685  CD  LYS A 293      12.166 -30.682 -28.636  1.00 98.34           C  
ATOM   4686  HD2 LYS A 293      13.152 -30.572 -28.186  1.00 98.34           H  
ATOM   4687  HD3 LYS A 293      11.936 -31.744 -28.721  1.00 98.34           H  
ATOM   4688  CE  LYS A 293      12.154 -30.036 -30.029  1.00 98.34           C  
ATOM   4689  HE2 LYS A 293      11.162 -30.160 -30.463  1.00 98.34           H  
ATOM   4690  HE3 LYS A 293      12.330 -28.966 -29.915  1.00 98.34           H  
ATOM   4691  NZ  LYS A 293      13.182 -30.623 -30.928  1.00 98.34           N  
ATOM   4692  HZ1 LYS A 293      14.109 -30.493 -30.548  1.00 98.34           H  
ATOM   4693  HZ2 LYS A 293      13.028 -31.612 -31.061  1.00 98.34           H  
ATOM   4694  HZ3 LYS A 293      13.158 -30.178 -31.834  1.00 98.34           H  
ATOM   4695  N   LYS A 294       8.059 -31.457 -25.700  1.00 98.30           N  
ATOM   4696  H   LYS A 294       8.584 -32.136 -25.168  1.00 98.30           H  
ATOM   4697  CA  LYS A 294       6.689 -31.783 -26.121  1.00 98.30           C  
ATOM   4698  HA  LYS A 294       6.610 -31.602 -27.193  1.00 98.30           H  
ATOM   4699  C   LYS A 294       5.664 -30.872 -25.442  1.00 98.30           C  
ATOM   4700  CB  LYS A 294       6.402 -33.270 -25.852  1.00 98.30           C  
ATOM   4701  HB2 LYS A 294       6.460 -33.462 -24.781  1.00 98.30           H  
ATOM   4702  HB3 LYS A 294       7.164 -33.870 -26.350  1.00 98.30           H  
ATOM   4703  O   LYS A 294       4.712 -30.470 -26.114  1.00 98.30           O  
ATOM   4704  CG  LYS A 294       5.019 -33.704 -26.369  1.00 98.30           C  
ATOM   4705  HG2 LYS A 294       4.961 -33.516 -27.441  1.00 98.30           H  
ATOM   4706  HG3 LYS A 294       4.242 -33.127 -25.867  1.00 98.30           H  
ATOM   4707  CD  LYS A 294       4.762 -35.193 -26.101  1.00 98.30           C  
ATOM   4708  HD2 LYS A 294       5.520 -35.788 -26.610  1.00 98.30           H  
ATOM   4709  HD3 LYS A 294       4.832 -35.376 -25.028  1.00 98.30           H  
ATOM   4710  CE  LYS A 294       3.365 -35.593 -26.599  1.00 98.30           C  
ATOM   4711  HE2 LYS A 294       3.311 -35.412 -27.673  1.00 98.30           H  
ATOM   4712  HE3 LYS A 294       2.627 -34.952 -26.116  1.00 98.30           H  
ATOM   4713  NZ  LYS A 294       3.053 -37.018 -26.311  1.00 98.30           N  
ATOM   4714  HZ1 LYS A 294       2.131 -37.259 -26.644  1.00 98.30           H  
ATOM   4715  HZ2 LYS A 294       3.071 -37.197 -25.317  1.00 98.30           H  
ATOM   4716  HZ3 LYS A 294       3.716 -37.637 -26.755  1.00 98.30           H  
ATOM   4717  N   TYR A 295       5.863 -30.552 -24.165  1.00 97.93           N  
ATOM   4718  H   TYR A 295       6.653 -30.962 -23.690  1.00 97.93           H  
ATOM   4719  CA  TYR A 295       4.949 -29.749 -23.357  1.00 97.93           C  
ATOM   4720  HA  TYR A 295       3.928 -30.057 -23.579  1.00 97.93           H  
ATOM   4721  C   TYR A 295       5.049 -28.253 -23.694  1.00 97.93           C  
ATOM   4722  CB  TYR A 295       5.205 -30.052 -21.873  1.00 97.93           C  
ATOM   4723  HB2 TYR A 295       5.295 -31.131 -21.742  1.00 97.93           H  
ATOM   4724  HB3 TYR A 295       6.150 -29.610 -21.558  1.00 97.93           H  
ATOM   4725  O   TYR A 295       4.090 -27.687 -24.215  1.00 97.93           O  
ATOM   4726  CG  TYR A 295       4.094 -29.575 -20.965  1.00 97.93           C  
ATOM   4727  CD1 TYR A 295       4.163 -28.301 -20.372  1.00 97.93           C  
ATOM   4728  HD1 TYR A 295       5.006 -27.653 -20.558  1.00 97.93           H  
ATOM   4729  CD2 TYR A 295       2.988 -30.410 -20.715  1.00 97.93           C  
ATOM   4730  HD2 TYR A 295       2.931 -31.389 -21.169  1.00 97.93           H  
ATOM   4731  CE1 TYR A 295       3.121 -27.855 -19.540  1.00 97.93           C  
ATOM   4732  HE1 TYR A 295       3.163 -26.867 -19.107  1.00 97.93           H  
ATOM   4733  CE2 TYR A 295       1.951 -29.973 -19.869  1.00 97.93           C  
ATOM   4734  HE2 TYR A 295       1.094 -30.599 -19.668  1.00 97.93           H  
ATOM   4735  OH  TYR A 295       1.000 -28.253 -18.499  1.00 97.93           O  
ATOM   4736  HH  TYR A 295       1.116 -27.326 -18.279  1.00 97.93           H  
ATOM   4737  CZ  TYR A 295       2.013 -28.690 -19.288  1.00 97.93           C  
ATOM   4738  N   PHE A 296       6.232 -27.653 -23.517  1.00 97.63           N  
ATOM   4739  H   PHE A 296       6.985 -28.198 -23.123  1.00 97.63           H  
ATOM   4740  CA  PHE A 296       6.467 -26.212 -23.673  1.00 97.63           C  
ATOM   4741  HA  PHE A 296       5.542 -25.696 -23.418  1.00 97.63           H  
ATOM   4742  C   PHE A 296       6.830 -25.761 -25.092  1.00 97.63           C  
ATOM   4743  CB  PHE A 296       7.545 -25.758 -22.679  1.00 97.63           C  
ATOM   4744  HB2 PHE A 296       8.443 -26.360 -22.821  1.00 97.63           H  
ATOM   4745  HB3 PHE A 296       7.812 -24.724 -22.898  1.00 97.63           H  
ATOM   4746  O   PHE A 296       6.923 -24.564 -25.356  1.00 97.63           O  
ATOM   4747  CG  PHE A 296       7.113 -25.805 -21.229  1.00 97.63           C  
ATOM   4748  CD1 PHE A 296       6.052 -24.998 -20.783  1.00 97.63           C  
ATOM   4749  HD1 PHE A 296       5.539 -24.339 -21.469  1.00 97.63           H  
ATOM   4750  CD2 PHE A 296       7.790 -26.623 -20.310  1.00 97.63           C  
ATOM   4751  HD2 PHE A 296       8.608 -27.245 -20.640  1.00 97.63           H  
ATOM   4752  CE1 PHE A 296       5.666 -25.011 -19.435  1.00 97.63           C  
ATOM   4753  HE1 PHE A 296       4.858 -24.380 -19.097  1.00 97.63           H  
ATOM   4754  CE2 PHE A 296       7.418 -26.619 -18.954  1.00 97.63           C  
ATOM   4755  HE2 PHE A 296       7.957 -27.230 -18.246  1.00 97.63           H  
ATOM   4756  CZ  PHE A 296       6.351 -25.817 -18.515  1.00 97.63           C  
ATOM   4757  HZ  PHE A 296       6.066 -25.806 -17.473  1.00 97.63           H  
ATOM   4758  N   LYS A 297       7.059 -26.703 -26.017  1.00 97.64           N  
ATOM   4759  H   LYS A 297       6.998 -27.664 -25.710  1.00 97.64           H  
ATOM   4760  CA  LYS A 297       7.508 -26.446 -27.402  1.00 97.64           C  
ATOM   4761  HA  LYS A 297       7.667 -27.415 -27.876  1.00 97.64           H  
ATOM   4762  C   LYS A 297       8.883 -25.772 -27.515  1.00 97.64           C  
ATOM   4763  CB  LYS A 297       6.416 -25.733 -28.224  1.00 97.64           C  
ATOM   4764  HB2 LYS A 297       6.355 -24.691 -27.910  1.00 97.64           H  
ATOM   4765  HB3 LYS A 297       6.710 -25.739 -29.273  1.00 97.64           H  
ATOM   4766  O   LYS A 297       9.251 -25.313 -28.590  1.00 97.64           O  
ATOM   4767  CG  LYS A 297       5.017 -26.358 -28.107  1.00 97.64           C  
ATOM   4768  HG2 LYS A 297       4.350 -25.835 -28.792  1.00 97.64           H  
ATOM   4769  HG3 LYS A 297       4.639 -26.220 -27.094  1.00 97.64           H  
ATOM   4770  CD  LYS A 297       4.969 -27.850 -28.447  1.00 97.64           C  
ATOM   4771  HD2 LYS A 297       5.570 -28.407 -27.728  1.00 97.64           H  
ATOM   4772  HD3 LYS A 297       5.352 -28.015 -29.454  1.00 97.64           H  
ATOM   4773  CE  LYS A 297       3.511 -28.301 -28.350  1.00 97.64           C  
ATOM   4774  HE2 LYS A 297       3.119 -27.971 -27.388  1.00 97.64           H  
ATOM   4775  HE3 LYS A 297       2.933 -27.813 -29.134  1.00 97.64           H  
ATOM   4776  NZ  LYS A 297       3.392 -29.770 -28.448  1.00 97.64           N  
ATOM   4777  HZ1 LYS A 297       3.865 -30.173 -27.651  1.00 97.64           H  
ATOM   4778  HZ2 LYS A 297       2.421 -30.045 -28.396  1.00 97.64           H  
ATOM   4779  HZ3 LYS A 297       3.804 -30.115 -29.303  1.00 97.64           H  
ATOM   4780  N   THR A 298       9.671 -25.805 -26.444  1.00 94.95           N  
ATOM   4781  H   THR A 298       9.293 -26.204 -25.597  1.00 94.95           H  
ATOM   4782  CA  THR A 298      11.065 -25.344 -26.388  1.00 94.95           C  
ATOM   4783  HA  THR A 298      11.478 -25.342 -27.397  1.00 94.95           H  
ATOM   4784  C   THR A 298      11.900 -26.304 -25.541  1.00 94.95           C  
ATOM   4785  CB  THR A 298      11.138 -23.903 -25.870  1.00 94.95           C  
ATOM   4786  HB  THR A 298      10.462 -23.285 -26.461  1.00 94.95           H  
ATOM   4787  O   THR A 298      11.350 -27.072 -24.756  1.00 94.95           O  
ATOM   4788  CG2 THR A 298      10.793 -23.744 -24.389  1.00 94.95           C  
ATOM   4789 HG21 THR A 298      10.779 -22.684 -24.135  1.00 94.95           H  
ATOM   4790 HG22 THR A 298       9.803 -24.154 -24.193  1.00 94.95           H  
ATOM   4791 HG23 THR A 298      11.532 -24.249 -23.766  1.00 94.95           H  
ATOM   4792  OG1 THR A 298      12.448 -23.435 -26.058  1.00 94.95           O  
ATOM   4793  HG1 THR A 298      12.427 -22.497 -25.851  1.00 94.95           H  
ATOM   4794  N   THR A 299      13.221 -26.325 -25.712  1.00 95.93           N  
ATOM   4795  H   THR A 299      13.633 -25.556 -26.221  1.00 95.93           H  
ATOM   4796  CA  THR A 299      14.096 -27.222 -24.931  1.00 95.93           C  
ATOM   4797  HA  THR A 299      13.543 -28.139 -24.728  1.00 95.93           H  
ATOM   4798  C   THR A 299      14.478 -26.596 -23.586  1.00 95.93           C  
ATOM   4799  CB  THR A 299      15.365 -27.628 -25.695  1.00 95.93           C  
ATOM   4800  HB  THR A 299      15.849 -28.421 -25.124  1.00 95.93           H  
ATOM   4801  O   THR A 299      14.528 -25.367 -23.504  1.00 95.93           O  
ATOM   4802  CG2 THR A 299      15.072 -28.184 -27.088  1.00 95.93           C  
ATOM   4803 HG21 THR A 299      14.652 -27.408 -27.727  1.00 95.93           H  
ATOM   4804 HG22 THR A 299      16.001 -28.546 -27.529  1.00 95.93           H  
ATOM   4805 HG23 THR A 299      14.370 -29.014 -26.999  1.00 95.93           H  
ATOM   4806  OG1 THR A 299      16.289 -26.570 -25.797  1.00 95.93           O  
ATOM   4807  HG1 THR A 299      15.981 -25.886 -26.396  1.00 95.93           H  
ATOM   4808  N   PRO A 300      14.827 -27.392 -22.552  1.00 95.98           N  
ATOM   4809  CA  PRO A 300      15.361 -26.850 -21.301  1.00 95.98           C  
ATOM   4810  HA  PRO A 300      14.567 -26.309 -20.787  1.00 95.98           H  
ATOM   4811  C   PRO A 300      16.549 -25.903 -21.515  1.00 95.98           C  
ATOM   4812  CB  PRO A 300      15.763 -28.071 -20.466  1.00 95.98           C  
ATOM   4813  HB2 PRO A 300      15.673 -27.881 -19.397  1.00 95.98           H  
ATOM   4814  HB3 PRO A 300      16.777 -28.385 -20.710  1.00 95.98           H  
ATOM   4815  O   PRO A 300      16.589 -24.832 -20.927  1.00 95.98           O  
ATOM   4816  CG  PRO A 300      14.780 -29.137 -20.939  1.00 95.98           C  
ATOM   4817  HG2 PRO A 300      15.147 -30.145 -20.746  1.00 95.98           H  
ATOM   4818  HG3 PRO A 300      13.818 -28.984 -20.450  1.00 95.98           H  
ATOM   4819  CD  PRO A 300      14.665 -28.838 -22.435  1.00 95.98           C  
ATOM   4820  HD2 PRO A 300      13.697 -29.172 -22.808  1.00 95.98           H  
ATOM   4821  HD3 PRO A 300      15.473 -29.337 -22.970  1.00 95.98           H  
ATOM   4822  N   SER A 301      17.484 -26.243 -22.409  1.00 92.20           N  
ATOM   4823  H   SER A 301      17.438 -27.148 -22.856  1.00 92.20           H  
ATOM   4824  CA  SER A 301      18.651 -25.400 -22.704  1.00 92.20           C  
ATOM   4825  HA  SER A 301      19.176 -25.182 -21.774  1.00 92.20           H  
ATOM   4826  C   SER A 301      18.275 -24.060 -23.337  1.00 92.20           C  
ATOM   4827  CB  SER A 301      19.606 -26.138 -23.642  1.00 92.20           C  
ATOM   4828  HB2 SER A 301      19.103 -26.336 -24.589  1.00 92.20           H  
ATOM   4829  HB3 SER A 301      20.486 -25.523 -23.831  1.00 92.20           H  
ATOM   4830  O   SER A 301      18.866 -23.044 -22.994  1.00 92.20           O  
ATOM   4831  OG  SER A 301      20.002 -27.366 -23.064  1.00 92.20           O  
ATOM   4832  HG  SER A 301      20.717 -27.199 -22.446  1.00 92.20           H  
ATOM   4833  N   THR A 302      17.293 -24.039 -24.242  1.00 90.00           N  
ATOM   4834  H   THR A 302      16.845 -24.907 -24.498  1.00 90.00           H  
ATOM   4835  CA  THR A 302      16.774 -22.790 -24.824  1.00 90.00           C  
ATOM   4836  HA  THR A 302      17.603 -22.193 -25.205  1.00 90.00           H  
ATOM   4837  C   THR A 302      16.056 -21.951 -23.769  1.00 90.00           C  
ATOM   4838  CB  THR A 302      15.804 -23.089 -25.976  1.00 90.00           C  
ATOM   4839  HB  THR A 302      14.932 -23.601 -25.570  1.00 90.00           H  
ATOM   4840  O   THR A 302      16.232 -20.742 -23.732  1.00 90.00           O  
ATOM   4841  CG2 THR A 302      15.356 -21.835 -26.719  1.00 90.00           C  
ATOM   4842 HG21 THR A 302      14.748 -21.222 -26.053  1.00 90.00           H  
ATOM   4843 HG22 THR A 302      16.217 -21.251 -27.046  1.00 90.00           H  
ATOM   4844 HG23 THR A 302      14.747 -22.108 -27.580  1.00 90.00           H  
ATOM   4845  OG1 THR A 302      16.396 -23.934 -26.940  1.00 90.00           O  
ATOM   4846  HG1 THR A 302      16.828 -23.352 -27.570  1.00 90.00           H  
ATOM   4847  N   PHE A 303      15.282 -22.593 -22.892  1.00 89.91           N  
ATOM   4848  H   PHE A 303      15.173 -23.593 -22.978  1.00 89.91           H  
ATOM   4849  CA  PHE A 303      14.582 -21.925 -21.798  1.00 89.91           C  
ATOM   4850  HA  PHE A 303      13.958 -21.128 -22.204  1.00 89.91           H  
ATOM   4851  C   PHE A 303      15.546 -21.264 -20.801  1.00 89.91           C  
ATOM   4852  CB  PHE A 303      13.675 -22.955 -21.119  1.00 89.91           C  
ATOM   4853  HB2 PHE A 303      14.273 -23.793 -20.761  1.00 89.91           H  
ATOM   4854  HB3 PHE A 303      12.975 -23.346 -21.857  1.00 89.91           H  
ATOM   4855  O   PHE A 303      15.352 -20.106 -20.451  1.00 89.91           O  
ATOM   4856  CG  PHE A 303      12.892 -22.400 -19.954  1.00 89.91           C  
ATOM   4857  CD1 PHE A 303      13.431 -22.419 -18.658  1.00 89.91           C  
ATOM   4858  HD1 PHE A 303      14.426 -22.805 -18.494  1.00 89.91           H  
ATOM   4859  CD2 PHE A 303      11.622 -21.852 -20.168  1.00 89.91           C  
ATOM   4860  HD2 PHE A 303      11.233 -21.820 -21.175  1.00 89.91           H  
ATOM   4861  CE1 PHE A 303      12.698 -21.887 -17.585  1.00 89.91           C  
ATOM   4862  HE1 PHE A 303      13.128 -21.866 -16.595  1.00 89.91           H  
ATOM   4863  CE2 PHE A 303      10.872 -21.363 -19.084  1.00 89.91           C  
ATOM   4864  HE2 PHE A 303       9.868 -20.988 -19.222  1.00 89.91           H  
ATOM   4865  CZ  PHE A 303      11.416 -21.364 -17.793  1.00 89.91           C  
ATOM   4866  HZ  PHE A 303      10.854 -20.963 -16.962  1.00 89.91           H  
ATOM   4867  N   ILE A 304      16.609 -21.969 -20.389  1.00 88.01           N  
ATOM   4868  H   ILE A 304      16.691 -22.927 -20.698  1.00 88.01           H  
ATOM   4869  CA  ILE A 304      17.624 -21.450 -19.453  1.00 88.01           C  
ATOM   4870  HA  ILE A 304      17.143 -21.205 -18.506  1.00 88.01           H  
ATOM   4871  C   ILE A 304      18.260 -20.160 -19.975  1.00 88.01           C  
ATOM   4872  CB  ILE A 304      18.722 -22.510 -19.194  1.00 88.01           C  
ATOM   4873  HB  ILE A 304      19.038 -22.898 -20.163  1.00 88.01           H  
ATOM   4874  O   ILE A 304      18.449 -19.239 -19.186  1.00 88.01           O  
ATOM   4875  CG1 ILE A 304      18.186 -23.679 -18.339  1.00 88.01           C  
ATOM   4876 HG12 ILE A 304      18.041 -23.349 -17.310  1.00 88.01           H  
ATOM   4877 HG13 ILE A 304      17.215 -24.004 -18.713  1.00 88.01           H  
ATOM   4878  CG2 ILE A 304      19.972 -21.930 -18.495  1.00 88.01           C  
ATOM   4879 HG21 ILE A 304      19.717 -21.583 -17.493  1.00 88.01           H  
ATOM   4880 HG22 ILE A 304      20.407 -21.104 -19.057  1.00 88.01           H  
ATOM   4881 HG23 ILE A 304      20.759 -22.681 -18.412  1.00 88.01           H  
ATOM   4882  CD1 ILE A 304      19.146 -24.881 -18.355  1.00 88.01           C  
ATOM   4883 HD11 ILE A 304      18.692 -25.748 -17.876  1.00 88.01           H  
ATOM   4884 HD12 ILE A 304      19.399 -25.142 -19.383  1.00 88.01           H  
ATOM   4885 HD13 ILE A 304      20.058 -24.652 -17.804  1.00 88.01           H  
ATOM   4886  N   LYS A 305      18.590 -20.098 -21.275  1.00 80.39           N  
ATOM   4887  H   LYS A 305      18.376 -20.890 -21.864  1.00 80.39           H  
ATOM   4888  CA  LYS A 305      19.275 -18.938 -21.871  1.00 80.39           C  
ATOM   4889  HA  LYS A 305      20.239 -18.789 -21.384  1.00 80.39           H  
ATOM   4890  C   LYS A 305      18.520 -17.634 -21.638  1.00 80.39           C  
ATOM   4891  CB  LYS A 305      19.489 -19.135 -23.375  1.00 80.39           C  
ATOM   4892  HB2 LYS A 305      19.760 -18.175 -23.813  1.00 80.39           H  
ATOM   4893  HB3 LYS A 305      18.561 -19.467 -23.841  1.00 80.39           H  
ATOM   4894  O   LYS A 305      19.152 -16.636 -21.360  1.00 80.39           O  
ATOM   4895  CG  LYS A 305      20.617 -20.128 -23.669  1.00 80.39           C  
ATOM   4896  HG2 LYS A 305      21.543 -19.760 -23.228  1.00 80.39           H  
ATOM   4897  HG3 LYS A 305      20.386 -21.102 -23.238  1.00 80.39           H  
ATOM   4898  CD  LYS A 305      20.792 -20.253 -25.183  1.00 80.39           C  
ATOM   4899  HD2 LYS A 305      21.034 -19.267 -25.579  1.00 80.39           H  
ATOM   4900  HD3 LYS A 305      19.859 -20.592 -25.631  1.00 80.39           H  
ATOM   4901  CE  LYS A 305      21.919 -21.231 -25.510  1.00 80.39           C  
ATOM   4902  HE2 LYS A 305      21.611 -22.237 -25.224  1.00 80.39           H  
ATOM   4903  HE3 LYS A 305      22.788 -20.956 -24.913  1.00 80.39           H  
ATOM   4904  NZ  LYS A 305      22.252 -21.155 -26.951  1.00 80.39           N  
ATOM   4905  HZ1 LYS A 305      22.515 -20.205 -27.171  1.00 80.39           H  
ATOM   4906  HZ2 LYS A 305      21.447 -21.379 -27.518  1.00 80.39           H  
ATOM   4907  HZ3 LYS A 305      23.028 -21.759 -27.182  1.00 80.39           H  
ATOM   4908  N   MET A 306      17.191 -17.671 -21.679  1.00 76.40           N  
ATOM   4909  H   MET A 306      16.734 -18.553 -21.861  1.00 76.40           H  
ATOM   4910  CA  MET A 306      16.369 -16.479 -21.462  1.00 76.40           C  
ATOM   4911  HA  MET A 306      16.889 -15.618 -21.882  1.00 76.40           H  
ATOM   4912  C   MET A 306      16.122 -16.124 -20.003  1.00 76.40           C  
ATOM   4913  CB  MET A 306      15.016 -16.679 -22.154  1.00 76.40           C  
ATOM   4914  HB2 MET A 306      14.213 -16.218 -21.579  1.00 76.40           H  
ATOM   4915  HB3 MET A 306      14.788 -17.738 -22.275  1.00 76.40           H  
ATOM   4916  O   MET A 306      15.705 -15.011 -19.705  1.00 76.40           O  
ATOM   4917  CG  MET A 306      15.075 -15.998 -23.504  1.00 76.40           C  
ATOM   4918  HG2 MET A 306      15.918 -16.395 -24.069  1.00 76.40           H  
ATOM   4919  HG3 MET A 306      14.144 -16.176 -24.042  1.00 76.40           H  
ATOM   4920  SD  MET A 306      15.225 -14.219 -23.382  1.00 76.40           S  
ATOM   4921  CE  MET A 306      15.353 -13.943 -25.136  1.00 76.40           C  
ATOM   4922  HE1 MET A 306      14.352 -13.840 -25.556  1.00 76.40           H  
ATOM   4923  HE2 MET A 306      15.928 -13.032 -25.302  1.00 76.40           H  
ATOM   4924  HE3 MET A 306      15.868 -14.783 -25.602  1.00 76.40           H  
ATOM   4925  N   ALA A 307      16.286 -17.084 -19.100  1.00 67.28           N  
ATOM   4926  H   ALA A 307      16.676 -17.970 -19.387  1.00 67.28           H  
ATOM   4927  CA  ALA A 307      15.880 -16.910 -17.716  1.00 67.28           C  
ATOM   4928  HA  ALA A 307      15.105 -16.146 -17.653  1.00 67.28           H  
ATOM   4929  C   ALA A 307      17.009 -16.454 -16.783  1.00 67.28           C  
ATOM   4930  CB  ALA A 307      15.274 -18.228 -17.250  1.00 67.28           C  
ATOM   4931  HB1 ALA A 307      14.977 -18.075 -16.212  1.00 67.28           H  
ATOM   4932  HB2 ALA A 307      16.017 -19.023 -17.301  1.00 67.28           H  
ATOM   4933  HB3 ALA A 307      14.405 -18.482 -17.856  1.00 67.28           H  
ATOM   4934  O   ALA A 307      16.707 -15.969 -15.700  1.00 67.28           O  
ATOM   4935  N   ASN A 308      18.274 -16.651 -17.172  1.00 62.93           N  
ATOM   4936  H   ASN A 308      18.438 -16.987 -18.110  1.00 62.93           H  
ATOM   4937  CA  ASN A 308      19.446 -16.442 -16.313  1.00 62.93           C  
ATOM   4938  HA  ASN A 308      19.135 -15.960 -15.386  1.00 62.93           H
[truncated: 404,686 more chars]
