# Supplementary material for: HilE represses the activity of the Salmonella virulence regulator HilD via a mechanism distinct from that of intestinal long-chain fatty acids
Source: J Biol Chem. 2023 Oct 27;299(12):105387. doi: 10.1016/j.jbc.2023.105387 (PMC10696396; doi:10.1016/j.jbc.2023.105387)
Supplement: Dataset S2 [file mmc3.zip › S5 Dataset/ranked_12.pdb]

ATOM      1  N   MET A   1      16.743  94.027 -59.156  1.00 18.98           N  
ATOM      2  H   MET A   1      17.268  93.251 -59.532  1.00 18.98           H  
ATOM      3  H2  MET A   1      17.410  94.706 -58.819  1.00 18.98           H  
ATOM      4  H3  MET A   1      16.158  94.434 -59.872  1.00 18.98           H  
ATOM      5  CA  MET A   1      15.930  93.535 -58.012  1.00 18.98           C  
ATOM      6  HA  MET A   1      15.423  94.376 -57.541  1.00 18.98           H  
ATOM      7  C   MET A   1      16.900  92.983 -56.978  1.00 18.98           C  
ATOM      8  CB  MET A   1      14.862  92.561 -58.512  1.00 18.98           C  
ATOM      9  HB2 MET A   1      15.304  91.818 -59.175  1.00 18.98           H  
ATOM     10  HB3 MET A   1      14.389  92.059 -57.668  1.00 18.98           H  
ATOM     11  O   MET A   1      18.067  92.978 -57.330  1.00 18.98           O  
ATOM     12  CG  MET A   1      13.808  93.396 -59.256  1.00 18.98           C  
ATOM     13  HG2 MET A   1      13.309  94.044 -58.536  1.00 18.98           H  
ATOM     14  HG3 MET A   1      14.295  94.029 -59.999  1.00 18.98           H  
ATOM     15  SD  MET A   1      12.550  92.443 -60.125  1.00 18.98           S  
ATOM     16  CE  MET A   1      11.538  93.801 -60.781  1.00 18.98           C  
ATOM     17  HE1 MET A   1      10.703  93.386 -61.345  1.00 18.98           H  
ATOM     18  HE2 MET A   1      11.148  94.400 -59.959  1.00 18.98           H  
ATOM     19  HE3 MET A   1      12.139  94.428 -61.440  1.00 18.98           H  
ATOM     20  N   GLU A   2      16.556  92.727 -55.713  1.00 14.99           N  
ATOM     21  H   GLU A   2      15.589  92.686 -55.424  1.00 14.99           H  
ATOM     22  CA  GLU A   2      17.563  92.834 -54.627  1.00 14.99           C  
ATOM     23  HA  GLU A   2      18.133  93.749 -54.786  1.00 14.99           H  
ATOM     24  C   GLU A   2      18.623  91.701 -54.644  1.00 14.99           C  
ATOM     25  CB  GLU A   2      16.867  93.030 -53.267  1.00 14.99           C  
ATOM     26  HB2 GLU A   2      16.191  92.197 -53.076  1.00 14.99           H  
ATOM     27  HB3 GLU A   2      17.635  93.055 -52.494  1.00 14.99           H  
ATOM     28  O   GLU A   2      18.526  90.715 -53.931  1.00 14.99           O  
ATOM     29  CG  GLU A   2      16.081  94.357 -53.239  1.00 14.99           C  
ATOM     30  HG2 GLU A   2      16.739  95.154 -53.586  1.00 14.99           H  
ATOM     31  HG3 GLU A   2      15.251  94.287 -53.942  1.00 14.99           H  
ATOM     32  CD  GLU A   2      15.532  94.736 -51.854  1.00 14.99           C  
ATOM     33  OE1 GLU A   2      14.949  95.839 -51.777  1.00 14.99           O  
ATOM     34  OE2 GLU A   2      15.695  93.936 -50.908  1.00 14.99           O  
ATOM     35  N   ASN A   3      19.617  91.816 -55.537  1.00 18.53           N  
ATOM     36  H   ASN A   3      19.582  92.661 -56.089  1.00 18.53           H  
ATOM     37  CA  ASN A   3      20.209  90.662 -56.236  1.00 18.53           C  
ATOM     38  HA  ASN A   3      19.564  89.791 -56.129  1.00 18.53           H  
ATOM     39  C   ASN A   3      21.599  90.237 -55.752  1.00 18.53           C  
ATOM     40  CB  ASN A   3      20.360  91.022 -57.743  1.00 18.53           C  
ATOM     41  HB2 ASN A   3      20.593  92.081 -57.854  1.00 18.53           H  
ATOM     42  HB3 ASN A   3      21.205  90.470 -58.154  1.00 18.53           H  
ATOM     43  O   ASN A   3      22.049  89.155 -56.111  1.00 18.53           O  
ATOM     44  CG  ASN A   3      19.188  90.667 -58.642  1.00 18.53           C  
ATOM     45  ND2 ASN A   3      19.265  91.012 -59.908  1.00 18.53           N  
ATOM     46 HD21 ASN A   3      20.148  91.346 -60.267  1.00 18.53           H  
ATOM     47 HD22 ASN A   3      18.582  90.564 -60.502  1.00 18.53           H  
ATOM     48  OD1 ASN A   3      18.186  90.096 -58.261  1.00 18.53           O  
ATOM     49  N   VAL A   4      22.371  91.152 -55.165  1.00 17.12           N  
ATOM     50  H   VAL A   4      21.916  91.979 -54.806  1.00 17.12           H  
ATOM     51  CA  VAL A   4      23.759  91.281 -55.647  1.00 17.12           C  
ATOM     52  HA  VAL A   4      23.743  91.132 -56.726  1.00 17.12           H  
ATOM     53  C   VAL A   4      24.730  90.227 -55.105  1.00 17.12           C  
ATOM     54  CB  VAL A   4      24.331  92.696 -55.399  1.00 17.12           C  
ATOM     55  HB  VAL A   4      24.601  92.798 -54.348  1.00 17.12           H  
ATOM     56  O   VAL A   4      25.552  89.719 -55.858  1.00 17.12           O  
ATOM     57  CG1 VAL A   4      25.584  92.940 -56.254  1.00 17.12           C  
ATOM     58 HG11 VAL A   4      25.971  93.942 -56.072  1.00 17.12           H  
ATOM     59 HG12 VAL A   4      25.345  92.834 -57.312  1.00 17.12           H  
ATOM     60 HG13 VAL A   4      26.366  92.225 -55.997  1.00 17.12           H  
ATOM     61  CG2 VAL A   4      23.331  93.814 -55.732  1.00 17.12           C  
ATOM     62 HG21 VAL A   4      22.487  93.788 -55.042  1.00 17.12           H  
ATOM     63 HG22 VAL A   4      23.814  94.786 -55.624  1.00 17.12           H  
ATOM     64 HG23 VAL A   4      22.975  93.704 -56.756  1.00 17.12           H  
ATOM     65  N   THR A   5      24.785  90.052 -53.787  1.00 17.78           N  
ATOM     66  H   THR A   5      23.990  90.357 -53.244  1.00 17.78           H  
ATOM     67  CA  THR A   5      26.083  90.245 -53.116  1.00 17.78           C  
ATOM     68  HA  THR A   5      26.634  90.935 -53.755  1.00 17.78           H  
ATOM     69  C   THR A   5      27.018  89.029 -53.007  1.00 17.78           C  
ATOM     70  CB  THR A   5      25.919  90.959 -51.755  1.00 17.78           C  
ATOM     71  HB  THR A   5      26.276  90.312 -50.953  1.00 17.78           H  
ATOM     72  O   THR A   5      26.649  87.869 -53.130  1.00 17.78           O  
ATOM     73  CG2 THR A   5      26.681  92.286 -51.711  1.00 17.78           C  
ATOM     74 HG21 THR A   5      27.753  92.093 -51.674  1.00 17.78           H  
ATOM     75 HG22 THR A   5      26.411  92.836 -50.810  1.00 17.78           H  
ATOM     76 HG23 THR A   5      26.437  92.895 -52.581  1.00 17.78           H  
ATOM     77  OG1 THR A   5      24.576  91.288 -51.482  1.00 17.78           O  
ATOM     78  HG1 THR A   5      24.497  91.522 -50.554  1.00 17.78           H  
ATOM     79  N   PHE A   6      28.275  89.361 -52.704  1.00 18.51           N  
ATOM     80  H   PHE A   6      28.405  90.342 -52.502  1.00 18.51           H  
ATOM     81  CA  PHE A   6      29.539  88.688 -53.031  1.00 18.51           C  
ATOM     82  HA  PHE A   6      29.593  88.538 -54.110  1.00 18.51           H  
ATOM     83  C   PHE A   6      29.902  87.336 -52.388  1.00 18.51           C  
ATOM     84  CB  PHE A   6      30.631  89.696 -52.604  1.00 18.51           C  
ATOM     85  HB2 PHE A   6      30.348  90.182 -51.670  1.00 18.51           H  
ATOM     86  HB3 PHE A   6      31.560  89.168 -52.387  1.00 18.51           H  
ATOM     87  O   PHE A   6      30.937  86.785 -52.753  1.00 18.51           O  
ATOM     88  CG  PHE A   6      30.962  90.748 -53.637  1.00 18.51           C  
ATOM     89  CD1 PHE A   6      32.047  90.529 -54.504  1.00 18.51           C  
ATOM     90  HD1 PHE A   6      32.620  89.616 -54.439  1.00 18.51           H  
ATOM     91  CD2 PHE A   6      30.223  91.943 -53.732  1.00 18.51           C  
ATOM     92  HD2 PHE A   6      29.402  92.137 -53.058  1.00 18.51           H  
ATOM     93  CE1 PHE A   6      32.392  91.497 -55.461  1.00 18.51           C  
ATOM     94  HE1 PHE A   6      33.225  91.325 -56.126  1.00 18.51           H  
ATOM     95  CE2 PHE A   6      30.560  92.907 -54.697  1.00 18.51           C  
ATOM     96  HE2 PHE A   6      29.994  93.823 -54.772  1.00 18.51           H  
ATOM     97  CZ  PHE A   6      31.647  92.683 -55.561  1.00 18.51           C  
ATOM     98  HZ  PHE A   6      31.910  93.425 -56.300  1.00 18.51           H  
ATOM     99  N   VAL A   7      29.212  86.885 -51.340  1.00 18.51           N  
ATOM    100  H   VAL A   7      28.267  87.230 -51.251  1.00 18.51           H  
ATOM    101  CA  VAL A   7      29.898  86.490 -50.084  1.00 18.51           C  
ATOM    102  HA  VAL A   7      30.729  87.186 -49.974  1.00 18.51           H  
ATOM    103  C   VAL A   7      30.553  85.085 -50.093  1.00 18.51           C  
ATOM    104  CB  VAL A   7      28.982  86.718 -48.851  1.00 18.51           C  
ATOM    105  HB  VAL A   7      28.401  85.819 -48.646  1.00 18.51           H  
ATOM    106  O   VAL A   7      30.170  84.197 -49.342  1.00 18.51           O  
ATOM    107  CG1 VAL A   7      29.843  87.052 -47.624  1.00 18.51           C  
ATOM    108 HG11 VAL A   7      30.387  87.983 -47.782  1.00 18.51           H  
ATOM    109 HG12 VAL A   7      29.206  87.153 -46.745  1.00 18.51           H  
ATOM    110 HG13 VAL A   7      30.552  86.245 -47.441  1.00 18.51           H  
ATOM    111  CG2 VAL A   7      27.973  87.868 -49.023  1.00 18.51           C  
ATOM    112 HG21 VAL A   7      28.489  88.784 -49.309  1.00 18.51           H  
ATOM    113 HG22 VAL A   7      27.227  87.608 -49.774  1.00 18.51           H  
ATOM    114 HG23 VAL A   7      27.445  88.034 -48.084  1.00 18.51           H  
ATOM    115  N   SER A   8      31.563  84.860 -50.934  1.00 20.27           N  
ATOM    116  H   SER A   8      31.777  85.617 -51.568  1.00 20.27           H  
ATOM    117  CA  SER A   8      32.103  83.534 -51.303  1.00 20.27           C  
ATOM    118  HA  SER A   8      31.263  82.843 -51.369  1.00 20.27           H  
ATOM    119  C   SER A   8      33.102  82.902 -50.303  1.00 20.27           C  
ATOM    120  CB  SER A   8      32.707  83.650 -52.712  1.00 20.27           C  
ATOM    121  HB2 SER A   8      31.954  84.037 -53.399  1.00 20.27           H  
ATOM    122  HB3 SER A   8      33.546  84.344 -52.686  1.00 20.27           H  
ATOM    123  O   SER A   8      33.970  82.123 -50.697  1.00 20.27           O  
ATOM    124  OG  SER A   8      33.160  82.401 -53.188  1.00 20.27           O  
ATOM    125  HG  SER A   8      33.665  82.002 -52.476  1.00 20.27           H  
ATOM    126  N   ASN A   9      33.046  83.259 -49.020  1.00 18.11           N  
ATOM    127  H   ASN A   9      32.247  83.811 -48.744  1.00 18.11           H  
ATOM    128  CA  ASN A   9      34.009  82.829 -47.983  1.00 18.11           C  
ATOM    129  HA  ASN A   9      35.022  83.071 -48.303  1.00 18.11           H  
ATOM    130  C   ASN A   9      33.954  81.290 -47.736  1.00 18.11           C  
ATOM    131  CB  ASN A   9      33.643  83.651 -46.731  1.00 18.11           C  
ATOM    132  HB2 ASN A   9      34.045  83.182 -45.833  1.00 18.11           H  
ATOM    133  HB3 ASN A   9      32.559  83.649 -46.608  1.00 18.11           H  
ATOM    134  O   ASN A   9      33.057  80.630 -48.239  1.00 18.11           O  
ATOM    135  CG  ASN A   9      34.121  85.095 -46.771  1.00 18.11           C  
ATOM    136  ND2 ASN A   9      33.769  85.877 -45.778  1.00 18.11           N  
ATOM    137 HD21 ASN A   9      34.096  86.830 -45.835  1.00 18.11           H  
ATOM    138 HD22 ASN A   9      33.165  85.541 -45.041  1.00 18.11           H  
ATOM    139  OD1 ASN A   9      34.817  85.548 -47.660  1.00 18.11           O  
ATOM    140  N   SER A  10      34.766  80.583 -46.934  1.00 19.36           N  
ATOM    141  H   SER A  10      34.433  79.631 -46.870  1.00 19.36           H  
ATOM    142  CA  SER A  10      36.109  80.792 -46.360  1.00 19.36           C  
ATOM    143  HA  SER A  10      36.707  81.355 -47.077  1.00 19.36           H  
ATOM    144  C   SER A  10      36.855  79.458 -46.096  1.00 19.36           C  
ATOM    145  CB  SER A  10      36.096  81.570 -45.031  1.00 19.36           C  
ATOM    146  HB2 SER A  10      35.913  82.626 -45.226  1.00 19.36           H  
ATOM    147  HB3 SER A  10      37.083  81.505 -44.573  1.00 19.36           H  
ATOM    148  O   SER A  10      37.908  79.235 -46.682  1.00 19.36           O  
ATOM    149  OG  SER A  10      35.127  81.064 -44.125  1.00 19.36           O  
ATOM    150  HG  SER A  10      35.149  81.602 -43.330  1.00 19.36           H  
ATOM    151  N   HIS A  11      36.427  78.633 -45.126  1.00 19.71           N  
ATOM    152  H   HIS A  11      35.538  78.870 -44.707  1.00 19.71           H  
ATOM    153  CA  HIS A  11      37.356  77.811 -44.310  1.00 19.71           C  
ATOM    154  HA  HIS A  11      38.372  78.086 -44.591  1.00 19.71           H  
ATOM    155  C   HIS A  11      37.353  76.275 -44.530  1.00 19.71           C  
ATOM    156  CB  HIS A  11      37.186  78.222 -42.832  1.00 19.71           C  
ATOM    157  HB2 HIS A  11      37.626  77.481 -42.164  1.00 19.71           H  
ATOM    158  HB3 HIS A  11      36.123  78.273 -42.595  1.00 19.71           H  
ATOM    159  O   HIS A  11      36.740  75.755 -45.448  1.00 19.71           O  
ATOM    160  CG  HIS A  11      37.839  79.535 -42.477  1.00 19.71           C  
ATOM    161  CD2 HIS A  11      37.477  80.355 -41.443  1.00 19.71           C  
ATOM    162  HD2 HIS A  11      36.663  80.189 -40.753  1.00 19.71           H  
ATOM    163  ND1 HIS A  11      38.941  80.108 -43.080  1.00 19.71           N  
ATOM    164  HD1 HIS A  11      39.407  79.785 -43.915  1.00 19.71           H  
ATOM    165  CE1 HIS A  11      39.227  81.248 -42.428  1.00 19.71           C  
ATOM    166  HE1 HIS A  11      40.022  81.932 -42.684  1.00 19.71           H  
ATOM    167  NE2 HIS A  11      38.355  81.441 -41.429  1.00 19.71           N  
ATOM    168  N   GLN A  12      38.126  75.552 -43.700  1.00 20.77           N  
ATOM    169  H   GLN A  12      38.279  75.991 -42.803  1.00 20.77           H  
ATOM    170  CA  GLN A  12      39.292  74.781 -44.153  1.00 20.77           C  
ATOM    171  HA  GLN A  12      39.536  75.146 -45.151  1.00 20.77           H  
ATOM    172  C   GLN A  12      39.149  73.241 -44.303  1.00 20.77           C  
ATOM    173  CB  GLN A  12      40.468  75.166 -43.218  1.00 20.77           C  
ATOM    174  HB2 GLN A  12      40.290  76.160 -42.808  1.00 20.77           H  
ATOM    175  HB3 GLN A  12      40.503  74.483 -42.369  1.00 20.77           H  
ATOM    176  O   GLN A  12      39.251  72.739 -45.413  1.00 20.77           O  
ATOM    177  CG  GLN A  12      41.840  75.230 -43.899  1.00 20.77           C  
ATOM    178  HG2 GLN A  12      42.016  74.313 -44.461  1.00 20.77           H  
ATOM    179  HG3 GLN A  12      41.841  76.059 -44.607  1.00 20.77           H  
ATOM    180  CD  GLN A  12      42.983  75.418 -42.896  1.00 20.77           C  
ATOM    181  NE2 GLN A  12      44.044  76.100 -43.263  1.00 20.77           N  
ATOM    182 HE21 GLN A  12      44.081  76.542 -44.171  1.00 20.77           H  
ATOM    183 HE22 GLN A  12      44.729  76.293 -42.546  1.00 20.77           H  
ATOM    184  OE1 GLN A  12      42.971  74.920 -41.781  1.00 20.77           O  
ATOM    185  N   ARG A  13      39.138  72.463 -43.203  1.00 20.88           N  
ATOM    186  H   ARG A  13      38.916  72.917 -42.329  1.00 20.88           H  
ATOM    187  CA  ARG A  13      39.944  71.211 -43.143  1.00 20.88           C  
ATOM    188  HA  ARG A  13      40.507  71.150 -44.075  1.00 20.88           H  
ATOM    189  C   ARG A  13      39.228  69.843 -43.122  1.00 20.88           C  
ATOM    190  CB  ARG A  13      40.980  71.286 -41.998  1.00 20.88           C  
ATOM    191  HB2 ARG A  13      40.646  72.003 -41.249  1.00 20.88           H  
ATOM    192  HB3 ARG A  13      41.059  70.314 -41.511  1.00 20.88           H  
ATOM    193  O   ARG A  13      39.425  69.071 -44.055  1.00 20.88           O  
ATOM    194  CG  ARG A  13      42.399  71.638 -42.440  1.00 20.88           C  
ATOM    195  HG2 ARG A  13      42.402  72.620 -42.915  1.00 20.88           H  
ATOM    196  HG3 ARG A  13      42.763  70.894 -43.149  1.00 20.88           H  
ATOM    197  CD  ARG A  13      43.292  71.646 -41.192  1.00 20.88           C  
ATOM    198  HD2 ARG A  13      43.316  70.640 -40.772  1.00 20.88           H  
ATOM    199  HD3 ARG A  13      42.858  72.326 -40.460  1.00 20.88           H  
ATOM    200  NE  ARG A  13      44.662  72.090 -41.490  1.00 20.88           N  
ATOM    201  HE  ARG A  13      44.827  72.464 -42.413  1.00 20.88           H  
ATOM    202  NH1 ARG A  13      45.524  71.772 -39.383  1.00 20.88           N  
ATOM    203 HH11 ARG A  13      44.624  71.433 -39.075  1.00 20.88           H  
ATOM    204 HH12 ARG A  13      46.293  71.845 -38.732  1.00 20.88           H  
ATOM    205  NH2 ARG A  13      46.816  72.629 -40.987  1.00 20.88           N  
ATOM    206 HH21 ARG A  13      47.574  72.683 -40.322  1.00 20.88           H  
ATOM    207 HH22 ARG A  13      46.963  72.932 -41.939  1.00 20.88           H  
ATOM    208  CZ  ARG A  13      45.656  72.161 -40.622  1.00 20.88           C  
ATOM    209  N   PRO A  14      38.670  69.400 -41.978  1.00 21.34           N  
ATOM    210  CA  PRO A  14      39.080  68.096 -41.442  1.00 21.34           C  
ATOM    211  HA  PRO A  14      40.016  67.787 -41.908  1.00 21.34           H  
ATOM    212  C   PRO A  14      38.037  67.006 -41.703  1.00 21.34           C  
ATOM    213  CB  PRO A  14      39.352  68.317 -39.943  1.00 21.34           C  
ATOM    214  HB2 PRO A  14      40.418  68.222 -39.736  1.00 21.34           H  
ATOM    215  HB3 PRO A  14      38.801  67.603 -39.332  1.00 21.34           H  
ATOM    216  O   PRO A  14      36.977  66.993 -41.091  1.00 21.34           O  
ATOM    217  CG  PRO A  14      38.888  69.745 -39.634  1.00 21.34           C  
ATOM    218  HG2 PRO A  14      38.229  69.767 -38.766  1.00 21.34           H  
ATOM    219  HG3 PRO A  14      39.753  70.384 -39.460  1.00 21.34           H  
ATOM    220  CD  PRO A  14      38.146  70.201 -40.887  1.00 21.34           C  
ATOM    221  HD2 PRO A  14      38.273  71.273 -41.039  1.00 21.34           H  
ATOM    222  HD3 PRO A  14      37.085  69.980 -40.775  1.00 21.34           H  
ATOM    223  N   ALA A  15      38.351  66.058 -42.586  1.00 22.78           N  
ATOM    224  H   ALA A  15      39.221  66.152 -43.090  1.00 22.78           H  
ATOM    225  CA  ALA A  15      37.411  65.039 -43.071  1.00 22.78           C  
ATOM    226  HA  ALA A  15      36.437  65.512 -43.200  1.00 22.78           H  
ATOM    227  C   ALA A  15      37.190  63.837 -42.119  1.00 22.78           C  
ATOM    228  CB  ALA A  15      37.907  64.596 -44.456  1.00 22.78           C  
ATOM    229  HB1 ALA A  15      38.864  64.083 -44.365  1.00 22.78           H  
ATOM    230  HB2 ALA A  15      37.183  63.917 -44.906  1.00 22.78           H  
ATOM    231  HB3 ALA A  15      38.018  65.463 -45.108  1.00 22.78           H  
ATOM    232  O   ALA A  15      36.777  62.767 -42.561  1.00 22.78           O  
ATOM    233  N   ALA A  16      37.554  63.960 -40.840  1.00 19.98           N  
ATOM    234  H   ALA A  16      37.735  64.889 -40.487  1.00 19.98           H  
ATOM    235  CA  ALA A  16      37.975  62.815 -40.027  1.00 19.98           C  
ATOM    236  HA  ALA A  16      38.689  62.229 -40.606  1.00 19.98           H  
ATOM    237  C   ALA A  16      36.854  61.845 -39.603  1.00 19.98           C  
ATOM    238  CB  ALA A  16      38.703  63.365 -38.792  1.00 19.98           C  
ATOM    239  HB1 ALA A  16      38.016  63.950 -38.181  1.00 19.98           H  
ATOM    240  HB2 ALA A  16      39.543  63.990 -39.096  1.00 19.98           H  
ATOM    241  HB3 ALA A  16      39.078  62.536 -38.192  1.00 19.98           H  
ATOM    242  O   ALA A  16      37.055  60.631 -39.600  1.00 19.98           O  
ATOM    243  N   ASP A  17      35.697  62.368 -39.200  1.00 20.53           N  
ATOM    244  H   ASP A  17      35.601  63.368 -39.305  1.00 20.53           H  
ATOM    245  CA  ASP A  17      34.918  61.784 -38.090  1.00 20.53           C  
ATOM    246  HA  ASP A  17      35.619  61.438 -37.331  1.00 20.53           H  
ATOM    247  C   ASP A  17      34.059  60.547 -38.415  1.00 20.53           C  
ATOM    248  CB  ASP A  17      34.052  62.897 -37.466  1.00 20.53           C  
ATOM    249  HB2 ASP A  17      33.598  63.491 -38.260  1.00 20.53           H  
ATOM    250  HB3 ASP A  17      33.239  62.452 -36.892  1.00 20.53           H  
ATOM    251  O   ASP A  17      33.344  60.034 -37.553  1.00 20.53           O  
ATOM    252  CG  ASP A  17      34.815  63.813 -36.505  1.00 20.53           C  
ATOM    253  OD1 ASP A  17      35.959  63.467 -36.134  1.00 20.53           O  
ATOM    254  OD2 ASP A  17      34.229  64.856 -36.146  1.00 20.53           O  
ATOM    255  N   ASN A  18      34.084  60.055 -39.652  1.00 19.34           N  
ATOM    256  H   ASN A  18      34.732  60.494 -40.291  1.00 19.34           H  
ATOM    257  CA  ASN A  18      32.977  59.260 -40.193  1.00 19.34           C  
ATOM    258  HA  ASN A  18      32.065  59.850 -40.108  1.00 19.34           H  
ATOM    259  C   ASN A  18      32.683  57.938 -39.460  1.00 19.34           C  
ATOM    260  CB  ASN A  18      33.254  58.984 -41.684  1.00 19.34           C  
ATOM    261  HB2 ASN A  18      32.613  58.171 -42.025  1.00 19.34           H  
ATOM    262  HB3 ASN A  18      34.293  58.682 -41.819  1.00 19.34           H  
ATOM    263  O   ASN A  18      31.547  57.666 -39.069  1.00 19.34           O  
ATOM    264  CG  ASN A  18      32.951  60.168 -42.581  1.00 19.34           C  
ATOM    265  ND2 ASN A  18      33.505  60.198 -43.768  1.00 19.34           N  
ATOM    266 HD21 ASN A  18      34.182  59.505 -44.053  1.00 19.34           H  
ATOM    267 HD22 ASN A  18      33.305  61.021 -44.318  1.00 19.34           H  
ATOM    268  OD1 ASN A  18      32.187  61.055 -42.253  1.00 19.34           O  
ATOM    269  N   LEU A  19      33.674  57.043 -39.406  1.00 19.46           N  
ATOM    270  H   LEU A  19      34.592  57.373 -39.671  1.00 19.46           H  
ATOM    271  CA  LEU A  19      33.398  55.601 -39.516  1.00 19.46           C  
ATOM    272  HA  LEU A  19      32.525  55.484 -40.159  1.00 19.46           H  
ATOM    273  C   LEU A  19      33.068  54.896 -38.191  1.00 19.46           C  
ATOM    274  CB  LEU A  19      34.606  54.915 -40.189  1.00 19.46           C  
ATOM    275  HB2 LEU A  19      35.248  55.653 -40.670  1.00 19.46           H  
ATOM    276  HB3 LEU A  19      35.208  54.437 -39.416  1.00 19.46           H  
ATOM    277  O   LEU A  19      32.518  53.796 -38.190  1.00 19.46           O  
ATOM    278  CG  LEU A  19      34.181  53.867 -41.237  1.00 19.46           C  
ATOM    279  HG  LEU A  19      33.198  53.467 -40.988  1.00 19.46           H  
ATOM    280  CD1 LEU A  19      34.127  54.508 -42.625  1.00 19.46           C  
ATOM    281 HD11 LEU A  19      33.783  53.774 -43.354  1.00 19.46           H  
ATOM    282 HD12 LEU A  19      35.114  54.864 -42.920  1.00 19.46           H  
ATOM    283 HD13 LEU A  19      33.428  55.344 -42.618  1.00 19.46           H  
ATOM    284  CD2 LEU A  19      35.164  52.699 -41.277  1.00 19.46           C  
ATOM    285 HD21 LEU A  19      34.849  51.983 -42.037  1.00 19.46           H  
ATOM    286 HD22 LEU A  19      36.164  53.059 -41.518  1.00 19.46           H  
ATOM    287 HD23 LEU A  19      35.179  52.199 -40.309  1.00 19.46           H  
ATOM    288  N   GLN A  20      33.470  55.476 -37.058  1.00 19.62           N  
ATOM    289  H   GLN A  20      33.854  56.408 -37.122  1.00 19.62           H  
ATOM    290  CA  GLN A  20      33.614  54.738 -35.794  1.00 19.62           C  
ATOM    291  HA  GLN A  20      34.208  53.842 -35.976  1.00 19.62           H  
ATOM    292  C   GLN A  20      32.295  54.261 -35.172  1.00 19.62           C  
ATOM    293  CB  GLN A  20      34.349  55.614 -34.769  1.00 19.62           C  
ATOM    294  HB2 GLN A  20      34.146  55.226 -33.771  1.00 19.62           H  
ATOM    295  HB3 GLN A  20      33.968  56.634 -34.815  1.00 19.62           H  
ATOM    296  O   GLN A  20      32.303  53.321 -34.376  1.00 19.62           O  
ATOM    297  CG  GLN A  20      35.874  55.616 -34.949  1.00 19.62           C  
ATOM    298  HG2 GLN A  20      36.132  56.065 -35.908  1.00 19.62           H  
ATOM    299  HG3 GLN A  20      36.241  54.590 -34.934  1.00 19.62           H  
ATOM    300  CD  GLN A  20      36.571  56.400 -33.839  1.00 19.62           C  
ATOM    301  NE2 GLN A  20      37.868  56.268 -33.684  1.00 19.62           N  
ATOM    302 HE21 GLN A  20      38.270  56.854 -32.967  1.00 19.62           H  
ATOM    303 HE22 GLN A  20      38.428  55.737 -34.336  1.00 19.62           H  
ATOM    304  OE1 GLN A  20      35.968  57.136 -33.082  1.00 19.62           O  
ATOM    305  N   LYS A  21      31.170  54.912 -35.493  1.00 19.19           N  
ATOM    306  H   LYS A  21      31.251  55.634 -36.194  1.00 19.19           H  
ATOM    307  CA  LYS A  21      29.943  54.857 -34.677  1.00 19.19           C  
ATOM    308  HA  LYS A  21      30.170  55.225 -33.677  1.00 19.19           H  
ATOM    309  C   LYS A  21      29.371  53.457 -34.464  1.00 19.19           C  
ATOM    310  CB  LYS A  21      28.858  55.747 -35.312  1.00 19.19           C  
ATOM    311  HB2 LYS A  21      28.937  55.719 -36.399  1.00 19.19           H  
ATOM    312  HB3 LYS A  21      27.877  55.359 -35.037  1.00 19.19           H  
ATOM    313  O   LYS A  21      28.916  53.139 -33.370  1.00 19.19           O  
ATOM    314  CG  LYS A  21      28.936  57.193 -34.813  1.00 19.19           C  
ATOM    315  HG2 LYS A  21      29.900  57.623 -35.086  1.00 19.19           H  
ATOM    316  HG3 LYS A  21      28.839  57.202 -33.728  1.00 19.19           H  
ATOM    317  CD  LYS A  21      27.809  58.034 -35.427  1.00 19.19           C  
ATOM    318  HD2 LYS A  21      27.961  58.092 -36.505  1.00 19.19           H  
ATOM    319  HD3 LYS A  21      26.848  57.560 -35.226  1.00 19.19           H  
ATOM    320  CE  LYS A  21      27.820  59.442 -34.823  1.00 19.19           C  
ATOM    321  HE2 LYS A  21      27.629  59.368 -33.752  1.00 19.19           H  
ATOM    322  HE3 LYS A  21      28.818  59.862 -34.952  1.00 19.19           H  
ATOM    323  NZ  LYS A  21      26.819  60.329 -35.468  1.00 19.19           N  
ATOM    324  HZ1 LYS A  21      25.883  59.967 -35.357  1.00 19.19           H  
ATOM    325  HZ2 LYS A  21      26.859  61.253 -35.062  1.00 19.19           H  
ATOM    326  HZ3 LYS A  21      27.020  60.423 -36.453  1.00 19.19           H  
ATOM    327  N   LEU A  22      29.317  52.653 -35.523  1.00 18.80           N  
ATOM    328  H   LEU A  22      29.776  52.974 -36.364  1.00 18.80           H  
ATOM    329  CA  LEU A  22      28.302  51.599 -35.646  1.00 18.80           C  
ATOM    330  HA  LEU A  22      27.354  52.015 -35.303  1.00 18.80           H  
ATOM    331  C   LEU A  22      28.542  50.371 -34.761  1.00 18.80           C  
ATOM    332  CB  LEU A  22      28.180  51.222 -37.139  1.00 18.80           C  
ATOM    333  HB2 LEU A  22      28.457  50.178 -37.285  1.00 18.80           H  
ATOM    334  HB3 LEU A  22      28.895  51.807 -37.717  1.00 18.80           H  
ATOM    335  O   LEU A  22      27.596  49.660 -34.434  1.00 18.80           O  
ATOM    336  CG  LEU A  22      26.767  51.467 -37.709  1.00 18.80           C  
ATOM    337  HG  LEU A  22      26.241  52.209 -37.108  1.00 18.80           H  
ATOM    338  CD1 LEU A  22      26.859  52.020 -39.129  1.00 18.80           C  
ATOM    339 HD11 LEU A  22      27.384  51.315 -39.774  1.00 18.80           H  
ATOM    340 HD12 LEU A  22      27.389  52.972 -39.126  1.00 18.80           H  
ATOM    341 HD13 LEU A  22      25.856  52.182 -39.524  1.00 18.80           H  
ATOM    342  CD2 LEU A  22      25.949  50.177 -37.733  1.00 18.80           C  
ATOM    343 HD21 LEU A  22      24.944  50.385 -38.101  1.00 18.80           H  
ATOM    344 HD22 LEU A  22      25.873  49.772 -36.724  1.00 18.80           H  
ATOM    345 HD23 LEU A  22      26.420  49.439 -38.382  1.00 18.80           H  
ATOM    346  N   LYS A  23      29.795  50.118 -34.362  1.00 19.28           N  
ATOM    347  H   LYS A  23      30.510  50.786 -34.611  1.00 19.28           H  
ATOM    348  CA  LYS A  23      30.170  48.886 -33.647  1.00 19.28           C  
ATOM    349  HA  LYS A  23      29.847  48.022 -34.229  1.00 19.28           H  
ATOM    350  C   LYS A  23      29.491  48.722 -32.286  1.00 19.28           C  
ATOM    351  CB  LYS A  23      31.693  48.830 -33.440  1.00 19.28           C  
ATOM    352  HB2 LYS A  23      32.070  49.817 -33.174  1.00 19.28           H  
ATOM    353  HB3 LYS A  23      31.902  48.160 -32.605  1.00 19.28           H  
ATOM    354  O   LYS A  23      29.404  47.599 -31.801  1.00 19.28           O  
ATOM    355  CG  LYS A  23      32.446  48.288 -34.661  1.00 19.28           C  
ATOM    356  HG2 LYS A  23      32.374  49.001 -35.483  1.00 19.28           H  
ATOM    357  HG3 LYS A  23      32.000  47.342 -34.968  1.00 19.28           H  
ATOM    358  CD  LYS A  23      33.920  48.053 -34.299  1.00 19.28           C  
ATOM    359  HD2 LYS A  23      34.378  49.006 -34.035  1.00 19.28           H  
ATOM    360  HD3 LYS A  23      33.973  47.384 -33.440  1.00 19.28           H  
ATOM    361  CE  LYS A  23      34.672  47.422 -35.476  1.00 19.28           C  
ATOM    362  HE2 LYS A  23      34.612  48.098 -36.329  1.00 19.28           H  
ATOM    363  HE3 LYS A  23      34.170  46.495 -35.752  1.00 19.28           H  
ATOM    364  NZ  LYS A  23      36.092  47.151 -35.134  1.00 19.28           N  
ATOM    365  HZ1 LYS A  23      36.155  46.509 -34.358  1.00 19.28           H  
ATOM    366  HZ2 LYS A  23      36.573  46.742 -35.923  1.00 19.28           H  
ATOM    367  HZ3 LYS A  23      36.568  48.006 -34.883  1.00 19.28           H  
ATOM    368  N   SER A  24      29.094  49.817 -31.641  1.00 21.89           N  
ATOM    369  H   SER A  24      29.099  50.701 -32.130  1.00 21.89           H  
ATOM    370  CA  SER A  24      28.822  49.830 -30.199  1.00 21.89           C  
ATOM    371  HA  SER A  24      29.678  49.400 -29.678  1.00 21.89           H  
ATOM    372  C   SER A  24      27.592  49.027 -29.773  1.00 21.89           C  
ATOM    373  CB  SER A  24      28.657  51.276 -29.725  1.00 21.89           C  
ATOM    374  HB2 SER A  24      29.562  51.838 -29.959  1.00 21.89           H  
ATOM    375  HB3 SER A  24      28.501  51.290 -28.646  1.00 21.89           H  
ATOM    376  O   SER A  24      27.578  48.488 -28.671  1.00 21.89           O  
ATOM    377  OG  SER A  24      27.549  51.875 -30.371  1.00 21.89           O  
ATOM    378  HG  SER A  24      27.552  52.818 -30.187  1.00 21.89           H  
ATOM    379  N   LEU A  25      26.553  48.979 -30.611  1.00 19.81           N  
ATOM    380  H   LEU A  25      26.657  49.456 -31.495  1.00 19.81           H  
ATOM    381  CA  LEU A  25      25.194  48.690 -30.143  1.00 19.81           C  
ATOM    382  HA  LEU A  25      25.001  49.285 -29.250  1.00 19.81           H  
ATOM    383  C   LEU A  25      24.953  47.235 -29.733  1.00 19.81           C  
ATOM    384  CB  LEU A  25      24.199  49.095 -31.248  1.00 19.81           C  
ATOM    385  HB2 LEU A  25      23.286  48.507 -31.149  1.00 19.81           H  
ATOM    386  HB3 LEU A  25      24.632  48.854 -32.218  1.00 19.81           H  
ATOM    387  O   LEU A  25      24.201  46.985 -28.795  1.00 19.81           O  
ATOM    388  CG  LEU A  25      23.816  50.583 -31.203  1.00 19.81           C  
ATOM    389  HG  LEU A  25      24.704  51.187 -31.016  1.00 19.81           H  
ATOM    390  CD1 LEU A  25      23.220  51.009 -32.543  1.00 19.81           C  
ATOM    391 HD11 LEU A  25      22.947  52.064 -32.507  1.00 19.81           H  
ATOM    392 HD12 LEU A  25      22.332  50.416 -32.764  1.00 19.81           H  
ATOM    393 HD13 LEU A  25      23.955  50.865 -33.335  1.00 19.81           H  
ATOM    394  CD2 LEU A  25      22.778  50.855 -30.109  1.00 19.81           C  
ATOM    395 HD21 LEU A  25      23.179  50.581 -29.133  1.00 19.81           H  
ATOM    396 HD22 LEU A  25      22.528  51.915 -30.096  1.00 19.81           H  
ATOM    397 HD23 LEU A  25      21.873  50.277 -30.296  1.00 19.81           H  
ATOM    398  N   LEU A  26      25.525  46.277 -30.464  1.00 20.14           N  
ATOM    399  H   LEU A  26      26.179  46.558 -31.180  1.00 20.14           H  
ATOM    400  CA  LEU A  26      25.013  44.900 -30.467  1.00 20.14           C  
ATOM    401  HA  LEU A  26      23.927  44.936 -30.556  1.00 20.14           H  
ATOM    402  C   LEU A  26      25.285  44.106 -29.188  1.00 20.14           C  
ATOM    403  CB  LEU A  26      25.602  44.142 -31.671  1.00 20.14           C  
ATOM    404  HB2 LEU A  26      25.547  43.070 -31.484  1.00 20.14           H  
ATOM    405  HB3 LEU A  26      26.657  44.399 -31.762  1.00 20.14           H  
ATOM    406  O   LEU A  26      24.638  43.086 -28.968  1.00 20.14           O  
ATOM    407  CG  LEU A  26      24.884  44.420 -33.000  1.00 20.14           C  
ATOM    408  HG  LEU A  26      24.788  45.495 -33.147  1.00 20.14           H  
ATOM    409  CD1 LEU A  26      25.716  43.845 -34.147  1.00 20.14           C  
ATOM    410 HD11 LEU A  26      26.701  44.311 -34.160  1.00 20.14           H  
ATOM    411 HD12 LEU A  26      25.222  44.051 -35.097  1.00 20.14           H  
ATOM    412 HD13 LEU A  26      25.826  42.767 -34.028  1.00 20.14           H  
ATOM    413  CD2 LEU A  26      23.497  43.773 -33.050  1.00 20.14           C  
ATOM    414 HD21 LEU A  26      22.844  44.210 -32.294  1.00 20.14           H  
ATOM    415 HD22 LEU A  26      23.046  43.945 -34.027  1.00 20.14           H  
ATOM    416 HD23 LEU A  26      23.574  42.699 -32.877  1.00 20.14           H  
ATOM    417  N   THR A  27      26.268  44.497 -28.381  1.00 21.38           N  
ATOM    418  H   THR A  27      26.719  45.388 -28.532  1.00 21.38           H  
ATOM    419  CA  THR A  27      26.797  43.609 -27.337  1.00 21.38           C  
ATOM    420  HA  THR A  27      27.041  42.646 -27.786  1.00 21.38           H  
ATOM    421  C   THR A  27      25.800  43.320 -26.228  1.00 21.38           C  
ATOM    422  CB  THR A  27      28.068  44.183 -26.691  1.00 21.38           C  
ATOM    423  HB  THR A  27      28.198  43.757 -25.696  1.00 21.38           H  
ATOM    424  O   THR A  27      25.604  42.164 -25.854  1.00 21.38           O  
ATOM    425  CG2 THR A  27      29.308  43.852 -27.512  1.00 21.38           C  
ATOM    426 HG21 THR A  27      29.418  42.771 -27.591  1.00 21.38           H  
ATOM    427 HG22 THR A  27      29.217  44.279 -28.510  1.00 21.38           H  
ATOM    428 HG23 THR A  27      30.193  44.260 -27.023  1.00 21.38           H  
ATOM    429  OG1 THR A  27      27.979  45.587 -26.589  1.00 21.38           O  
ATOM    430  HG1 THR A  27      28.796  45.920 -26.212  1.00 21.38           H  
ATOM    431  N   ASN A  28      25.243  44.371 -25.628  1.00 20.63           N  
ATOM    432  H   ASN A  28      25.444  45.284 -26.012  1.00 20.63           H  
ATOM    433  CA  ASN A  28      24.807  44.270 -24.237  1.00 20.63           C  
ATOM    434  HA  ASN A  28      25.514  43.625 -23.715  1.00 20.63           H  
ATOM    435  C   ASN A  28      23.472  43.570 -24.033  1.00 20.63           C  
ATOM    436  CB  ASN A  28      24.818  45.661 -23.580  1.00 20.63           C  
ATOM    437  HB2 ASN A  28      24.746  46.442 -24.337  1.00 20.63           H  
ATOM    438  HB3 ASN A  28      23.955  45.761 -22.921  1.00 20.63           H  
ATOM    439  O   ASN A  28      23.178  43.155 -22.914  1.00 20.63           O  
ATOM    440  CG  ASN A  28      26.047  45.904 -22.723  1.00 20.63           C  
ATOM    441  ND2 ASN A  28      26.211  47.110 -22.238  1.00 20.63           N  
ATOM    442 HD21 ASN A  28      25.547  47.844 -22.438  1.00 20.63           H  
ATOM    443 HD22 ASN A  28      27.028  47.247 -21.660  1.00 20.63           H  
ATOM    444  OD1 ASN A  28      26.867  45.041 -22.464  1.00 20.63           O  
ATOM    445  N   THR A  29      22.663  43.396 -25.075  1.00 21.71           N  
ATOM    446  H   THR A  29      22.921  43.770 -25.977  1.00 21.71           H  
ATOM    447  CA  THR A  29      21.329  42.803 -24.946  1.00 21.71           C  
ATOM    448  HA  THR A  29      20.921  43.173 -24.005  1.00 21.71           H  
ATOM    449  C   THR A  29      21.371  41.286 -24.778  1.00 21.71           C  
ATOM    450  CB  THR A  29      20.350  43.244 -26.054  1.00 21.71           C  
ATOM    451  HB  THR A  29      20.054  42.396 -26.671  1.00 21.71           H  
ATOM    452  O   THR A  29      20.431  40.590 -25.146  1.00 21.71           O  
ATOM    453  CG2 THR A  29      19.101  43.888 -25.449  1.00 21.71           C  
ATOM    454 HG21 THR A  29      18.434  44.215 -26.247  1.00 21.71           H  
ATOM    455 HG22 THR A  29      18.574  43.154 -24.840  1.00 21.71           H  
ATOM    456 HG23 THR A  29      19.380  44.747 -24.838  1.00 21.71           H  
ATOM    457  OG1 THR A  29      20.934  44.199 -26.907  1.00 21.71           O  
ATOM    458  HG1 THR A  29      20.352  44.319 -27.661  1.00 21.71           H  
ATOM    459  N   ARG A  30      22.396  40.734 -24.118  1.00 21.95           N  
ATOM    460  H   ARG A  30      23.130  41.362 -23.825  1.00 21.95           H  
ATOM    461  CA  ARG A  30      22.168  39.538 -23.305  1.00 21.95           C  
ATOM    462  HA  ARG A  30      21.577  38.819 -23.873  1.00 21.95           H  
ATOM    463  C   ARG A  30      21.299  39.953 -22.122  1.00 21.95           C  
ATOM    464  CB  ARG A  30      23.483  38.862 -22.895  1.00 21.95           C  
ATOM    465  HB2 ARG A  30      24.216  39.614 -22.603  1.00 21.95           H  
ATOM    466  HB3 ARG A  30      23.292  38.214 -22.040  1.00 21.95           H  
ATOM    467  O   ARG A  30      21.756  40.027 -20.985  1.00 21.95           O  
ATOM    468  CG  ARG A  30      24.032  37.992 -24.032  1.00 21.95           C  
ATOM    469  HG2 ARG A  30      23.267  37.278 -24.338  1.00 21.95           H  
ATOM    470  HG3 ARG A  30      24.296  38.619 -24.883  1.00 21.95           H  
ATOM    471  CD  ARG A  30      25.268  37.226 -23.551  1.00 21.95           C  
ATOM    472  HD2 ARG A  30      25.020  36.704 -22.626  1.00 21.95           H  
ATOM    473  HD3 ARG A  30      26.061  37.946 -23.348  1.00 21.95           H  
ATOM    474  NE  ARG A  30      25.722  36.243 -24.551  1.00 21.95           N  
ATOM    475  HE  ARG A  30      25.142  36.129 -25.370  1.00 21.95           H  
ATOM    476  NH1 ARG A  30      27.642  35.595 -23.472  1.00 21.95           N  
ATOM    477 HH11 ARG A  30      28.474  35.024 -23.432  1.00 21.95           H  
ATOM    478 HH12 ARG A  30      27.448  36.269 -22.745  1.00 21.95           H  
ATOM    479  NH2 ARG A  30      27.096  34.643 -25.415  1.00 21.95           N  
ATOM    480 HH21 ARG A  30      26.479  34.537 -26.207  1.00 21.95           H  
ATOM    481 HH22 ARG A  30      27.926  34.071 -25.353  1.00 21.95           H  
ATOM    482  CZ  ARG A  30      26.814  35.501 -24.475  1.00 21.95           C  
ATOM    483  N   GLN A  31      20.024  40.223 -22.404  1.00 25.29           N  
ATOM    484  H   GLN A  31      19.748  40.177 -23.374  1.00 25.29           H  
ATOM    485  CA  GLN A  31      18.982  40.111 -21.405  1.00 25.29           C  
ATOM    486  HA  GLN A  31      19.201  40.759 -20.556  1.00 25.29           H  
ATOM    487  C   GLN A  31      19.040  38.661 -20.944  1.00 25.29           C  
ATOM    488  CB  GLN A  31      17.607  40.487 -21.987  1.00 25.29           C  
ATOM    489  HB2 GLN A  31      17.506  40.070 -22.989  1.00 25.29           H  
ATOM    490  HB3 GLN A  31      16.831  40.054 -21.356  1.00 25.29           H  
ATOM    491  O   GLN A  31      18.517  37.756 -21.590  1.00 25.29           O  
ATOM    492  CG  GLN A  31      17.393  42.009 -22.023  1.00 25.29           C  
ATOM    493  HG2 GLN A  31      17.468  42.400 -21.008  1.00 25.29           H  
ATOM    494  HG3 GLN A  31      18.174  42.474 -22.625  1.00 25.29           H  
ATOM    495  CD  GLN A  31      16.033  42.408 -22.596  1.00 25.29           C  
ATOM    496  NE2 GLN A  31      15.601  43.634 -22.404  1.00 25.29           N  
ATOM    497 HE21 GLN A  31      16.139  44.310 -21.880  1.00 25.29           H  
ATOM    498 HE22 GLN A  31      14.696  43.836 -22.803  1.00 25.29           H  
ATOM    499  OE1 GLN A  31      15.335  41.642 -23.232  1.00 25.29           O  
ATOM    500  N   GLN A  32      19.751  38.427 -19.842  1.00 27.04           N  
ATOM    501  H   GLN A  32      20.292  39.185 -19.451  1.00 27.04           H  
ATOM    502  CA  GLN A  32      19.474  37.274 -19.019  1.00 27.04           C  
ATOM    503  HA  GLN A  32      19.602  36.355 -19.591  1.00 27.04           H  
ATOM    504  C   GLN A  32      18.010  37.425 -18.639  1.00 27.04           C  
ATOM    505  CB  GLN A  32      20.370  37.241 -17.771  1.00 27.04           C  
ATOM    506  HB2 GLN A  32      19.899  36.590 -17.034  1.00 27.04           H  
ATOM    507  HB3 GLN A  32      20.447  38.240 -17.343  1.00 27.04           H  
ATOM    508  O   GLN A  32      17.669  38.201 -17.746  1.00 27.04           O  
ATOM    509  CG  GLN A  32      21.770  36.682 -18.051  1.00 27.04           C  
ATOM    510  HG2 GLN A  32      22.300  37.344 -18.736  1.00 27.04           H  
ATOM    511  HG3 GLN A  32      21.672  35.704 -18.522  1.00 27.04           H  
ATOM    512  CD  GLN A  32      22.598  36.534 -16.773  1.00 27.04           C  
ATOM    513  NE2 GLN A  32      23.529  35.606 -16.735  1.00 27.04           N  
ATOM    514 HE21 GLN A  32      24.066  35.541 -15.882  1.00 27.04           H  
ATOM    515 HE22 GLN A  32      23.680  34.990 -17.520  1.00 27.04           H  
ATOM    516  OE1 GLN A  32      22.422  37.224 -15.780  1.00 27.04           O  
ATOM    517  N   ILE A  33      17.146  36.694 -19.338  1.00 30.13           N  
ATOM    518  H   ILE A  33      17.472  36.234 -20.176  1.00 30.13           H  
ATOM    519  CA  ILE A  33      15.837  36.335 -18.827  1.00 30.13           C  
ATOM    520  HA  ILE A  33      15.326  37.231 -18.473  1.00 30.13           H  
ATOM    521  C   ILE A  33      16.145  35.435 -17.630  1.00 30.13           C  
ATOM    522  CB  ILE A  33      14.956  35.658 -19.907  1.00 30.13           C  
ATOM    523  HB  ILE A  33      15.406  34.703 -20.176  1.00 30.13           H  
ATOM    524  O   ILE A  33      16.088  34.213 -17.703  1.00 30.13           O  
ATOM    525  CG1 ILE A  33      14.856  36.516 -21.193  1.00 30.13           C  
ATOM    526 HG12 ILE A  33      14.339  37.449 -20.971  1.00 30.13           H  
ATOM    527 HG13 ILE A  33      15.857  36.764 -21.547  1.00 30.13           H  
ATOM    528  CG2 ILE A  33      13.551  35.398 -19.327  1.00 30.13           C  
ATOM    529 HG21 ILE A  33      13.615  34.788 -18.426  1.00 30.13           H  
ATOM    530 HG22 ILE A  33      13.057  36.339 -19.088  1.00 30.13           H  
ATOM    531 HG23 ILE A  33      12.942  34.845 -20.042  1.00 30.13           H  
ATOM    532  CD1 ILE A  33      14.144  35.809 -22.353  1.00 30.13           C  
ATOM    533 HD11 ILE A  33      13.085  35.675 -22.131  1.00 30.13           H  
ATOM    534 HD12 ILE A  33      14.605  34.839 -22.539  1.00 30.13           H  
ATOM    535 HD13 ILE A  33      14.231  36.419 -23.252  1.00 30.13           H  
ATOM    536  N   LYS A  34      16.561  36.038 -16.512  1.00 33.77           N  
ATOM    537  H   LYS A  34      16.703  37.036 -16.564  1.00 33.77           H  
ATOM    538  CA  LYS A  34      16.267  35.462 -15.216  1.00 33.77           C  
ATOM    539  HA  LYS A  34      16.587  34.421 -15.163  1.00 33.77           H  
ATOM    540  C   LYS A  34      14.752  35.502 -15.186  1.00 33.77           C  
ATOM    541  CB  LYS A  34      16.894  36.274 -14.069  1.00 33.77           C  
ATOM    542  HB2 LYS A  34      16.702  37.336 -14.222  1.00 33.77           H  
ATOM    543  HB3 LYS A  34      16.412  35.971 -13.139  1.00 33.77           H  
ATOM    544  O   LYS A  34      14.178  36.555 -14.910  1.00 33.77           O  
ATOM    545  CG  LYS A  34      18.403  36.035 -13.932  1.00 33.77           C  
ATOM    546  HG2 LYS A  34      18.589  34.967 -13.820  1.00 33.77           H  
ATOM    547  HG3 LYS A  34      18.909  36.390 -14.831  1.00 33.77           H  
ATOM    548  CD  LYS A  34      18.958  36.776 -12.708  1.00 33.77           C  
ATOM    549  HD2 LYS A  34      18.781  37.845 -12.829  1.00 33.77           H  
ATOM    550  HD3 LYS A  34      18.439  36.425 -11.817  1.00 33.77           H  
ATOM    551  CE  LYS A  34      20.461  36.511 -12.569  1.00 33.77           C  
ATOM    552  HE2 LYS A  34      20.962  36.862 -13.471  1.00 33.77           H  
ATOM    553  HE3 LYS A  34      20.616  35.434 -12.502  1.00 33.77           H  
ATOM    554  NZ  LYS A  34      21.024  37.184 -11.372  1.00 33.77           N  
ATOM    555  HZ1 LYS A  34      20.567  36.850 -10.535  1.00 33.77           H  
ATOM    556  HZ2 LYS A  34      22.012  36.992 -11.299  1.00 33.77           H  
ATOM    557  HZ3 LYS A  34      20.895  38.184 -11.441  1.00 33.77           H  
ATOM    558  N   SER A  35      14.113  34.393 -15.554  1.00 41.02           N  
ATOM    559  H   SER A  35      14.657  33.607 -15.879  1.00 41.02           H  
ATOM    560  CA  SER A  35      12.785  34.096 -15.040  1.00 41.02           C  
ATOM    561  HA  SER A  35      12.034  34.726 -15.516  1.00 41.02           H  
ATOM    562  C   SER A  35      12.884  34.417 -13.557  1.00 41.02           C  
ATOM    563  CB  SER A  35      12.448  32.615 -15.272  1.00 41.02           C  
ATOM    564  HB2 SER A  35      12.256  32.455 -16.333  1.00 41.02           H  
ATOM    565  HB3 SER A  35      11.554  32.347 -14.710  1.00 41.02           H  
ATOM    566  O   SER A  35      13.707  33.814 -12.866  1.00 41.02           O  
ATOM    567  OG  SER A  35      13.529  31.788 -14.876  1.00 41.02           O  
ATOM    568  HG  SER A  35      13.649  31.887 -13.929  1.00 41.02           H  
ATOM    569  N   GLN A  36      12.217  35.482 -13.110  1.00 45.55           N  
ATOM    570  H   GLN A  36      11.622  35.999 -13.741  1.00 45.55           H  
ATOM    571  CA  GLN A  36      12.183  35.808 -11.695  1.00 45.55           C  
ATOM    572  HA  GLN A  36      13.194  35.831 -11.286  1.00 45.55           H  
ATOM    573  C   GLN A  36      11.437  34.657 -11.054  1.00 45.55           C  
ATOM    574  CB  GLN A  36      11.487  37.149 -11.421  1.00 45.55           C  
ATOM    575  HB2 GLN A  36      10.972  37.087 -10.463  1.00 45.55           H  
ATOM    576  HB3 GLN A  36      10.743  37.350 -12.192  1.00 45.55           H  
ATOM    577  O   GLN A  36      10.211  34.641 -11.030  1.00 45.55           O  
ATOM    578  CG  GLN A  36      12.479  38.311 -11.323  1.00 45.55           C  
ATOM    579  HG2 GLN A  36      13.218  38.088 -10.554  1.00 45.55           H  
ATOM    580  HG3 GLN A  36      12.994  38.427 -12.277  1.00 45.55           H  
ATOM    581  CD  GLN A  36      11.795  39.630 -10.968  1.00 45.55           C  
ATOM    582  NE2 GLN A  36      12.548  40.684 -10.745  1.00 45.55           N  
ATOM    583 HE21 GLN A  36      13.554  40.627 -10.817  1.00 45.55           H  
ATOM    584 HE22 GLN A  36      12.044  41.533 -10.532  1.00 45.55           H  
ATOM    585  OE1 GLN A  36      10.587  39.763 -10.886  1.00 45.55           O  
ATOM    586  N   THR A  37      12.196  33.660 -10.624  1.00 58.11           N  
ATOM    587  H   THR A  37      13.175  33.629 -10.872  1.00 58.11           H  
ATOM    588  CA  THR A  37      11.682  32.548  -9.869  1.00 58.11           C  
ATOM    589  HA  THR A  37      10.921  32.038 -10.460  1.00 58.11           H  
ATOM    590  C   THR A  37      11.045  33.160  -8.639  1.00 58.11           C  
ATOM    591  CB  THR A  37      12.813  31.579  -9.502  1.00 58.11           C  
ATOM    592  HB  THR A  37      13.194  31.772  -8.500  1.00 58.11           H  
ATOM    593  O   THR A  37      11.735  33.799  -7.838  1.00 58.11           O  
ATOM    594  CG2 THR A  37      12.255  30.189  -9.588  1.00 58.11           C  
ATOM    595 HG21 THR A  37      11.418  30.097  -8.895  1.00 58.11           H  
ATOM    596 HG22 THR A  37      13.022  29.454  -9.346  1.00 58.11           H  
ATOM    597 HG23 THR A  37      11.901  29.995 -10.600  1.00 58.11           H  
ATOM    598  OG1 THR A  37      13.886  31.581 -10.421  1.00 58.11           O  
ATOM    599  HG1 THR A  37      14.361  30.766 -10.238  1.00 58.11           H  
ATOM    600  N   GLN A  38       9.716  33.096  -8.552  1.00 72.04           N  
ATOM    601  H   GLN A  38       9.184  32.609  -9.259  1.00 72.04           H  
ATOM    602  CA  GLN A  38       9.006  33.674  -7.426  1.00 72.04           C  
ATOM    603  HA  GLN A  38       9.440  34.653  -7.221  1.00 72.04           H  
ATOM    604  C   GLN A  38       9.300  32.786  -6.223  1.00 72.04           C  
ATOM    605  CB  GLN A  38       7.506  33.871  -7.733  1.00 72.04           C  
ATOM    606  HB2 GLN A  38       6.900  33.368  -6.980  1.00 72.04           H  
ATOM    607  HB3 GLN A  38       7.255  33.449  -8.707  1.00 72.04           H  
ATOM    608  O   GLN A  38       8.710  31.728  -6.036  1.00 72.04           O  
ATOM    609  CG  GLN A  38       7.162  35.368  -7.719  1.00 72.04           C  
ATOM    610  HG2 GLN A  38       7.402  35.783  -6.740  1.00 72.04           H  
ATOM    611  HG3 GLN A  38       7.770  35.878  -8.467  1.00 72.04           H  
ATOM    612  CD  GLN A  38       5.689  35.638  -8.002  1.00 72.04           C  
ATOM    613  NE2 GLN A  38       5.338  36.087  -9.183  1.00 72.04           N  
ATOM    614 HE21 GLN A  38       6.009  35.998  -9.933  1.00 72.04           H  
ATOM    615 HE22 GLN A  38       4.352  35.978  -9.370  1.00 72.04           H  
ATOM    616  OE1 GLN A  38       4.823  35.525  -7.153  1.00 72.04           O  
ATOM    617  N   GLN A  39      10.299  33.196  -5.444  1.00 80.24           N  
ATOM    618  H   GLN A  39      10.857  33.980  -5.752  1.00 80.24           H  
ATOM    619  CA  GLN A  39      10.624  32.555  -4.188  1.00 80.24           C  
ATOM    620  HA  GLN A  39      10.409  31.491  -4.279  1.00 80.24           H  
ATOM    621  C   GLN A  39       9.752  33.161  -3.109  1.00 80.24           C  
ATOM    622  CB  GLN A  39      12.107  32.703  -3.852  1.00 80.24           C  
ATOM    623  HB2 GLN A  39      12.335  33.755  -3.680  1.00 80.24           H  
ATOM    624  HB3 GLN A  39      12.704  32.345  -4.691  1.00 80.24           H  
ATOM    625  O   GLN A  39       9.678  34.387  -2.956  1.00 80.24           O  
ATOM    626  CG  GLN A  39      12.455  31.874  -2.606  1.00 80.24           C  
ATOM    627  HG2 GLN A  39      12.254  30.824  -2.815  1.00 80.24           H  
ATOM    628  HG3 GLN A  39      11.842  32.183  -1.759  1.00 80.24           H  
ATOM    629  CD  GLN A  39      13.911  32.032  -2.191  1.00 80.24           C  
ATOM    630  NE2 GLN A  39      14.499  31.047  -1.555  1.00 80.24           N  
ATOM    631 HE21 GLN A  39      15.493  31.158  -1.413  1.00 80.24           H  
ATOM    632 HE22 GLN A  39      14.052  30.142  -1.517  1.00 80.24           H  
ATOM    633  OE1 GLN A  39      14.552  33.047  -2.402  1.00 80.24           O  
ATOM    634  N   VAL A  40       9.117  32.299  -2.327  1.00 79.52           N  
ATOM    635  H   VAL A  40       9.155  31.315  -2.548  1.00 79.52           H  
ATOM    636  CA  VAL A  40       8.238  32.771  -1.284  1.00 79.52           C  
ATOM    637  HA  VAL A  40       8.597  33.766  -1.023  1.00 79.52           H  
ATOM    638  C   VAL A  40       8.369  31.982   0.001  1.00 79.52           C  
ATOM    639  CB  VAL A  40       6.792  32.889  -1.783  1.00 79.52           C  
ATOM    640  HB  VAL A  40       6.198  32.101  -1.319  1.00 79.52           H  
ATOM    641  O   VAL A  40       8.327  30.757   0.018  1.00 79.52           O  
ATOM    642  CG1 VAL A  40       6.387  34.297  -1.351  1.00 79.52           C  
ATOM    643 HG11 VAL A  40       6.557  34.441  -0.284  1.00 79.52           H  
ATOM    644 HG12 VAL A  40       5.373  34.539  -1.669  1.00 79.52           H  
ATOM    645 HG13 VAL A  40       7.025  35.013  -1.868  1.00 79.52           H  
ATOM    646  CG2 VAL A  40       6.531  32.838  -3.294  1.00 79.52           C  
ATOM    647 HG21 VAL A  40       6.825  31.864  -3.685  1.00 79.52           H  
ATOM    648 HG22 VAL A  40       7.087  33.613  -3.822  1.00 79.52           H  
ATOM    649 HG23 VAL A  40       5.471  32.965  -3.513  1.00 79.52           H  
ATOM    650  N   THR A  41       8.562  32.720   1.094  1.00 85.31           N  
ATOM    651  H   THR A  41       8.623  33.722   0.981  1.00 85.31           H  
ATOM    652  CA  THR A  41       8.867  32.162   2.408  1.00 85.31           C  
ATOM    653  HA  THR A  41       8.982  31.083   2.310  1.00 85.31           H  
ATOM    654  C   THR A  41       7.731  32.431   3.385  1.00 85.31           C  
ATOM    655  CB  THR A  41      10.193  32.706   2.955  1.00 85.31           C  
ATOM    656  HB  THR A  41      10.106  33.785   3.082  1.00 85.31           H  
ATOM    657  O   THR A  41       7.346  33.578   3.622  1.00 85.31           O  
ATOM    658  CG2 THR A  41      10.586  32.083   4.295  1.00 85.31           C  
ATOM    659 HG21 THR A  41       9.897  32.411   5.074  1.00 85.31           H  
ATOM    660 HG22 THR A  41      10.546  30.996   4.226  1.00 85.31           H  
ATOM    661 HG23 THR A  41      11.597  32.390   4.560  1.00 85.31           H  
ATOM    662  OG1 THR A  41      11.256  32.454   2.071  1.00 85.31           O  
ATOM    663  HG1 THR A  41      11.451  31.514   2.079  1.00 85.31           H  
ATOM    664  N   ILE A  42       7.251  31.364   4.014  1.00 84.95           N  
ATOM    665  H   ILE A  42       7.624  30.465   3.746  1.00 84.95           H  
ATOM    666  CA  ILE A  42       6.295  31.373   5.116  1.00 84.95           C  
ATOM    667  HA  ILE A  42       5.890  32.375   5.254  1.00 84.95           H  
ATOM    668  C   ILE A  42       7.060  30.963   6.368  1.00 84.95           C  
ATOM    669  CB  ILE A  42       5.127  30.409   4.822  1.00 84.95           C  
ATOM    670  HB  ILE A  42       5.538  29.409   4.682  1.00 84.95           H  
ATOM    671  O   ILE A  42       7.644  29.882   6.419  1.00 84.95           O  
ATOM    672  CG1 ILE A  42       4.376  30.819   3.533  1.00 84.95           C  
ATOM    673 HG12 ILE A  42       5.077  31.147   2.766  1.00 84.95           H  
ATOM    674 HG13 ILE A  42       3.711  31.656   3.746  1.00 84.95           H  
ATOM    675  CG2 ILE A  42       4.153  30.382   6.019  1.00 84.95           C  
ATOM    676 HG21 ILE A  42       3.353  29.666   5.832  1.00 84.95           H  
ATOM    677 HG22 ILE A  42       3.723  31.369   6.184  1.00 84.95           H  
ATOM    678 HG23 ILE A  42       4.665  30.055   6.925  1.00 84.95           H  
ATOM    679  CD1 ILE A  42       3.575  29.665   2.918  1.00 84.95           C  
ATOM    680 HD11 ILE A  42       2.918  29.200   3.653  1.00 84.95           H  
ATOM    681 HD12 ILE A  42       2.977  30.040   2.087  1.00 84.95           H  
ATOM    682 HD13 ILE A  42       4.263  28.909   2.541  1.00 84.95           H  
ATOM    683  N   LYS A  43       7.073  31.823   7.386  1.00 89.74           N  
ATOM    684  H   LYS A  43       6.529  32.671   7.315  1.00 89.74           H  
ATOM    685  CA  LYS A  43       7.733  31.521   8.661  1.00 89.74           C  
ATOM    686  HA  LYS A  43       8.379  30.653   8.529  1.00 89.74           H  
ATOM    687  C   LYS A  43       6.718  31.118   9.716  1.00 89.74           C  
ATOM    688  CB  LYS A  43       8.613  32.693   9.114  1.00 89.74           C  
ATOM    689  HB2 LYS A  43       8.005  33.593   9.204  1.00 89.74           H  
ATOM    690  HB3 LYS A  43       9.037  32.456  10.090  1.00 89.74           H  
ATOM    691  O   LYS A  43       5.570  31.543   9.655  1.00 89.74           O  
ATOM    692  CG  LYS A  43       9.756  32.931   8.118  1.00 89.74           C  
ATOM    693  HG2 LYS A  43      10.247  31.980   7.908  1.00 89.74           H  
ATOM    694  HG3 LYS A  43       9.347  33.328   7.189  1.00 89.74           H  
ATOM    695  CD  LYS A  43      10.800  33.911   8.663  1.00 89.74           C  
ATOM    696  HD2 LYS A  43      10.337  34.885   8.824  1.00 89.74           H  
ATOM    697  HD3 LYS A  43      11.190  33.525   9.605  1.00 89.74           H  
ATOM    698  CE  LYS A  43      11.936  34.031   7.641  1.00 89.74           C  
ATOM    699  HE2 LYS A  43      11.534  34.438   6.714  1.00 89.74           H  
ATOM    700  HE3 LYS A  43      12.300  33.027   7.420  1.00 89.74           H  
ATOM    701  NZ  LYS A  43      13.059  34.869   8.132  1.00 89.74           N  
ATOM    702  HZ1 LYS A  43      13.793  34.890   7.438  1.00 89.74           H  
ATOM    703  HZ2 LYS A  43      12.759  35.817   8.307  1.00 89.74           H  
ATOM    704  HZ3 LYS A  43      13.451  34.472   8.974  1.00 89.74           H  
ATOM    705  N   ASN A  44       7.160  30.375  10.721  1.00 88.63           N  
ATOM    706  H   ASN A  44       8.118  30.058  10.685  1.00 88.63           H  
ATOM    707  CA  ASN A  44       6.355  30.012  11.888  1.00 88.63           C  
ATOM    708  HA  ASN A  44       6.994  29.343  12.464  1.00 88.63           H  
ATOM    709  C   ASN A  44       5.060  29.229  11.584  1.00 88.63           C  
ATOM    710  CB  ASN A  44       6.081  31.241  12.769  1.00 88.63           C  
ATOM    711  HB2 ASN A  44       5.438  31.932  12.224  1.00 88.63           H  
ATOM    712  HB3 ASN A  44       5.537  30.928  13.661  1.00 88.63           H  
ATOM    713  O   ASN A  44       4.060  29.386  12.287  1.00 88.63           O  
ATOM    714  CG  ASN A  44       7.318  31.959  13.246  1.00 88.63           C  
ATOM    715  ND2 ASN A  44       7.227  33.257  13.404  1.00 88.63           N  
ATOM    716 HD21 ASN A  44       8.031  33.684  13.840  1.00 88.63           H  
ATOM    717 HD22 ASN A  44       6.353  33.702  13.160  1.00 88.63           H  
ATOM    718  OD1 ASN A  44       8.362  31.394  13.511  1.00 88.63           O  
ATOM    719  N   LEU A  45       5.049  28.387  10.551  1.00 89.68           N  
ATOM    720  H   LEU A  45       5.914  28.197  10.065  1.00 89.68           H  
ATOM    721  CA  LEU A  45       3.916  27.508  10.288  1.00 89.68           C  
ATOM    722  HA  LEU A  45       3.002  28.095  10.379  1.00 89.68           H  
ATOM    723  C   LEU A  45       3.875  26.401  11.344  1.00 89.68           C  
ATOM    724  CB  LEU A  45       4.007  26.959   8.856  1.00 89.68           C  
ATOM    725  HB2 LEU A  45       4.099  27.792   8.158  1.00 89.68           H  
ATOM    726  HB3 LEU A  45       4.911  26.357   8.776  1.00 89.68           H  
ATOM    727  O   LEU A  45       4.816  25.625  11.476  1.00 89.68           O  
ATOM    728  CG  LEU A  45       2.797  26.097   8.449  1.00 89.68           C  
ATOM    729  HG  LEU A  45       2.648  25.302   9.180  1.00 89.68           H  
ATOM    730  CD1 LEU A  45       1.514  26.927   8.345  1.00 89.68           C  
ATOM    731 HD11 LEU A  45       0.709  26.300   7.961  1.00 89.68           H  
ATOM    732 HD12 LEU A  45       1.661  27.774   7.675  1.00 89.68           H  
ATOM    733 HD13 LEU A  45       1.209  27.274   9.333  1.00 89.68           H  
ATOM    734  CD2 LEU A  45       3.066  25.449   7.092  1.00 89.68           C  
ATOM    735 HD21 LEU A  45       3.208  26.214   6.328  1.00 89.68           H  
ATOM    736 HD22 LEU A  45       3.961  24.830   7.152  1.00 89.68           H  
ATOM    737 HD23 LEU A  45       2.226  24.812   6.816  1.00 89.68           H  
ATOM    738  N   TYR A  46       2.792  26.325  12.110  1.00 91.67           N  
ATOM    739  H   TYR A  46       2.048  26.995  11.978  1.00 91.67           H  
ATOM    740  CA  TYR A  46       2.618  25.271  13.105  1.00 91.67           C  
ATOM    741  HA  TYR A  46       3.593  25.012  13.518  1.00 91.67           H  
ATOM    742  C   TYR A  46       2.039  24.006  12.461  1.00 91.67           C  
ATOM    743  CB  TYR A  46       1.764  25.800  14.262  1.00 91.67           C  
ATOM    744  HB2 TYR A  46       2.300  26.617  14.744  1.00 91.67           H  
ATOM    745  HB3 TYR A  46       0.837  26.213  13.866  1.00 91.67           H  
ATOM    746  O   TYR A  46       0.976  24.054  11.846  1.00 91.67           O  
ATOM    747  CG  TYR A  46       1.443  24.755  15.312  1.00 91.67           C  
ATOM    748  CD1 TYR A  46       0.112  24.351  15.524  1.00 91.67           C  
ATOM    749  HD1 TYR A  46      -0.689  24.774  14.935  1.00 91.67           H  
ATOM    750  CD2 TYR A  46       2.483  24.170  16.061  1.00 91.67           C  
ATOM    751  HD2 TYR A  46       3.507  24.460  15.877  1.00 91.67           H  
ATOM    752  CE1 TYR A  46      -0.184  23.386  16.501  1.00 91.67           C  
ATOM    753  HE1 TYR A  46      -1.201  23.068  16.674  1.00 91.67           H  
ATOM    754  CE2 TYR A  46       2.195  23.176  17.015  1.00 91.67           C  
ATOM    755  HE2 TYR A  46       3.003  22.710  17.560  1.00 91.67           H  
ATOM    756  OH  TYR A  46       0.526  21.840  18.152  1.00 91.67           O  
ATOM    757  HH  TYR A  46       1.212  21.210  18.386  1.00 91.67           H  
ATOM    758  CZ  TYR A  46       0.856  22.781  17.233  1.00 91.67           C  
ATOM    759  N   VAL A  47       2.710  22.871  12.629  1.00 94.44           N  
ATOM    760  H   VAL A  47       3.574  22.903  13.151  1.00 94.44           H  
ATOM    761  CA  VAL A  47       2.256  21.558  12.157  1.00 94.44           C  
ATOM    762  HA  VAL A  47       1.635  21.684  11.270  1.00 94.44           H  
ATOM    763  C   VAL A  47       1.405  20.927  13.259  1.00 94.44           C  
ATOM    764  CB  VAL A  47       3.462  20.680  11.762  1.00 94.44           C  
ATOM    765  HB  VAL A  47       4.083  20.506  12.640  1.00 94.44           H  
ATOM    766  O   VAL A  47       1.933  20.385  14.228  1.00 94.44           O  
ATOM    767  CG1 VAL A  47       3.005  19.331  11.210  1.00 94.44           C  
ATOM    768 HG11 VAL A  47       3.869  18.733  10.921  1.00 94.44           H  
ATOM    769 HG12 VAL A  47       2.356  19.470  10.345  1.00 94.44           H  
ATOM    770 HG13 VAL A  47       2.470  18.785  11.987  1.00 94.44           H  
ATOM    771  CG2 VAL A  47       4.327  21.352  10.687  1.00 94.44           C  
ATOM    772 HG21 VAL A  47       3.728  21.563   9.800  1.00 94.44           H  
ATOM    773 HG22 VAL A  47       4.749  22.282  11.066  1.00 94.44           H  
ATOM    774 HG23 VAL A  47       5.151  20.693  10.412  1.00 94.44           H  
ATOM    775  N   SER A  48       0.082  21.049  13.160  1.00 90.94           N  
ATOM    776  H   SER A  48      -0.310  21.510  12.351  1.00 90.94           H  
ATOM    777  CA  SER A  48      -0.849  20.631  14.223  1.00 90.94           C  
ATOM    778  HA  SER A  48      -0.440  20.922  15.190  1.00 90.94           H  
ATOM    779  C   SER A  48      -1.097  19.125  14.282  1.00 90.94           C  
ATOM    780  CB  SER A  48      -2.185  21.347  14.042  1.00 90.94           C  
ATOM    781  HB2 SER A  48      -2.882  21.008  14.808  1.00 90.94           H  
ATOM    782  HB3 SER A  48      -2.027  22.420  14.149  1.00 90.94           H  
ATOM    783  O   SER A  48      -1.378  18.590  15.349  1.00 90.94           O  
ATOM    784  OG  SER A  48      -2.715  21.078  12.756  1.00 90.94           O  
ATOM    785  HG  SER A  48      -3.476  21.645  12.611  1.00 90.94           H  
ATOM    786  N   SER A  49      -0.965  18.436  13.153  1.00 92.87           N  
ATOM    787  H   SER A  49      -0.673  18.935  12.325  1.00 92.87           H  
ATOM    788  CA  SER A  49      -1.149  16.991  13.025  1.00 92.87           C  
ATOM    789  HA  SER A  49      -1.124  16.529  14.011  1.00 92.87           H  
ATOM    790  C   SER A  49      -0.015  16.399  12.202  1.00 92.87           C  
ATOM    791  CB  SER A  49      -2.510  16.676  12.399  1.00 92.87           C  
ATOM    792  HB2 SER A  49      -3.300  17.078  13.033  1.00 92.87           H  
ATOM    793  HB3 SER A  49      -2.636  15.595  12.328  1.00 92.87           H  
ATOM    794  O   SER A  49       0.724  17.123  11.532  1.00 92.87           O  
ATOM    795  OG  SER A  49      -2.607  17.239  11.108  1.00 92.87           O  
ATOM    796  HG  SER A  49      -2.624  18.196  11.183  1.00 92.87           H  
ATOM    797  N   PHE A  50       0.160  15.084  12.269  1.00 96.58           N  
ATOM    798  H   PHE A  50      -0.523  14.512  12.744  1.00 96.58           H  
ATOM    799  CA  PHE A  50       1.184  14.420  11.476  1.00 96.58           C  
ATOM    800  HA  PHE A  50       2.160  14.858  11.691  1.00 96.58           H  
ATOM    801  C   PHE A  50       0.861  14.620  10.002  1.00 96.58           C  
ATOM    802  CB  PHE A  50       1.202  12.958  11.860  1.00 96.58           C  
ATOM    803  HB2 PHE A  50       0.221  12.535  11.644  1.00 96.58           H  
ATOM    804  HB3 PHE A  50       1.368  12.897  12.936  1.00 96.58           H  
ATOM    805  O   PHE A  50      -0.234  14.284   9.557  1.00 96.58           O  
ATOM    806  CG  PHE A  50       2.257  12.129  11.165  1.00 96.58           C  
ATOM    807  CD1 PHE A  50       1.949  11.456   9.970  1.00 96.58           C  
ATOM    808  HD1 PHE A  50       0.974  11.573   9.521  1.00 96.58           H  
ATOM    809  CD2 PHE A  50       3.525  11.975  11.748  1.00 96.58           C  
ATOM    810  HD2 PHE A  50       3.771  12.490  12.665  1.00 96.58           H  
ATOM    811  CE1 PHE A  50       2.885  10.584   9.393  1.00 96.58           C  
ATOM    812  HE1 PHE A  50       2.621  10.011   8.517  1.00 96.58           H  
ATOM    813  CE2 PHE A  50       4.474  11.136  11.143  1.00 96.58           C  
ATOM    814  HE2 PHE A  50       5.459  11.024  11.572  1.00 96.58           H  
ATOM    815  CZ  PHE A  50       4.145  10.416   9.986  1.00 96.58           C  
ATOM    816  HZ  PHE A  50       4.858   9.730   9.554  1.00 96.58           H  
ATOM    817  N   THR A  51       1.775  15.242   9.269  1.00 96.91           N  
ATOM    818  H   THR A  51       2.686  15.418   9.669  1.00 96.91           H  
ATOM    819  CA  THR A  51       1.464  15.805   7.956  1.00 96.91           C  
ATOM    820  HA  THR A  51       0.438  15.557   7.681  1.00 96.91           H  
ATOM    821  C   THR A  51       2.369  15.211   6.901  1.00 96.91           C  
ATOM    822  CB  THR A  51       1.554  17.333   7.974  1.00 96.91           C  
ATOM    823  HB  THR A  51       2.555  17.641   8.277  1.00 96.91           H  
ATOM    824  O   THR A  51       3.591  15.204   7.048  1.00 96.91           O  
ATOM    825  CG2 THR A  51       1.218  17.952   6.621  1.00 96.91           C  
ATOM    826 HG21 THR A  51       0.243  17.589   6.294  1.00 96.91           H  
ATOM    827 HG22 THR A  51       1.974  17.695   5.879  1.00 96.91           H  
ATOM    828 HG23 THR A  51       1.184  19.037   6.719  1.00 96.91           H  
ATOM    829  OG1 THR A  51       0.604  17.871   8.868  1.00 96.91           O  
ATOM    830  HG1 THR A  51       0.732  17.484   9.737  1.00 96.91           H  
ATOM    831  N   LEU A  52       1.752  14.747   5.821  1.00 97.12           N  
ATOM    832  H   LEU A  52       0.744  14.790   5.786  1.00 97.12           H  
ATOM    833  CA  LEU A  52       2.433  14.295   4.622  1.00 97.12           C  
ATOM    834  HA  LEU A  52       3.492  14.157   4.839  1.00 97.12           H  
ATOM    835  C   LEU A  52       2.320  15.371   3.551  1.00 97.12           C  
ATOM    836  CB  LEU A  52       1.854  12.944   4.168  1.00 97.12           C  
ATOM    837  HB2 LEU A  52       0.832  13.099   3.821  1.00 97.12           H  
ATOM    838  HB3 LEU A  52       2.448  12.583   3.328  1.00 97.12           H  
ATOM    839  O   LEU A  52       1.230  15.894   3.317  1.00 97.12           O  
ATOM    840  CG  LEU A  52       1.828  11.872   5.270  1.00 97.12           C  
ATOM    841  HG  LEU A  52       1.141  12.171   6.062  1.00 97.12           H  
ATOM    842  CD1 LEU A  52       1.345  10.538   4.706  1.00 97.12           C  
ATOM    843 HD11 LEU A  52       1.279   9.800   5.505  1.00 97.12           H  
ATOM    844 HD12 LEU A  52       0.357  10.669   4.267  1.00 97.12           H  
ATOM    845 HD13 LEU A  52       2.035  10.181   3.942  1.00 97.12           H  
ATOM    846  CD2 LEU A  52       3.215  11.680   5.871  1.00 97.12           C  
ATOM    847 HD21 LEU A  52       3.559  12.594   6.355  1.00 97.12           H  
ATOM    848 HD22 LEU A  52       3.910  11.398   5.081  1.00 97.12           H  
ATOM    849 HD23 LEU A  52       3.176  10.918   6.649  1.00 97.12           H  
ATOM    850  N   VAL A  53       3.434  15.698   2.902  1.00 94.85           N  
ATOM    851  H   VAL A  53       4.295  15.242   3.170  1.00 94.85           H  
ATOM    852  CA  VAL A  53       3.447  16.595   1.741  1.00 94.85           C  
ATOM    853  HA  VAL A  53       2.426  16.912   1.530  1.00 94.85           H  
ATOM    854  C   VAL A  53       3.955  15.809   0.545  1.00 94.85           C  
ATOM    855  CB  VAL A  53       4.267  17.879   1.972  1.00 94.85           C  
ATOM    856  HB  VAL A  53       5.330  17.638   1.979  1.00 94.85           H  
ATOM    857  O   VAL A  53       5.134  15.465   0.504  1.00 94.85           O  
ATOM    858  CG1 VAL A  53       4.052  18.877   0.830  1.00 94.85           C  
ATOM    859 HG11 VAL A  53       4.387  18.444  -0.112  1.00 94.85           H  
ATOM    860 HG12 VAL A  53       2.995  19.128   0.743  1.00 94.85           H  
ATOM    861 HG13 VAL A  53       4.629  19.784   1.010  1.00 94.85           H  
ATOM    862  CG2 VAL A  53       3.927  18.546   3.314  1.00 94.85           C  
ATOM    863 HG21 VAL A  53       4.407  19.523   3.377  1.00 94.85           H  
ATOM    864 HG22 VAL A  53       4.297  17.928   4.132  1.00 94.85           H  
ATOM    865 HG23 VAL A  53       2.847  18.654   3.417  1.00 94.85           H  
ATOM    866  N   CYS A  54       3.070  15.489  -0.396  1.00 94.10           N  
ATOM    867  H   CYS A  54       2.148  15.898  -0.338  1.00 94.10           H  
ATOM    868  CA  CYS A  54       3.450  14.870  -1.661  1.00 94.10           C  
ATOM    869  HA  CYS A  54       4.290  14.195  -1.500  1.00 94.10           H  
ATOM    870  C   CYS A  54       3.896  15.977  -2.610  1.00 94.10           C  
ATOM    871  CB  CYS A  54       2.280  14.052  -2.216  1.00 94.10           C  
ATOM    872  HB2 CYS A  54       1.433  14.703  -2.431  1.00 94.10           H  
ATOM    873  HB3 CYS A  54       1.976  13.309  -1.479  1.00 94.10           H  
ATOM    874  O   CYS A  54       3.096  16.821  -3.001  1.00 94.10           O  
ATOM    875  SG  CYS A  54       2.789  13.196  -3.737  1.00 94.10           S  
ATOM    876  HG  CYS A  54       3.995  12.783  -3.335  1.00 94.10           H  
ATOM    877  N   PHE A  55       5.179  15.996  -2.936  1.00 92.94           N  
ATOM    878  H   PHE A  55       5.762  15.221  -2.653  1.00 92.94           H  
ATOM    879  CA  PHE A  55       5.799  17.005  -3.774  1.00 92.94           C  
ATOM    880  HA  PHE A  55       5.142  17.869  -3.878  1.00 92.94           H  
ATOM    881  C   PHE A  55       6.046  16.427  -5.169  1.00 92.94           C  
ATOM    882  CB  PHE A  55       7.075  17.461  -3.072  1.00 92.94           C  
ATOM    883  HB2 PHE A  55       6.815  17.889  -2.104  1.00 92.94           H  
ATOM    884  HB3 PHE A  55       7.713  16.596  -2.889  1.00 92.94           H  
ATOM    885  O   PHE A  55       6.577  15.322  -5.291  1.00 92.94           O  
ATOM    886  CG  PHE A  55       7.846  18.484  -3.859  1.00 92.94           C  
ATOM    887  CD1 PHE A  55       8.964  18.078  -4.601  1.00 92.94           C  
ATOM    888  HD1 PHE A  55       9.253  17.037  -4.613  1.00 92.94           H  
ATOM    889  CD2 PHE A  55       7.438  19.829  -3.860  1.00 92.94           C  
ATOM    890  HD2 PHE A  55       6.573  20.143  -3.295  1.00 92.94           H  
ATOM    891  CE1 PHE A  55       9.716  19.021  -5.309  1.00 92.94           C  
ATOM    892  HE1 PHE A  55      10.595  18.720  -5.859  1.00 92.94           H  
ATOM    893  CE2 PHE A  55       8.176  20.775  -4.583  1.00 92.94           C  
ATOM    894  HE2 PHE A  55       7.876  21.812  -4.598  1.00 92.94           H  
ATOM    895  CZ  PHE A  55       9.323  20.364  -5.275  1.00 92.94           C  
ATOM    896  HZ  PHE A  55       9.939  21.095  -5.777  1.00 92.94           H  
ATOM    897  N   ARG A  56       5.624  17.147  -6.212  1.00 91.21           N  
ATOM    898  H   ARG A  56       5.192  18.041  -6.029  1.00 91.21           H  
ATOM    899  CA  ARG A  56       5.614  16.668  -7.604  1.00 91.21           C  
ATOM    900  HA  ARG A  56       6.061  15.676  -7.654  1.00 91.21           H  
ATOM    901  C   ARG A  56       6.456  17.537  -8.535  1.00 91.21           C  
ATOM    902  CB  ARG A  56       4.156  16.572  -8.100  1.00 91.21           C  
ATOM    903  HB2 ARG A  56       4.159  16.307  -9.158  1.00 91.21           H  
ATOM    904  HB3 ARG A  56       3.678  17.546  -7.997  1.00 91.21           H  
ATOM    905  O   ARG A  56       7.059  16.990  -9.453  1.00 91.21           O  
ATOM    906  CG  ARG A  56       3.336  15.518  -7.332  1.00 91.21           C  
ATOM    907  HG2 ARG A  56       3.823  14.550  -7.455  1.00 91.21           H  
ATOM    908  HG3 ARG A  56       3.326  15.756  -6.268  1.00 91.21           H  
ATOM    909  CD  ARG A  56       1.882  15.390  -7.813  1.00 91.21           C  
ATOM    910  HD2 ARG A  56       1.873  15.314  -8.901  1.00 91.21           H  
ATOM    911  HD3 ARG A  56       1.465  14.470  -7.403  1.00 91.21           H  
ATOM    912  NE  ARG A  56       1.053  16.537  -7.409  1.00 91.21           N  
ATOM    913  HE  ARG A  56       1.229  17.397  -7.909  1.00 91.21           H  
ATOM    914  NH1 ARG A  56      -0.603  15.539  -6.115  1.00 91.21           N  
ATOM    915 HH11 ARG A  56      -1.470  15.677  -5.614  1.00 91.21           H  
ATOM    916 HH12 ARG A  56      -0.240  14.608  -6.259  1.00 91.21           H  
ATOM    917  NH2 ARG A  56      -0.593  17.717  -6.426  1.00 91.21           N  
ATOM    918 HH21 ARG A  56      -0.239  18.544  -6.886  1.00 91.21           H  
ATOM    919 HH22 ARG A  56      -1.438  17.749  -5.875  1.00 91.21           H  
ATOM    920  CZ  ARG A  56      -0.029  16.579  -6.653  1.00 91.21           C  
ATOM    921  N   SER A  57       6.509  18.854  -8.323  1.00 90.85           N  
ATOM    922  H   SER A  57       5.987  19.248  -7.554  1.00 90.85           H  
ATOM    923  CA  SER A  57       7.362  19.760  -9.108  1.00 90.85           C  
ATOM    924  HA  SER A  57       8.312  19.260  -9.291  1.00 90.85           H  
ATOM    925  C   SER A  57       7.665  21.071  -8.376  1.00 90.85           C  
ATOM    926  CB  SER A  57       6.719  20.063 -10.470  1.00 90.85           C  
ATOM    927  HB2 SER A  57       7.464  20.530 -11.115  1.00 90.85           H  
ATOM    928  HB3 SER A  57       6.396  19.135 -10.941  1.00 90.85           H  
ATOM    929  O   SER A  57       6.905  21.476  -7.496  1.00 90.85           O  
ATOM    930  OG  SER A  57       5.615  20.937 -10.361  1.00 90.85           O  
ATOM    931  HG  SER A  57       4.924  20.524  -9.838  1.00 90.85           H  
ATOM    932  N   GLY A  58       8.755  21.735  -8.773  1.00 90.60           N  
ATOM    933  H   GLY A  58       9.354  21.292  -9.455  1.00 90.60           H  
ATOM    934  CA  GLY A  58       9.231  23.005  -8.214  1.00 90.60           C  
ATOM    935  HA2 GLY A  58       8.451  23.459  -7.603  1.00 90.60           H  
ATOM    936  HA3 GLY A  58       9.452  23.700  -9.024  1.00 90.60           H  
ATOM    937  C   GLY A  58      10.486  22.821  -7.360  1.00 90.60           C  
ATOM    938  O   GLY A  58      11.257  21.887  -7.574  1.00 90.60           O  
ATOM    939  N   LYS A  59      10.670  23.673  -6.350  1.00 92.32           N  
ATOM    940  H   LYS A  59      10.079  24.492  -6.313  1.00 92.32           H  
ATOM    941  CA  LYS A  59      11.609  23.461  -5.241  1.00 92.32           C  
ATOM    942  HA  LYS A  59      11.859  22.402  -5.180  1.00 92.32           H  
ATOM    943  C   LYS A  59      10.977  23.882  -3.924  1.00 92.32           C  
ATOM    944  CB  LYS A  59      12.899  24.251  -5.441  1.00 92.32           C  
ATOM    945  HB2 LYS A  59      13.520  24.151  -4.550  1.00 92.32           H  
ATOM    946  HB3 LYS A  59      12.624  25.300  -5.556  1.00 92.32           H  
ATOM    947  O   LYS A  59      10.332  24.927  -3.825  1.00 92.32           O  
ATOM    948  CG  LYS A  59      13.720  23.827  -6.658  1.00 92.32           C  
ATOM    949  HG2 LYS A  59      13.106  23.908  -7.555  1.00 92.32           H  
ATOM    950  HG3 LYS A  59      14.072  22.802  -6.545  1.00 92.32           H  
ATOM    951  CD  LYS A  59      14.900  24.788  -6.771  1.00 92.32           C  
ATOM    952  HD2 LYS A  59      15.631  24.572  -5.992  1.00 92.32           H  
ATOM    953  HD3 LYS A  59      14.526  25.800  -6.621  1.00 92.32           H  
ATOM    954  CE  LYS A  59      15.555  24.713  -8.143  1.00 92.32           C  
ATOM    955  HE2 LYS A  59      16.222  23.852  -8.183  1.00 92.32           H  
ATOM    956  HE3 LYS A  59      14.771  24.583  -8.889  1.00 92.32           H  
ATOM    957  NZ  LYS A  59      16.267  25.990  -8.380  1.00 92.32           N  
ATOM    958  HZ1 LYS A  59      16.647  26.039  -9.314  1.00 92.32           H  
ATOM    959  HZ2 LYS A  59      16.986  26.128  -7.684  1.00 92.32           H  
ATOM    960  HZ3 LYS A  59      15.629  26.762  -8.253  1.00 92.32           H  
ATOM    961  N   LEU A  60      11.216  23.097  -2.885  1.00 92.51           N  
ATOM    962  H   LEU A  60      11.749  22.255  -3.049  1.00 92.51           H  
ATOM    963  CA  LEU A  60      10.714  23.342  -1.545  1.00 92.51           C  
ATOM    964  HA  LEU A  60      10.366  24.373  -1.480  1.00 92.51           H  
ATOM    965  C   LEU A  60      11.842  23.172  -0.531  1.00 92.51           C  
ATOM    966  CB  LEU A  60       9.493  22.436  -1.325  1.00 92.51           C  
ATOM    967  HB2 LEU A  60       8.757  22.706  -2.083  1.00 92.51           H  
ATOM    968  HB3 LEU A  60       9.766  21.397  -1.511  1.00 92.51           H  
ATOM    969  O   LEU A  60      12.527  22.158  -0.486  1.00 92.51           O  
ATOM    970  CG  LEU A  60       8.843  22.578   0.063  1.00 92.51           C  
ATOM    971  HG  LEU A  60       8.995  23.585   0.453  1.00 92.51           H  
ATOM    972  CD1 LEU A  60       7.340  22.305  -0.002  1.00 92.51           C  
ATOM    973 HD11 LEU A  60       6.871  22.552   0.951  1.00 92.51           H  
ATOM    974 HD12 LEU A  60       7.165  21.254  -0.231  1.00 92.51           H  
ATOM    975 HD13 LEU A  60       6.876  22.892  -0.794  1.00 92.51           H  
ATOM    976  CD2 LEU A  60       9.413  21.552   1.033  1.00 92.51           C  
ATOM    977 HD21 LEU A  60      10.454  21.774   1.267  1.00 92.51           H  
ATOM    978 HD22 LEU A  60       8.837  21.535   1.958  1.00 92.51           H  
ATOM    979 HD23 LEU A  60       9.367  20.578   0.545  1.00 92.51           H  
ATOM    980  N   THR A  61      12.031  24.178   0.313  1.00 94.70           N  
ATOM    981  H   THR A  61      11.446  24.994   0.203  1.00 94.70           H  
ATOM    982  CA  THR A  61      12.894  24.101   1.493  1.00 94.70           C  
ATOM    983  HA  THR A  61      13.437  23.156   1.503  1.00 94.70           H  
ATOM    984  C   THR A  61      12.024  24.184   2.728  1.00 94.70           C  
ATOM    985  CB  THR A  61      13.922  25.232   1.517  1.00 94.70           C  
ATOM    986  HB  THR A  61      13.402  26.183   1.627  1.00 94.70           H  
ATOM    987  O   THR A  61      11.272  25.146   2.885  1.00 94.70           O  
ATOM    988  CG2 THR A  61      14.919  25.079   2.666  1.00 94.70           C  
ATOM    989 HG21 THR A  61      15.669  25.867   2.600  1.00 94.70           H  
ATOM    990 HG22 THR A  61      15.410  24.108   2.602  1.00 94.70           H  
ATOM    991 HG23 THR A  61      14.409  25.161   3.626  1.00 94.70           H  
ATOM    992  OG1 THR A  61      14.630  25.257   0.305  1.00 94.70           O  
ATOM    993  HG1 THR A  61      14.057  24.885  -0.369  1.00 94.70           H  
ATOM    994  N   ILE A  62      12.138  23.214   3.626  1.00 96.17           N  
ATOM    995  H   ILE A  62      12.791  22.464   3.448  1.00 96.17           H  
ATOM    996  CA  ILE A  62      11.439  23.224   4.908  1.00 96.17           C  
ATOM    997  HA  ILE A  62      10.961  24.197   5.024  1.00 96.17           H  
ATOM    998  C   ILE A  62      12.445  23.092   6.045  1.00 96.17           C  
ATOM    999  CB  ILE A  62      10.307  22.181   4.925  1.00 96.17           C  
ATOM   1000  HB  ILE A  62       9.668  22.387   4.067  1.00 96.17           H  
ATOM   1001  O   ILE A  62      13.335  22.245   6.006  1.00 96.17           O  
ATOM   1002  CG1 ILE A  62       9.448  22.359   6.194  1.00 96.17           C  
ATOM   1003 HG12 ILE A  62       9.230  23.418   6.335  1.00 96.17           H  
ATOM   1004 HG13 ILE A  62      10.005  22.023   7.069  1.00 96.17           H  
ATOM   1005  CG2 ILE A  62      10.846  20.749   4.779  1.00 96.17           C  
ATOM   1006 HG21 ILE A  62      10.029  20.031   4.707  1.00 96.17           H  
ATOM   1007 HG22 ILE A  62      11.440  20.660   3.869  1.00 96.17           H  
ATOM   1008 HG23 ILE A  62      11.472  20.499   5.636  1.00 96.17           H  
ATOM   1009  CD1 ILE A  62       8.117  21.606   6.124  1.00 96.17           C  
ATOM   1010 HD11 ILE A  62       8.293  20.543   5.958  1.00 96.17           H  
ATOM   1011 HD12 ILE A  62       7.582  21.721   7.066  1.00 96.17           H  
ATOM   1012 HD13 ILE A  62       7.508  21.998   5.310  1.00 96.17           H  
ATOM   1013  N   SER A  63      12.323  23.943   7.059  1.00 96.00           N  
ATOM   1014  H   SER A  63      11.610  24.657   7.017  1.00 96.00           H  
ATOM   1015  CA  SER A  63      13.225  23.936   8.207  1.00 96.00           C  
ATOM   1016  HA  SER A  63      13.688  22.951   8.265  1.00 96.00           H  
ATOM   1017  C   SER A  63      12.502  24.147   9.524  1.00 96.00           C  
ATOM   1018  CB  SER A  63      14.350  24.962   8.036  1.00 96.00           C  
ATOM   1019  HB2 SER A  63      14.887  24.733   7.115  1.00 96.00           H  
ATOM   1020  HB3 SER A  63      15.046  24.868   8.869  1.00 96.00           H  
ATOM   1021  O   SER A  63      11.479  24.824   9.585  1.00 96.00           O  
ATOM   1022  OG  SER A  63      13.882  26.302   7.971  1.00 96.00           O  
ATOM   1023  HG  SER A  63      14.640  26.820   7.692  1.00 96.00           H  
ATOM   1024  N   ASN A  64      13.052  23.591  10.595  1.00 94.42           N  
ATOM   1025  H   ASN A  64      13.911  23.077  10.457  1.00 94.42           H  
ATOM   1026  CA  ASN A  64      12.698  23.928  11.971  1.00 94.42           C  
ATOM   1027  HA  ASN A  64      12.017  24.779  11.970  1.00 94.42           H  
ATOM   1028  C   ASN A  64      13.969  24.413  12.703  1.00 94.42           C  
ATOM   1029  CB  ASN A  64      11.923  22.738  12.594  1.00 94.42           C  
ATOM   1030  HB2 ASN A  64      11.079  22.497  11.947  1.00 94.42           H  
ATOM   1031  HB3 ASN A  64      11.516  23.029  13.562  1.00 94.42           H  
ATOM   1032  O   ASN A  64      14.910  24.885  12.067  1.00 94.42           O  
ATOM   1033  CG  ASN A  64      12.746  21.480  12.785  1.00 94.42           C  
ATOM   1034  ND2 ASN A  64      12.164  20.309  12.795  1.00 94.42           N  
ATOM   1035 HD21 ASN A  64      11.177  20.208  12.602  1.00 94.42           H  
ATOM   1036 HD22 ASN A  64      12.778  19.508  12.768  1.00 94.42           H  
ATOM   1037  OD1 ASN A  64      13.935  21.550  12.992  1.00 94.42           O  
ATOM   1038  N   ASN A  65      14.007  24.338  14.035  1.00 89.92           N  
ATOM   1039  H   ASN A  65      13.219  23.932  14.518  1.00 89.92           H  
ATOM   1040  CA  ASN A  65      15.176  24.762  14.818  1.00 89.92           C  
ATOM   1041  HA  ASN A  65      15.508  25.732  14.449  1.00 89.92           H  
ATOM   1042  C   ASN A  65      16.398  23.823  14.700  1.00 89.92           C  
ATOM   1043  CB  ASN A  65      14.755  24.917  16.289  1.00 89.92           C  
ATOM   1044  HB2 ASN A  65      15.644  25.113  16.888  1.00 89.92           H  
ATOM   1045  HB3 ASN A  65      14.321  23.982  16.642  1.00 89.92           H  
ATOM   1046  O   ASN A  65      17.473  24.177  15.181  1.00 89.92           O  
ATOM   1047  CG  ASN A  65      13.785  26.057  16.544  1.00 89.92           C  
ATOM   1048  ND2 ASN A  65      13.215  26.100  17.725  1.00 89.92           N  
ATOM   1049 HD21 ASN A  65      13.462  25.420  18.429  1.00 89.92           H  
ATOM   1050 HD22 ASN A  65      12.600  26.882  17.897  1.00 89.92           H  
ATOM   1051  OD1 ASN A  65      13.518  26.917  15.722  1.00 89.92           O  
ATOM   1052  N   HIS A  66      16.240  22.635  14.115  1.00 88.01           N  
ATOM   1053  H   HIS A  66      15.341  22.423  13.707  1.00 88.01           H  
ATOM   1054  CA  HIS A  66      17.244  21.565  14.080  1.00 88.01           C  
ATOM   1055  HA  HIS A  66      18.210  21.950  14.406  1.00 88.01           H  
ATOM   1056  C   HIS A  66      17.449  20.987  12.676  1.00 88.01           C  
ATOM   1057  CB  HIS A  66      16.804  20.452  15.045  1.00 88.01           C  
ATOM   1058  HB2 HIS A  66      15.873  20.012  14.689  1.00 88.01           H  
ATOM   1059  HB3 HIS A  66      17.560  19.667  15.046  1.00 88.01           H  
ATOM   1060  O   HIS A  66      18.579  20.726  12.275  1.00 88.01           O  
ATOM   1061  CG  HIS A  66      16.613  20.939  16.458  1.00 88.01           C  
ATOM   1062  CD2 HIS A  66      15.449  20.937  17.175  1.00 88.01           C  
ATOM   1063  HD2 HIS A  66      14.504  20.539  16.834  1.00 88.01           H  
ATOM   1064  ND1 HIS A  66      17.564  21.559  17.231  1.00 88.01           N  
ATOM   1065  HD1 HIS A  66      18.494  21.805  16.923  1.00 88.01           H  
ATOM   1066  CE1 HIS A  66      16.989  21.918  18.390  1.00 88.01           C  
ATOM   1067  HE1 HIS A  66      17.483  22.455  19.187  1.00 88.01           H  
ATOM   1068  NE2 HIS A  66      15.690  21.576  18.397  1.00 88.01           N  
ATOM   1069  N   ASP A  67      16.364  20.835  11.925  1.00 90.42           N  
ATOM   1070  H   ASP A  67      15.473  21.072  12.338  1.00 90.42           H  
ATOM   1071  CA  ASP A  67      16.319  20.178  10.631  1.00 90.42           C  
ATOM   1072  HA  ASP A  67      17.237  19.609  10.484  1.00 90.42           H  
ATOM   1073  C   ASP A  67      16.177  21.218   9.522  1.00 90.42           C  
ATOM   1074  CB  ASP A  67      15.139  19.194  10.580  1.00 90.42           C  
ATOM   1075  HB2 ASP A  67      15.213  18.598   9.671  1.00 90.42           H  
ATOM   1076  HB3 ASP A  67      14.216  19.771  10.528  1.00 90.42           H  
ATOM   1077  O   ASP A  67      15.452  22.209   9.653  1.00 90.42           O  
ATOM   1078  CG  ASP A  67      15.049  18.257  11.786  1.00 90.42           C  
ATOM   1079  OD1 ASP A  67      16.087  17.698  12.187  1.00 90.42           O  
ATOM   1080  OD2 ASP A  67      13.911  18.088  12.295  1.00 90.42           O  
ATOM   1081  N   THR A  68      16.829  20.979   8.391  1.00 94.45           N  
ATOM   1082  H   THR A  68      17.427  20.166   8.343  1.00 94.45           H  
ATOM   1083  CA  THR A  68      16.539  21.666   7.131  1.00 94.45           C  
ATOM   1084  HA  THR A  68      15.534  22.087   7.167  1.00 94.45           H  
ATOM   1085  C   THR A  68      16.582  20.640   6.014  1.00 94.45           C  
ATOM   1086  CB  THR A  68      17.520  22.814   6.864  1.00 94.45           C  
ATOM   1087  HB  THR A  68      18.540  22.432   6.844  1.00 94.45           H  
ATOM   1088  O   THR A  68      17.606  19.997   5.803  1.00 94.45           O  
ATOM   1089  CG2 THR A  68      17.215  23.538   5.552  1.00 94.45           C  
ATOM   1090 HG21 THR A  68      16.183  23.891   5.543  1.00 94.45           H  
ATOM   1091 HG22 THR A  68      17.353  22.856   4.713  1.00 94.45           H  
ATOM   1092 HG23 THR A  68      17.890  24.386   5.437  1.00 94.45           H  
ATOM   1093  OG1 THR A  68      17.397  23.775   7.887  1.00 94.45           O  
ATOM   1094  HG1 THR A  68      17.195  23.293   8.693  1.00 94.45           H  
ATOM   1095  N   ILE A  69      15.463  20.488   5.312  1.00 95.20           N  
ATOM   1096  H   ILE A  69      14.673  21.077   5.531  1.00 95.20           H  
ATOM   1097  CA  ILE A  69      15.319  19.585   4.175  1.00 95.20           C  
ATOM   1098  HA  ILE A  69      16.240  19.017   4.040  1.00 95.20           H  
ATOM   1099  C   ILE A  69      15.093  20.424   2.919  1.00 95.20           C  
ATOM   1100  CB  ILE A  69      14.176  18.580   4.414  1.00 95.20           C  
ATOM   1101  HB  ILE A  69      13.259  19.148   4.569  1.00 95.20           H  
ATOM   1102  O   ILE A  69      14.235  21.310   2.898  1.00 95.20           O  
ATOM   1103  CG1 ILE A  69      14.367  17.680   5.658  1.00 95.20           C  
ATOM   1104 HG12 ILE A  69      13.432  17.150   5.838  1.00 95.20           H  
ATOM   1105 HG13 ILE A  69      14.561  18.300   6.534  1.00 95.20           H  
ATOM   1106  CG2 ILE A  69      13.973  17.706   3.170  1.00 95.20           C  
ATOM   1107 HG21 ILE A  69      13.262  16.916   3.410  1.00 95.20           H  
ATOM   1108 HG22 ILE A  69      14.911  17.256   2.846  1.00 95.20           H  
ATOM   1109 HG23 ILE A  69      13.564  18.299   2.352  1.00 95.20           H  
ATOM   1110  CD1 ILE A  69      15.464  16.614   5.553  1.00 95.20           C  
ATOM   1111 HD11 ILE A  69      15.219  15.883   4.783  1.00 95.20           H  
ATOM   1112 HD12 ILE A  69      15.545  16.095   6.508  1.00 95.20           H  
ATOM   1113 HD13 ILE A  69      16.422  17.081   5.327  1.00 95.20           H  
ATOM   1114  N   TYR A  70      15.862  20.115   1.881  1.00 93.96           N  
ATOM   1115  H   TYR A  70      16.496  19.334   1.971  1.00 93.96           H  
ATOM   1116  CA  TYR A  70      15.708  20.657   0.537  1.00 93.96           C  
ATOM   1117  HA  TYR A  70      15.019  21.501   0.548  1.00 93.96           H  
ATOM   1118  C   TYR A  70      15.124  19.565  -0.363  1.00 93.96           C  
ATOM   1119  CB  TYR A  70      17.066  21.155   0.023  1.00 93.96           C  
ATOM   1120  HB2 TYR A  70      17.781  20.333   0.049  1.00 93.96           H  
ATOM   1121  HB3 TYR A  70      16.951  21.446  -1.021  1.00 93.96           H  
ATOM   1122  O   TYR A  70      15.639  18.449  -0.384  1.00 93.96           O  
ATOM   1123  CG  TYR A  70      17.633  22.335   0.795  1.00 93.96           C  
ATOM   1124  CD1 TYR A  70      17.331  23.646   0.384  1.00 93.96           C  
ATOM   1125  HD1 TYR A  70      16.702  23.807  -0.479  1.00 93.96           H  
ATOM   1126  CD2 TYR A  70      18.463  22.128   1.915  1.00 93.96           C  
ATOM   1127  HD2 TYR A  70      18.705  21.122   2.224  1.00 93.96           H  
ATOM   1128  CE1 TYR A  70      17.834  24.749   1.100  1.00 93.96           C  
ATOM   1129  HE1 TYR A  70      17.586  25.754   0.792  1.00 93.96           H  
ATOM   1130  CE2 TYR A  70      18.978  23.229   2.628  1.00 93.96           C  
ATOM   1131  HE2 TYR A  70      19.615  23.061   3.484  1.00 93.96           H  
ATOM   1132  OH  TYR A  70      19.112  25.605   2.941  1.00 93.96           O  
ATOM   1133  HH  TYR A  70      19.668  25.311   3.666  1.00 93.96           H  
ATOM   1134  CZ  TYR A  70      18.647  24.543   2.231  1.00 93.96           C  
ATOM   1135  N   CYS A  71      14.051  19.891  -1.077  1.00 92.33           N  
ATOM   1136  H   CYS A  71      13.654  20.812  -0.960  1.00 92.33           H  
ATOM   1137  CA  CYS A  71      13.380  19.024  -2.039  1.00 92.33           C  
ATOM   1138  HA  CYS A  71      13.934  18.094  -2.163  1.00 92.33           H  
ATOM   1139  C   CYS A  71      13.317  19.732  -3.393  1.00 92.33           C  
ATOM   1140  CB  CYS A  71      11.959  18.700  -1.552  1.00 92.33           C  
ATOM   1141  HB2 CYS A  71      11.445  18.124  -2.322  1.00 92.33           H  
ATOM   1142  HB3 CYS A  71      11.412  19.630  -1.399  1.00 92.33           H  
ATOM   1143  O   CYS A  71      12.686  20.780  -3.518  1.00 92.33           O  
ATOM   1144  SG  CYS A  71      11.986  17.746  -0.011  1.00 92.33           S  
ATOM   1145  HG  CYS A  71      12.671  16.706  -0.495  1.00 92.33           H  
ATOM   1146  N   ASP A  72      13.954  19.152  -4.396  1.00 91.40           N  
ATOM   1147  H   ASP A  72      14.613  18.410  -4.206  1.00 91.40           H  
ATOM   1148  CA  ASP A  72      13.937  19.573  -5.801  1.00 91.40           C  
ATOM   1149  HA  ASP A  72      13.207  20.370  -5.938  1.00 91.40           H  
ATOM   1150  C   ASP A  72      13.509  18.440  -6.750  1.00 91.40           C  
ATOM   1151  CB  ASP A  72      15.322  20.131  -6.167  1.00 91.40           C  
ATOM   1152  HB2 ASP A  72      15.317  20.426  -7.217  1.00 91.40           H  
ATOM   1153  HB3 ASP A  72      15.486  21.034  -5.578  1.00 91.40           H  
ATOM   1154  O   ASP A  72      13.285  18.676  -7.932  1.00 91.40           O  
ATOM   1155  CG  ASP A  72      16.507  19.182  -5.918  1.00 91.40           C  
ATOM   1156  OD1 ASP A  72      16.311  18.101  -5.311  1.00 91.40           O  
ATOM   1157  OD2 ASP A  72      17.633  19.625  -6.239  1.00 91.40           O  
ATOM   1158  N   GLU A  73      13.316  17.236  -6.210  1.00 91.45           N  
ATOM   1159  H   GLU A  73      13.555  17.123  -5.235  1.00 91.45           H  
ATOM   1160  CA  GLU A  73      12.831  16.049  -6.909  1.00 91.45           C  
ATOM   1161  HA  GLU A  73      12.688  16.297  -7.961  1.00 91.45           H  
ATOM   1162  C   GLU A  73      11.495  15.572  -6.318  1.00 91.45           C  
ATOM   1163  CB  GLU A  73      13.880  14.930  -6.815  1.00 91.45           C  
ATOM   1164  HB2 GLU A  73      13.446  13.990  -7.156  1.00 91.45           H  
ATOM   1165  HB3 GLU A  73      14.156  14.794  -5.769  1.00 91.45           H  
ATOM   1166  O   GLU A  73      11.224  15.819  -5.135  1.00 91.45           O  
ATOM   1167  CG  GLU A  73      15.153  15.218  -7.630  1.00 91.45           C  
ATOM   1168  HG2 GLU A  73      15.594  16.155  -7.292  1.00 91.45           H  
ATOM   1169  HG3 GLU A  73      15.869  14.425  -7.415  1.00 91.45           H  
ATOM   1170  CD  GLU A  73      14.924  15.268  -9.151  1.00 91.45           C  
ATOM   1171  OE1 GLU A  73      15.817  15.789  -9.858  1.00 91.45           O  
ATOM   1172  OE2 GLU A  73      13.891  14.726  -9.616  1.00 91.45           O  
ATOM   1173  N   PRO A  74      10.653  14.867  -7.096  1.00 93.01           N  
ATOM   1174  CA  PRO A  74       9.399  14.317  -6.602  1.00 93.01           C  
ATOM   1175  HA  PRO A  74       8.779  15.158  -6.290  1.00 93.01           H  
ATOM   1176  C   PRO A  74       9.591  13.351  -5.429  1.00 93.01           C  
ATOM   1177  CB  PRO A  74       8.735  13.617  -7.791  1.00 93.01           C  
ATOM   1178  HB2 PRO A  74       7.653  13.748  -7.780  1.00 93.01           H  
ATOM   1179  HB3 PRO A  74       8.991  12.558  -7.796  1.00 93.01           H  
ATOM   1180  O   PRO A  74      10.458  12.471  -5.438  1.00 93.01           O  
ATOM   1181  CG  PRO A  74       9.375  14.288  -9.004  1.00 93.01           C  
ATOM   1182  HG2 PRO A  74       8.852  15.216  -9.233  1.00 93.01           H  
ATOM   1183  HG3 PRO A  74       9.389  13.629  -9.873  1.00 93.01           H  
ATOM   1184  CD  PRO A  74      10.784  14.615  -8.524  1.00 93.01           C  
ATOM   1185  HD2 PRO A  74      11.158  15.483  -9.066  1.00 93.01           H  
ATOM   1186  HD3 PRO A  74      11.443  13.761  -8.684  1.00 93.01           H  
ATOM   1187  N   GLY A  75       8.715  13.455  -4.436  1.00 94.45           N  
ATOM   1188  H   GLY A  75       7.977  14.141  -4.515  1.00 94.45           H  
ATOM   1189  CA  GLY A  75       8.768  12.607  -3.256  1.00 94.45           C  
ATOM   1190  HA2 GLY A  75       8.588  11.572  -3.546  1.00 94.45           H  
ATOM   1191  HA3 GLY A  75       9.765  12.668  -2.820  1.00 94.45           H  
ATOM   1192  C   GLY A  75       7.741  12.992  -2.207  1.00 94.45           C  
ATOM   1193  O   GLY A  75       6.726  13.630  -2.488  1.00 94.45           O  
ATOM   1194  N   MET A  76       7.992  12.576  -0.971  1.00 95.50           N  
ATOM   1195  H   MET A  76       8.837  12.047  -0.811  1.00 95.50           H  
ATOM   1196  CA  MET A  76       7.099  12.847   0.145  1.00 95.50           C  
ATOM   1197  HA  MET A  76       6.420  13.648  -0.147  1.00 95.50           H  
ATOM   1198  C   MET A  76       7.871  13.305   1.369  1.00 95.50           C  
ATOM   1199  CB  MET A  76       6.250  11.612   0.440  1.00 95.50           C  
ATOM   1200  HB2 MET A  76       6.884  10.840   0.875  1.00 95.50           H  
ATOM   1201  HB3 MET A  76       5.836  11.243  -0.498  1.00 95.50           H  
ATOM   1202  O   MET A  76       8.751  12.593   1.860  1.00 95.50           O  
ATOM   1203  CG  MET A  76       5.085  11.914   1.386  1.00 95.50           C  
ATOM   1204  HG2 MET A  76       5.466  12.255   2.349  1.00 95.50           H  
ATOM   1205  HG3 MET A  76       4.491  12.717   0.950  1.00 95.50           H  
ATOM   1206  SD  MET A  76       3.997  10.490   1.647  1.00 95.50           S  
ATOM   1207  CE  MET A  76       4.979   9.547   2.845  1.00 95.50           C  
ATOM   1208  HE1 MET A  76       5.108  10.144   3.748  1.00 95.50           H  
ATOM   1209  HE2 MET A  76       4.452   8.630   3.110  1.00 95.50           H  
ATOM   1210  HE3 MET A  76       5.967   9.313   2.449  1.00 95.50           H  
ATOM   1211  N   LEU A  77       7.483  14.466   1.889  1.00 96.31           N  
ATOM   1212  H   LEU A  77       6.744  14.971   1.421  1.00 96.31           H  
ATOM   1213  CA  LEU A  77       7.891  14.915   3.211  1.00 96.31           C  
ATOM   1214  HA  LEU A  77       8.902  14.551   3.396  1.00 96.31           H  
ATOM   1215  C   LEU A  77       6.962  14.340   4.273  1.00 96.31           C  
ATOM   1216  CB  LEU A  77       7.910  16.440   3.286  1.00 96.31           C  
ATOM   1217  HB2 LEU A  77       7.924  16.757   4.329  1.00 96.31           H  
ATOM   1218  HB3 LEU A  77       6.982  16.806   2.846  1.00 96.31           H  
ATOM   1219  O   LEU A  77       5.742  14.337   4.111  1.00 96.31           O  
ATOM   1220  CG  LEU A  77       9.107  17.058   2.558  1.00 96.31           C  
ATOM   1221  HG  LEU A  77       9.328  16.505   1.645  1.00 96.31           H  
ATOM   1222  CD1 LEU A  77       8.785  18.493   2.184  1.00 96.31           C  
ATOM   1223 HD11 LEU A  77       8.465  19.058   3.060  1.00 96.31           H  
ATOM   1224 HD12 LEU A  77       8.008  18.512   1.420  1.00 96.31           H  
ATOM   1225 HD13 LEU A  77       9.698  18.929   1.779  1.00 96.31           H  
ATOM   1226  CD2 LEU A  77      10.342  17.082   3.457  1.00 96.31           C  
ATOM   1227 HD21 LEU A  77      10.129  17.601   4.391  1.00 96.31           H  
ATOM   1228 HD22 LEU A  77      11.149  17.596   2.936  1.00 96.31           H  
ATOM   1229 HD23 LEU A  77      10.663  16.062   3.670  1.00 96.31           H  
ATOM   1230  N   VAL A  78       7.557  13.912   5.378  1.00 96.87           N  
ATOM   1231  H   VAL A  78       8.566  13.953   5.402  1.00 96.87           H  
ATOM   1232  CA  VAL A  78       6.876  13.456   6.585  1.00 96.87           C  
ATOM   1233  HA  VAL A  78       5.798  13.464   6.425  1.00 96.87           H  
ATOM   1234  C   VAL A  78       7.214  14.426   7.705  1.00 96.87           C  
ATOM   1235  CB  VAL A  78       7.298  12.027   6.957  1.00 96.87           C  
ATOM   1236  HB  VAL A  78       8.360  12.013   7.204  1.00 96.87           H  
ATOM   1237  O   VAL A  78       8.377  14.566   8.088  1.00 96.87           O  
ATOM   1238  CG1 VAL A  78       6.518  11.545   8.178  1.00 96.87           C  
ATOM   1239 HG11 VAL A  78       5.449  11.599   7.969  1.00 96.87           H  
ATOM   1240 HG12 VAL A  78       6.798  10.516   8.403  1.00 96.87           H  
ATOM   1241 HG13 VAL A  78       6.753  12.156   9.049  1.00 96.87           H  
ATOM   1242  CG2 VAL A  78       7.061  11.035   5.814  1.00 96.87           C  
ATOM   1243 HG21 VAL A  78       7.330  10.030   6.139  1.00 96.87           H  
ATOM   1244 HG22 VAL A  78       6.009  11.051   5.531  1.00 96.87           H  
ATOM   1245 HG23 VAL A  78       7.676  11.295   4.952  1.00 96.87           H  
ATOM   1246  N   LEU A  79       6.195  15.102   8.227  1.00 96.83           N  
ATOM   1247  H   LEU A  79       5.274  14.961   7.837  1.00 96.83           H  
ATOM   1248  CA  LEU A  79       6.333  16.078   9.298  1.00 96.83           C  
ATOM   1249  HA  LEU A  79       7.389  16.250   9.506  1.00 96.83           H  
ATOM   1250  C   LEU A  79       5.688  15.527  10.564  1.00 96.83           C  
ATOM   1251  CB  LEU A  79       5.712  17.425   8.880  1.00 96.83           C  
ATOM   1252  HB2 LEU A  79       5.970  18.169   9.633  1.00 96.83           H  
ATOM   1253  HB3 LEU A  79       4.628  17.313   8.877  1.00 96.83           H  
ATOM   1254  O   LEU A  79       4.469  15.329  10.618  1.00 96.83           O  
ATOM   1255  CG  LEU A  79       6.131  17.946   7.495  1.00 96.83           C  
ATOM   1256  HG  LEU A  79       5.811  17.244   6.725  1.00 96.83           H  
ATOM   1257  CD1 LEU A  79       5.454  19.289   7.219  1.00 96.83           C  
ATOM   1258 HD11 LEU A  79       5.725  19.634   6.221  1.00 96.83           H  
ATOM   1259 HD12 LEU A  79       5.765  20.029   7.956  1.00 96.83           H  
ATOM   1260 HD13 LEU A  79       4.371  19.166   7.261  1.00 96.83           H  
ATOM   1261  CD2 LEU A  79       7.638  18.142   7.385  1.00 96.83           C  
ATOM   1262 HD21 LEU A  79       8.161  17.210   7.604  1.00 96.83           H  
ATOM   1263 HD22 LEU A  79       7.885  18.416   6.359  1.00 96.83           H  
ATOM   1264 HD23 LEU A  79       7.969  18.919   8.074  1.00 96.83           H  
ATOM   1265  N   LYS A  80       6.498  15.337  11.611  1.00 96.18           N  
ATOM   1266  H   LYS A  80       7.488  15.482  11.479  1.00 96.18           H  
ATOM   1267  CA  LYS A  80       5.985  15.084  12.962  1.00 96.18           C  
ATOM   1268  HA  LYS A  80       5.431  14.146  12.950  1.00 96.18           H  
ATOM   1269  C   LYS A  80       5.039  16.217  13.360  1.00 96.18           C  
ATOM   1270  CB  LYS A  80       7.153  14.973  13.952  1.00 96.18           C  
ATOM   1271  HB2 LYS A  80       7.594  15.962  14.084  1.00 96.18           H  
ATOM   1272  HB3 LYS A  80       7.912  14.314  13.531  1.00 96.18           H  
ATOM   1273  O   LYS A  80       5.287  17.381  13.038  1.00 96.18           O  
ATOM   1274  CG  LYS A  80       6.734  14.424  15.327  1.00 96.18           C  
ATOM   1275  HG2 LYS A  80       5.916  15.008  15.749  1.00 96.18           H  
ATOM   1276  HG3 LYS A  80       6.400  13.393  15.205  1.00 96.18           H  
ATOM   1277  CD  LYS A  80       7.920  14.469  16.298  1.00 96.18           C  
ATOM   1278  HD2 LYS A  80       8.104  15.495  16.617  1.00 96.18           H  
ATOM   1279  HD3 LYS A  80       8.811  14.121  15.775  1.00 96.18           H  
ATOM   1280  CE  LYS A  80       7.716  13.555  17.507  1.00 96.18           C  
ATOM   1281  HE2 LYS A  80       8.689  13.266  17.905  1.00 96.18           H  
ATOM   1282  HE3 LYS A  80       7.250  12.633  17.159  1.00 96.18           H  
ATOM   1283  NZ  LYS A  80       6.899  14.156  18.586  1.00 96.18           N  
ATOM   1284  HZ1 LYS A  80       7.400  14.884  19.076  1.00 96.18           H  
ATOM   1285  HZ2 LYS A  80       6.698  13.413  19.240  1.00 96.18           H  
ATOM   1286  HZ3 LYS A  80       6.019  14.500  18.230  1.00 96.18           H  
ATOM   1287  N   LYS A  81       3.980  15.901  14.097  1.00 95.22           N  
ATOM   1288  H   LYS A  81       3.838  14.934  14.350  1.00 95.22           H  
ATOM   1289  CA  LYS A  81       3.116  16.935  14.673  1.00 95.22           C  
ATOM   1290  HA  LYS A  81       2.843  17.627  13.877  1.00 95.22           H  
ATOM   1291  C   LYS A  81       3.830  17.760  15.747  1.00 95.22           C  
ATOM   1292  CB  LYS A  81       1.825  16.303  15.192  1.00 95.22           C  
ATOM   1293  HB2 LYS A  81       1.117  17.099  15.425  1.00 95.22           H  
ATOM   1294  HB3 LYS A  81       1.397  15.681  14.406  1.00 95.22           H  
ATOM   1295  O   LYS A  81       4.898  17.400  16.240  1.00 95.22           O  
ATOM   1296  CG  LYS A  81       2.025  15.423  16.428  1.00 95.22           C  
ATOM   1297  HG2 LYS A  81       2.479  15.995  17.237  1.00 95.22           H  
ATOM   1298  HG3 LYS A  81       2.675  14.582  16.190  1.00 95.22           H  
ATOM   1299  CD  LYS A  81       0.659  14.903  16.863  1.00 95.22           C  
ATOM   1300  HD2 LYS A  81       0.326  14.148  16.151  1.00 95.22           H  
ATOM   1301  HD3 LYS A  81      -0.070  15.713  16.885  1.00 95.22           H  
ATOM   1302  CE  LYS A  81       0.745  14.304  18.259  1.00 95.22           C  
ATOM   1303  HE2 LYS A  81       0.833  15.106  18.992  1.00 95.22           H  
ATOM   1304  HE3 LYS A  81       1.624  13.666  18.353  1.00 95.22           H  
ATOM   1305  NZ  LYS A  81      -0.470  13.525  18.516  1.00 95.22           N  
ATOM   1306  HZ1 LYS A  81      -1.282  14.126  18.520  1.00 95.22           H  
ATOM   1307  HZ2 LYS A  81      -0.601  12.790  17.837  1.00 95.22           H  
ATOM   1308  HZ3 LYS A  81      -0.422  13.114  19.438  1.00 95.22           H  
ATOM   1309  N   GLU A  82       3.180  18.849  16.136  1.00 91.95           N  
ATOM   1310  H   GLU A  82       2.363  19.101  15.598  1.00 91.95           H  
ATOM   1311  CA  GLU A  82       3.559  19.738  17.232  1.00 91.95           C  
ATOM   1312  HA  GLU A  82       2.832  20.549  17.195  1.00 91.95           H  
ATOM   1313  C   GLU A  82       4.920  20.425  17.085  1.00 91.95           C  
ATOM   1314  CB  GLU A  82       3.391  19.064  18.592  1.00 91.95           C  
ATOM   1315  HB2 GLU A  82       4.075  18.219  18.669  1.00 91.95           H  
ATOM   1316  HB3 GLU A  82       3.640  19.788  19.368  1.00 91.95           H  
ATOM   1317  O   GLU A  82       5.594  20.725  18.070  1.00 91.95           O  
ATOM   1318  CG  GLU A  82       1.956  18.608  18.841  1.00 91.95           C  
ATOM   1319  HG2 GLU A  82       1.284  19.441  18.634  1.00 91.95           H  
ATOM   1320  HG3 GLU A  82       1.689  17.785  18.178  1.00 91.95           H  
ATOM   1321  CD  GLU A  82       1.815  18.179  20.294  1.00 91.95           C  
ATOM   1322  OE1 GLU A  82       0.832  18.627  20.915  1.00 91.95           O  
ATOM   1323  OE2 GLU A  82       2.723  17.485  20.790  1.00 91.95           O  
ATOM   1324  N   GLN A  83       5.291  20.761  15.855  1.00 92.34           N  
ATOM   1325  H   GLN A  83       4.684  20.508  15.089  1.00 92.34           H  
ATOM   1326  CA  GLN A  83       6.476  21.562  15.563  1.00 92.34           C  
ATOM   1327  HA  GLN A  83       6.939  21.872  16.500  1.00 92.34           H  
ATOM   1328  C   GLN A  83       6.114  22.845  14.819  1.00 92.34           C  
ATOM   1329  CB  GLN A  83       7.521  20.716  14.825  1.00 92.34           C  
ATOM   1330  HB2 GLN A  83       7.738  19.825  15.415  1.00 92.34           H  
ATOM   1331  HB3 GLN A  83       8.440  21.294  14.736  1.00 92.34           H  
ATOM   1332  O   GLN A  83       5.018  22.989  14.280  1.00 92.34           O  
ATOM   1333  CG  GLN A  83       7.064  20.288  13.426  1.00 92.34           C  
ATOM   1334  HG2 GLN A  83       6.845  21.164  12.814  1.00 92.34           H  
ATOM   1335  HG3 GLN A  83       6.150  19.701  13.513  1.00 92.34           H  
ATOM   1336  CD  GLN A  83       8.132  19.466  12.720  1.00 92.34           C  
ATOM   1337  NE2 GLN A  83       7.790  18.295  12.241  1.00 92.34           N  
ATOM   1338 HE21 GLN A  83       8.497  17.727  11.798  1.00 92.34           H  
ATOM   1339 HE22 GLN A  83       6.847  17.959  12.375  1.00 92.34           H  
ATOM   1340  OE1 GLN A  83       9.284  19.859  12.618  1.00 92.34           O  
ATOM   1341  N   VAL A  84       7.053  23.784  14.800  1.00 91.73           N  
ATOM   1342  H   VAL A  84       7.956  23.571  15.200  1.00 91.73           H  
ATOM   1343  CA  VAL A  84       6.961  25.009  14.012  1.00 91.73           C  
ATOM   1344  HA  VAL A  84       5.980  25.076  13.543  1.00 91.73           H  
ATOM   1345  C   VAL A  84       8.008  24.930  12.911  1.00 91.73           C  
ATOM   1346  CB  VAL A  84       7.138  26.247  14.905  1.00 91.73           C  
ATOM   1347  HB  VAL A  84       8.094  26.194  15.425  1.00 91.73           H  
ATOM   1348  O   VAL A  84       9.175  24.663  13.196  1.00 91.73           O  
ATOM   1349  CG1 VAL A  84       7.092  27.521  14.074  1.00 91.73           C  
ATOM   1350 HG11 VAL A  84       7.938  27.544  13.386  1.00 91.73           H  
ATOM   1351 HG12 VAL A  84       7.161  28.393  14.724  1.00 91.73           H  
ATOM   1352 HG13 VAL A  84       6.156  27.550  13.517  1.00 91.73           H  
ATOM   1353  CG2 VAL A  84       6.010  26.345  15.942  1.00 91.73           C  
ATOM   1354 HG21 VAL A  84       5.045  26.403  15.439  1.00 91.73           H  
ATOM   1355 HG22 VAL A  84       6.150  27.236  16.554  1.00 91.73           H  
ATOM   1356 HG23 VAL A  84       6.026  25.474  16.598  1.00 91.73           H  
ATOM   1357  N   VAL A  85       7.584  25.151  11.671  1.00 94.53           N  
ATOM   1358  H   VAL A  85       6.606  25.354  11.522  1.00 94.53           H  
ATOM   1359  CA  VAL A  85       8.434  25.078  10.483  1.00 94.53           C  
ATOM   1360  HA  VAL A  85       9.460  24.926  10.816  1.00 94.53           H  
ATOM   1361  C   VAL A  85       8.411  26.390   9.707  1.00 94.53           C  
ATOM   1362  CB  VAL A  85       8.083  23.878   9.576  1.00 94.53           C  
ATOM   1363  HB  VAL A  85       8.801  23.851   8.757  1.00 94.53           H  
ATOM   1364  O   VAL A  85       7.435  27.142   9.723  1.00 94.53           O  
ATOM   1365  CG1 VAL A  85       8.191  22.550  10.333  1.00 94.53           C  
ATOM   1366 HG11 VAL A  85       9.162  22.483  10.822  1.00 94.53           H  
ATOM   1367 HG12 VAL A  85       8.094  21.718   9.636  1.00 94.53           H  
ATOM   1368 HG13 VAL A  85       7.404  22.482  11.084  1.00 94.53           H  
ATOM   1369  CG2 VAL A  85       6.675  23.973   8.975  1.00 94.53           C  
ATOM   1370 HG21 VAL A  85       5.927  24.063   9.762  1.00 94.53           H  
ATOM   1371 HG22 VAL A  85       6.452  23.078   8.393  1.00 94.53           H  
ATOM   1372 HG23 VAL A  85       6.615  24.836   8.312  1.00 94.53           H  
ATOM   1373  N   ASN A  86       9.497  26.662   9.001  1.00 93.34           N  
ATOM   1374  H   ASN A  86      10.255  25.995   9.042  1.00 93.34           H  
ATOM   1375  CA  ASN A  86       9.572  27.671   7.962  1.00 93.34           C  
ATOM   1376  HA  ASN A  86       8.686  28.304   8.000  1.00 93.34           H  
ATOM   1377  C   ASN A  86       9.599  26.943   6.622  1.00 93.34           C  
ATOM   1378  CB  ASN A  86      10.815  28.542   8.170  1.00 93.34           C  
ATOM   1379  HB2 ASN A  86      10.797  29.373   7.465  1.00 93.34           H  
ATOM   1380  HB3 ASN A  86      11.700  27.940   7.963  1.00 93.34           H  
ATOM   1381  O   ASN A  86      10.328  25.967   6.470  1.00 93.34           O  
ATOM   1382  CG  ASN A  86      10.905  29.095   9.578  1.00 93.34           C  
ATOM   1383  ND2 ASN A  86      11.950  28.762  10.297  1.00 93.34           N  
ATOM   1384 HD21 ASN A  86      12.573  28.048   9.948  1.00 93.34           H  
ATOM   1385 HD22 ASN A  86      11.945  29.015  11.274  1.00 93.34           H  
ATOM   1386  OD1 ASN A  86      10.049  29.837  10.042  1.00 93.34           O  
ATOM   1387  N   VAL A  87       8.817  27.414   5.661  1.00 91.50           N  
ATOM   1388  H   VAL A  87       8.277  28.249   5.840  1.00 91.50           H  
ATOM   1389  CA  VAL A  87       8.720  26.821   4.328  1.00 91.50           C  
ATOM   1390  HA  VAL A  87       9.425  25.995   4.239  1.00 91.50           H  
ATOM   1391  C   VAL A  87       9.091  27.884   3.315  1.00 91.50           C  
ATOM   1392  CB  VAL A  87       7.315  26.259   4.050  1.00 91.50           C  
ATOM   1393  HB  VAL A  87       6.598  27.078   4.009  1.00 91.50           H  
ATOM   1394  O   VAL A  87       8.573  28.996   3.373  1.00 91.50           O  
ATOM   1395  CG1 VAL A  87       7.295  25.512   2.714  1.00 91.50           C  
ATOM   1396 HG11 VAL A  87       6.304  25.094   2.538  1.00 91.50           H  
ATOM   1397 HG12 VAL A  87       8.026  24.703   2.720  1.00 91.50           H  
ATOM   1398 HG13 VAL A  87       7.528  26.195   1.897  1.00 91.50           H  
ATOM   1399  CG2 VAL A  87       6.864  25.278   5.138  1.00 91.50           C  
ATOM   1400 HG21 VAL A  87       7.583  24.462   5.215  1.00 91.50           H  
ATOM   1401 HG22 VAL A  87       5.887  24.867   4.884  1.00 91.50           H  
ATOM   1402 HG23 VAL A  87       6.783  25.787   6.098  1.00 91.50           H  
ATOM   1403  N   THR A  88       9.988  27.555   2.399  1.00 89.79           N  
ATOM   1404  H   THR A  88      10.365  26.618   2.416  1.00 89.79           H  
ATOM   1405  CA  THR A  88      10.301  28.379   1.238  1.00 89.79           C  
ATOM   1406  HA  THR A  88       9.664  29.263   1.244  1.00 89.79           H  
ATOM   1407  C   THR A  88       9.991  27.592  -0.019  1.00 89.79           C  
ATOM   1408  CB  THR A  88      11.746  28.868   1.261  1.00 89.79           C  
ATOM   1409  HB  THR A  88      12.435  28.025   1.203  1.00 89.79           H  
ATOM   1410  O   THR A  88      10.494  26.487  -0.193  1.00 89.79           O  
ATOM   1411  CG2 THR A  88      12.030  29.832   0.121  1.00 89.79           C  
ATOM   1412 HG21 THR A  88      12.129  29.275  -0.811  1.00 89.79           H  
ATOM   1413 HG22 THR A  88      12.958  30.360   0.339  1.00 89.79           H  
ATOM   1414 HG23 THR A  88      11.221  30.556   0.022  1.00 89.79           H  
ATOM   1415  OG1 THR A  88      11.974  29.572   2.464  1.00 89.79           O  
ATOM   1416  HG1 THR A  88      11.977  28.897   3.146  1.00 89.79           H  
ATOM   1417  N   LEU A  89       9.143  28.164  -0.859  1.00 87.09           N  
ATOM   1418  H   LEU A  89       8.807  29.092  -0.641  1.00 87.09           H  
ATOM   1419  CA  LEU A  89       8.683  27.606  -2.121  1.00 87.09           C  
ATOM   1420  HA  LEU A  89       8.982  26.563  -2.215  1.00 87.09           H  
ATOM   1421  C   LEU A  89       9.335  28.398  -3.255  1.00 87.09           C  
ATOM   1422  CB  LEU A  89       7.145  27.709  -2.162  1.00 87.09           C  
ATOM   1423  HB2 LEU A  89       6.881  28.767  -2.153  1.00 87.09           H  
ATOM   1424  HB3 LEU A  89       6.776  27.314  -3.108  1.00 87.09           H  
ATOM   1425  O   LEU A  89       9.426  29.622  -3.168  1.00 87.09           O  
ATOM   1426  CG  LEU A  89       6.405  27.034  -0.989  1.00 87.09           C  
ATOM   1427  HG  LEU A  89       6.691  27.538  -0.066  1.00 87.09           H  
ATOM   1428  CD1 LEU A  89       4.897  27.210  -1.152  1.00 87.09           C  
ATOM   1429 HD11 LEU A  89       4.563  26.736  -2.074  1.00 87.09           H  
ATOM   1430 HD12 LEU A  89       4.655  28.272  -1.206  1.00 87.09           H  
ATOM   1431 HD13 LEU A  89       4.371  26.765  -0.307  1.00 87.09           H  
ATOM   1432  CD2 LEU A  89       6.683  25.543  -0.806  1.00 87.09           C  
ATOM   1433 HD21 LEU A  89       7.756  25.351  -0.780  1.00 87.09           H  
ATOM   1434 HD22 LEU A  89       6.214  24.960  -1.599  1.00 87.09           H  
ATOM   1435 HD23 LEU A  89       6.238  25.208   0.131  1.00 87.09           H  
ATOM   1436  N   GLU A  90       9.797  27.717  -4.290  1.00 87.22           N  
ATOM   1437  H   GLU A  90       9.765  26.707  -4.269  1.00 87.22           H  
ATOM   1438  CA  GLU A  90      10.340  28.317  -5.507  1.00 87.22           C  
ATOM   1439  HA  GLU A  90      10.008  29.351  -5.595  1.00 87.22           H  
ATOM   1440  C   GLU A  90       9.779  27.540  -6.703  1.00 87.22           C  
ATOM   1441  CB  GLU A  90      11.883  28.307  -5.422  1.00 87.22           C  
ATOM   1442  HB2 GLU A  90      12.186  28.955  -4.599  1.00 87.22           H  
ATOM   1443  HB3 GLU A  90      12.214  27.298  -5.178  1.00 87.22           H  
ATOM   1444  O   GLU A  90       9.951  26.327  -6.804  1.00 87.22           O  
ATOM   1445  CG  GLU A  90      12.604  28.775  -6.698  1.00 87.22           C  
ATOM   1446  HG2 GLU A  90      12.429  29.845  -6.812  1.00 87.22           H  
ATOM   1447  HG3 GLU A  90      12.166  28.248  -7.545  1.00 87.22           H  
ATOM   1448  CD  GLU A  90      14.124  28.500  -6.713  1.00 87.22           C  
ATOM   1449  OE1 GLU A  90      14.716  28.312  -7.811  1.00 87.22           O  
ATOM   1450  OE2 GLU A  90      14.737  28.429  -5.627  1.00 87.22           O  
ATOM   1451  N   GLU A  91       9.084  28.229  -7.603  1.00 84.50           N  
ATOM   1452  H   GLU A  91       8.891  29.207  -7.442  1.00 84.50           H  
ATOM   1453  CA  GLU A  91       8.592  27.633  -8.850  1.00 84.50           C  
ATOM   1454  HA  GLU A  91       7.987  26.754  -8.627  1.00 84.50           H  
ATOM   1455  C   GLU A  91       9.755  27.208  -9.754  1.00 84.50           C  
ATOM   1456  CB  GLU A  91       7.733  28.653  -9.604  1.00 84.50           C  
ATOM   1457  HB2 GLU A  91       8.306  29.577  -9.686  1.00 84.50           H  
ATOM   1458  HB3 GLU A  91       7.542  28.278 -10.609  1.00 84.50           H  
ATOM   1459  O   GLU A  91      10.780  27.874  -9.821  1.00 84.50           O  
ATOM   1460  CG  GLU A  91       6.382  28.940  -8.932  1.00 84.50           C  
ATOM   1461  HG2 GLU A  91       6.542  29.127  -7.870  1.00 84.50           H  
ATOM   1462  HG3 GLU A  91       5.746  28.061  -9.039  1.00 84.50           H  
ATOM   1463  CD  GLU A  91       5.679  30.158  -9.553  1.00 84.50           C  
ATOM   1464  OE1 GLU A  91       4.745  30.680  -8.909  1.00 84.50           O  
ATOM   1465  OE2 GLU A  91       6.147  30.640 -10.615  1.00 84.50           O  
ATOM   1466  N   VAL A  92       9.602  26.146 -10.537  1.00 85.74           N  
ATOM   1467  H   VAL A  92       8.741  25.620 -10.485  1.00 85.74           H  
ATOM   1468  CA  VAL A  92      10.571  25.803 -11.589  1.00 85.74           C  
ATOM   1469  HA  VAL A  92      11.350  26.563 -11.643  1.00 85.74           H  
ATOM   1470  C   VAL A  92       9.840  25.818 -12.918  1.00 85.74           C  
ATOM   1471  CB  VAL A  92      11.279  24.470 -11.301  1.00 85.74           C  
ATOM   1472  HB  VAL A  92      10.540  23.679 -11.178  1.00 85.74           H  
ATOM   1473  O   VAL A  92       8.840  25.132 -13.086  1.00 85.74           O  
ATOM   1474  CG1 VAL A  92      12.233  24.087 -12.441  1.00 85.74           C  
ATOM   1475 HG11 VAL A  92      12.959  24.881 -12.615  1.00 85.74           H  
ATOM   1476 HG12 VAL A  92      11.669  23.900 -13.354  1.00 85.74           H  
ATOM   1477 HG13 VAL A  92      12.759  23.168 -12.181  1.00 85.74           H  
ATOM   1478  CG2 VAL A  92      12.122  24.578 -10.025  1.00 85.74           C  
ATOM   1479 HG21 VAL A  92      12.890  25.343 -10.143  1.00 85.74           H  
ATOM   1480 HG22 VAL A  92      11.493  24.852  -9.178  1.00 85.74           H  
ATOM   1481 HG23 VAL A  92      12.584  23.613  -9.814  1.00 85.74           H  
ATOM   1482  N   ASN A  93      10.316  26.631 -13.865  1.00 82.78           N  
ATOM   1483  H   ASN A  93      11.171  27.135 -13.678  1.00 82.78           H  
ATOM   1484  CA  ASN A  93       9.641  26.867 -15.148  1.00 82.78           C  
ATOM   1485  HA  ASN A  93      10.155  27.696 -15.636  1.00 82.78           H  
ATOM   1486  C   ASN A  93       8.175  27.329 -14.999  1.00 82.78           C  
ATOM   1487  CB  ASN A  93       9.804  25.634 -16.058  1.00 82.78           C  
ATOM   1488  HB2 ASN A  93       9.352  25.837 -17.029  1.00 82.78           H  
ATOM   1489  HB3 ASN A  93       9.275  24.788 -15.619  1.00 82.78           H  
ATOM   1490  O   ASN A  93       7.337  26.992 -15.829  1.00 82.78           O  
ATOM   1491  CG  ASN A  93      11.252  25.263 -16.295  1.00 82.78           C  
ATOM   1492  ND2 ASN A  93      11.546  23.990 -16.413  1.00 82.78           N  
ATOM   1493 HD21 ASN A  93      12.520  23.756 -16.543  1.00 82.78           H  
ATOM   1494 HD22 ASN A  93      10.822  23.294 -16.308  1.00 82.78           H  
ATOM   1495  OD1 ASN A  93      12.136  26.102 -16.375  1.00 82.78           O  
ATOM   1496  N   GLY A  94       7.871  28.090 -13.942  1.00 77.22           N  
ATOM   1497  H   GLY A  94       8.591  28.300 -13.266  1.00 77.22           H  
ATOM   1498  CA  GLY A  94       6.513  28.566 -13.653  1.00 77.22           C  
ATOM   1499  HA2 GLY A  94       6.562  29.349 -12.896  1.00 77.22           H  
ATOM   1500  HA3 GLY A  94       6.072  28.988 -14.556  1.00 77.22           H  
ATOM   1501  C   GLY A  94       5.565  27.485 -13.130  1.00 77.22           C  
ATOM   1502  O   GLY A  94       4.356  27.682 -13.171  1.00 77.22           O  
ATOM   1503  N   HIS A  95       6.098  26.347 -12.675  1.00 82.18           N  
ATOM   1504  H   HIS A  95       7.096  26.206 -12.739  1.00 82.18           H  
ATOM   1505  CA  HIS A  95       5.322  25.272 -12.076  1.00 82.18           C  
ATOM   1506  HA  HIS A  95       4.275  25.572 -12.020  1.00 82.18           H  
ATOM   1507  C   HIS A  95       5.780  24.992 -10.646  1.00 82.18           C  
ATOM   1508  CB  HIS A  95       5.398  24.017 -12.954  1.00 82.18           C  
ATOM   1509  HB2 HIS A  95       6.440  23.777 -13.163  1.00 82.18           H  
ATOM   1510  HB3 HIS A  95       4.964  23.180 -12.408  1.00 82.18           H  
ATOM   1511  O   HIS A  95       6.976  24.857 -10.363  1.00 82.18           O  
ATOM   1512  CG  HIS A  95       4.639  24.172 -14.247  1.00 82.18           C  
ATOM   1513  CD2 HIS A  95       5.157  24.245 -15.512  1.00 82.18           C  
ATOM   1514  HD2 HIS A  95       6.205  24.207 -15.767  1.00 82.18           H  
ATOM   1515  ND1 HIS A  95       3.275  24.309 -14.358  1.00 82.18           N  
ATOM   1516  HD1 HIS A  95       2.629  24.402 -13.588  1.00 82.18           H  
ATOM   1517  CE1 HIS A  95       2.978  24.449 -15.659  1.00 82.18           C  
ATOM   1518  HE1 HIS A  95       1.984  24.607 -16.050  1.00 82.18           H  
ATOM   1519  NE2 HIS A  95       4.091  24.399 -16.409  1.00 82.18           N  
ATOM   1520  N   MET A  96       4.798  24.882  -9.760  1.00 84.31           N  
ATOM   1521  H   MET A  96       3.856  25.120 -10.035  1.00 84.31           H  
ATOM   1522  CA  MET A  96       4.939  24.369  -8.411  1.00 84.31           C  
ATOM   1523  HA  MET A  96       5.862  23.795  -8.330  1.00 84.31           H  
ATOM   1524  C   MET A  96       3.753  23.448  -8.156  1.00 84.31           C  
ATOM   1525  CB  MET A  96       4.979  25.552  -7.438  1.00 84.31           C  
ATOM   1526  HB2 MET A  96       5.827  26.188  -7.690  1.00 84.31           H  
ATOM   1527  HB3 MET A  96       4.066  26.139  -7.535  1.00 84.31           H  
ATOM   1528  O   MET A  96       2.605  23.847  -8.309  1.00 84.31           O  
ATOM   1529  CG  MET A  96       5.133  25.113  -5.986  1.00 84.31           C  
ATOM   1530  HG2 MET A  96       5.163  26.017  -5.377  1.00 84.31           H  
ATOM   1531  HG3 MET A  96       4.253  24.542  -5.691  1.00 84.31           H  
ATOM   1532  SD  MET A  96       6.619  24.125  -5.666  1.00 84.31           S  
ATOM   1533  CE  MET A  96       7.168  24.906  -4.155  1.00 84.31           C  
ATOM   1534  HE1 MET A  96       7.749  25.791  -4.415  1.00 84.31           H  
ATOM   1535  HE2 MET A  96       6.279  25.191  -3.594  1.00 84.31           H  
ATOM   1536  HE3 MET A  96       7.786  24.213  -3.582  1.00 84.31           H  
ATOM   1537  N   ASP A  97       4.016  22.193  -7.807  1.00 87.53           N  
ATOM   1538  H   ASP A  97       4.976  21.914  -7.661  1.00 87.53           H  
ATOM   1539  CA  ASP A  97       2.941  21.228  -7.596  1.00 87.53           C  
ATOM   1540  HA  ASP A  97       2.017  21.764  -7.381  1.00 87.53           H  
ATOM   1541  C   ASP A  97       3.244  20.354  -6.389  1.00 87.53           C  
ATOM   1542  CB  ASP A  97       2.686  20.413  -8.870  1.00 87.53           C  
ATOM   1543  HB2 ASP A  97       2.475  21.091  -9.697  1.00 87.53           H  
ATOM   1544  HB3 ASP A  97       3.580  19.840  -9.113  1.00 87.53           H  
ATOM   1545  O   ASP A  97       4.217  19.592  -6.361  1.00 87.53           O  
ATOM   1546  CG  ASP A  97       1.509  19.452  -8.708  1.00 87.53           C  
ATOM   1547  OD1 ASP A  97       0.654  19.664  -7.822  1.00 87.53           O  
ATOM   1548  OD2 ASP A  97       1.519  18.398  -9.377  1.00 87.53           O  
ATOM   1549  N   PHE A  98       2.398  20.485  -5.376  1.00 89.26           N  
ATOM   1550  H   PHE A  98       1.598  21.090  -5.495  1.00 89.26           H  
ATOM   1551  CA  PHE A  98       2.440  19.676  -4.177  1.00 89.26           C  
ATOM   1552  HA  PHE A  98       2.731  18.667  -4.471  1.00 89.26           H  
ATOM   1553  C   PHE A  98       1.062  19.599  -3.535  1.00 89.26           C  
ATOM   1554  CB  PHE A  98       3.476  20.229  -3.186  1.00 89.26           C  
ATOM   1555  HB2 PHE A  98       4.434  20.302  -3.700  1.00 89.26           H  
ATOM   1556  HB3 PHE A  98       3.600  19.514  -2.373  1.00 89.26           H  
ATOM   1557  O   PHE A  98       0.222  20.486  -3.678  1.00 89.26           O  
ATOM   1558  CG  PHE A  98       3.138  21.586  -2.598  1.00 89.26           C  
ATOM   1559  CD1 PHE A  98       3.492  22.759  -3.290  1.00 89.26           C  
ATOM   1560  HD1 PHE A  98       4.004  22.690  -4.238  1.00 89.26           H  
ATOM   1561  CD2 PHE A  98       2.440  21.680  -1.378  1.00 89.26           C  
ATOM   1562  HD2 PHE A  98       2.145  20.778  -0.863  1.00 89.26           H  
ATOM   1563  CE1 PHE A  98       3.142  24.018  -2.773  1.00 89.26           C  
ATOM   1564  HE1 PHE A  98       3.378  24.910  -3.335  1.00 89.26           H  
ATOM   1565  CE2 PHE A  98       2.095  22.941  -0.859  1.00 89.26           C  
ATOM   1566  HE2 PHE A  98       1.534  23.014   0.061  1.00 89.26           H  
ATOM   1567  CZ  PHE A  98       2.446  24.110  -1.556  1.00 89.26           C  
ATOM   1568  HZ  PHE A  98       2.161  25.082  -1.182  1.00 89.26           H  
ATOM   1569  N   ASP A  99       0.861  18.552  -2.752  1.00 89.72           N  
ATOM   1570  H   ASP A  99       1.594  17.860  -2.690  1.00 89.72           H  
ATOM   1571  CA  ASP A  99      -0.358  18.335  -1.999  1.00 89.72           C  
ATOM   1572  HA  ASP A  99      -0.920  19.268  -1.966  1.00 89.72           H  
ATOM   1573  C   ASP A  99      -0.075  17.967  -0.553  1.00 89.72           C  
ATOM   1574  CB  ASP A  99      -1.203  17.270  -2.690  1.00 89.72           C  
ATOM   1575  HB2 ASP A  99      -1.718  16.690  -1.924  1.00 89.72           H  
ATOM   1576  HB3 ASP A  99      -0.585  16.592  -3.278  1.00 89.72           H  
ATOM   1577  O   ASP A  99       0.970  17.414  -0.216  1.00 89.72           O  
ATOM   1578  CG  ASP A  99      -2.289  17.902  -3.535  1.00 89.72           C  
ATOM   1579  OD1 ASP A  99      -3.021  18.747  -2.970  1.00 89.72           O  
ATOM   1580  OD2 ASP A  99      -2.581  17.393  -4.631  1.00 89.72           O  
ATOM   1581  N   ILE A 100      -1.026  18.290   0.322  1.00 91.76           N  
ATOM   1582  H   ILE A 100      -1.890  18.664  -0.045  1.00 91.76           H  
ATOM   1583  CA  ILE A 100      -0.875  18.148   1.770  1.00 91.76           C  
ATOM   1584  HA  ILE A 100       0.076  17.658   1.978  1.00 91.76           H  
ATOM   1585  C   ILE A 100      -1.974  17.244   2.319  1.00 91.76           C  
ATOM   1586  CB  ILE A 100      -0.823  19.534   2.455  1.00 91.76           C  
ATOM   1587  HB  ILE A 100      -1.717  20.098   2.187  1.00 91.76           H  
ATOM   1588  O   ILE A 100      -3.161  17.496   2.104  1.00 91.76           O  
ATOM   1589  CG1 ILE A 100       0.429  20.300   1.964  1.00 91.76           C  
ATOM   1590 HG12 ILE A 100       0.463  20.300   0.875  1.00 91.76           H  
ATOM   1591 HG13 ILE A 100       1.314  19.767   2.313  1.00 91.76           H  
ATOM   1592  CG2 ILE A 100      -0.773  19.363   3.986  1.00 91.76           C  
ATOM   1593 HG21 ILE A 100      -1.667  18.858   4.353  1.00 91.76           H  
ATOM   1594 HG22 ILE A 100       0.101  18.767   4.246  1.00 91.76           H  
ATOM   1595 HG23 ILE A 100      -0.710  20.324   4.497  1.00 91.76           H  
ATOM   1596  CD1 ILE A 100       0.557  21.763   2.393  1.00 91.76           C  
ATOM   1597 HD11 ILE A 100      -0.131  22.367   1.803  1.00 91.76           H  
ATOM   1598 HD12 ILE A 100       0.383  21.890   3.462  1.00 91.76           H  
ATOM   1599 HD13 ILE A 100       1.572  22.099   2.180  1.00 91.76           H  
ATOM   1600  N   LEU A 101      -1.565  16.237   3.087  1.00 94.74           N  
ATOM   1601  H   LEU A 101      -0.570  16.103   3.194  1.00 94.74           H  
ATOM   1602  CA  LEU A 101      -2.434  15.295   3.775  1.00 94.74           C  
ATOM   1603  HA  LEU A 101      -3.469  15.605   3.638  1.00 94.74           H  
ATOM   1604  C   LEU A 101      -2.125  15.303   5.276  1.00 94.74           C  
ATOM   1605  CB  LEU A 101      -2.268  13.914   3.121  1.00 94.74           C  
ATOM   1606  HB2 LEU A 101      -1.223  13.613   3.195  1.00 94.74           H  
ATOM   1607  HB3 LEU A 101      -2.526  13.992   2.065  1.00 94.74           H  
ATOM   1608  O   LEU A 101      -1.096  14.812   5.735  1.00 94.74           O  
ATOM   1609  CG  LEU A 101      -3.143  12.825   3.747  1.00 94.74           C  
ATOM   1610  HG  LEU A 101      -2.944  12.797   4.818  1.00 94.74           H  
ATOM   1611  CD1 LEU A 101      -4.625  13.118   3.544  1.00 94.74           C  
ATOM   1612 HD11 LEU A 101      -5.216  12.229   3.764  1.00 94.74           H  
ATOM   1613 HD12 LEU A 101      -4.943  13.931   4.198  1.00 94.74           H  
ATOM   1614 HD13 LEU A 101      -4.777  13.399   2.502  1.00 94.74           H  
ATOM   1615  CD2 LEU A 101      -2.814  11.461   3.143  1.00 94.74           C  
ATOM   1616 HD21 LEU A 101      -3.076  11.450   2.086  1.00 94.74           H  
ATOM   1617 HD22 LEU A 101      -1.747  11.258   3.242  1.00 94.74           H  
ATOM   1618 HD23 LEU A 101      -3.368  10.682   3.667  1.00 94.74           H  
ATOM   1619  N   GLU A 102      -3.047  15.870   6.043  1.00 92.99           N  
ATOM   1620  H   GLU A 102      -3.870  16.241   5.590  1.00 92.99           H  
ATOM   1621  CA  GLU A 102      -3.039  15.847   7.506  1.00 92.99           C  
ATOM   1622  HA  GLU A 102      -2.025  15.952   7.891  1.00 92.99           H  
ATOM   1623  C   GLU A 102      -3.627  14.518   7.996  1.00 92.99           C  
ATOM   1624  CB  GLU A 102      -3.895  17.015   8.017  1.00 92.99           C  
ATOM   1625  HB2 GLU A 102      -4.125  16.862   9.071  1.00 92.99           H  
ATOM   1626  HB3 GLU A 102      -4.839  17.000   7.473  1.00 92.99           H  
ATOM   1627  O   GLU A 102      -4.794  14.222   7.721  1.00 92.99           O  
ATOM   1628  CG  GLU A 102      -3.240  18.395   7.841  1.00 92.99           C  
ATOM   1629  HG2 GLU A 102      -2.391  18.477   8.519  1.00 92.99           H  
ATOM   1630  HG3 GLU A 102      -2.868  18.483   6.820  1.00 92.99           H  
ATOM   1631  CD  GLU A 102      -4.224  19.557   8.098  1.00 92.99           C  
ATOM   1632  OE1 GLU A 102      -3.844  20.713   7.809  1.00 92.99           O  
ATOM   1633  OE2 GLU A 102      -5.410  19.321   8.466  1.00 92.99           O  
ATOM   1634  N   ILE A 103      -2.844  13.727   8.730  1.00 95.31           N  
ATOM   1635  H   ILE A 103      -1.905  14.033   8.939  1.00 95.31           H  
ATOM   1636  CA  ILE A 103      -3.266  12.436   9.277  1.00 95.31           C  
ATOM   1637  HA  ILE A 103      -4.038  12.032   8.623  1.00 95.31           H  
ATOM   1638  C   ILE A 103      -3.832  12.642  10.686  1.00 95.31           C  
ATOM   1639  CB  ILE A 103      -2.117  11.403   9.287  1.00 95.31           C  
ATOM   1640  HB  ILE A 103      -1.416  11.677  10.076  1.00 95.31           H  
ATOM   1641  O   ILE A 103      -3.093  13.052  11.588  1.00 95.31           O  
ATOM   1642  CG1 ILE A 103      -1.306  11.338   7.974  1.00 95.31           C  
ATOM   1643 HG12 ILE A 103      -0.765  12.275   7.845  1.00 95.31           H  
ATOM   1644 HG13 ILE A 103      -0.561  10.546   8.051  1.00 95.31           H  
ATOM   1645  CG2 ILE A 103      -2.688  10.016   9.632  1.00 95.31           C  
ATOM   1646 HG21 ILE A 103      -3.438   9.710   8.904  1.00 95.31           H  
ATOM   1647 HG22 ILE A 103      -3.133  10.026  10.627  1.00 95.31           H  
ATOM   1648 HG23 ILE A 103      -1.876   9.288   9.638  1.00 95.31           H  
ATOM   1649  CD1 ILE A 103      -2.132  11.100   6.715  1.00 95.31           C  
ATOM   1650 HD11 ILE A 103      -1.484  11.170   5.842  1.00 95.31           H  
ATOM   1651 HD12 ILE A 103      -2.591  10.112   6.737  1.00 95.31           H  
ATOM   1652 HD13 ILE A 103      -2.913  11.858   6.655  1.00 95.31           H  
ATOM   1653  N   PRO A 104      -5.121  12.334  10.926  1.00 90.87           N  
ATOM   1654  CA  PRO A 104      -5.692  12.413  12.264  1.00 90.87           C  
ATOM   1655  HA  PRO A 104      -5.603  13.440  12.621  1.00 90.87           H  
ATOM   1656  C   PRO A 104      -4.976  11.465  13.232  1.00 90.87           C  
ATOM   1657  CB  PRO A 104      -7.174  12.049  12.111  1.00 90.87           C  
ATOM   1658  HB2 PRO A 104      -7.327  10.991  12.322  1.00 90.87           H  
ATOM   1659  HB3 PRO A 104      -7.805  12.656  12.760  1.00 90.87           H  
ATOM   1660  O   PRO A 104      -4.729  10.305  12.897  1.00 90.87           O  
ATOM   1661  CG  PRO A 104      -7.468  12.312  10.635  1.00 90.87           C  
ATOM   1662  HG2 PRO A 104      -7.689  13.369  10.487  1.00 90.87           H  
ATOM   1663  HG3 PRO A 104      -8.283  11.691  10.264  1.00 90.87           H  
ATOM   1664  CD  PRO A 104      -6.146  11.971   9.957  1.00 90.87           C  
ATOM   1665  HD2 PRO A 104      -6.091  10.902   9.753  1.00 90.87           H  
ATOM   1666  HD3 PRO A 104      -6.058  12.536   9.029  1.00 90.87           H  
ATOM   1667  N   THR A 105      -4.724  11.915  14.462  1.00 92.67           N  
ATOM   1668  H   THR A 105      -4.843  12.900  14.650  1.00 92.67           H  
ATOM   1669  CA  THR A 105      -3.999  11.138  15.484  1.00 92.67           C  
ATOM   1670  HA  THR A 105      -2.978  10.979  15.137  1.00 92.67           H  
ATOM   1671  C   THR A 105      -4.607   9.751  15.742  1.00 92.67           C  
ATOM   1672  CB  THR A 105      -3.917  11.968  16.776  1.00 92.67           C  
ATOM   1673  HB  THR A 105      -4.917  12.234  17.119  1.00 92.67           H  
ATOM   1674  O   THR A 105      -3.885   8.772  15.906  1.00 92.67           O  
ATOM   1675  CG2 THR A 105      -3.169  11.238  17.881  1.00 92.67           C  
ATOM   1676 HG21 THR A 105      -2.278  10.770  17.463  1.00 92.67           H  
ATOM   1677 HG22 THR A 105      -3.801  10.462  18.314  1.00 92.67           H  
ATOM   1678 HG23 THR A 105      -2.865  11.937  18.660  1.00 92.67           H  
ATOM   1679  OG1 THR A 105      -3.194  13.138  16.478  1.00 92.67           O  
ATOM   1680  HG1 THR A 105      -3.553  13.877  16.976  1.00 92.67           H  
ATOM   1681  N   GLN A 106      -5.934   9.619  15.669  1.00 87.07           N  
ATOM   1682  H   GLN A 106      -6.486  10.449  15.505  1.00 87.07           H  
ATOM   1683  CA  GLN A 106      -6.626   8.328  15.795  1.00 87.07           C  
ATOM   1684  HA  GLN A 106      -6.355   7.859  16.741  1.00 87.07           H  
ATOM   1685  C   GLN A 106      -6.259   7.338  14.673  1.00 87.07           C  
ATOM   1686  CB  GLN A 106      -8.138   8.589  15.777  1.00 87.07           C  
ATOM   1687  HB2 GLN A 106      -8.362   9.177  14.888  1.00 87.07           H  
ATOM   1688  HB3 GLN A 106      -8.672   7.642  15.701  1.00 87.07           H  
ATOM   1689  O   GLN A 106      -6.127   6.142  14.923  1.00 87.07           O  
ATOM   1690  CG  GLN A 106      -8.625   9.323  17.042  1.00 87.07           C  
ATOM   1691  HG2 GLN A 106      -7.886  10.058  17.363  1.00 87.07           H  
ATOM   1692  HG3 GLN A 106      -8.744   8.598  17.848  1.00 87.07           H  
ATOM   1693  CD  GLN A 106      -9.940  10.069  16.838  1.00 87.07           C  
ATOM   1694  NE2 GLN A 106     -10.517  10.615  17.884  1.00 87.07           N  
ATOM   1695 HE21 GLN A 106     -10.152  10.468  18.814  1.00 87.07           H  
ATOM   1696 HE22 GLN A 106     -11.404  11.063  17.704  1.00 87.07           H  
ATOM   1697  OE1 GLN A 106     -10.449  10.227  15.742  1.00 87.07           O  
ATOM   1698  N   ARG A 107      -6.052   7.826  13.440  1.00 91.24           N  
ATOM   1699  H   ARG A 107      -6.029   8.829  13.324  1.00 91.24           H  
ATOM   1700  CA  ARG A 107      -5.643   6.988  12.298  1.00 91.24           C  
ATOM   1701  HA  ARG A 107      -6.229   6.069  12.300  1.00 91.24           H  
ATOM   1702  C   ARG A 107      -4.187   6.533  12.430  1.00 91.24           C  
ATOM   1703  CB  ARG A 107      -5.865   7.727  10.964  1.00 91.24           C  
ATOM   1704  HB2 ARG A 107      -5.497   7.098  10.153  1.00 91.24           H  
ATOM   1705  HB3 ARG A 107      -5.266   8.638  10.960  1.00 91.24           H  
ATOM   1706  O   ARG A 107      -3.876   5.412  12.046  1.00 91.24           O  
ATOM   1707  CG  ARG A 107      -7.324   8.106  10.652  1.00 91.24           C  
ATOM   1708  HG2 ARG A 107      -7.322   8.704   9.740  1.00 91.24           H  
ATOM   1709  HG3 ARG A 107      -7.724   8.722  11.457  1.00 91.24           H  
ATOM   1710  CD  ARG A 107      -8.249   6.897  10.432  1.00 91.24           C  
ATOM   1711  HD2 ARG A 107      -8.351   6.349  11.368  1.00 91.24           H  
ATOM   1712  HD3 ARG A 107      -7.803   6.236   9.688  1.00 91.24           H  
ATOM   1713  NE  ARG A 107      -9.582   7.332   9.966  1.00 91.24           N  
ATOM   1714  HE  ARG A 107      -9.708   8.321   9.803  1.00 91.24           H  
ATOM   1715  NH1 ARG A 107     -10.697   5.294   9.878  1.00 91.24           N  
ATOM   1716 HH11 ARG A 107      -9.873   4.748  10.083  1.00 91.24           H  
ATOM   1717 HH12 ARG A 107     -11.594   4.851   9.737  1.00 91.24           H  
ATOM   1718  NH2 ARG A 107     -11.788   7.153   9.457  1.00 91.24           N  
ATOM   1719 HH21 ARG A 107     -12.609   6.567   9.410  1.00 91.24           H  
ATOM   1720 HH22 ARG A 107     -11.900   8.152   9.358  1.00 91.24           H  
ATOM   1721  CZ  ARG A 107     -10.663   6.589   9.770  1.00 91.24           C  
ATOM   1722  N   LEU A 108      -3.321   7.359  13.025  1.00 92.03           N  
ATOM   1723  H   LEU A 108      -3.649   8.272  13.305  1.00 92.03           H  
ATOM   1724  CA  LEU A 108      -1.953   6.962  13.380  1.00 92.03           C  
ATOM   1725  HA  LEU A 108      -1.454   6.567  12.495  1.00 92.03           H  
ATOM   1726  C   LEU A 108      -1.921   5.853  14.434  1.00 92.03           C  
ATOM   1727  CB  LEU A 108      -1.180   8.175  13.909  1.00 92.03           C  
ATOM   1728  HB2 LEU A 108      -1.858   8.815  14.473  1.00 92.03           H  
ATOM   1729  HB3 LEU A 108      -0.408   7.835  14.599  1.00 92.03           H  
ATOM   1730  O   LEU A 108      -1.111   4.941  14.313  1.00 92.03           O  
ATOM   1731  CG  LEU A 108      -0.496   9.001  12.819  1.00 92.03           C  
ATOM   1732  HG  LEU A 108      -1.179   9.178  11.988  1.00 92.03           H  
ATOM   1733  CD1 LEU A 108      -0.110  10.331  13.448  1.00 92.03           C  
ATOM   1734 HD11 LEU A 108      -0.951  11.023  13.409  1.00 92.03           H  
ATOM   1735 HD12 LEU A 108       0.748  10.728  12.905  1.00 92.03           H  
ATOM   1736 HD13 LEU A 108       0.200  10.185  14.482  1.00 92.03           H  
ATOM   1737  CD2 LEU A 108       0.778   8.327  12.303  1.00 92.03           C  
ATOM   1738 HD21 LEU A 108       1.513   8.259  13.106  1.00 92.03           H  
ATOM   1739 HD22 LEU A 108       1.201   8.911  11.486  1.00 92.03           H  
ATOM   1740 HD23 LEU A 108       0.556   7.326  11.934  1.00 92.03           H  
ATOM   1741  N   GLY A 109      -2.809   5.901  15.432  1.00 88.76           N  
ATOM   1742  H   GLY A 109      -3.393   6.720  15.524  1.00 88.76           H  
ATOM   1743  CA  GLY A 109      -2.937   4.826  16.420  1.00 88.76           C  
ATOM   1744  HA2 GLY A 109      -3.719   5.085  17.134  1.00 88.76           H  
ATOM   1745  HA3 GLY A 109      -1.996   4.709  16.957  1.00 88.76           H  
ATOM   1746  C   GLY A 109      -3.294   3.482  15.778  1.00 88.76           C  
ATOM   1747  O   GLY A 109      -2.665   2.471  16.079  1.00 88.76           O  
ATOM   1748  N   ALA A 110      -4.238   3.482  14.831  1.00 86.12           N  
ATOM   1749  H   ALA A 110      -4.738   4.340  14.645  1.00 86.12           H  
ATOM   1750  CA  ALA A 110      -4.602   2.282  14.075  1.00 86.12           C  
ATOM   1751  HA  ALA A 110      -4.848   1.487  14.780  1.00 86.12           H  
ATOM   1752  C   ALA A 110      -3.453   1.762  13.193  1.00 86.12           C  
ATOM   1753  CB  ALA A 110      -5.849   2.589  13.237  1.00 86.12           C  
ATOM   1754  HB1 ALA A 110      -6.164   1.683  12.719  1.00 86.12           H  
ATOM   1755  HB2 ALA A 110      -5.628   3.363  12.503  1.00 86.12           H  
ATOM   1756  HB3 ALA A 110      -6.657   2.923  13.888  1.00 86.12           H  
ATOM   1757  O   ALA A 110      -3.252   0.556  13.102  1.00 86.12           O  
ATOM   1758  N   LEU A 111      -2.676   2.659  12.574  1.00 87.86           N  
ATOM   1759  H   LEU A 111      -2.910   3.639  12.646  1.00 87.86           H  
ATOM   1760  CA  LEU A 111      -1.466   2.274  11.845  1.00 87.86           C  
ATOM   1761  HA  LEU A 111      -1.729   1.515  11.109  1.00 87.86           H  
ATOM   1762  C   LEU A 111      -0.427   1.651  12.773  1.00 87.86           C  
ATOM   1763  CB  LEU A 111      -0.894   3.492  11.107  1.00 87.86           C  
ATOM   1764  HB2 LEU A 111      -0.872   4.345  11.786  1.00 87.86           H  
ATOM   1765  HB3 LEU A 111      -1.579   3.711  10.288  1.00 87.86           H  
ATOM   1766  O   LEU A 111       0.126   0.619  12.421  1.00 87.86           O  
ATOM   1767  CG  LEU A 111       0.528   3.283  10.547  1.00 87.86           C  
ATOM   1768  HG  LEU A 111       1.211   3.005  11.349  1.00 87.86           H  
ATOM   1769  CD1 LEU A 111       0.555   2.214   9.462  1.00 87.86           C  
ATOM   1770 HD11 LEU A 111      -0.148   2.467   8.669  1.00 87.86           H  
ATOM   1771 HD12 LEU A 111       1.565   2.138   9.059  1.00 87.86           H  
ATOM   1772 HD13 LEU A 111       0.286   1.244   9.880  1.00 87.86           H  
ATOM   1773  CD2 LEU A 111       1.067   4.569   9.935  1.00 87.86           C  
ATOM   1774 HD21 LEU A 111       0.494   4.814   9.040  1.00 87.86           H  
ATOM   1775 HD22 LEU A 111       1.009   5.382  10.658  1.00 87.86           H  
ATOM   1776 HD23 LEU A 111       2.109   4.417   9.652  1.00 87.86           H  
ATOM   1777  N   TYR A 112      -0.162   2.251  13.936  1.00 84.20           N  
ATOM   1778  H   TYR A 112      -0.646   3.107  14.164  1.00 84.20           H  
ATOM   1779  CA  TYR A 112       0.853   1.754  14.867  1.00 84.20           C  
ATOM   1780  HA  TYR A 112       1.820   1.766  14.365  1.00 84.20           H  
ATOM   1781  C   TYR A 112       0.585   0.304  15.291  1.00 84.20           C  
ATOM   1782  CB  TYR A 112       0.934   2.687  16.080  1.00 84.20           C  
ATOM   1783  HB2 TYR A 112       1.131   3.702  15.734  1.00 84.20           H  
ATOM   1784  HB3 TYR A 112      -0.026   2.694  16.595  1.00 84.20           H  
ATOM   1785  O   TYR A 112       1.514  -0.496  15.345  1.00 84.20           O  
ATOM   1786  CG  TYR A 112       2.023   2.290  17.056  1.00 84.20           C  
ATOM   1787  CD1 TYR A 112       1.697   1.574  18.225  1.00 84.20           C  
ATOM   1788  HD1 TYR A 112       0.671   1.309  18.433  1.00 84.20           H  
ATOM   1789  CD2 TYR A 112       3.369   2.591  16.768  1.00 84.20           C  
ATOM   1790  HD2 TYR A 112       3.623   3.115  15.858  1.00 84.20           H  
ATOM   1791  CE1 TYR A 112       2.716   1.170  19.108  1.00 84.20           C  
ATOM   1792  HE1 TYR A 112       2.484   0.608  20.000  1.00 84.20           H  
ATOM   1793  CE2 TYR A 112       4.390   2.185  17.647  1.00 84.20           C  
ATOM   1794  HE2 TYR A 112       5.422   2.415  17.424  1.00 84.20           H  
ATOM   1795  OH  TYR A 112       5.032   1.117  19.702  1.00 84.20           O  
ATOM   1796  HH  TYR A 112       5.919   1.271  19.370  1.00 84.20           H  
ATOM   1797  CZ  TYR A 112       4.063   1.472  18.820  1.00 84.20           C  
ATOM   1798  N   ALA A 113      -0.686  -0.062  15.485  1.00 80.11           N  
ATOM   1799  H   ALA A 113      -1.407   0.643  15.422  1.00 80.11           H  
ATOM   1800  CA  ALA A 113      -1.094  -1.437  15.779  1.00 80.11           C  
ATOM   1801  HA  ALA A 113      -0.555  -1.779  16.663  1.00 80.11           H  
ATOM   1802  C   ALA A 113      -0.781  -2.439  14.646  1.00 80.11           C  
ATOM   1803  CB  ALA A 113      -2.593  -1.420  16.101  1.00 80.11           C  
ATOM   1804  HB1 ALA A 113      -2.910  -2.421  16.394  1.00 80.11           H  
ATOM   1805  HB2 ALA A 113      -3.161  -1.112  15.223  1.00 80.11           H  
ATOM   1806  HB3 ALA A 113      -2.790  -0.733  16.923  1.00 80.11           H  
ATOM   1807  O   ALA A 113      -0.690  -3.639  14.895  1.00 80.11           O  
ATOM   1808  N   LEU A 114      -0.598  -1.963  13.409  1.00 78.83           N  
ATOM   1809  H   LEU A 114      -0.652  -0.965  13.264  1.00 78.83           H  
ATOM   1810  CA  LEU A 114      -0.205  -2.790  12.268  1.00 78.83           C  
ATOM   1811  HA  LEU A 114      -0.579  -3.799  12.438  1.00 78.83           H  
ATOM   1812  C   LEU A 114       1.310  -2.931  12.093  1.00 78.83           C  
ATOM   1813  CB  LEU A 114      -0.833  -2.259  10.969  1.00 78.83           C  
ATOM   1814  HB2 LEU A 114      -0.519  -1.226  10.815  1.00 78.83           H  
ATOM   1815  HB3 LEU A 114      -0.434  -2.842  10.139  1.00 78.83           H  
ATOM   1816  O   LEU A 114       1.735  -3.699  11.231  1.00 78.83           O  
ATOM   1817  CG  LEU A 114      -2.363  -2.335  10.893  1.00 78.83           C  
ATOM   1818  HG  LEU A 114      -2.812  -1.714  11.668  1.00 78.83           H  
ATOM   1819  CD1 LEU A 114      -2.787  -1.807   9.524  1.00 78.83           C  
ATOM   1820 HD11 LEU A 114      -2.275  -2.357   8.735  1.00 78.83           H  
ATOM   1821 HD12 LEU A 114      -2.535  -0.749   9.447  1.00 78.83           H  
ATOM   1822 HD13 LEU A 114      -3.861  -1.953   9.402  1.00 78.83           H  
ATOM   1823  CD2 LEU A 114      -2.891  -3.766  11.028  1.00 78.83           C  
ATOM   1824 HD21 LEU A 114      -3.967  -3.785  10.851  1.00 78.83           H  
ATOM   1825 HD22 LEU A 114      -2.713  -4.133  12.039  1.00 78.83           H  
ATOM   1826 HD23 LEU A 114      -2.394  -4.421  10.313  1.00 78.83           H  
ATOM   1827  N   ILE A 115       2.132  -2.201  12.853  1.00 77.18           N  
ATOM   1828  H   ILE A 115       1.753  -1.641  13.604  1.00 77.18           H  
ATOM   1829  CA  ILE A 115       3.583  -2.240  12.665  1.00 77.18           C  
ATOM   1830  HA  ILE A 115       3.743  -2.502  11.620  1.00 77.18           H  
ATOM   1831  C   ILE A 115       4.204  -3.325  13.569  1.00 77.18           C  
ATOM   1832  CB  ILE A 115       4.264  -0.867  12.837  1.00 77.18           C  
ATOM   1833  HB  ILE A 115       4.420  -0.665  13.897  1.00 77.18           H  
ATOM   1834  O   ILE A 115       4.018  -3.272  14.788  1.00 77.18           O  
ATOM   1835  CG1 ILE A 115       3.486   0.308  12.207  1.00 77.18           C  
ATOM   1836 HG12 ILE A 115       2.480   0.308  12.626  1.00 77.18           H  
ATOM   1837 HG13 ILE A 115       3.408   0.170  11.128  1.00 77.18           H  
ATOM   1838  CG2 ILE A 115       5.609  -0.982  12.111  1.00 77.18           C  
ATOM   1839 HG21 ILE A 115       6.166  -0.048  12.178  1.00 77.18           H  
ATOM   1840 HG22 ILE A 115       6.203  -1.799  12.521  1.00 77.18           H  
ATOM   1841 HG23 ILE A 115       5.454  -1.186  11.051  1.00 77.18           H  
ATOM   1842  CD1 ILE A 115       4.067   1.696  12.507  1.00 77.18           C  
ATOM   1843 HD11 ILE A 115       5.061   1.808  12.076  1.00 77.18           H  
ATOM   1844 HD12 ILE A 115       3.417   2.458  12.077  1.00 77.18           H  
ATOM   1845 HD13 ILE A 115       4.126   1.846  13.585  1.00 77.18           H  
ATOM   1846  N   PRO A 116       4.956  -4.300  13.017  1.00 66.67           N  
ATOM   1847  CA  PRO A 116       5.520  -5.417  13.780  1.00 66.67           C  
ATOM   1848  HA  PRO A 116       4.689  -6.020  14.147  1.00 66.67           H  
ATOM   1849  C   PRO A 116       6.413  -5.010  14.964  1.00 66.67           C  
ATOM   1850  CB  PRO A 116       6.329  -6.245  12.778  1.00 66.67           C  
ATOM   1851  HB2 PRO A 116       7.364  -5.902  12.752  1.00 66.67           H  
ATOM   1852  HB3 PRO A 116       6.288  -7.311  13.003  1.00 66.67           H  
ATOM   1853  O   PRO A 116       7.242  -4.103  14.867  1.00 66.67           O  
ATOM   1854  CG  PRO A 116       5.677  -5.930  11.443  1.00 66.67           C  
ATOM   1855  HG2 PRO A 116       6.391  -6.018  10.625  1.00 66.67           H  
ATOM   1856  HG3 PRO A 116       4.819  -6.589  11.311  1.00 66.67           H  
ATOM   1857  CD  PRO A 116       5.201  -4.494  11.593  1.00 66.67           C  
ATOM   1858  HD2 PRO A 116       5.983  -3.813  11.259  1.00 66.67           H  
ATOM   1859  HD3 PRO A 116       4.298  -4.365  10.997  1.00 66.67           H  
ATOM   1860  N   ASN A 117       6.319  -5.766  16.066  1.00 60.86           N  
ATOM   1861  H   ASN A 117       5.591  -6.466  16.088  1.00 60.86           H  
ATOM   1862  CA  ASN A 117       7.066  -5.514  17.307  1.00 60.86           C  
ATOM   1863  HA  ASN A 117       6.848  -4.498  17.637  1.00 60.86           H  
ATOM   1864  C   ASN A 117       8.595  -5.585  17.168  1.00 60.86           C  
ATOM   1865  CB  ASN A 117       6.622  -6.505  18.405  1.00 60.86           C  
ATOM   1866  HB2 ASN A 117       7.477  -6.732  19.042  1.00 60.86           H  
ATOM   1867  HB3 ASN A 117       6.283  -7.442  17.964  1.00 60.86           H  
ATOM   1868  O   ASN A 117       9.285  -4.859  17.874  1.00 60.86           O  
ATOM   1869  CG  ASN A 117       5.546  -5.966  19.330  1.00 60.86           C  
ATOM   1870  ND2 ASN A 117       5.196  -6.697  20.359  1.00 60.86           N  
ATOM   1871 HD21 ASN A 117       4.488  -6.282  20.949  1.00 60.86           H  
ATOM   1872 HD22 ASN A 117       5.662  -7.568  20.568  1.00 60.86           H  
ATOM   1873  OD1 ASN A 117       4.984  -4.910  19.145  1.00 60.86           O  
ATOM   1874  N   GLU A 118       9.156  -6.435  16.301  1.00 57.04           N  
ATOM   1875  H   GLU A 118       8.569  -7.027  15.731  1.00 57.04           H  
ATOM   1876  CA  GLU A 118      10.624  -6.573  16.188  1.00 57.04           C  
ATOM   1877  HA  GLU A 118      11.037  -6.851  17.158  1.00 57.04           H  
ATOM   1878  C   GLU A 118      11.316  -5.266  15.778  1.00 57.04           C  
ATOM   1879  CB  GLU A 118      10.993  -7.655  15.168  1.00 57.04           C  
ATOM   1880  HB2 GLU A 118      10.486  -7.452  14.225  1.00 57.04           H  
ATOM   1881  HB3 GLU A 118      12.069  -7.604  15.002  1.00 57.04           H  
ATOM   1882  O   GLU A 118      12.481  -5.033  16.108  1.00 57.04           O  
ATOM   1883  CG  GLU A 118      10.650  -9.071  15.650  1.00 57.04           C  
ATOM   1884  HG2 GLU A 118       9.567  -9.171  15.711  1.00 57.04           H  
ATOM   1885  HG3 GLU A 118      11.059  -9.204  16.651  1.00 57.04           H  
ATOM   1886  CD  GLU A 118      11.217 -10.163  14.727  1.00 57.04           C  
ATOM   1887  OE1 GLU A 118      11.145 -11.341  15.140  1.00 57.04           O  
ATOM   1888  OE2 GLU A 118      11.739  -9.821  13.640  1.00 57.04           O  
ATOM   1889  N   GLN A 119      10.594  -4.384  15.089  1.00 54.18           N  
ATOM   1890  H   GLN A 119       9.635  -4.605  14.863  1.00 54.18           H  
ATOM   1891  CA  GLN A 119      11.096  -3.059  14.753  1.00 54.18           C  
ATOM   1892  HA  GLN A 119      12.170  -3.125  14.580  1.00 54.18           H  
ATOM   1893  C   GLN A 119      10.915  -2.052  15.906  1.00 54.18           C  
ATOM   1894  CB  GLN A 119      10.459  -2.598  13.439  1.00 54.18           C  
ATOM   1895  HB2 GLN A 119       9.377  -2.542  13.558  1.00 54.18           H  
ATOM   1896  HB3 GLN A 119      10.864  -1.609  13.220  1.00 54.18           H  
ATOM   1897  O   GLN A 119      11.646  -1.066  15.962  1.00 54.18           O  
ATOM   1898  CG  GLN A 119      10.799  -3.511  12.248  1.00 54.18           C  
ATOM   1899  HG2 GLN A 119      10.420  -4.515  12.436  1.00 54.18           H  
ATOM   1900  HG3 GLN A 119      11.882  -3.571  12.140  1.00 54.18           H  
ATOM   1901  CD  GLN A 119      10.189  -3.027  10.935  1.00 54.18           C  
ATOM   1902  NE2 GLN A 119      10.943  -2.423  10.040  1.00 54.18           N  
ATOM   1903 HE21 GLN A 119      11.913  -2.212  10.224  1.00 54.18           H  
ATOM   1904 HE22 GLN A 119      10.450  -2.142   9.205  1.00 54.18           H  
ATOM   1905  OE1 GLN A 119       9.015  -3.190  10.669  1.00 54.18           O  
ATOM   1906  N   GLN A 120      10.034  -2.330  16.877  1.00 54.19           N  
ATOM   1907  H   GLN A 120       9.531  -3.204  16.830  1.00 54.19           H  
ATOM   1908  CA  GLN A 120       9.838  -1.500  18.071  1.00 54.19           C  
ATOM   1909  HA  GLN A 120       9.812  -0.454  17.766  1.00 54.19           H  
ATOM   1910  C   GLN A 120      10.980  -1.648  19.090  1.00 54.19           C  
ATOM   1911  CB  GLN A 120       8.505  -1.826  18.765  1.00 54.19           C  
ATOM   1912  HB2 GLN A 120       8.533  -2.847  19.147  1.00 54.19           H  
ATOM   1913  HB3 GLN A 120       8.412  -1.163  19.625  1.00 54.19           H  
ATOM   1914  O   GLN A 120      11.367  -0.671  19.718  1.00 54.19           O  
ATOM   1915  CG  GLN A 120       7.249  -1.650  17.894  1.00 54.19           C  
ATOM   1916  HG2 GLN A 120       7.317  -2.288  17.013  1.00 54.19           H  
ATOM   1917  HG3 GLN A 120       7.179  -0.614  17.563  1.00 54.19           H  
ATOM   1918  CD  GLN A 120       5.973  -2.009  18.657  1.00 54.19           C  
ATOM   1919  NE2 GLN A 120       4.843  -2.098  17.992  1.00 54.19           N  
ATOM   1920 HE21 GLN A 120       4.085  -2.504  18.521  1.00 54.19           H  
ATOM   1921 HE22 GLN A 120       4.803  -2.058  16.984  1.00 54.19           H  
ATOM   1922  OE1 GLN A 120       5.976  -2.218  19.860  1.00 54.19           O  
ATOM   1923  N   THR A 121      11.577  -2.832  19.269  1.00 49.96           N  
ATOM   1924  H   THR A 121      11.227  -3.645  18.783  1.00 49.96           H  
ATOM   1925  CA  THR A 121      12.648  -3.031  20.275  1.00 49.96           C  
ATOM   1926  HA  THR A 121      12.353  -2.510  21.185  1.00 49.96           H  
ATOM   1927  C   THR A 121      13.993  -2.427  19.885  1.00 49.96           C  
ATOM   1928  CB  THR A 121      12.870  -4.511  20.628  1.00 49.96           C  
ATOM   1929  HB  THR A 121      13.937  -4.714  20.731  1.00 49.96           H  
ATOM   1930  O   THR A 121      14.811  -2.157  20.761  1.00 49.96           O  
ATOM   1931  CG2 THR A 121      12.200  -4.870  21.950  1.00 49.96           C  
ATOM   1932 HG21 THR A 121      12.622  -4.263  22.750  1.00 49.96           H  
ATOM   1933 HG22 THR A 121      11.128  -4.682  21.882  1.00 49.96           H  
ATOM   1934 HG23 THR A 121      12.371  -5.922  22.180  1.00 49.96           H  
ATOM   1935  OG1 THR A 121      12.347  -5.364  19.636  1.00 49.96           O  
ATOM   1936  HG1 THR A 121      12.442  -6.271  19.936  1.00 49.96           H  
ATOM   1937  N   LYS A 122      14.235  -2.170  18.594  1.00 49.77           N  
ATOM   1938  H   LYS A 122      13.520  -2.414  17.924  1.00 49.77           H  
ATOM   1939  CA  LYS A 122      15.405  -1.393  18.151  1.00 49.77           C  
ATOM   1940  HA  LYS A 122      16.277  -1.722  18.717  1.00 49.77           H  
ATOM   1941  C   LYS A 122      15.290   0.102  18.472  1.00 49.77           C  
ATOM   1942  CB  LYS A 122      15.673  -1.620  16.654  1.00 49.77           C  
ATOM   1943  HB2 LYS A 122      16.268  -0.794  16.266  1.00 49.77           H  
ATOM   1944  HB3 LYS A 122      14.729  -1.635  16.109  1.00 49.77           H  
ATOM   1945  O   LYS A 122      16.236   0.836  18.192  1.00 49.77           O  
ATOM   1946  CG  LYS A 122      16.455  -2.915  16.401  1.00 49.77           C  
ATOM   1947  HG2 LYS A 122      17.377  -2.901  16.981  1.00 49.77           H  
ATOM   1948  HG3 LYS A 122      15.853  -3.771  16.705  1.00 49.77           H  
ATOM   1949  CD  LYS A 122      16.797  -3.026  14.911  1.00 49.77           C  
ATOM   1950  HD2 LYS A 122      17.369  -2.149  14.606  1.00 49.77           H  
ATOM   1951  HD3 LYS A 122      15.868  -3.061  14.342  1.00 49.77           H  
ATOM   1952  CE  LYS A 122      17.614  -4.292  14.643  1.00 49.77           C  
ATOM   1953  HE2 LYS A 122      17.053  -5.148  15.017  1.00 49.77           H  
ATOM   1954  HE3 LYS A 122      18.548  -4.230  15.203  1.00 49.77           H  
ATOM   1955  NZ  LYS A 122      17.885  -4.455  13.193  1.00 49.77           N  
ATOM   1956  HZ1 LYS A 122      18.390  -3.658  12.833  1.00 49.77           H  
ATOM   1957  HZ2 LYS A 122      17.012  -4.535  12.690  1.00 49.77           H  
ATOM   1958  HZ3 LYS A 122      18.422  -5.293  13.024  1.00 49.77           H  
ATOM   1959  N   MET A 123      14.167   0.562  19.035  1.00 49.51           N  
ATOM   1960  H   MET A 123      13.426  -0.085  19.261  1.00 49.51           H  
ATOM   1961  CA  MET A 123      13.962   1.968  19.377  1.00 49.51           C  
ATOM   1962  HA  MET A 123      14.108   2.564  18.476  1.00 49.51           H  
ATOM   1963  C   MET A 123      14.991   2.427  20.411  1.00 49.51           C  
ATOM   1964  CB  MET A 123      12.532   2.223  19.870  1.00 49.51           C  
ATOM   1965  HB2 MET A 123      12.496   3.213  20.327  1.00 49.51           H  
ATOM   1966  HB3 MET A 123      12.264   1.493  20.633  1.00 49.51           H  
ATOM   1967  O   MET A 123      14.952   2.056  21.584  1.00 49.51           O  
ATOM   1968  CG  MET A 123      11.525   2.197  18.712  1.00 49.51           C  
ATOM   1969  HG2 MET A 123      11.655   1.274  18.148  1.00 49.51           H  
ATOM   1970  HG3 MET A 123      11.746   3.025  18.038  1.00 49.51           H  
ATOM   1971  SD  MET A 123       9.779   2.306  19.208  1.00 49.51           S  
ATOM   1972  CE  MET A 123       9.747   3.975  19.901  1.00 49.51           C  
ATOM   1973  HE1 MET A 123      10.210   4.663  19.194  1.00 49.51           H  
ATOM   1974  HE2 MET A 123       8.714   4.274  20.081  1.00 49.51           H  
ATOM   1975  HE3 MET A 123      10.300   3.995  20.840  1.00 49.51           H  
ATOM   1976  N   ALA A 124      15.924   3.248  19.938  1.00 46.27           N  
ATOM   1977  H   ALA A 124      15.927   3.438  18.946  1.00 46.27           H  
ATOM   1978  CA  ALA A 124      16.886   3.947  20.766  1.00 46.27           C  
ATOM   1979  HA  ALA A 124      17.430   3.209  21.355  1.00 46.27           H  
ATOM   1980  C   ALA A 124      16.192   4.916  21.738  1.00 46.27           C  
ATOM   1981  CB  ALA A 124      17.876   4.669  19.841  1.00 46.27           C  
ATOM   1982  HB1 ALA A 124      17.354   5.428  19.259  1.00 46.27           H  
ATOM   1983  HB2 ALA A 124      18.653   5.157  20.429  1.00 46.27           H  
ATOM   1984  HB3 ALA A 124      18.342   3.951  19.165  1.00 46.27           H  
ATOM   1985  O   ALA A 124      15.008   5.236  21.618  1.00 46.27           O  
ATOM   1986  N   VAL A 125      16.983   5.410  22.693  1.00 45.69           N  
ATOM   1987  H   VAL A 125      17.946   5.105  22.697  1.00 45.69           H  
ATOM   1988  CA  VAL A 125      16.604   6.460  23.642  1.00 45.69           C  
ATOM   1989  HA  VAL A 125      15.903   6.032  24.359  1.00 45.69           H  
ATOM   1990  C   VAL A 125      15.964   7.628  22.880  1.00 45.69           C  
ATOM   1991  CB  VAL A 125      17.848   6.963  24.407  1.00 45.69           C  
ATOM   1992  HB  VAL A 125      18.539   7.434  23.708  1.00 45.69           H  
ATOM   1993  O   VAL A 125      16.606   8.141  21.955  1.00 45.69           O  
ATOM   1994  CG1 VAL A 125      17.482   7.985  25.490  1.00 45.69           C  
ATOM   1995 HG11 VAL A 125      16.775   7.550  26.197  1.00 45.69           H  
ATOM   1996 HG12 VAL A 125      17.039   8.872  25.038  1.00 45.69           H  
ATOM   1997 HG13 VAL A 125      18.379   8.296  26.026  1.00 45.69           H  
ATOM   1998  CG2 VAL A 125      18.589   5.805  25.093  1.00 45.69           C  
ATOM   1999 HG21 VAL A 125      19.424   6.195  25.675  1.00 45.69           H  
ATOM   2000 HG22 VAL A 125      18.992   5.112  24.355  1.00 45.69           H  
ATOM   2001 HG23 VAL A 125      17.912   5.270  25.759  1.00 45.69           H  
ATOM   2002  N   PRO A 126      14.754   8.086  23.265  1.00 48.81           N  
ATOM   2003  CA  PRO A 126      14.195   9.329  22.757  1.00 48.81           C  
ATOM   2004  HA  PRO A 126      13.978   9.223  21.694  1.00 48.81           H  
ATOM   2005  C   PRO A 126      15.225  10.429  22.990  1.00 48.81           C  
ATOM   2006  CB  PRO A 126      12.892   9.577  23.530  1.00 48.81           C  
ATOM   2007  HB2 PRO A 126      12.106   9.946  22.871  1.00 48.81           H  
ATOM   2008  HB3 PRO A 126      13.043  10.274  24.354  1.00 48.81           H  
ATOM   2009  O   PRO A 126      15.466  10.857  24.117  1.00 48.81           O  
ATOM   2010  CG  PRO A 126      12.537   8.208  24.102  1.00 48.81           C  
ATOM   2011  HG2 PRO A 126      11.941   7.658  23.374  1.00 48.81           H  
ATOM   2012  HG3 PRO A 126      12.000   8.290  25.047  1.00 48.81           H  
ATOM   2013  CD  PRO A 126      13.883   7.513  24.275  1.00 48.81           C  
ATOM   2014  HD2 PRO A 126      14.285   7.728  25.265  1.00 48.81           H  
ATOM   2015  HD3 PRO A 126      13.765   6.439  24.134  1.00 48.81           H  
ATOM   2016  N   THR A 127      15.918  10.831  21.934  1.00 47.93           N  
ATOM   2017  H   THR A 127      15.707  10.432  21.030  1.00 47.93           H  
ATOM   2018  CA  THR A 127      16.880  11.917  22.033  1.00 47.93           C  
ATOM   2019  HA  THR A 127      17.256  11.986  23.054  1.00 47.93           H  
ATOM   2020  C   THR A 127      16.084  13.167  21.710  1.00 47.93           C  
ATOM   2021  CB  THR A 127      18.084  11.712  21.100  1.00 47.93           C  
ATOM   2022  HB  THR A 127      17.835  12.050  20.094  1.00 47.93           H  
ATOM   2023  O   THR A 127      15.471  13.234  20.652  1.00 47.93           O  
ATOM   2024  CG2 THR A 127      19.309  12.466  21.623  1.00 47.93           C  
ATOM   2025 HG21 THR A 127      20.132  12.338  20.921  1.00 47.93           H  
ATOM   2026 HG22 THR A 127      19.604  12.066  22.593  1.00 47.93           H  
ATOM   2027 HG23 THR A 127      19.079  13.528  21.719  1.00 47.93           H  
ATOM   2028  OG1 THR A 127      18.481  10.362  21.040  1.00 47.93           O  
ATOM   2029  HG1 THR A 127      17.739   9.796  21.262  1.00 47.93           H  
ATOM   2030  N   GLU A 128      16.075  14.175  22.583  1.00 53.66           N  
ATOM   2031  H   GLU A 128      16.478  14.033  23.498  1.00 53.66           H  
ATOM   2032  CA  GLU A 128      15.374  15.451  22.326  1.00 53.66           C  
ATOM   2033  HA  GLU A 128      14.299  15.268  22.299  1.00 53.66           H  
ATOM   2034  C   GLU A 128      15.755  16.087  20.970  1.00 53.66           C  
ATOM   2035  CB  GLU A 128      15.698  16.436  23.463  1.00 53.66           C  
ATOM   2036  HB2 GLU A 128      16.048  17.376  23.037  1.00 53.66           H  
ATOM   2037  HB3 GLU A 128      16.503  16.035  24.079  1.00 53.66           H  
ATOM   2038  O   GLU A 128      14.992  16.860  20.394  1.00 53.66           O  
ATOM   2039  CG  GLU A 128      14.481  16.732  24.348  1.00 53.66           C  
ATOM   2040  HG2 GLU A 128      13.679  17.113  23.715  1.00 53.66           H  
ATOM   2041  HG3 GLU A 128      14.142  15.802  24.805  1.00 53.66           H  
ATOM   2042  CD  GLU A 128      14.796  17.763  25.445  1.00 53.66           C  
ATOM   2043  OE1 GLU A 128      13.822  18.273  26.040  1.00 53.66           O  
ATOM   2044  OE2 GLU A 128      15.996  18.052  25.662  1.00 53.66           O  
ATOM   2045  N   LYS A 129      16.929  15.711  20.445  1.00 60.49           N  
ATOM   2046  H   LYS A 129      17.444  15.036  20.993  1.00 60.49           H  
ATOM   2047  CA  LYS A 129      17.478  16.066  19.131  1.00 60.49           C  
ATOM   2048  HA  LYS A 129      17.115  17.059  18.865  1.00 60.49           H  
ATOM   2049  C   LYS A 129      17.013  15.160  17.976  1.00 60.49           C  
ATOM   2050  CB  LYS A 129      19.012  16.108  19.224  1.00 60.49           C  
ATOM   2051  HB2 LYS A 129      19.380  15.149  19.588  1.00 60.49           H  
ATOM   2052  HB3 LYS A 129      19.427  16.277  18.230  1.00 60.49           H  
ATOM   2053  O   LYS A 129      17.679  15.124  16.947  1.00 60.49           O  
ATOM   2054  CG  LYS A 129      19.509  17.241  20.127  1.00 60.49           C  
ATOM   2055  HG2 LYS A 129      19.123  18.191  19.757  1.00 60.49           H  
ATOM   2056  HG3 LYS A 129      19.162  17.087  21.149  1.00 60.49           H  
ATOM   2057  CD  LYS A 129      21.039  17.269  20.109  1.00 60.49           C  
ATOM   2058  HD2 LYS A 129      21.416  16.334  20.523  1.00 60.49           H  
ATOM   2059  HD3 LYS A 129      21.384  17.369  19.080  1.00 60.49           H  
ATOM   2060  CE  LYS A 129      21.545  18.451  20.938  1.00 60.49           C  
ATOM   2061  HE2 LYS A 129      21.148  18.360  21.949  1.00 60.49           H  
ATOM   2062  HE3 LYS A 129      21.151  19.371  20.505  1.00 60.49           H  
ATOM   2063  NZ  LYS A 129      23.027  18.483  20.966  1.00 60.49           N  
ATOM   2064  HZ1 LYS A 129      23.384  17.634  21.380  1.00 60.49           H  
ATOM   2065  HZ2 LYS A 129      23.394  18.558  20.028  1.00 60.49           H  
ATOM   2066  HZ3 LYS A 129      23.354  19.268  21.511  1.00 60.49           H  
ATOM   2067  N   ALA A 130      15.923  14.413  18.134  1.00 70.61           N  
ATOM   2068  H   ALA A 130      15.455  14.400  19.030  1.00 70.61           H  
ATOM   2069  CA  ALA A 130      15.389  13.576  17.067  1.00 70.61           C  
ATOM   2070  HA  ALA A 130      16.200  12.960  16.678  1.00 70.61           H  
ATOM   2071  C   ALA A 130      14.856  14.442  15.919  1.00 70.61           C  
ATOM   2072  CB  ALA A 130      14.319  12.630  17.623  1.00 70.61           C  
ATOM   2073  HB1 ALA A 130      13.505  13.201  18.070  1.00 70.61           H  
ATOM   2074  HB2 ALA A 130      14.754  11.974  18.377  1.00 70.61           H  
ATOM   2075  HB3 ALA A 130      13.916  12.014  16.819  1.00 70.61           H  
ATOM   2076  O   ALA A 130      14.107  15.400  16.140  1.00 70.61           O  
ATOM   2077  N   GLN A 131      15.246  14.077  14.700  1.00 86.16           N  
ATOM   2078  H   GLN A 131      15.870  13.288  14.615  1.00 86.16           H  
ATOM   2079  CA  GLN A 131      14.766  14.675  13.461  1.00 86.16           C  
ATOM   2080  HA  GLN A 131      15.084  15.717  13.428  1.00 86.16           H  
ATOM   2081  C   GLN A 131      13.233  14.617  13.406  1.00 86.16           C  
ATOM   2082  CB  GLN A 131      15.437  13.914  12.308  1.00 86.16           C  
ATOM   2083  HB2 GLN A 131      15.179  12.857  12.373  1.00 86.16           H  
ATOM   2084  HB3 GLN A 131      16.516  14.008  12.430  1.00 86.16           H  
ATOM   2085  O   GLN A 131      12.623  13.608  13.755  1.00 86.16           O  
ATOM   2086  CG  GLN A 131      15.066  14.426  10.912  1.00 86.16           C  
ATOM   2087  HG2 GLN A 131      14.018  14.203  10.710  1.00 86.16           H  
ATOM   2088  HG3 GLN A 131      15.204  15.507  10.875  1.00 86.16           H  
ATOM   2089  CD  GLN A 131      15.918  13.798   9.810  1.00 86.16           C  
ATOM   2090  NE2 GLN A 131      15.741  14.211   8.578  1.00 86.16           N  
ATOM   2091 HE21 GLN A 131      14.982  14.846   8.378  1.00 86.16           H  
ATOM   2092 HE22 GLN A 131      16.336  13.786   7.882  1.00 86.16           H  
ATOM   2093  OE1 GLN A 131      16.752  12.934  10.011  1.00 86.16           O  
ATOM   2094  N   LYS A 132      12.584  15.707  12.991  1.00 93.67           N  
ATOM   2095  H   LYS A 132      13.144  16.524  12.792  1.00 93.67           H  
ATOM   2096  CA  LYS A 132      11.109  15.818  12.937  1.00 93.67           C  
ATOM   2097  HA  LYS A 132      10.668  14.886  13.291  1.00 93.67           H  
ATOM   2098  C   LYS A 132      10.572  16.010  11.524  1.00 93.67           C  
ATOM   2099  CB  LYS A 132      10.644  16.952  13.859  1.00 93.67           C  
ATOM   2100  HB2 LYS A 132       9.559  17.040  13.803  1.00 93.67           H  
ATOM   2101  HB3 LYS A 132      11.087  17.891  13.526  1.00 93.67           H  
ATOM   2102  O   LYS A 132       9.353  16.055  11.334  1.00 93.67           O  
ATOM   2103  CG  LYS A 132      11.027  16.698  15.317  1.00 93.67           C  
ATOM   2104  HG2 LYS A 132      12.114  16.695  15.394  1.00 93.67           H  
ATOM   2105  HG3 LYS A 132      10.646  15.726  15.630  1.00 93.67           H  
ATOM   2106  CD  LYS A 132      10.492  17.787  16.249  1.00 93.67           C  
ATOM   2107  HD2 LYS A 132       9.403  17.799  16.225  1.00 93.67           H  
ATOM   2108  HD3 LYS A 132      10.884  18.752  15.926  1.00 93.67           H  
ATOM   2109  CE  LYS A 132      11.000  17.453  17.656  1.00 93.67           C  
ATOM   2110  HE2 LYS A 132      12.077  17.293  17.595  1.00 93.67           H  
ATOM   2111  HE3 LYS A 132      10.562  16.508  17.976  1.00 93.67           H  
ATOM   2112  NZ  LYS A 132      10.713  18.526  18.639  1.00 93.67           N  
ATOM   2113  HZ1 LYS A 132      11.184  19.375  18.363  1.00 93.67           H  
ATOM   2114  HZ2 LYS A 132       9.721  18.692  18.731  1.00 93.67           H  
ATOM   2115  HZ3 LYS A 132      11.091  18.258  19.537  1.00 93.67           H  
ATOM   2116  N   ILE A 133      11.467  16.164  10.556  1.00 95.68           N  
ATOM   2117  H   ILE A 133      12.441  16.127  10.821  1.00 95.68           H  
ATOM   2118  CA  ILE A 133      11.168  16.383   9.146  1.00 95.68           C  
ATOM   2119  HA  ILE A 133      10.107  16.226   8.957  1.00 95.68           H  
ATOM   2120  C   ILE A 133      11.976  15.366   8.351  1.00 95.68           C  
ATOM   2121  CB  ILE A 133      11.544  17.817   8.722  1.00 95.68           C  
ATOM   2122  HB  ILE A 133      12.626  17.916   8.809  1.00 95.68           H  
ATOM   2123  O   ILE A 133      13.205  15.389   8.383  1.00 95.68           O  
ATOM   2124  CG1 ILE A 133      10.907  18.888   9.638  1.00 95.68           C  
ATOM   2125 HG12 ILE A 133       9.821  18.815   9.590  1.00 95.68           H  
ATOM   2126 HG13 ILE A 133      11.213  18.715  10.670  1.00 95.68           H  
ATOM   2127  CG2 ILE A 133      11.165  18.064   7.249  1.00 95.68           C  
ATOM   2128 HG21 ILE A 133      11.916  18.720   6.810  1.00 95.68           H  
ATOM   2129 HG22 ILE A 133      11.141  17.144   6.664  1.00 95.68           H  
ATOM   2130 HG23 ILE A 133      10.195  18.555   7.169  1.00 95.68           H  
ATOM   2131  CD1 ILE A 133      11.333  20.316   9.282  1.00 95.68           C  
ATOM   2132 HD11 ILE A 133      10.867  21.018   9.973  1.00 95.68           H  
ATOM   2133 HD12 ILE A 133      12.417  20.415   9.351  1.00 95.68           H  
ATOM   2134 HD13 ILE A 133      11.025  20.560   8.265  1.00 95.68           H  
ATOM   2135  N   PHE A 134      11.291  14.501   7.617  1.00 94.53           N  
ATOM   2136  H   PHE A 134      10.282  14.537   7.638  1.00 94.53           H  
ATOM   2137  CA  PHE A 134      11.918  13.457   6.813  1.00 94.53           C  
ATOM   2138  HA  PHE A 134      13.002  13.559   6.846  1.00 94.53           H  
ATOM   2139  C   PHE A 134      11.476  13.587   5.368  1.00 94.53           C  
ATOM   2140  CB  PHE A 134      11.562  12.076   7.366  1.00 94.53           C  
ATOM   2141  HB2 PHE A 134      10.493  11.901   7.243  1.00 94.53           H  
ATOM   2142  HB3 PHE A 134      12.081  11.318   6.780  1.00 94.53           H  
ATOM   2143  O   PHE A 134      10.342  13.978   5.107  1.00 94.53           O  
ATOM   2144  CG  PHE A 134      11.917  11.899   8.824  1.00 94.53           C  
ATOM   2145  CD1 PHE A 134      13.135  11.292   9.174  1.00 94.53           C  
ATOM   2146  HD1 PHE A 134      13.831  10.973   8.412  1.00 94.53           H  
ATOM   2147  CD2 PHE A 134      11.036  12.346   9.829  1.00 94.53           C  
ATOM   2148  HD2 PHE A 134      10.102  12.820   9.563  1.00 94.53           H  
ATOM   2149  CE1 PHE A 134      13.460  11.095  10.525  1.00 94.53           C  
ATOM   2150  HE1 PHE A 134      14.390  10.618  10.795  1.00 94.53           H  
ATOM   2151  CE2 PHE A 134      11.373  12.168  11.180  1.00 94.53           C  
ATOM   2152  HE2 PHE A 134      10.711  12.514  11.960  1.00 94.53           H  
ATOM   2153  CZ  PHE A 134      12.575  11.526  11.525  1.00 94.53           C  
ATOM   2154  HZ  PHE A 134      12.830  11.372  12.563  1.00 94.53           H  
ATOM   2155  N   TYR A 135      12.348  13.221   4.439  1.00 94.29           N  
ATOM   2156  H   TYR A 135      13.246  12.859   4.725  1.00 94.29           H  
ATOM   2157  CA  TYR A 135      12.027  13.127   3.023  1.00 94.29           C  
ATOM   2158  HA  TYR A 135      10.991  13.420   2.850  1.00 94.29           H  
ATOM   2159  C   TYR A 135      12.187  11.685   2.556  1.00 94.29           C  
ATOM   2160  CB  TYR A 135      12.914  14.085   2.232  1.00 94.29           C  
ATOM   2161  HB2 TYR A 135      12.639  15.104   2.500  1.00 94.29           H  
ATOM   2162  HB3 TYR A 135      13.957  13.929   2.508  1.00 94.29           H  
ATOM   2163  O   TYR A 135      13.127  10.998   2.953  1.00 94.29           O  
ATOM   2164  CG  TYR A 135      12.769  13.943   0.736  1.00 94.29           C  
ATOM   2165  CD1 TYR A 135      13.737  13.234  -0.002  1.00 94.29           C  
ATOM   2166  HD1 TYR A 135      14.591  12.801   0.496  1.00 94.29           H  
ATOM   2167  CD2 TYR A 135      11.653  14.505   0.089  1.00 94.29           C  
ATOM   2168  HD2 TYR A 135      10.909  15.046   0.655  1.00 94.29           H  
ATOM   2169  CE1 TYR A 135      13.605  13.112  -1.398  1.00 94.29           C  
ATOM   2170  HE1 TYR A 135      14.353  12.591  -1.977  1.00 94.29           H  
ATOM   2171  CE2 TYR A 135      11.526  14.394  -1.306  1.00 94.29           C  
ATOM   2172  HE2 TYR A 135      10.699  14.849  -1.832  1.00 94.29           H  
ATOM   2173  OH  TYR A 135      12.355  13.606  -3.389  1.00 94.29           O  
ATOM   2174  HH  TYR A 135      13.101  13.232  -3.863  1.00 94.29           H  
ATOM   2175  CZ  TYR A 135      12.502  13.702  -2.049  1.00 94.29           C  
ATOM   2176  N   THR A 136      11.271  11.232   1.706  1.00 92.61           N  
ATOM   2177  H   THR A 136      10.536  11.864   1.420  1.00 92.61           H  
ATOM   2178  CA  THR A 136      11.360   9.934   1.036  1.00 92.61           C  
ATOM   2179  HA  THR A 136      12.357   9.530   1.213  1.00 92.61           H  
ATOM   2180  C   THR A 136      11.148  10.117  -0.469  1.00 92.61           C  
ATOM   2181  CB  THR A 136      10.375   8.906   1.613  1.00 92.61           C  
ATOM   2182  HB  THR A 136      10.514   7.965   1.081  1.00 92.61           H  
ATOM   2183  O   THR A 136      10.191  10.798  -0.840  1.00 92.61           O  
ATOM   2184  CG2 THR A 136      10.603   8.651   3.101  1.00 92.61           C  
ATOM   2185 HG21 THR A 136      10.424   9.556   3.681  1.00 92.61           H  
ATOM   2186 HG22 THR A 136      11.627   8.316   3.266  1.00 92.61           H  
ATOM   2187 HG23 THR A 136       9.916   7.874   3.437  1.00 92.61           H  
ATOM   2188  OG1 THR A 136       9.027   9.303   1.470  1.00 92.61           O  
ATOM   2189  HG1 THR A 136       9.010  10.247   1.642  1.00 92.61           H  
ATOM   2190  N   PRO A 137      11.985   9.515  -1.335  1.00 89.53           N  
ATOM   2191  CA  PRO A 137      11.806   9.576  -2.789  1.00 89.53           C  
ATOM   2192  HA  PRO A 137      11.862  10.615  -3.114  1.00 89.53           H  
ATOM   2193  C   PRO A 137      10.476   8.973  -3.243  1.00 89.53           C  
ATOM   2194  CB  PRO A 137      12.975   8.788  -3.388  1.00 89.53           C  
ATOM   2195  HB2 PRO A 137      12.679   7.754  -3.570  1.00 89.53           H  
ATOM   2196  HB3 PRO A 137      13.334   9.243  -4.311  1.00 89.53           H  
ATOM   2197  O   PRO A 137       9.935   8.102  -2.557  1.00 89.53           O  
ATOM   2198  CG  PRO A 137      14.037   8.817  -2.294  1.00 89.53           C  
ATOM   2199  HG2 PRO A 137      14.707   7.959  -2.355  1.00 89.53           H  
ATOM   2200  HG3 PRO A 137      14.600   9.749  -2.357  1.00 89.53           H  
ATOM   2201  CD  PRO A 137      13.214   8.805  -1.012  1.00 89.53           C  
ATOM   2202  HD2 PRO A 137      12.980   7.778  -0.730  1.00 89.53           H  
ATOM   2203  HD3 PRO A 137      13.783   9.301  -0.226  1.00 89.53           H  
ATOM   2204  N   ASP A 138       9.952   9.399  -4.392  1.00 89.57           N  
ATOM   2205  H   ASP A 138      10.416  10.130  -4.913  1.00 89.57           H  
ATOM   2206  CA  ASP A 138       8.718   8.834  -4.953  1.00 89.57           C  
ATOM   2207  HA  ASP A 138       7.949   8.978  -4.194  1.00 89.57           H  
ATOM   2208  C   ASP A 138       8.838   7.312  -5.207  1.00 89.57           C  
ATOM   2209  CB  ASP A 138       8.278   9.625  -6.210  1.00 89.57           C  
ATOM   2210  HB2 ASP A 138       8.590  10.664  -6.095  1.00 89.57           H  
ATOM   2211  HB3 ASP A 138       8.781   9.221  -7.088  1.00 89.57           H  
ATOM   2212  O   ASP A 138       9.933   6.771  -5.375  1.00 89.57           O  
ATOM   2213  CG  ASP A 138       6.755   9.639  -6.444  1.00 89.57           C  
ATOM   2214  OD1 ASP A 138       6.051   8.960  -5.659  1.00 89.57           O  
ATOM   2215  OD2 ASP A 138       6.280  10.374  -7.353  1.00 89.57           O  
ATOM   2216  N   PHE A 139       7.709   6.601  -5.193  1.00 86.93           N  
ATOM   2217  H   PHE A 139       6.838   7.113  -5.221  1.00 86.93           H  
ATOM   2218  CA  PHE A 139       7.654   5.173  -5.530  1.00 86.93           C  
ATOM   2219  HA  PHE A 139       8.440   4.991  -6.262  1.00 86.93           H  
ATOM   2220  C   PHE A 139       6.315   4.824  -6.205  1.00 86.93           C  
ATOM   2221  CB  PHE A 139       7.956   4.287  -4.298  1.00 86.93           C  
ATOM   2222  HB2 PHE A 139       8.949   4.549  -3.934  1.00 86.93           H  
ATOM   2223  HB3 PHE A 139       8.016   3.246  -4.614  1.00 86.93           H  
ATOM   2224  O   PHE A 139       5.346   5.572  -6.054  1.00 86.93           O  
ATOM   2225  CG  PHE A 139       6.973   4.365  -3.143  1.00 86.93           C  
ATOM   2226  CD1 PHE A 139       7.358   4.952  -1.928  1.00 86.93           C  
ATOM   2227  HD1 PHE A 139       8.366   5.324  -1.817  1.00 86.93           H  
ATOM   2228  CD2 PHE A 139       5.696   3.790  -3.243  1.00 86.93           C  
ATOM   2229  HD2 PHE A 139       5.416   3.261  -4.142  1.00 86.93           H  
ATOM   2230  CE1 PHE A 139       6.449   5.025  -0.854  1.00 86.93           C  
ATOM   2231  HE1 PHE A 139       6.751   5.446   0.093  1.00 86.93           H  
ATOM   2232  CE2 PHE A 139       4.775   3.897  -2.189  1.00 86.93           C  
ATOM   2233  HE2 PHE A 139       3.788   3.469  -2.292  1.00 86.93           H  
ATOM   2234  CZ  PHE A 139       5.144   4.534  -0.997  1.00 86.93           C  
ATOM   2235  HZ  PHE A 139       4.446   4.594  -0.176  1.00 86.93           H  
ATOM   2236  N   PRO A 140       6.230   3.699  -6.940  1.00 87.46           N  
ATOM   2237  CA  PRO A 140       5.027   3.335  -7.691  1.00 87.46           C  
ATOM   2238  HA  PRO A 140       4.900   4.055  -8.499  1.00 87.46           H  
ATOM   2239  C   PRO A 140       3.750   3.319  -6.845  1.00 87.46           C  
ATOM   2240  CB  PRO A 140       5.323   1.965  -8.302  1.00 87.46           C  
ATOM   2241  HB2 PRO A 140       4.791   1.816  -9.241  1.00 87.46           H  
ATOM   2242  HB3 PRO A 140       5.087   1.171  -7.593  1.00 87.46           H  
ATOM   2243  O   PRO A 140       3.748   2.849  -5.709  1.00 87.46           O  
ATOM   2244  CG  PRO A 140       6.833   2.039  -8.505  1.00 87.46           C  
ATOM   2245  HG2 PRO A 140       7.060   2.624  -9.397  1.00 87.46           H  
ATOM   2246  HG3 PRO A 140       7.289   1.051  -8.568  1.00 87.46           H  
ATOM   2247  CD  PRO A 140       7.311   2.779  -7.265  1.00 87.46           C  
ATOM   2248  HD2 PRO A 140       7.451   2.067  -6.451  1.00 87.46           H  
ATOM   2249  HD3 PRO A 140       8.245   3.296  -7.485  1.00 87.46           H  
ATOM   2250  N   ALA A 141       2.655   3.817  -7.410  1.00 91.24           N  
ATOM   2251  H   ALA A 141       2.695   4.075  -8.386  1.00 91.24           H  
ATOM   2252  CA  ALA A 141       1.332   3.898  -6.795  1.00 91.24           C  
ATOM   2253  HA  ALA A 141       0.677   4.326  -7.554  1.00 91.24           H  
ATOM   2254  C   ALA A 141       1.192   4.838  -5.581  1.00 91.24           C  
ATOM   2255  CB  ALA A 141       0.826   2.476  -6.542  1.00 91.24           C  
ATOM   2256  HB1 ALA A 141       1.194   1.797  -7.311  1.00 91.24           H  
ATOM   2257  HB2 ALA A 141      -0.262   2.488  -6.608  1.00 91.24           H  
ATOM   2258  HB3 ALA A 141       1.143   2.126  -5.560  1.00 91.24           H  
ATOM   2259  O   ALA A 141       0.088   5.018  -5.057  1.00 91.24           O  
ATOM   2260  N   ARG A 142       2.271   5.507  -5.146  1.00 91.50           N  
ATOM   2261  H   ARG A 142       3.160   5.304  -5.581  1.00 91.50           H  
ATOM   2262  CA  ARG A 142       2.236   6.457  -4.022  1.00 91.50           C  
ATOM   2263  HA  ARG A 142       1.945   5.919  -3.120  1.00 91.50           H  
ATOM   2264  C   ARG A 142       1.202   7.565  -4.242  1.00 91.50           C  
ATOM   2265  CB  ARG A 142       3.641   7.052  -3.829  1.00 91.50           C  
ATOM   2266  HB2 ARG A 142       3.887   7.667  -4.695  1.00 91.50           H  
ATOM   2267  HB3 ARG A 142       4.373   6.247  -3.763  1.00 91.50           H  
ATOM   2268  O   ARG A 142       0.448   7.885  -3.325  1.00 91.50           O  
ATOM   2269  CG  ARG A 142       3.740   7.891  -2.551  1.00 91.50           C  
ATOM   2270  HG2 ARG A 142       3.770   7.218  -1.695  1.00 91.50           H  
ATOM   2271  HG3 ARG A 142       2.872   8.545  -2.465  1.00 91.50           H  
ATOM   2272  CD  ARG A 142       4.979   8.785  -2.531  1.00 91.50           C  
ATOM   2273  HD2 ARG A 142       5.088   9.266  -3.503  1.00 91.50           H  
ATOM   2274  HD3 ARG A 142       4.810   9.586  -1.811  1.00 91.50           H  
ATOM   2275  NE  ARG A 142       6.215   8.056  -2.189  1.00 91.50           N  
ATOM   2276  HE  ARG A 142       6.734   7.654  -2.957  1.00 91.50           H  
ATOM   2277  NH1 ARG A 142       6.136   8.394   0.073  1.00 91.50           N  
ATOM   2278 HH11 ARG A 142       6.582   8.276   0.971  1.00 91.50           H  
ATOM   2279 HH12 ARG A 142       5.144   8.573   0.011  1.00 91.50           H  
ATOM   2280  NH2 ARG A 142       8.001   7.704  -0.779  1.00 91.50           N  
ATOM   2281 HH21 ARG A 142       8.424   8.049   0.071  1.00 91.50           H  
ATOM   2282 HH22 ARG A 142       8.608   7.601  -1.580  1.00 91.50           H  
ATOM   2283  CZ  ARG A 142       6.773   8.043  -0.994  1.00 91.50           C  
ATOM   2284  N   ARG A 143       1.160   8.145  -5.448  1.00 89.38           N  
ATOM   2285  H   ARG A 143       1.811   7.802  -6.139  1.00 89.38           H  
ATOM   2286  CA  ARG A 143       0.267   9.269  -5.788  1.00 89.38           C  
ATOM   2287  HA  ARG A 143       0.386  10.058  -5.045  1.00 89.38           H  
ATOM   2288  C   ARG A 143      -1.206   8.878  -5.735  1.00 89.38           C  
ATOM   2289  CB  ARG A 143       0.610   9.840  -7.171  1.00 89.38           C  
ATOM   2290  HB2 ARG A 143      -0.143  10.581  -7.441  1.00 89.38           H  
ATOM   2291  HB3 ARG A 143       0.585   9.040  -7.912  1.00 89.38           H  
ATOM   2292  O   ARG A 143      -1.993   9.595  -5.127  1.00 89.38           O  
ATOM   2293  CG  ARG A 143       1.985  10.515  -7.189  1.00 89.38           C  
ATOM   2294  HG2 ARG A 143       2.752   9.780  -6.945  1.00 89.38           H  
ATOM   2295  HG3 ARG A 143       2.014  11.314  -6.448  1.00 89.38           H  
ATOM   2296  CD  ARG A 143       2.276  11.096  -8.574  1.00 89.38           C  
ATOM   2297  HD2 ARG A 143       1.598  11.929  -8.761  1.00 89.38           H  
ATOM   2298  HD3 ARG A 143       2.110  10.321  -9.323  1.00 89.38           H  
ATOM   2299  NE  ARG A 143       3.672  11.545  -8.651  1.00 89.38           N  
ATOM   2300  HE  ARG A 143       4.308  11.208  -7.942  1.00 89.38           H  
ATOM   2301  NH1 ARG A 143       3.614  12.518 -10.733  1.00 89.38           N  
ATOM   2302 HH11 ARG A 143       2.650  12.236 -10.838  1.00 89.38           H  
ATOM   2303 HH12 ARG A 143       4.094  13.026 -11.463  1.00 89.38           H  
ATOM   2304  NH2 ARG A 143       5.501  12.504  -9.514  1.00 89.38           N  
ATOM   2305 HH21 ARG A 143       5.999  12.065  -8.752  1.00 89.38           H  
ATOM   2306 HH22 ARG A 143       6.010  13.005 -10.228  1.00 89.38           H  
ATOM   2307  CZ  ARG A 143       4.247  12.193  -9.640  1.00 89.38           C  
ATOM   2308  N   GLU A 144      -1.570   7.737  -6.318  1.00 91.80           N  
ATOM   2309  H   GLU A 144      -0.876   7.173  -6.788  1.00 91.80           H  
ATOM   2310  CA  GLU A 144      -2.958   7.262  -6.314  1.00 91.80           C  
ATOM   2311  HA  GLU A 144      -3.599   8.048  -6.712  1.00 91.80           H  
ATOM   2312  C   GLU A 144      -3.436   6.966  -4.885  1.00 91.80           C  
ATOM   2313  CB  GLU A 144      -3.082   6.034  -7.233  1.00 91.80           C  
ATOM   2314  HB2 GLU A 144      -2.549   5.193  -6.790  1.00 91.80           H  
ATOM   2315  HB3 GLU A 144      -2.626   6.271  -8.194  1.00 91.80           H  
ATOM   2316  O   GLU A 144      -4.522   7.393  -4.488  1.00 91.80           O  
ATOM   2317  CG  GLU A 144      -4.557   5.665  -7.464  1.00 91.80           C  
ATOM   2318  HG2 GLU A 144      -5.062   6.518  -7.919  1.00 91.80           H  
ATOM   2319  HG3 GLU A 144      -5.026   5.477  -6.498  1.00 91.80           H  
ATOM   2320  CD  GLU A 144      -4.769   4.428  -8.350  1.00 91.80           C  
ATOM   2321  OE1 GLU A 144      -5.899   3.887  -8.312  1.00 91.80           O  
ATOM   2322  OE2 GLU A 144      -3.813   3.962  -9.000  1.00 91.80           O  
ATOM   2323  N   VAL A 145      -2.587   6.332  -4.066  1.00 93.88           N  
ATOM   2324  H   VAL A 145      -1.719   5.982  -4.445  1.00 93.88           H  
ATOM   2325  CA  VAL A 145      -2.893   6.094  -2.646  1.00 93.88           C  
ATOM   2326  HA  VAL A 145      -3.866   5.607  -2.587  1.00 93.88           H  
ATOM   2327  C   VAL A 145      -3.023   7.402  -1.864  1.00 93.88           C  
ATOM   2328  CB  VAL A 145      -1.851   5.157  -2.008  1.00 93.88           C  
ATOM   2329  HB  VAL A 145      -0.844   5.521  -2.210  1.00 93.88           H  
ATOM   2330  O   VAL A 145      -3.929   7.537  -1.037  1.00 93.88           O  
ATOM   2331  CG1 VAL A 145      -2.030   5.074  -0.485  1.00 93.88           C  
ATOM   2332 HG11 VAL A 145      -1.498   4.216  -0.074  1.00 93.88           H  
ATOM   2333 HG12 VAL A 145      -3.088   5.001  -0.233  1.00 93.88           H  
ATOM   2334 HG13 VAL A 145      -1.632   5.976  -0.021  1.00 93.88           H  
ATOM   2335  CG2 VAL A 145      -2.004   3.761  -2.622  1.00 93.88           C  
ATOM   2336 HG21 VAL A 145      -1.673   3.780  -3.660  1.00 93.88           H  
ATOM   2337 HG22 VAL A 145      -3.046   3.445  -2.589  1.00 93.88           H  
ATOM   2338 HG23 VAL A 145      -1.403   3.023  -2.091  1.00 93.88           H  
ATOM   2339  N   PHE A 146      -2.157   8.381  -2.126  1.00 95.11           N  
ATOM   2340  H   PHE A 146      -1.429   8.215  -2.807  1.00 95.11           H  
ATOM   2341  CA  PHE A 146      -2.221   9.689  -1.481  1.00 95.11           C  
ATOM   2342  HA  PHE A 146      -2.172   9.544  -0.402  1.00 95.11           H  
ATOM   2343  C   PHE A 146      -3.547  10.404  -1.782  1.00 95.11           C  
ATOM   2344  CB  PHE A 146      -1.008  10.524  -1.909  1.00 95.11           C  
ATOM   2345  HB2 PHE A 146      -0.103   9.937  -1.749  1.00 95.11           H  
ATOM   2346  HB3 PHE A 146      -1.070  10.745  -2.974  1.00 95.11           H  
ATOM   2347  O   PHE A 146      -4.224  10.851  -0.853  1.00 95.11           O  
ATOM   2348  CG  PHE A 146      -0.872  11.827  -1.152  1.00 95.11           C  
ATOM   2349  CD1 PHE A 146      -1.684  12.925  -1.487  1.00 95.11           C  
ATOM   2350  HD1 PHE A 146      -2.397  12.857  -2.295  1.00 95.11           H  
ATOM   2351  CD2 PHE A 146       0.062  11.943  -0.106  1.00 95.11           C  
ATOM   2352  HD2 PHE A 146       0.697  11.107   0.145  1.00 95.11           H  
ATOM   2353  CE1 PHE A 146      -1.573  14.121  -0.764  1.00 95.11           C  
ATOM   2354  HE1 PHE A 146      -2.236  14.939  -1.002  1.00 95.11           H  
ATOM   2355  CE2 PHE A 146       0.203  13.159   0.586  1.00 95.11           C  
ATOM   2356  HE2 PHE A 146       0.946  13.258   1.363  1.00 95.11           H  
ATOM   2357  CZ  PHE A 146      -0.606  14.254   0.246  1.00 95.11           C  
ATOM   2358  HZ  PHE A 146      -0.488  15.194   0.765  1.00 95.11           H  
ATOM   2359  N   GLU A 147      -3.955  10.478  -3.052  1.00 91.95           N  
ATOM   2360  H   GLU A 147      -3.363  10.097  -3.777  1.00 91.95           H  
ATOM   2361  CA  GLU A 147      -5.217  11.120  -3.447  1.00 91.95           C  
ATOM   2362  HA  GLU A 147      -5.258  12.118  -3.010  1.00 91.95           H  
ATOM   2363  C   GLU A 147      -6.445  10.371  -2.915  1.00 91.95           C  
ATOM   2364  CB  GLU A 147      -5.307  11.256  -4.977  1.00 91.95           C  
ATOM   2365  HB2 GLU A 147      -5.103  10.289  -5.438  1.00 91.95           H  
ATOM   2366  HB3 GLU A 147      -6.325  11.540  -5.243  1.00 91.95           H  
ATOM   2367  O   GLU A 147      -7.415  10.998  -2.467  1.00 91.95           O  
ATOM   2368  CG  GLU A 147      -4.351  12.307  -5.564  1.00 91.95           C  
ATOM   2369  HG2 GLU A 147      -3.327  11.958  -5.429  1.00 91.95           H  
ATOM   2370  HG3 GLU A 147      -4.533  12.377  -6.636  1.00 91.95           H  
ATOM   2371  CD  GLU A 147      -4.497  13.708  -4.936  1.00 91.95           C  
ATOM   2372  OE1 GLU A 147      -3.458  14.386  -4.790  1.00 91.95           O  
ATOM   2373  OE2 GLU A 147      -5.616  14.109  -4.530  1.00 91.95           O  
ATOM   2374  N   HIS A 148      -6.395   9.035  -2.876  1.00 90.84           N  
ATOM   2375  H   HIS A 148      -5.608   8.561  -3.297  1.00 90.84           H  
ATOM   2376  CA  HIS A 148      -7.451   8.235  -2.260  1.00 90.84           C  
ATOM   2377  HA  HIS A 148      -8.391   8.471  -2.759  1.00 90.84           H  
ATOM   2378  C   HIS A 148      -7.623   8.585  -0.773  1.00 90.84           C  
ATOM   2379  CB  HIS A 148      -7.168   6.740  -2.456  1.00 90.84           C  
ATOM   2380  HB2 HIS A 148      -7.123   6.519  -3.522  1.00 90.84           H  
ATOM   2381  HB3 HIS A 148      -6.203   6.487  -2.016  1.00 90.84           H  
ATOM   2382  O   HIS A 148      -8.732   8.900  -0.330  1.00 90.84           O  
ATOM   2383  CG  HIS A 148      -8.238   5.888  -1.826  1.00 90.84           C  
ATOM   2384  CD2 HIS A 148      -8.082   4.999  -0.795  1.00 90.84           C  
ATOM   2385  HD2 HIS A 148      -7.152   4.743  -0.310  1.00 90.84           H  
ATOM   2386  ND1 HIS A 148      -9.582   5.930  -2.124  1.00 90.84           N  
ATOM   2387  HD1 HIS A 148     -10.016   6.487  -2.846  1.00 90.84           H  
ATOM   2388  CE1 HIS A 148     -10.221   5.086  -1.295  1.00 90.84           C  
ATOM   2389  HE1 HIS A 148     -11.285   4.901  -1.288  1.00 90.84           H  
ATOM   2390  NE2 HIS A 148      -9.345   4.496  -0.469  1.00 90.84           N  
ATOM   2391  N   LEU A 149      -6.525   8.622  -0.009  1.00 92.61           N  
ATOM   2392  H   LEU A 149      -5.641   8.376  -0.431  1.00 92.61           H  
ATOM   2393  CA  LEU A 149      -6.555   8.990   1.410  1.00 92.61           C  
ATOM   2394  HA  LEU A 149      -7.291   8.365   1.916  1.00 92.61           H  
ATOM   2395  C   LEU A 149      -6.999  10.441   1.630  1.00 92.61           C  
ATOM   2396  CB  LEU A 149      -5.169   8.757   2.031  1.00 92.61           C  
ATOM   2397  HB2 LEU A 149      -4.414   9.201   1.382  1.00 92.61           H  
ATOM   2398  HB3 LEU A 149      -5.133   9.276   2.989  1.00 92.61           H  
ATOM   2399  O   LEU A 149      -7.795  10.712   2.530  1.00 92.61           O  
ATOM   2400  CG  LEU A 149      -4.821   7.280   2.278  1.00 92.61           C  
ATOM   2401  HG  LEU A 149      -4.911   6.706   1.356  1.00 92.61           H  
ATOM   2402  CD1 LEU A 149      -3.378   7.197   2.772  1.00 92.61           C  
ATOM   2403 HD11 LEU A 149      -3.249   7.796   3.674  1.00 92.61           H  
ATOM   2404 HD12 LEU A 149      -2.721   7.568   1.985  1.00 92.61           H  
ATOM   2405 HD13 LEU A 149      -3.111   6.160   2.976  1.00 92.61           H  
ATOM   2406  CD2 LEU A 149      -5.729   6.661   3.344  1.00 92.61           C  
ATOM   2407 HD21 LEU A 149      -5.769   7.308   4.221  1.00 92.61           H  
ATOM   2408 HD22 LEU A 149      -6.734   6.523   2.943  1.00 92.61           H  
ATOM   2409 HD23 LEU A 149      -5.346   5.686   3.643  1.00 92.61           H  
ATOM   2410  N   LYS A 150      -6.543  11.375   0.792  1.00 90.91           N  
ATOM   2411  H   LYS A 150      -5.870  11.091   0.094  1.00 90.91           H  
ATOM   2412  CA  LYS A 150      -6.962  12.785   0.831  1.00 90.91           C  
ATOM   2413  HA  LYS A 150      -6.763  13.190   1.823  1.00 90.91           H  
ATOM   2414  C   LYS A 150      -8.466  12.936   0.619  1.00 90.91           C  
ATOM   2415  CB  LYS A 150      -6.130  13.541  -0.211  1.00 90.91           C  
ATOM   2416  HB2 LYS A 150      -5.075  13.356  -0.010  1.00 90.91           H  
ATOM   2417  HB3 LYS A 150      -6.358  13.133  -1.196  1.00 90.91           H  
ATOM   2418  O   LYS A 150      -9.113  13.700   1.343  1.00 90.91           O  
ATOM   2419  CG  LYS A 150      -6.355  15.060  -0.242  1.00 90.91           C  
ATOM   2420  HG2 LYS A 150      -7.388  15.267  -0.522  1.00 90.91           H  
ATOM   2421  HG3 LYS A 150      -6.145  15.496   0.735  1.00 90.91           H  
ATOM   2422  CD  LYS A 150      -5.407  15.650  -1.295  1.00 90.91           C  
ATOM   2423  HD2 LYS A 150      -5.384  14.969  -2.145  1.00 90.91           H  
ATOM   2424  HD3 LYS A 150      -4.395  15.707  -0.893  1.00 90.91           H  
ATOM   2425  CE  LYS A 150      -5.835  17.022  -1.811  1.00 90.91           C  
ATOM   2426  HE2 LYS A 150      -6.921  17.025  -1.902  1.00 90.91           H  
ATOM   2427  HE3 LYS A 150      -5.525  17.803  -1.116  1.00 90.91           H  
ATOM   2428  NZ  LYS A 150      -5.241  17.241  -3.154  1.00 90.91           N  
ATOM   2429  HZ1 LYS A 150      -5.723  17.931  -3.712  1.00 90.91           H  
ATOM   2430  HZ2 LYS A 150      -4.291  17.583  -3.110  1.00 90.91           H  
ATOM   2431  HZ3 LYS A 150      -5.184  16.388  -3.692  1.00 90.91           H  
ATOM   2432  N   THR A 151      -9.041  12.163  -0.296  1.00 86.06           N  
ATOM   2433  H   THR A 151      -8.444  11.588  -0.873  1.00 86.06           H  
ATOM   2434  CA  THR A 151     -10.490  12.123  -0.529  1.00 86.06           C  
ATOM   2435  HA  THR A 151     -10.852  13.142  -0.663  1.00 86.06           H  
ATOM   2436  C   THR A 151     -11.233  11.522   0.670  1.00 86.06           C  
ATOM   2437  CB  THR A 151     -10.797  11.348  -1.817  1.00 86.06           C  
ATOM   2438  HB  THR A 151     -10.485  10.309  -1.711  1.00 86.06           H  
ATOM   2439  O   THR A 151     -12.171  12.139   1.186  1.00 86.06           O  
ATOM   2440  CG2 THR A 151     -12.282  11.396  -2.171  1.00 86.06           C  
ATOM   2441 HG21 THR A 151     -12.434  10.913  -3.136  1.00 86.06           H  
ATOM   2442 HG22 THR A 151     -12.866  10.863  -1.420  1.00 86.06           H  
ATOM   2443 HG23 THR A 151     -12.619  12.431  -2.236  1.00 86.06           H  
ATOM   2444  OG1 THR A 151     -10.100  11.934  -2.891  1.00 86.06           O  
ATOM   2445  HG1 THR A 151      -9.189  11.633  -2.873  1.00 86.06           H  
ATOM   2446  N   ALA A 152     -10.772  10.378   1.186  1.00 85.82           N  
ATOM   2447  H   ALA A 152     -10.006   9.910   0.722  1.00 85.82           H  
ATOM   2448  CA  ALA A 152     -11.381   9.702   2.335  1.00 85.82           C  
ATOM   2449  HA  ALA A 152     -12.421   9.475   2.100  1.00 85.82           H  
ATOM   2450  C   ALA A 152     -11.369  10.570   3.613  1.00 85.82           C  
ATOM   2451  CB  ALA A 152     -10.635   8.377   2.547  1.00 85.82           C  
ATOM   2452  HB1 ALA A 152     -10.685   7.775   1.639  1.00 85.82           H  
ATOM   2453  HB2 ALA A 152      -9.589   8.564   2.790  1.00 85.82           H  
ATOM   2454  HB3 ALA A 152     -11.098   7.818   3.360  1.00 85.82           H  
ATOM   2455  O   ALA A 152     -12.348  10.629   4.366  1.00 85.82           O  
ATOM   2456  N   PHE A 153     -10.278  11.301   3.859  1.00 85.33           N  
ATOM   2457  H   PHE A 153      -9.478  11.181   3.254  1.00 85.33           H  
ATOM   2458  CA  PHE A 153     -10.136  12.160   5.043  1.00 85.33           C  
ATOM   2459  HA  PHE A 153     -10.557  11.654   5.912  1.00 85.33           H  
ATOM   2460  C   PHE A 153     -10.887  13.485   4.917  1.00 85.33           C  
ATOM   2461  CB  PHE A 153      -8.652  12.418   5.321  1.00 85.33           C  
ATOM   2462  HB2 PHE A 153      -8.579  13.183   6.094  1.00 85.33           H  
ATOM   2463  HB3 PHE A 153      -8.189  12.818   4.419  1.00 85.33           H  
ATOM   2464  O   PHE A 153     -11.200  14.117   5.928  1.00 85.33           O  
ATOM   2465  CG  PHE A 153      -7.839  11.228   5.795  1.00 85.33           C  
ATOM   2466  CD1 PHE A 153      -8.386   9.933   5.917  1.00 85.33           C  
ATOM   2467  HD1 PHE A 153      -9.418   9.724   5.674  1.00 85.33           H  
ATOM   2468  CD2 PHE A 153      -6.491  11.433   6.130  1.00 85.33           C  
ATOM   2469  HD2 PHE A 153      -6.058  12.421   6.063  1.00 85.33           H  
ATOM   2470  CE1 PHE A 153      -7.582   8.862   6.324  1.00 85.33           C  
ATOM   2471  HE1 PHE A 153      -8.001   7.867   6.360  1.00 85.33           H  
ATOM   2472  CE2 PHE A 153      -5.700  10.356   6.555  1.00 85.33           C  
ATOM   2473  HE2 PHE A 153      -4.666  10.526   6.818  1.00 85.33           H  
ATOM   2474  CZ  PHE A 153      -6.233   9.064   6.640  1.00 85.33           C  
ATOM   2475  HZ  PHE A 153      -5.611   8.233   6.937  1.00 85.33           H  
ATOM   2476  N   SER A 154     -11.188  13.910   3.691  1.00 76.61           N  
ATOM   2477  H   SER A 154     -10.866  13.370   2.901  1.00 76.61           H  
ATOM   2478  CA  SER A 154     -12.017  15.089   3.443  1.00 76.61           C  
ATOM   2479  HA  SER A 154     -11.730  15.879   4.138  1.00 76.61           H  
ATOM   2480  C   SER A 154     -13.498  14.788   3.687  1.00 76.61           C  
ATOM   2481  CB  SER A 154     -11.778  15.621   2.029  1.00 76.61           C  
ATOM   2482  HB2 SER A 154     -12.007  14.849   1.294  1.00 76.61           H  
ATOM   2483  HB3 SER A 154     -12.420  16.484   1.855  1.00 76.61           H  
ATOM   2484  O   SER A 154     -14.182  15.608   4.294  1.00 76.61           O  
ATOM   2485  OG  SER A 154     -10.422  16.011   1.898  1.00 76.61           O  
ATOM   2486  HG  SER A 154      -9.911  15.225   1.688  1.00 76.61           H  
ATOM   2487  N   CYS A 155     -13.980  13.598   3.303  1.00 68.47           N  
ATOM   2488  H   CYS A 155     -13.378  12.977   2.780  1.00 68.47           H  
ATOM   2489  CA  CYS A 155     -15.385  13.205   3.483  1.00 68.47           C  
ATOM   2490  HA  CYS A 155     -16.026  14.000   3.104  1.00 68.47           H  
ATOM   2491  C   CYS A 155     -15.776  12.993   4.958  1.00 68.47           C  
ATOM   2492  CB  CYS A 155     -15.668  11.936   2.664  1.00 68.47           C  
ATOM   2493  HB2 CYS A 155     -15.004  11.125   2.962  1.00 68.47           H  
ATOM   2494  HB3 CYS A 155     -16.698  11.628   2.842  1.00 68.47           H  
ATOM   2495  O   CYS A 155     -16.886  13.324   5.363  1.00 68.47           O  
ATOM   2496  SG  CYS A 155     -15.471  12.274   0.892  1.00 68.47           S  
ATOM   2497  HG  CYS A 155     -14.136  12.243   0.864  1.00 68.47           H  
ATOM   2498  N   THR A 156     -14.870  12.469   5.788  1.00 58.08           N  
ATOM   2499  H   THR A 156     -13.969  12.213   5.411  1.00 58.08           H  
ATOM   2500  CA  THR A 156     -15.166  12.132   7.197  1.00 58.08           C  
ATOM   2501  HA  THR A 156     -16.139  11.642   7.231  1.00 58.08           H  
ATOM   2502  C   THR A 156     -15.286  13.347   8.127  1.00 58.08           C  
ATOM   2503  CB  THR A 156     -14.133  11.137   7.755  1.00 58.08           C  
ATOM   2504  HB  THR A 156     -14.165  11.145   8.845  1.00 58.08           H  
ATOM   2505  O   THR A 156     -15.927  13.248   9.174  1.00 58.08           O  
ATOM   2506  CG2 THR A 156     -14.406   9.715   7.274  1.00 58.08           C  
ATOM   2507 HG21 THR A 156     -15.364   9.380   7.671  1.00 58.08           H  
ATOM   2508 HG22 THR A 156     -14.441   9.672   6.185  1.00 58.08           H  
ATOM   2509 HG23 THR A 156     -13.631   9.040   7.636  1.00 58.08           H  
ATOM   2510  OG1 THR A 156     -12.826  11.450   7.325  1.00 58.08           O  
ATOM   2511  HG1 THR A 156     -12.707  11.016   6.476  1.00 58.08           H  
ATOM   2512  N   LYS A 157     -14.725  14.509   7.759  1.00 54.02           N  
ATOM   2513  H   LYS A 157     -14.254  14.545   6.866  1.00 54.02           H  
ATOM   2514  CA  LYS A 157     -14.774  15.727   8.594  1.00 54.02           C  
ATOM   2515  HA  LYS A 157     -14.555  15.443   9.623  1.00 54.02           H  
ATOM   2516  C   LYS A 157     -16.167  16.369   8.677  1.00 54.02           C  
ATOM   2517  CB  LYS A 157     -13.705  16.742   8.136  1.00 54.02           C  
ATOM   2518  HB2 LYS A 157     -13.940  17.716   8.564  1.00 54.02           H  
ATOM   2519  HB3 LYS A 157     -13.722  16.833   7.050  1.00 54.02           H  
ATOM   2520  O   LYS A 157     -16.427  17.061   9.656  1.00 54.02           O  
ATOM   2521  CG  LYS A 157     -12.300  16.336   8.614  1.00 54.02           C  
ATOM   2522  HG2 LYS A 157     -12.042  15.372   8.176  1.00 54.02           H  
ATOM   2523  HG3 LYS A 157     -12.322  16.221   9.698  1.00 54.02           H  
ATOM   2524  CD  LYS A 157     -11.207  17.359   8.253  1.00 54.02           C  
ATOM   2525  HD2 LYS A 157     -11.458  18.326   8.689  1.00 54.02           H  
ATOM   2526  HD3 LYS A 157     -11.150  17.445   7.168  1.00 54.02           H  
ATOM   2527  CE  LYS A 157      -9.865  16.852   8.815  1.00 54.02           C  
ATOM   2528  HE2 LYS A 157      -9.695  15.857   8.403  1.00 54.02           H  
ATOM   2529  HE3 LYS A 157      -9.966  16.739   9.894  1.00 54.02           H  
ATOM   2530  NZ  LYS A 157      -8.695  17.720   8.503  1.00 54.02           N  
ATOM   2531  HZ1 LYS A 157      -7.846  17.308   8.862  1.00 54.02           H  
ATOM   2532  HZ2 LYS A 157      -8.773  18.629   8.937  1.00 54.02           H  
ATOM   2533  HZ3 LYS A 157      -8.561  17.793   7.504  1.00 54.02           H  
ATOM   2534  N   ASP A 158     -17.053  16.109   7.713  1.00 46.15           N  
ATOM   2535  H   ASP A 158     -16.765  15.514   6.949  1.00 46.15           H  
ATOM   2536  CA  ASP A 158     -18.390  16.720   7.620  1.00 46.15           C  
ATOM   2537  HA  ASP A 158     -18.456  17.502   8.376  1.00 46.15           H  
ATOM   2538  C   ASP A 158     -19.535  15.758   7.994  1.00 46.15           C  
ATOM   2539  CB  ASP A 158     -18.574  17.388   6.229  1.00 46.15           C  
ATOM   2540  HB2 ASP A 158     -19.551  17.140   5.814  1.00 46.15           H  
ATOM   2541  HB3 ASP A 158     -17.840  16.977   5.535  1.00 46.15           H  
ATOM   2542  O   ASP A 158     -20.678  16.006   7.658  1.00 46.15           O  
ATOM   2543  CG  ASP A 158     -18.455  18.924   6.218  1.00 46.15           C  
ATOM   2544  OD1 ASP A 158     -18.453  19.557   7.299  1.00 46.15           O  
ATOM   2545  OD2 ASP A 158     -18.377  19.486   5.102  1.00 46.15           O  
ATOM   2546  N   THR A 159     -19.299  14.670   8.732  1.00 44.63           N  
ATOM   2547  H   THR A 159     -18.353  14.501   9.042  1.00 44.63           H  
ATOM   2548  CA  THR A 159     -20.332  13.644   9.038  1.00 44.63           C  
ATOM   2549  HA  THR A 159     -20.630  13.179   8.098  1.00 44.63           H  
ATOM   2550  C   THR A 159     -21.636  14.148   9.677  1.00 44.63           C  
ATOM   2551  CB  THR A 159     -19.769  12.547   9.954  1.00 44.63           C  
ATOM   2552  HB  THR A 159     -20.586  12.012  10.437  1.00 44.63           H  
ATOM   2553  O   THR A 159     -22.659  13.476   9.567  1.00 44.63           O  
ATOM   2554  CG2 THR A 159     -18.938  11.536   9.171  1.00 44.63           C  
ATOM   2555 HG21 THR A 159     -18.166  12.043   8.591  1.00 44.63           H  
ATOM   2556 HG22 THR A 159     -18.478  10.824   9.856  1.00 44.63           H  
ATOM   2557 HG23 THR A 159     -19.587  10.990   8.487  1.00 44.63           H  
ATOM   2558  OG1 THR A 159     -18.935  13.105  10.946  1.00 44.63           O  
ATOM   2559  HG1 THR A 159     -18.029  12.927  10.684  1.00 44.63           H  
ATOM   2560  N   SER A 160     -21.653  15.324  10.313  1.00 47.43           N  
ATOM   2561  H   SER A 160     -20.803  15.869  10.313  1.00 47.43           H  
ATOM   2562  CA  SER A 160     -22.896  15.929  10.824  1.00 47.43           C  
ATOM   2563  HA  SER A 160     -23.451  15.163  11.365  1.00 47.43           H  
ATOM   2564  C   SER A 160     -23.829  16.443   9.716  1.00 47.43           C  
ATOM   2565  CB  SER A 160     -22.578  17.052  11.813  1.00 47.43           C  
ATOM   2566  HB2 SER A 160     -22.019  16.641  12.653  1.00 47.43           H  
ATOM   2567  HB3 SER A 160     -23.512  17.469  12.189  1.00 47.43           H  
ATOM   2568  O   SER A 160     -25.033  16.575   9.934  1.00 47.43           O  
ATOM   2569  OG  SER A 160     -21.820  18.081  11.202  1.00 47.43           O  
ATOM   2570  HG  SER A 160     -20.923  18.057  11.541  1.00 47.43           H  
ATOM   2571  N   LYS A 161     -23.299  16.697   8.517  1.00 45.51           N  
ATOM   2572  H   LYS A 161     -22.308  16.539   8.403  1.00 45.51           H  
ATOM   2573  CA  LYS A 161     -24.051  16.943   7.287  1.00 45.51           C  
ATOM   2574  HA  LYS A 161     -25.124  16.886   7.469  1.00 45.51           H  
ATOM   2575  C   LYS A 161     -23.669  15.844   6.310  1.00 45.51           C  
ATOM   2576  CB  LYS A 161     -23.694  18.325   6.718  1.00 45.51           C  
ATOM   2577  HB2 LYS A 161     -22.611  18.438   6.695  1.00 45.51           H  
ATOM   2578  HB3 LYS A 161     -24.064  18.384   5.694  1.00 45.51           H  
ATOM   2579  O   LYS A 161     -22.579  15.885   5.754  1.00 45.51           O  
ATOM   2580  CG  LYS A 161     -24.318  19.461   7.532  1.00 45.51           C  
ATOM   2581  HG2 LYS A 161     -25.403  19.355   7.529  1.00 45.51           H  
ATOM   2582  HG3 LYS A 161     -23.957  19.419   8.560  1.00 45.51           H  
ATOM   2583  CD  LYS A 161     -23.931  20.806   6.914  1.00 45.51           C  
ATOM   2584  HD2 LYS A 161     -24.258  20.830   5.874  1.00 45.51           H  
ATOM   2585  HD3 LYS A 161     -22.846  20.909   6.950  1.00 45.51           H  
ATOM   2586  CE  LYS A 161     -24.593  21.939   7.696  1.00 45.51           C  
ATOM   2587  HE2 LYS A 161     -25.674  21.812   7.646  1.00 45.51           H  
ATOM   2588  HE3 LYS A 161     -24.291  21.855   8.740  1.00 45.51           H  
ATOM   2589  NZ  LYS A 161     -24.192  23.253   7.144  1.00 45.51           N  
ATOM   2590  HZ1 LYS A 161     -23.187  23.341   7.194  1.00 45.51           H  
ATOM   2591  HZ2 LYS A 161     -24.623  24.002   7.666  1.00 45.51           H  
ATOM   2592  HZ3 LYS A 161     -24.469  23.313   6.175  1.00 45.51           H  
ATOM   2593  N   GLY A 162     -24.557  14.868   6.096  1.00 48.22           N  
ATOM   2594  H   GLY A 162     -25.414  14.868   6.631  1.00 48.22           H  
ATOM   2595  CA  GLY A 162     -24.348  13.832   5.078  1.00 48.22           C  
ATOM   2596  HA2 GLY A 162     -25.294  13.358   4.818  1.00 48.22           H  
ATOM   2597  HA3 GLY A 162     -23.666  13.077   5.469  1.00 48.22           H  
ATOM   2598  C   GLY A 162     -23.749  14.459   3.821  1.00 48.22           C  
ATOM   2599  O   GLY A 162     -24.204  15.529   3.417  1.00 48.22           O  
ATOM   2600  N   CYS A 163     -22.664  13.879   3.304  1.00 48.09           N  
ATOM   2601  H   CYS A 163     -22.325  13.019   3.711  1.00 48.09           H  
ATOM   2602  CA  CYS A 163     -21.842  14.535   2.297  1.00 48.09           C  
ATOM   2603  HA  CYS A 163     -21.426  15.448   2.722  1.00 48.09           H  
ATOM   2604  C   CYS A 163     -22.684  14.895   1.069  1.00 48.09           C  
ATOM   2605  CB  CYS A 163     -20.698  13.613   1.901  1.00 48.09           C  
ATOM   2606  HB2 CYS A 163     -20.093  13.372   2.775  1.00 48.09           H  
ATOM   2607  HB3 CYS A 163     -21.116  12.689   1.500  1.00 48.09           H  
ATOM   2608  O   CYS A 163     -22.914  14.072   0.190  1.00 48.09           O  
ATOM   2609  SG  CYS A 163     -19.640  14.354   0.643  1.00 48.09           S  
ATOM   2610  N   SER A 164     -23.147  16.138   0.991  1.00 49.67           N  
ATOM   2611  H   SER A 164     -23.027  16.745   1.789  1.00 49.67           H  
ATOM   2612  CA  SER A 164     -24.062  16.580  -0.061  1.00 49.67           C  
ATOM   2613  HA  SER A 164     -24.902  15.887  -0.115  1.00 49.67           H  
ATOM   2614  C   SER A 164     -23.397  16.588  -1.436  1.00 49.67           C  
ATOM   2615  CB  SER A 164     -24.602  17.966   0.291  1.00 49.67           C  
ATOM   2616  HB2 SER A 164     -25.297  17.868   1.125  1.00 49.67           H  
ATOM   2617  HB3 SER A 164     -25.141  18.375  -0.564  1.00 49.67           H  
ATOM   2618  O   SER A 164     -24.073  16.465  -2.450  1.00 49.67           O  
ATOM   2619  OG  SER A 164     -23.555  18.845   0.675  1.00 49.67           O  
ATOM   2620  HG  SER A 164     -23.584  19.615   0.102  1.00 49.67           H  
ATOM   2621  N   ASN A 165     -22.068  16.713  -1.471  1.00 47.77           N  
ATOM   2622  H   ASN A 165     -21.592  16.839  -0.589  1.00 47.77           H  
ATOM   2623  CA  ASN A 165     -21.277  16.611  -2.696  1.00 47.77           C  
ATOM   2624  HA  ASN A 165     -21.846  17.033  -3.524  1.00 47.77           H  
ATOM   2625  C   ASN A 165     -20.980  15.171  -3.106  1.00 47.77           C  
ATOM   2626  CB  ASN A 165     -19.959  17.383  -2.511  1.00 47.77           C  
ATOM   2627  HB2 ASN A 165     -19.147  16.818  -2.968  1.00 47.77           H  
ATOM   2628  HB3 ASN A 165     -19.721  17.506  -1.455  1.00 47.77           H  
ATOM   2629  O   ASN A 165     -20.738  14.911  -4.282  1.00 47.77           O  
ATOM   2630  CG  ASN A 165     -19.972  18.741  -3.181  1.00 47.77           C  
ATOM   2631  ND2 ASN A 165     -18.841  19.402  -3.213  1.00 47.77           N  
ATOM   2632 HD21 ASN A 165     -17.996  18.988  -2.847  1.00 47.77           H  
ATOM   2633 HD22 ASN A 165     -18.861  20.278  -3.715  1.00 47.77           H  
ATOM   2634  OD1 ASN A 165     -20.966  19.239  -3.676  1.00 47.77           O  
ATOM   2635  N   CYS A 166     -20.975  14.238  -2.160  1.00 47.51           N  
ATOM   2636  H   CYS A 166     -21.271  14.478  -1.224  1.00 47.51           H  
ATOM   2637  CA  CYS A 166     -20.804  12.836  -2.455  1.00 47.51           C  
ATOM   2638  HA  CYS A 166     -20.538  12.742  -3.508  1.00 47.51           H  
ATOM   2639  C   CYS A 166     -22.153  12.124  -2.381  1.00 47.51           C  
ATOM   2640  CB  CYS A 166     -19.591  12.201  -1.755  1.00 47.51           C  
ATOM   2641  HB2 CYS A 166     -18.770  12.348  -2.456  1.00 47.51           H  
ATOM   2642  HB3 CYS A 166     -19.756  11.124  -1.743  1.00 47.51           H  
ATOM   2643  O   CYS A 166     -22.449  11.370  -1.467  1.00 47.51           O  
ATOM   2644  SG  CYS A 166     -18.859  12.688  -0.153  1.00 47.51           S  
ATOM   2645  N   ASN A 167     -22.939  12.306  -3.449  1.00 43.73           N  
ATOM   2646  H   ASN A 167     -22.685  13.035  -4.100  1.00 43.73           H  
ATOM   2647  CA  ASN A 167     -24.038  11.401  -3.815  1.00 43.73           C  
ATOM   2648  HA  ASN A 167     -24.815  11.437  -3.051  1.00 43.73           H  
ATOM   2649  C   ASN A 167     -23.588   9.934  -3.935  1.00 43.73           C  
ATOM   2650  CB  ASN A 167     -24.600  11.838  -5.183  1.00 43.73           C  
ATOM   2651  HB2 ASN A 167     -25.095  10.990  -5.655  1.00 43.73           H  
ATOM   2652  HB3 ASN A 167     -23.788  12.152  -5.839  1.00 43.73           H  
ATOM   2653  O   ASN A 167     -24.416   9.028  -4.023  1.00 43.73           O  
ATOM   2654  CG  ASN A 167     -25.642  12.933  -5.107  1.00 43.73           C  
ATOM   2655  ND2 ASN A 167     -25.980  13.520  -6.230  1.00 43.73           N  
ATOM   2656 HD21 ASN A 167     -26.664  14.258  -6.144  1.00 43.73           H  
ATOM   2657 HD22 ASN A 167     -25.534  13.270  -7.101  1.00 43.73           H  
ATOM   2658  OD1 ASN A 167     -26.194  13.254  -4.073  1.00 43.73           O  
ATOM   2659  N   ASN A 168     -22.281   9.689  -4.013  1.00 43.86           N  
ATOM   2660  H   ASN A 168     -21.639  10.461  -3.910  1.00 43.86           H  
ATOM   2661  CA  ASN A 168     -21.742   8.352  -4.082  1.00 43.86           C  
ATOM   2662  HA  ASN A 168     -22.297   7.802  -4.842  1.00 43.86           H  
ATOM   2663  C   ASN A 168     -21.959   7.627  -2.751  1.00 43.86           C  
ATOM   2664  CB  ASN A 168     -20.256   8.426  -4.486  1.00 43.86           C  
ATOM   2665  HB2 ASN A 168     -19.687   7.782  -3.815  1.00 43.86           H  
ATOM   2666  HB3 ASN A 168     -19.862   9.434  -4.362  1.00 43.86           H  
ATOM   2667  O   ASN A 168     -21.422   8.024  -1.721  1.00 43.86           O  
ATOM   2668  CG  ASN A 168     -19.991   7.977  -5.914  1.00 43.86           C  
ATOM   2669  ND2 ASN A 168     -18.749   7.773  -6.268  1.00 43.86           N  
ATOM   2670 HD21 ASN A 168     -18.608   7.405  -7.198  1.00 43.86           H  
ATOM   2671 HD22 ASN A 168     -18.047   7.669  -5.549  1.00 43.86           H  
ATOM   2672  OD1 ASN A 168     -20.887   7.798  -6.719  1.00 43.86           O  
ATOM   2673  N   LYS A 169     -22.629   6.469  -2.817  1.00 45.52           N  
ATOM   2674  H   LYS A 169     -23.077   6.253  -3.695  1.00 45.52           H  
ATOM   2675  CA  LYS A 169     -22.617   5.428  -1.769  1.00 45.52           C  
ATOM   2676  HA  LYS A 169     -23.154   5.785  -0.890  1.00 45.52           H  
ATOM   2677  C   LYS A 169     -21.197   5.067  -1.282  1.00 45.52           C  
ATOM   2678  CB  LYS A 169     -23.291   4.157  -2.318  1.00 45.52           C  
ATOM   2679  HB2 LYS A 169     -23.046   3.326  -1.657  1.00 45.52           H  
ATOM   2680  HB3 LYS A 169     -22.874   3.926  -3.299  1.00 45.52           H  
ATOM   2681  O   LYS A 169     -21.061   4.443  -0.238  1.00 45.52           O  
ATOM   2682  CG  LYS A 169     -24.822   4.242  -2.408  1.00 45.52           C  
ATOM   2683  HG2 LYS A 169     -25.230   4.404  -1.410  1.00 45.52           H  
ATOM   2684  HG3 LYS A 169     -25.111   5.071  -3.053  1.00 45.52           H  
ATOM   2685  CD  LYS A 169     -25.372   2.928  -2.983  1.00 45.52           C  
ATOM   2686  HD2 LYS A 169     -24.999   2.097  -2.385  1.00 45.52           H  
ATOM   2687  HD3 LYS A 169     -25.007   2.814  -4.004  1.00 45.52           H  
ATOM   2688  CE  LYS A 169     -26.904   2.908  -2.975  1.00 45.52           C  
ATOM   2689  HE2 LYS A 169     -27.265   3.773  -3.531  1.00 45.52           H  
ATOM   2690  HE3 LYS A 169     -27.246   3.001  -1.945  1.00 45.52           H  
ATOM   2691  NZ  LYS A 169     -27.418   1.653  -3.582  1.00 45.52           N  
ATOM   2692  HZ1 LYS A 169     -27.072   0.853  -3.073  1.00 45.52           H  
ATOM   2693  HZ2 LYS A 169     -27.102   1.572  -4.537  1.00 45.52           H  
ATOM   2694  HZ3 LYS A 169     -28.428   1.635  -3.570  1.00 45.52           H  
ATOM   2695  N   SER A 170     -20.170   5.475  -2.031  1.00 48.00           N  
ATOM   2696  H   SER A 170     -20.401   5.986  -2.871  1.00 48.00           H  
ATOM   2697  CA  SER A 170     -18.759   5.146  -1.871  1.00 48.00           C  
ATOM   2698  HA  SER A 170     -18.709   4.146  -1.440  1.00 48.00           H  
ATOM   2699  C   SER A 170     -17.943   6.073  -0.961  1.00 48.00           C  
ATOM   2700  CB  SER A 170     -18.103   5.082  -3.261  1.00 48.00           C  
ATOM   2701  HB2 SER A 170     -17.203   4.470  -3.203  1.00 48.00           H  
ATOM   2702  HB3 SER A 170     -18.783   4.616  -3.974  1.00 48.00           H  
ATOM   2703  O   SER A 170     -16.722   5.928  -0.952  1.00 48.00           O  
ATOM   2704  OG  SER A 170     -17.734   6.382  -3.707  1.00 48.00           O  
ATOM   2705  HG  SER A 170     -16.865   6.529  -3.327  1.00 48.00           H  
ATOM   2706  N   CYS A 171     -18.524   7.052  -0.244  1.00 52.68           N  
ATOM   2707  H   CYS A 171     -19.520   7.201  -0.329  1.00 52.68           H  
ATOM   2708  CA  CYS A 171     -17.724   8.035   0.525  1.00 52.68           C  
ATOM   2709  HA  CYS A 171     -17.215   8.708  -0.166  1.00 52.68           H  
ATOM   2710  C   CYS A 171     -16.656   7.387   1.409  1.00 52.68           C  
ATOM   2711  CB  CYS A 171     -18.606   8.847   1.480  1.00 52.68           C  
ATOM   2712  HB2 CYS A 171     -19.071   8.181   2.208  1.00 52.68           H  
ATOM   2713  HB3 CYS A 171     -17.982   9.563   2.015  1.00 52.68           H  
ATOM   2714  O   CYS A 171     -15.576   7.946   1.593  1.00 52.68           O  
ATOM   2715  SG  CYS A 171     -19.895   9.742   0.610  1.00 52.68           S  
ATOM   2716  HG  CYS A 171     -19.093  10.452  -0.188  1.00 52.68           H  
ATOM   2717  N   ILE A 172     -16.993   6.223   1.966  1.00 54.94           N  
ATOM   2718  H   ILE A 172     -17.896   5.833   1.740  1.00 54.94           H  
ATOM   2719  CA  ILE A 172     -16.080   5.407   2.749  1.00 54.94           C  
ATOM   2720  HA  ILE A 172     -15.070   5.704   2.465  1.00 54.94           H  
ATOM   2721  C   ILE A 172     -16.194   3.936   2.333  1.00 54.94           C  
ATOM   2722  CB  ILE A 172     -16.236   5.643   4.270  1.00 54.94           C  
ATOM   2723  HB  ILE A 172     -16.942   4.922   4.683  1.00 54.94           H  
ATOM   2724  O   ILE A 172     -16.336   3.034   3.158  1.00 54.94           O  
ATOM   2725  CG1 ILE A 172     -16.708   7.057   4.686  1.00 54.94           C  
ATOM   2726 HG12 ILE A 172     -17.667   7.267   4.212  1.00 54.94           H  
ATOM   2727 HG13 ILE A 172     -15.988   7.803   4.349  1.00 54.94           H  
ATOM   2728  CG2 ILE A 172     -14.845   5.402   4.856  1.00 54.94           C  
ATOM   2729 HG21 ILE A 172     -14.922   5.362   5.943  1.00 54.94           H  
ATOM   2730 HG22 ILE A 172     -14.172   6.212   4.579  1.00 54.94           H  
ATOM   2731 HG23 ILE A 172     -14.434   4.469   4.472  1.00 54.94           H  
ATOM   2732  CD1 ILE A 172     -16.928   7.219   6.195  1.00 54.94           C  
ATOM   2733 HD11 ILE A 172     -15.983   7.153   6.734  1.00 54.94           H  
ATOM   2734 HD12 ILE A 172     -17.605   6.446   6.557  1.00 54.94           H  
ATOM   2735 HD13 ILE A 172     -17.370   8.197   6.390  1.00 54.94           H  
ATOM   2736  N   GLU A 173     -16.143   3.671   1.027  1.00 61.02           N  
ATOM   2737  H   GLU A 173     -16.027   4.431   0.372  1.00 61.02           H  
ATOM   2738  CA  GLU A 173     -15.785   2.323   0.593  1.00 61.02           C  
ATOM   2739  HA  GLU A 173     -16.471   1.611   1.051  1.00 61.02           H  
ATOM   2740  C   GLU A 173     -14.378   2.017   1.114  1.00 61.02           C  
ATOM   2741  CB  GLU A 173     -15.892   2.174  -0.931  1.00 61.02           C  
ATOM   2742  HB2 GLU A 173     -15.678   3.130  -1.409  1.00 61.02           H  
ATOM   2743  HB3 GLU A 173     -15.165   1.438  -1.274  1.00 61.02           H  
ATOM   2744  O   GLU A 173     -13.438   2.777   0.893  1.00 61.02           O  
ATOM   2745  CG  GLU A 173     -17.297   1.684  -1.312  1.00 61.02           C  
ATOM   2746  HG2 GLU A 173     -17.400   0.647  -0.993  1.00 61.02           H  
ATOM   2747  HG3 GLU A 173     -18.037   2.264  -0.760  1.00 61.02           H  
ATOM   2748  CD  GLU A 173     -17.577   1.780  -2.817  1.00 61.02           C  
ATOM   2749  OE1 GLU A 173     -18.766   1.975  -3.163  1.00 61.02           O  
ATOM   2750  OE2 GLU A 173     -16.606   1.728  -3.600  1.00 61.02           O  
ATOM   2751  N   ASN A 174     -14.249   0.904   1.837  1.00 70.64           N  
ATOM   2752  H   ASN A 174     -15.079   0.347   1.983  1.00 70.64           H  
ATOM   2753  CA  ASN A 174     -12.994   0.424   2.410  1.00 70.64           C  
ATOM   2754  HA  ASN A 174     -13.222  -0.545   2.853  1.00 70.64           H  
ATOM   2755  C   ASN A 174     -12.404   1.254   3.571  1.00 70.64           C  
ATOM   2756  CB  ASN A 174     -11.983   0.154   1.282  1.00 70.64           C  
ATOM   2757  HB2 ASN A 174     -11.627   1.090   0.851  1.00 70.64           H  
ATOM   2758  HB3 ASN A 174     -11.121  -0.348   1.722  1.00 70.64           H  
ATOM   2759  O   ASN A 174     -11.181   1.319   3.698  1.00 70.64           O  
ATOM   2760  CG  ASN A 174     -12.523  -0.751   0.198  1.00 70.64           C  
ATOM   2761  ND2 ASN A 174     -12.518  -0.311  -1.039  1.00 70.64           N  
ATOM   2762 HD21 ASN A 174     -12.267   0.648  -1.231  1.00 70.64           H  
ATOM   2763 HD22 ASN A 174     -12.918  -0.908  -1.749  1.00 70.64           H  
ATOM   2764  OD1 ASN A 174     -12.943  -1.865   0.474  1.00 70.64           O  
ATOM   2765  N   GLU A 175     -13.223   1.816   4.476  1.00 77.63           N  
ATOM   2766  H   GLU A 175     -14.217   1.829   4.300  1.00 77.63           H  
ATOM   2767  CA  GLU A 175     -12.704   2.502   5.682  1.00 77.63           C  
ATOM   2768  HA  GLU A 175     -12.205   3.415   5.357  1.00 77.63           H  
ATOM   2769  C   GLU A 175     -11.687   1.659   6.461  1.00 77.63           C  
ATOM   2770  CB  GLU A 175     -13.827   2.849   6.681  1.00 77.63           C  
ATOM   2771  HB2 GLU A 175     -14.092   1.975   7.275  1.00 77.63           H  
ATOM   2772  HB3 GLU A 175     -14.732   3.157   6.158  1.00 77.63           H  
ATOM   2773  O   GLU A 175     -10.644   2.143   6.897  1.00 77.63           O  
ATOM   2774  CG  GLU A 175     -13.292   3.956   7.609  1.00 77.63           C  
ATOM   2775  HG2 GLU A 175     -12.849   4.743   6.998  1.00 77.63           H  
ATOM   2776  HG3 GLU A 175     -12.495   3.543   8.227  1.00 77.63           H  
ATOM   2777  CD  GLU A 175     -14.309   4.623   8.532  1.00 77.63           C  
ATOM   2778  OE1 GLU A 175     -13.796   5.350   9.421  1.00 77.63           O  
ATOM   2779  OE2 GLU A 175     -15.529   4.494   8.320  1.00 77.63           O  
ATOM   2780  N   GLU A 176     -11.984   0.371   6.600  1.00 81.20           N  
ATOM   2781  H   GLU A 176     -12.885   0.056   6.270  1.00 81.20           H  
ATOM   2782  CA  GLU A 176     -11.134  -0.589   7.299  1.00 81.20           C  
ATOM   2783  HA  GLU A 176     -10.932  -0.238   8.311  1.00 81.20           H  
ATOM   2784  C   GLU A 176      -9.785  -0.825   6.607  1.00 81.20           C  
ATOM   2785  CB  GLU A 176     -11.864  -1.922   7.371  1.00 81.20           C  
ATOM   2786  HB2 GLU A 176     -11.195  -2.644   7.839  1.00 81.20           H  
ATOM   2787  HB3 GLU A 176     -12.069  -2.237   6.348  1.00 81.20           H  
ATOM   2788  O   GLU A 176      -8.859  -1.330   7.237  1.00 81.20           O  
ATOM   2789  CG  GLU A 176     -13.185  -1.893   8.149  1.00 81.20           C  
ATOM   2790  HG2 GLU A 176     -13.003  -1.467   9.135  1.00 81.20           H  
ATOM   2791  HG3 GLU A 176     -13.901  -1.263   7.621  1.00 81.20           H  
ATOM   2792  CD  GLU A 176     -13.757  -3.309   8.297  1.00 81.20           C  
ATOM   2793  OE1 GLU A 176     -14.774  -3.440   9.008  1.00 81.20           O  
ATOM   2794  OE2 GLU A 176     -13.184  -4.233   7.659  1.00 81.20           O  
ATOM   2795  N   LEU A 177      -9.647  -0.462   5.326  1.00 86.77           N  
ATOM   2796  H   LEU A 177     -10.412   0.022   4.877  1.00 86.77           H  
ATOM   2797  CA  LEU A 177      -8.376  -0.545   4.611  1.00 86.77           C  
ATOM   2798  HA  LEU A 177      -7.813  -1.386   5.017  1.00 86.77           H  
ATOM   2799  C   LEU A 177      -7.494   0.690   4.821  1.00 86.77           C  
ATOM   2800  CB  LEU A 177      -8.589  -0.820   3.114  1.00 86.77           C  
ATOM   2801  HB2 LEU A 177      -9.188  -0.008   2.700  1.00 86.77           H  
ATOM   2802  HB3 LEU A 177      -7.614  -0.785   2.628  1.00 86.77           H  
ATOM   2803  O   LEU A 177      -6.297   0.613   4.545  1.00 86.77           O  
ATOM   2804  CG  LEU A 177      -9.234  -2.171   2.759  1.00 86.77           C  
ATOM   2805  HG  LEU A 177     -10.262  -2.197   3.120  1.00 86.77           H  
ATOM   2806  CD1 LEU A 177      -9.230  -2.385   1.241  1.00 86.77           C  
ATOM   2807 HD11 LEU A 177      -9.615  -1.510   0.717  1.00 86.77           H  
ATOM   2808 HD12 LEU A 177      -8.212  -2.553   0.891  1.00 86.77           H  
ATOM   2809 HD13 LEU A 177      -9.846  -3.246   0.981  1.00 86.77           H  
ATOM   2810  CD2 LEU A 177      -8.452  -3.338   3.365  1.00 86.77           C  
ATOM   2811 HD21 LEU A 177      -7.389  -3.199   3.168  1.00 86.77           H  
ATOM   2812 HD22 LEU A 177      -8.765  -4.281   2.918  1.00 86.77           H  
ATOM   2813 HD23 LEU A 177      -8.614  -3.377   4.443  1.00 86.77           H  
ATOM   2814  N   ILE A 178      -8.030   1.809   5.329  1.00 89.88           N  
ATOM   2815  H   ILE A 178      -9.012   1.797   5.566  1.00 89.88           H  
ATOM   2816  CA  ILE A 178      -7.275   3.059   5.540  1.00 89.88           C  
ATOM   2817  HA  ILE A 178      -7.005   3.450   4.559  1.00 89.88           H  
ATOM   2818  C   ILE A 178      -5.946   2.834   6.280  1.00 89.88           C  
ATOM   2819  CB  ILE A 178      -8.145   4.132   6.241  1.00 89.88           C  
ATOM   2820  HB  ILE A 178      -8.679   3.673   7.073  1.00 89.88           H  
ATOM   2821  O   ILE A 178      -4.937   3.366   5.813  1.00 89.88           O  
ATOM   2822  CG1 ILE A 178      -9.189   4.671   5.238  1.00 89.88           C  
ATOM   2823 HG12 ILE A 178      -8.678   5.135   4.394  1.00 89.88           H  
ATOM   2824 HG13 ILE A 178      -9.769   3.833   4.852  1.00 89.88           H  
ATOM   2825  CG2 ILE A 178      -7.307   5.278   6.842  1.00 89.88           C  
ATOM   2826 HG21 ILE A 178      -6.599   4.904   7.581  1.00 89.88           H  
ATOM   2827 HG22 ILE A 178      -6.764   5.796   6.050  1.00 89.88           H  
ATOM   2828 HG23 ILE A 178      -7.965   5.970   7.368  1.00 89.88           H  
ATOM   2829  CD1 ILE A 178     -10.178   5.685   5.827  1.00 89.88           C  
ATOM   2830 HD11 ILE A 178     -11.002   5.825   5.128  1.00 89.88           H  
ATOM   2831 HD12 ILE A 178     -10.574   5.309   6.770  1.00 89.88           H  
ATOM   2832 HD13 ILE A 178      -9.702   6.652   5.988  1.00 89.88           H  
ATOM   2833  N   PRO A 179      -5.879   2.059   7.384  1.00 89.57           N  
ATOM   2834  CA  PRO A 179      -4.615   1.805   8.074  1.00 89.57           C  
ATOM   2835  HA  PRO A 179      -4.226   2.745   8.465  1.00 89.57           H  
ATOM   2836  C   PRO A 179      -3.558   1.166   7.169  1.00 89.57           C  
ATOM   2837  CB  PRO A 179      -4.976   0.881   9.240  1.00 89.57           C  
ATOM   2838  HB2 PRO A 179      -4.936  -0.156   8.909  1.00 89.57           H  
ATOM   2839  HB3 PRO A 179      -4.336   1.043  10.107  1.00 89.57           H  
ATOM   2840  O   PRO A 179      -2.381   1.496   7.276  1.00 89.57           O  
ATOM   2841  CG  PRO A 179      -6.433   1.216   9.530  1.00 89.57           C  
ATOM   2842  HG2 PRO A 179      -6.946   0.400  10.038  1.00 89.57           H  
ATOM   2843  HG3 PRO A 179      -6.497   2.141  10.105  1.00 89.57           H  
ATOM   2844  CD  PRO A 179      -6.973   1.438   8.123  1.00 89.57           C  
ATOM   2845  HD2 PRO A 179      -7.206   0.474   7.672  1.00 89.57           H  
ATOM   2846  HD3 PRO A 179      -7.867   2.060   8.165  1.00 89.57           H  
ATOM   2847  N   TYR A 180      -3.971   0.315   6.229  1.00 87.24           N  
ATOM   2848  H   TYR A 180      -4.959   0.134   6.126  1.00 87.24           H  
ATOM   2849  CA  TYR A 180      -3.057  -0.330   5.298  1.00 87.24           C  
ATOM   2850  HA  TYR A 180      -2.148  -0.597   5.835  1.00 87.24           H  
ATOM   2851  C   TYR A 180      -2.660   0.560   4.116  1.00 87.24           C  
ATOM   2852  CB  TYR A 180      -3.662  -1.613   4.766  1.00 87.24           C  
ATOM   2853  HB2 TYR A 180      -4.511  -1.391   4.119  1.00 87.24           H  
ATOM   2854  HB3 TYR A 180      -2.857  -2.030   4.162  1.00 87.24           H  
ATOM   2855  O   TYR A 180      -1.511   0.508   3.682  1.00 87.24           O  
ATOM   2856  CG  TYR A 180      -4.059  -2.659   5.786  1.00 87.24           C  
ATOM   2857  CD1 TYR A 180      -3.110  -3.606   6.219  1.00 87.24           C  
ATOM   2858  HD1 TYR A 180      -2.090  -3.552   5.868  1.00 87.24           H  
ATOM   2859  CD2 TYR A 180      -5.382  -2.728   6.259  1.00 87.24           C  
ATOM   2860  HD2 TYR A 180      -6.106  -1.988   5.950  1.00 87.24           H  
ATOM   2861  CE1 TYR A 180      -3.488  -4.635   7.100  1.00 87.24           C  
ATOM   2862  HE1 TYR A 180      -2.760  -5.361   7.431  1.00 87.24           H  
ATOM   2863  CE2 TYR A 180      -5.764  -3.751   7.146  1.00 87.24           C  
ATOM   2864  HE2 TYR A 180      -6.775  -3.803   7.522  1.00 87.24           H  
ATOM   2865  OH  TYR A 180      -5.185  -5.691   8.430  1.00 87.24           O  
ATOM   2866  HH  TYR A 180      -4.439  -6.220   8.722  1.00 87.24           H  
ATOM   2867  CZ  TYR A 180      -4.818  -4.710   7.565  1.00 87.24           C  
ATOM   2868  N   PHE A 181      -3.562   1.412   3.620  1.00 91.97           N  
ATOM   2869  H   PHE A 181      -4.512   1.366   3.962  1.00 91.97           H  
ATOM   2870  CA  PHE A 181      -3.191   2.476   2.678  1.00 91.97           C  
ATOM   2871  HA  PHE A 181      -2.728   2.039   1.794  1.00 91.97           H  
ATOM   2872  C   PHE A 181      -2.164   3.422   3.312  1.00 91.97           C  
ATOM   2873  CB  PHE A 181      -4.435   3.269   2.253  1.00 91.97           C  
ATOM   2874  HB2 PHE A 181      -5.034   3.494   3.135  1.00 91.97           H  
ATOM   2875  HB3 PHE A 181      -4.111   4.219   1.829  1.00 91.97           H  
ATOM   2876  O   PHE A 181      -1.183   3.800   2.673  1.00 91.97           O  
ATOM   2877  CG  PHE A 181      -5.307   2.592   1.217  1.00 91.97           C  
ATOM   2878  CD1 PHE A 181      -4.932   2.609  -0.137  1.00 91.97           C  
ATOM   2879  HD1 PHE A 181      -4.004   3.070  -0.442  1.00 91.97           H  
ATOM   2880  CD2 PHE A 181      -6.523   1.991   1.585  1.00 91.97           C  
ATOM   2881  HD2 PHE A 181      -6.862   2.037   2.609  1.00 91.97           H  
ATOM   2882  CE1 PHE A 181      -5.740   1.994  -1.106  1.00 91.97           C  
ATOM   2883  HE1 PHE A 181      -5.454   2.017  -2.147  1.00 91.97           H  
ATOM   2884  CE2 PHE A 181      -7.325   1.363   0.617  1.00 91.97           C  
ATOM   2885  HE2 PHE A 181      -8.273   0.923   0.890  1.00 91.97           H  
ATOM   2886  CZ  PHE A 181      -6.924   1.349  -0.726  1.00 91.97           C  
ATOM   2887  HZ  PHE A 181      -7.540   0.871  -1.473  1.00 91.97           H  
ATOM   2888  N   LEU A 182      -2.354   3.767   4.588  1.00 93.49           N  
ATOM   2889  H   LEU A 182      -3.193   3.449   5.051  1.00 93.49           H  
ATOM   2890  CA  LEU A 182      -1.423   4.607   5.332  1.00 93.49           C  
ATOM   2891  HA  LEU A 182      -1.225   5.492   4.727  1.00 93.49           H  
ATOM   2892  C   LEU A 182      -0.077   3.900   5.551  1.00 93.49           C  
ATOM   2893  CB  LEU A 182      -2.078   5.022   6.662  1.00 93.49           C  
ATOM   2894  HB2 LEU A 182      -2.003   4.193   7.367  1.00 93.49           H  
ATOM   2895  HB3 LEU A 182      -3.135   5.236   6.506  1.00 93.49           H  
ATOM   2896  O   LEU A 182       0.971   4.515   5.354  1.00 93.49           O  
ATOM   2897  CG  LEU A 182      -1.410   6.269   7.256  1.00 93.49           C  
ATOM   2898  HG  LEU A 182      -0.327   6.177   7.171  1.00 93.49           H  
ATOM   2899  CD1 LEU A 182      -1.864   7.533   6.537  1.00 93.49           C  
ATOM   2900 HD11 LEU A 182      -1.612   7.478   5.478  1.00 93.49           H  
ATOM   2901 HD12 LEU A 182      -1.316   8.374   6.963  1.00 93.49           H  
ATOM   2902 HD13 LEU A 182      -2.939   7.678   6.645  1.00 93.49           H  
ATOM   2903  CD2 LEU A 182      -1.758   6.470   8.728  1.00 93.49           C  
ATOM   2904 HD21 LEU A 182      -1.607   5.541   9.276  1.00 93.49           H  
ATOM   2905 HD22 LEU A 182      -2.802   6.763   8.839  1.00 93.49           H  
ATOM   2906 HD23 LEU A 182      -1.102   7.229   9.155  1.00 93.49           H  
ATOM   2907  N   LEU A 183      -0.110   2.609   5.900  1.00 90.48           N  
ATOM   2908  H   LEU A 183      -1.004   2.192   6.116  1.00 90.48           H  
ATOM   2909  CA  LEU A 183       1.080   1.769   6.022  1.00 90.48           C  
ATOM   2910  HA  LEU A 183       1.721   2.199   6.791  1.00 90.48           H  
ATOM   2911  C   LEU A 183       1.866   1.773   4.716  1.00 90.48           C  
ATOM   2912  CB  LEU A 183       0.665   0.342   6.433  1.00 90.48           C  
ATOM   2913  HB2 LEU A 183       0.087   0.391   7.356  1.00 90.48           H  
ATOM   2914  HB3 LEU A 183       0.016  -0.067   5.659  1.00 90.48           H  
ATOM   2915  O   LEU A 183       3.051   2.089   4.738  1.00 90.48           O  
ATOM   2916  CG  LEU A 183       1.826  -0.648   6.635  1.00 90.48           C  
ATOM   2917  HG  LEU A 183       2.398  -0.741   5.712  1.00 90.48           H  
ATOM   2918  CD1 LEU A 183       2.760  -0.235   7.764  1.00 90.48           C  
ATOM   2919 HD11 LEU A 183       3.171   0.749   7.538  1.00 90.48           H  
ATOM   2920 HD12 LEU A 183       2.221  -0.201   8.711  1.00 90.48           H  
ATOM   2921 HD13 LEU A 183       3.580  -0.948   7.848  1.00 90.48           H  
ATOM   2922  CD2 LEU A 183       1.258  -2.013   7.001  1.00 90.48           C  
ATOM   2923 HD21 LEU A 183       0.640  -1.936   7.895  1.00 90.48           H  
ATOM   2924 HD22 LEU A 183       2.077  -2.700   7.212  1.00 90.48           H  
ATOM   2925 HD23 LEU A 183       0.655  -2.397   6.178  1.00 90.48           H  
ATOM   2926  N   PHE A 184       1.190   1.509   3.592  1.00 92.29           N  
ATOM   2927  H   PHE A 184       0.212   1.270   3.672  1.00 92.29           H  
ATOM   2928  CA  PHE A 184       1.774   1.528   2.255  1.00 92.29           C  
ATOM   2929  HA  PHE A 184       2.541   0.756   2.192  1.00 92.29           H  
ATOM   2930  C   PHE A 184       2.420   2.876   1.926  1.00 92.29           C  
ATOM   2931  CB  PHE A 184       0.709   1.170   1.222  1.00 92.29           C  
ATOM   2932  HB2 PHE A 184      -0.135   1.856   1.300  1.00 92.29           H  
ATOM   2933  HB3 PHE A 184       0.345   0.166   1.439  1.00 92.29           H  
ATOM   2934  O   PHE A 184       3.591   2.924   1.549  1.00 92.29           O  
ATOM   2935  CG  PHE A 184       1.250   1.200  -0.189  1.00 92.29           C  
ATOM   2936  CD1 PHE A 184       0.943   2.270  -1.046  1.00 92.29           C  
ATOM   2937  HD1 PHE A 184       0.321   3.080  -0.694  1.00 92.29           H  
ATOM   2938  CD2 PHE A 184       2.118   0.185  -0.623  1.00 92.29           C  
ATOM   2939  HD2 PHE A 184       2.400  -0.618   0.043  1.00 92.29           H  
ATOM   2940  CE1 PHE A 184       1.434   2.289  -2.362  1.00 92.29           C  
ATOM   2941  HE1 PHE A 184       1.172   3.095  -3.032  1.00 92.29           H  
ATOM   2942  CE2 PHE A 184       2.638   0.223  -1.923  1.00 92.29           C  
ATOM   2943  HE2 PHE A 184       3.327  -0.549  -2.233  1.00 92.29           H  
ATOM   2944  CZ  PHE A 184       2.281   1.260  -2.802  1.00 92.29           C  
ATOM   2945  HZ  PHE A 184       2.673   1.289  -3.808  1.00 92.29           H  
ATOM   2946  N   LEU A 185       1.696   3.977   2.143  1.00 94.03           N  
ATOM   2947  H   LEU A 185       0.742   3.868   2.456  1.00 94.03           H  
ATOM   2948  CA  LEU A 185       2.186   5.325   1.866  1.00 94.03           C  
ATOM   2949  HA  LEU A 185       2.448   5.361   0.809  1.00 94.03           H  
ATOM   2950  C   LEU A 185       3.454   5.664   2.674  1.00 94.03           C  
ATOM   2951  CB  LEU A 185       1.032   6.308   2.146  1.00 94.03           C  
ATOM   2952  HB2 LEU A 185       0.138   5.955   1.632  1.00 94.03           H  
ATOM   2953  HB3 LEU A 185       0.825   6.301   3.216  1.00 94.03           H  
ATOM   2954  O   LEU A 185       4.333   6.377   2.184  1.00 94.03           O  
ATOM   2955  CG  LEU A 185       1.300   7.755   1.702  1.00 94.03           C  
ATOM   2956  HG  LEU A 185       2.196   8.123   2.200  1.00 94.03           H  
ATOM   2957  CD1 LEU A 185       1.475   7.863   0.188  1.00 94.03           C  
ATOM   2958 HD11 LEU A 185       0.591   7.493  -0.330  1.00 94.03           H  
ATOM   2959 HD12 LEU A 185       1.648   8.902  -0.093  1.00 94.03           H  
ATOM   2960 HD13 LEU A 185       2.340   7.273  -0.115  1.00 94.03           H  
ATOM   2961  CD2 LEU A 185       0.131   8.656   2.090  1.00 94.03           C  
ATOM   2962 HD21 LEU A 185      -0.122   8.505   3.140  1.00 94.03           H  
ATOM   2963 HD22 LEU A 185       0.407   9.699   1.936  1.00 94.03           H  
ATOM   2964 HD23 LEU A 185      -0.736   8.424   1.472  1.00 94.03           H  
ATOM   2965  N   LEU A 186       3.569   5.126   3.893  1.00 93.68           N  
ATOM   2966  H   LEU A 186       2.803   4.558   4.226  1.00 93.68           H  
ATOM   2967  CA  LEU A 186       4.682   5.365   4.814  1.00 93.68           C  
ATOM   2968  HA  LEU A 186       5.177   6.288   4.512  1.00 93.68           H  
ATOM   2969  C   LEU A 186       5.789   4.310   4.766  1.00 93.68           C  
ATOM   2970  CB  LEU A 186       4.132   5.540   6.241  1.00 93.68           C  
ATOM   2971  HB2 LEU A 186       4.955   5.558   6.957  1.00 93.68           H  
ATOM   2972  HB3 LEU A 186       3.503   4.682   6.478  1.00 93.68           H  
ATOM   2973  O   LEU A 186       6.777   4.465   5.474  1.00 93.68           O  
ATOM   2974  CG  LEU A 186       3.325   6.834   6.409  1.00 93.68           C  
ATOM   2975  HG  LEU A 186       2.594   6.922   5.605  1.00 93.68           H  
ATOM   2976  CD1 LEU A 186       2.576   6.822   7.736  1.00 93.68           C  
ATOM   2977 HD11 LEU A 186       1.901   5.966   7.728  1.00 93.68           H  
ATOM   2978 HD12 LEU A 186       1.987   7.733   7.842  1.00 93.68           H  
ATOM   2979 HD13 LEU A 186       3.271   6.725   8.570  1.00 93.68           H  
ATOM   2980  CD2 LEU A 186       4.220   8.074   6.396  1.00 93.68           C  
ATOM   2981 HD21 LEU A 186       4.948   8.041   5.585  1.00 93.68           H  
ATOM   2982 HD22 LEU A 186       4.750   8.181   7.342  1.00 93.68           H  
ATOM   2983 HD23 LEU A 186       3.576   8.937   6.225  1.00 93.68           H  
ATOM   2984  N   THR A 187       5.693   3.284   3.926  1.00 89.13           N  
ATOM   2985  H   THR A 187       4.840   3.195   3.392  1.00 89.13           H  
ATOM   2986  CA  THR A 187       6.675   2.182   3.849  1.00 89.13           C  
ATOM   2987  HA  THR A 187       6.593   1.564   4.743  1.00 89.13           H  
ATOM   2988  C   THR A 187       8.124   2.643   3.746  1.00 89.13           C  
ATOM   2989  CB  THR A 187       6.412   1.306   2.626  1.00 89.13           C  
ATOM   2990  HB  THR A 187       7.266   0.650   2.456  1.00 89.13           H  
ATOM   2991  O   THR A 187       8.978   2.178   4.496  1.00 89.13           O  
ATOM   2992  CG2 THR A 187       5.200   0.446   2.834  1.00 89.13           C  
ATOM   2993 HG21 THR A 187       4.946  -0.042   1.893  1.00 89.13           H  
ATOM   2994 HG22 THR A 187       5.378  -0.254   3.650  1.00 89.13           H  
ATOM   2995 HG23 THR A 187       4.361   1.079   3.123  1.00 89.13           H  
ATOM   2996  OG1 THR A 187       6.171   2.088   1.480  1.00 89.13           O  
ATOM   2997  HG1 THR A 187       5.234   2.292   1.432  1.00 89.13           H  
ATOM   2998  N   ALA A 188       8.415   3.598   2.859  1.00 88.79           N  
ATOM   2999  H   ALA A 188       7.688   3.869   2.213  1.00 88.79           H  
ATOM   3000  CA  ALA A 188       9.761   4.144   2.714  1.00 88.79           C  
ATOM   3001  HA  ALA A 188      10.445   3.316   2.530  1.00 88.79           H  
ATOM   3002  C   ALA A 188      10.250   4.857   3.988  1.00 88.79           C  
ATOM   3003  CB  ALA A 188       9.786   5.073   1.496  1.00 88.79           C  
ATOM   3004  HB1 ALA A 188      10.792   5.468   1.355  1.00 88.79           H  
ATOM   3005  HB2 ALA A 188       9.492   4.522   0.603  1.00 88.79           H  
ATOM   3006  HB3 ALA A 188       9.095   5.903   1.646  1.00 88.79           H  
ATOM   3007  O   ALA A 188      11.423   4.741   4.331  1.00 88.79           O  
ATOM   3008  N   PHE A 189       9.353   5.546   4.696  1.00 91.78           N  
ATOM   3009  H   PHE A 189       8.382   5.470   4.429  1.00 91.78           H  
ATOM   3010  CA  PHE A 189       9.648   6.228   5.955  1.00 91.78           C  
ATOM   3011  HA  PHE A 189      10.588   6.771   5.860  1.00 91.78           H  
ATOM   3012  C   PHE A 189       9.830   5.234   7.109  1.00 91.78           C  
ATOM   3013  CB  PHE A 189       8.528   7.242   6.235  1.00 91.78           C  
ATOM   3014  HB2 PHE A 189       7.557   6.774   6.072  1.00 91.78           H  
ATOM   3015  HB3 PHE A 189       8.614   8.062   5.522  1.00 91.78           H  
ATOM   3016  O   PHE A 189      10.756   5.385   7.895  1.00 91.78           O  
ATOM   3017  CG  PHE A 189       8.548   7.813   7.635  1.00 91.78           C  
ATOM   3018  CD1 PHE A 189       7.547   7.458   8.559  1.00 91.78           C  
ATOM   3019  HD1 PHE A 189       6.756   6.781   8.274  1.00 91.78           H  
ATOM   3020  CD2 PHE A 189       9.594   8.666   8.028  1.00 91.78           C  
ATOM   3021  HD2 PHE A 189      10.373   8.928   7.327  1.00 91.78           H  
ATOM   3022  CE1 PHE A 189       7.584   7.976   9.864  1.00 91.78           C  
ATOM   3023  HE1 PHE A 189       6.816   7.706  10.573  1.00 91.78           H  
ATOM   3024  CE2 PHE A 189       9.649   9.150   9.345  1.00 91.78           C  
ATOM   3025  HE2 PHE A 189      10.483   9.756   9.666  1.00 91.78           H  
ATOM   3026  CZ  PHE A 189       8.634   8.821  10.256  1.00 91.78           C  
ATOM   3027  HZ  PHE A 189       8.680   9.197  11.267  1.00 91.78           H  
ATOM   3028  N   LEU A 190       9.018   4.177   7.165  1.00 87.59           N  
ATOM   3029  H   LEU A 190       8.281   4.121   6.477  1.00 87.59           H  
ATOM   3030  CA  LEU A 190       9.051   3.129   8.195  1.00 87.59           C  
ATOM   3031  HA  LEU A 190       8.999   3.595   9.179  1.00 87.59           H  
ATOM   3032  C   LEU A 190      10.328   2.279   8.194  1.00 87.59           C  
ATOM   3033  CB  LEU A 190       7.826   2.227   7.999  1.00 87.59           C  
ATOM   3034  HB2 LEU A 190       7.945   1.322   8.593  1.00 87.59           H  
ATOM   3035  HB3 LEU A 190       7.772   1.927   6.952  1.00 87.59           H  
ATOM   3036  O   LEU A 190      10.585   1.535   9.140  1.00 87.59           O  
ATOM   3037  CG  LEU A 190       6.515   2.907   8.409  1.00 87.59           C  
ATOM   3038  HG  LEU A 190       6.417   3.882   7.931  1.00 87.59           H  
ATOM   3039  CD1 LEU A 190       5.342   2.041   7.979  1.00 87.59           C  
ATOM   3040 HD11 LEU A 190       4.409   2.539   8.243  1.00 87.59           H  
ATOM   3041 HD12 LEU A 190       5.395   1.074   8.479  1.00 87.59           H  
ATOM   3042 HD13 LEU A 190       5.363   1.895   6.899  1.00 87.59           H  
ATOM   3043  CD2 LEU A 190       6.432   3.100   9.918  1.00 87.59           C  
ATOM   3044 HD21 LEU A 190       6.751   2.193  10.430  1.00 87.59           H  
ATOM   3045 HD22 LEU A 190       5.396   3.305  10.188  1.00 87.59           H  
ATOM   3046 HD23 LEU A 190       7.067   3.928  10.233  1.00 87.59           H  
ATOM   3047  N   ARG A 191      11.141   2.384   7.138  1.00 82.93           N  
ATOM   3048  H   ARG A 191      10.838   2.973   6.376  1.00 82.93           H  
ATOM   3049  CA  ARG A 191      12.487   1.800   7.100  1.00 82.93           C  
ATOM   3050  HA  ARG A 191      12.468   0.830   7.596  1.00 82.93           H  
ATOM   3051  C   ARG A 191      13.518   2.621   7.879  1.00 82.93           C  
ATOM   3052  CB  ARG A 191      12.934   1.602   5.646  1.00 82.93           C  
ATOM   3053  HB2 ARG A 191      12.847   2.545   5.106  1.00 82.93           H  
ATOM   3054  HB3 ARG A 191      13.982   1.305   5.644  1.00 82.93           H  
ATOM   3055  O   ARG A 191      14.584   2.093   8.182  1.00 82.93           O  
ATOM   3056  CG  ARG A 191      12.124   0.505   4.939  1.00 82.93           C  
ATOM   3057  HG2 ARG A 191      11.084   0.810   4.828  1.00 82.93           H  
ATOM   3058  HG3 ARG A 191      12.153  -0.401   5.543  1.00 82.93           H  
ATOM   3059  CD  ARG A 191      12.719   0.182   3.564  1.00 82.93           C  
ATOM   3060  HD2 ARG A 191      13.767  -0.088   3.689  1.00 82.93           H  
ATOM   3061  HD3 ARG A 191      12.195  -0.681   3.154  1.00 82.93           H  
ATOM   3062  NE  ARG A 191      12.594   1.315   2.628  1.00 82.93           N  
ATOM   3063  HE  ARG A 191      12.028   2.093   2.935  1.00 82.93           H  
ATOM   3064  NH1 ARG A 191      13.974   0.471   0.999  1.00 82.93           N  
ATOM   3065 HH11 ARG A 191      14.453   0.587   0.118  1.00 82.93           H  
ATOM   3066 HH12 ARG A 191      14.389  -0.181   1.650  1.00 82.93           H  
ATOM   3067  NH2 ARG A 191      12.832   2.342   0.603  1.00 82.93           N  
ATOM   3068 HH21 ARG A 191      12.200   3.075   0.891  1.00 82.93           H  
ATOM   3069 HH22 ARG A 191      13.213   2.347  -0.332  1.00 82.93           H  
ATOM   3070  CZ  ARG A 191      13.130   1.369   1.422  1.00 82.93           C  
ATOM   3071  N   LEU A 192      13.227   3.884   8.197  1.00 84.13           N  
ATOM   3072  H   LEU A 192      12.308   4.244   7.984  1.00 84.13           H  
ATOM   3073  CA  LEU A 192      14.131   4.734   8.971  1.00 84.13           C  
ATOM   3074  HA  LEU A 192      15.136   4.568   8.585  1.00 84.13           H  
ATOM   3075  C   LEU A 192      14.085   4.349  10.461  1.00 84.13           C  
ATOM   3076  CB  LEU A 192      13.799   6.222   8.775  1.00 84.13           C  
ATOM   3077  HB2 LEU A 192      14.510   6.810   9.355  1.00 84.13           H  
ATOM   3078  HB3 LEU A 192      12.808   6.415   9.186  1.00 84.13           H  
ATOM   3079  O   LEU A 192      12.988   4.125  10.982  1.00 84.13           O  
ATOM   3080  CG  LEU A 192      13.835   6.707   7.314  1.00 84.13           C  
ATOM   3081  HG  LEU A 192      13.103   6.158   6.722  1.00 84.13           H  
ATOM   3082  CD1 LEU A 192      13.470   8.189   7.266  1.00 84.13           C  
ATOM   3083 HD11 LEU A 192      13.392   8.520   6.231  1.00 84.13           H  
ATOM   3084 HD12 LEU A 192      14.241   8.765   7.778  1.00 84.13           H  
ATOM   3085 HD13 LEU A 192      12.518   8.345   7.774  1.00 84.13           H  
ATOM   3086  CD2 LEU A 192      15.214   6.539   6.672  1.00 84.13           C  
ATOM   3087 HD21 LEU A 192      15.215   6.985   5.677  1.00 84.13           H  
ATOM   3088 HD22 LEU A 192      15.972   7.025   7.286  1.00 84.13           H  
ATOM   3089 HD23 LEU A 192      15.453   5.480   6.572  1.00 84.13           H  
ATOM   3090  N   PRO A 193      15.229   4.306  11.168  1.00 80.24           N  
ATOM   3091  CA  PRO A 193      15.285   3.925  12.583  1.00 80.24           C  
ATOM   3092  HA  PRO A 193      15.002   2.877  12.677  1.00 80.24           H  
ATOM   3093  C   PRO A 193      14.380   4.767  13.494  1.00 80.24           C  
ATOM   3094  CB  PRO A 193      16.755   4.097  12.987  1.00 80.24           C  
ATOM   3095  HB2 PRO A 193      16.924   5.097  13.388  1.00 80.24           H  
ATOM   3096  HB3 PRO A 193      17.061   3.346  13.715  1.00 80.24           H  
ATOM   3097  O   PRO A 193      13.728   4.238  14.391  1.00 80.24           O  
ATOM   3098  CG  PRO A 193      17.524   3.961  11.677  1.00 80.24           C  
ATOM   3099  HG2 PRO A 193      17.694   2.906  11.462  1.00 80.24           H  
ATOM   3100  HG3 PRO A 193      18.467   4.507  11.703  1.00 80.24           H  
ATOM   3101  CD  PRO A 193      16.567   4.542  10.646  1.00 80.24           C  
ATOM   3102  HD2 PRO A 193      16.737   5.614  10.545  1.00 80.24           H  
ATOM   3103  HD3 PRO A 193      16.735   4.038   9.694  1.00 80.24           H  
ATOM   3104  N   GLU A 194      14.306   6.074  13.246  1.00 83.76           N  
ATOM   3105  H   GLU A 194      14.900   6.456  12.524  1.00 83.76           H  
ATOM   3106  CA  GLU A 194      13.564   7.039  14.063  1.00 83.76           C  
ATOM   3107  HA  GLU A 194      13.739   6.821  15.116  1.00 83.76           H  
ATOM   3108  C   GLU A 194      12.048   6.965  13.827  1.00 83.76           C  
ATOM   3109  CB  GLU A 194      14.062   8.470  13.776  1.00 83.76           C  
ATOM   3110  HB2 GLU A 194      13.795   8.755  12.758  1.00 83.76           H  
ATOM   3111  HB3 GLU A 194      13.524   9.142  14.444  1.00 83.76           H  
ATOM   3112  O   GLU A 194      11.263   7.465  14.633  1.00 83.76           O  
ATOM   3113  CG  GLU A 194      15.569   8.707  14.005  1.00 83.76           C  
ATOM   3114  HG2 GLU A 194      15.722   9.782  14.094  1.00 83.76           H  
ATOM   3115  HG3 GLU A 194      15.849   8.258  14.958  1.00 83.76           H  
ATOM   3116  CD  GLU A 194      16.494   8.183  12.888  1.00 83.76           C  
ATOM   3117  OE1 GLU A 194      17.723   8.210  13.108  1.00 83.76           O  
ATOM   3118  OE2 GLU A 194      15.981   7.717  11.841  1.00 83.76           O  
ATOM   3119  N   SER A 195      11.611   6.332  12.735  1.00 88.16           N  
ATOM   3120  H   SER A 195      12.295   5.863  12.158  1.00 88.16           H  
ATOM   3121  CA  SER A 195      10.217   6.381  12.277  1.00 88.16           C  
ATOM   3122  HA  SER A 195       9.975   7.424  12.072  1.00 88.16           H  
ATOM   3123  C   SER A 195       9.210   5.879  13.314  1.00 88.16           C  
ATOM   3124  CB  SER A 195      10.065   5.597  10.975  1.00 88.16           C  
ATOM   3125  HB2 SER A 195      10.753   6.010  10.237  1.00 88.16           H  
ATOM   3126  HB3 SER A 195       9.045   5.704  10.607  1.00 88.16           H  
ATOM   3127  O   SER A 195       8.133   6.459  13.459  1.00 88.16           O  
ATOM   3128  OG  SER A 195      10.343   4.226  11.175  1.00 88.16           O  
ATOM   3129  HG  SER A 195      11.289   4.088  11.085  1.00 88.16           H  
ATOM   3130  N   TYR A 196       9.578   4.858  14.087  1.00 84.93           N  
ATOM   3131  H   TYR A 196      10.463   4.420  13.878  1.00 84.93           H  
ATOM   3132  CA  TYR A 196       8.742   4.269  15.132  1.00 84.93           C  
ATOM   3133  HA  TYR A 196       7.787   3.972  14.700  1.00 84.93           H  
ATOM   3134  C   TYR A 196       8.454   5.240  16.271  1.00 84.93           C  
ATOM   3135  CB  TYR A 196       9.435   3.025  15.692  1.00 84.93           C  
ATOM   3136  HB2 TYR A 196      10.459   3.260  15.982  1.00 84.93           H  
ATOM   3137  HB3 TYR A 196       8.894   2.697  16.579  1.00 84.93           H  
ATOM   3138  O   TYR A 196       7.302   5.383  16.677  1.00 84.93           O  
ATOM   3139  CG  TYR A 196       9.433   1.904  14.696  1.00 84.93           C  
ATOM   3140  CD1 TYR A 196       8.379   0.980  14.727  1.00 84.93           C  
ATOM   3141  HD1 TYR A 196       7.668   0.980  15.540  1.00 84.93           H  
ATOM   3142  CD2 TYR A 196      10.408   1.855  13.683  1.00 84.93           C  
ATOM   3143  HD2 TYR A 196      11.237   2.547  13.683  1.00 84.93           H  
ATOM   3144  CE1 TYR A 196       8.260   0.053  13.693  1.00 84.93           C  
ATOM   3145  HE1 TYR A 196       7.500  -0.712  13.754  1.00 84.93           H  
ATOM   3146  CE2 TYR A 196      10.228   0.990  12.595  1.00 84.93           C  
ATOM   3147  HE2 TYR A 196      10.897   1.036  11.749  1.00 84.93           H  
ATOM   3148  OH  TYR A 196       8.832  -0.565  11.464  1.00 84.93           O  
ATOM   3149  HH  TYR A 196       9.438  -0.358  10.749  1.00 84.93           H  
ATOM   3150  CZ  TYR A 196       9.107   0.142  12.574  1.00 84.93           C  
ATOM   3151  N   GLU A 197       9.481   5.935  16.763  1.00 87.32           N  
ATOM   3152  H   GLU A 197      10.379   5.845  16.310  1.00 87.32           H  
ATOM   3153  CA  GLU A 197       9.343   6.934  17.830  1.00 87.32           C  
ATOM   3154  HA  GLU A 197       8.826   6.484  18.678  1.00 87.32           H  
ATOM   3155  C   GLU A 197       8.492   8.112  17.352  1.00 87.32           C  
ATOM   3156  CB  GLU A 197      10.748   7.369  18.284  1.00 87.32           C  
ATOM   3157  HB2 GLU A 197      11.315   6.470  18.524  1.00 87.32           H  
ATOM   3158  HB3 GLU A 197      11.272   7.858  17.463  1.00 87.32           H  
ATOM   3159  O   GLU A 197       7.594   8.582  18.060  1.00 87.32           O  
ATOM   3160  CG  GLU A 197      10.765   8.262  19.540  1.00 87.32           C  
ATOM   3161  HG2 GLU A 197      11.761   8.202  19.980  1.00 87.32           H  
ATOM   3162  HG3 GLU A 197      10.066   7.851  20.269  1.00 87.32           H  
ATOM   3163  CD  GLU A 197      10.451   9.748  19.282  1.00 87.32           C  
ATOM   3164  OE1 GLU A 197       9.865  10.391  20.184  1.00 87.32           O  
ATOM   3165  OE2 GLU A 197      10.768  10.255  18.183  1.00 87.32           O  
ATOM   3166  N   ILE A 198       8.694   8.518  16.099  1.00 92.01           N  
ATOM   3167  H   ILE A 198       9.474   8.118  15.598  1.00 92.01           H  
ATOM   3168  CA  ILE A 198       7.934   9.592  15.471  1.00 92.01           C  
ATOM   3169  HA  ILE A 198       7.976  10.459  16.130  1.00 92.01           H  
ATOM   3170  C   ILE A 198       6.456   9.214  15.332  1.00 92.01           C  
ATOM   3171  CB  ILE A 198       8.588   9.961  14.126  1.00 92.01           C  
ATOM   3172  HB  ILE A 198       8.654   9.052  13.529  1.00 92.01           H  
ATOM   3173  O   ILE A 198       5.601  10.039  15.665  1.00 92.01           O  
ATOM   3174  CG1 ILE A 198      10.025  10.497  14.302  1.00 92.01           C  
ATOM   3175 HG12 ILE A 198      10.611   9.793  14.894  1.00 92.01           H  
ATOM   3176 HG13 ILE A 198      10.500  10.554  13.323  1.00 92.01           H  
ATOM   3177  CG2 ILE A 198       7.730  10.968  13.347  1.00 92.01           C  
ATOM   3178 HG21 ILE A 198       7.524  11.845  13.961  1.00 92.01           H  
ATOM   3179 HG22 ILE A 198       8.248  11.273  12.437  1.00 92.01           H  
ATOM   3180 HG23 ILE A 198       6.791  10.486  13.074  1.00 92.01           H  
ATOM   3181  CD1 ILE A 198      10.152  11.855  14.994  1.00 92.01           C  
ATOM   3182 HD11 ILE A 198       9.622  11.852  15.946  1.00 92.01           H  
ATOM   3183 HD12 ILE A 198       9.772  12.642  14.342  1.00 92.01           H  
ATOM   3184 HD13 ILE A 198      11.205  12.045  15.201  1.00 92.01           H  
ATOM   3185  N   ILE A 199       6.129   7.996  14.884  1.00 92.08           N  
ATOM   3186  H   ILE A 199       6.872   7.367  14.614  1.00 92.08           H  
ATOM   3187  CA  ILE A 199       4.735   7.535  14.784  1.00 92.08           C  
ATOM   3188  HA  ILE A 199       4.153   8.321  14.303  1.00 92.08           H  
ATOM   3189  C   ILE A 199       4.119   7.353  16.166  1.00 92.08           C  
ATOM   3190  CB  ILE A 199       4.603   6.262  13.918  1.00 92.08           C  
ATOM   3191  HB  ILE A 199       5.356   5.539  14.229  1.00 92.08           H  
ATOM   3192  O   ILE A 199       3.028   7.871  16.391  1.00 92.08           O  
ATOM   3193  CG1 ILE A 199       4.870   6.674  12.455  1.00 92.08           C  
ATOM   3194 HG12 ILE A 199       4.279   7.554  12.200  1.00 92.08           H  
ATOM   3195 HG13 ILE A 199       5.924   6.937  12.367  1.00 92.08           H  
ATOM   3196  CG2 ILE A 199       3.217   5.592  14.063  1.00 92.08           C  
ATOM   3197 HG21 ILE A 199       3.024   5.312  15.099  1.00 92.08           H  
ATOM   3198 HG22 ILE A 199       2.427   6.264  13.726  1.00 92.08           H  
ATOM   3199 HG23 ILE A 199       3.173   4.670  13.484  1.00 92.08           H  
ATOM   3200  CD1 ILE A 199       4.560   5.590  11.429  1.00 92.08           C  
ATOM   3201 HD11 ILE A 199       4.971   4.648  11.792  1.00 92.08           H  
ATOM   3202 HD12 ILE A 199       5.009   5.850  10.470  1.00 92.08           H  
ATOM   3203 HD13 ILE A 199       3.482   5.495  11.300  1.00 92.08           H  
ATOM   3204  N   LEU A 200       4.804   6.685  17.097  1.00 89.60           N  
ATOM   3205  H   LEU A 200       5.703   6.295  16.853  1.00 89.60           H  
ATOM   3206  CA  LEU A 200       4.288   6.431  18.443  1.00 89.60           C  
ATOM   3207  HA  LEU A 200       3.362   5.863  18.352  1.00 89.60           H  
ATOM   3208  C   LEU A 200       3.968   7.742  19.165  1.00 89.60           C  
ATOM   3209  CB  LEU A 200       5.311   5.593  19.232  1.00 89.60           C  
ATOM   3210  HB2 LEU A 200       6.269   6.114  19.229  1.00 89.60           H  
ATOM   3211  HB3 LEU A 200       5.451   4.639  18.723  1.00 89.60           H  
ATOM   3212  O   LEU A 200       2.850   7.930  19.642  1.00 89.60           O  
ATOM   3213  CG  LEU A 200       4.908   5.325  20.695  1.00 89.60           C  
ATOM   3214  HG  LEU A 200       4.788   6.274  21.218  1.00 89.60           H  
ATOM   3215  CD1 LEU A 200       3.599   4.543  20.814  1.00 89.60           C  
ATOM   3216 HD11 LEU A 200       2.770   5.122  20.408  1.00 89.60           H  
ATOM   3217 HD12 LEU A 200       3.395   4.321  21.861  1.00 89.60           H  
ATOM   3218 HD13 LEU A 200       3.679   3.602  20.268  1.00 89.60           H  
ATOM   3219  CD2 LEU A 200       6.014   4.549  21.403  1.00 89.60           C  
ATOM   3220 HD21 LEU A 200       5.737   4.370  22.442  1.00 89.60           H  
ATOM   3221 HD22 LEU A 200       6.939   5.125  21.384  1.00 89.60           H  
ATOM   3222 HD23 LEU A 200       6.173   3.590  20.910  1.00 89.60           H  
ATOM   3223  N   SER A 201       4.915   8.682  19.196  1.00 91.95           N  
ATOM   3224  H   SER A 201       5.812   8.487  18.775  1.00 91.95           H  
ATOM   3225  CA  SER A 201       4.689   9.988  19.823  1.00 91.95           C  
ATOM   3226  HA  SER A 201       4.297   9.820  20.826  1.00 91.95           H  
ATOM   3227  C   SER A 201       3.645  10.818  19.065  1.00 91.95           C  
ATOM   3228  CB  SER A 201       6.006  10.754  19.969  1.00 91.95           C  
ATOM   3229  HB2 SER A 201       6.727  10.147  20.517  1.00 91.95           H  
ATOM   3230  HB3 SER A 201       5.821  11.668  20.533  1.00 91.95           H  
ATOM   3231  O   SER A 201       2.896  11.577  19.680  1.00 91.95           O  
ATOM   3232  OG  SER A 201       6.542  11.087  18.705  1.00 91.95           O  
ATOM   3233  HG  SER A 201       7.116  10.356  18.468  1.00 91.95           H  
ATOM   3234  N   SER A 202       3.525  10.650  17.742  1.00 94.69           N  
ATOM   3235  H   SER A 202       4.174  10.033  17.275  1.00 94.69           H  
ATOM   3236  CA  SER A 202       2.471  11.301  16.953  1.00 94.69           C  
ATOM   3237  HA  SER A 202       2.392  12.332  17.297  1.00 94.69           H  
ATOM   3238  C   SER A 202       1.091  10.661  17.134  1.00 94.69           C  
ATOM   3239  CB  SER A 202       2.821  11.376  15.468  1.00 94.69           C  
ATOM   3240  HB2 SER A 202       2.007  11.868  14.935  1.00 94.69           H  
ATOM   3241  HB3 SER A 202       2.954  10.372  15.063  1.00 94.69           H  
ATOM   3242  O   SER A 202       0.093  11.345  16.915  1.00 94.69           O  
ATOM   3243  OG  SER A 202       4.005  12.131  15.294  1.00 94.69           O  
ATOM   3244  HG  SER A 202       4.712  11.500  15.445  1.00 94.69           H  
ATOM   3245  N   ALA A 203       1.010   9.401  17.565  1.00 93.49           N  
ATOM   3246  H   ALA A 203       1.865   8.867  17.638  1.00 93.49           H  
ATOM   3247  CA  ALA A 203      -0.234   8.690  17.860  1.00 93.49           C  
ATOM   3248  HA  ALA A 203      -0.980   8.962  17.112  1.00 93.49           H  
ATOM   3249  C   ALA A 203      -0.821   9.044  19.242  1.00 93.49           C  
ATOM   3250  CB  ALA A 203       0.023   7.184  17.722  1.00 93.49           C  
ATOM   3251  HB1 ALA A 203       0.402   6.955  16.726  1.00 93.49           H  
ATOM   3252  HB2 ALA A 203       0.751   6.856  18.464  1.00 93.49           H  
ATOM   3253  HB3 ALA A 203      -0.908   6.641  17.881  1.00 93.49           H  
ATOM   3254  O   ALA A 203      -1.996   8.786  19.496  1.00 93.49           O  
ATOM   3255  N   GLN A 204      -0.039   9.672  20.127  1.00 92.40           N  
ATOM   3256  H   GLN A 204       0.928   9.830  19.882  1.00 92.40           H  
ATOM   3257  CA  GLN A 204      -0.494  10.109  21.451  1.00 92.40           C  
ATOM   3258  HA  GLN A 204      -1.268   9.430  21.806  1.00 92.40           H  
ATOM   3259  C   GLN A 204      -1.090  11.514  21.402  1.00 92.40           C  
ATOM   3260  CB  GLN A 204       0.676  10.079  22.448  1.00 92.40           C  
ATOM   3261  HB2 GLN A 204       1.478  10.720  22.081  1.00 92.40           H  
ATOM   3262  HB3 GLN A 204       0.339  10.479  23.404  1.00 92.40           H  
ATOM   3263  O   GLN A 204      -0.420  12.453  20.984  1.00 92.40           O  
ATOM   3264  CG  GLN A 204       1.243   8.671  22.677  1.00 92.40           C  
ATOM   3265  HG2 GLN A 204       2.076   8.733  23.377  1.00 92.40           H  
ATOM   3266  HG3 GLN A 204       1.632   8.279  21.737  1.00 92.40           H  
ATOM   3267  CD  GLN A 204       0.224   7.683  23.233  1.00 92.40           C  
ATOM   3268  NE2 GLN A 204       0.421   6.402  23.018  1.00 92.40           N  
ATOM   3269 HE21 GLN A 204      -0.271   5.769  23.392  1.00 92.40           H  
ATOM   3270 HE22 GLN A 204       1.214   6.084  22.479  1.00 92.40           H  
ATOM   3271  OE1 GLN A 204      -0.758   8.039  23.864  1.00 92.40           O  
ATOM   3272  N   ILE A 205      -2.333  11.697  21.849  1.00 93.69           N  
ATOM   3273  H   ILE A 205      -2.830  10.902  22.226  1.00 93.69           H  
ATOM   3274  CA  ILE A 205      -2.967  13.023  21.892  1.00 93.69           C  
ATOM   3275  HA  ILE A 205      -2.648  13.593  21.019  1.00 93.69           H  
ATOM   3276  C   ILE A 205      -2.496  13.783  23.144  1.00 93.69           C  
ATOM   3277  CB  ILE A 205      -4.507  12.910  21.822  1.00 93.69           C  
ATOM   3278  HB  ILE A 205      -4.856  12.347  22.687  1.00 93.69           H  
ATOM   3279  O   ILE A 205      -2.780  13.374  24.271  1.00 93.69           O  
ATOM   3280  CG1 ILE A 205      -4.980  12.199  20.536  1.00 93.69           C  
ATOM   3281 HG12 ILE A 205      -4.687  12.798  19.674  1.00 93.69           H  
ATOM   3282 HG13 ILE A 205      -4.493  11.226  20.472  1.00 93.69           H  
ATOM   3283  CG2 ILE A 205      -5.122  14.314  21.862  1.00 93.69           C  
ATOM   3284 HG21 ILE A 205      -4.846  14.870  20.966  1.00 93.69           H  
ATOM   3285 HG22 ILE A 205      -4.741  14.846  22.734  1.00 93.69           H  
ATOM   3286 HG23 ILE A 205      -6.207  14.254  21.938  1.00 93.69           H  
ATOM   3287  CD1 ILE A 205      -6.490  11.948  20.453  1.00 93.69           C  
ATOM   3288 HD11 ILE A 205      -6.701  11.330  19.580  1.00 93.69           H  
ATOM   3289 HD12 ILE A 205      -7.032  12.888  20.345  1.00 93.69           H  
ATOM   3290 HD13 ILE A 205      -6.831  11.426  21.347  1.00 93.69           H  
ATOM   3291  N   THR A 206      -1.841  14.928  22.957  1.00 94.32           N  
ATOM   3292  H   THR A 206      -1.652  15.235  22.014  1.00 94.32           H  
ATOM   3293  CA  THR A 206      -1.387  15.812  24.049  1.00 94.32           C  
ATOM   3294  HA  THR A 206      -1.035  15.202  24.880  1.00 94.32           H  
ATOM   3295  C   THR A 206      -2.515  16.712  24.572  1.00 94.32           C  
ATOM   3296  CB  THR A 206      -0.210  16.680  23.587  1.00 94.32           C  
ATOM   3297  HB  THR A 206       0.147  17.290  24.416  1.00 94.32           H  
ATOM   3298  O   THR A 206      -3.627  16.761  24.023  1.00 94.32           O  
ATOM   3299  CG2 THR A 206       0.949  15.833  23.059  1.00 94.32           C  
ATOM   3300 HG21 THR A 206       0.703  15.400  22.089  1.00 94.32           H  
ATOM   3301 HG22 THR A 206       1.828  16.468  22.950  1.00 94.32           H  
ATOM   3302 HG23 THR A 206       1.185  15.039  23.767  1.00 94.32           H  
ATOM   3303  OG1 THR A 206      -0.721  17.509  22.575  1.00 94.32           O  
ATOM   3304  HG1 THR A 206       0.004  17.861  22.054  1.00 94.32           H  
ATOM   3305  N   LEU A 207      -2.277  17.450  25.662  1.00 96.51           N  
ATOM   3306  H   LEU A 207      -1.346  17.486  26.053  1.00 96.51           H  
ATOM   3307  CA  LEU A 207      -3.239  18.459  26.109  1.00 96.51           C  
ATOM   3308  HA  LEU A 207      -4.228  18.002  26.134  1.00 96.51           H  
ATOM   3309  C   LEU A 207      -3.308  19.630  25.120  1.00 96.51           C  
ATOM   3310  CB  LEU A 207      -2.871  18.923  27.522  1.00 96.51           C  
ATOM   3311  HB2 LEU A 207      -2.730  18.050  28.158  1.00 96.51           H  
ATOM   3312  HB3 LEU A 207      -1.923  19.459  27.475  1.00 96.51           H  
ATOM   3313  O   LEU A 207      -4.410  20.073  24.788  1.00 96.51           O  
ATOM   3314  CG  LEU A 207      -3.906  19.858  28.163  1.00 96.51           C  
ATOM   3315  HG  LEU A 207      -4.030  20.758  27.561  1.00 96.51           H  
ATOM   3316  CD1 LEU A 207      -5.268  19.190  28.352  1.00 96.51           C  
ATOM   3317 HD11 LEU A 207      -5.910  19.855  28.930  1.00 96.51           H  
ATOM   3318 HD12 LEU A 207      -5.739  19.021  27.383  1.00 96.51           H  
ATOM   3319 HD13 LEU A 207      -5.156  18.248  28.890  1.00 96.51           H  
ATOM   3320  CD2 LEU A 207      -3.392  20.260  29.541  1.00 96.51           C  
ATOM   3321 HD21 LEU A 207      -3.216  19.368  30.142  1.00 96.51           H  
ATOM   3322 HD22 LEU A 207      -2.456  20.806  29.423  1.00 96.51           H  
ATOM   3323 HD23 LEU A 207      -4.116  20.900  30.045  1.00 96.51           H  
ATOM   3324  N   LYS A 208      -2.160  20.080  24.604  1.00 96.31           N  
ATOM   3325  H   LYS A 208      -1.295  19.740  24.998  1.00 96.31           H  
ATOM   3326  CA  LYS A 208      -2.054  21.094  23.553  1.00 96.31           C  
ATOM   3327  HA  LYS A 208      -2.431  22.042  23.938  1.00 96.31           H  
ATOM   3328  C   LYS A 208      -2.881  20.734  22.327  1.00 96.31           C  
ATOM   3329  CB  LYS A 208      -0.573  21.251  23.200  1.00 96.31           C  
ATOM   3330  HB2 LYS A 208      -0.163  20.279  22.927  1.00 96.31           H  
ATOM   3331  HB3 LYS A 208      -0.047  21.608  24.085  1.00 96.31           H  
ATOM   3332  O   LYS A 208      -3.655  21.573  21.868  1.00 96.31           O  
ATOM   3333  CG  LYS A 208      -0.308  22.245  22.066  1.00 96.31           C  
ATOM   3334  HG2 LYS A 208      -0.821  21.940  21.154  1.00 96.31           H  
ATOM   3335  HG3 LYS A 208      -0.650  23.236  22.366  1.00 96.31           H  
ATOM   3336  CD  LYS A 208       1.196  22.268  21.807  1.00 96.31           C  
ATOM   3337  HD2 LYS A 208       1.496  21.294  21.419  1.00 96.31           H  
ATOM   3338  HD3 LYS A 208       1.720  22.440  22.748  1.00 96.31           H  
ATOM   3339  CE  LYS A 208       1.567  23.364  20.815  1.00 96.31           C  
ATOM   3340  HE2 LYS A 208       1.272  24.326  21.235  1.00 96.31           H  
ATOM   3341  HE3 LYS A 208       1.009  23.207  19.891  1.00 96.31           H  
ATOM   3342  NZ  LYS A 208       3.028  23.327  20.574  1.00 96.31           N  
ATOM   3343  HZ1 LYS A 208       3.315  24.016  19.894  1.00 96.31           H  
ATOM   3344  HZ2 LYS A 208       3.515  23.497  21.443  1.00 96.31           H  
ATOM   3345  HZ3 LYS A 208       3.309  22.404  20.274  1.00 96.31           H  
ATOM   3346  N   GLU A 209      -2.777  19.502  21.831  1.00 95.45           N  
ATOM   3347  H   GLU A 209      -2.078  18.883  22.214  1.00 95.45           H  
ATOM   3348  CA  GLU A 209      -3.551  19.045  20.677  1.00 95.45           C  
ATOM   3349  HA  GLU A 209      -3.388  19.740  19.853  1.00 95.45           H  
ATOM   3350  C   GLU A 209      -5.056  19.026  20.977  1.00 95.45           C  
ATOM   3351  CB  GLU A 209      -3.058  17.666  20.225  1.00 95.45           C  
ATOM   3352  HB2 GLU A 209      -1.981  17.708  20.068  1.00 95.45           H  
ATOM   3353  HB3 GLU A 209      -3.279  16.933  21.002  1.00 95.45           H  
ATOM   3354  O   GLU A 209      -5.847  19.501  20.162  1.00 95.45           O  
ATOM   3355  CG  GLU A 209      -3.736  17.250  18.910  1.00 95.45           C  
ATOM   3356  HG2 GLU A 209      -4.817  17.291  19.045  1.00 95.45           H  
ATOM   3357  HG3 GLU A 209      -3.459  17.956  18.127  1.00 95.45           H  
ATOM   3358  CD  GLU A 209      -3.380  15.830  18.472  1.00 95.45           C  
ATOM   3359  OE1 GLU A 209      -4.112  15.264  17.630  1.00 95.45           O  
ATOM   3360  OE2 GLU A 209      -2.411  15.253  19.006  1.00 95.45           O  
ATOM   3361  N   ARG A 210      -5.481  18.560  22.162  1.00 95.54           N  
ATOM   3362  H   ARG A 210      -4.793  18.180  22.796  1.00 95.54           H  
ATOM   3363  CA  ARG A 210      -6.905  18.611  22.554  1.00 95.54           C  
ATOM   3364  HA  ARG A 210      -7.493  18.077  21.807  1.00 95.54           H  
ATOM   3365  C   ARG A 210      -7.449  20.033  22.549  1.00 95.54           C  
ATOM   3366  CB  ARG A 210      -7.137  17.979  23.933  1.00 95.54           C  
ATOM   3367  HB2 ARG A 210      -8.102  18.308  24.319  1.00 95.54           H  
ATOM   3368  HB3 ARG A 210      -6.359  18.294  24.628  1.00 95.54           H  
ATOM   3369  O   ARG A 210      -8.493  20.284  21.949  1.00 95.54           O  
ATOM   3370  CG  ARG A 210      -7.168  16.457  23.822  1.00 95.54           C  
ATOM   3371  HG2 ARG A 210      -7.939  16.163  23.110  1.00 95.54           H  
ATOM   3372  HG3 ARG A 210      -6.197  16.130  23.451  1.00 95.54           H  
ATOM   3373  CD  ARG A 210      -7.450  15.777  25.160  1.00 95.54           C  
ATOM   3374  HD2 ARG A 210      -7.653  14.724  24.968  1.00 95.54           H  
ATOM   3375  HD3 ARG A 210      -8.335  16.230  25.607  1.00 95.54           H  
ATOM   3376  NE  ARG A 210      -6.296  15.884  26.069  1.00 95.54           N  
ATOM   3377  HE  ARG A 210      -5.420  16.153  25.645  1.00 95.54           H  
ATOM   3378  NH1 ARG A 210      -7.347  15.059  27.934  1.00 95.54           N  
ATOM   3379 HH11 ARG A 210      -7.323  14.746  28.894  1.00 95.54           H  
ATOM   3380 HH12 ARG A 210      -8.205  14.995  27.404  1.00 95.54           H  
ATOM   3381  NH2 ARG A 210      -5.167  15.561  28.011  1.00 95.54           N  
ATOM   3382 HH21 ARG A 210      -4.318  15.821  27.530  1.00 95.54           H  
ATOM   3383 HH22 ARG A 210      -5.111  15.134  28.925  1.00 95.54           H  
ATOM   3384  CZ  ARG A 210      -6.278  15.508  27.333  1.00 95.54           C  
ATOM   3385  N   VAL A 211      -6.739  20.965  23.183  1.00 97.63           N  
ATOM   3386  H   VAL A 211      -5.881  20.677  23.631  1.00 97.63           H  
ATOM   3387  CA  VAL A 211      -7.127  22.383  23.228  1.00 97.63           C  
ATOM   3388  HA  VAL A 211      -8.140  22.463  23.623  1.00 97.63           H  
ATOM   3389  C   VAL A 211      -7.145  22.982  21.820  1.00 97.63           C  
ATOM   3390  CB  VAL A 211      -6.180  23.163  24.160  1.00 97.63           C  
ATOM   3391  HB  VAL A 211      -5.150  22.971  23.860  1.00 97.63           H  
ATOM   3392  O   VAL A 211      -8.099  23.671  21.455  1.00 97.63           O  
ATOM   3393  CG1 VAL A 211      -6.415  24.681  24.113  1.00 97.63           C  
ATOM   3394 HG11 VAL A 211      -7.474  24.914  24.224  1.00 97.63           H  
ATOM   3395 HG12 VAL A 211      -5.839  25.175  24.896  1.00 97.63           H  
ATOM   3396 HG13 VAL A 211      -6.090  25.080  23.152  1.00 97.63           H  
ATOM   3397  CG2 VAL A 211      -6.349  22.704  25.613  1.00 97.63           C  
ATOM   3398 HG21 VAL A 211      -5.620  23.219  26.239  1.00 97.63           H  
ATOM   3399 HG22 VAL A 211      -7.356  22.922  25.968  1.00 97.63           H  
ATOM   3400 HG23 VAL A 211      -6.174  21.632  25.704  1.00 97.63           H  
ATOM   3401  N   TYR A 212      -6.134  22.674  21.004  1.00 96.77           N  
ATOM   3402  H   TYR A 212      -5.382  22.100  21.357  1.00 96.77           H  
ATOM   3403  CA  TYR A 212      -6.051  23.117  19.614  1.00 96.77           C  
ATOM   3404  HA  TYR A 212      -6.074  24.206  19.590  1.00 96.77           H  
ATOM   3405  C   TYR A 212      -7.238  22.617  18.784  1.00 96.77           C  
ATOM   3406  CB  TYR A 212      -4.721  22.647  19.008  1.00 96.77           C  
ATOM   3407  HB2 TYR A 212      -4.670  21.559  19.045  1.00 96.77           H  
ATOM   3408  HB3 TYR A 212      -3.896  23.030  19.609  1.00 96.77           H  
ATOM   3409  O   TYR A 212      -7.837  23.404  18.050  1.00 96.77           O  
ATOM   3410  CG  TYR A 212      -4.529  23.088  17.573  1.00 96.77           C  
ATOM   3411  CD1 TYR A 212      -5.054  22.304  16.528  1.00 96.77           C  
ATOM   3412  HD1 TYR A 212      -5.557  21.373  16.743  1.00 96.77           H  
ATOM   3413  CD2 TYR A 212      -3.855  24.291  17.285  1.00 96.77           C  
ATOM   3414  HD2 TYR A 212      -3.454  24.892  18.087  1.00 96.77           H  
ATOM   3415  CE1 TYR A 212      -4.936  22.739  15.198  1.00 96.77           C  
ATOM   3416  HE1 TYR A 212      -5.362  22.155  14.396  1.00 96.77           H  
ATOM   3417  CE2 TYR A 212      -3.703  24.711  15.951  1.00 96.77           C  
ATOM   3418  HE2 TYR A 212      -3.169  25.623  15.730  1.00 96.77           H  
ATOM   3419  OH  TYR A 212      -4.123  24.330  13.616  1.00 96.77           O  
ATOM   3420  HH  TYR A 212      -3.685  25.181  13.539  1.00 96.77           H  
ATOM   3421  CZ  TYR A 212      -4.263  23.941  14.907  1.00 96.77           C  
ATOM   3422  N   ASN A 213      -7.615  21.344  18.921  1.00 94.48           N  
ATOM   3423  H   ASN A 213      -7.047  20.741  19.498  1.00 94.48           H  
ATOM   3424  CA  ASN A 213      -8.725  20.738  18.185  1.00 94.48           C  
ATOM   3425  HA  ASN A 213      -8.595  20.942  17.122  1.00 94.48           H  
ATOM   3426  C   ASN A 213     -10.075  21.348  18.583  1.00 94.48           C  
ATOM   3427  CB  ASN A 213      -8.693  19.212  18.397  1.00 94.48           C  
ATOM   3428  HB2 ASN A 213      -8.618  18.989  19.461  1.00 94.48           H  
ATOM   3429  HB3 ASN A 213      -9.619  18.779  18.019  1.00 94.48           H  
ATOM   3430  O   ASN A 213     -10.890  21.638  17.706  1.00 94.48           O  
ATOM   3431  CG  ASN A 213      -7.546  18.536  17.661  1.00 94.48           C  
ATOM   3432  ND2 ASN A 213      -7.238  17.304  17.996  1.00 94.48           N  
ATOM   3433 HD21 ASN A 213      -6.416  16.914  17.560  1.00 94.48           H  
ATOM   3434 HD22 ASN A 213      -7.693  16.847  18.774  1.00 94.48           H  
ATOM   3435  OD1 ASN A 213      -6.943  19.090  16.757  1.00 94.48           O  
ATOM   3436  N   ILE A 214     -10.290  21.625  19.875  1.00 96.21           N  
ATOM   3437  H   ILE A 214      -9.593  21.341  20.549  1.00 96.21           H  
ATOM   3438  CA  ILE A 214     -11.495  22.323  20.355  1.00 96.21           C  
ATOM   3439  HA  ILE A 214     -12.374  21.756  20.050  1.00 96.21           H  
ATOM   3440  C   ILE A 214     -11.604  23.700  19.699  1.00 96.21           C  
ATOM   3441  CB  ILE A 214     -11.495  22.423  21.898  1.00 96.21           C  
ATOM   3442  HB  ILE A 214     -10.529  22.809  22.224  1.00 96.21           H  
ATOM   3443  O   ILE A 214     -12.627  24.016  19.095  1.00 96.21           O  
ATOM   3444  CG1 ILE A 214     -11.705  21.018  22.498  1.00 96.21           C  
ATOM   3445 HG12 ILE A 214     -12.745  20.719  22.371  1.00 96.21           H  
ATOM   3446 HG13 ILE A 214     -11.091  20.288  21.970  1.00 96.21           H  
ATOM   3447  CG2 ILE A 214     -12.597  23.375  22.408  1.00 96.21           C  
ATOM   3448 HG21 ILE A 214     -12.415  24.397  22.077  1.00 96.21           H  
ATOM   3449 HG22 ILE A 214     -13.571  23.052  22.042  1.00 96.21           H  
ATOM   3450 HG23 ILE A 214     -12.621  23.391  23.498  1.00 96.21           H  
ATOM   3451  CD1 ILE A 214     -11.337  20.931  23.979  1.00 96.21           C  
ATOM   3452 HD11 ILE A 214     -11.460  19.896  24.296  1.00 96.21           H  
ATOM   3453 HD12 ILE A 214     -11.990  21.563  24.582  1.00 96.21           H  
ATOM   3454 HD13 ILE A 214     -10.299  21.228  24.126  1.00 96.21           H  
ATOM   3455  N   ILE A 215     -10.536  24.499  19.745  1.00 97.16           N  
ATOM   3456  H   ILE A 215      -9.714  24.179  20.237  1.00 97.16           H  
ATOM   3457  CA  ILE A 215     -10.542  25.849  19.166  1.00 97.16           C  
ATOM   3458  HA  ILE A 215     -11.405  26.385  19.559  1.00 97.16           H  
ATOM   3459  C   ILE A 215     -10.711  25.783  17.641  1.00 97.16           C  
ATOM   3460  CB  ILE A 215      -9.271  26.613  19.593  1.00 97.16           C  
ATOM   3461  HB  ILE A 215      -8.402  26.024  19.300  1.00 97.16           H  
ATOM   3462  O   ILE A 215     -11.511  26.529  17.076  1.00 97.16           O  
ATOM   3463  CG1 ILE A 215      -9.254  26.811  21.130  1.00 97.16           C  
ATOM   3464 HG12 ILE A 215      -9.983  27.572  21.412  1.00 97.16           H  
ATOM   3465 HG13 ILE A 215      -9.544  25.887  21.631  1.00 97.16           H  
ATOM   3466  CG2 ILE A 215      -9.196  27.980  18.886  1.00 97.16           C  
ATOM   3467 HG21 ILE A 215      -9.165  27.856  17.804  1.00 97.16           H  
ATOM   3468 HG22 ILE A 215      -8.284  28.503  19.175  1.00 97.16           H  
ATOM   3469 HG23 ILE A 215     -10.064  28.586  19.147  1.00 97.16           H  
ATOM   3470  CD1 ILE A 215      -7.880  27.196  21.684  1.00 97.16           C  
ATOM   3471 HD11 ILE A 215      -7.131  26.486  21.333  1.00 97.16           H  
ATOM   3472 HD12 ILE A 215      -7.908  27.166  22.773  1.00 97.16           H  
ATOM   3473 HD13 ILE A 215      -7.608  28.205  21.373  1.00 97.16           H  
ATOM   3474  N   SER A 216     -10.012  24.864  16.973  1.00 94.78           N  
ATOM   3475  H   SER A 216      -9.381  24.276  17.499  1.00 94.78           H  
ATOM   3476  CA  SER A 216     -10.038  24.703  15.511  1.00 94.78           C  
ATOM   3477  HA  SER A 216      -9.870  25.677  15.052  1.00 94.78           H  
ATOM   3478  C   SER A 216     -11.370  24.176  14.976  1.00 94.78           C  
ATOM   3479  CB  SER A 216      -8.917  23.771  15.046  1.00 94.78           C  
ATOM   3480  HB2 SER A 216      -8.941  23.696  13.959  1.00 94.78           H  
ATOM   3481  HB3 SER A 216      -9.055  22.779  15.476  1.00 94.78           H  
ATOM   3482  O   SER A 216     -11.684  24.413  13.813  1.00 94.78           O  
ATOM   3483  OG  SER A 216      -7.668  24.294  15.443  1.00 94.78           O  
ATOM   3484  HG  SER A 216      -7.501  23.989  16.338  1.00 94.78           H  
ATOM   3485  N   SER A 217     -12.177  23.509  15.809  1.00 92.77           N  
ATOM   3486  H   SER A 217     -11.827  23.253  16.721  1.00 92.77           H  
ATOM   3487  CA  SER A 217     -13.543  23.103  15.446  1.00 92.77           C  
ATOM   3488  HA  SER A 217     -13.506  22.571  14.496  1.00 92.77           H  
ATOM   3489  C   SER A 217     -14.490  24.297  15.268  1.00 92.77           C  
ATOM   3490  CB  SER A 217     -14.113  22.146  16.500  1.00 92.77           C  
ATOM   3491  HB2 SER A 217     -13.373  21.388  16.755  1.00 92.77           H  
ATOM   3492  HB3 SER A 217     -14.984  21.646  16.076  1.00 92.77           H  
ATOM   3493  O   SER A 217     -15.502  24.203  14.579  1.00 92.77           O  
ATOM   3494  OG  SER A 217     -14.523  22.835  17.667  1.00 92.77           O  
ATOM   3495  HG  SER A 217     -13.763  23.165  18.152  1.00 92.77           H  
ATOM   3496  N   SER A 218     -14.183  25.438  15.891  1.00 95.82           N  
ATOM   3497  H   SER A 218     -13.338  25.454  16.444  1.00 95.82           H  
ATOM   3498  CA  SER A 218     -14.976  26.669  15.810  1.00 95.82           C  
ATOM   3499  HA  SER A 218     -15.443  26.741  14.827  1.00 95.82           H  
ATOM   3500  C   SER A 218     -14.074  27.894  15.998  1.00 95.82           C  
ATOM   3501  CB  SER A 218     -16.095  26.636  16.854  1.00 95.82           C  
ATOM   3502  HB2 SER A 218     -16.571  27.615  16.917  1.00 95.82           H  
ATOM   3503  HB3 SER A 218     -15.678  26.380  17.828  1.00 95.82           H  
ATOM   3504  O   SER A 218     -14.151  28.566  17.027  1.00 95.82           O  
ATOM   3505  OG  SER A 218     -17.074  25.688  16.490  1.00 95.82           O  
ATOM   3506  HG  SER A 218     -16.658  24.988  15.983  1.00 95.82           H  
ATOM   3507  N   PRO A 219     -13.204  28.210  15.022  1.00 94.74           N  
ATOM   3508  CA  PRO A 219     -12.159  29.221  15.183  1.00 94.74           C  
ATOM   3509  HA  PRO A 219     -11.600  29.021  16.097  1.00 94.74           H  
ATOM   3510  C   PRO A 219     -12.720  30.645  15.281  1.00 94.74           C  
ATOM   3511  CB  PRO A 219     -11.228  29.030  13.981  1.00 94.74           C  
ATOM   3512  HB2 PRO A 219     -10.423  28.350  14.260  1.00 94.74           H  
ATOM   3513  HB3 PRO A 219     -10.814  29.973  13.623  1.00 94.74           H  
ATOM   3514  O   PRO A 219     -12.086  31.512  15.883  1.00 94.74           O  
ATOM   3515  CG  PRO A 219     -12.105  28.359  12.923  1.00 94.74           C  
ATOM   3516  HG2 PRO A 219     -12.615  29.117  12.329  1.00 94.74           H  
ATOM   3517  HG3 PRO A 219     -11.525  27.685  12.293  1.00 94.74           H  
ATOM   3518  CD  PRO A 219     -13.123  27.564  13.726  1.00 94.74           C  
ATOM   3519  HD2 PRO A 219     -14.086  27.563  13.216  1.00 94.74           H  
ATOM   3520  HD3 PRO A 219     -12.767  26.541  13.853  1.00 94.74           H  
ATOM   3521  N   SER A 220     -13.922  30.884  14.742  1.00 95.69           N  
ATOM   3522  H   SER A 220     -14.397  30.140  14.252  1.00 95.69           H  
ATOM   3523  CA  SER A 220     -14.628  32.162  14.858  1.00 95.69           C  
ATOM   3524  HA  SER A 220     -13.910  32.955  14.646  1.00 95.69           H  
ATOM   3525  C   SER A 220     -15.195  32.429  16.252  1.00 95.69           C  
ATOM   3526  CB  SER A 220     -15.750  32.260  13.824  1.00 95.69           C  
ATOM   3527  HB2 SER A 220     -16.271  33.210  13.946  1.00 95.69           H  
ATOM   3528  HB3 SER A 220     -15.329  32.220  12.819  1.00 95.69           H  
ATOM   3529  O   SER A 220     -15.392  33.589  16.617  1.00 95.69           O  
ATOM   3530  OG  SER A 220     -16.660  31.189  14.000  1.00 95.69           O  
ATOM   3531  HG  SER A 220     -17.458  31.385  13.504  1.00 95.69           H  
ATOM   3532  N   ARG A 221     -15.425  31.386  17.061  1.00 96.75           N  
ATOM   3533  H   ARG A 221     -15.162  30.464  16.742  1.00 96.75           H  
ATOM   3534  CA  ARG A 221     -15.904  31.544  18.436  1.00 96.75           C  
ATOM   3535  HA  ARG A 221     -16.780  32.192  18.405  1.00 96.75           H  
ATOM   3536  C   ARG A 221     -14.839  32.250  19.277  1.00 96.75           C  
ATOM   3537  CB  ARG A 221     -16.335  30.180  19.002  1.00 96.75           C  
ATOM   3538  HB2 ARG A 221     -15.493  29.490  18.948  1.00 96.75           H  
ATOM   3539  HB3 ARG A 221     -17.142  29.785  18.384  1.00 96.75           H  
ATOM   3540  O   ARG A 221     -13.643  31.977  19.161  1.00 96.75           O  
ATOM   3541  CG  ARG A 221     -16.808  30.246  20.462  1.00 96.75           C  
ATOM   3542  HG2 ARG A 221     -15.965  30.520  21.098  1.00 96.75           H  
ATOM   3543  HG3 ARG A 221     -17.591  30.997  20.561  1.00 96.75           H  
ATOM   3544  CD  ARG A 221     -17.349  28.892  20.932  1.00 96.75           C  
ATOM   3545  HD2 ARG A 221     -18.268  28.670  20.389  1.00 96.75           H  
ATOM   3546  HD3 ARG A 221     -16.614  28.120  20.701  1.00 96.75           H  
ATOM   3547  NE  ARG A 221     -17.614  28.896  22.383  1.00 96.75           N  
ATOM   3548  HE  ARG A 221     -17.379  29.733  22.897  1.00 96.75           H  
ATOM   3549  NH1 ARG A 221     -18.330  26.722  22.572  1.00 96.75           N  
ATOM   3550 HH11 ARG A 221     -18.643  25.953  23.146  1.00 96.75           H  
ATOM   3551 HH12 ARG A 221     -18.055  26.556  21.614  1.00 96.75           H  
ATOM   3552  NH2 ARG A 221     -18.288  28.041  24.376  1.00 96.75           N  
ATOM   3553 HH21 ARG A 221     -18.625  27.272  24.938  1.00 96.75           H  
ATOM   3554 HH22 ARG A 221     -18.011  28.895  24.839  1.00 96.75           H  
ATOM   3555  CZ  ARG A 221     -18.075  27.886  23.100  1.00 96.75           C  
ATOM   3556  N   GLN A 222     -15.289  33.157  20.140  1.00 95.97           N  
ATOM   3557  H   GLN A 222     -16.279  33.356  20.147  1.00 95.97           H  
ATOM   3558  CA  GLN A 222     -14.452  33.843  21.126  1.00 95.97           C  
ATOM   3559  HA  GLN A 222     -13.482  34.064  20.682  1.00 95.97           H  
ATOM   3560  C   GLN A 222     -14.198  32.927  22.328  1.00 95.97           C  
ATOM   3561  CB  GLN A 222     -15.111  35.171  21.540  1.00 95.97           C  
ATOM   3562  HB2 GLN A 222     -16.141  34.971  21.838  1.00 95.97           H  
ATOM   3563  HB3 GLN A 222     -14.590  35.578  22.406  1.00 95.97           H  
ATOM   3564  O   GLN A 222     -14.780  33.113  23.395  1.00 95.97           O  
ATOM   3565  CG  GLN A 222     -15.119  36.244  20.440  1.00 95.97           C  
ATOM   3566  HG2 GLN A 222     -15.844  37.006  20.727  1.00 95.97           H  
ATOM   3567  HG3 GLN A 222     -15.451  35.819  19.493  1.00 95.97           H  
ATOM   3568  CD  GLN A 222     -13.772  36.938  20.232  1.00 95.97           C  
ATOM   3569  NE2 GLN A 222     -13.773  38.130  19.678  1.00 95.97           N  
ATOM   3570 HE21 GLN A 222     -12.883  38.583  19.529  1.00 95.97           H  
ATOM   3571 HE22 GLN A 222     -14.624  38.560  19.344  1.00 95.97           H  
ATOM   3572  OE1 GLN A 222     -12.700  36.424  20.526  1.00 95.97           O  
ATOM   3573  N   TRP A 223     -13.381  31.893  22.131  1.00 97.13           N  
ATOM   3574  H   TRP A 223     -12.945  31.789  21.225  1.00 97.13           H  
ATOM   3575  CA  TRP A 223     -13.057  30.935  23.185  1.00 97.13           C  
ATOM   3576  HA  TRP A 223     -13.985  30.514  23.572  1.00 97.13           H  
ATOM   3577  C   TRP A 223     -12.337  31.616  24.348  1.00 97.13           C  
ATOM   3578  CB  TRP A 223     -12.205  29.791  22.627  1.00 97.13           C  
ATOM   3579  HB2 TRP A 223     -11.858  29.187  23.465  1.00 97.13           H  
ATOM   3580  HB3 TRP A 223     -11.318  30.198  22.141  1.00 97.13           H  
ATOM   3581  O   TRP A 223     -11.359  32.342  24.155  1.00 97.13           O  
ATOM   3582  CG  TRP A 223     -12.916  28.872  21.687  1.00 97.13           C  
ATOM   3583  CD1 TRP A 223     -12.875  28.905  20.336  1.00 97.13           C  
ATOM   3584  HD1 TRP A 223     -12.329  29.622  19.740  1.00 97.13           H  
ATOM   3585  CD2 TRP A 223     -13.790  27.757  22.031  1.00 97.13           C  
ATOM   3586  CE2 TRP A 223     -14.213  27.120  20.827  1.00 97.13           C  
ATOM   3587  CE3 TRP A 223     -14.252  27.214  23.249  1.00 97.13           C  
ATOM   3588  HE3 TRP A 223     -13.928  27.660  24.177  1.00 97.13           H  
ATOM   3589  NE1 TRP A 223     -13.629  27.868  19.825  1.00 97.13           N  
ATOM   3590  HE1 TRP A 223     -13.727  27.710  18.832  1.00 97.13           H  
ATOM   3591  CH2 TRP A 223     -15.473  25.463  22.065  1.00 97.13           C  
ATOM   3592  HH2 TRP A 223     -16.063  24.559  22.090  1.00 97.13           H  
ATOM   3593  CZ2 TRP A 223     -15.044  25.990  20.833  1.00 97.13           C  
ATOM   3594  HZ2 TRP A 223     -15.303  25.495  19.909  1.00 97.13           H  
ATOM   3595  CZ3 TRP A 223     -15.084  26.079  23.268  1.00 97.13           C  
ATOM   3596  HZ3 TRP A 223     -15.386  25.650  24.212  1.00 97.13           H  
ATOM   3597  N   LYS A 224     -12.784  31.326  25.569  1.00 98.06           N  
ATOM   3598  H   LYS A 224     -13.664  30.838  25.650  1.00 98.06           H  
ATOM   3599  CA  LYS A 224     -12.072  31.658  26.805  1.00 98.06           C  
ATOM   3600  HA  LYS A 224     -11.275  32.366  26.580  1.00 98.06           H  
ATOM   3601  C   LYS A 224     -11.420  30.410  27.392  1.00 98.06           C  
ATOM   3602  CB  LYS A 224     -13.044  32.316  27.795  1.00 98.06           C  
ATOM   3603  HB2 LYS A 224     -12.520  32.526  28.728  1.00 98.06           H  
ATOM   3604  HB3 LYS A 224     -13.856  31.622  28.009  1.00 98.06           H  
ATOM   3605  O   LYS A 224     -11.845  29.285  27.135  1.00 98.06           O  
ATOM   3606  CG  LYS A 224     -13.629  33.626  27.245  1.00 98.06           C  
ATOM   3607  HG2 LYS A 224     -14.161  33.432  26.314  1.00 98.06           H  
ATOM   3608  HG3 LYS A 224     -12.822  34.332  27.052  1.00 98.06           H  
ATOM   3609  CD  LYS A 224     -14.611  34.228  28.251  1.00 98.06           C  
ATOM   3610  HD2 LYS A 224     -14.087  34.467  29.177  1.00 98.06           H  
ATOM   3611  HD3 LYS A 224     -15.388  33.492  28.461  1.00 98.06           H  
ATOM   3612  CE  LYS A 224     -15.247  35.490  27.662  1.00 98.06           C  
ATOM   3613  HE2 LYS A 224     -15.703  35.224  26.708  1.00 98.06           H  
ATOM   3614  HE3 LYS A 224     -14.464  36.223  27.467  1.00 98.06           H  
ATOM   3615  NZ  LYS A 224     -16.272  36.048  28.578  1.00 98.06           N  
ATOM   3616  HZ1 LYS A 224     -16.709  36.864  28.174  1.00 98.06           H  
ATOM   3617  HZ2 LYS A 224     -15.864  36.296  29.468  1.00 98.06           H  
ATOM   3618  HZ3 LYS A 224     -16.989  35.356  28.744  1.00 98.06           H  
ATOM   3619  N   LEU A 225     -10.419  30.620  28.251  1.00 98.12           N  
ATOM   3620  H   LEU A 225     -10.089  31.567  28.376  1.00 98.12           H  
ATOM   3621  CA  LEU A 225      -9.781  29.537  29.004  1.00 98.12           C  
ATOM   3622  HA  LEU A 225      -9.312  28.857  28.293  1.00 98.12           H  
ATOM   3623  C   LEU A 225     -10.809  28.724  29.812  1.00 98.12           C  
ATOM   3624  CB  LEU A 225      -8.702  30.140  29.926  1.00 98.12           C  
ATOM   3625  HB2 LEU A 225      -9.182  30.870  30.579  1.00 98.12           H  
ATOM   3626  HB3 LEU A 225      -7.968  30.664  29.313  1.00 98.12           H  
ATOM   3627  O   LEU A 225     -10.677  27.509  29.889  1.00 98.12           O  
ATOM   3628  CG  LEU A 225      -7.969  29.109  30.810  1.00 98.12           C  
ATOM   3629  HG  LEU A 225      -8.688  28.522  31.380  1.00 98.12           H  
ATOM   3630  CD1 LEU A 225      -7.087  28.168  29.996  1.00 98.12           C  
ATOM   3631 HD11 LEU A 225      -7.682  27.645  29.248  1.00 98.12           H  
ATOM   3632 HD12 LEU A 225      -6.633  27.431  30.658  1.00 98.12           H  
ATOM   3633 HD13 LEU A 225      -6.301  28.741  29.504  1.00 98.12           H  
ATOM   3634  CD2 LEU A 225      -7.065  29.829  31.812  1.00 98.12           C  
ATOM   3635 HD21 LEU A 225      -6.586  29.092  32.456  1.00 98.12           H  
ATOM   3636 HD22 LEU A 225      -7.667  30.494  32.432  1.00 98.12           H  
ATOM   3637 HD23 LEU A 225      -6.307  30.408  31.285  1.00 98.12           H  
ATOM   3638  N   THR A 226     -11.820  29.388  30.385  1.00 97.88           N  
ATOM   3639  H   THR A 226     -11.906  30.381  30.221  1.00 97.88           H  
ATOM   3640  CA  THR A 226     -12.936  28.757  31.113  1.00 97.88           C  
ATOM   3641  HA  THR A 226     -12.560  28.165  31.948  1.00 97.88           H  
ATOM   3642  C   THR A 226     -13.709  27.787  30.230  1.00 97.88           C  
ATOM   3643  CB  THR A 226     -13.900  29.820  31.668  1.00 97.88           C  
ATOM   3644  HB  THR A 226     -14.810  29.341  32.031  1.00 97.88           H  
ATOM   3645  O   THR A 226     -13.863  26.633  30.598  1.00 97.88           O  
ATOM   3646  CG2 THR A 226     -13.269  30.612  32.816  1.00 97.88           C  
ATOM   3647 HG21 THR A 226     -13.153  29.955  33.677  1.00 97.88           H  
ATOM   3648 HG22 THR A 226     -12.307  31.028  32.517  1.00 97.88           H  
ATOM   3649 HG23 THR A 226     -13.941  31.423  33.099  1.00 97.88           H  
ATOM   3650  OG1 THR A 226     -14.231  30.764  30.667  1.00 97.88           O  
ATOM   3651  HG1 THR A 226     -15.028  30.449  30.233  1.00 97.88           H  
ATOM   3652  N   ASP A 227     -14.090  28.219  29.027  1.00 97.96           N  
ATOM   3653  H   ASP A 227     -13.936  29.189  28.792  1.00 97.96           H  
ATOM   3654  CA  ASP A 227     -14.918  27.426  28.114  1.00 97.96           C  
ATOM   3655  HA  ASP A 227     -15.860  27.185  28.605  1.00 97.96           H  
ATOM   3656  C   ASP A 227     -14.226  26.120  27.710  1.00 97.96           C  
ATOM   3657  CB  ASP A 227     -15.195  28.221  26.828  1.00 97.96           C  
ATOM   3658  HB2 ASP A 227     -14.264  28.288  26.265  1.00 97.96           H  
ATOM   3659  HB3 ASP A 227     -15.909  27.664  26.221  1.00 97.96           H  
ATOM   3660  O   ASP A 227     -14.859  25.069  27.620  1.00 97.96           O  
ATOM   3661  CG  ASP A 227     -15.716  29.645  27.010  1.00 97.96           C  
ATOM   3662  OD1 ASP A 227     -16.287  29.972  28.070  1.00 97.96           O  
ATOM   3663  OD2 ASP A 227     -15.501  30.428  26.057  1.00 97.96           O  
ATOM   3664  N   VAL A 228     -12.915  26.196  27.449  1.00 98.17           N  
ATOM   3665  H   VAL A 228     -12.470  27.098  27.534  1.00 98.17           H  
ATOM   3666  CA  VAL A 228     -12.115  25.025  27.080  1.00 98.17           C  
ATOM   3667  HA  VAL A 228     -12.685  24.431  26.365  1.00 98.17           H  
ATOM   3668  C   VAL A 228     -11.863  24.128  28.286  1.00 98.17           C  
ATOM   3669  CB  VAL A 228     -10.797  25.428  26.403  1.00 98.17           C  
ATOM   3670  HB  VAL A 228     -10.219  26.072  27.066  1.00 98.17           H  
ATOM   3671  O   VAL A 228     -11.936  22.912  28.139  1.00 98.17           O  
ATOM   3672  CG1 VAL A 228      -9.954  24.197  26.057  1.00 98.17           C  
ATOM   3673 HG11 VAL A 228      -9.050  24.514  25.538  1.00 98.17           H  
ATOM   3674 HG12 VAL A 228      -9.651  23.669  26.961  1.00 98.17           H  
ATOM   3675 HG13 VAL A 228     -10.522  23.521  25.418  1.00 98.17           H  
ATOM   3676  CG2 VAL A 228     -11.085  26.181  25.098  1.00 98.17           C  
ATOM   3677 HG21 VAL A 228     -11.456  27.182  25.319  1.00 98.17           H  
ATOM   3678 HG22 VAL A 228     -11.837  25.646  24.518  1.00 98.17           H  
ATOM   3679 HG23 VAL A 228     -10.182  26.251  24.492  1.00 98.17           H  
ATOM   3680  N   ALA A 229     -11.584  24.705  29.459  1.00 98.10           N  
ATOM   3681  H   ALA A 229     -11.596  25.712  29.524  1.00 98.10           H  
ATOM   3682  CA  ALA A 229     -11.388  23.951  30.694  1.00 98.10           C  
ATOM   3683  HA  ALA A 229     -10.568  23.247  30.549  1.00 98.10           H  
ATOM   3684  C   ALA A 229     -12.636  23.122  31.040  1.00 98.10           C  
ATOM   3685  CB  ALA A 229     -10.994  24.934  31.805  1.00 98.10           C  
ATOM   3686  HB1 ALA A 229     -11.850  25.549  32.082  1.00 98.10           H  
ATOM   3687  HB2 ALA A 229     -10.647  24.384  32.680  1.00 98.10           H  
ATOM   3688  HB3 ALA A 229     -10.177  25.573  31.471  1.00 98.10           H  
ATOM   3689  O   ALA A 229     -12.513  21.921  31.283  1.00 98.10           O  
ATOM   3690  N   ASP A 230     -13.823  23.723  30.926  1.00 97.44           N  
ATOM   3691  H   ASP A 230     -13.852  24.723  30.788  1.00 97.44           H  
ATOM   3692  CA  ASP A 230     -15.102  23.037  31.121  1.00 97.44           C  
ATOM   3693  HA  ASP A 230     -15.106  22.567  32.104  1.00 97.44           H  
ATOM   3694  C   ASP A 230     -15.312  21.927  30.078  1.00 97.44           C  
ATOM   3695  CB  ASP A 230     -16.254  24.058  31.071  1.00 97.44           C  
ATOM   3696  HB2 ASP A 230     -17.197  23.512  31.072  1.00 97.44           H  
ATOM   3697  HB3 ASP A 230     -16.194  24.616  30.136  1.00 97.44           H  
ATOM   3698  O   ASP A 230     -15.694  20.813  30.432  1.00 97.44           O  
ATOM   3699  CG  ASP A 230     -16.279  25.043  32.250  1.00 97.44           C  
ATOM   3700  OD1 ASP A 230     -15.635  24.762  33.287  1.00 97.44           O  
ATOM   3701  OD2 ASP A 230     -16.956  26.086  32.103  1.00 97.44           O  
ATOM   3702  N   HIS A 231     -14.982  22.180  28.803  1.00 96.22           N  
ATOM   3703  H   HIS A 231     -14.673  23.113  28.572  1.00 96.22           H  
ATOM   3704  CA  HIS A 231     -15.100  21.187  27.720  1.00 96.22           C  
ATOM   3705  HA  HIS A 231     -16.138  20.859  27.669  1.00 96.22           H  
ATOM   3706  C   HIS A 231     -14.262  19.920  27.929  1.00 96.22           C  
ATOM   3707  CB  HIS A 231     -14.703  21.820  26.374  1.00 96.22           C  
ATOM   3708  HB2 HIS A 231     -13.979  21.182  25.866  1.00 96.22           H  
ATOM   3709  HB3 HIS A 231     -14.220  22.784  26.533  1.00 96.22           H  
ATOM   3710  O   HIS A 231     -14.615  18.860  27.415  1.00 96.22           O  
ATOM   3711  CG  HIS A 231     -15.875  22.007  25.456  1.00 96.22           C  
ATOM   3712  CD2 HIS A 231     -16.133  21.322  24.299  1.00 96.22           C  
ATOM   3713  HD2 HIS A 231     -15.513  20.553  23.863  1.00 96.22           H  
ATOM   3714  ND1 HIS A 231     -16.927  22.858  25.677  1.00 96.22           N  
ATOM   3715  HD1 HIS A 231     -17.039  23.433  26.500  1.00 96.22           H  
ATOM   3716  CE1 HIS A 231     -17.813  22.681  24.683  1.00 96.22           C  
ATOM   3717  HE1 HIS A 231     -18.775  23.167  24.615  1.00 96.22           H  
ATOM   3718  NE2 HIS A 231     -17.359  21.779  23.800  1.00 96.22           N  
ATOM   3719  N   ILE A 232     -13.133  20.026  28.633  1.00 96.56           N  
ATOM   3720  H   ILE A 232     -12.898  20.937  29.001  1.00 96.56           H  
ATOM   3721  CA  ILE A 232     -12.237  18.896  28.924  1.00 96.56           C  
ATOM   3722  HA  ILE A 232     -12.600  18.024  28.379  1.00 96.56           H  
ATOM   3723  C   ILE A 232     -12.279  18.477  30.396  1.00 96.56           C  
ATOM   3724  CB  ILE A 232     -10.805  19.163  28.423  1.00 96.56           C  
ATOM   3725  HB  ILE A 232     -10.226  18.249  28.559  1.00 96.56           H  
ATOM   3726  O   ILE A 232     -11.408  17.721  30.833  1.00 96.56           O  
ATOM   3727  CG1 ILE A 232     -10.133  20.272  29.256  1.00 96.56           C  
ATOM   3728 HG12 ILE A 232     -10.004  19.916  30.278  1.00 96.56           H  
ATOM   3729 HG13 ILE A 232     -10.770  21.155  29.301  1.00 96.56           H  
ATOM   3730  CG2 ILE A 232     -10.815  19.462  26.916  1.00 96.56           C  
ATOM   3731 HG21 ILE A 232     -11.422  18.717  26.400  1.00 96.56           H  
ATOM   3732 HG22 ILE A 232     -11.241  20.450  26.747  1.00 96.56           H  
ATOM   3733 HG23 ILE A 232      -9.803  19.432  26.513  1.00 96.56           H  
ATOM   3734  CD1 ILE A 232      -8.761  20.691  28.742  1.00 96.56           C  
ATOM   3735 HD11 ILE A 232      -8.851  21.226  27.797  1.00 96.56           H  
ATOM   3736 HD12 ILE A 232      -8.320  21.355  29.485  1.00 96.56           H  
ATOM   3737 HD13 ILE A 232      -8.136  19.807  28.614  1.00 96.56           H  
ATOM   3738  N   PHE A 233     -13.273  18.963  31.146  1.00 96.77           N  
ATOM   3739  H   PHE A 233     -13.952  19.562  30.699  1.00 96.77           H  
ATOM   3740  CA  PHE A 233     -13.518  18.631  32.550  1.00 96.77           C  
ATOM   3741  HA  PHE A 233     -14.295  19.314  32.893  1.00 96.77           H  
ATOM   3742  C   PHE A 233     -12.302  18.886  33.462  1.00 96.77           C  
ATOM   3743  CB  PHE A 233     -14.097  17.210  32.649  1.00 96.77           C  
ATOM   3744  HB2 PHE A 233     -13.302  16.489  32.456  1.00 96.77           H  
ATOM   3745  HB3 PHE A 233     -14.444  17.044  33.669  1.00 96.77           H  
ATOM   3746  O   PHE A 233     -11.941  18.064  34.304  1.00 96.77           O  
ATOM   3747  CG  PHE A 233     -15.246  16.941  31.694  1.00 96.77           C  
ATOM   3748  CD1 PHE A 233     -16.544  17.382  32.010  1.00 96.77           C  
ATOM   3749  HD1 PHE A 233     -16.727  17.910  32.934  1.00 96.77           H  
ATOM   3750  CD2 PHE A 233     -15.013  16.277  30.474  1.00 96.77           C  
ATOM   3751  HD2 PHE A 233     -14.015  15.950  30.219  1.00 96.77           H  
ATOM   3752  CE1 PHE A 233     -17.605  17.150  31.116  1.00 96.77           C  
ATOM   3753  HE1 PHE A 233     -18.599  17.498  31.358  1.00 96.77           H  
ATOM   3754  CE2 PHE A 233     -16.072  16.052  29.577  1.00 96.77           C  
ATOM   3755  HE2 PHE A 233     -15.888  15.559  28.634  1.00 96.77           H  
ATOM   3756  CZ  PHE A 233     -17.369  16.485  29.901  1.00 96.77           C  
ATOM   3757  HZ  PHE A 233     -18.182  16.320  29.209  1.00 96.77           H  
ATOM   3758  N   MET A 234     -11.644  20.036  33.290  1.00 97.59           N  
ATOM   3759  H   MET A 234     -12.012  20.683  32.608  1.00 97.59           H  
ATOM   3760  CA  MET A 234     -10.535  20.498  34.133  1.00 97.59           C  
ATOM   3761  HA  MET A 234     -10.408  19.813  34.972  1.00 97.59           H  
ATOM   3762  C   MET A 234     -10.827  21.877  34.724  1.00 97.59           C  
ATOM   3763  CB  MET A 234      -9.221  20.539  33.335  1.00 97.59           C  
ATOM   3764  HB2 MET A 234      -8.472  21.065  33.926  1.00 97.59           H  
ATOM   3765  HB3 MET A 234      -9.368  21.090  32.405  1.00 97.59           H  
ATOM   3766  O   MET A 234     -11.524  22.685  34.125  1.00 97.59           O  
ATOM   3767  CG  MET A 234      -8.678  19.142  33.029  1.00 97.59           C  
ATOM   3768  HG2 MET A 234      -8.715  18.549  33.943  1.00 97.59           H  
ATOM   3769  HG3 MET A 234      -9.322  18.663  32.291  1.00 97.59           H  
ATOM   3770  SD  MET A 234      -6.964  19.145  32.420  1.00 97.59           S  
ATOM   3771  CE  MET A 234      -6.690  17.360  32.364  1.00 97.59           C  
ATOM   3772  HE1 MET A 234      -7.432  16.910  31.705  1.00 97.59           H  
ATOM   3773  HE2 MET A 234      -5.693  17.155  31.976  1.00 97.59           H  
ATOM   3774  HE3 MET A 234      -6.806  16.940  33.364  1.00 97.59           H  
ATOM   3775  N   SER A 235     -10.224  22.207  35.870  1.00 97.91           N  
ATOM   3776  H   SER A 235      -9.657  21.524  36.352  1.00 97.91           H  
ATOM   3777  CA  SER A 235     -10.217  23.599  36.333  1.00 97.91           C  
ATOM   3778  HA  SER A 235     -11.236  23.978  36.259  1.00 97.91           H  
ATOM   3779  C   SER A 235      -9.325  24.467  35.436  1.00 97.91           C  
ATOM   3780  CB  SER A 235      -9.797  23.711  37.804  1.00 97.91           C  
ATOM   3781  HB2 SER A 235     -10.345  22.980  38.399  1.00 97.91           H  
ATOM   3782  HB3 SER A 235     -10.059  24.707  38.161  1.00 97.91           H  
ATOM   3783  O   SER A 235      -8.300  24.008  34.920  1.00 97.91           O  
ATOM   3784  OG  SER A 235      -8.400  23.523  37.976  1.00 97.91           O  
ATOM   3785  HG  SER A 235      -8.099  24.164  38.624  1.00 97.91           H  
ATOM   3786  N   THR A 236      -9.647  25.756  35.311  1.00 98.15           N  
ATOM   3787  H   THR A 236     -10.512  26.085  35.714  1.00 98.15           H  
ATOM   3788  CA  THR A 236      -8.815  26.724  34.572  1.00 98.15           C  
ATOM   3789  HA  THR A 236      -8.761  26.419  33.527  1.00 98.15           H  
ATOM   3790  C   THR A 236      -7.384  26.801  35.101  1.00 98.15           C  
ATOM   3791  CB  THR A 236      -9.412  28.132  34.645  1.00 98.15           C  
ATOM   3792  HB  THR A 236      -8.695  28.849  34.244  1.00 98.15           H  
ATOM   3793  O   THR A 236      -6.442  26.899  34.314  1.00 98.15           O  
ATOM   3794  CG2 THR A 236     -10.695  28.241  33.839  1.00 98.15           C  
ATOM   3795 HG21 THR A 236     -10.517  27.880  32.827  1.00 98.15           H  
ATOM   3796 HG22 THR A 236     -10.993  29.289  33.792  1.00 98.15           H  
ATOM   3797 HG23 THR A 236     -11.490  27.648  34.290  1.00 98.15           H  
ATOM   3798  OG1 THR A 236      -9.715  28.469  35.980  1.00 98.15           O  
ATOM   3799  HG1 THR A 236     -10.443  29.094  35.968  1.00 98.15           H  
ATOM   3800  N   SER A 237      -7.203  26.711  36.423  1.00 97.95           N  
ATOM   3801  H   SER A 237      -8.026  26.658  37.006  1.00 97.95           H  
ATOM   3802  CA  SER A 237      -5.889  26.678  37.073  1.00 97.95           C  
ATOM   3803  HA  SER A 237      -5.321  27.552  36.755  1.00 97.95           H  
ATOM   3804  C   SER A 237      -5.076  25.444  36.673  1.00 97.95           C  
ATOM   3805  CB  SER A 237      -6.052  26.749  38.598  1.00 97.95           C  
ATOM   3806  HB2 SER A 237      -6.449  27.729  38.861  1.00 97.95           H  
ATOM   3807  HB3 SER A 237      -5.076  26.634  39.070  1.00 97.95           H  
ATOM   3808  O   SER A 237      -3.899  25.570  36.332  1.00 97.95           O  
ATOM   3809  OG  SER A 237      -6.938  25.751  39.089  1.00 97.95           O  
ATOM   3810  HG  SER A 237      -7.012  25.875  40.038  1.00 97.95           H  
ATOM   3811  N   THR A 238      -5.706  24.266  36.646  1.00 98.01           N  
ATOM   3812  H   THR A 238      -6.683  24.238  36.901  1.00 98.01           H  
ATOM   3813  CA  THR A 238      -5.061  23.010  36.240  1.00 98.01           C  
ATOM   3814  HA  THR A 238      -4.135  22.892  36.804  1.00 98.01           H  
ATOM   3815  C   THR A 238      -4.698  23.036  34.761  1.00 98.01           C  
ATOM   3816  CB  THR A 238      -5.957  21.800  36.536  1.00 98.01           C  
ATOM   3817  HB  THR A 238      -6.897  21.888  35.991  1.00 98.01           H  
ATOM   3818  O   THR A 238      -3.571  22.692  34.413  1.00 98.01           O  
ATOM   3819  CG2 THR A 238      -5.293  20.470  36.178  1.00 98.01           C  
ATOM   3820 HG21 THR A 238      -5.922  19.651  36.525  1.00 98.01           H  
ATOM   3821 HG22 THR A 238      -4.315  20.405  36.655  1.00 98.01           H  
ATOM   3822 HG23 THR A 238      -5.182  20.389  35.097  1.00 98.01           H  
ATOM   3823  OG1 THR A 238      -6.227  21.752  37.915  1.00 98.01           O  
ATOM   3824  HG1 THR A 238      -7.047  22.234  38.050  1.00 98.01           H  
ATOM   3825  N   LEU A 239      -5.613  23.497  33.900  1.00 98.20           N  
ATOM   3826  H   LEU A 239      -6.529  23.744  34.249  1.00 98.20           H  
ATOM   3827  CA  LEU A 239      -5.364  23.630  32.466  1.00 98.20           C  
ATOM   3828  HA  LEU A 239      -5.091  22.649  32.075  1.00 98.20           H  
ATOM   3829  C   LEU A 239      -4.187  24.573  32.195  1.00 98.20           C  
ATOM   3830  CB  LEU A 239      -6.656  24.103  31.771  1.00 98.20           C  
ATOM   3831  HB2 LEU A 239      -6.988  25.037  32.224  1.00 98.20           H  
ATOM   3832  HB3 LEU A 239      -7.432  23.356  31.939  1.00 98.20           H  
ATOM   3833  O   LEU A 239      -3.266  24.219  31.464  1.00 98.20           O  
ATOM   3834  CG  LEU A 239      -6.504  24.326  30.252  1.00 98.20           C  
ATOM   3835  HG  LEU A 239      -5.823  25.158  30.074  1.00 98.20           H  
ATOM   3836  CD1 LEU A 239      -5.953  23.085  29.557  1.00 98.20           C  
ATOM   3837 HD11 LEU A 239      -6.101  23.152  28.479  1.00 98.20           H  
ATOM   3838 HD12 LEU A 239      -6.437  22.187  29.941  1.00 98.20           H  
ATOM   3839 HD13 LEU A 239      -4.884  23.003  29.754  1.00 98.20           H  
ATOM   3840  CD2 LEU A 239      -7.849  24.676  29.624  1.00 98.20           C  
ATOM   3841 HD21 LEU A 239      -8.526  23.824  29.693  1.00 98.20           H  
ATOM   3842 HD22 LEU A 239      -7.713  24.932  28.573  1.00 98.20           H  
ATOM   3843 HD23 LEU A 239      -8.297  25.526  30.138  1.00 98.20           H  
ATOM   3844  N   LYS A 240      -4.175  25.752  32.828  1.00 98.25           N  
ATOM   3845  H   LYS A 240      -4.961  25.983  33.420  1.00 98.25           H  
ATOM   3846  CA  LYS A 240      -3.097  26.734  32.661  1.00 98.25           C  
ATOM   3847  HA  LYS A 240      -3.014  26.969  31.600  1.00 98.25           H  
ATOM   3848  C   LYS A 240      -1.738  26.163  33.078  1.00 98.25           C  
ATOM   3849  CB  LYS A 240      -3.454  28.009  33.437  1.00 98.25           C  
ATOM   3850  HB2 LYS A 240      -4.492  28.266  33.224  1.00 98.25           H  
ATOM   3851  HB3 LYS A 240      -3.358  27.826  34.507  1.00 98.25           H  
ATOM   3852  O   LYS A 240      -0.763  26.372  32.362  1.00 98.25           O  
ATOM   3853  CG  LYS A 240      -2.582  29.203  33.026  1.00 98.25           C  
ATOM   3854  HG2 LYS A 240      -2.708  29.387  31.959  1.00 98.25           H  
ATOM   3855  HG3 LYS A 240      -1.534  28.978  33.226  1.00 98.25           H  
ATOM   3856  CD  LYS A 240      -2.985  30.459  33.810  1.00 98.25           C  
ATOM   3857  HD2 LYS A 240      -2.805  30.284  34.871  1.00 98.25           H  
ATOM   3858  HD3 LYS A 240      -4.045  30.657  33.655  1.00 98.25           H  
ATOM   3859  CE  LYS A 240      -2.160  31.661  33.335  1.00 98.25           C  
ATOM   3860  HE2 LYS A 240      -2.378  31.840  32.282  1.00 98.25           H  
ATOM   3861  HE3 LYS A 240      -1.103  31.406  33.414  1.00 98.25           H  
ATOM   3862  NZ  LYS A 240      -2.447  32.879  34.136  1.00 98.25           N  
ATOM   3863  HZ1 LYS A 240      -1.887  33.654  33.810  1.00 98.25           H  
ATOM   3864  HZ2 LYS A 240      -3.422  33.135  34.071  1.00 98.25           H  
ATOM   3865  HZ3 LYS A 240      -2.218  32.723  35.107  1.00 98.25           H  
ATOM   3866  N   ARG A 241      -1.680  25.428  34.196  1.00 98.00           N  
ATOM   3867  H   ARG A 241      -2.529  25.310  34.730  1.00 98.00           H  
ATOM   3868  CA  ARG A 241      -0.447  24.787  34.679  1.00 98.00           C  
ATOM   3869  HA  ARG A 241       0.349  25.530  34.705  1.00 98.00           H  
ATOM   3870  C   ARG A 241       0.043  23.700  33.721  1.00 98.00           C  
ATOM   3871  CB  ARG A 241      -0.659  24.248  36.102  1.00 98.00           C  
ATOM   3872  HB2 ARG A 241      -1.413  23.460  36.080  1.00 98.00           H  
ATOM   3873  HB3 ARG A 241      -1.019  25.055  36.739  1.00 98.00           H  
ATOM   3874  O   ARG A 241       1.192  23.752  33.308  1.00 98.00           O  
ATOM   3875  CG  ARG A 241       0.653  23.699  36.690  1.00 98.00           C  
ATOM   3876  HG2 ARG A 241       1.032  22.894  36.060  1.00 98.00           H  
ATOM   3877  HG3 ARG A 241       1.397  24.495  36.706  1.00 98.00           H  
ATOM   3878  CD  ARG A 241       0.479  23.164  38.116  1.00 98.00           C  
ATOM   3879  HD2 ARG A 241       1.460  22.861  38.481  1.00 98.00           H  
ATOM   3880  HD3 ARG A 241       0.107  23.972  38.746  1.00 98.00           H  
ATOM   3881  NE  ARG A 241      -0.419  21.994  38.146  1.00 98.00           N  
ATOM   3882  HE  ARG A 241      -0.208  21.296  37.448  1.00 98.00           H  
ATOM   3883  NH1 ARG A 241      -1.556  22.477  40.088  1.00 98.00           N  
ATOM   3884 HH11 ARG A 241      -0.900  23.225  40.260  1.00 98.00           H  
ATOM   3885 HH12 ARG A 241      -2.236  22.217  40.788  1.00 98.00           H  
ATOM   3886  NH2 ARG A 241      -2.128  20.688  38.890  1.00 98.00           N  
ATOM   3887 HH21 ARG A 241      -1.917  20.041  38.144  1.00 98.00           H  
ATOM   3888 HH22 ARG A 241      -2.843  20.477  39.571  1.00 98.00           H  
ATOM   3889  CZ  ARG A 241      -1.360  21.730  39.036  1.00 98.00           C  
ATOM   3890  N   LYS A 242      -0.828  22.773  33.313  1.00 97.91           N  
ATOM   3891  H   LYS A 242      -1.772  22.808  33.671  1.00 97.91           H  
ATOM   3892  CA  LYS A 242      -0.446  21.670  32.417  1.00 97.91           C  
ATOM   3893  HA  LYS A 242       0.427  21.160  32.824  1.00 97.91           H  
ATOM   3894  C   LYS A 242      -0.023  22.144  31.024  1.00 97.91           C  
ATOM   3895  CB  LYS A 242      -1.587  20.658  32.306  1.00 97.91           C  
ATOM   3896  HB2 LYS A 242      -2.514  21.174  32.057  1.00 97.91           H  
ATOM   3897  HB3 LYS A 242      -1.331  19.971  31.500  1.00 97.91           H  
ATOM   3898  O   LYS A 242       0.898  21.589  30.445  1.00 97.91           O  
ATOM   3899  CG  LYS A 242      -1.775  19.836  33.585  1.00 97.91           C  
ATOM   3900  HG2 LYS A 242      -0.814  19.412  33.876  1.00 97.91           H  
ATOM   3901  HG3 LYS A 242      -2.141  20.468  34.393  1.00 97.91           H  
ATOM   3902  CD  LYS A 242      -2.765  18.694  33.325  1.00 97.91           C  
ATOM   3903  HD2 LYS A 242      -3.754  19.103  33.116  1.00 97.91           H  
ATOM   3904  HD3 LYS A 242      -2.419  18.125  32.462  1.00 97.91           H  
ATOM   3905  CE  LYS A 242      -2.810  17.776  34.549  1.00 97.91           C  
ATOM   3906  HE2 LYS A 242      -3.288  18.310  35.371  1.00 97.91           H  
ATOM   3907  HE3 LYS A 242      -1.783  17.558  34.839  1.00 97.91           H  
ATOM   3908  NZ  LYS A 242      -3.523  16.509  34.257  1.00 97.91           N  
ATOM   3909  HZ1 LYS A 242      -3.515  15.907  35.068  1.00 97.91           H  
ATOM   3910  HZ2 LYS A 242      -3.047  16.020  33.512  1.00 97.91           H  
ATOM   3911  HZ3 LYS A 242      -4.479  16.688  33.986  1.00 97.91           H  
ATOM   3912  N   LEU A 243      -0.650  23.194  30.488  1.00 97.91           N  
ATOM   3913  H   LEU A 243      -1.440  23.596  30.971  1.00 97.91           H  
ATOM   3914  CA  LEU A 243      -0.187  23.794  29.230  1.00 97.91           C  
ATOM   3915  HA  LEU A 243      -0.066  23.008  28.485  1.00 97.91           H  
ATOM   3916  C   LEU A 243       1.197  24.436  29.377  1.00 97.91           C  
ATOM   3917  CB  LEU A 243      -1.206  24.825  28.724  1.00 97.91           C  
ATOM   3918  HB2 LEU A 243      -1.429  25.523  29.531  1.00 97.91           H  
ATOM   3919  HB3 LEU A 243      -0.748  25.389  27.912  1.00 97.91           H  
ATOM   3920  O   LEU A 243       2.012  24.317  28.468  1.00 97.91           O  
ATOM   3921  CG  LEU A 243      -2.514  24.207  28.205  1.00 97.91           C  
ATOM   3922  HG  LEU A 243      -2.983  23.637  29.006  1.00 97.91           H  
ATOM   3923  CD1 LEU A 243      -3.460  25.336  27.785  1.00 97.91           C  
ATOM   3924 HD11 LEU A 243      -3.641  25.993  28.636  1.00 97.91           H  
ATOM   3925 HD12 LEU A 243      -3.015  25.901  26.966  1.00 97.91           H  
ATOM   3926 HD13 LEU A 243      -4.410  24.913  27.459  1.00 97.91           H  
ATOM   3927  CD2 LEU A 243      -2.297  23.260  27.025  1.00 97.91           C  
ATOM   3928 HD21 LEU A 243      -3.246  23.006  26.552  1.00 97.91           H  
ATOM   3929 HD22 LEU A 243      -1.832  22.335  27.367  1.00 97.91           H  
ATOM   3930 HD23 LEU A 243      -1.631  23.718  26.295  1.00 97.91           H  
ATOM   3931  N   ALA A 244       1.478  25.071  30.520  1.00 97.65           N  
ATOM   3932  H   ALA A 244       0.774  25.137  31.241  1.00 97.65           H  
ATOM   3933  CA  ALA A 244       2.803  25.617  30.798  1.00 97.65           C  
ATOM   3934  HA  ALA A 244       3.101  26.240  29.956  1.00 97.65           H  
ATOM   3935  C   ALA A 244       3.866  24.510  30.935  1.00 97.65           C  
ATOM   3936  CB  ALA A 244       2.728  26.506  32.046  1.00 97.65           C  
ATOM   3937  HB1 ALA A 244       3.697  26.980  32.204  1.00 97.65           H  
ATOM   3938  HB2 ALA A 244       1.971  27.277  31.903  1.00 97.65           H  
ATOM   3939  HB3 ALA A 244       2.482  25.908  32.924  1.00 97.65           H  
ATOM   3940  O   ALA A 244       4.985  24.697  30.466  1.00 97.65           O  
ATOM   3941  N   GLU A 245       3.508  23.353  31.505  1.00 96.86           N  
ATOM   3942  H   GLU A 245       2.594  23.290  31.931  1.00 96.86           H  
ATOM   3943  CA  GLU A 245       4.357  22.149  31.532  1.00 96.86           C  
ATOM   3944  HA  GLU A 245       5.320  22.397  31.979  1.00 96.86           H  
ATOM   3945  C   GLU A 245       4.657  21.629  30.110  1.00 96.86           C  
ATOM   3946  CB  GLU A 245       3.695  21.049  32.391  1.00 96.86           C  
ATOM   3947  HB2 GLU A 245       4.244  20.117  32.258  1.00 96.86           H  
ATOM   3948  HB3 GLU A 245       2.680  20.891  32.025  1.00 96.86           H  
ATOM   3949  O   GLU A 245       5.778  21.214  29.838  1.00 96.86           O  
ATOM   3950  CG  GLU A 245       3.648  21.365  33.902  1.00 96.86           C  
ATOM   3951  HG2 GLU A 245       4.651  21.247  34.311  1.00 96.86           H  
ATOM   3952  HG3 GLU A 245       3.366  22.409  34.039  1.00 96.86           H  
ATOM   3953  CD  GLU A 245       2.657  20.493  34.711  1.00 96.86           C  
ATOM   3954  OE1 GLU A 245       2.448  20.800  35.911  1.00 96.86           O  
ATOM   3955  OE2 GLU A 245       2.004  19.587  34.143  1.00 96.86           O  
ATOM   3956  N   GLU A 246       3.709  21.738  29.170  1.00 93.96           N  
ATOM   3957  H   GLU A 246       2.784  22.016  29.465  1.00 93.96           H  
ATOM   3958  CA  GLU A 246       3.920  21.461  27.734  1.00 93.96           C  
ATOM   3959  HA  GLU A 246       4.608  20.619  27.651  1.00 93.96           H  
ATOM   3960  C   GLU A 246       4.598  22.628  26.971  1.00 93.96           C  
ATOM   3961  CB  GLU A 246       2.593  21.040  27.065  1.00 93.96           C  
ATOM   3962  HB2 GLU A 246       2.755  20.971  25.989  1.00 93.96           H  
ATOM   3963  HB3 GLU A 246       1.842  21.808  27.246  1.00 93.96           H  
ATOM   3964  O   GLU A 246       4.652  22.634  25.737  1.00 93.96           O  
ATOM   3965  CG  GLU A 246       2.052  19.673  27.534  1.00 93.96           C  
ATOM   3966  HG2 GLU A 246       1.826  19.726  28.600  1.00 93.96           H  
ATOM   3967  HG3 GLU A 246       2.831  18.924  27.391  1.00 93.96           H  
ATOM   3968  CD  GLU A 246       0.784  19.223  26.774  1.00 93.96           C  
ATOM   3969  OE1 GLU A 246       0.216  18.146  27.081  1.00 93.96           O  
ATOM   3970  OE2 GLU A 246       0.301  19.959  25.887  1.00 93.96           O  
ATOM   3971  N   GLY A 247       5.104  23.646  27.676  1.00 94.56           N  
ATOM   3972  H   GLY A 247       5.058  23.591  28.684  1.00 94.56           H  
ATOM   3973  CA  GLY A 247       5.813  24.782  27.079  1.00 94.56           C  
ATOM   3974  HA2 GLY A 247       6.619  24.407  26.448  1.00 94.56           H  
ATOM   3975  HA3 GLY A 247       6.249  25.374  27.884  1.00 94.56           H  
ATOM   3976  C   GLY A 247       4.925  25.703  26.237  1.00 94.56           C  
ATOM   3977  O   GLY A 247       5.391  26.307  25.269  1.00 94.56           O  
ATOM   3978  N   THR A 248       3.630  25.797  26.550  1.00 96.41           N  
ATOM   3979  H   THR A 248       3.285  25.256  27.330  1.00 96.41           H  
ATOM   3980  CA  THR A 248       2.671  26.614  25.797  1.00 96.41           C  
ATOM   3981  HA  THR A 248       3.221  27.424  25.318  1.00 96.41           H  
ATOM   3982  C   THR A 248       1.635  27.292  26.701  1.00 96.41           C  
ATOM   3983  CB  THR A 248       2.047  25.757  24.680  1.00 96.41           C  
ATOM   3984  HB  THR A 248       2.849  25.202  24.192  1.00 96.41           H  
ATOM   3985  O   THR A 248       1.652  27.179  27.924  1.00 96.41           O  
ATOM   3986  CG2 THR A 248       1.009  24.748  25.163  1.00 96.41           C  
ATOM   3987 HG21 THR A 248       0.654  24.160  24.317  1.00 96.41           H  
ATOM   3988 HG22 THR A 248       1.466  24.067  25.882  1.00 96.41           H  
ATOM   3989 HG23 THR A 248       0.168  25.259  25.631  1.00 96.41           H  
ATOM   3990  OG1 THR A 248       1.456  26.580  23.693  1.00 96.41           O  
ATOM   3991  HG1 THR A 248       2.140  27.183  23.392  1.00 96.41           H  
ATOM   3992  N   SER A 249       0.720  28.054  26.109  1.00 97.96           N  
ATOM   3993  H   SER A 249       0.719  28.100  25.100  1.00 97.96           H  
ATOM   3994  CA  SER A 249      -0.371  28.713  26.820  1.00 97.96           C  
ATOM   3995  HA  SER A 249      -0.557  28.178  27.752  1.00 97.96           H  
ATOM   3996  C   SER A 249      -1.653  28.670  25.996  1.00 97.96           C  
ATOM   3997  CB  SER A 249       0.021  30.155  27.173  1.00 97.96           C  
ATOM   3998  HB2 SER A 249       1.039  30.176  27.564  1.00 97.96           H  
ATOM   3999  HB3 SER A 249      -0.654  30.519  27.948  1.00 97.96           H  
ATOM   4000  O   SER A 249      -1.621  28.520  24.775  1.00 97.96           O  
ATOM   4001  OG  SER A 249      -0.078  31.012  26.053  1.00 97.96           O  
ATOM   4002  HG  SER A 249       0.752  30.978  25.572  1.00 97.96           H  
ATOM   4003  N   PHE A 250      -2.803  28.848  26.651  1.00 98.14           N  
ATOM   4004  H   PHE A 250      -2.786  28.923  27.658  1.00 98.14           H  
ATOM   4005  CA  PHE A 250      -4.085  28.948  25.948  1.00 98.14           C  
ATOM   4006  HA  PHE A 250      -4.290  28.002  25.445  1.00 98.14           H  
ATOM   4007  C   PHE A 250      -4.063  30.034  24.862  1.00 98.14           C  
ATOM   4008  CB  PHE A 250      -5.200  29.212  26.966  1.00 98.14           C  
ATOM   4009  HB2 PHE A 250      -5.323  28.309  27.563  1.00 98.14           H  
ATOM   4010  HB3 PHE A 250      -4.901  30.024  27.629  1.00 98.14           H  
ATOM   4011  O   PHE A 250      -4.520  29.789  23.751  1.00 98.14           O  
ATOM   4012  CG  PHE A 250      -6.528  29.567  26.328  1.00 98.14           C  
ATOM   4013  CD1 PHE A 250      -6.911  30.917  26.182  1.00 98.14           C  
ATOM   4014  HD1 PHE A 250      -6.275  31.707  26.553  1.00 98.14           H  
ATOM   4015  CD2 PHE A 250      -7.342  28.548  25.802  1.00 98.14           C  
ATOM   4016  HD2 PHE A 250      -7.049  27.512  25.890  1.00 98.14           H  
ATOM   4017  CE1 PHE A 250      -8.097  31.244  25.502  1.00 98.14           C  
ATOM   4018  HE1 PHE A 250      -8.380  32.276  25.353  1.00 98.14           H  
ATOM   4019  CE2 PHE A 250      -8.524  28.881  25.122  1.00 98.14           C  
ATOM   4020  HE2 PHE A 250      -9.138  28.107  24.686  1.00 98.14           H  
ATOM   4021  CZ  PHE A 250      -8.896  30.223  24.965  1.00 98.14           C  
ATOM   4022  HZ  PHE A 250      -9.786  30.467  24.404  1.00 98.14           H  
ATOM   4023  N   SER A 251      -3.486  31.204  25.157  1.00 97.46           N  
ATOM   4024  H   SER A 251      -3.087  31.339  26.075  1.00 97.46           H  
ATOM   4025  CA  SER A 251      -3.394  32.318  24.208  1.00 97.46           C  
ATOM   4026  HA  SER A 251      -4.397  32.577  23.867  1.00 97.46           H  
ATOM   4027  C   SER A 251      -2.555  31.969  22.976  1.00 97.46           C  
ATOM   4028  CB  SER A 251      -2.784  33.542  24.895  1.00 97.46           C  
ATOM   4029  HB2 SER A 251      -1.762  33.316  25.199  1.00 97.46           H  
ATOM   4030  HB3 SER A 251      -2.765  34.373  24.190  1.00 97.46           H  
ATOM   4031  O   SER A 251      -2.933  32.333  21.862  1.00 97.46           O  
ATOM   4032  OG  SER A 251      -3.545  33.908  26.034  1.00 97.46           O  
ATOM   4033  HG  SER A 251      -3.158  34.708  26.398  1.00 97.46           H  
ATOM   4034  N   ASP A 252      -1.456  31.230  23.157  1.00 96.63           N  
ATOM   4035  H   ASP A 252      -1.189  30.963  24.093  1.00 96.63           H  
ATOM   4036  CA  ASP A 252      -0.598  30.800  22.048  1.00 96.63           C  
ATOM   4037  HA  ASP A 252      -0.372  31.661  21.420  1.00 96.63           H  
ATOM   4038  C   ASP A 252      -1.295  29.756  21.172  1.00 96.63           C  
ATOM   4039  CB  ASP A 252       0.728  30.232  22.572  1.00 96.63           C  
ATOM   4040  HB2 ASP A 252       1.324  29.889  21.726  1.00 96.63           H  
ATOM   4041  HB3 ASP A 252       0.525  29.374  23.212  1.00 96.63           H  
ATOM   4042  O   ASP A 252      -1.257  29.855  19.943  1.00 96.63           O  
ATOM   4043  CG  ASP A 252       1.538  31.269  23.342  1.00 96.63           C  
ATOM   4044  OD1 ASP A 252       1.607  32.428  22.876  1.00 96.63           O  
ATOM   4045  OD2 ASP A 252       2.018  30.897  24.436  1.00 96.63           O  
ATOM   4046  N   ILE A 253      -1.983  28.788  21.789  1.00 97.50           N  
ATOM   4047  H   ILE A 253      -1.956  28.751  22.798  1.00 97.50           H  
ATOM   4048  CA  ILE A 253      -2.759  27.775  21.061  1.00 97.50           C  
ATOM   4049  HA  ILE A 253      -2.107  27.316  20.317  1.00 97.50           H  
ATOM   4050  C   ILE A 253      -3.915  28.436  20.305  1.00 97.50           C  
ATOM   4051  CB  ILE A 253      -3.270  26.660  22.000  1.00 97.50           C  
ATOM   4052  HB  ILE A 253      -3.920  27.099  22.757  1.00 97.50           H  
ATOM   4053  O   ILE A 253      -4.139  28.126  19.137  1.00 97.50           O  
ATOM   4054  CG1 ILE A 253      -2.099  25.933  22.692  1.00 97.50           C  
ATOM   4055 HG12 ILE A 253      -1.551  25.345  21.955  1.00 97.50           H  
ATOM   4056 HG13 ILE A 253      -1.398  26.653  23.113  1.00 97.50           H  
ATOM   4057  CG2 ILE A 253      -4.069  25.636  21.171  1.00 97.50           C  
ATOM   4058 HG21 ILE A 253      -3.448  25.262  20.357  1.00 97.50           H  
ATOM   4059 HG22 ILE A 253      -4.374  24.783  21.777  1.00 97.50           H  
ATOM   4060 HG23 ILE A 253      -4.969  26.087  20.754  1.00 97.50           H  
ATOM   4061  CD1 ILE A 253      -2.554  25.020  23.833  1.00 97.50           C  
ATOM   4062 HD11 ILE A 253      -3.163  24.197  23.460  1.00 97.50           H  
ATOM   4063 HD12 ILE A 253      -1.668  24.591  24.303  1.00 97.50           H  
ATOM   4064 HD13 ILE A 253      -3.115  25.593  24.571  1.00 97.50           H  
ATOM   4065  N   TYR A 254      -4.609  29.383  20.936  1.00 97.39           N  
ATOM   4066  H   TYR A 254      -4.384  29.575  21.902  1.00 97.39           H  
ATOM   4067  CA  TYR A 254      -5.713  30.124  20.334  1.00 97.39           C  
ATOM   4068  HA  TYR A 254      -6.467  29.413  19.995  1.00 97.39           H  
ATOM   4069  C   TYR A 254      -5.276  30.925  19.108  1.00 97.39           C  
ATOM   4070  CB  TYR A 254      -6.326  31.037  21.398  1.00 97.39           C  
ATOM   4071  HB2 TYR A 254      -5.567  31.729  21.764  1.00 97.39           H  
ATOM   4072  HB3 TYR A 254      -6.642  30.427  22.244  1.00 97.39           H  
ATOM   4073  O   TYR A 254      -5.892  30.822  18.042  1.00 97.39           O  
ATOM   4074  CG  TYR A 254      -7.527  31.820  20.920  1.00 97.39           C  
ATOM   4075  CD1 TYR A 254      -7.457  33.219  20.768  1.00 97.39           C  
ATOM   4076  HD1 TYR A 254      -6.524  33.734  20.943  1.00 97.39           H  
ATOM   4077  CD2 TYR A 254      -8.736  31.141  20.688  1.00 97.39           C  
ATOM   4078  HD2 TYR A 254      -8.793  30.071  20.819  1.00 97.39           H  
ATOM   4079  CE1 TYR A 254      -8.626  33.950  20.481  1.00 97.39           C  
ATOM   4080  HE1 TYR A 254      -8.603  35.030  20.446  1.00 97.39           H  
ATOM   4081  CE2 TYR A 254      -9.894  31.863  20.364  1.00 97.39           C  
ATOM   4082  HE2 TYR A 254     -10.841  31.363  20.226  1.00 97.39           H  
ATOM   4083  OH  TYR A 254     -11.020  33.941  20.242  1.00 97.39           O  
ATOM   4084  HH  TYR A 254     -10.953  34.887  20.390  1.00 97.39           H  
ATOM   4085  CZ  TYR A 254      -9.851  33.267  20.332  1.00 97.39           C  
ATOM   4086  N   LEU A 255      -4.177  31.676  19.232  1.00 96.47           N  
ATOM   4087  H   LEU A 255      -3.715  31.718  20.129  1.00 96.47           H  
ATOM   4088  CA  LEU A 255      -3.598  32.404  18.109  1.00 96.47           C  
ATOM   4089  HA  LEU A 255      -4.374  33.044  17.689  1.00 96.47           H  
ATOM   4090  C   LEU A 255      -3.150  31.440  17.003  1.00 96.47           C  
ATOM   4091  CB  LEU A 255      -2.441  33.280  18.619  1.00 96.47           C  
ATOM   4092  HB2 LEU A 255      -2.825  33.956  19.383  1.00 96.47           H  
ATOM   4093  HB3 LEU A 255      -1.697  32.637  19.089  1.00 96.47           H  
ATOM   4094  O   LEU A 255      -3.478  31.665  15.841  1.00 96.47           O  
ATOM   4095  CG  LEU A 255      -1.750  34.107  17.518  1.00 96.47           C  
ATOM   4096  HG  LEU A 255      -1.342  33.441  16.758  1.00 96.47           H  
ATOM   4097  CD1 LEU A 255      -2.700  35.101  16.841  1.00 96.47           C  
ATOM   4098 HD11 LEU A 255      -3.490  34.561  16.319  1.00 96.47           H  
ATOM   4099 HD12 LEU A 255      -2.152  35.689  16.105  1.00 96.47           H  
ATOM   4100 HD13 LEU A 255      -3.142  35.761  17.587  1.00 96.47           H  
ATOM   4101  CD2 LEU A 255      -0.592  34.899  18.126  1.00 96.47           C  
ATOM   4102 HD21 LEU A 255      -0.965  35.562  18.906  1.00 96.47           H  
ATOM   4103 HD22 LEU A 255       0.126  34.208  18.566  1.00 96.47           H  
ATOM   4104 HD23 LEU A 255      -0.095  35.486  17.353  1.00 96.47           H  
ATOM   4105  N   SER A 256      -2.452  30.356  17.359  1.00 95.59           N  
ATOM   4106  H   SER A 256      -2.229  30.229  18.335  1.00 95.59           H  
ATOM   4107  CA  SER A 256      -1.992  29.339  16.407  1.00 95.59           C  
ATOM   4108  HA  SER A 256      -1.327  29.811  15.683  1.00 95.59           H  
ATOM   4109  C   SER A 256      -3.148  28.718  15.625  1.00 95.59           C  
ATOM   4110  CB  SER A 256      -1.203  28.248  17.138  1.00 95.59           C  
ATOM   4111  HB2 SER A 256      -1.827  27.796  17.909  1.00 95.59           H  
ATOM   4112  HB3 SER A 256      -0.325  28.690  17.609  1.00 95.59           H  
ATOM   4113  O   SER A 256      -3.096  28.689  14.400  1.00 95.59           O  
ATOM   4114  OG  SER A 256      -0.798  27.250  16.221  1.00 95.59           O  
ATOM   4115  HG  SER A 256      -0.241  26.613  16.674  1.00 95.59           H  
ATOM   4116  N   ALA A 257      -4.222  28.288  16.294  1.00 96.67           N  
ATOM   4117  H   ALA A 257      -4.215  28.342  17.303  1.00 96.67           H  
ATOM   4118  CA  ALA A 257      -5.398  27.695  15.657  1.00 96.67           C  
ATOM   4119  HA  ALA A 257      -5.103  26.806  15.100  1.00 96.67           H  
ATOM   4120  C   ALA A 257      -6.053  28.654  14.651  1.00 96.67           C  
ATOM   4121  CB  ALA A 257      -6.374  27.267  16.758  1.00 96.67           C  
ATOM   4122  HB1 ALA A 257      -6.640  28.125  17.376  1.00 96.67           H  
ATOM   4123  HB2 ALA A 257      -5.914  26.505  17.387  1.00 96.67           H  
ATOM   4124  HB3 ALA A 257      -7.276  26.852  16.308  1.00 96.67           H  
ATOM   4125  O   ALA A 257      -6.285  28.288  13.496  1.00 96.67           O  
ATOM   4126  N   ARG A 258      -6.275  29.914  15.048  1.00 96.90           N  
ATOM   4127  H   ARG A 258      -6.045  30.160  16.000  1.00 96.90           H  
ATOM   4128  CA  ARG A 258      -6.855  30.935  14.161  1.00 96.90           C  
ATOM   4129  HA  ARG A 258      -7.779  30.546  13.733  1.00 96.90           H  
ATOM   4130  C   ARG A 258      -5.955  31.261  12.970  1.00 96.90           C  
ATOM   4131  CB  ARG A 258      -7.173  32.199  14.968  1.00 96.90           C  
ATOM   4132  HB2 ARG A 258      -7.358  33.014  14.268  1.00 96.90           H  
ATOM   4133  HB3 ARG A 258      -6.323  32.469  15.595  1.00 96.90           H  
ATOM   4134  O   ARG A 258      -6.453  31.379  11.850  1.00 96.90           O  
ATOM   4135  CG  ARG A 258      -8.428  32.017  15.830  1.00 96.90           C  
ATOM   4136  HG2 ARG A 258      -8.280  31.219  16.558  1.00 96.90           H  
ATOM   4137  HG3 ARG A 258      -9.262  31.752  15.179  1.00 96.90           H  
ATOM   4138  CD  ARG A 258      -8.757  33.319  16.562  1.00 96.90           C  
ATOM   4139  HD2 ARG A 258      -8.060  33.451  17.390  1.00 96.90           H  
ATOM   4140  HD3 ARG A 258      -8.642  34.146  15.861  1.00 96.90           H  
ATOM   4141  NE  ARG A 258     -10.139  33.305  17.063  1.00 96.90           N  
ATOM   4142  HE  ARG A 258     -10.664  32.449  16.952  1.00 96.90           H  
ATOM   4143  NH1 ARG A 258     -10.396  35.570  17.325  1.00 96.90           N  
ATOM   4144 HH11 ARG A 258      -9.469  35.679  16.938  1.00 96.90           H  
ATOM   4145 HH12 ARG A 258     -11.068  36.313  17.200  1.00 96.90           H  
ATOM   4146  NH2 ARG A 258     -12.124  34.215  17.684  1.00 96.90           N  
ATOM   4147 HH21 ARG A 258     -12.492  33.285  17.828  1.00 96.90           H  
ATOM   4148 HH22 ARG A 258     -12.670  35.021  17.951  1.00 96.90           H  
ATOM   4149  CZ  ARG A 258     -10.872  34.358  17.362  1.00 96.90           C  
ATOM   4150  N   MET A 259      -4.646  31.381  13.194  1.00 95.62           N  
ATOM   4151  H   MET A 259      -4.312  31.273  14.140  1.00 95.62           H  
ATOM   4152  CA  MET A 259      -3.668  31.654  12.136  1.00 95.62           C  
ATOM   4153  HA  MET A 259      -4.023  32.494  11.539  1.00 95.62           H  
ATOM   4154  C   MET A 259      -3.519  30.476  11.166  1.00 95.62           C  
ATOM   4155  CB  MET A 259      -2.312  32.032  12.754  1.00 95.62           C  
ATOM   4156  HB2 MET A 259      -2.023  31.284  13.492  1.00 95.62           H  
ATOM   4157  HB3 MET A 259      -1.550  32.042  11.975  1.00 95.62           H  
ATOM   4158  O   MET A 259      -3.479  30.695   9.957  1.00 95.62           O  
ATOM   4159  CG  MET A 259      -2.329  33.416  13.412  1.00 95.62           C  
ATOM   4160  HG2 MET A 259      -1.351  33.590  13.861  1.00 95.62           H  
ATOM   4161  HG3 MET A 259      -3.061  33.421  14.219  1.00 95.62           H  
ATOM   4162  SD  MET A 259      -2.694  34.797  12.291  1.00 95.62           S  
ATOM   4163  CE  MET A 259      -4.295  35.291  12.961  1.00 95.62           C  
ATOM   4164  HE1 MET A 259      -4.138  35.639  13.982  1.00 95.62           H  
ATOM   4165  HE2 MET A 259      -4.980  34.443  12.960  1.00 95.62           H  
ATOM   4166  HE3 MET A 259      -4.713  36.099  12.361  1.00 95.62           H  
ATOM   4167  N   ASN A 260      -3.506  29.235  11.658  1.00 93.80           N  
ATOM   4168  H   ASN A 260      -3.518  29.107  12.660  1.00 93.80           H  
ATOM   4169  CA  ASN A 260      -3.467  28.043  10.807  1.00 93.80           C  
ATOM   4170  HA  ASN A 260      -2.625  28.134  10.120  1.00 93.80           H  
ATOM   4171  C   ASN A 260      -4.723  27.921   9.945  1.00 93.80           C  
ATOM   4172  CB  ASN A 260      -3.294  26.778  11.663  1.00 93.80           C  
ATOM   4173  HB2 ASN A 260      -4.129  26.097  11.498  1.00 93.80           H  
ATOM   4174  HB3 ASN A 260      -3.276  27.015  12.727  1.00 93.80           H  
ATOM   4175  O   ASN A 260      -4.630  27.680   8.742  1.00 93.80           O  
ATOM   4176  CG  ASN A 260      -2.040  26.028  11.290  1.00 93.80           C  
ATOM   4177  ND2 ASN A 260      -1.227  25.690  12.256  1.00 93.80           N  
ATOM   4178 HD21 ASN A 260      -0.450  25.107  11.980  1.00 93.80           H  
ATOM   4179 HD22 ASN A 260      -1.360  26.020  13.201  1.00 93.80           H  
ATOM   4180  OD1 ASN A 260      -1.777  25.760  10.135  1.00 93.80           O  
ATOM   4181  N   GLN A 261      -5.899  28.160  10.533  1.00 92.76           N  
ATOM   4182  H   GLN A 261      -5.939  28.290  11.534  1.00 92.76           H  
ATOM   4183  CA  GLN A 261      -7.141  28.175   9.768  1.00 92.76           C  
ATOM   4184  HA  GLN A 261      -7.234  27.212   9.267  1.00 92.76           H  
ATOM   4185  C   GLN A 261      -7.111  29.258   8.684  1.00 92.76           C  
ATOM   4186  CB  GLN A 261      -8.335  28.369  10.713  1.00 92.76           C  
ATOM   4187  HB2 GLN A 261      -8.310  27.611  11.496  1.00 92.76           H  
ATOM   4188  HB3 GLN A 261      -8.268  29.348  11.186  1.00 92.76           H  
ATOM   4189  O   GLN A 261      -7.521  29.003   7.553  1.00 92.76           O  
ATOM   4190  CG  GLN A 261      -9.669  28.269   9.956  1.00 92.76           C  
ATOM   4191  HG2 GLN A 261     -10.478  28.559  10.627  1.00 92.76           H  
ATOM   4192  HG3 GLN A 261      -9.690  28.986   9.136  1.00 92.76           H  
ATOM   4193  CD  GLN A 261      -9.970  26.875   9.401  1.00 92.76           C  
ATOM   4194  NE2 GLN A 261     -11.015  26.737   8.618  1.00 92.76           N  
ATOM   4195 HE21 GLN A 261     -11.617  27.525   8.425  1.00 92.76           H  
ATOM   4196 HE22 GLN A 261     -11.233  25.791   8.340  1.00 92.76           H  
ATOM   4197  OE1 GLN A 261      -9.295  25.888   9.637  1.00 92.76           O  
ATOM   4198  N   ALA A 262      -6.588  30.446   8.998  1.00 95.57           N  
ATOM   4199  H   ALA A 262      -6.282  30.615   9.946  1.00 95.57           H  
ATOM   4200  CA  ALA A 262      -6.440  31.510   8.015  1.00 95.57           C  
ATOM   4201  HA  ALA A 262      -7.420  31.727   7.591  1.00 95.57           H  
ATOM   4202  C   ALA A 262      -5.527  31.077   6.861  1.00 95.57           C  
ATOM   4203  CB  ALA A 262      -5.922  32.773   8.704  1.00 95.57           C  
ATOM   4204  HB1 ALA A 262      -4.944  32.597   9.152  1.00 95.57           H  
ATOM   4205  HB2 ALA A 262      -5.830  33.562   7.958  1.00 95.57           H  
ATOM   4206  HB3 ALA A 262      -6.621  33.087   9.479  1.00 95.57           H  
ATOM   4207  O   ALA A 262      -5.920  31.196   5.704  1.00 95.57           O  
ATOM   4208  N   ALA A 263      -4.352  30.517   7.163  1.00 90.20           N  
ATOM   4209  H   ALA A 263      -4.093  30.428   8.135  1.00 90.20           H  
ATOM   4210  CA  ALA A 263      -3.423  30.005   6.157  1.00 90.20           C  
ATOM   4211  HA  ALA A 263      -3.116  30.824   5.507  1.00 90.20           H  
ATOM   4212  C   ALA A 263      -4.076  28.935   5.268  1.00 90.20           C  
ATOM   4213  CB  ALA A 263      -2.181  29.468   6.877  1.00 90.20           C  
ATOM   4214  HB1 ALA A 263      -2.450  28.663   7.560  1.00 90.20           H  
ATOM   4215  HB2 ALA A 263      -1.469  29.084   6.146  1.00 90.20           H  
ATOM   4216  HB3 ALA A 263      -1.705  30.272   7.438  1.00 90.20           H  
ATOM   4217  O   ALA A 263      -3.979  29.004   4.045  1.00 90.20           O  
ATOM   4218  N   LYS A 264      -4.819  27.995   5.861  1.00 87.30           N  
ATOM   4219  H   LYS A 264      -4.835  27.972   6.870  1.00 87.30           H  
ATOM   4220  CA  LYS A 264      -5.555  26.962   5.123  1.00 87.30           C  
ATOM   4221  HA  LYS A 264      -4.849  26.421   4.492  1.00 87.30           H  
ATOM   4222  C   LYS A 264      -6.611  27.550   4.184  1.00 87.30           C  
ATOM   4223  CB  LYS A 264      -6.162  25.987   6.136  1.00 87.30           C  
ATOM   4224  HB2 LYS A 264      -6.849  26.519   6.793  1.00 87.30           H  
ATOM   4225  HB3 LYS A 264      -5.356  25.576   6.744  1.00 87.30           H  
ATOM   4226  O   LYS A 264      -6.663  27.164   3.021  1.00 87.30           O  
ATOM   4227  CG  LYS A 264      -6.909  24.838   5.450  1.00 87.30           C  
ATOM   4228  HG2 LYS A 264      -7.779  25.223   4.918  1.00 87.30           H  
ATOM   4229  HG3 LYS A 264      -6.244  24.341   4.744  1.00 87.30           H  
ATOM   4230  CD  LYS A 264      -7.369  23.839   6.509  1.00 87.30           C  
ATOM   4231  HD2 LYS A 264      -8.020  24.337   7.227  1.00 87.30           H  
ATOM   4232  HD3 LYS A 264      -6.491  23.459   7.033  1.00 87.30           H  
ATOM   4233  CE  LYS A 264      -8.111  22.679   5.850  1.00 87.30           C  
ATOM   4234  HE2 LYS A 264      -7.509  22.307   5.021  1.00 87.30           H  
ATOM   4235  HE3 LYS A 264      -9.059  23.041   5.451  1.00 87.30           H  
ATOM   4236  NZ  LYS A 264      -8.326  21.598   6.837  1.00 87.30           N  
ATOM   4237  HZ1 LYS A 264      -7.432  21.262   7.165  1.00 87.30           H  
ATOM   4238  HZ2 LYS A 264      -8.833  21.952   7.636  1.00 87.30           H  
ATOM   4239  HZ3 LYS A 264      -8.830  20.834   6.410  1.00 87.30           H  
ATOM   4240  N   LEU A 265      -7.441  28.479   4.664  1.00 90.48           N  
ATOM   4241  H   LEU A 265      -7.338  28.758   5.629  1.00 90.48           H  
ATOM   4242  CA  LEU A 265      -8.489  29.104   3.846  1.00 90.48           C  
ATOM   4243  HA  LEU A 265      -9.079  28.323   3.367  1.00 90.48           H  
ATOM   4244  C   LEU A 265      -7.904  29.953   2.712  1.00 90.48           C  
ATOM   4245  CB  LEU A 265      -9.403  29.971   4.727  1.00 90.48           C  
ATOM   4246  HB2 LEU A 265      -8.782  30.685   5.268  1.00 90.48           H  
ATOM   4247  HB3 LEU A 265     -10.064  30.535   4.068  1.00 90.48           H  
ATOM   4248  O   LEU A 265      -8.423  29.914   1.599  1.00 90.48           O  
ATOM   4249  CG  LEU A 265     -10.280  29.209   5.734  1.00 90.48           C  
ATOM   4250  HG  LEU A 265      -9.661  28.585   6.378  1.00 90.48           H  
ATOM   4251  CD1 LEU A 265     -11.027  30.223   6.606  1.00 90.48           C  
ATOM   4252 HD11 LEU A 265     -11.666  29.703   7.320  1.00 90.48           H  
ATOM   4253 HD12 LEU A 265     -10.305  30.820   7.163  1.00 90.48           H  
ATOM   4254 HD13 LEU A 265     -11.631  30.883   5.983  1.00 90.48           H  
ATOM   4255  CD2 LEU A 265     -11.314  28.302   5.064  1.00 90.48           C  
ATOM   4256 HD21 LEU A 265     -10.813  27.544   4.462  1.00 90.48           H  
ATOM   4257 HD22 LEU A 265     -11.903  27.791   5.825  1.00 90.48           H  
ATOM   4258 HD23 LEU A 265     -11.980  28.883   4.426  1.00 90.48           H  
ATOM   4259  N   LEU A 266      -6.820  30.686   2.984  1.00 88.97           N  
ATOM   4260  H   LEU A 266      -6.459  30.686   3.927  1.00 88.97           H  
ATOM   4261  CA  LEU A 266      -6.102  31.454   1.966  1.00 88.97           C  
ATOM   4262  HA  LEU A 266      -6.808  32.092   1.434  1.00 88.97           H  
ATOM   4263  C   LEU A 266      -5.474  30.532   0.919  1.00 88.97           C  
ATOM   4264  CB  LEU A 266      -5.020  32.326   2.627  1.00 88.97           C  
ATOM   4265  HB2 LEU A 266      -4.399  32.767   1.848  1.00 88.97           H  
ATOM   4266  HB3 LEU A 266      -4.384  31.679   3.231  1.00 88.97           H  
ATOM   4267  O   LEU A 266      -5.522  30.863  -0.260  1.00 88.97           O  
ATOM   4268  CG  LEU A 266      -5.571  33.458   3.508  1.00 88.97           C  
ATOM   4269  HG  LEU A 266      -6.342  33.061   4.169  1.00 88.97           H  
ATOM   4270  CD1 LEU A 266      -4.444  34.043   4.358  1.00 88.97           C  
ATOM   4271 HD11 LEU A 266      -3.664  34.451   3.715  1.00 88.97           H  
ATOM   4272 HD12 LEU A 266      -4.835  34.819   5.015  1.00 88.97           H  
ATOM   4273 HD13 LEU A 266      -4.015  33.250   4.971  1.00 88.97           H  
ATOM   4274  CD2 LEU A 266      -6.191  34.606   2.717  1.00 88.97           C  
ATOM   4275 HD21 LEU A 266      -5.405  35.124   2.168  1.00 88.97           H  
ATOM   4276 HD22 LEU A 266      -6.672  35.304   3.402  1.00 88.97           H  
ATOM   4277 HD23 LEU A 266      -6.937  34.228   2.018  1.00 88.97           H  
ATOM   4278  N   ARG A 267      -4.947  29.370   1.336  1.00 81.74           N  
ATOM   4279  H   ARG A 267      -4.893  29.199   2.330  1.00 81.74           H  
ATOM   4280  CA  ARG A 267      -4.375  28.370   0.427  1.00 81.74           C  
ATOM   4281  HA  ARG A 267      -3.672  28.889  -0.224  1.00 81.74           H  
ATOM   4282  C   ARG A 267      -5.415  27.753  -0.503  1.00 81.74           C  
ATOM   4283  CB  ARG A 267      -3.638  27.276   1.219  1.00 81.74           C  
ATOM   4284  HB2 ARG A 267      -2.954  27.744   1.926  1.00 81.74           H  
ATOM   4285  HB3 ARG A 267      -4.366  26.691   1.781  1.00 81.74           H  
ATOM   4286  O   ARG A 267      -5.120  27.492  -1.651  1.00 81.74           O  
ATOM   4287  CG  ARG A 267      -2.817  26.337   0.313  1.00 81.74           C  
ATOM   4288  HG2 ARG A 267      -2.002  26.907  -0.133  1.00 81.74           H  
ATOM   4289  HG3 ARG A 267      -3.430  25.925  -0.489  1.00 81.74           H  
ATOM   4290  CD  ARG A 267      -2.191  25.179   1.093  1.00 81.74           C  
ATOM   4291  HD2 ARG A 267      -1.673  25.585   1.962  1.00 81.74           H  
ATOM   4292  HD3 ARG A 267      -1.457  24.698   0.446  1.00 81.74           H  
ATOM   4293  NE  ARG A 267      -3.197  24.176   1.493  1.00 81.74           N  
ATOM   4294  HE  ARG A 267      -3.997  24.096   0.881  1.00 81.74           H  
ATOM   4295  NH1 ARG A 267      -2.033  23.239   3.232  1.00 81.74           N  
ATOM   4296 HH11 ARG A 267      -1.942  22.533   3.948  1.00 81.74           H  
ATOM   4297 HH12 ARG A 267      -1.269  23.873   3.042  1.00 81.74           H  
ATOM   4298  NH2 ARG A 267      -3.978  22.362   2.640  1.00 81.74           N  
ATOM   4299 HH21 ARG A 267      -3.797  21.619   3.300  1.00 81.74           H  
ATOM   4300 HH22 ARG A 267      -4.705  22.249   1.948  1.00 81.74           H  
ATOM   4301  CZ  ARG A 267      -3.067  23.272   2.447  1.00 81.74           C  
ATOM   4302  N   ILE A 268      -6.627  27.509  -0.006  1.00 79.52           N  
ATOM   4303  H   ILE A 268      -6.786  27.700   0.973  1.00 79.52           H  
ATOM   4304  CA  ILE A 268      -7.725  26.986  -0.833  1.00 79.52           C  
ATOM   4305  HA  ILE A 268      -7.357  26.139  -1.411  1.00 79.52           H  
ATOM   4306  C   ILE A 268      -8.187  28.033  -1.866  1.00 79.52           C  
ATOM   4307  CB  ILE A 268      -8.871  26.492   0.084  1.00 79.52           C  
ATOM   4308  HB  ILE A 268      -9.121  27.295   0.778  1.00 79.52           H  
ATOM   4309  O   ILE A 268      -8.771  27.673  -2.879  1.00 79.52           O  
ATOM   4310  CG1 ILE A 268      -8.418  25.254   0.896  1.00 79.52           C  
ATOM   4311 HG12 ILE A 268      -8.367  24.388   0.237  1.00 79.52           H  
ATOM   4312 HG13 ILE A 268      -7.415  25.415   1.291  1.00 79.52           H  
ATOM   4313  CG2 ILE A 268     -10.144  26.132  -0.705  1.00 79.52           C  
ATOM   4314 HG21 ILE A 268     -10.916  25.724  -0.053  1.00 79.52           H  
ATOM   4315 HG22 ILE A 268     -10.556  27.023  -1.179  1.00 79.52           H  
ATOM   4316 HG23 ILE A 268      -9.907  25.405  -1.482  1.00 79.52           H  
ATOM   4317  CD1 ILE A 268      -9.329  24.927   2.088  1.00 79.52           C  
ATOM   4318 HD11 ILE A 268      -9.433  25.804   2.726  1.00 79.52           H  
ATOM   4319 HD12 ILE A 268     -10.312  24.601   1.748  1.00 79.52           H  
ATOM   4320 HD13 ILE A 268      -8.881  24.120   2.668  1.00 79.52           H  
ATOM   4321  N   GLY A 269      -7.976  29.329  -1.613  1.00 81.67           N  
ATOM   4322  H   GLY A 269      -7.433  29.572  -0.797  1.00 81.67           H  
ATOM   4323  CA  GLY A 269      -8.241  30.389  -2.592  1.00 81.67           C  
ATOM   4324  HA2 GLY A 269      -7.702  31.287  -2.290  1.00 81.67           H  
ATOM   4325  HA3 GLY A 269      -7.852  30.065  -3.557  1.00 81.67           H  
ATOM   4326  C   GLY A 269      -9.717  30.762  -2.799  1.00 81.67           C  
ATOM   4327  O   GLY A 269     -10.002  31.742  -3.478  1.00 81.67           O  
ATOM   4328  N   ASN A 270     -10.665  30.063  -2.165  1.00 84.65           N  
ATOM   4329  H   ASN A 270     -10.359  29.200  -1.740  1.00 84.65           H  
ATOM   4330  CA  ASN A 270     -12.112  30.280  -2.357  1.00 84.65           C  
ATOM   4331  HA  ASN A 270     -12.285  30.481  -3.414  1.00 84.65           H  
ATOM   4332  C   ASN A 270     -12.693  31.490  -1.599  1.00 84.65           C  
ATOM   4333  CB  ASN A 270     -12.859  28.985  -1.984  1.00 84.65           C  
ATOM   4334  HB2 ASN A 270     -12.562  28.657  -0.988  1.00 84.65           H  
ATOM   4335  HB3 ASN A 270     -13.933  29.175  -1.978  1.00 84.65           H  
ATOM   4336  O   ASN A 270     -13.897  31.756  -1.661  1.00 84.65           O  
ATOM   4337  CG  ASN A 270     -12.623  27.862  -2.978  1.00 84.65           C  
ATOM   4338  ND2 ASN A 270     -13.019  26.655  -2.654  1.00 84.65           N  
ATOM   4339 HD21 ASN A 270     -13.469  26.455  -1.772  1.00 84.65           H  
ATOM   4340 HD22 ASN A 270     -12.817  25.952  -3.350  1.00 84.65           H  
ATOM   4341  OD1 ASN A 270     -12.109  28.048  -4.060  1.00 84.65           O  
ATOM   4342  N   HIS A 271     -11.876  32.207  -0.828  1.00 90.55           N  
ATOM   4343  H   HIS A 271     -10.888  32.001  -0.867  1.00 90.55           H  
ATOM   4344  CA  HIS A 271     -12.318  33.320   0.006  1.00 90.55           C  
ATOM   4345  HA  HIS A 271     -13.295  33.663  -0.335  1.00 90.55           H  
ATOM   4346  C   HIS A 271     -11.359  34.501  -0.105  1.00 90.55           C  
ATOM   4347  CB  HIS A 271     -12.448  32.861   1.464  1.00 90.55           C  
ATOM   4348  HB2 HIS A 271     -12.715  33.717   2.084  1.00 90.55           H  
ATOM   4349  HB3 HIS A 271     -11.476  32.499   1.801  1.00 90.55           H  
ATOM   4350  O   HIS A 271     -10.142  34.342  -0.047  1.00 90.55           O  
ATOM   4351  CG  HIS A 271     -13.473  31.778   1.689  1.00 90.55           C  
ATOM   4352  CD2 HIS A 271     -13.276  30.614   2.375  1.00 90.55           C  
ATOM   4353  HD2 HIS A 271     -12.351  30.322   2.851  1.00 90.55           H  
ATOM   4354  ND1 HIS A 271     -14.750  31.734   1.178  1.00 90.55           N  
ATOM   4355  HD1 HIS A 271     -15.056  32.261   0.372  1.00 90.55           H  
ATOM   4356  CE1 HIS A 271     -15.303  30.568   1.547  1.00 90.55           C  
ATOM   4357  HE1 HIS A 271     -16.251  30.197   1.186  1.00 90.55           H  
ATOM   4358  NE2 HIS A 271     -14.463  29.873   2.331  1.00 90.55           N  
ATOM   4359  N   ASN A 272     -11.919  35.708  -0.192  1.00 93.01           N  
ATOM   4360  H   ASN A 272     -12.926  35.780  -0.219  1.00 93.01           H  
ATOM   4361  CA  ASN A 272     -11.126  36.923  -0.066  1.00 93.01           C  
ATOM   4362  HA  ASN A 272     -10.236  36.796  -0.683  1.00 93.01           H  
ATOM   4363  C   ASN A 272     -10.631  37.118   1.382  1.00 93.01           C  
ATOM   4364  CB  ASN A 272     -11.912  38.119  -0.639  1.00 93.01           C  
ATOM   4365  HB2 ASN A 272     -11.251  38.982  -0.717  1.00 93.01           H  
ATOM   4366  HB3 ASN A 272     -12.237  37.867  -1.648  1.00 93.01           H  
ATOM   4367  O   ASN A 272     -11.125  36.499   2.329  1.00 93.01           O  
ATOM   4368  CG  ASN A 272     -13.121  38.543   0.181  1.00 93.01           C  
ATOM   4369  ND2 ASN A 272     -14.160  39.023  -0.455  1.00 93.01           N  
ATOM   4370 HD21 ASN A 272     -14.953  39.308   0.102  1.00 93.01           H  
ATOM   4371 HD22 ASN A 272     -14.162  39.100  -1.462  1.00 93.01           H  
ATOM   4372  OD1 ASN A 272     -13.147  38.480   1.396  1.00 93.01           O  
ATOM   4373  N   VAL A 273      -9.669  38.025   1.557  1.00 96.01           N  
ATOM   4374  H   VAL A 273      -9.297  38.484   0.738  1.00 96.01           H  
ATOM   4375  CA  VAL A 273      -9.020  38.290   2.852  1.00 96.01           C  
ATOM   4376  HA  VAL A 273      -8.551  37.367   3.193  1.00 96.01           H  
ATOM   4377  C   VAL A 273     -10.027  38.700   3.942  1.00 96.01           C  
ATOM   4378  CB  VAL A 273      -7.914  39.350   2.666  1.00 96.01           C  
ATOM   4379  HB  VAL A 273      -8.359  40.264   2.272  1.00 96.01           H  
ATOM   4380  O   VAL A 273      -9.896  38.247   5.078  1.00 96.01           O  
ATOM   4381  CG1 VAL A 273      -7.184  39.692   3.967  1.00 96.01           C  
ATOM   4382 HG11 VAL A 273      -6.438  40.464   3.778  1.00 96.01           H  
ATOM   4383 HG12 VAL A 273      -6.687  38.799   4.347  1.00 96.01           H  
ATOM   4384 HG13 VAL A 273      -7.882  40.072   4.713  1.00 96.01           H  
ATOM   4385  CG2 VAL A 273      -6.843  38.857   1.676  1.00 96.01           C  
ATOM   4386 HG21 VAL A 273      -6.047  39.597   1.587  1.00 96.01           H  
ATOM   4387 HG22 VAL A 273      -7.271  38.709   0.685  1.00 96.01           H  
ATOM   4388 HG23 VAL A 273      -6.418  37.914   2.020  1.00 96.01           H  
ATOM   4389  N   ASN A 274     -11.062  39.482   3.608  1.00 96.53           N  
ATOM   4390  H   ASN A 274     -11.131  39.815   2.657  1.00 96.53           H  
ATOM   4391  CA  ASN A 274     -12.091  39.915   4.566  1.00 96.53           C  
ATOM   4392  HA  ASN A 274     -11.605  40.364   5.431  1.00 96.53           H  
ATOM   4393  C   ASN A 274     -12.930  38.728   5.071  1.00 96.53           C  
ATOM   4394  CB  ASN A 274     -13.026  40.963   3.923  1.00 96.53           C  
ATOM   4395  HB2 ASN A 274     -13.520  40.532   3.053  1.00 96.53           H  
ATOM   4396  HB3 ASN A 274     -13.796  41.218   4.651  1.00 96.53           H  
ATOM   4397  O   ASN A 274     -13.184  38.594   6.267  1.00 96.53           O  
ATOM   4398  CG  ASN A 274     -12.368  42.264   3.496  1.00 96.53           C  
ATOM   4399  ND2 ASN A 274     -13.136  43.220   3.035  1.00 96.53           N  
ATOM   4400 HD21 ASN A 274     -12.669  44.072   2.758  1.00 96.53           H  
ATOM   4401 HD22 ASN A 274     -14.141  43.122   3.024  1.00 96.53           H  
ATOM   4402  OD1 ASN A 274     -11.168  42.437   3.505  1.00 96.53           O  
ATOM   4403  N   ALA A 275     -13.344  37.840   4.164  1.00 96.84           N  
ATOM   4404  H   ALA A 275     -13.104  37.994   3.195  1.00 96.84           H  
ATOM   4405  CA  ALA A 275     -14.111  36.647   4.501  1.00 96.84           C  
ATOM   4406  HA  ALA A 275     -14.976  36.941   5.097  1.00 96.84           H  
ATOM   4407  C   ALA A 275     -13.285  35.663   5.342  1.00 96.84           C  
ATOM   4408  CB  ALA A 275     -14.608  36.006   3.200  1.00 96.84           C  
ATOM   4409  HB1 ALA A 275     -15.171  35.101   3.426  1.00 96.84           H  
ATOM   4410  HB2 ALA A 275     -15.256  36.706   2.672  1.00 96.84           H  
ATOM   4411  HB3 ALA A 275     -13.762  35.756   2.560  1.00 96.84           H  
ATOM   4412  O   ALA A 275     -13.820  35.046   6.264  1.00 96.84           O  
ATOM   4413  N   VAL A 276     -11.980  35.543   5.066  1.00 97.39           N  
ATOM   4414  H   VAL A 276     -11.609  36.044   4.271  1.00 97.39           H  
ATOM   4415  CA  VAL A 276     -11.061  34.758   5.903  1.00 97.39           C  
ATOM   4416  HA  VAL A 276     -11.473  33.756   6.022  1.00 97.39           H  
ATOM   4417  C   VAL A 276     -10.957  35.353   7.308  1.00 97.39           C  
ATOM   4418  CB  VAL A 276      -9.673  34.616   5.249  1.00 97.39           C  
ATOM   4419  HB  VAL A 276      -9.273  35.600   5.005  1.00 97.39           H  
ATOM   4420  O   VAL A 276     -11.073  34.606   8.277  1.00 97.39           O  
ATOM   4421  CG1 VAL A 276      -8.687  33.905   6.185  1.00 97.39           C  
ATOM   4422 HG11 VAL A 276      -9.090  32.938   6.487  1.00 97.39           H  
ATOM   4423 HG12 VAL A 276      -7.732  33.755   5.681  1.00 97.39           H  
ATOM   4424 HG13 VAL A 276      -8.497  34.507   7.074  1.00 97.39           H  
ATOM   4425  CG2 VAL A 276      -9.776  33.785   3.965  1.00 97.39           C  
ATOM   4426 HG21 VAL A 276     -10.232  32.818   4.181  1.00 97.39           H  
ATOM   4427 HG22 VAL A 276     -10.383  34.302   3.222  1.00 97.39           H  
ATOM   4428 HG23 VAL A 276      -8.786  33.623   3.538  1.00 97.39           H  
ATOM   4429  N   ALA A 277     -10.809  36.676   7.438  1.00 97.67           N  
ATOM   4430  H   ALA A 277     -10.707  37.243   6.608  1.00 97.67           H  
ATOM   4431  CA  ALA A 277     -10.751  37.345   8.740  1.00 97.67           C  
ATOM   4432  HA  ALA A 277      -9.871  36.984   9.273  1.00 97.67           H  
ATOM   4433  C   ALA A 277     -11.984  37.018   9.604  1.00 97.67           C  
ATOM   4434  CB  ALA A 277     -10.594  38.857   8.521  1.00 97.67           C  
ATOM   4435  HB1 ALA A 277      -9.740  39.055   7.873  1.00 97.67           H  
ATOM   4436  HB2 ALA A 277     -10.442  39.352   9.480  1.00 97.67           H  
ATOM   4437  HB3 ALA A 277     -11.488  39.273   8.058  1.00 97.67           H  
ATOM   4438  O   ALA A 277     -11.836  36.531  10.728  1.00 97.67           O  
ATOM   4439  N   LEU A 278     -13.188  37.175   9.040  1.00 97.01           N  
ATOM   4440  H   LEU A 278     -13.227  37.598   8.124  1.00 97.01           H  
ATOM   4441  CA  LEU A 278     -14.451  36.853   9.715  1.00 97.01           C  
ATOM   4442  HA  LEU A 278     -14.504  37.417  10.646  1.00 97.01           H  
ATOM   4443  C   LEU A 278     -14.548  35.367  10.094  1.00 97.01           C  
ATOM   4444  CB  LEU A 278     -15.626  37.257   8.804  1.00 97.01           C  
ATOM   4445  HB2 LEU A 278     -16.528  36.744   9.137  1.00 97.01           H  
ATOM   4446  HB3 LEU A 278     -15.411  36.920   7.790  1.00 97.01           H  
ATOM   4447  O   LEU A 278     -14.880  35.036  11.233  1.00 97.01           O  
ATOM   4448  CG  LEU A 278     -15.914  38.770   8.789  1.00 97.01           C  
ATOM   4449  HG  LEU A 278     -14.984  39.322   8.651  1.00 97.01           H  
ATOM   4450  CD1 LEU A 278     -16.847  39.100   7.623  1.00 97.01           C  
ATOM   4451 HD11 LEU A 278     -16.369  38.828   6.682  1.00 97.01           H  
ATOM   4452 HD12 LEU A 278     -17.787  38.558   7.729  1.00 97.01           H  
ATOM   4453 HD13 LEU A 278     -17.052  40.170   7.613  1.00 97.01           H  
ATOM   4454  CD2 LEU A 278     -16.589  39.227  10.085  1.00 97.01           C  
ATOM   4455 HD21 LEU A 278     -15.921  39.079  10.933  1.00 97.01           H  
ATOM   4456 HD22 LEU A 278     -17.513  38.676  10.254  1.00 97.01           H  
ATOM   4457 HD23 LEU A 278     -16.814  40.292  10.027  1.00 97.01           H  
ATOM   4458  N   LYS A 279     -14.200  34.451   9.178  1.00 96.59           N  
ATOM   4459  H   LYS A 279     -13.916  34.780   8.267  1.00 96.59           H  
ATOM   4460  CA  LYS A 279     -14.205  32.997   9.442  1.00 96.59           C  
ATOM   4461  HA  LYS A 279     -15.188  32.709   9.815  1.00 96.59           H  
ATOM   4462  C   LYS A 279     -13.218  32.581  10.538  1.00 96.59           C  
ATOM   4463  CB  LYS A 279     -13.909  32.229   8.146  1.00 96.59           C  
ATOM   4464  HB2 LYS A 279     -13.068  32.697   7.634  1.00 96.59           H  
ATOM   4465  HB3 LYS A 279     -13.626  31.206   8.394  1.00 96.59           H  
ATOM   4466  O   LYS A 279     -13.453  31.584  11.216  1.00 96.59           O  
ATOM   4467  CG  LYS A 279     -15.130  32.171   7.217  1.00 96.59           C  
ATOM   4468  HG2 LYS A 279     -15.908  31.573   7.693  1.00 96.59           H  
ATOM   4469  HG3 LYS A 279     -15.518  33.175   7.047  1.00 96.59           H  
ATOM   4470  CD  LYS A 279     -14.749  31.545   5.869  1.00 96.59           C  
ATOM   4471  HD2 LYS A 279     -14.012  32.191   5.392  1.00 96.59           H  
ATOM   4472  HD3 LYS A 279     -14.294  30.565   6.017  1.00 96.59           H  
ATOM   4473  CE  LYS A 279     -15.958  31.431   4.933  1.00 96.59           C  
ATOM   4474  HE2 LYS A 279     -15.583  31.349   3.913  1.00 96.59           H  
ATOM   4475  HE3 LYS A 279     -16.538  32.352   4.997  1.00 96.59           H  
ATOM   4476  NZ  LYS A 279     -16.803  30.250   5.241  1.00 96.59           N  
ATOM   4477  HZ1 LYS A 279     -17.122  30.273   6.199  1.00 96.59           H  
ATOM   4478  HZ2 LYS A 279     -17.605  30.223   4.628  1.00 96.59           H  
ATOM   4479  HZ3 LYS A 279     -16.273  29.405   5.086  1.00 96.59           H  
ATOM   4480  N   CYS A 280     -12.147  33.345  10.735  1.00 97.28           N  
ATOM   4481  H   CYS A 280     -11.978  34.093  10.077  1.00 97.28           H  
ATOM   4482  CA  CYS A 280     -11.165  33.145  11.800  1.00 97.28           C  
ATOM   4483  HA  CYS A 280     -11.184  32.099  12.105  1.00 97.28           H  
ATOM   4484  C   CYS A 280     -11.467  33.950  13.079  1.00 97.28           C  
ATOM   4485  CB  CYS A 280      -9.771  33.435  11.231  1.00 97.28           C  
ATOM   4486  HB2 CYS A 280      -9.036  33.444  12.036  1.00 97.28           H  
ATOM   4487  HB3 CYS A 280      -9.772  34.407  10.736  1.00 97.28           H  
ATOM   4488  O   CYS A 280     -10.649  33.942  13.997  1.00 97.28           O  
ATOM   4489  SG  CYS A 280      -9.328  32.140  10.039  1.00 97.28           S  
ATOM   4490  HG  CYS A 280      -8.395  31.553  10.792  1.00 97.28           H  
ATOM   4491  N   GLY A 281     -12.617  34.633  13.158  1.00 96.69           N  
ATOM   4492  H   GLY A 281     -13.229  34.647  12.354  1.00 96.69           H  
ATOM   4493  CA  GLY A 281     -13.080  35.328  14.365  1.00 96.69           C  
ATOM   4494  HA2 GLY A 281     -12.885  34.708  15.240  1.00 96.69           H  
ATOM   4495  HA3 GLY A 281     -14.157  35.478  14.286  1.00 96.69           H  
ATOM   4496  C   GLY A 281     -12.443  36.692  14.605  1.00 96.69           C  
ATOM   4497  O   GLY A 281     -12.241  37.076  15.761  1.00 96.69           O  
ATOM   4498  N   TYR A 282     -12.080  37.393  13.531  1.00 97.15           N  
ATOM   4499  H   TYR A 282     -12.252  36.998  12.617  1.00 97.15           H  
ATOM   4500  CA  TYR A 282     -11.595  38.768  13.572  1.00 97.15           C  
ATOM   4501  HA  TYR A 282     -11.414  39.065  14.605  1.00 97.15           H  
ATOM   4502  C   TYR A 282     -12.634  39.717  12.979  1.00 97.15           C  
ATOM   4503  CB  TYR A 282     -10.272  38.889  12.806  1.00 97.15           C  
ATOM   4504  HB2 TYR A 282      -9.998  39.943  12.755  1.00 97.15           H  
ATOM   4505  HB3 TYR A 282     -10.418  38.545  11.782  1.00 97.15           H  
ATOM   4506  O   TYR A 282     -12.946  39.634  11.792  1.00 97.15           O  
ATOM   4507  CG  TYR A 282      -9.122  38.123  13.422  1.00 97.15           C  
ATOM   4508  CD1 TYR A 282      -8.298  38.748  14.374  1.00 97.15           C  
ATOM   4509  HD1 TYR A 282      -8.484  39.777  14.642  1.00 97.15           H  
ATOM   4510  CD2 TYR A 282      -8.890  36.784  13.061  1.00 97.15           C  
ATOM   4511  HD2 TYR A 282      -9.532  36.307  12.335  1.00 97.15           H  
ATOM   4512  CE1 TYR A 282      -7.259  38.034  14.995  1.00 97.15           C  
ATOM   4513  HE1 TYR A 282      -6.643  38.518  15.738  1.00 97.15           H  
ATOM   4514  CE2 TYR A 282      -7.852  36.062  13.678  1.00 97.15           C  
ATOM   4515  HE2 TYR A 282      -7.691  35.025  13.425  1.00 97.15           H  
ATOM   4516  OH  TYR A 282      -6.118  35.960  15.332  1.00 97.15           O  
ATOM   4517  HH  TYR A 282      -5.680  36.488  16.003  1.00 97.15           H  
ATOM   4518  CZ  TYR A 282      -7.054  36.679  14.664  1.00 97.15           C  
ATOM   4519  N   ASP A 283     -13.097  40.671  13.784  1.00 95.28           N  
ATOM   4520  H   ASP A 283     -12.952  40.577  14.779  1.00 95.28           H  
ATOM   4521  CA  ASP A 283     -14.071  41.681  13.348  1.00 95.28           C  
ATOM   4522  HA  ASP A 283     -14.849  41.198  12.758  1.00 95.28           H  
ATOM   4523  C   ASP A 283     -13.426  42.776  12.481  1.00 95.28           C  
ATOM   4524  CB  ASP A 283     -14.732  42.298  14.591  1.00 95.28           C  
ATOM   4525  HB2 ASP A 283     -13.989  42.881  15.134  1.00 95.28           H  
ATOM   4526  HB3 ASP A 283     -15.528  42.972  14.274  1.00 95.28           H  
ATOM   4527  O   ASP A 283     -14.067  43.387  11.630  1.00 95.28           O  
ATOM   4528  CG  ASP A 283     -15.321  41.228  15.515  1.00 95.28           C  
ATOM   4529  OD1 ASP A 283     -16.033  40.342  14.999  1.00 95.28           O  
ATOM   4530  OD2 ASP A 283     -14.963  41.252  16.714  1.00 95.28           O  
ATOM   4531  N   SER A 284     -12.123  43.012  12.667  1.00 96.68           N  
ATOM   4532  H   SER A 284     -11.653  42.437  13.352  1.00 96.68           H  
ATOM   4533  CA  SER A 284     -11.342  43.973  11.890  1.00 96.68           C  
ATOM   4534  HA  SER A 284     -12.016  44.581  11.286  1.00 96.68           H  
ATOM   4535  C   SER A 284     -10.384  43.254  10.951  1.00 96.68           C  
ATOM   4536  CB  SER A 284     -10.607  44.936  12.822  1.00 96.68           C  
ATOM   4537  HB2 SER A 284     -10.070  44.371  13.584  1.00 96.68           H  
ATOM   4538  HB3 SER A 284     -11.341  45.572  13.317  1.00 96.68           H  
ATOM   4539  O   SER A 284      -9.428  42.606  11.388  1.00 96.68           O  
ATOM   4540  OG  SER A 284      -9.690  45.745  12.099  1.00 96.68           O  
ATOM   4541  HG  SER A 284      -9.660  46.595  12.544  1.00 96.68           H  
ATOM   4542  N   THR A 285     -10.590  43.432   9.643  1.00 97.21           N  
ATOM   4543  H   THR A 285     -11.401  43.961   9.354  1.00 97.21           H  
ATOM   4544  CA  THR A 285      -9.665  42.895   8.634  1.00 97.21           C  
ATOM   4545  HA  THR A 285      -9.564  41.822   8.800  1.00 97.21           H  
ATOM   4546  C   THR A 285      -8.272  43.516   8.773  1.00 97.21           C  
ATOM   4547  CB  THR A 285     -10.188  43.091   7.207  1.00 97.21           C  
ATOM   4548  HB  THR A 285     -10.309  44.153   6.993  1.00 97.21           H  
ATOM   4549  O   THR A 285      -7.273  42.812   8.647  1.00 97.21           O  
ATOM   4550  CG2 THR A 285      -9.206  42.470   6.213  1.00 97.21           C  
ATOM   4551 HG21 THR A 285      -9.020  41.427   6.470  1.00 97.21           H  
ATOM   4552 HG22 THR A 285      -9.609  42.520   5.202  1.00 97.21           H  
ATOM   4553 HG23 THR A 285      -8.269  43.026   6.205  1.00 97.21           H  
ATOM   4554  OG1 THR A 285     -11.424  42.431   7.046  1.00 97.21           O  
ATOM   4555  HG1 THR A 285     -12.022  42.679   7.754  1.00 97.21           H  
ATOM   4556  N   SER A 286      -8.177  44.809   9.097  1.00 97.06           N  
ATOM   4557  H   SER A 286      -9.015  45.368   9.167  1.00 97.06           H  
ATOM   4558  CA  SER A 286      -6.888  45.479   9.312  1.00 97.06           C  
ATOM   4559  HA  SER A 286      -6.281  45.375   8.413  1.00 97.06           H  
ATOM   4560  C   SER A 286      -6.115  44.856  10.476  1.00 97.06           C  
ATOM   4561  CB  SER A 286      -7.099  46.973   9.574  1.00 97.06           C  
ATOM   4562  HB2 SER A 286      -6.131  47.464   9.674  1.00 97.06           H  
ATOM   4563  HB3 SER A 286      -7.667  47.111  10.494  1.00 97.06           H  
ATOM   4564  O   SER A 286      -4.919  44.586  10.350  1.00 97.06           O  
ATOM   4565  OG  SER A 286      -7.808  47.543   8.493  1.00 97.06           O  
ATOM   4566  HG  SER A 286      -7.888  48.491   8.624  1.00 97.06           H  
ATOM   4567  N   TYR A 287      -6.803  44.559  11.584  1.00 97.20           N  
ATOM   4568  H   TYR A 287      -7.791  44.763  11.618  1.00 97.20           H  
ATOM   4569  CA  TYR A 287      -6.194  43.874  12.723  1.00 97.20           C  
ATOM   4570  HA  TYR A 287      -5.281  44.403  12.996  1.00 97.20           H  
ATOM   4571  C   TYR A 287      -5.795  42.434  12.370  1.00 97.20           C  
ATOM   4572  CB  TYR A 287      -7.150  43.916  13.918  1.00 97.20           C  
ATOM   4573  HB2 TYR A 287      -8.072  43.404  13.644  1.00 97.20           H  
ATOM   4574  HB3 TYR A 287      -7.393  44.954  14.143  1.00 97.20           H  
ATOM   4575  O   TYR A 287      -4.678  42.018  12.676  1.00 97.20           O  
ATOM   4576  CG  TYR A 287      -6.581  43.276  15.168  1.00 97.20           C  
ATOM   4577  CD1 TYR A 287      -7.225  42.165  15.744  1.00 97.20           C  
ATOM   4578  HD1 TYR A 287      -8.150  41.804  15.321  1.00 97.20           H  
ATOM   4579  CD2 TYR A 287      -5.404  43.788  15.749  1.00 97.20           C  
ATOM   4580  HD2 TYR A 287      -4.911  44.645  15.315  1.00 97.20           H  
ATOM   4581  CE1 TYR A 287      -6.680  41.544  16.883  1.00 97.20           C  
ATOM   4582  HE1 TYR A 287      -7.170  40.697  17.339  1.00 97.20           H  
ATOM   4583  CE2 TYR A 287      -4.867  43.183  16.900  1.00 97.20           C  
ATOM   4584  HE2 TYR A 287      -3.968  43.584  17.344  1.00 97.20           H  
ATOM   4585  OH  TYR A 287      -4.981  41.464  18.572  1.00 97.20           O  
ATOM   4586  HH  TYR A 287      -4.257  41.979  18.935  1.00 97.20           H  
ATOM   4587  CZ  TYR A 287      -5.500  42.053  17.463  1.00 97.20           C  
ATOM   4588  N   PHE A 288      -6.644  41.700  11.640  1.00 97.96           N  
ATOM   4589  H   PHE A 288      -7.557  42.078  11.431  1.00 97.96           H  
ATOM   4590  CA  PHE A 288      -6.305  40.372  11.121  1.00 97.96           C  
ATOM   4591  HA  PHE A 288      -6.116  39.705  11.962  1.00 97.96           H  
ATOM   4592  C   PHE A 288      -5.030  40.392  10.266  1.00 97.96           C  
ATOM   4593  CB  PHE A 288      -7.480  39.802  10.317  1.00 97.96           C  
ATOM   4594  HB2 PHE A 288      -7.892  40.578   9.671  1.00 97.96           H  
ATOM   4595  HB3 PHE A 288      -8.270  39.502  11.006  1.00 97.96           H  
ATOM   4596  O   PHE A 288      -4.118  39.608  10.522  1.00 97.96           O  
ATOM   4597  CG  PHE A 288      -7.093  38.615   9.459  1.00 97.96           C  
ATOM   4598  CD1 PHE A 288      -7.002  38.753   8.060  1.00 97.96           C  
ATOM   4599  HD1 PHE A 288      -7.266  39.686   7.586  1.00 97.96           H  
ATOM   4600  CD2 PHE A 288      -6.746  37.396  10.066  1.00 97.96           C  
ATOM   4601  HD2 PHE A 288      -6.805  37.291  11.140  1.00 97.96           H  
ATOM   4602  CE1 PHE A 288      -6.575  37.668   7.277  1.00 97.96           C  
ATOM   4603  HE1 PHE A 288      -6.526  37.756   6.202  1.00 97.96           H  
ATOM   4604  CE2 PHE A 288      -6.303  36.319   9.281  1.00 97.96           C  
ATOM   4605  HE2 PHE A 288      -6.028  35.388   9.755  1.00 97.96           H  
ATOM   4606  CZ  PHE A 288      -6.217  36.456   7.884  1.00 97.96           C  
ATOM   4607  HZ  PHE A 288      -5.880  35.635   7.270  1.00 97.96           H  
ATOM   4608  N   ILE A 289      -4.921  41.308   9.295  1.00 97.55           N  
ATOM   4609  H   ILE A 289      -5.710  41.917   9.131  1.00 97.55           H  
ATOM   4610  CA  ILE A 289      -3.732  41.446   8.439  1.00 97.55           C  
ATOM   4611  HA  ILE A 289      -3.564  40.498   7.927  1.00 97.55           H  
ATOM   4612  C   ILE A 289      -2.486  41.724   9.291  1.00 97.55           C  
ATOM   4613  CB  ILE A 289      -3.956  42.547   7.372  1.00 97.55           C  
ATOM   4614  HB  ILE A 289      -4.321  43.443   7.873  1.00 97.55           H  
ATOM   4615  O   ILE A 289      -1.426  41.145   9.036  1.00 97.55           O  
ATOM   4616  CG1 ILE A 289      -5.007  42.098   6.330  1.00 97.55           C  
ATOM   4617 HG12 ILE A 289      -4.577  41.327   5.691  1.00 97.55           H  
ATOM   4618 HG13 ILE A 289      -5.867  41.660   6.836  1.00 97.55           H  
ATOM   4619  CG2 ILE A 289      -2.638  42.903   6.649  1.00 97.55           C  
ATOM   4620 HG21 ILE A 289      -2.815  43.645   5.871  1.00 97.55           H  
ATOM   4621 HG22 ILE A 289      -1.928  43.345   7.349  1.00 97.55           H  
ATOM   4622 HG23 ILE A 289      -2.201  42.010   6.204  1.00 97.55           H  
ATOM   4623  CD1 ILE A 289      -5.523  43.235   5.437  1.00 97.55           C  
ATOM   4624 HD11 ILE A 289      -4.730  43.620   4.796  1.00 97.55           H  
ATOM   4625 HD12 ILE A 289      -6.319  42.854   4.798  1.00 97.55           H  
ATOM   4626 HD13 ILE A 289      -5.919  44.041   6.055  1.00 97.55           H  
ATOM   4627  N   GLN A 290      -2.600  42.571  10.319  1.00 97.30           N  
ATOM   4628  H   GLN A 290      -3.490  43.023  10.475  1.00 97.30           H  
ATOM   4629  CA  GLN A 290      -1.500  42.869  11.237  1.00 97.30           C  
ATOM   4630  HA  GLN A 290      -0.643  43.186  10.643  1.00 97.30           H  
ATOM   4631  C   GLN A 290      -1.077  41.631  12.045  1.00 97.30           C  
ATOM   4632  CB  GLN A 290      -1.908  44.031  12.156  1.00 97.30           C  
ATOM   4633  HB2 GLN A 290      -2.653  43.681  12.870  1.00 97.30           H  
ATOM   4634  HB3 GLN A 290      -2.354  44.823  11.556  1.00 97.30           H  
ATOM   4635  O   GLN A 290       0.119  41.334  12.121  1.00 97.30           O  
ATOM   4636  CG  GLN A 290      -0.707  44.621  12.913  1.00 97.30           C  
ATOM   4637  HG2 GLN A 290      -0.004  45.039  12.192  1.00 97.30           H  
ATOM   4638  HG3 GLN A 290      -0.200  43.836  13.475  1.00 97.30           H  
ATOM   4639  CD  GLN A 290      -1.113  45.715  13.899  1.00 97.30           C  
ATOM   4640  NE2 GLN A 290      -0.187  46.524  14.364  1.00 97.30           N  
ATOM   4641 HE21 GLN A 290      -0.528  47.249  14.979  1.00 97.30           H  
ATOM   4642 HE22 GLN A 290       0.767  46.495  14.032  1.00 97.30           H  
ATOM   4643  OE1 GLN A 290      -2.255  45.854  14.292  1.00 97.30           O  
ATOM   4644  N   CYS A 291      -2.033  40.879  12.600  1.00 96.78           N  
ATOM   4645  H   CYS A 291      -2.989  41.198  12.537  1.00 96.78           H  
ATOM   4646  CA  CYS A 291      -1.784  39.619  13.302  1.00 96.78           C  
ATOM   4647  HA  CYS A 291      -1.090  39.797  14.124  1.00 96.78           H  
ATOM   4648  C   CYS A 291      -1.134  38.579  12.383  1.00 96.78           C  
ATOM   4649  CB  CYS A 291      -3.102  39.082  13.875  1.00 96.78           C  
ATOM   4650  HB2 CYS A 291      -3.885  39.140  13.119  1.00 96.78           H  
ATOM   4651  HB3 CYS A 291      -2.983  38.038  14.168  1.00 96.78           H  
ATOM   4652  O   CYS A 291      -0.100  38.019  12.744  1.00 96.78           O  
ATOM   4653  SG  CYS A 291      -3.594  40.051  15.326  1.00 96.78           S  
ATOM   4654  HG  CYS A 291      -2.681  39.582  16.181  1.00 96.78           H  
ATOM   4655  N   PHE A 292      -1.678  38.382  11.181  1.00 96.93           N  
ATOM   4656  H   PHE A 292      -2.532  38.874  10.958  1.00 96.93           H  
ATOM   4657  CA  PHE A 292      -1.170  37.433  10.192  1.00 96.93           C  
ATOM   4658  HA  PHE A 292      -1.159  36.436  10.631  1.00 96.93           H  
ATOM   4659  C   PHE A 292       0.269  37.771   9.787  1.00 96.93           C  
ATOM   4660  CB  PHE A 292      -2.118  37.417   8.985  1.00 96.93           C  
ATOM   4661  HB2 PHE A 292      -3.141  37.304   9.345  1.00 96.93           H  
ATOM   4662  HB3 PHE A 292      -2.064  38.371   8.460  1.00 96.93           H  
ATOM   4663  O   PHE A 292       1.151  36.915   9.861  1.00 96.93           O  
ATOM   4664  CG  PHE A 292      -1.835  36.294   8.008  1.00 96.93           C  
ATOM   4665  CD1 PHE A 292      -0.812  36.424   7.051  1.00 96.93           C  
ATOM   4666  HD1 PHE A 292      -0.229  37.332   7.004  1.00 96.93           H  
ATOM   4667  CD2 PHE A 292      -2.590  35.107   8.064  1.00 96.93           C  
ATOM   4668  HD2 PHE A 292      -3.370  34.992   8.801  1.00 96.93           H  
ATOM   4669  CE1 PHE A 292      -0.538  35.375   6.157  1.00 96.93           C  
ATOM   4670  HE1 PHE A 292       0.252  35.475   5.428  1.00 96.93           H  
ATOM   4671  CE2 PHE A 292      -2.317  34.058   7.168  1.00 96.93           C  
ATOM   4672  HE2 PHE A 292      -2.884  33.140   7.219  1.00 96.93           H  
ATOM   4673  CZ  PHE A 292      -1.292  34.191   6.216  1.00 96.93           C  
ATOM   4674  HZ  PHE A 292      -1.080  33.378   5.537  1.00 96.93           H  
ATOM   4675  N   LYS A 293       0.546  39.044   9.471  1.00 96.00           N  
ATOM   4676  H   LYS A 293      -0.222  39.699   9.429  1.00 96.00           H  
ATOM   4677  CA  LYS A 293       1.903  39.518   9.155  1.00 96.00           C  
ATOM   4678  HA  LYS A 293       2.306  38.889   8.362  1.00 96.00           H  
ATOM   4679  C   LYS A 293       2.856  39.347  10.332  1.00 96.00           C  
ATOM   4680  CB  LYS A 293       1.847  40.972   8.660  1.00 96.00           C  
ATOM   4681  HB2 LYS A 293       1.503  41.614   9.470  1.00 96.00           H  
ATOM   4682  HB3 LYS A 293       1.129  41.036   7.842  1.00 96.00           H  
ATOM   4683  O   LYS A 293       3.997  38.932  10.137  1.00 96.00           O  
ATOM   4684  CG  LYS A 293       3.214  41.463   8.153  1.00 96.00           C  
ATOM   4685  HG2 LYS A 293       3.522  40.846   7.309  1.00 96.00           H  
ATOM   4686  HG3 LYS A 293       3.958  41.369   8.945  1.00 96.00           H  
ATOM   4687  CD  LYS A 293       3.161  42.934   7.718  1.00 96.00           C  
ATOM   4688  HD2 LYS A 293       2.412  43.050   6.934  1.00 96.00           H  
ATOM   4689  HD3 LYS A 293       2.875  43.548   8.571  1.00 96.00           H  
ATOM   4690  CE  LYS A 293       4.535  43.379   7.195  1.00 96.00           C  
ATOM   4691  HE2 LYS A 293       4.820  42.723   6.373  1.00 96.00           H  
ATOM   4692  HE3 LYS A 293       5.269  43.248   7.989  1.00 96.00           H  
ATOM   4693  NZ  LYS A 293       4.529  44.793   6.734  1.00 96.00           N  
ATOM   4694  HZ1 LYS A 293       5.441  45.056   6.388  1.00 96.00           H  
ATOM   4695  HZ2 LYS A 293       3.867  44.926   5.983  1.00 96.00           H  
ATOM   4696  HZ3 LYS A 293       4.290  45.422   7.487  1.00 96.00           H  
ATOM   4697  N   LYS A 294       2.416  39.640  11.559  1.00 96.10           N  
ATOM   4698  H   LYS A 294       1.474  39.990  11.657  1.00 96.10           H  
ATOM   4699  CA  LYS A 294       3.236  39.434  12.761  1.00 96.10           C  
ATOM   4700  HA  LYS A 294       4.191  39.937  12.609  1.00 96.10           H  
ATOM   4701  C   LYS A 294       3.549  37.952  12.978  1.00 96.10           C  
ATOM   4702  CB  LYS A 294       2.540  40.066  13.978  1.00 96.10           C  
ATOM   4703  HB2 LYS A 294       1.590  39.562  14.157  1.00 96.10           H  
ATOM   4704  HB3 LYS A 294       2.335  41.114  13.761  1.00 96.10           H  
ATOM   4705  O   LYS A 294       4.672  37.651  13.387  1.00 96.10           O  
ATOM   4706  CG  LYS A 294       3.404  39.984  15.249  1.00 96.10           C  
ATOM   4707  HG2 LYS A 294       3.572  38.939  15.508  1.00 96.10           H  
ATOM   4708  HG3 LYS A 294       4.366  40.460  15.060  1.00 96.10           H  
ATOM   4709  CD  LYS A 294       2.727  40.674  16.442  1.00 96.10           C  
ATOM   4710  HD2 LYS A 294       2.587  41.731  16.214  1.00 96.10           H  
ATOM   4711  HD3 LYS A 294       1.752  40.215  16.611  1.00 96.10           H  
ATOM   4712  CE  LYS A 294       3.593  40.521  17.702  1.00 96.10           C  
ATOM   4713  HE2 LYS A 294       3.746  39.459  17.890  1.00 96.10           H  
ATOM   4714  HE3 LYS A 294       4.569  40.969  17.512  1.00 96.10           H  
ATOM   4715  NZ  LYS A 294       2.971  41.155  18.895  1.00 96.10           N  
ATOM   4716  HZ1 LYS A 294       3.557  41.034  19.708  1.00 96.10           H  
ATOM   4717  HZ2 LYS A 294       2.076  40.735  19.101  1.00 96.10           H  
ATOM   4718  HZ3 LYS A 294       2.836  42.146  18.755  1.00 96.10           H  
ATOM   4719  N   TYR A 295       2.600  37.061  12.695  1.00 95.13           N  
ATOM   4720  H   TYR A 295       1.698  37.405  12.399  1.00 95.13           H  
ATOM   4721  CA  TYR A 295       2.724  35.620  12.902  1.00 95.13           C  
ATOM   4722  HA  TYR A 295       3.226  35.452  13.854  1.00 95.13           H  
ATOM   4723  C   TYR A 295       3.591  34.955  11.819  1.00 95.13           C  
ATOM   4724  CB  TYR A 295       1.317  35.012  13.020  1.00 95.13           C  
ATOM   4725  HB2 TYR A 295       0.704  35.656  13.651  1.00 95.13           H  
ATOM   4726  HB3 TYR A 295       0.839  34.975  12.041  1.00 95.13           H  
ATOM   4727  O   TYR A 295       4.694  34.498  12.128  1.00 95.13           O  
ATOM   4728  CG  TYR A 295       1.309  33.634  13.642  1.00 95.13           C  
ATOM   4729  CD1 TYR A 295       1.351  32.487  12.829  1.00 95.13           C  
ATOM   4730  HD1 TYR A 295       1.392  32.575  11.753  1.00 95.13           H  
ATOM   4731  CD2 TYR A 295       1.264  33.502  15.045  1.00 95.13           C  
ATOM   4732  HD2 TYR A 295       1.229  34.381  15.671  1.00 95.13           H  
ATOM   4733  CE1 TYR A 295       1.353  31.210  13.417  1.00 95.13           C  
ATOM   4734  HE1 TYR A 295       1.415  30.324  12.802  1.00 95.13           H  
ATOM   4735  CE2 TYR A 295       1.262  32.225  15.636  1.00 95.13           C  
ATOM   4736  HE2 TYR A 295       1.227  32.121  16.711  1.00 95.13           H  
ATOM   4737  OH  TYR A 295       1.326  29.840  15.382  1.00 95.13           O  
ATOM   4738  HH  TYR A 295       1.349  29.874  16.341  1.00 95.13           H  
ATOM   4739  CZ  TYR A 295       1.311  31.074  14.819  1.00 95.13           C  
ATOM   4740  N   PHE A 296       3.161  35.013  10.552  1.00 92.30           N  
ATOM   4741  H   PHE A 296       2.269  35.452  10.375  1.00 92.30           H  
ATOM   4742  CA  PHE A 296       3.797  34.328   9.415  1.00 92.30           C  
ATOM   4743  HA  PHE A 296       4.242  33.408   9.795  1.00 92.30           H  
ATOM   4744  C   PHE A 296       4.926  35.108   8.731  1.00 92.30           C  
ATOM   4745  CB  PHE A 296       2.731  33.938   8.382  1.00 92.30           C  
ATOM   4746  HB2 PHE A 296       3.224  33.533   7.498  1.00 92.30           H  
ATOM   4747  HB3 PHE A 296       2.186  34.829   8.071  1.00 92.30           H  
ATOM   4748  O   PHE A 296       5.593  34.590   7.835  1.00 92.30           O  
ATOM   4749  CG  PHE A 296       1.762  32.884   8.867  1.00 92.30           C  
ATOM   4750  CD1 PHE A 296       2.214  31.574   9.109  1.00 92.30           C  
ATOM   4751  HD1 PHE A 296       3.250  31.313   8.947  1.00 92.30           H  
ATOM   4752  CD2 PHE A 296       0.406  33.199   9.058  1.00 92.30           C  
ATOM   4753  HD2 PHE A 296       0.050  34.200   8.866  1.00 92.30           H  
ATOM   4754  CE1 PHE A 296       1.316  30.588   9.546  1.00 92.30           C  
ATOM   4755  HE1 PHE A 296       1.666  29.582   9.725  1.00 92.30           H  
ATOM   4756  CE2 PHE A 296      -0.495  32.205   9.472  1.00 92.30           C  
ATOM   4757  HE2 PHE A 296      -1.542  32.443   9.588  1.00 92.30           H  
ATOM   4758  CZ  PHE A 296      -0.040  30.899   9.723  1.00 92.30           C  
ATOM   4759  HZ  PHE A 296      -0.733  30.132  10.034  1.00 92.30           H  
ATOM   4760  N   LYS A 297       5.142  36.369   9.130  1.00 91.55           N  
ATOM   4761  H   LYS A 297       4.522  36.731   9.840  1.00 91.55           H  
ATOM   4762  CA  LYS A 297       6.133  37.294   8.541  1.00 91.55           C  
ATOM   4763  HA  LYS A 297       6.025  38.251   9.049  1.00 91.55           H  
ATOM   4764  C   LYS A 297       5.877  37.645   7.068  1.00 91.55           C  
ATOM   4765  CB  LYS A 297       7.574  36.813   8.810  1.00 91.55           C  
ATOM   4766  HB2 LYS A 297       7.797  35.970   8.156  1.00 91.55           H  
ATOM   4767  HB3 LYS A 297       8.263  37.616   8.549  1.00 91.55           H  
ATOM   4768  O   LYS A 297       6.761  38.170   6.402  1.00 91.55           O  
ATOM   4769  CG  LYS A 297       7.854  36.386  10.261  1.00 91.55           C  
ATOM   4770  HG2 LYS A 297       8.911  36.136  10.345  1.00 91.55           H  
ATOM   4771  HG3 LYS A 297       7.282  35.487  10.493  1.00 91.55           H  
ATOM   4772  CD  LYS A 297       7.519  37.470  11.292  1.00 91.55           C  
ATOM   4773  HD2 LYS A 297       6.451  37.687  11.258  1.00 91.55           H  
ATOM   4774  HD3 LYS A 297       8.084  38.376  11.073  1.00 91.55           H  
ATOM   4775  CE  LYS A 297       7.881  36.941  12.681  1.00 91.55           C  
ATOM   4776  HE2 LYS A 297       8.961  36.806  12.740  1.00 91.55           H  
ATOM   4777  HE3 LYS A 297       7.411  35.965  12.801  1.00 91.55           H  
ATOM   4778  NZ  LYS A 297       7.405  37.848  13.748  1.00 91.55           N  
ATOM   4779  HZ1 LYS A 297       6.397  37.879  13.707  1.00 91.55           H  
ATOM   4780  HZ2 LYS A 297       7.782  38.777  13.631  1.00 91.55           H  
ATOM   4781  HZ3 LYS A 297       7.664  37.484  14.654  1.00 91.55           H  
ATOM   4782  N   THR A 298       4.650  37.440   6.591  1.00 88.85           N  
ATOM   4783  H   THR A 298       3.977  37.000   7.202  1.00 88.85           H  
ATOM   4784  CA  THR A 298       4.175  37.810   5.250  1.00 88.85           C  
ATOM   4785  HA  THR A 298       4.769  38.647   4.881  1.00 88.85           H  
ATOM   4786  C   THR A 298       2.713  38.258   5.309  1.00 88.85           C  
ATOM   4787  CB  THR A 298       4.376  36.647   4.270  1.00 88.85           C  
ATOM   4788  HB  THR A 298       5.407  36.302   4.344  1.00 88.85           H  
ATOM   4789  O   THR A 298       2.019  37.959   6.278  1.00 88.85           O  
ATOM   4790  CG2 THR A 298       3.441  35.461   4.507  1.00 88.85           C  
ATOM   4791 HG21 THR A 298       2.410  35.735   4.282  1.00 88.85           H  
ATOM   4792 HG22 THR A 298       3.737  34.632   3.863  1.00 88.85           H  
ATOM   4793 HG23 THR A 298       3.514  35.128   5.542  1.00 88.85           H  
ATOM   4794  OG1 THR A 298       4.161  37.127   2.968  1.00 88.85           O  
ATOM   4795  HG1 THR A 298       4.456  36.433   2.373  1.00 88.85           H  
ATOM   4796  N   THR A 299       2.227  39.018   4.328  1.00 92.39           N  
ATOM   4797  H   THR A 299       2.757  39.080   3.471  1.00 92.39           H  
ATOM   4798  CA  THR A 299       0.821  39.468   4.308  1.00 92.39           C  
ATOM   4799  HA  THR A 299       0.511  39.658   5.335  1.00 92.39           H  
ATOM   4800  C   THR A 299      -0.096  38.383   3.725  1.00 92.39           C  
ATOM   4801  CB  THR A 299       0.640  40.778   3.526  1.00 92.39           C  
ATOM   4802  HB  THR A 299      -0.391  41.113   3.635  1.00 92.39           H  
ATOM   4803  O   THR A 299       0.375  37.563   2.934  1.00 92.39           O  
ATOM   4804  CG2 THR A 299       1.559  41.896   4.018  1.00 92.39           C  
ATOM   4805 HG21 THR A 299       1.393  42.045   5.085  1.00 92.39           H  
ATOM   4806 HG22 THR A 299       1.319  42.820   3.491  1.00 92.39           H  
ATOM   4807 HG23 THR A 299       2.603  41.639   3.840  1.00 92.39           H  
ATOM   4808  OG1 THR A 299       0.889  40.555   2.164  1.00 92.39           O  
ATOM   4809  HG1 THR A 299       1.213  41.358   1.749  1.00 92.39           H  
ATOM   4810  N   PRO A 300      -1.411  38.388   4.035  1.00 93.49           N  
ATOM   4811  CA  PRO A 300      -2.362  37.458   3.419  1.00 93.49           C  
ATOM   4812  HA  PRO A 300      -2.127  36.447   3.751  1.00 93.49           H  
ATOM   4813  C   PRO A 300      -2.342  37.491   1.884  1.00 93.49           C  
ATOM   4814  CB  PRO A 300      -3.736  37.860   3.966  1.00 93.49           C  
ATOM   4815  HB2 PRO A 300      -4.409  37.006   4.042  1.00 93.49           H  
ATOM   4816  HB3 PRO A 300      -4.181  38.638   3.347  1.00 93.49           H  
ATOM   4817  O   PRO A 300      -2.352  36.444   1.249  1.00 93.49           O  
ATOM   4818  CG  PRO A 300      -3.399  38.441   5.336  1.00 93.49           C  
ATOM   4819  HG2 PRO A 300      -3.243  37.627   6.044  1.00 93.49           H  
ATOM   4820  HG3 PRO A 300      -4.180  39.110   5.697  1.00 93.49           H  
ATOM   4821  CD  PRO A 300      -2.081  39.169   5.070  1.00 93.49           C  
ATOM   4822  HD2 PRO A 300      -1.497  39.218   5.989  1.00 93.49           H  
ATOM   4823  HD3 PRO A 300      -2.287  40.171   4.693  1.00 93.49           H  
ATOM   4824  N   SER A 301      -2.247  38.677   1.273  1.00 88.79           N  
ATOM   4825  H   SER A 301      -2.306  39.524   1.821  1.00 88.79           H  
ATOM   4826  CA  SER A 301      -2.223  38.813  -0.190  1.00 88.79           C  
ATOM   4827  HA  SER A 301      -3.081  38.284  -0.605  1.00 88.79           H  
ATOM   4828  C   SER A 301      -0.967  38.217  -0.822  1.00 88.79           C  
ATOM   4829  CB  SER A 301      -2.324  40.283  -0.603  1.00 88.79           C  
ATOM   4830  HB2 SER A 301      -1.414  40.809  -0.315  1.00 88.79           H  
ATOM   4831  HB3 SER A 301      -2.439  40.339  -1.685  1.00 88.79           H  
ATOM   4832  O   SER A 301      -1.050  37.626  -1.893  1.00 88.79           O  
ATOM   4833  OG  SER A 301      -3.434  40.895   0.024  1.00 88.79           O  
ATOM   4834  HG  SER A 301      -3.793  41.564  -0.563  1.00 88.79           H  
ATOM   4835  N   THR A 302       0.194  38.356  -0.173  1.00 83.34           N  
ATOM   4836  H   THR A 302       0.230  38.865   0.699  1.00 83.34           H  
ATOM   4837  CA  THR A 302       1.424  37.710  -0.646  1.00 83.34           C  
ATOM   4838  HA  THR A 302       1.531  37.889  -1.716  1.00 83.34           H  
ATOM   4839  C   THR A 302       1.345  36.198  -0.452  1.00 83.34           C  
ATOM   4840  CB  THR A 302       2.665  38.281   0.054  1.00 83.34           C  
ATOM   4841  HB  THR A 302       2.646  38.008   1.109  1.00 83.34           H  
ATOM   4842  O   THR A 302       1.780  35.470  -1.331  1.00 83.34           O  
ATOM   4843  CG2 THR A 302       3.977  37.827  -0.581  1.00 83.34           C  
ATOM   4844 HG21 THR A 302       4.016  36.740  -0.648  1.00 83.34           H  
ATOM   4845 HG22 THR A 302       4.064  38.222  -1.593  1.00 83.34           H  
ATOM   4846 HG23 THR A 302       4.821  38.166   0.020  1.00 83.34           H  
ATOM   4847  OG1 THR A 302       2.698  39.686  -0.063  1.00 83.34           O  
ATOM   4848  HG1 THR A 302       3.626  39.916  -0.153  1.00 83.34           H  
ATOM   4849  N   PHE A 303       0.742  35.727   0.645  1.00 85.35           N  
ATOM   4850  H   PHE A 303       0.409  36.386   1.335  1.00 85.35           H  
ATOM   4851  CA  PHE A 303       0.518  34.302   0.905  1.00 85.35           C  
ATOM   4852  HA  PHE A 303       1.475  33.780   0.880  1.00 85.35           H  
ATOM   4853  C   PHE A 303      -0.364  33.634  -0.162  1.00 85.35           C  
ATOM   4854  CB  PHE A 303      -0.073  34.143   2.312  1.00 85.35           C  
ATOM   4855  HB2 PHE A 303      -1.068  34.585   2.346  1.00 85.35           H  
ATOM   4856  HB3 PHE A 303       0.552  34.692   3.017  1.00 85.35           H  
ATOM   4857  O   PHE A 303      -0.012  32.564  -0.642  1.00 85.35           O  
ATOM   4858  CG  PHE A 303      -0.180  32.708   2.780  1.00 85.35           C  
ATOM   4859  CD1 PHE A 303      -1.253  31.901   2.354  1.00 85.35           C  
ATOM   4860  HD1 PHE A 303      -1.996  32.291   1.674  1.00 85.35           H  
ATOM   4861  CD2 PHE A 303       0.790  32.176   3.648  1.00 85.35           C  
ATOM   4862  HD2 PHE A 303       1.615  32.788   3.982  1.00 85.35           H  
ATOM   4863  CE1 PHE A 303      -1.337  30.562   2.769  1.00 85.35           C  
ATOM   4864  HE1 PHE A 303      -2.140  29.938   2.406  1.00 85.35           H  
ATOM   4865  CE2 PHE A 303       0.684  30.846   4.088  1.00 85.35           C  
ATOM   4866  HE2 PHE A 303       1.417  30.443   4.772  1.00 85.35           H  
ATOM   4867  CZ  PHE A 303      -0.365  30.032   3.632  1.00 85.35           C  
ATOM   4868  HZ  PHE A 303      -0.425  28.998   3.939  1.00 85.35           H  
ATOM   4869  N   ILE A 304      -1.472  34.267  -0.576  1.00 82.33           N  
ATOM   4870  H   ILE A 304      -1.735  35.125  -0.112  1.00 82.33           H  
ATOM   4871  CA  ILE A 304      -2.372  33.717  -1.612  1.00 82.33           C  
ATOM   4872  HA  ILE A 304      -2.748  32.749  -1.281  1.00 82.33           H  
ATOM   4873  C   ILE A 304      -1.624  33.470  -2.926  1.00 82.33           C  
ATOM   4874  CB  ILE A 304      -3.580  34.655  -1.857  1.00 82.33           C  
ATOM   4875  HB  ILE A 304      -3.201  35.664  -2.016  1.00 82.33           H  
ATOM   4876  O   ILE A 304      -1.803  32.424  -3.542  1.00 82.33           O  
ATOM   4877  CG1 ILE A 304      -4.531  34.665  -0.640  1.00 82.33           C  
ATOM   4878 HG12 ILE A 304      -3.952  34.747   0.280  1.00 82.33           H  
ATOM   4879 HG13 ILE A 304      -5.078  33.723  -0.598  1.00 82.33           H  
ATOM   4880  CG2 ILE A 304      -4.376  34.235  -3.111  1.00 82.33           C  
ATOM   4881 HG21 ILE A 304      -5.255  34.862  -3.260  1.00 82.33           H  
ATOM   4882 HG22 ILE A 304      -4.695  33.197  -3.012  1.00 82.33           H  
ATOM   4883 HG23 ILE A 304      -3.771  34.328  -4.013  1.00 82.33           H  
ATOM   4884  CD1 ILE A 304      -5.533  35.831  -0.677  1.00 82.33           C  
ATOM   4885 HD11 ILE A 304      -6.194  35.754  -1.541  1.00 82.33           H  
ATOM   4886 HD12 ILE A 304      -4.997  36.779  -0.713  1.00 82.33           H  
ATOM   4887 HD13 ILE A 304      -6.164  35.816   0.211  1.00 82.33           H  
ATOM   4888  N   LYS A 305      -0.771  34.412  -3.349  1.00 73.35           N  
ATOM   4889  H   LYS A 305      -0.636  35.233  -2.776  1.00 73.35           H  
ATOM   4890  CA  LYS A 305      -0.001  34.274  -4.594  1.00 73.35           C  
ATOM   4891  HA  LYS A 305      -0.682  34.122  -5.431  1.00 73.35           H  
ATOM   4892  C   LYS A 305       0.901  33.039  -4.594  1.00 73.35           C  
ATOM   4893  CB  LYS A 305       0.842  35.527  -4.852  1.00 73.35           C  
ATOM   4894  HB2 LYS A 305       1.465  35.732  -3.981  1.00 73.35           H  
ATOM   4895  HB3 LYS A 305       1.499  35.331  -5.699  1.00 73.35           H  
ATOM   4896  O   LYS A 305       1.140  32.491  -5.651  1.00 73.35           O  
ATOM   4897  CG  LYS A 305      -0.021  36.749  -5.180  1.00 73.35           C  
ATOM   4898  HG2 LYS A 305      -0.694  36.968  -4.350  1.00 73.35           H  
ATOM   4899  HG3 LYS A 305      -0.614  36.543  -6.071  1.00 73.35           H  
ATOM   4900  CD  LYS A 305       0.888  37.953  -5.437  1.00 73.35           C  
ATOM   4901  HD2 LYS A 305       1.543  37.717  -6.275  1.00 73.35           H  
ATOM   4902  HD3 LYS A 305       1.496  38.142  -4.552  1.00 73.35           H  
ATOM   4903  CE  LYS A 305       0.046  39.185  -5.766  1.00 73.35           C  
ATOM   4904  HE2 LYS A 305      -0.640  38.919  -6.570  1.00 73.35           H  
ATOM   4905  HE3 LYS A 305      -0.545  39.452  -4.889  1.00 73.35           H  
ATOM   4906  NZ  LYS A 305       0.916  40.307  -6.191  1.00 73.35           N  
ATOM   4907  HZ1 LYS A 305       1.572  40.547  -5.462  1.00 73.35           H  
ATOM   4908  HZ2 LYS A 305       1.446  40.020  -7.001  1.00 73.35           H  
ATOM   4909  HZ3 LYS A 305       0.365  41.114  -6.447  1.00 73.35           H  
ATOM   4910  N   MET A 306       1.354  32.584  -3.426  1.00 65.39           N  
ATOM   4911  H   MET A 306       1.063  33.045  -2.576  1.00 65.39           H  
ATOM   4912  CA  MET A 306       2.187  31.380  -3.315  1.00 65.39           C  
ATOM   4913  HA  MET A 306       2.929  31.379  -4.113  1.00 65.39           H  
ATOM   4914  C   MET A 306       1.391  30.079  -3.418  1.00 65.39           C  
ATOM   4915  CB  MET A 306       2.906  31.315  -1.957  1.00 65.39           C  
ATOM   4916  HB2 MET A 306       3.791  30.689  -2.071  1.00 65.39           H  
ATOM   4917  HB3 MET A 306       2.253  30.828  -1.232  1.00 65.39           H  
ATOM   4918  O   MET A 306       1.979  29.025  -3.607  1.00 65.39           O  
ATOM   4919  CG  MET A 306       3.318  32.643  -1.348  1.00 65.39           C  
ATOM   4920  HG2 MET A 306       3.911  33.198  -2.075  1.00 65.39           H  
ATOM   4921  HG3 MET A 306       2.409  33.205  -1.140  1.00 65.39           H  
ATOM   4922  SD  MET A 306       4.198  32.426   0.228  1.00 65.39           S  
ATOM   4923  CE  MET A 306       4.318  34.115   0.835  1.00 65.39           C  
ATOM   4924  HE1 MET A 306       5.248  34.242   1.389  1.00 65.39           H  
ATOM   4925  HE2 MET A 306       4.231  34.820   0.008  1.00 65.39           H  
ATOM   4926  HE3 MET A 306       3.487  34.296   1.516  1.00 65.39           H  
ATOM   4927  N   ALA A 307       0.088  30.127  -3.136  1.00 63.49           N  
ATOM   4928  H   ALA A 307      -0.352  31.028  -3.010  1.00 63.49           H  
ATOM   4929  CA  ALA A 307      -0.729  28.934  -2.953  1.00 63.49           C  
ATOM   4930  HA  ALA A 307      -0.096  28.086  -2.692  1.00 63.49           H  
ATOM   4931  C   ALA A 307      -1.516  28.524  -4.203  1.00 63.49           C  
ATOM   4932  CB  ALA A 307      -1.683  29.205  -1.794  1.00 63.49           C  
ATOM   4933  HB1 ALA A 307      -2.266  30.104  -1.989  1.00 63.49           H  
ATOM   4934  HB2 ALA A 307      -1.126  29.312  -0.863  1.00 63.49           H  
ATOM   4935  HB3 ALA A 307      -2.366  28.357  -1.743  1.00 63.49           H  
ATOM   4936  O   ALA A 307      -1.932  27.374  -4.288  1.00 63.49           O  
ATOM   4937  N   ASN A 308      -1.752  29.467  -5.120  1.00 59.68           N  
ATOM   4938  H   ASN A 308      -1.319  30.370  -4.985  1.00 59.68           H
[truncated: 405,010 more chars]
