# Supplementary material for: HilE represses the activity of the Salmonella virulence regulator HilD via a mechanism distinct from that of intestinal long-chain fatty acids
Source: J Biol Chem. 2023 Oct 27;299(12):105387. doi: 10.1016/j.jbc.2023.105387 (PMC10696396; doi:10.1016/j.jbc.2023.105387)
Supplement: Dataset S2 [file mmc3.zip › S5 Dataset/ranked_13.pdb]

ATOM      1  N   MET A   1     -33.988 -34.985 -13.338  1.00 21.99           N  
ATOM      2  H   MET A   1     -34.299 -34.868 -12.384  1.00 21.99           H  
ATOM      3  H2  MET A   1     -33.589 -35.908 -13.430  1.00 21.99           H  
ATOM      4  H3  MET A   1     -34.779 -34.895 -13.960  1.00 21.99           H  
ATOM      5  CA  MET A   1     -32.968 -33.958 -13.639  1.00 21.99           C  
ATOM      6  HA  MET A   1     -32.570 -34.098 -14.645  1.00 21.99           H  
ATOM      7  C   MET A   1     -31.832 -34.173 -12.653  1.00 21.99           C  
ATOM      8  CB  MET A   1     -33.552 -32.537 -13.527  1.00 21.99           C  
ATOM      9  HB2 MET A   1     -32.732 -31.824 -13.438  1.00 21.99           H  
ATOM     10  HB3 MET A   1     -34.167 -32.460 -12.630  1.00 21.99           H  
ATOM     11  O   MET A   1     -31.989 -33.823 -11.492  1.00 21.99           O  
ATOM     12  CG  MET A   1     -34.383 -32.140 -14.754  1.00 21.99           C  
ATOM     13  HG2 MET A   1     -35.167 -32.878 -14.923  1.00 21.99           H  
ATOM     14  HG3 MET A   1     -33.727 -32.124 -15.624  1.00 21.99           H  
ATOM     15  SD  MET A   1     -35.160 -30.512 -14.585  1.00 21.99           S  
ATOM     16  CE  MET A   1     -35.608 -30.163 -16.307  1.00 21.99           C  
ATOM     17  HE1 MET A   1     -34.711 -30.143 -16.926  1.00 21.99           H  
ATOM     18  HE2 MET A   1     -36.101 -29.192 -16.362  1.00 21.99           H  
ATOM     19  HE3 MET A   1     -36.290 -30.930 -16.675  1.00 21.99           H  
ATOM     20  N   GLU A   2     -30.785 -34.897 -13.050  1.00 20.73           N  
ATOM     21  H   GLU A   2     -30.641 -35.132 -14.021  1.00 20.73           H  
ATOM     22  CA  GLU A   2     -29.747 -35.370 -12.121  1.00 20.73           C  
ATOM     23  HA  GLU A   2     -30.215 -35.681 -11.187  1.00 20.73           H  
ATOM     24  C   GLU A   2     -28.766 -34.241 -11.785  1.00 20.73           C  
ATOM     25  CB  GLU A   2     -29.032 -36.602 -12.699  1.00 20.73           C  
ATOM     26  HB2 GLU A   2     -28.715 -36.385 -13.719  1.00 20.73           H  
ATOM     27  HB3 GLU A   2     -28.153 -36.816 -12.091  1.00 20.73           H  
ATOM     28  O   GLU A   2     -28.120 -33.681 -12.669  1.00 20.73           O  
ATOM     29  CG  GLU A   2     -29.955 -37.833 -12.676  1.00 20.73           C  
ATOM     30  HG2 GLU A   2     -30.855 -37.610 -13.250  1.00 20.73           H  
ATOM     31  HG3 GLU A   2     -30.258 -38.014 -11.644  1.00 20.73           H  
ATOM     32  CD  GLU A   2     -29.305 -39.100 -13.251  1.00 20.73           C  
ATOM     33  OE1 GLU A   2     -29.833 -40.187 -12.936  1.00 20.73           O  
ATOM     34  OE2 GLU A   2     -28.334 -38.962 -14.026  1.00 20.73           O  
ATOM     35  N   ASN A   3     -28.696 -33.870 -10.503  1.00 20.69           N  
ATOM     36  H   ASN A   3     -29.253 -34.368  -9.824  1.00 20.69           H  
ATOM     37  CA  ASN A   3     -27.838 -32.789 -10.023  1.00 20.69           C  
ATOM     38  HA  ASN A   3     -27.928 -31.945 -10.707  1.00 20.69           H  
ATOM     39  C   ASN A   3     -26.374 -33.240 -10.068  1.00 20.69           C  
ATOM     40  CB  ASN A   3     -28.285 -32.351  -8.607  1.00 20.69           C  
ATOM     41  HB2 ASN A   3     -28.849 -33.149  -8.123  1.00 20.69           H  
ATOM     42  HB3 ASN A   3     -27.403 -32.162  -7.994  1.00 20.69           H  
ATOM     43  O   ASN A   3     -25.895 -33.913  -9.158  1.00 20.69           O  
ATOM     44  CG  ASN A   3     -29.093 -31.065  -8.584  1.00 20.69           C  
ATOM     45  ND2 ASN A   3     -29.808 -30.808  -7.514  1.00 20.69           N  
ATOM     46 HD21 ASN A   3     -29.827 -31.450  -6.734  1.00 20.69           H  
ATOM     47 HD22 ASN A   3     -30.317 -29.936  -7.526  1.00 20.69           H  
ATOM     48  OD1 ASN A   3     -29.074 -30.256  -9.493  1.00 20.69           O  
ATOM     49  N   VAL A   4     -25.672 -32.872 -11.142  1.00 20.42           N  
ATOM     50  H   VAL A   4     -26.175 -32.434 -11.900  1.00 20.42           H  
ATOM     51  CA  VAL A   4     -24.242 -33.145 -11.321  1.00 20.42           C  
ATOM     52  HA  VAL A   4     -24.065 -34.202 -11.126  1.00 20.42           H  
ATOM     53  C   VAL A   4     -23.461 -32.329 -10.289  1.00 20.42           C  
ATOM     54  CB  VAL A   4     -23.791 -32.848 -12.768  1.00 20.42           C  
ATOM     55  HB  VAL A   4     -23.926 -31.788 -12.983  1.00 20.42           H  
ATOM     56  O   VAL A   4     -23.183 -31.145 -10.479  1.00 20.42           O  
ATOM     57  CG1 VAL A   4     -22.314 -33.210 -12.976  1.00 20.42           C  
ATOM     58 HG11 VAL A   4     -22.030 -33.013 -14.010  1.00 20.42           H  
ATOM     59 HG12 VAL A   4     -22.150 -34.264 -12.753  1.00 20.42           H  
ATOM     60 HG13 VAL A   4     -21.683 -32.598 -12.332  1.00 20.42           H  
ATOM     61  CG2 VAL A   4     -24.612 -33.652 -13.787  1.00 20.42           C  
ATOM     62 HG21 VAL A   4     -24.544 -34.718 -13.570  1.00 20.42           H  
ATOM     63 HG22 VAL A   4     -24.240 -33.468 -14.795  1.00 20.42           H  
ATOM     64 HG23 VAL A   4     -25.660 -33.352 -13.757  1.00 20.42           H  
ATOM     65  N   THR A   5     -23.141 -32.946  -9.154  1.00 20.96           N  
ATOM     66  H   THR A   5     -23.507 -33.871  -8.979  1.00 20.96           H  
ATOM     67  CA  THR A   5     -22.353 -32.335  -8.083  1.00 20.96           C  
ATOM     68  HA  THR A   5     -22.780 -31.356  -7.867  1.00 20.96           H  
ATOM     69  C   THR A   5     -20.924 -32.120  -8.575  1.00 20.96           C  
ATOM     70  CB  THR A   5     -22.387 -33.174  -6.784  1.00 20.96           C  
ATOM     71  HB  THR A   5     -21.375 -33.305  -6.398  1.00 20.96           H  
ATOM     72  O   THR A   5     -20.124 -33.052  -8.648  1.00 20.96           O  
ATOM     73  CG2 THR A   5     -23.218 -32.484  -5.704  1.00 20.96           C  
ATOM     74 HG21 THR A   5     -23.220 -33.085  -4.794  1.00 20.96           H  
ATOM     75 HG22 THR A   5     -22.789 -31.508  -5.477  1.00 20.96           H  
ATOM     76 HG23 THR A   5     -24.242 -32.355  -6.054  1.00 20.96           H  
ATOM     77  OG1 THR A   5     -22.969 -34.446  -6.980  1.00 20.96           O  
ATOM     78  HG1 THR A   5     -23.104 -34.855  -6.122  1.00 20.96           H  
ATOM     79  N   PHE A   6     -20.595 -30.876  -8.934  1.00 20.17           N  
ATOM     80  H   PHE A   6     -21.332 -30.188  -8.989  1.00 20.17           H  
ATOM     81  CA  PHE A   6     -19.243 -30.474  -9.320  1.00 20.17           C  
ATOM     82  HA  PHE A   6     -18.892 -31.138 -10.110  1.00 20.17           H  
ATOM     83  C   PHE A   6     -18.298 -30.633  -8.124  1.00 20.17           C  
ATOM     84  CB  PHE A   6     -19.245 -29.038  -9.879  1.00 20.17           C  
ATOM     85  HB2 PHE A   6     -18.239 -28.626  -9.790  1.00 20.17           H  
ATOM     86  HB3 PHE A   6     -19.905 -28.408  -9.283  1.00 20.17           H  
ATOM     87  O   PHE A   6     -18.186 -29.752  -7.272  1.00 20.17           O  
ATOM     88  CG  PHE A   6     -19.646 -28.972 -11.338  1.00 20.17           C  
ATOM     89  CD1 PHE A   6     -18.655 -29.039 -12.338  1.00 20.17           C  
ATOM     90  HD1 PHE A   6     -17.610 -29.062 -12.069  1.00 20.17           H  
ATOM     91  CD2 PHE A   6     -21.005 -28.913 -11.702  1.00 20.17           C  
ATOM     92  HD2 PHE A   6     -21.773 -28.866 -10.945  1.00 20.17           H  
ATOM     93  CE1 PHE A   6     -19.022 -29.100 -13.693  1.00 20.17           C  
ATOM     94  HE1 PHE A   6     -18.266 -29.161 -14.462  1.00 20.17           H  
ATOM     95  CE2 PHE A   6     -21.371 -28.985 -13.056  1.00 20.17           C  
ATOM     96  HE2 PHE A   6     -22.416 -28.990 -13.331  1.00 20.17           H  
ATOM     97  CZ  PHE A   6     -20.380 -29.115 -14.044  1.00 20.17           C  
ATOM     98  HZ  PHE A   6     -20.657 -29.238 -15.081  1.00 20.17           H  
ATOM     99  N   VAL A   7     -17.620 -31.780  -8.045  1.00 22.66           N  
ATOM    100  H   VAL A   7     -17.884 -32.525  -8.673  1.00 22.66           H  
ATOM    101  CA  VAL A   7     -16.589 -32.036  -7.035  1.00 22.66           C  
ATOM    102  HA  VAL A   7     -16.979 -31.734  -6.063  1.00 22.66           H  
ATOM    103  C   VAL A   7     -15.385 -31.153  -7.362  1.00 22.66           C  
ATOM    104  CB  VAL A   7     -16.219 -33.531  -6.939  1.00 22.66           C  
ATOM    105  HB  VAL A   7     -15.758 -33.858  -7.871  1.00 22.66           H  
ATOM    106  O   VAL A   7     -14.535 -31.496  -8.183  1.00 22.66           O  
ATOM    107  CG1 VAL A   7     -15.236 -33.771  -5.784  1.00 22.66           C  
ATOM    108 HG11 VAL A   7     -14.301 -33.243  -5.966  1.00 22.66           H  
ATOM    109 HG12 VAL A   7     -15.011 -34.835  -5.704  1.00 22.66           H  
ATOM    110 HG13 VAL A   7     -15.666 -33.427  -4.843  1.00 22.66           H  
ATOM    111  CG2 VAL A   7     -17.454 -34.405  -6.681  1.00 22.66           C  
ATOM    112 HG21 VAL A   7     -17.155 -35.447  -6.567  1.00 22.66           H  
ATOM    113 HG22 VAL A   7     -17.966 -34.077  -5.776  1.00 22.66           H  
ATOM    114 HG23 VAL A   7     -18.145 -34.346  -7.522  1.00 22.66           H  
ATOM    115  N   SER A   8     -15.343 -29.971  -6.747  1.00 22.96           N  
ATOM    116  H   SER A   8     -16.159 -29.698  -6.218  1.00 22.96           H  
ATOM    117  CA  SER A   8     -14.224 -29.037  -6.842  1.00 22.96           C  
ATOM    118  HA  SER A   8     -13.979 -28.878  -7.892  1.00 22.96           H  
ATOM    119  C   SER A   8     -12.999 -29.637  -6.144  1.00 22.96           C  
ATOM    120  CB  SER A   8     -14.630 -27.680  -6.247  1.00 22.96           C  
ATOM    121  HB2 SER A   8     -15.367 -27.210  -6.898  1.00 22.96           H  
ATOM    122  HB3 SER A   8     -15.076 -27.829  -5.263  1.00 22.96           H  
ATOM    123  O   SER A   8     -12.774 -29.406  -4.957  1.00 22.96           O  
ATOM    124  OG  SER A   8     -13.506 -26.834  -6.117  1.00 22.96           O  
ATOM    125  HG  SER A   8     -13.046 -27.116  -5.323  1.00 22.96           H  
ATOM    126  N   ASN A   9     -12.187 -30.402  -6.880  1.00 24.99           N  
ATOM    127  H   ASN A   9     -12.510 -30.664  -7.800  1.00 24.99           H  
ATOM    128  CA  ASN A   9     -10.873 -30.875  -6.432  1.00 24.99           C  
ATOM    129  HA  ASN A   9     -10.970 -31.254  -5.414  1.00 24.99           H  
ATOM    130  C   ASN A   9      -9.882 -29.693  -6.356  1.00 24.99           C  
ATOM    131  CB  ASN A   9     -10.391 -32.033  -7.341  1.00 24.99           C  
ATOM    132  HB2 ASN A   9      -9.303 -32.082  -7.317  1.00 24.99           H  
ATOM    133  HB3 ASN A   9     -10.688 -31.848  -8.373  1.00 24.99           H  
ATOM    134  O   ASN A   9      -8.958 -29.570  -7.159  1.00 24.99           O  
ATOM    135  CG  ASN A   9     -10.877 -33.407  -6.907  1.00 24.99           C  
ATOM    136  ND2 ASN A   9     -10.696 -34.413  -7.731  1.00 24.99           N  
ATOM    137 HD21 ASN A   9     -11.019 -35.312  -7.402  1.00 24.99           H  
ATOM    138 HD22 ASN A   9     -10.243 -34.282  -8.624  1.00 24.99           H  
ATOM    139  OD1 ASN A   9     -11.366 -33.619  -5.812  1.00 24.99           O  
ATOM    140  N   SER A  10     -10.081 -28.793  -5.387  1.00 27.88           N  
ATOM    141  H   SER A  10     -10.882 -28.927  -4.787  1.00 27.88           H  
ATOM    142  CA  SER A  10      -9.324 -27.539  -5.227  1.00 27.88           C  
ATOM    143  HA  SER A  10      -9.258 -27.048  -6.198  1.00 27.88           H  
ATOM    144  C   SER A  10      -7.895 -27.721  -4.706  1.00 27.88           C  
ATOM    145  CB  SER A  10     -10.052 -26.591  -4.265  1.00 27.88           C  
ATOM    146  HB2 SER A  10     -11.082 -26.444  -4.592  1.00 27.88           H  
ATOM    147  HB3 SER A  10      -9.545 -25.627  -4.255  1.00 27.88           H  
ATOM    148  O   SER A  10      -7.126 -26.763  -4.692  1.00 27.88           O  
ATOM    149  OG  SER A  10     -10.033 -27.141  -2.958  1.00 27.88           O  
ATOM    150  HG  SER A  10      -9.922 -26.429  -2.324  1.00 27.88           H  
ATOM    151  N   HIS A  11      -7.506 -28.928  -4.274  1.00 28.13           N  
ATOM    152  H   HIS A  11      -8.180 -29.678  -4.331  1.00 28.13           H  
ATOM    153  CA  HIS A  11      -6.259 -29.179  -3.526  1.00 28.13           C  
ATOM    154  HA  HIS A  11      -6.216 -28.477  -2.694  1.00 28.13           H  
ATOM    155  C   HIS A  11      -4.967 -28.958  -4.333  1.00 28.13           C  
ATOM    156  CB  HIS A  11      -6.302 -30.595  -2.945  1.00 28.13           C  
ATOM    157  HB2 HIS A  11      -6.610 -31.303  -3.714  1.00 28.13           H  
ATOM    158  HB3 HIS A  11      -5.301 -30.877  -2.618  1.00 28.13           H  
ATOM    159  O   HIS A  11      -3.854 -29.174  -3.855  1.00 28.13           O  
ATOM    160  CG  HIS A  11      -7.210 -30.727  -1.753  1.00 28.13           C  
ATOM    161  CD2 HIS A  11      -6.928 -31.439  -0.619  1.00 28.13           C  
ATOM    162  HD2 HIS A  11      -6.032 -32.012  -0.433  1.00 28.13           H  
ATOM    163  ND1 HIS A  11      -8.440 -30.130  -1.559  1.00 28.13           N  
ATOM    164  HD1 HIS A  11      -8.866 -29.403  -2.116  1.00 28.13           H  
ATOM    165  CE1 HIS A  11      -8.878 -30.478  -0.338  1.00 28.13           C  
ATOM    166  HE1 HIS A  11      -9.770 -30.095   0.134  1.00 28.13           H  
ATOM    167  NE2 HIS A  11      -7.997 -31.294   0.261  1.00 28.13           N  
ATOM    168  N   GLN A  12      -5.096 -28.520  -5.576  1.00 29.58           N  
ATOM    169  H   GLN A  12      -6.033 -28.279  -5.866  1.00 29.58           H  
ATOM    170  CA  GLN A  12      -4.017 -28.091  -6.438  1.00 29.58           C  
ATOM    171  HA  GLN A  12      -3.276 -28.883  -6.544  1.00 29.58           H  
ATOM    172  C   GLN A  12      -3.324 -26.840  -5.884  1.00 29.58           C  
ATOM    173  CB  GLN A  12      -4.651 -27.782  -7.792  1.00 29.58           C  
ATOM    174  HB2 GLN A  12      -3.947 -27.244  -8.428  1.00 29.58           H  
ATOM    175  HB3 GLN A  12      -5.511 -27.130  -7.641  1.00 29.58           H  
ATOM    176  O   GLN A  12      -3.551 -25.725  -6.348  1.00 29.58           O  
ATOM    177  CG  GLN A  12      -5.117 -29.036  -8.497  1.00 29.58           C  
ATOM    178  HG2 GLN A  12      -5.899 -28.759  -9.205  1.00 29.58           H  
ATOM    179  HG3 GLN A  12      -5.527 -29.767  -7.800  1.00 29.58           H  
ATOM    180  CD  GLN A  12      -3.967 -29.585  -9.273  1.00 29.58           C  
ATOM    181  NE2 GLN A  12      -3.352 -30.642  -8.800  1.00 29.58           N  
ATOM    182 HE21 GLN A  12      -3.730 -31.114  -7.991  1.00 29.58           H  
ATOM    183 HE22 GLN A  12      -2.803 -31.154  -9.476  1.00 29.58           H  
ATOM    184  OE1 GLN A  12      -3.624 -29.056 -10.305  1.00 29.58           O  
ATOM    185  N   ARG A  13      -2.373 -27.003  -4.964  1.00 35.66           N  
ATOM    186  H   ARG A  13      -2.341 -27.892  -4.485  1.00 35.66           H  
ATOM    187  CA  ARG A  13      -1.260 -26.050  -4.797  1.00 35.66           C  
ATOM    188  HA  ARG A  13      -1.486 -25.115  -5.309  1.00 35.66           H  
ATOM    189  C   ARG A  13       0.006 -26.588  -5.475  1.00 35.66           C  
ATOM    190  CB  ARG A  13      -0.992 -25.753  -3.303  1.00 35.66           C  
ATOM    191  HB2 ARG A  13      -0.056 -25.197  -3.245  1.00 35.66           H  
ATOM    192  HB3 ARG A  13      -0.853 -26.684  -2.753  1.00 35.66           H  
ATOM    193  O   ARG A  13       0.971 -26.873  -4.772  1.00 35.66           O  
ATOM    194  CG  ARG A  13      -2.064 -24.917  -2.617  1.00 35.66           C  
ATOM    195  HG2 ARG A  13      -2.472 -24.268  -3.392  1.00 35.66           H  
ATOM    196  HG3 ARG A  13      -2.867 -25.568  -2.272  1.00 35.66           H  
ATOM    197  CD  ARG A  13      -1.483 -24.121  -1.416  1.00 35.66           C  
ATOM    198  HD2 ARG A  13      -1.334 -24.817  -0.591  1.00 35.66           H  
ATOM    199  HD3 ARG A  13      -0.507 -23.714  -1.681  1.00 35.66           H  
ATOM    200  NE  ARG A  13      -2.356 -23.006  -0.998  1.00 35.66           N  
ATOM    201  HE  ARG A  13      -3.038 -22.693  -1.674  1.00 35.66           H  
ATOM    202  NH1 ARG A  13      -2.143 -23.002   1.286  1.00 35.66           N  
ATOM    203 HH11 ARG A  13      -1.338 -23.611   1.250  1.00 35.66           H  
ATOM    204 HH12 ARG A  13      -2.538 -22.740   2.178  1.00 35.66           H  
ATOM    205  NH2 ARG A  13      -3.747 -21.842   0.306  1.00 35.66           N  
ATOM    206 HH21 ARG A  13      -3.882 -21.034  -0.285  1.00 35.66           H  
ATOM    207 HH22 ARG A  13      -4.173 -21.780   1.220  1.00 35.66           H  
ATOM    208  CZ  ARG A  13      -2.719 -22.614   0.197  1.00 35.66           C  
ATOM    209  N   PRO A  14       0.079 -26.845  -6.799  1.00 36.68           N  
ATOM    210  CA  PRO A  14       1.196 -27.625  -7.299  1.00 36.68           C  
ATOM    211  HA  PRO A  14       1.273 -28.513  -6.672  1.00 36.68           H  
ATOM    212  C   PRO A  14       2.496 -26.821  -7.261  1.00 36.68           C  
ATOM    213  CB  PRO A  14       0.833 -28.120  -8.701  1.00 36.68           C  
ATOM    214  HB2 PRO A  14       1.339 -27.525  -9.461  1.00 36.68           H  
ATOM    215  HB3 PRO A  14       1.068 -29.176  -8.830  1.00 36.68           H  
ATOM    216  O   PRO A  14       3.498 -27.329  -6.768  1.00 36.68           O  
ATOM    217  CG  PRO A  14      -0.668 -27.868  -8.781  1.00 36.68           C  
ATOM    218  HG2 PRO A  14      -1.213 -28.693  -8.324  1.00 36.68           H  
ATOM    219  HG3 PRO A  14      -1.000 -27.699  -9.805  1.00 36.68           H  
ATOM    220  CD  PRO A  14      -0.809 -26.615  -7.925  1.00 36.68           C  
ATOM    221  HD2 PRO A  14      -1.858 -26.455  -7.679  1.00 36.68           H  
ATOM    222  HD3 PRO A  14      -0.456 -25.751  -8.488  1.00 36.68           H  
ATOM    223  N   ALA A  15       2.491 -25.585  -7.756  1.00 35.24           N  
ATOM    224  H   ALA A  15       1.632 -25.167  -8.085  1.00 35.24           H  
ATOM    225  CA  ALA A  15       3.730 -24.881  -8.044  1.00 35.24           C  
ATOM    226  HA  ALA A  15       4.448 -25.613  -8.415  1.00 35.24           H  
ATOM    227  C   ALA A  15       4.404 -24.270  -6.795  1.00 35.24           C  
ATOM    228  CB  ALA A  15       3.471 -23.936  -9.218  1.00 35.24           C  
ATOM    229  HB1 ALA A  15       3.303 -24.517 -10.125  1.00 35.24           H  
ATOM    230  HB2 ALA A  15       4.335 -23.289  -9.371  1.00 35.24           H  
ATOM    231  HB3 ALA A  15       2.590 -23.324  -9.028  1.00 35.24           H  
ATOM    232  O   ALA A  15       5.609 -24.481  -6.640  1.00 35.24           O  
ATOM    233  N   ALA A  16       3.665 -23.675  -5.844  1.00 35.45           N  
ATOM    234  H   ALA A  16       2.770 -23.314  -6.142  1.00 35.45           H  
ATOM    235  CA  ALA A  16       4.261 -23.052  -4.648  1.00 35.45           C  
ATOM    236  HA  ALA A  16       4.949 -22.267  -4.964  1.00 35.45           H  
ATOM    237  C   ALA A  16       5.044 -24.069  -3.816  1.00 35.45           C  
ATOM    238  CB  ALA A  16       3.164 -22.430  -3.769  1.00 35.45           C  
ATOM    239  HB1 ALA A  16       2.429 -23.188  -3.498  1.00 35.45           H  
ATOM    240  HB2 ALA A  16       2.664 -21.612  -4.287  1.00 35.45           H  
ATOM    241  HB3 ALA A  16       3.614 -22.031  -2.861  1.00 35.45           H  
ATOM    242  O   ALA A  16       6.149 -23.798  -3.343  1.00 35.45           O  
ATOM    243  N   ASP A  17       4.490 -25.276  -3.706  1.00 39.94           N  
ATOM    244  H   ASP A  17       3.553 -25.395  -4.062  1.00 39.94           H  
ATOM    245  CA  ASP A  17       5.104 -26.397  -3.008  1.00 39.94           C  
ATOM    246  HA  ASP A  17       5.202 -26.178  -1.945  1.00 39.94           H  
ATOM    247  C   ASP A  17       6.473 -26.770  -3.580  1.00 39.94           C  
ATOM    248  CB  ASP A  17       4.241 -27.636  -3.202  1.00 39.94           C  
ATOM    249  HB2 ASP A  17       4.829 -28.520  -2.955  1.00 39.94           H  
ATOM    250  HB3 ASP A  17       4.016 -27.668  -4.268  1.00 39.94           H  
ATOM    251  O   ASP A  17       7.291 -27.296  -2.837  1.00 39.94           O  
ATOM    252  CG  ASP A  17       2.939 -27.731  -2.419  1.00 39.94           C  
ATOM    253  OD1 ASP A  17       2.617 -26.823  -1.629  1.00 39.94           O  
ATOM    254  OD2 ASP A  17       2.291 -28.779  -2.671  1.00 39.94           O  
ATOM    255  N   ASN A  18       6.742 -26.553  -4.876  1.00 39.78           N  
ATOM    256  H   ASN A  18       6.076 -26.032  -5.429  1.00 39.78           H  
ATOM    257  CA  ASN A  18       8.043 -26.897  -5.455  1.00 39.78           C  
ATOM    258  HA  ASN A  18       8.296 -27.924  -5.193  1.00 39.78           H  
ATOM    259  C   ASN A  18       9.142 -26.030  -4.874  1.00 39.78           C  
ATOM    260  CB  ASN A  18       8.049 -26.732  -6.983  1.00 39.78           C  
ATOM    261  HB2 ASN A  18       9.079 -26.662  -7.330  1.00 39.78           H  
ATOM    262  HB3 ASN A  18       7.545 -25.811  -7.276  1.00 39.78           H  
ATOM    263  O   ASN A  18      10.147 -26.552  -4.402  1.00 39.78           O  
ATOM    264  CG  ASN A  18       7.445 -27.910  -7.688  1.00 39.78           C  
ATOM    265  ND2 ASN A  18       6.857 -27.708  -8.843  1.00 39.78           N  
ATOM    266 HD21 ASN A  18       6.414 -28.500  -9.287  1.00 39.78           H  
ATOM    267 HD22 ASN A  18       6.720 -26.760  -9.165  1.00 39.78           H  
ATOM    268  OD1 ASN A  18       7.555 -29.031  -7.241  1.00 39.78           O  
ATOM    269  N   LEU A  19       8.950 -24.712  -4.918  1.00 40.98           N  
ATOM    270  H   LEU A  19       8.073 -24.351  -5.264  1.00 40.98           H  
ATOM    271  CA  LEU A  19       9.972 -23.785  -4.460  1.00 40.98           C  
ATOM    272  HA  LEU A  19      10.935 -24.176  -4.788  1.00 40.98           H  
ATOM    273  C   LEU A  19      10.017 -23.754  -2.920  1.00 40.98           C  
ATOM    274  CB  LEU A  19       9.763 -22.421  -5.146  1.00 40.98           C  
ATOM    275  HB2 LEU A  19       9.111 -22.531  -6.012  1.00 40.98           H  
ATOM    276  HB3 LEU A  19       9.214 -21.774  -4.461  1.00 40.98           H  
ATOM    277  O   LEU A  19      11.104 -23.711  -2.350  1.00 40.98           O  
ATOM    278  CG  LEU A  19      11.103 -21.792  -5.606  1.00 40.98           C  
ATOM    279  HG  LEU A  19      11.922 -22.184  -5.003  1.00 40.98           H  
ATOM    280  CD1 LEU A  19      11.312 -22.191  -7.060  1.00 40.98           C  
ATOM    281 HD11 LEU A  19      12.310 -21.894  -7.383  1.00 40.98           H  
ATOM    282 HD12 LEU A  19      10.571 -21.681  -7.676  1.00 40.98           H  
ATOM    283 HD13 LEU A  19      11.219 -23.272  -7.171  1.00 40.98           H  
ATOM    284  CD2 LEU A  19      11.211 -20.267  -5.608  1.00 40.98           C  
ATOM    285 HD21 LEU A  19      11.253 -19.879  -4.590  1.00 40.98           H  
ATOM    286 HD22 LEU A  19      12.144 -19.965  -6.083  1.00 40.98           H  
ATOM    287 HD23 LEU A  19      10.385 -19.820  -6.162  1.00 40.98           H  
ATOM    288  N   GLN A  20       8.873 -23.913  -2.233  1.00 44.52           N  
ATOM    289  H   GLN A  20       7.998 -23.926  -2.737  1.00 44.52           H  
ATOM    290  CA  GLN A  20       8.843 -24.111  -0.776  1.00 44.52           C  
ATOM    291  HA  GLN A  20       9.393 -23.301  -0.298  1.00 44.52           H  
ATOM    292  C   GLN A  20       9.517 -25.416  -0.344  1.00 44.52           C  
ATOM    293  CB  GLN A  20       7.406 -24.119  -0.236  1.00 44.52           C  
ATOM    294  HB2 GLN A  20       7.418 -24.595   0.744  1.00 44.52           H  
ATOM    295  HB3 GLN A  20       6.765 -24.713  -0.887  1.00 44.52           H  
ATOM    296  O   GLN A  20      10.261 -25.424   0.634  1.00 44.52           O  
ATOM    297  CG  GLN A  20       6.818 -22.716  -0.050  1.00 44.52           C  
ATOM    298  HG2 GLN A  20       6.679 -22.245  -1.024  1.00 44.52           H  
ATOM    299  HG3 GLN A  20       7.513 -22.109   0.531  1.00 44.52           H  
ATOM    300  CD  GLN A  20       5.477 -22.746   0.681  1.00 44.52           C  
ATOM    301  NE2 GLN A  20       4.942 -21.606   1.056  1.00 44.52           N  
ATOM    302 HE21 GLN A  20       4.045 -21.683   1.515  1.00 44.52           H  
ATOM    303 HE22 GLN A  20       5.344 -20.729   0.756  1.00 44.52           H  
ATOM    304  OE1 GLN A  20       4.879 -23.777   0.935  1.00 44.52           O  
ATOM    305  N   LYS A  21       9.316 -26.533  -1.054  1.00 46.28           N  
ATOM    306  H   LYS A  21       8.658 -26.536  -1.820  1.00 46.28           H  
ATOM    307  CA  LYS A  21      10.068 -27.753  -0.742  1.00 46.28           C  
ATOM    308  HA  LYS A  21      10.082 -27.857   0.343  1.00 46.28           H  
ATOM    309  C   LYS A  21      11.521 -27.652  -1.137  1.00 46.28           C  
ATOM    310  CB  LYS A  21       9.454 -29.024  -1.321  1.00 46.28           C  
ATOM    311  HB2 LYS A  21      10.229 -29.788  -1.382  1.00 46.28           H  
ATOM    312  HB3 LYS A  21       9.071 -28.861  -2.328  1.00 46.28           H  
ATOM    313  O   LYS A  21      12.334 -28.286  -0.478  1.00 46.28           O  
ATOM    314  CG  LYS A  21       8.373 -29.525  -0.360  1.00 46.28           C  
ATOM    315  HG2 LYS A  21       8.802 -29.655   0.633  1.00 46.28           H  
ATOM    316  HG3 LYS A  21       7.555 -28.806  -0.308  1.00 46.28           H  
ATOM    317  CD  LYS A  21       7.851 -30.864  -0.847  1.00 46.28           C  
ATOM    318  HD2 LYS A  21       7.294 -30.686  -1.766  1.00 46.28           H  
ATOM    319  HD3 LYS A  21       8.717 -31.509  -0.998  1.00 46.28           H  
ATOM    320  CE  LYS A  21       6.944 -31.529   0.176  1.00 46.28           C  
ATOM    321  HE2 LYS A  21       7.490 -31.611   1.115  1.00 46.28           H  
ATOM    322  HE3 LYS A  21       6.085 -30.881   0.348  1.00 46.28           H  
ATOM    323  NZ  LYS A  21       6.508 -32.866  -0.283  1.00 46.28           N  
ATOM    324  HZ1 LYS A  21       7.316 -33.461  -0.402  1.00 46.28           H  
ATOM    325  HZ2 LYS A  21       5.904 -33.282   0.411  1.00 46.28           H  
ATOM    326  HZ3 LYS A  21       6.010 -32.787  -1.158  1.00 46.28           H  
ATOM    327  N   LEU A  22      11.876 -26.826  -2.114  1.00 45.30           N  
ATOM    328  H   LEU A  22      11.170 -26.390  -2.689  1.00 45.30           H  
ATOM    329  CA  LEU A  22      13.279 -26.536  -2.349  1.00 45.30           C  
ATOM    330  HA  LEU A  22      13.787 -27.500  -2.376  1.00 45.30           H  
ATOM    331  C   LEU A  22      13.903 -25.764  -1.197  1.00 45.30           C  
ATOM    332  CB  LEU A  22      13.475 -25.795  -3.670  1.00 45.30           C  
ATOM    333  HB2 LEU A  22      13.777 -24.767  -3.470  1.00 45.30           H  
ATOM    334  HB3 LEU A  22      12.534 -25.737  -4.217  1.00 45.30           H  
ATOM    335  O   LEU A  22      15.000 -26.108  -0.780  1.00 45.30           O  
ATOM    336  CG  LEU A  22      14.538 -26.528  -4.507  1.00 45.30           C  
ATOM    337  HG  LEU A  22      14.957 -27.378  -3.968  1.00 45.30           H  
ATOM    338  CD1 LEU A  22      13.836 -27.153  -5.715  1.00 45.30           C  
ATOM    339 HD11 LEU A  22      13.122 -27.892  -5.352  1.00 45.30           H  
ATOM    340 HD12 LEU A  22      13.288 -26.398  -6.278  1.00 45.30           H  
ATOM    341 HD13 LEU A  22      14.571 -27.670  -6.331  1.00 45.30           H  
ATOM    342  CD2 LEU A  22      15.740 -25.620  -4.758  1.00 45.30           C  
ATOM    343 HD21 LEU A  22      15.456 -24.579  -4.915  1.00 45.30           H  
ATOM    344 HD22 LEU A  22      16.346 -26.002  -5.579  1.00 45.30           H  
ATOM    345 HD23 LEU A  22      16.366 -25.634  -3.866  1.00 45.30           H  
ATOM    346  N   LYS A  23      13.164 -24.819  -0.606  1.00 46.47           N  
ATOM    347  H   LYS A  23      12.311 -24.522  -1.058  1.00 46.47           H  
ATOM    348  CA  LYS A  23      13.539 -24.219   0.677  1.00 46.47           C  
ATOM    349  HA  LYS A  23      14.503 -23.726   0.553  1.00 46.47           H  
ATOM    350  C   LYS A  23      13.735 -25.306   1.740  1.00 46.47           C  
ATOM    351  CB  LYS A  23      12.498 -23.160   1.084  1.00 46.47           C  
ATOM    352  HB2 LYS A  23      12.261 -22.539   0.221  1.00 46.47           H  
ATOM    353  HB3 LYS A  23      11.585 -23.640   1.435  1.00 46.47           H  
ATOM    354  O   LYS A  23      14.753 -25.310   2.421  1.00 46.47           O  
ATOM    355  CG  LYS A  23      13.009 -22.254   2.208  1.00 46.47           C  
ATOM    356  HG2 LYS A  23      13.331 -22.862   3.053  1.00 46.47           H  
ATOM    357  HG3 LYS A  23      13.863 -21.687   1.838  1.00 46.47           H  
ATOM    358  CD  LYS A  23      11.917 -21.283   2.684  1.00 46.47           C  
ATOM    359  HD2 LYS A  23      11.539 -20.734   1.822  1.00 46.47           H  
ATOM    360  HD3 LYS A  23      11.095 -21.835   3.140  1.00 46.47           H  
ATOM    361  CE  LYS A  23      12.538 -20.328   3.716  1.00 46.47           C  
ATOM    362  HE2 LYS A  23      12.681 -20.851   4.662  1.00 46.47           H  
ATOM    363  HE3 LYS A  23      13.528 -20.048   3.356  1.00 46.47           H  
ATOM    364  NZ  LYS A  23      11.770 -19.076   3.924  1.00 46.47           N  
ATOM    365  HZ1 LYS A  23      10.871 -19.187   4.370  1.00 46.47           H  
ATOM    366  HZ2 LYS A  23      11.601 -18.638   3.029  1.00 46.47           H  
ATOM    367  HZ3 LYS A  23      12.354 -18.422   4.425  1.00 46.47           H  
ATOM    368  N   SER A  24      12.825 -26.282   1.836  1.00 47.15           N  
ATOM    369  H   SER A  24      11.979 -26.190   1.293  1.00 47.15           H  
ATOM    370  CA  SER A  24      12.975 -27.402   2.782  1.00 47.15           C  
ATOM    371  HA  SER A  24      13.160 -26.970   3.766  1.00 47.15           H  
ATOM    372  C   SER A  24      14.175 -28.313   2.484  1.00 47.15           C  
ATOM    373  CB  SER A  24      11.681 -28.220   2.901  1.00 47.15           C  
ATOM    374  HB2 SER A  24      10.829 -27.540   2.910  1.00 47.15           H  
ATOM    375  HB3 SER A  24      11.698 -28.747   3.855  1.00 47.15           H  
ATOM    376  O   SER A  24      14.836 -28.753   3.416  1.00 47.15           O  
ATOM    377  OG  SER A  24      11.506 -29.182   1.875  1.00 47.15           O  
ATOM    378  HG  SER A  24      11.945 -28.887   1.074  1.00 47.15           H  
ATOM    379  N   LEU A  25      14.490 -28.564   1.208  1.00 40.76           N  
ATOM    380  H   LEU A  25      13.921 -28.153   0.482  1.00 40.76           H  
ATOM    381  CA  LEU A  25      15.644 -29.357   0.781  1.00 40.76           C  
ATOM    382  HA  LEU A  25      15.671 -30.288   1.347  1.00 40.76           H  
ATOM    383  C   LEU A  25      16.938 -28.625   1.093  1.00 40.76           C  
ATOM    384  CB  LEU A  25      15.555 -29.680  -0.719  1.00 40.76           C  
ATOM    385  HB2 LEU A  25      16.550 -29.896  -1.107  1.00 40.76           H  
ATOM    386  HB3 LEU A  25      15.186 -28.801  -1.248  1.00 40.76           H  
ATOM    387  O   LEU A  25      17.791 -29.210   1.734  1.00 40.76           O  
ATOM    388  CG  LEU A  25      14.653 -30.890  -0.990  1.00 40.76           C  
ATOM    389  HG  LEU A  25      13.801 -30.865  -0.311  1.00 40.76           H  
ATOM    390  CD1 LEU A  25      14.112 -30.840  -2.411  1.00 40.76           C  
ATOM    391 HD11 LEU A  25      14.918 -30.992  -3.128  1.00 40.76           H  
ATOM    392 HD12 LEU A  25      13.374 -31.637  -2.509  1.00 40.76           H  
ATOM    393 HD13 LEU A  25      13.624 -29.883  -2.598  1.00 40.76           H  
ATOM    394  CD2 LEU A  25      15.407 -32.208  -0.798  1.00 40.76           C  
ATOM    395 HD21 LEU A  25      16.236 -32.269  -1.504  1.00 40.76           H  
ATOM    396 HD22 LEU A  25      15.803 -32.275   0.216  1.00 40.76           H  
ATOM    397 HD23 LEU A  25      14.734 -33.047  -0.975  1.00 40.76           H  
ATOM    398  N   LEU A  26      17.048 -27.341   0.751  1.00 42.49           N  
ATOM    399  H   LEU A  26      16.307 -26.916   0.211  1.00 42.49           H  
ATOM    400  CA  LEU A  26      18.187 -26.505   1.140  1.00 42.49           C  
ATOM    401  HA  LEU A  26      19.101 -26.905   0.701  1.00 42.49           H  
ATOM    402  C   LEU A  26      18.387 -26.513   2.658  1.00 42.49           C  
ATOM    403  CB  LEU A  26      17.944 -25.076   0.630  1.00 42.49           C  
ATOM    404  HB2 LEU A  26      16.921 -24.784   0.865  1.00 42.49           H  
ATOM    405  HB3 LEU A  26      18.611 -24.390   1.152  1.00 42.49           H  
ATOM    406  O   LEU A  26      19.495 -26.717   3.143  1.00 42.49           O  
ATOM    407  CG  LEU A  26      18.188 -24.945  -0.879  1.00 42.49           C  
ATOM    408  HG  LEU A  26      17.745 -25.788  -1.410  1.00 42.49           H  
ATOM    409  CD1 LEU A  26      17.540 -23.668  -1.391  1.00 42.49           C  
ATOM    410 HD11 LEU A  26      16.458 -23.722  -1.266  1.00 42.49           H  
ATOM    411 HD12 LEU A  26      17.785 -23.579  -2.449  1.00 42.49           H  
ATOM    412 HD13 LEU A  26      17.939 -22.809  -0.851  1.00 42.49           H  
ATOM    413  CD2 LEU A  26      19.680 -24.877  -1.201  1.00 42.49           C  
ATOM    414 HD21 LEU A  26      20.146 -24.046  -0.670  1.00 42.49           H  
ATOM    415 HD22 LEU A  26      20.179 -25.798  -0.900  1.00 42.49           H  
ATOM    416 HD23 LEU A  26      19.829 -24.734  -2.271  1.00 42.49           H  
ATOM    417  N   THR A  27      17.296 -26.397   3.417  1.00 41.58           N  
ATOM    418  H   THR A  27      16.413 -26.232   2.955  1.00 41.58           H  
ATOM    419  CA  THR A  27      17.357 -26.438   4.884  1.00 41.58           C  
ATOM    420  HA  THR A  27      18.112 -25.720   5.204  1.00 41.58           H  
ATOM    421  C   THR A  27      17.801 -27.816   5.408  1.00 41.58           C  
ATOM    422  CB  THR A  27      16.017 -26.027   5.519  1.00 41.58           C  
ATOM    423  HB  THR A  27      15.305 -26.847   5.431  1.00 41.58           H  
ATOM    424  O   THR A  27      18.582 -27.881   6.354  1.00 41.58           O  
ATOM    425  CG2 THR A  27      16.184 -25.648   6.989  1.00 41.58           C  
ATOM    426 HG21 THR A  27      16.539 -26.508   7.558  1.00 41.58           H  
ATOM    427 HG22 THR A  27      16.900 -24.831   7.085  1.00 41.58           H  
ATOM    428 HG23 THR A  27      15.223 -25.334   7.396  1.00 41.58           H  
ATOM    429  OG1 THR A  27      15.459 -24.877   4.920  1.00 41.58           O  
ATOM    430  HG1 THR A  27      15.336 -25.042   3.982  1.00 41.58           H  
ATOM    431  N   ASN A  28      17.348 -28.920   4.799  1.00 37.52           N  
ATOM    432  H   ASN A  28      16.709 -28.809   4.025  1.00 37.52           H  
ATOM    433  CA  ASN A  28      17.678 -30.287   5.228  1.00 37.52           C  
ATOM    434  HA  ASN A  28      17.708 -30.314   6.317  1.00 37.52           H  
ATOM    435  C   ASN A  28      19.066 -30.765   4.763  1.00 37.52           C  
ATOM    436  CB  ASN A  28      16.579 -31.256   4.749  1.00 37.52           C  
ATOM    437  HB2 ASN A  28      16.310 -31.023   3.719  1.00 37.52           H  
ATOM    438  HB3 ASN A  28      16.975 -32.271   4.769  1.00 37.52           H  
ATOM    439  O   ASN A  28      19.773 -31.407   5.539  1.00 37.52           O  
ATOM    440  CG  ASN A  28      15.334 -31.261   5.620  1.00 37.52           C  
ATOM    441  ND2 ASN A  28      14.246 -31.803   5.123  1.00 37.52           N  
ATOM    442 HD21 ASN A  28      14.243 -32.145   4.173  1.00 37.52           H  
ATOM    443 HD22 ASN A  28      13.445 -31.806   5.738  1.00 37.52           H  
ATOM    444  OD1 ASN A  28      15.307 -30.834   6.760  1.00 37.52           O  
ATOM    445  N   THR A  29      19.492 -30.446   3.536  1.00 37.82           N  
ATOM    446  H   THR A  29      18.868 -29.948   2.917  1.00 37.82           H  
ATOM    447  CA  THR A  29      20.818 -30.805   2.990  1.00 37.82           C  
ATOM    448  HA  THR A  29      20.921 -31.890   2.999  1.00 37.82           H  
ATOM    449  C   THR A  29      21.948 -30.226   3.847  1.00 37.82           C  
ATOM    450  CB  THR A  29      20.953 -30.327   1.532  1.00 37.82           C  
ATOM    451  HB  THR A  29      20.881 -29.240   1.493  1.00 37.82           H  
ATOM    452  O   THR A  29      22.996 -30.854   4.023  1.00 37.82           O  
ATOM    453  CG2 THR A  29      22.251 -30.779   0.869  1.00 37.82           C  
ATOM    454 HG21 THR A  29      22.350 -31.862   0.930  1.00 37.82           H  
ATOM    455 HG22 THR A  29      23.103 -30.309   1.360  1.00 37.82           H  
ATOM    456 HG23 THR A  29      22.261 -30.471  -0.177  1.00 37.82           H  
ATOM    457  OG1 THR A  29      19.927 -30.892   0.749  1.00 37.82           O  
ATOM    458  HG1 THR A  29      20.042 -30.539  -0.137  1.00 37.82           H  
ATOM    459  N   ARG A  30      21.688 -29.085   4.494  1.00 40.01           N  
ATOM    460  H   ARG A  30      20.831 -28.608   4.254  1.00 40.01           H  
ATOM    461  CA  ARG A  30      22.590 -28.418   5.435  1.00 40.01           C  
ATOM    462  HA  ARG A  30      23.515 -28.185   4.907  1.00 40.01           H  
ATOM    463  C   ARG A  30      22.976 -29.264   6.655  1.00 40.01           C  
ATOM    464  CB  ARG A  30      21.902 -27.109   5.840  1.00 40.01           C  
ATOM    465  HB2 ARG A  30      21.163 -27.303   6.618  1.00 40.01           H  
ATOM    466  HB3 ARG A  30      21.385 -26.703   4.971  1.00 40.01           H  
ATOM    467  O   ARG A  30      24.083 -29.115   7.160  1.00 40.01           O  
ATOM    468  CG  ARG A  30      22.889 -26.046   6.315  1.00 40.01           C  
ATOM    469  HG2 ARG A  30      23.682 -25.920   5.578  1.00 40.01           H  
ATOM    470  HG3 ARG A  30      23.321 -26.345   7.269  1.00 40.01           H  
ATOM    471  CD  ARG A  30      22.136 -24.725   6.468  1.00 40.01           C  
ATOM    472  HD2 ARG A  30      21.802 -24.402   5.482  1.00 40.01           H  
ATOM    473  HD3 ARG A  30      21.268 -24.882   7.108  1.00 40.01           H  
ATOM    474  NE  ARG A  30      23.002 -23.692   7.046  1.00 40.01           N  
ATOM    475  HE  ARG A  30      23.997 -23.841   6.963  1.00 40.01           H  
ATOM    476  NH1 ARG A  30      21.378 -22.103   7.315  1.00 40.01           N  
ATOM    477 HH11 ARG A  30      20.821 -22.638   6.664  1.00 40.01           H  
ATOM    478 HH12 ARG A  30      21.141 -21.149   7.546  1.00 40.01           H  
ATOM    479  NH2 ARG A  30      23.450 -21.709   8.058  1.00 40.01           N  
ATOM    480 HH21 ARG A  30      23.263 -20.718   7.991  1.00 40.01           H  
ATOM    481 HH22 ARG A  30      24.424 -21.973   8.043  1.00 40.01           H  
ATOM    482  CZ  ARG A  30      22.608 -22.509   7.469  1.00 40.01           C  
ATOM    483  N   GLN A  31      22.107 -30.160   7.139  1.00 39.83           N  
ATOM    484  H   GLN A  31      21.225 -30.287   6.663  1.00 39.83           H  
ATOM    485  CA  GLN A  31      22.437 -31.013   8.293  1.00 39.83           C  
ATOM    486  HA  GLN A  31      22.905 -30.398   9.062  1.00 39.83           H  
ATOM    487  C   GLN A  31      23.451 -32.116   7.954  1.00 39.83           C  
ATOM    488  CB  GLN A  31      21.172 -31.652   8.889  1.00 39.83           C  
ATOM    489  HB2 GLN A  31      21.476 -32.476   9.535  1.00 39.83           H  
ATOM    490  HB3 GLN A  31      20.555 -32.062   8.090  1.00 39.83           H  
ATOM    491  O   GLN A  31      24.227 -32.508   8.825  1.00 39.83           O  
ATOM    492  CG  GLN A  31      20.346 -30.678   9.742  1.00 39.83           C  
ATOM    493  HG2 GLN A  31      19.962 -29.878   9.109  1.00 39.83           H  
ATOM    494  HG3 GLN A  31      20.989 -30.238  10.504  1.00 39.83           H  
ATOM    495  CD  GLN A  31      19.168 -31.360  10.437  1.00 39.83           C  
ATOM    496  NE2 GLN A  31      18.528 -30.700  11.377  1.00 39.83           N  
ATOM    497 HE21 GLN A  31      17.744 -31.186  11.789  1.00 39.83           H  
ATOM    498 HE22 GLN A  31      18.785 -29.752  11.612  1.00 39.83           H  
ATOM    499  OE1 GLN A  31      18.797 -32.490  10.169  1.00 39.83           O  
ATOM    500  N   GLN A  32      23.448 -32.637   6.721  1.00 36.73           N  
ATOM    501  H   GLN A  32      22.825 -32.239   6.031  1.00 36.73           H  
ATOM    502  CA  GLN A  32      24.325 -33.746   6.326  1.00 36.73           C  
ATOM    503  HA  GLN A  32      24.548 -34.357   7.201  1.00 36.73           H  
ATOM    504  C   GLN A  32      25.678 -33.283   5.781  1.00 36.73           C  
ATOM    505  CB  GLN A  32      23.630 -34.641   5.288  1.00 36.73           C  
ATOM    506  HB2 GLN A  32      23.140 -34.023   4.535  1.00 36.73           H  
ATOM    507  HB3 GLN A  32      24.387 -35.247   4.790  1.00 36.73           H  
ATOM    508  O   GLN A  32      26.706 -33.871   6.121  1.00 36.73           O  
ATOM    509  CG  GLN A  32      22.614 -35.598   5.927  1.00 36.73           C  
ATOM    510  HG2 GLN A  32      23.108 -36.163   6.718  1.00 36.73           H  
ATOM    511  HG3 GLN A  32      21.801 -35.024   6.371  1.00 36.73           H  
ATOM    512  CD  GLN A  32      22.025 -36.587   4.923  1.00 36.73           C  
ATOM    513  NE2 GLN A  32      21.392 -37.643   5.384  1.00 36.73           N  
ATOM    514 HE21 GLN A  32      21.282 -37.784   6.378  1.00 36.73           H  
ATOM    515 HE22 GLN A  32      21.017 -38.265   4.683  1.00 36.73           H  
ATOM    516  OE1 GLN A  32      22.115 -36.451   3.716  1.00 36.73           O  
ATOM    517  N   ILE A  33      25.701 -32.264   4.917  1.00 37.40           N  
ATOM    518  H   ILE A  33      24.840 -31.786   4.691  1.00 37.40           H  
ATOM    519  CA  ILE A  33      26.923 -31.864   4.214  1.00 37.40           C  
ATOM    520  HA  ILE A  33      27.623 -32.700   4.227  1.00 37.40           H  
ATOM    521  C   ILE A  33      27.583 -30.695   4.958  1.00 37.40           C  
ATOM    522  CB  ILE A  33      26.642 -31.570   2.721  1.00 37.40           C  
ATOM    523  HB  ILE A  33      26.015 -30.681   2.660  1.00 37.40           H  
ATOM    524  O   ILE A  33      27.164 -29.551   4.841  1.00 37.40           O  
ATOM    525  CG1 ILE A  33      25.885 -32.721   2.019  1.00 37.40           C  
ATOM    526 HG12 ILE A  33      26.460 -33.644   2.103  1.00 37.40           H  
ATOM    527 HG13 ILE A  33      24.927 -32.872   2.516  1.00 37.40           H  
ATOM    528  CG2 ILE A  33      27.975 -31.310   2.001  1.00 37.40           C  
ATOM    529 HG21 ILE A  33      28.535 -30.534   2.523  1.00 37.40           H  
ATOM    530 HG22 ILE A  33      28.572 -32.221   1.950  1.00 37.40           H  
ATOM    531 HG23 ILE A  33      27.792 -30.938   0.993  1.00 37.40           H  
ATOM    532  CD1 ILE A  33      25.583 -32.453   0.538  1.00 37.40           C  
ATOM    533 HD11 ILE A  33      25.129 -31.469   0.420  1.00 37.40           H  
ATOM    534 HD12 ILE A  33      24.890 -33.209   0.169  1.00 37.40           H  
ATOM    535 HD13 ILE A  33      26.496 -32.505  -0.055  1.00 37.40           H  
ATOM    536  N   LYS A  34      28.671 -30.979   5.685  1.00 39.21           N  
ATOM    537  H   LYS A  34      28.902 -31.959   5.776  1.00 39.21           H  
ATOM    538  CA  LYS A  34      29.540 -29.987   6.359  1.00 39.21           C  
ATOM    539  HA  LYS A  34      28.907 -29.294   6.913  1.00 39.21           H  
ATOM    540  C   LYS A  34      30.373 -29.086   5.411  1.00 39.21           C  
ATOM    541  CB  LYS A  34      30.479 -30.729   7.343  1.00 39.21           C  
ATOM    542  HB2 LYS A  34      30.784 -31.680   6.905  1.00 39.21           H  
ATOM    543  HB3 LYS A  34      31.390 -30.149   7.492  1.00 39.21           H  
ATOM    544  O   LYS A  34      31.285 -28.414   5.885  1.00 39.21           O  
ATOM    545  CG  LYS A  34      29.893 -30.969   8.740  1.00 39.21           C  
ATOM    546  HG2 LYS A  34      29.550 -30.021   9.154  1.00 39.21           H  
ATOM    547  HG3 LYS A  34      29.052 -31.660   8.675  1.00 39.21           H  
ATOM    548  CD  LYS A  34      30.990 -31.554   9.645  1.00 39.21           C  
ATOM    549  HD2 LYS A  34      31.849 -30.882   9.640  1.00 39.21           H  
ATOM    550  HD3 LYS A  34      31.297 -32.521   9.248  1.00 39.21           H  
ATOM    551  CE  LYS A  34      30.498 -31.721  11.085  1.00 39.21           C  
ATOM    552  HE2 LYS A  34      30.161 -30.750  11.448  1.00 39.21           H  
ATOM    553  HE3 LYS A  34      29.638 -32.390  11.083  1.00 39.21           H  
ATOM    554  NZ  LYS A  34      31.570 -32.255  11.963  1.00 39.21           N  
ATOM    555  HZ1 LYS A  34      31.235 -32.348  12.912  1.00 39.21           H  
ATOM    556  HZ2 LYS A  34      32.365 -31.633  11.965  1.00 39.21           H  
ATOM    557  HZ3 LYS A  34      31.872 -33.163  11.639  1.00 39.21           H  
ATOM    558  N   SER A  35      30.182 -29.129   4.091  1.00 41.36           N  
ATOM    559  H   SER A  35      29.324 -29.533   3.744  1.00 41.36           H  
ATOM    560  CA  SER A  35      31.073 -28.444   3.133  1.00 41.36           C  
ATOM    561  HA  SER A  35      32.100 -28.605   3.462  1.00 41.36           H  
ATOM    562  C   SER A  35      30.864 -26.920   3.069  1.00 41.36           C  
ATOM    563  CB  SER A  35      30.953 -29.065   1.735  1.00 41.36           C  
ATOM    564  HB2 SER A  35      31.065 -30.147   1.810  1.00 41.36           H  
ATOM    565  HB3 SER A  35      31.748 -28.684   1.094  1.00 41.36           H  
ATOM    566  O   SER A  35      29.910 -26.397   3.633  1.00 41.36           O  
ATOM    567  OG  SER A  35      29.705 -28.765   1.145  1.00 41.36           O  
ATOM    568  HG  SER A  35      29.634 -27.824   0.965  1.00 41.36           H  
ATOM    569  N   GLN A  36      31.759 -26.238   2.333  1.00 43.31           N  
ATOM    570  H   GLN A  36      32.510 -26.780   1.931  1.00 43.31           H  
ATOM    571  CA  GLN A  36      31.683 -24.837   1.861  1.00 43.31           C  
ATOM    572  HA  GLN A  36      31.736 -24.162   2.715  1.00 43.31           H  
ATOM    573  C   GLN A  36      30.381 -24.502   1.094  1.00 43.31           C  
ATOM    574  CB  GLN A  36      32.903 -24.610   0.932  1.00 43.31           C  
ATOM    575  HB2 GLN A  36      32.628 -24.044   0.042  1.00 43.31           H  
ATOM    576  HB3 GLN A  36      33.268 -25.572   0.570  1.00 43.31           H  
ATOM    577  O   GLN A  36      29.501 -25.351   0.980  1.00 43.31           O  
ATOM    578  CG  GLN A  36      34.059 -23.860   1.604  1.00 43.31           C  
ATOM    579  HG2 GLN A  36      34.342 -24.379   2.520  1.00 43.31           H  
ATOM    580  HG3 GLN A  36      33.732 -22.852   1.862  1.00 43.31           H  
ATOM    581  CD  GLN A  36      35.287 -23.763   0.698  1.00 43.31           C  
ATOM    582  NE2 GLN A  36      36.351 -23.136   1.147  1.00 43.31           N  
ATOM    583 HE21 GLN A  36      37.124 -23.081   0.498  1.00 43.31           H  
ATOM    584 HE22 GLN A  36      36.351 -22.681   2.048  1.00 43.31           H  
ATOM    585  OE1 GLN A  36      35.335 -24.261  -0.412  1.00 43.31           O  
ATOM    586  N   THR A  37      30.310 -23.282   0.531  1.00 52.22           N  
ATOM    587  H   THR A  37      31.094 -22.657   0.654  1.00 52.22           H  
ATOM    588  CA  THR A  37      29.262 -22.745  -0.359  1.00 52.22           C  
ATOM    589  HA  THR A  37      28.535 -22.208   0.250  1.00 52.22           H  
ATOM    590  C   THR A  37      28.535 -23.827  -1.153  1.00 52.22           C  
ATOM    591  CB  THR A  37      29.869 -21.744  -1.364  1.00 52.22           C  
ATOM    592  HB  THR A  37      30.429 -22.278  -2.132  1.00 52.22           H  
ATOM    593  O   THR A  37      29.098 -24.431  -2.066  1.00 52.22           O  
ATOM    594  CG2 THR A  37      28.804 -20.875  -2.031  1.00 52.22           C  
ATOM    595 HG21 THR A  37      28.109 -21.501  -2.589  1.00 52.22           H  
ATOM    596 HG22 THR A  37      28.250 -20.312  -1.280  1.00 52.22           H  
ATOM    597 HG23 THR A  37      29.269 -20.178  -2.728  1.00 52.22           H  
ATOM    598  OG1 THR A  37      30.759 -20.866  -0.709  1.00 52.22           O  
ATOM    599  HG1 THR A  37      30.763 -20.064  -1.237  1.00 52.22           H  
ATOM    600  N   GLN A  38      27.272 -24.063  -0.802  1.00 67.26           N  
ATOM    601  H   GLN A  38      26.868 -23.555  -0.028  1.00 67.26           H  
ATOM    602  CA  GLN A  38      26.401 -24.956  -1.552  1.00 67.26           C  
ATOM    603  HA  GLN A  38      27.010 -25.685  -2.086  1.00 67.26           H  
ATOM    604  C   GLN A  38      25.645 -24.142  -2.595  1.00 67.26           C  
ATOM    605  CB  GLN A  38      25.476 -25.744  -0.615  1.00 67.26           C  
ATOM    606  HB2 GLN A  38      25.014 -25.072   0.108  1.00 67.26           H  
ATOM    607  HB3 GLN A  38      24.692 -26.219  -1.205  1.00 67.26           H  
ATOM    608  O   GLN A  38      24.948 -23.175  -2.278  1.00 67.26           O  
ATOM    609  CG  GLN A  38      26.280 -26.833   0.109  1.00 67.26           C  
ATOM    610  HG2 GLN A  38      27.095 -26.361   0.657  1.00 67.26           H  
ATOM    611  HG3 GLN A  38      26.713 -27.517  -0.621  1.00 67.26           H  
ATOM    612  CD  GLN A  38      25.459 -27.651   1.098  1.00 67.26           C  
ATOM    613  NE2 GLN A  38      26.100 -28.176   2.118  1.00 67.26           N  
ATOM    614 HE21 GLN A  38      25.540 -28.635   2.822  1.00 67.26           H  
ATOM    615 HE22 GLN A  38      27.067 -27.934   2.282  1.00 67.26           H  
ATOM    616  OE1 GLN A  38      24.261 -27.856   0.981  1.00 67.26           O  
ATOM    617  N   GLN A  39      25.822 -24.539  -3.850  1.00 75.25           N  
ATOM    618  H   GLN A  39      26.398 -25.351  -4.024  1.00 75.25           H  
ATOM    619  CA  GLN A  39      25.095 -24.004  -4.984  1.00 75.25           C  
ATOM    620  HA  GLN A  39      24.531 -23.126  -4.671  1.00 75.25           H  
ATOM    621  C   GLN A  39      24.142 -25.086  -5.477  1.00 75.25           C  
ATOM    622  CB  GLN A  39      26.088 -23.575  -6.070  1.00 75.25           C  
ATOM    623  HB2 GLN A  39      26.797 -22.866  -5.645  1.00 75.25           H  
ATOM    624  HB3 GLN A  39      26.638 -24.449  -6.417  1.00 75.25           H  
ATOM    625  O   GLN A  39      24.595 -26.144  -5.884  1.00 75.25           O  
ATOM    626  CG  GLN A  39      25.379 -22.909  -7.256  1.00 75.25           C  
ATOM    627  HG2 GLN A  39      24.628 -23.583  -7.669  1.00 75.25           H  
ATOM    628  HG3 GLN A  39      24.882 -22.005  -6.905  1.00 75.25           H  
ATOM    629  CD  GLN A  39      26.353 -22.551  -8.374  1.00 75.25           C  
ATOM    630  NE2 GLN A  39      26.112 -21.505  -9.123  1.00 75.25           N  
ATOM    631 HE21 GLN A  39      25.402 -20.844  -8.842  1.00 75.25           H  
ATOM    632 HE22 GLN A  39      26.859 -21.261  -9.758  1.00 75.25           H  
ATOM    633  OE1 GLN A  39      27.351 -23.198  -8.626  1.00 75.25           O  
ATOM    634  N   VAL A  40      22.841 -24.809  -5.489  1.00 75.41           N  
ATOM    635  H   VAL A  40      22.549 -23.900  -5.161  1.00 75.41           H  
ATOM    636  CA  VAL A  40      21.826 -25.753  -5.976  1.00 75.41           C  
ATOM    637  HA  VAL A  40      22.304 -26.699  -6.233  1.00 75.41           H  
ATOM    638  C   VAL A  40      21.187 -25.198  -7.236  1.00 75.41           C  
ATOM    639  CB  VAL A  40      20.780 -26.065  -4.893  1.00 75.41           C  
ATOM    640  HB  VAL A  40      20.315 -25.137  -4.562  1.00 75.41           H  
ATOM    641  O   VAL A  40      20.732 -24.055  -7.256  1.00 75.41           O  
ATOM    642  CG1 VAL A  40      19.675 -26.995  -5.416  1.00 75.41           C  
ATOM    643 HG11 VAL A  40      18.996 -27.255  -4.604  1.00 75.41           H  
ATOM    644 HG12 VAL A  40      19.099 -26.505  -6.201  1.00 75.41           H  
ATOM    645 HG13 VAL A  40      20.120 -27.911  -5.805  1.00 75.41           H  
ATOM    646  CG2 VAL A  40      21.446 -26.747  -3.692  1.00 75.41           C  
ATOM    647 HG21 VAL A  40      22.140 -26.061  -3.206  1.00 75.41           H  
ATOM    648 HG22 VAL A  40      20.696 -27.058  -2.965  1.00 75.41           H  
ATOM    649 HG23 VAL A  40      22.002 -27.624  -4.026  1.00 75.41           H  
ATOM    650  N   THR A  41      21.118 -26.007  -8.295  1.00 80.67           N  
ATOM    651  H   THR A  41      21.484 -26.943  -8.195  1.00 80.67           H  
ATOM    652  CA  THR A  41      20.523 -25.592  -9.575  1.00 80.67           C  
ATOM    653  HA  THR A  41      20.230 -24.544  -9.509  1.00 80.67           H  
ATOM    654  C   THR A  41      19.266 -26.389  -9.912  1.00 80.67           C  
ATOM    655  CB  THR A  41      21.543 -25.662 -10.717  1.00 80.67           C  
ATOM    656  HB  THR A  41      21.898 -26.686 -10.834  1.00 80.67           H  
ATOM    657  O   THR A  41      19.316 -27.562 -10.269  1.00 80.67           O  
ATOM    658  CG2 THR A  41      20.959 -25.171 -12.046  1.00 80.67           C  
ATOM    659 HG21 THR A  41      21.751 -25.131 -12.794  1.00 80.67           H  
ATOM    660 HG22 THR A  41      20.539 -24.173 -11.918  1.00 80.67           H  
ATOM    661 HG23 THR A  41      20.177 -25.848 -12.388  1.00 80.67           H  
ATOM    662  OG1 THR A  41      22.635 -24.815 -10.441  1.00 80.67           O  
ATOM    663  HG1 THR A  41      23.071 -25.162  -9.660  1.00 80.67           H  
ATOM    664  N   ILE A  42      18.113 -25.725  -9.927  1.00 79.40           N  
ATOM    665  H   ILE A  42      18.141 -24.745  -9.681  1.00 79.40           H  
ATOM    666  CA  ILE A  42      16.868 -26.264 -10.470  1.00 79.40           C  
ATOM    667  HA  ILE A  42      16.870 -27.345 -10.330  1.00 79.40           H  
ATOM    668  C   ILE A  42      16.781 -25.935 -11.956  1.00 79.40           C  
ATOM    669  CB  ILE A  42      15.615 -25.688  -9.790  1.00 79.40           C  
ATOM    670  HB  ILE A  42      15.450 -24.684 -10.181  1.00 79.40           H  
ATOM    671  O   ILE A  42      16.621 -24.779 -12.338  1.00 79.40           O  
ATOM    672  CG1 ILE A  42      15.713 -25.557  -8.264  1.00 79.40           C  
ATOM    673 HG12 ILE A  42      16.635 -25.051  -7.978  1.00 79.40           H  
ATOM    674 HG13 ILE A  42      15.690 -26.543  -7.800  1.00 79.40           H  
ATOM    675  CG2 ILE A  42      14.412 -26.569 -10.194  1.00 79.40           C  
ATOM    676 HG21 ILE A  42      13.475 -26.133  -9.849  1.00 79.40           H  
ATOM    677 HG22 ILE A  42      14.536 -27.560  -9.755  1.00 79.40           H  
ATOM    678 HG23 ILE A  42      14.343 -26.647 -11.279  1.00 79.40           H  
ATOM    679  CD1 ILE A  42      14.546 -24.671  -7.797  1.00 79.40           C  
ATOM    680 HD11 ILE A  42      14.554 -23.729  -8.345  1.00 79.40           H  
ATOM    681 HD12 ILE A  42      14.622 -24.407  -6.743  1.00 79.40           H  
ATOM    682 HD13 ILE A  42      13.581 -25.147  -7.969  1.00 79.40           H  
ATOM    683  N   LYS A  43      16.766 -26.956 -12.809  1.00 81.40           N  
ATOM    684  H   LYS A  43      16.953 -27.880 -12.447  1.00 81.40           H  
ATOM    685  CA  LYS A  43      16.472 -26.773 -14.237  1.00 81.40           C  
ATOM    686  HA  LYS A  43      16.664 -25.732 -14.497  1.00 81.40           H  
ATOM    687  C   LYS A  43      15.006 -27.022 -14.554  1.00 81.40           C  
ATOM    688  CB  LYS A  43      17.401 -27.628 -15.101  1.00 81.40           C  
ATOM    689  HB2 LYS A  43      17.131 -27.491 -16.149  1.00 81.40           H  
ATOM    690  HB3 LYS A  43      17.288 -28.680 -14.841  1.00 81.40           H  
ATOM    691  O   LYS A  43      14.383 -27.885 -13.932  1.00 81.40           O  
ATOM    692  CG  LYS A  43      18.859 -27.193 -14.904  1.00 81.40           C  
ATOM    693  HG2 LYS A  43      19.170 -27.422 -13.884  1.00 81.40           H  
ATOM    694  HG3 LYS A  43      18.937 -26.118 -15.064  1.00 81.40           H  
ATOM    695  CD  LYS A  43      19.797 -27.910 -15.876  1.00 81.40           C  
ATOM    696  HD2 LYS A  43      19.743 -28.986 -15.705  1.00 81.40           H  
ATOM    697  HD3 LYS A  43      19.502 -27.682 -16.900  1.00 81.40           H  
ATOM    698  CE  LYS A  43      21.220 -27.408 -15.616  1.00 81.40           C  
ATOM    699  HE2 LYS A  43      21.474 -27.607 -14.575  1.00 81.40           H  
ATOM    700  HE3 LYS A  43      21.238 -26.326 -15.750  1.00 81.40           H  
ATOM    701  NZ  LYS A  43      22.215 -28.047 -16.510  1.00 81.40           N  
ATOM    702  HZ1 LYS A  43      22.232 -29.046 -16.363  1.00 81.40           H  
ATOM    703  HZ2 LYS A  43      22.013 -27.842 -17.478  1.00 81.40           H  
ATOM    704  HZ3 LYS A  43      23.135 -27.688 -16.300  1.00 81.40           H  
ATOM    705  N   ASN A  44      14.485 -26.344 -15.572  1.00 82.73           N  
ATOM    706  H   ASN A  44      15.075 -25.654 -16.015  1.00 82.73           H  
ATOM    707  CA  ASN A  44      13.151 -26.559 -16.136  1.00 82.73           C  
ATOM    708  HA  ASN A  44      13.003 -25.755 -16.857  1.00 82.73           H  
ATOM    709  C   ASN A  44      12.007 -26.441 -15.110  1.00 82.73           C  
ATOM    710  CB  ASN A  44      13.113 -27.886 -16.913  1.00 82.73           C  
ATOM    711  HB2 ASN A  44      12.147 -27.972 -17.412  1.00 82.73           H  
ATOM    712  HB3 ASN A  44      13.212 -28.719 -16.218  1.00 82.73           H  
ATOM    713  O   ASN A  44      11.146 -27.320 -14.992  1.00 82.73           O  
ATOM    714  CG  ASN A  44      14.178 -27.982 -17.983  1.00 82.73           C  
ATOM    715  ND2 ASN A  44      14.903 -29.075 -18.044  1.00 82.73           N  
ATOM    716 HD21 ASN A  44      15.568 -29.109 -18.803  1.00 82.73           H  
ATOM    717 HD22 ASN A  44      14.771 -29.829 -17.385  1.00 82.73           H  
ATOM    718  OD1 ASN A  44      14.358 -27.096 -18.792  1.00 82.73           O  
ATOM    719  N   LEU A  45      12.022 -25.399 -14.287  1.00 85.20           N  
ATOM    720  H   LEU A  45      12.726 -24.687 -14.424  1.00 85.20           H  
ATOM    721  CA  LEU A  45      10.930 -25.085 -13.378  1.00 85.20           C  
ATOM    722  HA  LEU A  45      10.540 -26.010 -12.952  1.00 85.20           H  
ATOM    723  C   LEU A  45       9.807 -24.385 -14.148  1.00 85.20           C  
ATOM    724  CB  LEU A  45      11.476 -24.220 -12.237  1.00 85.20           C  
ATOM    725  HB2 LEU A  45      12.284 -24.746 -11.728  1.00 85.20           H  
ATOM    726  HB3 LEU A  45      11.892 -23.309 -12.668  1.00 85.20           H  
ATOM    727  O   LEU A  45      10.000 -23.293 -14.670  1.00 85.20           O  
ATOM    728  CG  LEU A  45      10.394 -23.833 -11.218  1.00 85.20           C  
ATOM    729  HG  LEU A  45       9.532 -23.406 -11.730  1.00 85.20           H  
ATOM    730  CD1 LEU A  45       9.932 -25.038 -10.389  1.00 85.20           C  
ATOM    731 HD11 LEU A  45      10.788 -25.503  -9.900  1.00 85.20           H  
ATOM    732 HD12 LEU A  45       9.418 -25.757 -11.026  1.00 85.20           H  
ATOM    733 HD13 LEU A  45       9.231 -24.693  -9.628  1.00 85.20           H  
ATOM    734  CD2 LEU A  45      10.945 -22.772 -10.283  1.00 85.20           C  
ATOM    735 HD21 LEU A  45      11.297 -21.915 -10.857  1.00 85.20           H  
ATOM    736 HD22 LEU A  45      10.134 -22.432  -9.639  1.00 85.20           H  
ATOM    737 HD23 LEU A  45      11.770 -23.170  -9.692  1.00 85.20           H  
ATOM    738  N   TYR A  46       8.628 -25.001 -14.206  1.00 86.43           N  
ATOM    739  H   TYR A  46       8.514 -25.905 -13.769  1.00 86.43           H  
ATOM    740  CA  TYR A  46       7.446 -24.367 -14.783  1.00 86.43           C  
ATOM    741  HA  TYR A  46       7.755 -23.776 -15.645  1.00 86.43           H  
ATOM    742  C   TYR A  46       6.785 -23.423 -13.774  1.00 86.43           C  
ATOM    743  CB  TYR A  46       6.467 -25.435 -15.279  1.00 86.43           C  
ATOM    744  HB2 TYR A  46       6.984 -26.082 -15.988  1.00 86.43           H  
ATOM    745  HB3 TYR A  46       6.151 -26.050 -14.437  1.00 86.43           H  
ATOM    746  O   TYR A  46       6.478 -23.829 -12.652  1.00 86.43           O  
ATOM    747  CG  TYR A  46       5.246 -24.858 -15.970  1.00 86.43           C  
ATOM    748  CD1 TYR A  46       3.961 -25.023 -15.416  1.00 86.43           C  
ATOM    749  HD1 TYR A  46       3.838 -25.560 -14.487  1.00 86.43           H  
ATOM    750  CD2 TYR A  46       5.402 -24.147 -17.175  1.00 86.43           C  
ATOM    751  HD2 TYR A  46       6.386 -23.991 -17.592  1.00 86.43           H  
ATOM    752  CE1 TYR A  46       2.832 -24.499 -16.079  1.00 86.43           C  
ATOM    753  HE1 TYR A  46       1.842 -24.643 -15.672  1.00 86.43           H  
ATOM    754  CE2 TYR A  46       4.281 -23.613 -17.832  1.00 86.43           C  
ATOM    755  HE2 TYR A  46       4.397 -23.056 -18.750  1.00 86.43           H  
ATOM    756  OH  TYR A  46       1.920 -23.276 -17.945  1.00 86.43           O  
ATOM    757  HH  TYR A  46       1.096 -23.396 -17.468  1.00 86.43           H  
ATOM    758  CZ  TYR A  46       2.993 -23.791 -17.290  1.00 86.43           C  
ATOM    759  N   VAL A  47       6.542 -22.184 -14.194  1.00 89.64           N  
ATOM    760  H   VAL A  47       6.835 -21.940 -15.129  1.00 89.64           H  
ATOM    761  CA  VAL A  47       5.860 -21.140 -13.423  1.00 89.64           C  
ATOM    762  HA  VAL A  47       5.872 -21.393 -12.363  1.00 89.64           H  
ATOM    763  C   VAL A  47       4.407 -21.084 -13.896  1.00 89.64           C  
ATOM    764  CB  VAL A  47       6.592 -19.791 -13.598  1.00 89.64           C  
ATOM    765  HB  VAL A  47       6.567 -19.502 -14.649  1.00 89.64           H  
ATOM    766  O   VAL A  47       4.109 -20.496 -14.932  1.00 89.64           O  
ATOM    767  CG1 VAL A  47       5.930 -18.689 -12.773  1.00 89.64           C  
ATOM    768 HG11 VAL A  47       4.928 -18.503 -13.161  1.00 89.64           H  
ATOM    769 HG12 VAL A  47       6.490 -17.759 -12.870  1.00 89.64           H  
ATOM    770 HG13 VAL A  47       5.871 -18.968 -11.721  1.00 89.64           H  
ATOM    771  CG2 VAL A  47       8.062 -19.878 -13.165  1.00 89.64           C  
ATOM    772 HG21 VAL A  47       8.130 -20.186 -12.122  1.00 89.64           H  
ATOM    773 HG22 VAL A  47       8.538 -18.904 -13.283  1.00 89.64           H  
ATOM    774 HG23 VAL A  47       8.598 -20.591 -13.790  1.00 89.64           H  
ATOM    775  N   SER A  48       3.492 -21.748 -13.184  1.00 83.57           N  
ATOM    776  H   SER A  48       3.779 -22.240 -12.350  1.00 83.57           H  
ATOM    777  CA  SER A  48       2.089 -21.881 -13.618  1.00 83.57           C  
ATOM    778  HA  SER A  48       2.067 -22.020 -14.699  1.00 83.57           H  
ATOM    779  C   SER A  48       1.217 -20.664 -13.316  1.00 83.57           C  
ATOM    780  CB  SER A  48       1.446 -23.114 -12.979  1.00 83.57           C  
ATOM    781  HB2 SER A  48       1.962 -24.005 -13.335  1.00 83.57           H  
ATOM    782  HB3 SER A  48       0.399 -23.177 -13.276  1.00 83.57           H  
ATOM    783  O   SER A  48       0.228 -20.437 -14.000  1.00 83.57           O  
ATOM    784  OG  SER A  48       1.540 -23.075 -11.568  1.00 83.57           O  
ATOM    785  HG  SER A  48       1.032 -22.336 -11.225  1.00 83.57           H  
ATOM    786  N   SER A  49       1.569 -19.896 -12.291  1.00 87.51           N  
ATOM    787  H   SER A  49       2.424 -20.112 -11.799  1.00 87.51           H  
ATOM    788  CA  SER A  49       0.867 -18.689 -11.851  1.00 87.51           C  
ATOM    789  HA  SER A  49       0.089 -18.421 -12.567  1.00 87.51           H  
ATOM    790  C   SER A  49       1.850 -17.536 -11.765  1.00 87.51           C  
ATOM    791  CB  SER A  49       0.209 -18.915 -10.488  1.00 87.51           C  
ATOM    792  HB2 SER A  49      -0.231 -17.986 -10.125  1.00 87.51           H  
ATOM    793  HB3 SER A  49      -0.583 -19.656 -10.594  1.00 87.51           H  
ATOM    794  O   SER A  49       3.058 -17.749 -11.785  1.00 87.51           O  
ATOM    795  OG  SER A  49       1.160 -19.389  -9.554  1.00 87.51           O  
ATOM    796  HG  SER A  49       1.888 -18.767  -9.480  1.00 87.51           H  
ATOM    797  N   PHE A  50       1.346 -16.314 -11.661  1.00 93.79           N  
ATOM    798  H   PHE A  50       0.348 -16.183 -11.575  1.00 93.79           H  
ATOM    799  CA  PHE A  50       2.211 -15.173 -11.420  1.00 93.79           C  
ATOM    800  HA  PHE A  50       3.016 -15.160 -12.154  1.00 93.79           H  
ATOM    801  C   PHE A  50       2.811 -15.303 -10.021  1.00 93.79           C  
ATOM    802  CB  PHE A  50       1.376 -13.921 -11.582  1.00 93.79           C  
ATOM    803  HB2 PHE A  50       0.594 -13.935 -10.822  1.00 93.79           H  
ATOM    804  HB3 PHE A  50       0.893 -13.953 -12.558  1.00 93.79           H  
ATOM    805  O   PHE A  50       2.080 -15.499  -9.046  1.00 93.79           O  
ATOM    806  CG  PHE A  50       2.148 -12.630 -11.473  1.00 93.79           C  
ATOM    807  CD1 PHE A  50       2.312 -12.031 -10.218  1.00 93.79           C  
ATOM    808  HD1 PHE A  50       1.933 -12.543  -9.346  1.00 93.79           H  
ATOM    809  CD2 PHE A  50       2.630 -11.987 -12.625  1.00 93.79           C  
ATOM    810  HD2 PHE A  50       2.512 -12.443 -13.597  1.00 93.79           H  
ATOM    811  CE1 PHE A  50       2.905 -10.763 -10.110  1.00 93.79           C  
ATOM    812  HE1 PHE A  50       2.977 -10.275  -9.149  1.00 93.79           H  
ATOM    813  CE2 PHE A  50       3.247 -10.731 -12.514  1.00 93.79           C  
ATOM    814  HE2 PHE A  50       3.624 -10.227 -13.392  1.00 93.79           H  
ATOM    815  CZ  PHE A  50       3.353 -10.104 -11.264  1.00 93.79           C  
ATOM    816  HZ  PHE A  50       3.776  -9.113 -11.192  1.00 93.79           H  
ATOM    817  N   THR A  51       4.133 -15.250  -9.931  1.00 93.78           N  
ATOM    818  H   THR A  51       4.670 -15.044 -10.761  1.00 93.78           H  
ATOM    819  CA  THR A  51       4.845 -15.677  -8.726  1.00 93.78           C  
ATOM    820  HA  THR A  51       4.133 -15.815  -7.913  1.00 93.78           H  
ATOM    821  C   THR A  51       5.830 -14.616  -8.284  1.00 93.78           C  
ATOM    822  CB  THR A  51       5.530 -17.034  -8.943  1.00 93.78           C  
ATOM    823  HB  THR A  51       6.205 -16.985  -9.798  1.00 93.78           H  
ATOM    824  O   THR A  51       6.634 -14.131  -9.077  1.00 93.78           O  
ATOM    825  CG2 THR A  51       6.300 -17.509  -7.715  1.00 93.78           C  
ATOM    826 HG21 THR A  51       7.153 -16.856  -7.532  1.00 93.78           H  
ATOM    827 HG22 THR A  51       5.639 -17.495  -6.849  1.00 93.78           H  
ATOM    828 HG23 THR A  51       6.672 -18.522  -7.876  1.00 93.78           H  
ATOM    829  OG1 THR A  51       4.547 -18.018  -9.174  1.00 93.78           O  
ATOM    830  HG1 THR A  51       4.955 -18.881  -9.073  1.00 93.78           H  
ATOM    831  N   LEU A  52       5.785 -14.297  -6.995  1.00 94.72           N  
ATOM    832  H   LEU A  52       5.086 -14.740  -6.416  1.00 94.72           H  
ATOM    833  CA  LEU A  52       6.758 -13.450  -6.325  1.00 94.72           C  
ATOM    834  HA  LEU A  52       7.347 -12.924  -7.077  1.00 94.72           H  
ATOM    835  C   LEU A  52       7.712 -14.312  -5.512  1.00 94.72           C  
ATOM    836  CB  LEU A  52       6.054 -12.404  -5.448  1.00 94.72           C  
ATOM    837  HB2 LEU A  52       5.574 -12.912  -4.612  1.00 94.72           H  
ATOM    838  HB3 LEU A  52       6.811 -11.730  -5.046  1.00 94.72           H  
ATOM    839  O   LEU A  52       7.271 -15.227  -4.815  1.00 94.72           O  
ATOM    840  CG  LEU A  52       4.991 -11.580  -6.186  1.00 94.72           C  
ATOM    841  HG  LEU A  52       4.190 -12.242  -6.515  1.00 94.72           H  
ATOM    842  CD1 LEU A  52       4.403 -10.522  -5.258  1.00 94.72           C  
ATOM    843 HD11 LEU A  52       3.704  -9.887  -5.802  1.00 94.72           H  
ATOM    844 HD12 LEU A  52       3.880 -11.012  -4.437  1.00 94.72           H  
ATOM    845 HD13 LEU A  52       5.198  -9.893  -4.858  1.00 94.72           H  
ATOM    846  CD2 LEU A  52       5.590 -10.880  -7.397  1.00 94.72           C  
ATOM    847 HD21 LEU A  52       4.818 -10.313  -7.917  1.00 94.72           H  
ATOM    848 HD22 LEU A  52       6.389 -10.219  -7.063  1.00 94.72           H  
ATOM    849 HD23 LEU A  52       5.978 -11.607  -8.111  1.00 94.72           H  
ATOM    850  N   VAL A  53       9.005 -14.007  -5.578  1.00 91.76           N  
ATOM    851  H   VAL A  53       9.281 -13.252  -6.190  1.00 91.76           H  
ATOM    852  CA  VAL A  53      10.029 -14.623  -4.726  1.00 91.76           C  
ATOM    853  HA  VAL A  53       9.545 -15.275  -3.998  1.00 91.76           H  
ATOM    854  C   VAL A  53      10.735 -13.511  -3.968  1.00 91.76           C  
ATOM    855  CB  VAL A  53      11.019 -15.494  -5.523  1.00 91.76           C  
ATOM    856  HB  VAL A  53      11.604 -14.868  -6.198  1.00 91.76           H  
ATOM    857  O   VAL A  53      11.471 -12.737  -4.571  1.00 91.76           O  
ATOM    858  CG1 VAL A  53      11.995 -16.210  -4.582  1.00 91.76           C  
ATOM    859 HG11 VAL A  53      12.600 -15.482  -4.041  1.00 91.76           H  
ATOM    860 HG12 VAL A  53      11.445 -16.819  -3.864  1.00 91.76           H  
ATOM    861 HG13 VAL A  53      12.669 -16.846  -5.156  1.00 91.76           H  
ATOM    862  CG2 VAL A  53      10.296 -16.551  -6.369  1.00 91.76           C  
ATOM    863 HG21 VAL A  53       9.656 -17.161  -5.733  1.00 91.76           H  
ATOM    864 HG22 VAL A  53       9.690 -16.064  -7.133  1.00 91.76           H  
ATOM    865 HG23 VAL A  53      11.029 -17.186  -6.868  1.00 91.76           H  
ATOM    866  N   CYS A  54      10.484 -13.408  -2.666  1.00 90.18           N  
ATOM    867  H   CYS A  54       9.941 -14.141  -2.233  1.00 90.18           H  
ATOM    868  CA  CYS A  54      11.102 -12.423  -1.783  1.00 90.18           C  
ATOM    869  HA  CYS A  54      11.502 -11.590  -2.362  1.00 90.18           H  
ATOM    870  C   CYS A  54      12.255 -13.091  -1.039  1.00 90.18           C  
ATOM    871  CB  CYS A  54      10.028 -11.881  -0.834  1.00 90.18           C  
ATOM    872  HB2 CYS A  54       9.648 -12.686  -0.205  1.00 90.18           H  
ATOM    873  HB3 CYS A  54       9.207 -11.470  -1.423  1.00 90.18           H  
ATOM    874  O   CYS A  54      12.029 -14.051  -0.307  1.00 90.18           O  
ATOM    875  SG  CYS A  54      10.721 -10.565   0.203  1.00 90.18           S  
ATOM    876  HG  CYS A  54       9.587 -10.232   0.825  1.00 90.18           H  
ATOM    877  N   PHE A  55      13.481 -12.624  -1.231  1.00 87.29           N  
ATOM    878  H   PHE A  55      13.611 -11.779  -1.770  1.00 87.29           H  
ATOM    879  CA  PHE A  55      14.675 -13.233  -0.652  1.00 87.29           C  
ATOM    880  HA  PHE A  55      14.381 -14.046   0.012  1.00 87.29           H  
ATOM    881  C   PHE A  55      15.414 -12.227   0.227  1.00 87.29           C  
ATOM    882  CB  PHE A  55      15.534 -13.872  -1.744  1.00 87.29           C  
ATOM    883  HB2 PHE A  55      16.439 -14.285  -1.298  1.00 87.29           H  
ATOM    884  HB3 PHE A  55      14.977 -14.693  -2.195  1.00 87.29           H  
ATOM    885  O   PHE A  55      15.558 -11.052  -0.107  1.00 87.29           O  
ATOM    886  CG  PHE A  55      15.897 -12.920  -2.846  1.00 87.29           C  
ATOM    887  CD1 PHE A  55      15.011 -12.726  -3.926  1.00 87.29           C  
ATOM    888  HD1 PHE A  55      14.084 -13.277  -3.977  1.00 87.29           H  
ATOM    889  CD2 PHE A  55      17.101 -12.206  -2.767  1.00 87.29           C  
ATOM    890  HD2 PHE A  55      17.790 -12.365  -1.951  1.00 87.29           H  
ATOM    891  CE1 PHE A  55      15.327 -11.800  -4.928  1.00 87.29           C  
ATOM    892  HE1 PHE A  55      14.660 -11.642  -5.764  1.00 87.29           H  
ATOM    893  CE2 PHE A  55      17.415 -11.294  -3.775  1.00 87.29           C  
ATOM    894  HE2 PHE A  55      18.359 -10.770  -3.746  1.00 87.29           H  
ATOM    895  CZ  PHE A  55      16.532 -11.091  -4.839  1.00 87.29           C  
ATOM    896  HZ  PHE A  55      16.837 -10.414  -5.623  1.00 87.29           H  
ATOM    897  N   ARG A  56      15.818 -12.713   1.398  1.00 87.22           N  
ATOM    898  H   ARG A  56      15.693 -13.705   1.542  1.00 87.22           H  
ATOM    899  CA  ARG A  56      16.418 -11.951   2.497  1.00 87.22           C  
ATOM    900  HA  ARG A  56      16.316 -10.881   2.317  1.00 87.22           H  
ATOM    901  C   ARG A  56      17.908 -12.221   2.622  1.00 87.22           C  
ATOM    902  CB  ARG A  56      15.723 -12.332   3.811  1.00 87.22           C  
ATOM    903  HB2 ARG A  56      16.242 -11.840   4.633  1.00 87.22           H  
ATOM    904  HB3 ARG A  56      15.796 -13.410   3.958  1.00 87.22           H  
ATOM    905  O   ARG A  56      18.634 -11.335   3.052  1.00 87.22           O  
ATOM    906  CG  ARG A  56      14.250 -11.907   3.835  1.00 87.22           C  
ATOM    907  HG2 ARG A  56      14.199 -10.826   3.705  1.00 87.22           H  
ATOM    908  HG3 ARG A  56      13.701 -12.379   3.020  1.00 87.22           H  
ATOM    909  CD  ARG A  56      13.595 -12.275   5.170  1.00 87.22           C  
ATOM    910  HD2 ARG A  56      12.663 -11.716   5.260  1.00 87.22           H  
ATOM    911  HD3 ARG A  56      14.249 -11.961   5.983  1.00 87.22           H  
ATOM    912  NE  ARG A  56      13.326 -13.718   5.287  1.00 87.22           N  
ATOM    913  HE  ARG A  56      14.078 -14.323   5.584  1.00 87.22           H  
ATOM    914  NH1 ARG A  56      11.108 -13.761   4.660  1.00 87.22           N  
ATOM    915 HH11 ARG A  56      11.158 -12.826   4.281  1.00 87.22           H  
ATOM    916 HH12 ARG A  56      10.347 -14.369   4.394  1.00 87.22           H  
ATOM    917  NH2 ARG A  56      12.097 -15.620   5.248  1.00 87.22           N  
ATOM    918 HH21 ARG A  56      11.271 -16.047   4.852  1.00 87.22           H  
ATOM    919 HH22 ARG A  56      12.942 -16.137   5.443  1.00 87.22           H  
ATOM    920  CZ  ARG A  56      12.193 -14.349   5.064  1.00 87.22           C  
ATOM    921  N   SER A  57      18.326 -13.438   2.283  1.00 87.60           N  
ATOM    922  H   SER A  57      17.654 -14.118   1.957  1.00 87.60           H  
ATOM    923  CA  SER A  57      19.728 -13.826   2.217  1.00 87.60           C  
ATOM    924  HA  SER A  57      20.286 -12.938   1.920  1.00 87.60           H  
ATOM    925  C   SER A  57      19.971 -14.917   1.175  1.00 87.60           C  
ATOM    926  CB  SER A  57      20.254 -14.264   3.584  1.00 87.60           C  
ATOM    927  HB2 SER A  57      21.313 -14.510   3.498  1.00 87.60           H  
ATOM    928  HB3 SER A  57      20.153 -13.432   4.280  1.00 87.60           H  
ATOM    929  O   SER A  57      19.053 -15.664   0.823  1.00 87.60           O  
ATOM    930  OG  SER A  57      19.547 -15.386   4.087  1.00 87.60           O  
ATOM    931  HG  SER A  57      19.795 -15.478   5.010  1.00 87.60           H  
ATOM    932  N   GLY A  58      21.212 -15.023   0.719  1.00 86.37           N  
ATOM    933  H   GLY A  58      21.841 -14.284   1.001  1.00 86.37           H  
ATOM    934  CA  GLY A  58      21.649 -15.799  -0.424  1.00 86.37           C  
ATOM    935  HA2 GLY A  58      22.652 -16.176  -0.228  1.00 86.37           H  
ATOM    936  HA3 GLY A  58      20.989 -16.656  -0.561  1.00 86.37           H  
ATOM    937  C   GLY A  58      21.667 -14.995  -1.727  1.00 86.37           C  
ATOM    938  O   GLY A  58      21.085 -13.918  -1.858  1.00 86.37           O  
ATOM    939  N   LYS A  59      22.307 -15.584  -2.735  1.00 86.63           N  
ATOM    940  H   LYS A  59      22.751 -16.472  -2.552  1.00 86.63           H  
ATOM    941  CA  LYS A  59      22.246 -15.124  -4.124  1.00 86.63           C  
ATOM    942  HA  LYS A  59      21.801 -14.129  -4.163  1.00 86.63           H  
ATOM    943  C   LYS A  59      21.367 -16.049  -4.940  1.00 86.63           C  
ATOM    944  CB  LYS A  59      23.646 -15.039  -4.725  1.00 86.63           C  
ATOM    945  HB2 LYS A  59      23.568 -14.870  -5.799  1.00 86.63           H  
ATOM    946  HB3 LYS A  59      24.165 -15.983  -4.557  1.00 86.63           H  
ATOM    947  O   LYS A  59      21.362 -17.268  -4.749  1.00 86.63           O  
ATOM    948  CG  LYS A  59      24.450 -13.897  -4.109  1.00 86.63           C  
ATOM    949  HG2 LYS A  59      24.003 -12.942  -4.385  1.00 86.63           H  
ATOM    950  HG3 LYS A  59      24.459 -13.987  -3.022  1.00 86.63           H  
ATOM    951  CD  LYS A  59      25.878 -13.977  -4.636  1.00 86.63           C  
ATOM    952  HD2 LYS A  59      26.303 -14.946  -4.376  1.00 86.63           H  
ATOM    953  HD3 LYS A  59      25.866 -13.872  -5.721  1.00 86.63           H  
ATOM    954  CE  LYS A  59      26.713 -12.863  -4.019  1.00 86.63           C  
ATOM    955  HE2 LYS A  59      26.282 -11.905  -4.309  1.00 86.63           H  
ATOM    956  HE3 LYS A  59      26.660 -12.949  -2.933  1.00 86.63           H  
ATOM    957  NZ  LYS A  59      28.108 -12.983  -4.490  1.00 86.63           N  
ATOM    958  HZ1 LYS A  59      28.126 -12.861  -5.493  1.00 86.63           H  
ATOM    959  HZ2 LYS A  59      28.453 -13.910  -4.283  1.00 86.63           H  
ATOM    960  HZ3 LYS A  59      28.692 -12.284  -4.054  1.00 86.63           H  
ATOM    961  N   LEU A  60      20.651 -15.469  -5.892  1.00 87.55           N  
ATOM    962  H   LEU A  60      20.726 -14.468  -6.000  1.00 87.55           H  
ATOM    963  CA  LEU A  60      19.794 -16.211  -6.803  1.00 87.55           C  
ATOM    964  HA  LEU A  60      20.027 -17.273  -6.725  1.00 87.55           H  
ATOM    965  C   LEU A  60      20.105 -15.779  -8.234  1.00 87.55           C  
ATOM    966  CB  LEU A  60      18.337 -16.032  -6.339  1.00 87.55           C  
ATOM    967  HB2 LEU A  60      18.300 -16.343  -5.295  1.00 87.55           H  
ATOM    968  HB3 LEU A  60      18.068 -14.976  -6.364  1.00 87.55           H  
ATOM    969  O   LEU A  60      20.088 -14.599  -8.561  1.00 87.55           O  
ATOM    970  CG  LEU A  60      17.288 -16.852  -7.110  1.00 87.55           C  
ATOM    971  HG  LEU A  60      17.647 -17.870  -7.261  1.00 87.55           H  
ATOM    972  CD1 LEU A  60      15.984 -16.916  -6.311  1.00 87.55           C  
ATOM    973 HD11 LEU A  60      15.270 -17.570  -6.811  1.00 87.55           H  
ATOM    974 HD12 LEU A  60      16.180 -17.301  -5.310  1.00 87.55           H  
ATOM    975 HD13 LEU A  60      15.567 -15.914  -6.215  1.00 87.55           H  
ATOM    976  CD2 LEU A  60      16.968 -16.240  -8.468  1.00 87.55           C  
ATOM    977 HD21 LEU A  60      17.081 -15.156  -8.424  1.00 87.55           H  
ATOM    978 HD22 LEU A  60      15.956 -16.502  -8.779  1.00 87.55           H  
ATOM    979 HD23 LEU A  60      17.666 -16.630  -9.208  1.00 87.55           H  
ATOM    980  N   THR A  61      20.397 -16.738  -9.104  1.00 88.69           N  
ATOM    981  H   THR A  61      20.415 -17.690  -8.768  1.00 88.69           H  
ATOM    982  CA  THR A  61      20.443 -16.509 -10.552  1.00 88.69           C  
ATOM    983  HA  THR A  61      20.356 -15.444 -10.765  1.00 88.69           H  
ATOM    984  C   THR A  61      19.263 -17.222 -11.181  1.00 88.69           C  
ATOM    985  CB  THR A  61      21.758 -16.986 -11.166  1.00 88.69           C  
ATOM    986  HB  THR A  61      21.849 -18.065 -11.044  1.00 88.69           H  
ATOM    987  O   THR A  61      19.059 -18.410 -10.943  1.00 88.69           O  
ATOM    988  CG2 THR A  61      21.860 -16.640 -12.651  1.00 88.69           C  
ATOM    989 HG21 THR A  61      21.101 -17.178 -13.219  1.00 88.69           H  
ATOM    990 HG22 THR A  61      21.728 -15.568 -12.792  1.00 88.69           H  
ATOM    991 HG23 THR A  61      22.843 -16.929 -13.021  1.00 88.69           H  
ATOM    992  OG1 THR A  61      22.837 -16.365 -10.512  1.00 88.69           O  
ATOM    993  HG1 THR A  61      22.643 -16.354  -9.572  1.00 88.69           H  
ATOM    994  N   ILE A  62      18.463 -16.513 -11.966  1.00 92.32           N  
ATOM    995  H   ILE A  62      18.681 -15.539 -12.126  1.00 92.32           H  
ATOM    996  CA  ILE A  62      17.314 -17.085 -12.664  1.00 92.32           C  
ATOM    997  HA  ILE A  62      17.353 -18.168 -12.545  1.00 92.32           H  
ATOM    998  C   ILE A  62      17.425 -16.801 -14.153  1.00 92.32           C  
ATOM    999  CB  ILE A  62      15.986 -16.620 -12.037  1.00 92.32           C  
ATOM   1000  HB  ILE A  62      16.012 -16.911 -10.987  1.00 92.32           H  
ATOM   1001  O   ILE A  62      17.763 -15.692 -14.556  1.00 92.32           O  
ATOM   1002  CG1 ILE A  62      14.798 -17.367 -12.676  1.00 92.32           C  
ATOM   1003 HG12 ILE A  62      15.018 -18.435 -12.699  1.00 92.32           H  
ATOM   1004 HG13 ILE A  62      14.660 -17.038 -13.706  1.00 92.32           H  
ATOM   1005  CG2 ILE A  62      15.836 -15.091 -12.103  1.00 92.32           C  
ATOM   1006 HG21 ILE A  62      16.666 -14.608 -11.588  1.00 92.32           H  
ATOM   1007 HG22 ILE A  62      15.834 -14.763 -13.142  1.00 92.32           H  
ATOM   1008 HG23 ILE A  62      14.918 -14.763 -11.615  1.00 92.32           H  
ATOM   1009  CD1 ILE A  62      13.489 -17.175 -11.909  1.00 92.32           C  
ATOM   1010 HD11 ILE A  62      13.216 -16.120 -11.921  1.00 92.32           H  
ATOM   1011 HD12 ILE A  62      13.602 -17.512 -10.878  1.00 92.32           H  
ATOM   1012 HD13 ILE A  62      12.694 -17.741 -12.393  1.00 92.32           H  
ATOM   1013  N   SER A  63      17.144 -17.800 -14.980  1.00 92.45           N  
ATOM   1014  H   SER A  63      16.921 -18.708 -14.598  1.00 92.45           H  
ATOM   1015  CA  SER A  63      17.197 -17.649 -16.430  1.00 92.45           C  
ATOM   1016  HA  SER A  63      17.124 -16.586 -16.659  1.00 92.45           H  
ATOM   1017  C   SER A  63      16.026 -18.312 -17.131  1.00 92.45           C  
ATOM   1018  CB  SER A  63      18.536 -18.139 -16.989  1.00 92.45           C  
ATOM   1019  HB2 SER A  63      19.337 -17.582 -16.503  1.00 92.45           H  
ATOM   1020  HB3 SER A  63      18.576 -17.930 -18.058  1.00 92.45           H  
ATOM   1021  O   SER A  63      15.474 -19.309 -16.666  1.00 92.45           O  
ATOM   1022  OG  SER A  63      18.747 -19.527 -16.775  1.00 92.45           O  
ATOM   1023  HG  SER A  63      19.689 -19.662 -16.904  1.00 92.45           H  
ATOM   1024  N   ASN A  64      15.651 -17.754 -18.273  1.00 92.19           N  
ATOM   1025  H   ASN A  64      16.184 -16.955 -18.586  1.00 92.19           H  
ATOM   1026  CA  ASN A  64      14.779 -18.385 -19.257  1.00 92.19           C  
ATOM   1027  HA  ASN A  64      14.557 -19.405 -18.941  1.00 92.19           H  
ATOM   1028  C   ASN A  64      15.560 -18.515 -20.588  1.00 92.19           C  
ATOM   1029  CB  ASN A  64      13.434 -17.614 -19.287  1.00 92.19           C  
ATOM   1030  HB2 ASN A  64      12.715 -18.153 -19.905  1.00 92.19           H  
ATOM   1031  HB3 ASN A  64      13.028 -17.582 -18.275  1.00 92.19           H  
ATOM   1032  O   ASN A  64      16.790 -18.516 -20.588  1.00 92.19           O  
ATOM   1033  CG  ASN A  64      13.541 -16.193 -19.811  1.00 92.19           C  
ATOM   1034  ND2 ASN A  64      12.679 -15.279 -19.440  1.00 92.19           N  
ATOM   1035 HD21 ASN A  64      12.890 -14.342 -19.750  1.00 92.19           H  
ATOM   1036 HD22 ASN A  64      11.990 -15.470 -18.726  1.00 92.19           H  
ATOM   1037  OD1 ASN A  64      14.387 -15.903 -20.625  1.00 92.19           O  
ATOM   1038  N   ASN A  65      14.875 -18.659 -21.726  1.00 85.62           N  
ATOM   1039  H   ASN A  65      13.866 -18.636 -21.689  1.00 85.62           H  
ATOM   1040  CA  ASN A  65      15.532 -18.786 -23.037  1.00 85.62           C  
ATOM   1041  HA  ASN A  65      16.358 -19.492 -22.948  1.00 85.62           H  
ATOM   1042  C   ASN A  65      16.149 -17.477 -23.578  1.00 85.62           C  
ATOM   1043  CB  ASN A  65      14.517 -19.342 -24.049  1.00 85.62           C  
ATOM   1044  HB2 ASN A  65      14.966 -19.321 -25.043  1.00 85.62           H  
ATOM   1045  HB3 ASN A  65      13.640 -18.695 -24.073  1.00 85.62           H  
ATOM   1046  O   ASN A  65      16.847 -17.516 -24.588  1.00 85.62           O  
ATOM   1047  CG  ASN A  65      14.088 -20.772 -23.787  1.00 85.62           C  
ATOM   1048  ND2 ASN A  65      13.054 -21.215 -24.462  1.00 85.62           N  
ATOM   1049 HD21 ASN A  65      12.800 -22.180 -24.304  1.00 85.62           H  
ATOM   1050 HD22 ASN A  65      12.611 -20.620 -25.147  1.00 85.62           H  
ATOM   1051  OD1 ASN A  65      14.646 -21.517 -22.999  1.00 85.62           O  
ATOM   1052  N   HIS A  66      15.858 -16.334 -22.960  1.00 82.96           N  
ATOM   1053  H   HIS A  66      15.315 -16.375 -22.109  1.00 82.96           H  
ATOM   1054  CA  HIS A  66      16.212 -14.995 -23.442  1.00 82.96           C  
ATOM   1055  HA  HIS A  66      16.848 -15.070 -24.325  1.00 82.96           H  
ATOM   1056  C   HIS A  66      16.990 -14.186 -22.403  1.00 82.96           C  
ATOM   1057  CB  HIS A  66      14.920 -14.258 -23.826  1.00 82.96           C  
ATOM   1058  HB2 HIS A  66      14.304 -14.120 -22.937  1.00 82.96           H  
ATOM   1059  HB3 HIS A  66      15.177 -13.267 -24.202  1.00 82.96           H  
ATOM   1060  O   HIS A  66      17.939 -13.490 -22.750  1.00 82.96           O  
ATOM   1061  CG  HIS A  66      14.120 -14.982 -24.878  1.00 82.96           C  
ATOM   1062  CD2 HIS A  66      12.880 -15.538 -24.727  1.00 82.96           C  
ATOM   1063  HD2 HIS A  66      12.282 -15.496 -23.829  1.00 82.96           H  
ATOM   1064  ND1 HIS A  66      14.545 -15.276 -26.151  1.00 82.96           N  
ATOM   1065  HD1 HIS A  66      15.458 -15.060 -26.525  1.00 82.96           H  
ATOM   1066  CE1 HIS A  66      13.580 -15.984 -26.758  1.00 82.96           C  
ATOM   1067  HE1 HIS A  66      13.635 -16.371 -27.765  1.00 82.96           H  
ATOM   1068  NE2 HIS A  66      12.547 -16.189 -25.922  1.00 82.96           N  
ATOM   1069  N   ASP A  67      16.615 -14.327 -21.135  1.00 80.13           N  
ATOM   1070  H   ASP A  67      15.829 -14.931 -20.943  1.00 80.13           H  
ATOM   1071  CA  ASP A  67      17.055 -13.485 -20.037  1.00 80.13           C  
ATOM   1072  HA  ASP A  67      17.713 -12.705 -20.422  1.00 80.13           H  
ATOM   1073  C   ASP A  67      17.809 -14.322 -19.006  1.00 80.13           C  
ATOM   1074  CB  ASP A  67      15.849 -12.796 -19.376  1.00 80.13           C  
ATOM   1075  HB2 ASP A  67      16.212 -12.024 -18.697  1.00 80.13           H  
ATOM   1076  HB3 ASP A  67      15.312 -13.533 -18.779  1.00 80.13           H  
ATOM   1077  O   ASP A  67      17.443 -15.463 -18.709  1.00 80.13           O  
ATOM   1078  CG  ASP A  67      14.869 -12.164 -20.370  1.00 80.13           C  
ATOM   1079  OD1 ASP A  67      15.339 -11.467 -21.292  1.00 80.13           O  
ATOM   1080  OD2 ASP A  67      13.647 -12.421 -20.195  1.00 80.13           O  
ATOM   1081  N   THR A  68      18.839 -13.730 -18.409  1.00 90.07           N  
ATOM   1082  H   THR A  68      19.081 -12.794 -18.699  1.00 90.07           H  
ATOM   1083  CA  THR A  68      19.443 -14.205 -17.162  1.00 90.07           C  
ATOM   1084  HA  THR A  68      18.807 -14.967 -16.712  1.00 90.07           H  
ATOM   1085  C   THR A  68      19.521 -13.028 -16.210  1.00 90.07           C  
ATOM   1086  CB  THR A  68      20.826 -14.824 -17.388  1.00 90.07           C  
ATOM   1087  HB  THR A  68      21.484 -14.097 -17.863  1.00 90.07           H  
ATOM   1088  O   THR A  68      20.075 -11.987 -16.555  1.00 90.07           O  
ATOM   1089  CG2 THR A  68      21.463 -15.324 -16.092  1.00 90.07           C  
ATOM   1090 HG21 THR A  68      20.788 -16.009 -15.579  1.00 90.07           H  
ATOM   1091 HG22 THR A  68      21.688 -14.484 -15.435  1.00 90.07           H  
ATOM   1092 HG23 THR A  68      22.397 -15.837 -16.322  1.00 90.07           H  
ATOM   1093  OG1 THR A  68      20.677 -15.944 -18.233  1.00 90.07           O  
ATOM   1094  HG1 THR A  68      20.099 -15.669 -18.948  1.00 90.07           H  
ATOM   1095  N   ILE A  69      18.942 -13.189 -15.025  1.00 90.89           N  
ATOM   1096  H   ILE A  69      18.528 -14.083 -14.807  1.00 90.89           H  
ATOM   1097  CA  ILE A  69      18.900 -12.163 -13.991  1.00 90.89           C  
ATOM   1098  HA  ILE A  69      19.413 -11.273 -14.354  1.00 90.89           H  
ATOM   1099  C   ILE A  69      19.662 -12.672 -12.782  1.00 90.89           C  
ATOM   1100  CB  ILE A  69      17.455 -11.745 -13.659  1.00 90.89           C  
ATOM   1101  HB  ILE A  69      16.917 -12.602 -13.254  1.00 90.89           H  
ATOM   1102  O   ILE A  69      19.392 -13.759 -12.268  1.00 90.89           O  
ATOM   1103  CG1 ILE A  69      16.768 -11.303 -14.969  1.00 90.89           C  
ATOM   1104 HG12 ILE A  69      16.554 -12.189 -15.566  1.00 90.89           H  
ATOM   1105 HG13 ILE A  69      17.446 -10.669 -15.540  1.00 90.89           H  
ATOM   1106  CG2 ILE A  69      17.450 -10.630 -12.596  1.00 90.89           C  
ATOM   1107 HG21 ILE A  69      17.932  -9.734 -12.985  1.00 90.89           H  
ATOM   1108 HG22 ILE A  69      16.425 -10.394 -12.308  1.00 90.89           H  
ATOM   1109 HG23 ILE A  69      17.973 -10.951 -11.695  1.00 90.89           H  
ATOM   1110  CD1 ILE A  69      15.463 -10.538 -14.800  1.00 90.89           C  
ATOM   1111 HD11 ILE A  69      14.986 -10.490 -15.779  1.00 90.89           H  
ATOM   1112 HD12 ILE A  69      14.815 -11.040 -14.082  1.00 90.89           H  
ATOM   1113 HD13 ILE A  69      15.663  -9.523 -14.456  1.00 90.89           H  
ATOM   1114  N   TYR A  70      20.607 -11.850 -12.349  1.00 88.93           N  
ATOM   1115  H   TYR A  70      20.726 -10.966 -12.822  1.00 88.93           H  
ATOM   1116  CA  TYR A  70      21.370 -12.034 -11.129  1.00 88.93           C  
ATOM   1117  HA  TYR A  70      21.332 -13.079 -10.823  1.00 88.93           H  
ATOM   1118  C   TYR A  70      20.732 -11.179 -10.042  1.00 88.93           C  
ATOM   1119  CB  TYR A  70      22.833 -11.662 -11.380  1.00 88.93           C  
ATOM   1120  HB2 TYR A  70      23.394 -11.799 -10.456  1.00 88.93           H  
ATOM   1121  HB3 TYR A  70      22.896 -10.607 -11.647  1.00 88.93           H  
ATOM   1122  O   TYR A  70      20.433 -10.003 -10.257  1.00 88.93           O  
ATOM   1123  CG  TYR A  70      23.473 -12.491 -12.477  1.00 88.93           C  
ATOM   1124  CD1 TYR A  70      24.073 -13.722 -12.159  1.00 88.93           C  
ATOM   1125  HD1 TYR A  70      24.090 -14.066 -11.135  1.00 88.93           H  
ATOM   1126  CD2 TYR A  70      23.439 -12.049 -13.815  1.00 88.93           C  
ATOM   1127  HD2 TYR A  70      22.978 -11.104 -14.062  1.00 88.93           H  
ATOM   1128  CE1 TYR A  70      24.649 -14.511 -13.172  1.00 88.93           C  
ATOM   1129  HE1 TYR A  70      25.106 -15.455 -12.916  1.00 88.93           H  
ATOM   1130  CE2 TYR A  70      24.005 -12.838 -14.833  1.00 88.93           C  
ATOM   1131  HE2 TYR A  70      23.983 -12.509 -15.861  1.00 88.93           H  
ATOM   1132  OH  TYR A  70      25.168 -14.828 -15.492  1.00 88.93           O  
ATOM   1133  HH  TYR A  70      25.580 -15.615 -15.128  1.00 88.93           H  
ATOM   1134  CZ  TYR A  70      24.615 -14.068 -14.512  1.00 88.93           C  
ATOM   1135  N   CYS A  71      20.478 -11.794  -8.897  1.00 85.67           N  
ATOM   1136  H   CYS A  71      20.699 -12.775  -8.805  1.00 85.67           H  
ATOM   1137  CA  CYS A  71      19.755 -11.191  -7.797  1.00 85.67           C  
ATOM   1138  HA  CYS A  71      19.485 -10.162  -8.032  1.00 85.67           H  
ATOM   1139  C   CYS A  71      20.622 -11.180  -6.539  1.00 85.67           C  
ATOM   1140  CB  CYS A  71      18.478 -12.000  -7.576  1.00 85.67           C  
ATOM   1141  HB2 CYS A  71      18.726 -13.047  -7.403  1.00 85.67           H  
ATOM   1142  HB3 CYS A  71      18.001 -11.637  -6.666  1.00 85.67           H  
ATOM   1143  O   CYS A  71      21.015 -12.244  -6.053  1.00 85.67           O  
ATOM   1144  SG  CYS A  71      17.346 -11.849  -8.982  1.00 85.67           S  
ATOM   1145  HG  CYS A  71      17.519 -10.535  -9.153  1.00 85.67           H  
ATOM   1146  N   ASP A  72      20.847  -9.979  -6.005  1.00 79.79           N  
ATOM   1147  H   ASP A  72      20.498  -9.160  -6.481  1.00 79.79           H  
ATOM   1148  CA  ASP A  72      21.553  -9.738  -4.746  1.00 79.79           C  
ATOM   1149  HA  ASP A  72      22.096 -10.637  -4.455  1.00 79.79           H  
ATOM   1150  C   ASP A  72      20.563  -9.396  -3.624  1.00 79.79           C  
ATOM   1151  CB  ASP A  72      22.576  -8.608  -4.920  1.00 79.79           C  
ATOM   1152  HB2 ASP A  72      22.065  -7.715  -5.281  1.00 79.79           H  
ATOM   1153  HB3 ASP A  72      23.009  -8.375  -3.947  1.00 79.79           H  
ATOM   1154  O   ASP A  72      19.568  -8.708  -3.852  1.00 79.79           O  
ATOM   1155  CG  ASP A  72      23.721  -8.971  -5.872  1.00 79.79           C  
ATOM   1156  OD1 ASP A  72      24.276 -10.088  -5.733  1.00 79.79           O  
ATOM   1157  OD2 ASP A  72      24.061  -8.109  -6.711  1.00 79.79           O  
ATOM   1158  N   GLU A  73      20.819  -9.894  -2.416  1.00 80.91           N  
ATOM   1159  H   GLU A  73      21.664 -10.431  -2.287  1.00 80.91           H  
ATOM   1160  CA  GLU A  73      19.973  -9.696  -1.234  1.00 80.91           C  
ATOM   1161  HA  GLU A  73      18.955  -9.947  -1.533  1.00 80.91           H  
ATOM   1162  C   GLU A  73      19.986  -8.247  -0.692  1.00 80.91           C  
ATOM   1163  CB  GLU A  73      20.406 -10.687  -0.131  1.00 80.91           C  
ATOM   1164  HB2 GLU A  73      20.379 -11.695  -0.544  1.00 80.91           H  
ATOM   1165  HB3 GLU A  73      19.688 -10.640   0.688  1.00 80.91           H  
ATOM   1166  O   GLU A  73      21.018  -7.573  -0.758  1.00 80.91           O  
ATOM   1167  CG  GLU A  73      21.819 -10.378   0.421  1.00 80.91           C  
ATOM   1168  HG2 GLU A  73      22.504 -10.222  -0.413  1.00 80.91           H  
ATOM   1169  HG3 GLU A  73      21.773  -9.451   0.992  1.00 80.91           H  
ATOM   1170  CD  GLU A  73      22.421 -11.472   1.312  1.00 80.91           C  
ATOM   1171  OE1 GLU A  73      23.050 -11.157   2.342  1.00 80.91           O  
ATOM   1172  OE2 GLU A  73      22.312 -12.656   0.953  1.00 80.91           O  
ATOM   1173  N   PRO A  74      18.895  -7.777  -0.054  1.00 88.82           N  
ATOM   1174  CA  PRO A  74      17.530  -8.300  -0.106  1.00 88.82           C  
ATOM   1175  HA  PRO A  74      17.523  -9.390  -0.128  1.00 88.82           H  
ATOM   1176  C   PRO A  74      16.754  -7.756  -1.319  1.00 88.82           C  
ATOM   1177  CB  PRO A  74      16.895  -7.840   1.208  1.00 88.82           C  
ATOM   1178  HB2 PRO A  74      15.811  -7.754   1.140  1.00 88.82           H  
ATOM   1179  HB3 PRO A  74      17.173  -8.532   2.003  1.00 88.82           H  
ATOM   1180  O   PRO A  74      16.952  -6.623  -1.763  1.00 88.82           O  
ATOM   1181  CG  PRO A  74      17.562  -6.487   1.456  1.00 88.82           C  
ATOM   1182  HG2 PRO A  74      17.597  -6.245   2.518  1.00 88.82           H  
ATOM   1183  HG3 PRO A  74      17.035  -5.706   0.908  1.00 88.82           H  
ATOM   1184  CD  PRO A  74      18.964  -6.654   0.869  1.00 88.82           C  
ATOM   1185  HD2 PRO A  74      19.673  -6.886   1.664  1.00 88.82           H  
ATOM   1186  HD3 PRO A  74      19.270  -5.746   0.349  1.00 88.82           H  
ATOM   1187  N   GLY A  75      15.783  -8.526  -1.811  1.00 90.41           N  
ATOM   1188  H   GLY A  75      15.621  -9.439  -1.411  1.00 90.41           H  
ATOM   1189  CA  GLY A  75      14.922  -8.055  -2.890  1.00 90.41           C  
ATOM   1190  HA2 GLY A  75      14.464  -7.114  -2.587  1.00 90.41           H  
ATOM   1191  HA3 GLY A  75      15.546  -7.840  -3.758  1.00 90.41           H  
ATOM   1192  C   GLY A  75      13.810  -9.021  -3.276  1.00 90.41           C  
ATOM   1193  O   GLY A  75      13.500  -9.976  -2.562  1.00 90.41           O  
ATOM   1194  N   MET A  76      13.146  -8.731  -4.395  1.00 92.94           N  
ATOM   1195  H   MET A  76      13.436  -7.928  -4.936  1.00 92.94           H  
ATOM   1196  CA  MET A  76      12.008  -9.515  -4.865  1.00 92.94           C  
ATOM   1197  HA  MET A  76      12.066 -10.496  -4.393  1.00 92.94           H  
ATOM   1198  C   MET A  76      12.053  -9.725  -6.373  1.00 92.94           C  
ATOM   1199  CB  MET A  76      10.693  -8.866  -4.415  1.00 92.94           C  
ATOM   1200  HB2 MET A  76      10.577  -7.902  -4.908  1.00 92.94           H  
ATOM   1201  HB3 MET A  76      10.735  -8.705  -3.337  1.00 92.94           H  
ATOM   1202  O   MET A  76      12.178  -8.773  -7.145  1.00 92.94           O  
ATOM   1203  CG  MET A  76       9.469  -9.741  -4.709  1.00 92.94           C  
ATOM   1204  HG2 MET A  76       9.614 -10.709  -4.229  1.00 92.94           H  
ATOM   1205  HG3 MET A  76       9.385  -9.902  -5.783  1.00 92.94           H  
ATOM   1206  SD  MET A  76       7.904  -9.048  -4.111  1.00 92.94           S  
ATOM   1207  CE  MET A  76       7.711  -7.657  -5.261  1.00 92.94           C  
ATOM   1208  HE1 MET A  76       7.829  -8.004  -6.287  1.00 92.94           H  
ATOM   1209  HE2 MET A  76       8.455  -6.889  -5.049  1.00 92.94           H  
ATOM   1210  HE3 MET A  76       6.715  -7.230  -5.143  1.00 92.94           H  
ATOM   1211  N   LEU A  77      11.899 -10.981  -6.778  1.00 93.55           N  
ATOM   1212  H   LEU A  77      11.804 -11.691  -6.066  1.00 93.55           H  
ATOM   1213  CA  LEU A  77      11.647 -11.369  -8.156  1.00 93.55           C  
ATOM   1214  HA  LEU A  77      12.101 -10.629  -8.816  1.00 93.55           H  
ATOM   1215  C   LEU A  77      10.150 -11.409  -8.440  1.00 93.55           C  
ATOM   1216  CB  LEU A  77      12.270 -12.738  -8.437  1.00 93.55           C  
ATOM   1217  HB2 LEU A  77      11.750 -13.204  -9.274  1.00 93.55           H  
ATOM   1218  HB3 LEU A  77      12.112 -13.368  -7.562  1.00 93.55           H  
ATOM   1219  O   LEU A  77       9.369 -11.911  -7.632  1.00 93.55           O  
ATOM   1220  CG  LEU A  77      13.767 -12.695  -8.761  1.00 93.55           C  
ATOM   1221  HG  LEU A  77      14.302 -12.091  -8.029  1.00 93.55           H  
ATOM   1222  CD1 LEU A  77      14.292 -14.122  -8.718  1.00 93.55           C  
ATOM   1223 HD11 LEU A  77      14.256 -14.498  -7.696  1.00 93.55           H  
ATOM   1224 HD12 LEU A  77      13.709 -14.766  -9.376  1.00 93.55           H  
ATOM   1225 HD13 LEU A  77      15.327 -14.110  -9.059  1.00 93.55           H  
ATOM   1226  CD2 LEU A  77      14.003 -12.137 -10.165  1.00 93.55           C  
ATOM   1227 HD21 LEU A  77      13.796 -11.067 -10.180  1.00 93.55           H  
ATOM   1228 HD22 LEU A  77      13.359 -12.645 -10.882  1.00 93.55           H  
ATOM   1229 HD23 LEU A  77      15.041 -12.282 -10.466  1.00 93.55           H  
ATOM   1230  N   VAL A  78       9.785 -10.950  -9.629  1.00 94.93           N  
ATOM   1231  H   VAL A  78      10.506 -10.537 -10.203  1.00 94.93           H  
ATOM   1232  CA  VAL A  78       8.449 -11.042 -10.210  1.00 94.93           C  
ATOM   1233  HA  VAL A  78       7.767 -11.498  -9.492  1.00 94.93           H  
ATOM   1234  C   VAL A  78       8.536 -11.928 -11.443  1.00 94.93           C  
ATOM   1235  CB  VAL A  78       7.911  -9.652 -10.582  1.00 94.93           C  
ATOM   1236  HB  VAL A  78       8.515  -9.240 -11.391  1.00 94.93           H  
ATOM   1237  O   VAL A  78       9.249 -11.613 -12.397  1.00 94.93           O  
ATOM   1238  CG1 VAL A  78       6.472  -9.754 -11.079  1.00 94.93           C  
ATOM   1239 HG11 VAL A  78       6.417 -10.371 -11.976  1.00 94.93           H  
ATOM   1240 HG12 VAL A  78       6.109  -8.758 -11.335  1.00 94.93           H  
ATOM   1241 HG13 VAL A  78       5.848 -10.184 -10.296  1.00 94.93           H  
ATOM   1242  CG2 VAL A  78       7.955  -8.664  -9.411  1.00 94.93           C  
ATOM   1243 HG21 VAL A  78       7.429  -9.072  -8.548  1.00 94.93           H  
ATOM   1244 HG22 VAL A  78       7.483  -7.726  -9.705  1.00 94.93           H  
ATOM   1245 HG23 VAL A  78       8.989  -8.454  -9.137  1.00 94.93           H  
ATOM   1246  N   LEU A  79       7.818 -13.046 -11.426  1.00 94.00           N  
ATOM   1247  H   LEU A  79       7.280 -13.259 -10.598  1.00 94.00           H  
ATOM   1248  CA  LEU A  79       7.803 -14.020 -12.509  1.00 94.00           C  
ATOM   1249  HA  LEU A  79       8.528 -13.737 -13.272  1.00 94.00           H  
ATOM   1250  C   LEU A  79       6.422 -14.029 -13.154  1.00 94.00           C  
ATOM   1251  CB  LEU A  79       8.192 -15.416 -11.983  1.00 94.00           C  
ATOM   1252  HB2 LEU A  79       8.314 -16.079 -12.839  1.00 94.00           H  
ATOM   1253  HB3 LEU A  79       7.370 -15.797 -11.378  1.00 94.00           H  
ATOM   1254  O   LEU A  79       5.428 -14.387 -12.515  1.00 94.00           O  
ATOM   1255  CG  LEU A  79       9.467 -15.466 -11.125  1.00 94.00           C  
ATOM   1256  HG  LEU A  79       9.325 -14.873 -10.222  1.00 94.00           H  
ATOM   1257  CD1 LEU A  79       9.752 -16.908 -10.701  1.00 94.00           C  
ATOM   1258 HD11 LEU A  79       9.927 -17.531 -11.579  1.00 94.00           H  
ATOM   1259 HD12 LEU A  79      10.635 -16.930 -10.062  1.00 94.00           H  
ATOM   1260 HD13 LEU A  79       8.903 -17.296 -10.140  1.00 94.00           H  
ATOM   1261  CD2 LEU A  79      10.690 -14.940 -11.868  1.00 94.00           C  
ATOM   1262 HD21 LEU A  79      10.527 -13.912 -12.191  1.00 94.00           H  
ATOM   1263 HD22 LEU A  79      11.538 -14.933 -11.184  1.00 94.00           H  
ATOM   1264 HD23 LEU A  79      10.904 -15.564 -12.736  1.00 94.00           H  
ATOM   1265  N   LYS A  80       6.365 -13.689 -14.445  1.00 94.32           N  
ATOM   1266  H   LYS A  80       7.212 -13.369 -14.893  1.00 94.32           H  
ATOM   1267  CA  LYS A  80       5.162 -13.897 -15.256  1.00 94.32           C  
ATOM   1268  HA  LYS A  80       4.348 -13.323 -14.812  1.00 94.32           H  
ATOM   1269  C   LYS A  80       4.783 -15.382 -15.243  1.00 94.32           C  
ATOM   1270  CB  LYS A  80       5.411 -13.394 -16.684  1.00 94.32           C  
ATOM   1271  HB2 LYS A  80       5.854 -12.399 -16.638  1.00 94.32           H  
ATOM   1272  HB3 LYS A  80       6.119 -14.062 -17.174  1.00 94.32           H  
ATOM   1273  O   LYS A  80       5.658 -16.251 -15.245  1.00 94.32           O  
ATOM   1274  CG  LYS A  80       4.126 -13.314 -17.525  1.00 94.32           C  
ATOM   1275  HG2 LYS A  80       3.473 -12.553 -17.099  1.00 94.32           H  
ATOM   1276  HG3 LYS A  80       3.599 -14.269 -17.521  1.00 94.32           H  
ATOM   1277  CD  LYS A  80       4.457 -12.950 -18.977  1.00 94.32           C  
ATOM   1278  HD2 LYS A  80       5.132 -12.094 -18.978  1.00 94.32           H  
ATOM   1279  HD3 LYS A  80       4.971 -13.779 -19.462  1.00 94.32           H  
ATOM   1280  CE  LYS A  80       3.207 -12.560 -19.769  1.00 94.32           C  
ATOM   1281  HE2 LYS A  80       2.600 -11.902 -19.147  1.00 94.32           H  
ATOM   1282  HE3 LYS A  80       3.504 -11.965 -20.633  1.00 94.32           H  
ATOM   1283  NZ  LYS A  80       2.404 -13.724 -20.210  1.00 94.32           N  
ATOM   1284  HZ1 LYS A  80       2.886 -14.260 -20.918  1.00 94.32           H  
ATOM   1285  HZ2 LYS A  80       1.549 -13.363 -20.608  1.00 94.32           H  
ATOM   1286  HZ3 LYS A  80       2.163 -14.311 -19.425  1.00 94.32           H  
ATOM   1287  N   LYS A  81       3.489 -15.685 -15.284  1.00 91.33           N  
ATOM   1288  H   LYS A  81       2.823 -14.926 -15.297  1.00 91.33           H  
ATOM   1289  CA  LYS A  81       3.012 -17.062 -15.460  1.00 91.33           C  
ATOM   1290  HA  LYS A  81       3.529 -17.693 -14.737  1.00 91.33           H  
ATOM   1291  C   LYS A  81       3.332 -17.627 -16.850  1.00 91.33           C  
ATOM   1292  CB  LYS A  81       1.515 -17.130 -15.152  1.00 91.33           C  
ATOM   1293  HB2 LYS A  81       1.228 -18.177 -15.060  1.00 91.33           H  
ATOM   1294  HB3 LYS A  81       1.328 -16.633 -14.200  1.00 91.33           H  
ATOM   1295  O   LYS A  81       3.668 -16.890 -17.776  1.00 91.33           O  
ATOM   1296  CG  LYS A  81       0.630 -16.460 -16.207  1.00 91.33           C  
ATOM   1297  HG2 LYS A  81       0.862 -15.396 -16.271  1.00 91.33           H  
ATOM   1298  HG3 LYS A  81       0.793 -16.915 -17.184  1.00 91.33           H  
ATOM   1299  CD  LYS A  81      -0.831 -16.639 -15.800  1.00 91.33           C  
ATOM   1300  HD2 LYS A  81      -1.030 -17.682 -15.555  1.00 91.33           H  
ATOM   1301  HD3 LYS A  81      -1.035 -16.022 -14.925  1.00 91.33           H  
ATOM   1302  CE  LYS A  81      -1.744 -16.231 -16.949  1.00 91.33           C  
ATOM   1303  HE2 LYS A  81      -1.441 -15.265 -17.353  1.00 91.33           H  
ATOM   1304  HE3 LYS A  81      -1.673 -16.970 -17.748  1.00 91.33           H  
ATOM   1305  NZ  LYS A  81      -3.131 -16.155 -16.471  1.00 91.33           N  
ATOM   1306  HZ1 LYS A  81      -3.737 -15.833 -17.212  1.00 91.33           H  
ATOM   1307  HZ2 LYS A  81      -3.480 -17.072 -16.234  1.00 91.33           H  
ATOM   1308  HZ3 LYS A  81      -3.232 -15.520 -15.692  1.00 91.33           H  
ATOM   1309  N   GLU A  82       3.136 -18.935 -16.990  1.00 87.42           N  
ATOM   1310  H   GLU A  82       2.956 -19.457 -16.144  1.00 87.42           H  
ATOM   1311  CA  GLU A  82       3.266 -19.703 -18.232  1.00 87.42           C  
ATOM   1312  HA  GLU A  82       3.142 -20.751 -17.960  1.00 87.42           H  
ATOM   1313  C   GLU A  82       4.659 -19.620 -18.877  1.00 87.42           C  
ATOM   1314  CB  GLU A  82       2.139 -19.378 -19.220  1.00 87.42           C  
ATOM   1315  HB2 GLU A  82       2.203 -18.330 -19.513  1.00 87.42           H  
ATOM   1316  HB3 GLU A  82       2.302 -19.995 -20.104  1.00 87.42           H  
ATOM   1317  O   GLU A  82       4.805 -19.472 -20.091  1.00 87.42           O  
ATOM   1318  CG  GLU A  82       0.723 -19.679 -18.708  1.00 87.42           C  
ATOM   1319  HG2 GLU A  82       0.461 -18.995 -17.901  1.00 87.42           H  
ATOM   1320  HG3 GLU A  82       0.707 -20.694 -18.310  1.00 87.42           H  
ATOM   1321  CD  GLU A  82      -0.306 -19.571 -19.846  1.00 87.42           C  
ATOM   1322  OE1 GLU A  82      -1.434 -20.078 -19.672  1.00 87.42           O  
ATOM   1323  OE2 GLU A  82       0.068 -19.099 -20.941  1.00 87.42           O  
ATOM   1324  N   GLN A  83       5.705 -19.757 -18.063  1.00 88.51           N  
ATOM   1325  H   GLN A  83       5.531 -19.878 -17.075  1.00 88.51           H  
ATOM   1326  CA  GLN A  83       7.085 -19.850 -18.541  1.00 88.51           C  
ATOM   1327  HA  GLN A  83       7.069 -20.098 -19.602  1.00 88.51           H  
ATOM   1328  C   GLN A  83       7.851 -20.978 -17.852  1.00 88.51           C  
ATOM   1329  CB  GLN A  83       7.797 -18.493 -18.414  1.00 88.51           C  
ATOM   1330  HB2 GLN A  83       7.198 -17.729 -18.911  1.00 88.51           H  
ATOM   1331  HB3 GLN A  83       8.755 -18.555 -18.929  1.00 88.51           H  
ATOM   1332  O   GLN A  83       7.432 -21.504 -16.820  1.00 88.51           O  
ATOM   1333  CG  GLN A  83       8.043 -18.070 -16.961  1.00 88.51           C  
ATOM   1334  HG2 GLN A  83       7.084 -17.990 -16.450  1.00 88.51           H  
ATOM   1335  HG3 GLN A  83       8.638 -18.822 -16.443  1.00 88.51           H  
ATOM   1336  CD  GLN A  83       8.780 -16.738 -16.874  1.00 88.51           C  
ATOM   1337  NE2 GLN A  83       8.247 -15.791 -16.144  1.00 88.51           N  
ATOM   1338 HE21 GLN A  83       8.718 -14.899 -16.090  1.00 88.51           H  
ATOM   1339 HE22 GLN A  83       7.362 -15.953 -15.684  1.00 88.51           H  
ATOM   1340  OE1 GLN A  83       9.823 -16.530 -17.474  1.00 88.51           O  
ATOM   1341  N   VAL A  84       8.988 -21.345 -18.435  1.00 88.61           N  
ATOM   1342  H   VAL A  84       9.309 -20.817 -19.234  1.00 88.61           H  
ATOM   1343  CA  VAL A  84       9.943 -22.282 -17.846  1.00 88.61           C  
ATOM   1344  HA  VAL A  84       9.534 -22.678 -16.916  1.00 88.61           H  
ATOM   1345  C   VAL A  84      11.216 -21.516 -17.516  1.00 88.61           C  
ATOM   1346  CB  VAL A  84      10.213 -23.474 -18.779  1.00 88.61           C  
ATOM   1347  HB  VAL A  84      10.599 -23.113 -19.733  1.00 88.61           H  
ATOM   1348  O   VAL A  84      11.726 -20.786 -18.364  1.00 88.61           O  
ATOM   1349  CG1 VAL A  84      11.229 -24.438 -18.164  1.00 88.61           C  
ATOM   1350 HG11 VAL A  84      12.196 -23.943 -18.065  1.00 88.61           H  
ATOM   1351 HG12 VAL A  84      10.879 -24.764 -17.185  1.00 88.61           H  
ATOM   1352 HG13 VAL A  84      11.362 -25.302 -18.815  1.00 88.61           H  
ATOM   1353  CG2 VAL A  84       8.931 -24.279 -19.037  1.00 88.61           C  
ATOM   1354 HG21 VAL A  84       8.176 -23.646 -19.503  1.00 88.61           H  
ATOM   1355 HG22 VAL A  84       8.548 -24.675 -18.097  1.00 88.61           H  
ATOM   1356 HG23 VAL A  84       9.148 -25.105 -19.714  1.00 88.61           H  
ATOM   1357  N   VAL A  85      11.714 -21.691 -16.295  1.00 91.21           N  
ATOM   1358  H   VAL A  85      11.212 -22.285 -15.651  1.00 91.21           H  
ATOM   1359  CA  VAL A  85      12.920 -21.029 -15.794  1.00 91.21           C  
ATOM   1360  HA  VAL A  85      13.416 -20.541 -16.633  1.00 91.21           H  
ATOM   1361  C   VAL A  85      13.911 -22.039 -15.225  1.00 91.21           C  
ATOM   1362  CB  VAL A  85      12.592 -19.925 -14.764  1.00 91.21           C  
ATOM   1363  HB  VAL A  85      13.526 -19.446 -14.468  1.00 91.21           H  
ATOM   1364  O   VAL A  85      13.535 -23.123 -14.774  1.00 91.21           O  
ATOM   1365  CG1 VAL A  85      11.689 -18.847 -15.372  1.00 91.21           C  
ATOM   1366 HG11 VAL A  85      11.603 -18.004 -14.685  1.00 91.21           H  
ATOM   1367 HG12 VAL A  85      10.697 -19.252 -15.569  1.00 91.21           H  
ATOM   1368 HG13 VAL A  85      12.123 -18.490 -16.306  1.00 91.21           H  
ATOM   1369  CG2 VAL A  85      11.913 -20.472 -13.501  1.00 91.21           C  
ATOM   1370 HG21 VAL A  85      12.605 -21.124 -12.969  1.00 91.21           H  
ATOM   1371 HG22 VAL A  85      11.637 -19.651 -12.839  1.00 91.21           H  
ATOM   1372 HG23 VAL A  85      11.010 -21.025 -13.760  1.00 91.21           H  
ATOM   1373  N   ASN A  86      15.186 -21.680 -15.224  1.00 87.16           N  
ATOM   1374  H   ASN A  86      15.419 -20.779 -15.617  1.00 87.16           H  
ATOM   1375  CA  ASN A  86      16.223 -22.340 -14.445  1.00 87.16           C  
ATOM   1376  HA  ASN A  86      15.832 -23.271 -14.035  1.00 87.16           H  
ATOM   1377  C   ASN A  86      16.595 -21.418 -13.286  1.00 87.16           C  
ATOM   1378  CB  ASN A  86      17.427 -22.668 -15.333  1.00 87.16           C  
ATOM   1379  HB2 ASN A  86      18.137 -23.278 -14.774  1.00 87.16           H  
ATOM   1380  HB3 ASN A  86      17.926 -21.737 -15.605  1.00 87.16           H  
ATOM   1381  O   ASN A  86      16.687 -20.212 -13.480  1.00 87.16           O  
ATOM   1382  CG  ASN A  86      17.028 -23.411 -16.591  1.00 87.16           C  
ATOM   1383  ND2 ASN A  86      17.235 -22.814 -17.740  1.00 87.16           N  
ATOM   1384 HD21 ASN A  86      17.565 -21.860 -17.745  1.00 87.16           H  
ATOM   1385 HD22 ASN A  86      16.890 -23.259 -18.579  1.00 87.16           H  
ATOM   1386  OD1 ASN A  86      16.517 -24.524 -16.551  1.00 87.16           O  
ATOM   1387  N   VAL A  87      16.782 -21.971 -12.094  1.00 87.24           N  
ATOM   1388  H   VAL A  87      16.759 -22.978 -12.018  1.00 87.24           H  
ATOM   1389  CA  VAL A  87      17.092 -21.209 -10.882  1.00 87.24           C  
ATOM   1390  HA  VAL A  87      17.310 -20.174 -11.143  1.00 87.24           H  
ATOM   1391  C   VAL A  87      18.326 -21.814 -10.242  1.00 87.24           C  
ATOM   1392  CB  VAL A  87      15.924 -21.209  -9.878  1.00 87.24           C  
ATOM   1393  HB  VAL A  87      15.796 -22.218  -9.484  1.00 87.24           H  
ATOM   1394  O   VAL A  87      18.357 -23.013  -9.986  1.00 87.24           O  
ATOM   1395  CG1 VAL A  87      16.204 -20.259  -8.709  1.00 87.24           C  
ATOM   1396 HG11 VAL A  87      16.340 -19.242  -9.078  1.00 87.24           H  
ATOM   1397 HG12 VAL A  87      17.107 -20.561  -8.178  1.00 87.24           H  
ATOM   1398 HG13 VAL A  87      15.373 -20.275  -8.003  1.00 87.24           H  
ATOM   1399  CG2 VAL A  87      14.595 -20.782 -10.513  1.00 87.24           C  
ATOM   1400 HG21 VAL A  87      14.697 -19.782 -10.934  1.00 87.24           H  
ATOM   1401 HG22 VAL A  87      13.809 -20.771  -9.758  1.00 87.24           H  
ATOM   1402 HG23 VAL A  87      14.309 -21.481 -11.299  1.00 87.24           H  
ATOM   1403  N   THR A  88      19.312 -20.987  -9.952  1.00 85.45           N  
ATOM   1404  H   THR A  88      19.215 -20.018 -10.221  1.00 85.45           H  
ATOM   1405  CA  THR A  88      20.520 -21.344  -9.224  1.00 85.45           C  
ATOM   1406  HA  THR A  88      20.523 -22.409  -8.993  1.00 85.45           H  
ATOM   1407  C   THR A  88      20.535 -20.554  -7.926  1.00 85.45           C  
ATOM   1408  CB  THR A  88      21.746 -21.052 -10.084  1.00 85.45           C  
ATOM   1409  HB  THR A  88      21.748 -19.999 -10.365  1.00 85.45           H  
ATOM   1410  O   THR A  88      20.442 -19.330  -7.948  1.00 85.45           O  
ATOM   1411  CG2 THR A  88      23.045 -21.386  -9.382  1.00 85.45           C  
ATOM   1412 HG21 THR A  88      23.053 -22.432  -9.076  1.00 85.45           H  
ATOM   1413 HG22 THR A  88      23.845 -21.197 -10.097  1.00 85.45           H  
ATOM   1414 HG23 THR A  88      23.183 -20.745  -8.512  1.00 85.45           H  
ATOM   1415  OG1 THR A  88      21.733 -21.847 -11.249  1.00 85.45           O  
ATOM   1416  HG1 THR A  88      22.273 -22.619 -11.060  1.00 85.45           H  
ATOM   1417  N   LEU A  89      20.611 -21.257  -6.804  1.00 83.03           N  
ATOM   1418  H   LEU A  89      20.723 -22.258  -6.878  1.00 83.03           H  
ATOM   1419  CA  LEU A  89      20.600 -20.708  -5.453  1.00 83.03           C  
ATOM   1420  HA  LEU A  89      20.406 -19.635  -5.475  1.00 83.03           H  
ATOM   1421  C   LEU A  89      21.983 -20.919  -4.840  1.00 83.03           C  
ATOM   1422  CB  LEU A  89      19.495 -21.423  -4.646  1.00 83.03           C  
ATOM   1423  HB2 LEU A  89      19.699 -22.494  -4.665  1.00 83.03           H  
ATOM   1424  HB3 LEU A  89      19.529 -21.102  -3.605  1.00 83.03           H  
ATOM   1425  O   LEU A  89      22.489 -22.035  -4.888  1.00 83.03           O  
ATOM   1426  CG  LEU A  89      18.076 -21.179  -5.186  1.00 83.03           C  
ATOM   1427  HG  LEU A  89      18.048 -21.396  -6.254  1.00 83.03           H  
ATOM   1428  CD1 LEU A  89      17.052 -22.083  -4.511  1.00 83.03           C  
ATOM   1429 HD11 LEU A  89      17.368 -23.121  -4.620  1.00 83.03           H  
ATOM   1430 HD12 LEU A  89      16.081 -21.953  -4.989  1.00 83.03           H  
ATOM   1431 HD13 LEU A  89      16.970 -21.811  -3.459  1.00 83.03           H  
ATOM   1432  CD2 LEU A  89      17.615 -19.744  -4.954  1.00 83.03           C  
ATOM   1433 HD21 LEU A  89      17.595 -19.520  -3.887  1.00 83.03           H  
ATOM   1434 HD22 LEU A  89      16.617 -19.609  -5.372  1.00 83.03           H  
ATOM   1435 HD23 LEU A  89      18.304 -19.051  -5.437  1.00 83.03           H  
ATOM   1436  N   GLU A  90      22.580 -19.875  -4.279  1.00 83.43           N  
ATOM   1437  H   GLU A  90      22.127 -18.973  -4.322  1.00 83.43           H  
ATOM   1438  CA  GLU A  90      23.902 -19.910  -3.647  1.00 83.43           C  
ATOM   1439  HA  GLU A  90      24.255 -20.938  -3.562  1.00 83.43           H  
ATOM   1440  C   GLU A  90      23.828 -19.313  -2.238  1.00 83.43           C  
ATOM   1441  CB  GLU A  90      24.890 -19.138  -4.533  1.00 83.43           C  
ATOM   1442  HB2 GLU A  90      24.542 -18.108  -4.614  1.00 83.43           H  
ATOM   1443  HB3 GLU A  90      24.884 -19.579  -5.530  1.00 83.43           H  
ATOM   1444  O   GLU A  90      23.434 -18.157  -2.064  1.00 83.43           O  
ATOM   1445  CG  GLU A  90      26.334 -19.143  -4.003  1.00 83.43           C  
ATOM   1446  HG2 GLU A  90      26.332 -18.882  -2.945  1.00 83.43           H  
ATOM   1447  HG3 GLU A  90      26.732 -20.153  -4.104  1.00 83.43           H  
ATOM   1448  CD  GLU A  90      27.247 -18.151  -4.747  1.00 83.43           C  
ATOM   1449  OE1 GLU A  90      28.313 -17.802  -4.189  1.00 83.43           O  
ATOM   1450  OE2 GLU A  90      26.881 -17.714  -5.863  1.00 83.43           O  
ATOM   1451  N   GLU A  91      24.191 -20.098  -1.222  1.00 83.40           N  
ATOM   1452  H   GLU A  91      24.512 -21.036  -1.413  1.00 83.40           H  
ATOM   1453  CA  GLU A  91      24.246 -19.605   0.157  1.00 83.40           C  
ATOM   1454  HA  GLU A  91      23.292 -19.136   0.399  1.00 83.40           H  
ATOM   1455  C   GLU A  91      25.348 -18.549   0.333  1.00 83.40           C  
ATOM   1456  CB  GLU A  91      24.487 -20.746   1.157  1.00 83.40           C  
ATOM   1457  HB2 GLU A  91      25.458 -21.198   0.956  1.00 83.40           H  
ATOM   1458  HB3 GLU A  91      24.517 -20.301   2.152  1.00 83.40           H  
ATOM   1459  O   GLU A  91      26.493 -18.755  -0.067  1.00 83.40           O  
ATOM   1460  CG  GLU A  91      23.415 -21.846   1.152  1.00 83.40           C  
ATOM   1461  HG2 GLU A  91      23.504 -22.433   0.238  1.00 83.40           H  
ATOM   1462  HG3 GLU A  91      22.430 -21.378   1.158  1.00 83.40           H  
ATOM   1463  CD  GLU A  91      23.523 -22.775   2.373  1.00 83.40           C  
ATOM   1464  OE1 GLU A  91      22.474 -23.332   2.774  1.00 83.40           O  
ATOM   1465  OE2 GLU A  91      24.636 -22.888   2.940  1.00 83.40           O  
ATOM   1466  N   VAL A  92      25.037 -17.451   1.025  1.00 81.57           N  
ATOM   1467  H   VAL A  92      24.094 -17.351   1.374  1.00 81.57           H  
ATOM   1468  CA  VAL A  92      26.016 -16.421   1.400  1.00 81.57           C  
ATOM   1469  HA  VAL A  92      26.963 -16.618   0.895  1.00 81.57           H  
ATOM   1470  C   VAL A  92      26.251 -16.503   2.901  1.00 81.57           C  
ATOM   1471  CB  VAL A  92      25.557 -15.020   0.964  1.00 81.57           C  
ATOM   1472  HB  VAL A  92      24.580 -14.806   1.399  1.00 81.57           H  
ATOM   1473  O   VAL A  92      25.310 -16.434   3.687  1.00 81.57           O  
ATOM   1474  CG1 VAL A  92      26.554 -13.941   1.412  1.00 81.57           C  
ATOM   1475 HG11 VAL A  92      26.580 -13.884   2.500  1.00 81.57           H  
ATOM   1476 HG12 VAL A  92      26.220 -12.971   1.044  1.00 81.57           H  
ATOM   1477 HG13 VAL A  92      27.550 -14.155   1.026  1.00 81.57           H  
ATOM   1478  CG2 VAL A  92      25.452 -14.934  -0.564  1.00 81.57           C  
ATOM   1479 HG21 VAL A  92      24.755 -15.682  -0.941  1.00 81.57           H  
ATOM   1480 HG22 VAL A  92      26.426 -15.103  -1.023  1.00 81.57           H  
ATOM   1481 HG23 VAL A  92      25.077 -13.947  -0.834  1.00 81.57           H  
ATOM   1482  N   ASN A  93      27.505 -16.694   3.322  1.00 80.83           N  
ATOM   1483  H   ASN A  93      28.243 -16.696   2.633  1.00 80.83           H  
ATOM   1484  CA  ASN A  93      27.866 -16.944   4.727  1.00 80.83           C  
ATOM   1485  HA  ASN A  93      28.912 -17.251   4.741  1.00 80.83           H  
ATOM   1486  C   ASN A  93      27.087 -18.122   5.348  1.00 80.83           C  
ATOM   1487  CB  ASN A  93      27.767 -15.633   5.530  1.00 80.83           C  
ATOM   1488  HB2 ASN A  93      26.735 -15.284   5.538  1.00 80.83           H  
ATOM   1489  HB3 ASN A  93      28.070 -15.812   6.562  1.00 80.83           H  
ATOM   1490  O   ASN A  93      26.758 -18.119   6.532  1.00 80.83           O  
ATOM   1491  CG  ASN A  93      28.667 -14.553   4.966  1.00 80.83           C  
ATOM   1492  ND2 ASN A  93      28.233 -13.315   4.976  1.00 80.83           N  
ATOM   1493 HD21 ASN A  93      28.833 -12.625   4.548  1.00 80.83           H  
ATOM   1494 HD22 ASN A  93      27.293 -13.104   5.280  1.00 80.83           H  
ATOM   1495  OD1 ASN A  93      29.766 -14.808   4.502  1.00 80.83           O  
ATOM   1496  N   GLY A  94      26.755 -19.120   4.524  1.00 78.24           N  
ATOM   1497  H   GLY A  94      27.036 -19.054   3.556  1.00 78.24           H  
ATOM   1498  CA  GLY A  94      25.926 -20.259   4.909  1.00 78.24           C  
ATOM   1499  HA2 GLY A  94      26.293 -20.674   5.848  1.00 78.24           H  
ATOM   1500  HA3 GLY A  94      26.003 -21.028   4.141  1.00 78.24           H  
ATOM   1501  C   GLY A  94      24.443 -19.923   5.079  1.00 78.24           C  
ATOM   1502  O   GLY A  94      23.698 -20.743   5.590  1.00 78.24           O  
ATOM   1503  N   HIS A  95      23.974 -18.733   4.714  1.00 81.98           N  
ATOM   1504  H   HIS A  95      24.599 -18.053   4.304  1.00 81.98           H  
ATOM   1505  CA  HIS A  95      22.568 -18.362   4.824  1.00 81.98           C  
ATOM   1506  HA  HIS A  95      22.030 -19.144   5.360  1.00 81.98           H  
ATOM   1507  C   HIS A  95      21.916 -18.265   3.442  1.00 81.98           C  
ATOM   1508  CB  HIS A  95      22.427 -17.092   5.671  1.00 81.98           C  
ATOM   1509  HB2 HIS A  95      21.380 -16.789   5.679  1.00 81.98           H  
ATOM   1510  HB3 HIS A  95      23.005 -16.288   5.216  1.00 81.98           H  
ATOM   1511  O   HIS A  95      22.469 -17.696   2.503  1.00 81.98           O  
ATOM   1512  CG  HIS A  95      22.876 -17.291   7.102  1.00 81.98           C  
ATOM   1513  CD2 HIS A  95      24.091 -16.950   7.634  1.00 81.98           C  
ATOM   1514  HD2 HIS A  95      24.908 -16.486   7.102  1.00 81.98           H  
ATOM   1515  ND1 HIS A  95      22.133 -17.853   8.118  1.00 81.98           N  
ATOM   1516  HD1 HIS A  95      21.149 -18.076   8.070  1.00 81.98           H  
ATOM   1517  CE1 HIS A  95      22.882 -17.844   9.235  1.00 81.98           C  
ATOM   1518  HE1 HIS A  95      22.554 -18.170  10.211  1.00 81.98           H  
ATOM   1519  NE2 HIS A  95      24.082 -17.311   8.988  1.00 81.98           N  
ATOM   1520  N   MET A  96      20.720 -18.838   3.342  1.00 82.92           N  
ATOM   1521  H   MET A  96      20.370 -19.360   4.133  1.00 82.92           H  
ATOM   1522  CA  MET A  96      19.810 -18.723   2.210  1.00 82.92           C  
ATOM   1523  HA  MET A  96      20.007 -17.801   1.663  1.00 82.92           H  
ATOM   1524  C   MET A  96      18.399 -18.689   2.779  1.00 82.92           C  
ATOM   1525  CB  MET A  96      20.007 -19.915   1.267  1.00 82.92           C  
ATOM   1526  HB2 MET A  96      20.994 -19.825   0.812  1.00 82.92           H  
ATOM   1527  HB3 MET A  96      19.979 -20.838   1.846  1.00 82.92           H  
ATOM   1528  O   MET A  96      17.956 -19.650   3.413  1.00 82.92           O  
ATOM   1529  CG  MET A  96      18.958 -20.021   0.153  1.00 82.92           C  
ATOM   1530  HG2 MET A  96      17.964 -20.055   0.599  1.00 82.92           H  
ATOM   1531  HG3 MET A  96      19.119 -20.973  -0.352  1.00 82.92           H  
ATOM   1532  SD  MET A  96      18.980 -18.730  -1.113  1.00 82.92           S  
ATOM   1533  CE  MET A  96      20.566 -19.133  -1.864  1.00 82.92           C  
ATOM   1534  HE1 MET A  96      20.687 -18.561  -2.784  1.00 82.92           H  
ATOM   1535  HE2 MET A  96      20.646 -20.202  -2.060  1.00 82.92           H  
ATOM   1536  HE3 MET A  96      21.351 -18.853  -1.160  1.00 82.92           H  
ATOM   1537  N   ASP A  97      17.694 -17.584   2.580  1.00 86.49           N  
ATOM   1538  H   ASP A  97      18.119 -16.822   2.072  1.00 86.49           H  
ATOM   1539  CA  ASP A  97      16.338 -17.428   3.078  1.00 86.49           C  
ATOM   1540  HA  ASP A  97      15.889 -18.417   3.176  1.00 86.49           H  
ATOM   1541  C   ASP A  97      15.490 -16.631   2.096  1.00 86.49           C  
ATOM   1542  CB  ASP A  97      16.351 -16.799   4.474  1.00 86.49           C  
ATOM   1543  HB2 ASP A  97      16.738 -15.782   4.410  1.00 86.49           H  
ATOM   1544  HB3 ASP A  97      17.010 -17.376   5.122  1.00 86.49           H  
ATOM   1545  O   ASP A  97      15.719 -15.449   1.845  1.00 86.49           O  
ATOM   1546  CG  ASP A  97      14.960 -16.774   5.105  1.00 86.49           C  
ATOM   1547  OD1 ASP A  97      14.044 -17.543   4.706  1.00 86.49           O  
ATOM   1548  OD2 ASP A  97      14.737 -15.926   5.994  1.00 86.49           O  
ATOM   1549  N   PHE A  98      14.477 -17.295   1.553  1.00 86.81           N  
ATOM   1550  H   PHE A  98      14.353 -18.267   1.799  1.00 86.81           H  
ATOM   1551  CA  PHE A  98      13.532 -16.719   0.611  1.00 86.81           C  
ATOM   1552  HA  PHE A  98      13.465 -15.648   0.806  1.00 86.81           H  
ATOM   1553  C   PHE A  98      12.141 -17.294   0.816  1.00 86.81           C  
ATOM   1554  CB  PHE A  98      14.020 -16.948  -0.825  1.00 86.81           C  
ATOM   1555  HB2 PHE A  98      13.360 -16.419  -1.513  1.00 86.81           H  
ATOM   1556  HB3 PHE A  98      15.016 -16.516  -0.918  1.00 86.81           H  
ATOM   1557  O   PHE A  98      11.978 -18.414   1.291  1.00 86.81           O  
ATOM   1558  CG  PHE A  98      14.105 -18.404  -1.240  1.00 86.81           C  
ATOM   1559  CD1 PHE A  98      15.270 -19.137  -0.948  1.00 86.81           C  
ATOM   1560  HD1 PHE A  98      16.098 -18.654  -0.451  1.00 86.81           H  
ATOM   1561  CD2 PHE A  98      13.039 -19.030  -1.914  1.00 86.81           C  
ATOM   1562  HD2 PHE A  98      12.146 -18.470  -2.151  1.00 86.81           H  
ATOM   1563  CE1 PHE A  98      15.368 -20.489  -1.311  1.00 86.81           C  
ATOM   1564  HE1 PHE A  98      16.273 -21.036  -1.090  1.00 86.81           H  
ATOM   1565  CE2 PHE A  98      13.152 -20.383  -2.291  1.00 86.81           C  
ATOM   1566  HE2 PHE A  98      12.366 -20.879  -2.841  1.00 86.81           H  
ATOM   1567  CZ  PHE A  98      14.308 -21.114  -1.983  1.00 86.81           C  
ATOM   1568  HZ  PHE A  98      14.393 -22.149  -2.279  1.00 86.81           H  
ATOM   1569  N   ASP A  99      11.119 -16.547   0.442  1.00 87.70           N  
ATOM   1570  H   ASP A  99      11.318 -15.632   0.062  1.00 87.70           H  
ATOM   1571  CA  ASP A  99       9.733 -16.978   0.452  1.00 87.70           C  
ATOM   1572  HA  ASP A  99       9.689 -18.047   0.660  1.00 87.70           H  
ATOM   1573  C   ASP A  99       9.097 -16.778  -0.916  1.00 87.70           C  
ATOM   1574  CB  ASP A  99       8.953 -16.258   1.551  1.00 87.70           C  
ATOM   1575  HB2 ASP A  99       9.106 -15.181   1.486  1.00 87.70           H  
ATOM   1576  HB3 ASP A  99       7.894 -16.481   1.423  1.00 87.70           H  
ATOM   1577  O   ASP A  99       9.496 -15.917  -1.697  1.00 87.70           O  
ATOM   1578  CG  ASP A  99       9.353 -16.785   2.919  1.00 87.70           C  
ATOM   1579  OD1 ASP A  99       9.039 -17.969   3.199  1.00 87.70           O  
ATOM   1580  OD2 ASP A  99       9.976 -16.055   3.705  1.00 87.70           O  
ATOM   1581  N   ILE A 100       8.088 -17.597  -1.197  1.00 90.70           N  
ATOM   1582  H   ILE A 100       7.779 -18.243  -0.485  1.00 90.70           H  
ATOM   1583  CA  ILE A 100       7.351 -17.576  -2.457  1.00 90.70           C  
ATOM   1584  HA  ILE A 100       7.767 -16.799  -3.098  1.00 90.70           H  
ATOM   1585  C   ILE A 100       5.897 -17.253  -2.189  1.00 90.70           C  
ATOM   1586  CB  ILE A 100       7.462 -18.908  -3.209  1.00 90.70           C  
ATOM   1587  HB  ILE A 100       6.962 -19.684  -2.630  1.00 90.70           H  
ATOM   1588  O   ILE A 100       5.285 -17.828  -1.284  1.00 90.70           O  
ATOM   1589  CG1 ILE A 100       8.932 -19.278  -3.428  1.00 90.70           C  
ATOM   1590 HG12 ILE A 100       9.582 -18.404  -3.367  1.00 90.70           H  
ATOM   1591 HG13 ILE A 100       9.022 -19.678  -4.438  1.00 90.70           H  
ATOM   1592  CG2 ILE A 100       6.772 -18.848  -4.581  1.00 90.70           C  
ATOM   1593 HG21 ILE A 100       7.219 -18.048  -5.171  1.00 90.70           H  
ATOM   1594 HG22 ILE A 100       6.887 -19.794  -5.109  1.00 90.70           H  
ATOM   1595 HG23 ILE A 100       5.703 -18.664  -4.474  1.00 90.70           H  
ATOM   1596  CD1 ILE A 100       9.380 -20.344  -2.430  1.00 90.70           C  
ATOM   1597 HD11 ILE A 100       8.639 -21.140  -2.363  1.00 90.70           H  
ATOM   1598 HD12 ILE A 100       9.509 -19.902  -1.442  1.00 90.70           H  
ATOM   1599 HD13 ILE A 100      10.330 -20.781  -2.737  1.00 90.70           H  
ATOM   1600  N   LEU A 101       5.346 -16.388  -3.031  1.00 92.06           N  
ATOM   1601  H   LEU A 101       5.943 -15.961  -3.725  1.00 92.06           H  
ATOM   1602  CA  LEU A 101       3.936 -16.064  -3.076  1.00 92.06           C  
ATOM   1603  HA  LEU A 101       3.393 -16.739  -2.414  1.00 92.06           H  
ATOM   1604  C   LEU A 101       3.423 -16.259  -4.498  1.00 92.06           C  
ATOM   1605  CB  LEU A 101       3.745 -14.629  -2.569  1.00 92.06           C  
ATOM   1606  HB2 LEU A 101       4.305 -13.950  -3.211  1.00 92.06           H  
ATOM   1607  HB3 LEU A 101       4.155 -14.552  -1.562  1.00 92.06           H  
ATOM   1608  O   LEU A 101       3.765 -15.513  -5.411  1.00 92.06           O  
ATOM   1609  CG  LEU A 101       2.280 -14.173  -2.536  1.00 92.06           C  
ATOM   1610  HG  LEU A 101       1.834 -14.249  -3.528  1.00 92.06           H  
ATOM   1611  CD1 LEU A 101       1.483 -15.029  -1.553  1.00 92.06           C  
ATOM   1612 HD11 LEU A 101       1.258 -16.000  -1.996  1.00 92.06           H  
ATOM   1613 HD12 LEU A 101       2.072 -15.160  -0.646  1.00 92.06           H  
ATOM   1614 HD13 LEU A 101       0.551 -14.528  -1.291  1.00 92.06           H  
ATOM   1615  CD2 LEU A 101       2.210 -12.718  -2.086  1.00 92.06           C  
ATOM   1616 HD21 LEU A 101       2.571 -12.620  -1.062  1.00 92.06           H  
ATOM   1617 HD22 LEU A 101       1.182 -12.363  -2.149  1.00 92.06           H  
ATOM   1618 HD23 LEU A 101       2.828 -12.098  -2.737  1.00 92.06           H  
ATOM   1619  N   GLU A 102       2.578 -17.265  -4.678  1.00 90.53           N  
ATOM   1620  H   GLU A 102       2.330 -17.840  -3.885  1.00 90.53           H  
ATOM   1621  CA  GLU A 102       1.819 -17.438  -5.913  1.00 90.53           C  
ATOM   1622  HA  GLU A 102       2.400 -17.086  -6.765  1.00 90.53           H  
ATOM   1623  C   GLU A 102       0.541 -16.625  -5.836  1.00 90.53           C  
ATOM   1624  CB  GLU A 102       1.482 -18.908  -6.136  1.00 90.53           C  
ATOM   1625  HB2 GLU A 102       0.978 -19.317  -5.260  1.00 90.53           H  
ATOM   1626  HB3 GLU A 102       0.817 -18.991  -6.995  1.00 90.53           H  
ATOM   1627  O   GLU A 102      -0.274 -16.825  -4.931  1.00 90.53           O  
ATOM   1628  CG  GLU A 102       2.767 -19.677  -6.400  1.00 90.53           C  
ATOM   1629  HG2 GLU A 102       3.359 -19.722  -5.486  1.00 90.53           H  
ATOM   1630  HG3 GLU A 102       3.350 -19.139  -7.148  1.00 90.53           H  
ATOM   1631  CD  GLU A 102       2.507 -21.089  -6.899  1.00 90.53           C  
ATOM   1632  OE1 GLU A 102       3.439 -21.583  -7.558  1.00 90.53           O  
ATOM   1633  OE2 GLU A 102       1.488 -21.733  -6.530  1.00 90.53           O  
ATOM   1634  N   ILE A 103       0.360 -15.727  -6.796  1.00 92.32           N  
ATOM   1635  H   ILE A 103       1.051 -15.642  -7.528  1.00 92.32           H  
ATOM   1636  CA  ILE A 103      -0.794 -14.846  -6.858  1.00 92.32           C  
ATOM   1637  HA  ILE A 103      -1.205 -14.744  -5.854  1.00 92.32           H  
ATOM   1638  C   ILE A 103      -1.828 -15.487  -7.790  1.00 92.32           C  
ATOM   1639  CB  ILE A 103      -0.387 -13.426  -7.291  1.00 92.32           C  
ATOM   1640  HB  ILE A 103       0.016 -13.462  -8.303  1.00 92.32           H  
ATOM   1641  O   ILE A 103      -1.553 -15.671  -8.980  1.00 92.32           O  
ATOM   1642  CG1 ILE A 103       0.680 -12.846  -6.329  1.00 92.32           C  
ATOM   1643 HG12 ILE A 103       1.474 -13.570  -6.146  1.00 92.32           H  
ATOM   1644 HG13 ILE A 103       0.211 -12.633  -5.369  1.00 92.32           H  
ATOM   1645  CG2 ILE A 103      -1.648 -12.541  -7.269  1.00 92.32           C  
ATOM   1646 HG21 ILE A 103      -2.068 -12.494  -6.264  1.00 92.32           H  
ATOM   1647 HG22 ILE A 103      -1.398 -11.531  -7.593  1.00 92.32           H  
ATOM   1648 HG23 ILE A 103      -2.401 -12.925  -7.958  1.00 92.32           H  
ATOM   1649  CD1 ILE A 103       1.367 -11.570  -6.818  1.00 92.32           C  
ATOM   1650 HD11 ILE A 103       0.701 -10.939  -7.407  1.00 92.32           H  
ATOM   1651 HD12 ILE A 103       1.724 -11.013  -5.951  1.00 92.32           H  
ATOM   1652 HD13 ILE A 103       2.237 -11.832  -7.420  1.00 92.32           H  
ATOM   1653  N   PRO A 104      -3.027 -15.836  -7.286  1.00 86.51           N  
ATOM   1654  CA  PRO A 104      -4.088 -16.369  -8.128  1.00 86.51           C  
ATOM   1655  HA  PRO A 104      -3.733 -17.287  -8.598  1.00 86.51           H  
ATOM   1656  C   PRO A 104      -4.508 -15.364  -9.205  1.00 86.51           C  
ATOM   1657  CB  PRO A 104      -5.250 -16.692  -7.181  1.00 86.51           C  
ATOM   1658  HB2 PRO A 104      -5.954 -15.860  -7.149  1.00 86.51           H  
ATOM   1659  HB3 PRO A 104      -5.764 -17.608  -7.474  1.00 86.51           H  
ATOM   1660  O   PRO A 104      -4.652 -14.174  -8.921  1.00 86.51           O  
ATOM   1661  CG  PRO A 104      -4.584 -16.834  -5.813  1.00 86.51           C  
ATOM   1662  HG2 PRO A 104      -4.182 -17.841  -5.703  1.00 86.51           H  
ATOM   1663  HG3 PRO A 104      -5.271 -16.601  -4.999  1.00 86.51           H  
ATOM   1664  CD  PRO A 104      -3.439 -15.832  -5.889  1.00 86.51           C  
ATOM   1665  HD2 PRO A 104      -3.788 -14.837  -5.614  1.00 86.51           H  
ATOM   1666  HD3 PRO A 104      -2.640 -16.149  -5.218  1.00 86.51           H  
ATOM   1667  N   THR A 105      -4.805 -15.851 -10.411  1.00 87.63           N  
ATOM   1668  H   THR A 105      -4.563 -16.809 -10.620  1.00 87.63           H  
ATOM   1669  CA  THR A 105      -5.189 -15.022 -11.568  1.00 87.63           C  
ATOM   1670  HA  THR A 105      -4.328 -14.417 -11.854  1.00 87.63           H  
ATOM   1671  C   THR A 105      -6.344 -14.053 -11.259  1.00 87.63           C  
ATOM   1672  CB  THR A 105      -5.527 -15.946 -12.756  1.00 87.63           C  
ATOM   1673  HB  THR A 105      -6.397 -16.556 -12.514  1.00 87.63           H  
ATOM   1674  O   THR A 105      -6.302 -12.887 -11.639  1.00 87.63           O  
ATOM   1675  CG2 THR A 105      -5.810 -15.139 -14.013  1.00 87.63           C  
ATOM   1676 HG21 THR A 105      -6.817 -14.724 -13.965  1.00 87.63           H  
ATOM   1677 HG22 THR A 105      -5.107 -14.309 -14.082  1.00 87.63           H  
ATOM   1678 HG23 THR A 105      -5.704 -15.762 -14.902  1.00 87.63           H  
ATOM   1679  OG1 THR A 105      -4.424 -16.800 -12.996  1.00 87.63           O  
ATOM   1680  HG1 THR A 105      -4.659 -17.553 -13.543  1.00 87.63           H  
ATOM   1681  N   GLN A 106      -7.332 -14.483 -10.467  1.00 83.07           N  
ATOM   1682  H   GLN A 106      -7.307 -15.444 -10.158  1.00 83.07           H  
ATOM   1683  CA  GLN A 106      -8.451 -13.633 -10.030  1.00 83.07           C  
ATOM   1684  HA  GLN A 106      -8.954 -13.224 -10.906  1.00 83.07           H  
ATOM   1685  C   GLN A 106      -8.011 -12.441  -9.159  1.00 83.07           C  
ATOM   1686  CB  GLN A 106      -9.447 -14.489  -9.236  1.00 83.07           C  
ATOM   1687  HB2 GLN A 106     -10.197 -13.835  -8.791  1.00 83.07           H  
ATOM   1688  HB3 GLN A 106      -8.912 -14.989  -8.430  1.00 83.07           H  
ATOM   1689  O   GLN A 106      -8.570 -11.353  -9.276  1.00 83.07           O  
ATOM   1690  CG  GLN A 106     -10.176 -15.530 -10.102  1.00 83.07           C  
ATOM   1691  HG2 GLN A 106     -10.809 -15.010 -10.821  1.00 83.07           H  
ATOM   1692  HG3 GLN A 106      -9.454 -16.133 -10.653  1.00 83.07           H  
ATOM   1693  CD  GLN A 106     -11.041 -16.476  -9.273  1.00 83.07           C  
ATOM   1694  NE2 GLN A 106     -11.892 -17.260  -9.895  1.00 83.07           N  
ATOM   1695 HE21 GLN A 106     -12.047 -17.178 -10.890  1.00 83.07           H  
ATOM   1696 HE22 GLN A 106     -12.469 -17.832  -9.296  1.00 83.07           H  
ATOM   1697  OE1 GLN A 106     -10.943 -16.562  -8.062  1.00 83.07           O  
ATOM   1698  N   ARG A 107      -6.997 -12.622  -8.300  1.00 88.18           N  
ATOM   1699  H   ARG A 107      -6.478 -13.486  -8.354  1.00 88.18           H  
ATOM   1700  CA  ARG A 107      -6.469 -11.547  -7.440  1.00 88.18           C  
ATOM   1701  HA  ARG A 107      -7.301 -10.987  -7.014  1.00 88.18           H  
ATOM   1702  C   ARG A 107      -5.679 -10.520  -8.255  1.00 88.18           C  
ATOM   1703  CB  ARG A 107      -5.611 -12.125  -6.298  1.00 88.18           C  
ATOM   1704  HB2 ARG A 107      -4.775 -12.676  -6.728  1.00 88.18           H  
ATOM   1705  HB3 ARG A 107      -5.193 -11.298  -5.724  1.00 88.18           H  
ATOM   1706  O   ARG A 107      -5.757  -9.333  -7.956  1.00 88.18           O  
ATOM   1707  CG  ARG A 107      -6.357 -13.057  -5.325  1.00 88.18           C  
ATOM   1708  HG2 ARG A 107      -6.781 -13.897  -5.875  1.00 88.18           H  
ATOM   1709  HG3 ARG A 107      -5.627 -13.451  -4.618  1.00 88.18           H  
ATOM   1710  CD  ARG A 107      -7.475 -12.360  -4.529  1.00 88.18           C  
ATOM   1711  HD2 ARG A 107      -7.065 -11.476  -4.040  1.00 88.18           H  
ATOM   1712  HD3 ARG A 107      -8.261 -12.044  -5.215  1.00 88.18           H  
ATOM   1713  NE  ARG A 107      -8.050 -13.269  -3.515  1.00 88.18           N  
ATOM   1714  HE  ARG A 107      -7.716 -14.223  -3.516  1.00 88.18           H  
ATOM   1715  NH1 ARG A 107      -9.547 -11.842  -2.458  1.00 88.18           N  
ATOM   1716 HH11 ARG A 107     -10.288 -11.772  -1.775  1.00 88.18           H  
ATOM   1717 HH12 ARG A 107      -9.261 -11.030  -2.985  1.00 88.18           H  
ATOM   1718  NH2 ARG A 107      -9.458 -13.965  -1.878  1.00 88.18           N  
ATOM   1719 HH21 ARG A 107      -9.151 -14.925  -1.954  1.00 88.18           H  
ATOM   1720 HH22 ARG A 107     -10.258 -13.771  -1.294  1.00 88.18           H  
ATOM   1721  CZ  ARG A 107      -9.005 -13.011  -2.631  1.00 88.18           C  
ATOM   1722  N   LEU A 108      -4.988 -10.957  -9.312  1.00 90.91           N  
ATOM   1723  H   LEU A 108      -4.966 -11.951  -9.490  1.00 90.91           H  
ATOM   1724  CA  LEU A 108      -4.365 -10.055 -10.288  1.00 90.91           C  
ATOM   1725  HA  LEU A 108      -3.727  -9.344  -9.762  1.00 90.91           H  
ATOM   1726  C   LEU A 108      -5.398  -9.227 -11.059  1.00 90.91           C  
ATOM   1727  CB  LEU A 108      -3.527 -10.863 -11.286  1.00 90.91           C  
ATOM   1728  HB2 LEU A 108      -3.476 -10.320 -12.229  1.00 90.91           H  
ATOM   1729  HB3 LEU A 108      -4.023 -11.813 -11.486  1.00 90.91           H  
ATOM   1730  O   LEU A 108      -5.170  -8.043 -11.277  1.00 90.91           O  
ATOM   1731  CG  LEU A 108      -2.091 -11.126 -10.833  1.00 90.91           C  
ATOM   1732  HG  LEU A 108      -2.082 -11.492  -9.806  1.00 90.91           H  
ATOM   1733  CD1 LEU A 108      -1.520 -12.196 -11.749  1.00 90.91           C  
ATOM   1734 HD11 LEU A 108      -0.432 -12.144 -11.696  1.00 90.91           H  
ATOM   1735 HD12 LEU A 108      -1.815 -12.001 -12.780  1.00 90.91           H  
ATOM   1736 HD13 LEU A 108      -1.874 -13.181 -11.444  1.00 90.91           H  
ATOM   1737  CD2 LEU A 108      -1.208  -9.881 -10.938  1.00 90.91           C  
ATOM   1738 HD21 LEU A 108      -1.616  -9.071 -10.334  1.00 90.91           H  
ATOM   1739 HD22 LEU A 108      -1.144  -9.559 -11.977  1.00 90.91           H  
ATOM   1740 HD23 LEU A 108      -0.204 -10.106 -10.578  1.00 90.91           H  
ATOM   1741  N   GLY A 109      -6.537  -9.819 -11.430  1.00 88.01           N  
ATOM   1742  H   GLY A 109      -6.631 -10.817 -11.304  1.00 88.01           H  
ATOM   1743  CA  GLY A 109      -7.632  -9.082 -12.071  1.00 88.01           C  
ATOM   1744  HA2 GLY A 109      -7.281  -8.641 -13.004  1.00 88.01           H  
ATOM   1745  HA3 GLY A 109      -8.448  -9.770 -12.291  1.00 88.01           H  
ATOM   1746  C   GLY A 109      -8.175  -7.951 -11.193  1.00 88.01           C  
ATOM   1747  O   GLY A 109      -8.353  -6.834 -11.672  1.00 88.01           O  
ATOM   1748  N   ALA A 110      -8.359  -8.209  -9.894  1.00 84.45           N  
ATOM   1749  H   ALA A 110      -8.225  -9.155  -9.564  1.00 84.45           H  
ATOM   1750  CA  ALA A 110      -8.787  -7.186  -8.937  1.00 84.45           C  
ATOM   1751  HA  ALA A 110      -9.704  -6.727  -9.307  1.00 84.45           H  
ATOM   1752  C   ALA A 110      -7.753  -6.058  -8.768  1.00 84.45           C  
ATOM   1753  CB  ALA A 110      -9.093  -7.868  -7.599  1.00 84.45           C  
ATOM   1754  HB1 ALA A 110      -8.185  -8.306  -7.184  1.00 84.45           H  
ATOM   1755  HB2 ALA A 110      -9.842  -8.646  -7.744  1.00 84.45           H  
ATOM   1756  HB3 ALA A 110      -9.485  -7.127  -6.903  1.00 84.45           H  
ATOM   1757  O   ALA A 110      -8.131  -4.896  -8.667  1.00 84.45           O  
ATOM   1758  N   LEU A 111      -6.455  -6.385  -8.775  1.00 85.50           N  
ATOM   1759  H   LEU A 111      -6.202  -7.361  -8.828  1.00 85.50           H  
ATOM   1760  CA  LEU A 111      -5.387  -5.382  -8.798  1.00 85.50           C  
ATOM   1761  HA  LEU A 111      -5.523  -4.698  -7.960  1.00 85.50           H  
ATOM   1762  C   LEU A 111      -5.427  -4.541 -10.075  1.00 85.50           C  
ATOM   1763  CB  LEU A 111      -4.031  -6.086  -8.653  1.00 85.50           C  
ATOM   1764  HB2 LEU A 111      -3.999  -6.946  -9.323  1.00 85.50           H  
ATOM   1765  HB3 LEU A 111      -3.956  -6.443  -7.626  1.00 85.50           H  
ATOM   1766  O   LEU A 111      -5.334  -3.322  -9.998  1.00 85.50           O  
ATOM   1767  CG  LEU A 111      -2.816  -5.192  -8.968  1.00 85.50           C  
ATOM   1768  HG  LEU A 111      -2.905  -4.741  -9.956  1.00 85.50           H  
ATOM   1769  CD1 LEU A 111      -2.668  -4.096  -7.924  1.00 85.50           C  
ATOM   1770 HD11 LEU A 111      -1.763  -3.527  -8.137  1.00 85.50           H  
ATOM   1771 HD12 LEU A 111      -2.613  -4.534  -6.928  1.00 85.50           H  
ATOM   1772 HD13 LEU A 111      -3.518  -3.415  -7.973  1.00 85.50           H  
ATOM   1773  CD2 LEU A 111      -1.547  -6.029  -8.980  1.00 85.50           C  
ATOM   1774 HD21 LEU A 111      -0.691  -5.385  -9.180  1.00 85.50           H  
ATOM   1775 HD22 LEU A 111      -1.610  -6.777  -9.771  1.00 85.50           H  
ATOM   1776 HD23 LEU A 111      -1.427  -6.517  -8.013  1.00 85.50           H  
ATOM   1777  N   TYR A 112      -5.554  -5.180 -11.239  1.00 82.93           N  
ATOM   1778  H   TYR A 112      -5.605  -6.188 -11.242  1.00 82.93           H  
ATOM   1779  CA  TYR A 112      -5.558  -4.477 -12.520  1.00 82.93           C  
ATOM   1780  HA  TYR A 112      -4.621  -3.929 -12.619  1.00 82.93           H  
ATOM   1781  C   TYR A 112      -6.692  -3.447 -12.602  1.00 82.93           C  
ATOM   1782  CB  TYR A 112      -5.644  -5.499 -13.657  1.00 82.93           C  
ATOM   1783  HB2 TYR A 112      -4.850  -6.235 -13.535  1.00 82.93           H  
ATOM   1784  HB3 TYR A 112      -6.596  -6.028 -13.598  1.00 82.93           H  
ATOM   1785  O   TYR A 112      -6.484  -2.348 -13.102  1.00 82.93           O  
ATOM   1786  CG  TYR A 112      -5.505  -4.866 -15.024  1.00 82.93           C  
ATOM   1787  CD1 TYR A 112      -6.650  -4.596 -15.799  1.00 82.93           C  
ATOM   1788  HD1 TYR A 112      -7.633  -4.838 -15.424  1.00 82.93           H  
ATOM   1789  CD2 TYR A 112      -4.230  -4.497 -15.496  1.00 82.93           C  
ATOM   1790  HD2 TYR A 112      -3.355  -4.670 -14.888  1.00 82.93           H  
ATOM   1791  CE1 TYR A 112      -6.515  -3.978 -17.056  1.00 82.93           C  
ATOM   1792  HE1 TYR A 112      -7.380  -3.749 -17.660  1.00 82.93           H  
ATOM   1793  CE2 TYR A 112      -4.092  -3.881 -16.753  1.00 82.93           C  
ATOM   1794  HE2 TYR A 112      -3.112  -3.611 -17.119  1.00 82.93           H  
ATOM   1795  OH  TYR A 112      -5.107  -3.099 -18.779  1.00 82.93           O  
ATOM   1796  HH  TYR A 112      -4.210  -2.819 -18.975  1.00 82.93           H  
ATOM   1797  CZ  TYR A 112      -5.236  -3.627 -17.537  1.00 82.93           C  
ATOM   1798  N   ALA A 113      -7.853  -3.755 -12.019  1.00 80.30           N  
ATOM   1799  H   ALA A 113      -7.970  -4.682 -11.635  1.00 80.30           H  
ATOM   1800  CA  ALA A 113      -8.977  -2.823 -11.926  1.00 80.30           C  
ATOM   1801  HA  ALA A 113      -9.214  -2.468 -12.929  1.00 80.30           H  
ATOM   1802  C   ALA A 113      -8.694  -1.572 -11.066  1.00 80.30           C  
ATOM   1803  CB  ALA A 113     -10.182  -3.602 -11.390  1.00 80.30           C  
ATOM   1804  HB1 ALA A 113     -11.057  -2.952 -11.381  1.00 80.30           H  
ATOM   1805  HB2 ALA A 113      -9.985  -3.945 -10.374  1.00 80.30           H  
ATOM   1806  HB3 ALA A 113     -10.386  -4.460 -12.031  1.00 80.30           H  
ATOM   1807  O   ALA A 113      -9.386  -0.567 -11.212  1.00 80.30           O  
ATOM   1808  N   LEU A 114      -7.693  -1.607 -10.176  1.00 77.03           N  
ATOM   1809  H   LEU A 114      -7.139  -2.449 -10.108  1.00 77.03           H  
ATOM   1810  CA  LEU A 114      -7.258  -0.440  -9.399  1.00 77.03           C  
ATOM   1811  HA  LEU A 114      -8.115   0.206  -9.212  1.00 77.03           H  
ATOM   1812  C   LEU A 114      -6.236   0.432 -10.138  1.00 77.03           C  
ATOM   1813  CB  LEU A 114      -6.666  -0.888  -8.051  1.00 77.03           C  
ATOM   1814  HB2 LEU A 114      -6.251  -0.008  -7.559  1.00 77.03           H  
ATOM   1815  HB3 LEU A 114      -5.838  -1.571  -8.235  1.00 77.03           H  
ATOM   1816  O   LEU A 114      -5.938   1.531  -9.676  1.00 77.03           O  
ATOM   1817  CG  LEU A 114      -7.650  -1.546  -7.074  1.00 77.03           C  
ATOM   1818  HG  LEU A 114      -8.060  -2.459  -7.506  1.00 77.03           H  
ATOM   1819  CD1 LEU A 114      -6.884  -1.901  -5.799  1.00 77.03           C  
ATOM   1820 HD11 LEU A 114      -7.588  -2.224  -5.032  1.00 77.03           H  
ATOM   1821 HD12 LEU A 114      -6.165  -2.692  -6.011  1.00 77.03           H  
ATOM   1822 HD13 LEU A 114      -6.356  -1.024  -5.424  1.00 77.03           H  
ATOM   1823  CD2 LEU A 114      -8.803  -0.615  -6.688  1.00 77.03           C  
ATOM   1824 HD21 LEU A 114      -8.410   0.330  -6.312  1.00 77.03           H  
ATOM   1825 HD22 LEU A 114      -9.430  -0.424  -7.559  1.00 77.03           H  
ATOM   1826 HD23 LEU A 114      -9.419  -1.084  -5.921  1.00 77.03           H  
ATOM   1827  N   ILE A 115      -5.674  -0.042 -11.250  1.00 74.82           N  
ATOM   1828  H   ILE A 115      -6.017  -0.910 -11.637  1.00 74.82           H  
ATOM   1829  CA  ILE A 115      -4.652   0.682 -12.003  1.00 74.82           C  
ATOM   1830  HA  ILE A 115      -4.024   1.224 -11.296  1.00 74.82           H  
ATOM   1831  C   ILE A 115      -5.331   1.670 -12.970  1.00 74.82           C  
ATOM   1832  CB  ILE A 115      -3.730  -0.304 -12.739  1.00 74.82           C  
ATOM   1833  HB  ILE A 115      -4.340  -0.960 -13.360  1.00 74.82           H  
ATOM   1834  O   ILE A 115      -6.090   1.231 -13.837  1.00 74.82           O  
ATOM   1835  CG1 ILE A 115      -2.938  -1.168 -11.726  1.00 74.82           C  
ATOM   1836 HG12 ILE A 115      -3.639  -1.658 -11.050  1.00 74.82           H  
ATOM   1837 HG13 ILE A 115      -2.295  -0.524 -11.125  1.00 74.82           H  
ATOM   1838  CG2 ILE A 115      -2.790   0.474 -13.668  1.00 74.82           C  
ATOM   1839 HG21 ILE A 115      -3.341   1.073 -14.393  1.00 74.82           H  
ATOM   1840 HG22 ILE A 115      -2.222  -0.244 -14.259  1.00 74.82           H  
ATOM   1841 HG23 ILE A 115      -2.136   1.130 -13.093  1.00 74.82           H  
ATOM   1842  CD1 ILE A 115      -2.078  -2.269 -12.358  1.00 74.82           C  
ATOM   1843 HD11 ILE A 115      -1.226  -1.833 -12.880  1.00 74.82           H  
ATOM   1844 HD12 ILE A 115      -2.673  -2.852 -13.062  1.00 74.82           H  
ATOM   1845 HD13 ILE A 115      -1.706  -2.929 -11.575  1.00 74.82           H  
ATOM   1846  N   PRO A 116      -5.032   2.982 -12.902  1.00 67.00           N  
ATOM   1847  CA  PRO A 116      -5.627   3.981 -13.790  1.00 67.00           C  
ATOM   1848  HA  PRO A 116      -6.702   3.994 -13.605  1.00 67.00           H  
ATOM   1849  C   PRO A 116      -5.370   3.727 -15.286  1.00 67.00           C  
ATOM   1850  CB  PRO A 116      -5.030   5.326 -13.357  1.00 67.00           C  
ATOM   1851  HB2 PRO A 116      -5.752   6.138 -13.449  1.00 67.00           H  
ATOM   1852  HB3 PRO A 116      -4.136   5.548 -13.941  1.00 67.00           H  
ATOM   1853  O   PRO A 116      -4.246   3.436 -15.699  1.00 67.00           O  
ATOM   1854  CG  PRO A 116      -4.626   5.097 -11.906  1.00 67.00           C  
ATOM   1855  HG2 PRO A 116      -5.496   5.234 -11.265  1.00 67.00           H  
ATOM   1856  HG3 PRO A 116      -3.812   5.756 -11.600  1.00 67.00           H  
ATOM   1857  CD  PRO A 116      -4.206   3.633 -11.892  1.00 67.00           C  
ATOM   1858  HD2 PRO A 116      -3.155   3.543 -12.167  1.00 67.00           H  
ATOM   1859  HD3 PRO A 116      -4.376   3.228 -10.894  1.00 67.00           H  
ATOM   1860  N   ASN A 117      -6.393   3.944 -16.123  1.00 61.76           N  
ATOM   1861  H   ASN A 117      -7.305   4.096 -15.717  1.00 61.76           H  
ATOM   1862  CA  ASN A 117      -6.325   3.728 -17.579  1.00 61.76           C  
ATOM   1863  HA  ASN A 117      -6.117   2.675 -17.765  1.00 61.76           H  
ATOM   1864  C   ASN A 117      -5.204   4.513 -18.282  1.00 61.76           C  
ATOM   1865  CB  ASN A 117      -7.681   4.084 -18.223  1.00 61.76           C  
ATOM   1866  HB2 ASN A 117      -8.071   5.008 -17.795  1.00 61.76           H  
ATOM   1867  HB3 ASN A 117      -7.531   4.244 -19.290  1.00 61.76           H  
ATOM   1868  O   ASN A 117      -4.588   3.990 -19.206  1.00 61.76           O  
ATOM   1869  CG  ASN A 117      -8.723   2.985 -18.103  1.00 61.76           C  
ATOM   1870  ND2 ASN A 117      -9.963   3.274 -18.418  1.00 61.76           N  
ATOM   1871 HD21 ASN A 117     -10.633   2.534 -18.267  1.00 61.76           H  
ATOM   1872 HD22 ASN A 117     -10.229   4.189 -18.751  1.00 61.76           H  
ATOM   1873  OD1 ASN A 117      -8.451   1.869 -17.714  1.00 61.76           O  
ATOM   1874  N   GLU A 118      -4.896   5.742 -17.853  1.00 60.22           N  
ATOM   1875  H   GLU A 118      -5.422   6.142 -17.090  1.00 60.22           H  
ATOM   1876  CA  GLU A 118      -3.850   6.561 -18.491  1.00 60.22           C  
ATOM   1877  HA  GLU A 118      -4.117   6.729 -19.534  1.00 60.22           H  
ATOM   1878  C   GLU A 118      -2.471   5.880 -18.481  1.00 60.22           C  
ATOM   1879  CB  GLU A 118      -3.734   7.923 -17.793  1.00 60.22           C  
ATOM   1880  HB2 GLU A 118      -2.875   8.443 -18.217  1.00 60.22           H  
ATOM   1881  HB3 GLU A 118      -3.557   7.766 -16.729  1.00 60.22           H  
ATOM   1882  O   GLU A 118      -1.679   6.063 -19.411  1.00 60.22           O  
ATOM   1883  CG  GLU A 118      -4.980   8.800 -17.986  1.00 60.22           C  
ATOM   1884  HG2 GLU A 118      -5.836   8.302 -17.531  1.00 60.22           H  
ATOM   1885  HG3 GLU A 118      -5.174   8.897 -19.054  1.00 60.22           H  
ATOM   1886  CD  GLU A 118      -4.825  10.202 -17.373  1.00 60.22           C  
ATOM   1887  OE1 GLU A 118      -5.833  10.942 -17.403  1.00 60.22           O  
ATOM   1888  OE2 GLU A 118      -3.709  10.528 -16.906  1.00 60.22           O  
ATOM   1889  N   GLN A 119      -2.195   5.054 -17.467  1.00 58.91           N  
ATOM   1890  H   GLN A 119      -2.910   4.889 -16.773  1.00 58.91           H  
ATOM   1891  CA  GLN A 119      -0.975   4.251 -17.389  1.00 58.91           C  
ATOM   1892  HA  GLN A 119      -0.134   4.847 -17.741  1.00 58.91           H  
ATOM   1893  C   GLN A 119      -1.036   3.007 -18.288  1.00 58.91           C  
ATOM   1894  CB  GLN A 119      -0.707   3.866 -15.928  1.00 58.91           C  
ATOM   1895  HB2 GLN A 119      -1.567   3.339 -15.516  1.00 58.91           H  
ATOM   1896  HB3 GLN A 119       0.149   3.191 -15.909  1.00 58.91           H  
ATOM   1897  O   GLN A 119      -0.013   2.609 -18.837  1.00 58.91           O  
ATOM   1898  CG  GLN A 119      -0.371   5.086 -15.055  1.00 58.91           C  
ATOM   1899  HG2 GLN A 119       0.455   5.630 -15.514  1.00 58.91           H  
ATOM   1900  HG3 GLN A 119      -1.233   5.751 -14.997  1.00 58.91           H  
ATOM   1901  CD  GLN A 119       0.024   4.693 -13.635  1.00 58.91           C  
ATOM   1902  NE2 GLN A 119       0.981   5.365 -13.030  1.00 58.91           N  
ATOM   1903 HE21 GLN A 119       1.456   6.132 -13.483  1.00 58.91           H  
ATOM   1904 HE22 GLN A 119       1.192   5.039 -12.098  1.00 58.91           H  
ATOM   1905  OE1 GLN A 119      -0.536   3.803 -13.022  1.00 58.91           O  
ATOM   1906  N   GLN A 120      -2.228   2.443 -18.514  1.00 57.10           N  
ATOM   1907  H   GLN A 120      -3.043   2.862 -18.090  1.00 57.10           H  
ATOM   1908  CA  GLN A 120      -2.423   1.264 -19.365  1.00 57.10           C  
ATOM   1909  HA  GLN A 120      -1.722   0.490 -19.054  1.00 57.10           H  
ATOM   1910  C   GLN A 120      -2.147   1.566 -20.852  1.00 57.10           C  
ATOM   1911  CB  GLN A 120      -3.854   0.721 -19.200  1.00 57.10           C  
ATOM   1912  HB2 GLN A 120      -4.560   1.465 -19.569  1.00 57.10           H  
ATOM   1913  HB3 GLN A 120      -3.953  -0.163 -19.830  1.00 57.10           H  
ATOM   1914  O   GLN A 120      -1.534   0.755 -21.545  1.00 57.10           O  
ATOM   1915  CG  GLN A 120      -4.250   0.332 -17.761  1.00 57.10           C  
ATOM   1916  HG2 GLN A 120      -4.111   1.182 -17.094  1.00 57.10           H  
ATOM   1917  HG3 GLN A 120      -3.617  -0.484 -17.413  1.00 57.10           H  
ATOM   1918  CD  GLN A 120      -5.713  -0.105 -17.671  1.00 57.10           C  
ATOM   1919  NE2 GLN A 120      -6.264  -0.275 -16.491  1.00 57.10           N  
ATOM   1920 HE21 GLN A 120      -7.264  -0.417 -16.516  1.00 57.10           H  
ATOM   1921 HE22 GLN A 120      -5.819   0.004 -15.628  1.00 57.10           H  
ATOM   1922  OE1 GLN A 120      -6.393  -0.285 -18.667  1.00 57.10           O  
ATOM   1923  N   THR A 121      -2.562   2.736 -21.356  1.00 51.87           N  
ATOM   1924  H   THR A 121      -3.156   3.310 -20.775  1.00 51.87           H  
ATOM   1925  CA  THR A 121      -2.442   3.080 -22.791  1.00 51.87           C  
ATOM   1926  HA  THR A 121      -2.753   2.207 -23.365  1.00 51.87           H  
ATOM   1927  C   THR A 121      -1.025   3.400 -23.261  1.00 51.87           C  
ATOM   1928  CB  THR A 121      -3.339   4.268 -23.202  1.00 51.87           C  
ATOM   1929  HB  THR A 121      -2.751   4.999 -23.756  1.00 51.87           H  
ATOM   1930  O   THR A 121      -0.725   3.198 -24.435  1.00 51.87           O  
ATOM   1931  CG2 THR A 121      -4.476   3.807 -24.111  1.00 51.87           C  
ATOM   1932 HG21 THR A 121      -5.095   4.663 -24.380  1.00 51.87           H  
ATOM   1933 HG22 THR A 121      -4.066   3.364 -25.019  1.00 51.87           H  
ATOM   1934 HG23 THR A 121      -5.089   3.072 -23.589  1.00 51.87           H  
ATOM   1935  OG1 THR A 121      -3.921   4.929 -22.100  1.00 51.87           O  
ATOM   1936  HG1 THR A 121      -3.228   5.276 -21.534  1.00 51.87           H  
ATOM   1937  N   LYS A 122      -0.142   3.911 -22.391  1.00 51.93           N  
ATOM   1938  H   LYS A 122      -0.412   3.982 -21.420  1.00 51.93           H  
ATOM   1939  CA  LYS A 122       1.164   4.454 -22.817  1.00 51.93           C  
ATOM   1940  HA  LYS A 122       0.990   5.146 -23.640  1.00 51.93           H  
ATOM   1941  C   LYS A 122       2.124   3.419 -23.415  1.00 51.93           C  
ATOM   1942  CB  LYS A 122       1.830   5.226 -21.660  1.00 51.93           C  
ATOM   1943  HB2 LYS A 122       1.619   4.732 -20.712  1.00 51.93           H  
ATOM   1944  HB3 LYS A 122       2.911   5.233 -21.802  1.00 51.93           H  
ATOM   1945  O   LYS A 122       3.134   3.823 -23.980  1.00 51.93           O  
ATOM   1946  CG  LYS A 122       1.352   6.685 -21.622  1.00 51.93           C  
ATOM   1947  HG2 LYS A 122       0.274   6.707 -21.462  1.00 51.93           H  
ATOM   1948  HG3 LYS A 122       1.575   7.157 -22.579  1.00 51.93           H  
ATOM   1949  CD  LYS A 122       2.048   7.471 -20.504  1.00 51.93           C  
ATOM   1950  HD2 LYS A 122       3.128   7.423 -20.643  1.00 51.93           H  
ATOM   1951  HD3 LYS A 122       1.787   7.019 -19.547  1.00 51.93           H  
ATOM   1952  CE  LYS A 122       1.581   8.930 -20.537  1.00 51.93           C  
ATOM   1953  HE2 LYS A 122       1.880   9.371 -21.488  1.00 51.93           H  
ATOM   1954  HE3 LYS A 122       0.492   8.939 -20.494  1.00 51.93           H  
ATOM   1955  NZ  LYS A 122       2.135   9.709 -19.403  1.00 51.93           N  
ATOM   1956  HZ1 LYS A 122       1.804  10.663 -19.438  1.00 51.93           H  
ATOM   1957  HZ2 LYS A 122       1.822   9.308 -18.531  1.00 51.93           H  
ATOM   1958  HZ3 LYS A 122       3.144   9.703 -19.423  1.00 51.93           H  
ATOM   1959  N   MET A 123       1.849   2.120 -23.290  1.00 49.57           N  
ATOM   1960  H   MET A 123       1.000   1.861 -22.809  1.00 49.57           H  
ATOM   1961  CA  MET A 123       2.882   1.101 -23.497  1.00 49.57           C  
ATOM   1962  HA  MET A 123       3.608   1.469 -24.221  1.00 49.57           H  
ATOM   1963  C   MET A 123       2.438  -0.228 -24.093  1.00 49.57           C  
ATOM   1964  CB  MET A 123       3.566   0.894 -22.151  1.00 49.57           C  
ATOM   1965  HB2 MET A 123       3.976  -0.114 -22.099  1.00 49.57           H  
ATOM   1966  HB3 MET A 123       2.864   0.997 -21.324  1.00 49.57           H  
ATOM   1967  O   MET A 123       3.223  -1.169 -24.156  1.00 49.57           O  
ATOM   1968  CG  MET A 123       4.661   1.952 -22.048  1.00 49.57           C  
ATOM   1969  HG2 MET A 123       5.148   2.091 -23.013  1.00 49.57           H  
ATOM   1970  HG3 MET A 123       4.220   2.901 -21.745  1.00 49.57           H  
ATOM   1971  SD  MET A 123       5.924   1.533 -20.894  1.00 49.57           S  
ATOM   1972  CE  MET A 123       6.434  -0.031 -21.703  1.00 49.57           C  
ATOM   1973  HE1 MET A 123       7.474  -0.303 -21.522  1.00 49.57           H  
ATOM   1974  HE2 MET A 123       5.802  -0.860 -21.387  1.00 49.57           H  
ATOM   1975  HE3 MET A 123       6.336   0.077 -22.783  1.00 49.57           H  
ATOM   1976  N   ALA A 124       1.205  -0.320 -24.573  1.00 48.02           N  
ATOM   1977  H   ALA A 124       0.603   0.490 -24.542  1.00 48.02           H  
ATOM   1978  CA  ALA A 124       0.632  -1.594 -24.982  1.00 48.02           C  
ATOM   1979  HA  ALA A 124       0.902  -2.333 -24.227  1.00 48.02           H  
ATOM   1980  C   ALA A 124       1.159  -2.152 -26.319  1.00 48.02           C  
ATOM   1981  CB  ALA A 124      -0.894  -1.457 -24.955  1.00 48.02           C  
ATOM   1982  HB1 ALA A 124      -1.357  -2.428 -25.131  1.00 48.02           H  
ATOM   1983  HB2 ALA A 124      -1.220  -0.762 -25.728  1.00 48.02           H  
ATOM   1984  HB3 ALA A 124      -1.218  -1.093 -23.980  1.00 48.02           H  
ATOM   1985  O   ALA A 124       0.484  -3.003 -26.885  1.00 48.02           O  
ATOM   1986  N   VAL A 125       2.307  -1.712 -26.860  1.00 43.88           N  
ATOM   1987  H   VAL A 125       2.905  -1.134 -26.287  1.00 43.88           H  
ATOM   1988  CA  VAL A 125       2.898  -2.413 -28.014  1.00 43.88           C  
ATOM   1989  HA  VAL A 125       2.108  -2.622 -28.734  1.00 43.88           H  
ATOM   1990  C   VAL A 125       3.477  -3.725 -27.482  1.00 43.88           C  
ATOM   1991  CB  VAL A 125       3.964  -1.595 -28.769  1.00 43.88           C  
ATOM   1992  HB  VAL A 125       4.818  -1.403 -28.120  1.00 43.88           H  
ATOM   1993  O   VAL A 125       4.499  -3.689 -26.794  1.00 43.88           O  
ATOM   1994  CG1 VAL A 125       4.432  -2.366 -30.015  1.00 43.88           C  
ATOM   1995 HG11 VAL A 125       3.586  -2.592 -30.663  1.00 43.88           H  
ATOM   1996 HG12 VAL A 125       4.918  -3.296 -29.718  1.00 43.88           H  
ATOM   1997 HG13 VAL A 125       5.158  -1.768 -30.565  1.00 43.88           H  
ATOM   1998  CG2 VAL A 125       3.403  -0.249 -29.245  1.00 43.88           C  
ATOM   1999 HG21 VAL A 125       3.103   0.354 -28.388  1.00 43.88           H  
ATOM   2000 HG22 VAL A 125       4.171   0.296 -29.794  1.00 43.88           H  
ATOM   2001 HG23 VAL A 125       2.540  -0.408 -29.892  1.00 43.88           H  
ATOM   2002  N   PRO A 126       2.856  -4.890 -27.748  1.00 48.14           N  
ATOM   2003  CA  PRO A 126       3.361  -6.153 -27.245  1.00 48.14           C  
ATOM   2004  HA  PRO A 126       3.625  -6.060 -26.192  1.00 48.14           H  
ATOM   2005  C   PRO A 126       4.601  -6.485 -28.072  1.00 48.14           C  
ATOM   2006  CB  PRO A 126       2.217  -7.173 -27.399  1.00 48.14           C  
ATOM   2007  HB2 PRO A 126       2.465  -7.943 -28.130  1.00 48.14           H  
ATOM   2008  HB3 PRO A 126       1.984  -7.639 -26.442  1.00 48.14           H  
ATOM   2009  O   PRO A 126       4.506  -6.950 -29.207  1.00 48.14           O  
ATOM   2010  CG  PRO A 126       1.025  -6.353 -27.899  1.00 48.14           C  
ATOM   2011  HG2 PRO A 126       0.405  -6.918 -28.595  1.00 48.14           H  
ATOM   2012  HG3 PRO A 126       0.436  -6.003 -27.051  1.00 48.14           H  
ATOM   2013  CD  PRO A 126       1.694  -5.165 -28.575  1.00 48.14           C  
ATOM   2014  HD2 PRO A 126       2.034  -5.462 -29.568  1.00 48.14           H  
ATOM   2015  HD3 PRO A 126       0.991  -4.338 -28.679  1.00 48.14           H  
ATOM   2016  N   THR A 127       5.786  -6.198 -27.547  1.00 47.86           N  
ATOM   2017  H   THR A 127       5.827  -5.634 -26.710  1.00 47.86           H  
ATOM   2018  CA  THR A 127       7.021  -6.658 -28.182  1.00 47.86           C  
ATOM   2019  HA  THR A 127       6.918  -6.531 -29.259  1.00 47.86           H  
ATOM   2020  C   THR A 127       7.157  -8.148 -27.875  1.00 47.86           C  
ATOM   2021  CB  THR A 127       8.266  -5.869 -27.722  1.00 47.86           C  
ATOM   2022  HB  THR A 127       8.807  -6.431 -26.960  1.00 47.86           H  
ATOM   2023  O   THR A 127       7.224  -8.518 -26.708  1.00 47.86           O  
ATOM   2024  CG2 THR A 127       9.191  -5.609 -28.912  1.00 47.86           C  
ATOM   2025 HG21 THR A 127      10.072  -5.066 -28.570  1.00 47.86           H  
ATOM   2026 HG22 THR A 127       8.672  -5.009 -29.659  1.00 47.86           H  
ATOM   2027 HG23 THR A 127       9.503  -6.556 -29.353  1.00 47.86           H  
ATOM   2028  OG1 THR A 127       7.962  -4.595 -27.205  1.00 47.86           O  
ATOM   2029  HG1 THR A 127       7.854  -4.652 -26.253  1.00 47.86           H  
ATOM   2030  N   GLU A 128       7.234  -9.029 -28.881  1.00 50.93           N  
ATOM   2031  H   GLU A 128       7.036  -8.708 -29.818  1.00 50.93           H  
ATOM   2032  CA  GLU A 128       7.409 -10.488 -28.671  1.00 50.93           C  
ATOM   2033  HA  GLU A 128       6.516 -10.892 -28.195  1.00 50.93           H  
ATOM   2034  C   GLU A 128       8.598 -10.841 -27.753  1.00 50.93           C  
ATOM   2035  CB  GLU A 128       7.622 -11.194 -30.022  1.00 50.93           C  
ATOM   2036  HB2 GLU A 128       8.162 -10.527 -30.694  1.00 50.93           H  
ATOM   2037  HB3 GLU A 128       8.241 -12.076 -29.862  1.00 50.93           H  
ATOM   2038  O   GLU A 128       8.615 -11.898 -27.123  1.00 50.93           O  
ATOM   2039  CG  GLU A 128       6.320 -11.671 -30.679  1.00 50.93           C  
ATOM   2040  HG2 GLU A 128       5.774 -12.281 -29.960  1.00 50.93           H  
ATOM   2041  HG3 GLU A 128       5.709 -10.802 -30.924  1.00 50.93           H  
ATOM   2042  CD  GLU A 128       6.590 -12.493 -31.952  1.00 50.93           C  
ATOM   2043  OE1 GLU A 128       5.748 -13.363 -32.266  1.00 50.93           O  
ATOM   2044  OE2 GLU A 128       7.646 -12.262 -32.586  1.00 50.93           O  
ATOM   2045  N   LYS A 129       9.578  -9.936 -27.641  1.00 60.06           N  
ATOM   2046  H   LYS A 129       9.445  -9.083 -28.166  1.00 60.06           H  
ATOM   2047  CA  LYS A 129      10.733 -10.011 -26.736  1.00 60.06           C  
ATOM   2048  HA  LYS A 129      10.943 -11.062 -26.536  1.00 60.06           H  
ATOM   2049  C   LYS A 129      10.482  -9.403 -25.344  1.00 60.06           C  
ATOM   2050  CB  LYS A 129      11.965  -9.397 -27.421  1.00 60.06           C  
ATOM   2051  HB2 LYS A 129      12.777  -9.323 -26.697  1.00 60.06           H  
ATOM   2052  HB3 LYS A 129      11.727  -8.392 -27.768  1.00 60.06           H  
ATOM   2053  O   LYS A 129      11.426  -8.940 -24.712  1.00 60.06           O  
ATOM   2054  CG  LYS A 129      12.475 -10.254 -28.583  1.00 60.06           C  
ATOM   2055  HG2 LYS A 129      11.721 -10.303 -29.369  1.00 60.06           H  
ATOM   2056  HG3 LYS A 129      12.687 -11.261 -28.224  1.00 60.06           H  
ATOM   2057  CD  LYS A 129      13.758  -9.629 -29.139  1.00 60.06           C  
ATOM   2058  HD2 LYS A 129      14.486  -9.533 -28.334  1.00 60.06           H  
ATOM   2059  HD3 LYS A 129      13.529  -8.638 -29.531  1.00 60.06           H  
ATOM   2060  CE  LYS A 129      14.337 -10.508 -30.247  1.00 60.06           C  
ATOM   2061  HE2 LYS A 129      13.585 -10.622 -31.027  1.00 60.06           H  
ATOM   2062  HE3 LYS A 129      14.543 -11.495 -29.834  1.00 60.06           H  
ATOM   2063  NZ  LYS A 129      15.573  -9.908 -30.803  1.00 60.06           N  
ATOM   2064  HZ1 LYS A 129      16.267  -9.802 -30.077  1.00 60.06           H  
ATOM   2065  HZ2 LYS A 129      15.953 -10.489 -31.537  1.00 60.06           H  
ATOM   2066  HZ3 LYS A 129      15.374  -8.995 -31.186  1.00 60.06           H  
ATOM   2067  N   ALA A 130       9.238  -9.368 -24.868  1.00 66.58           N  
ATOM   2068  H   ALA A 130       8.475  -9.658 -25.462  1.00 66.58           H  
ATOM   2069  CA  ALA A 130       8.927  -8.831 -23.548  1.00 66.58           C  
ATOM   2070  HA  ALA A 130       9.340  -7.824 -23.487  1.00 66.58           H  
ATOM   2071  C   ALA A 130       9.577  -9.678 -22.443  1.00 66.58           C  
ATOM   2072  CB  ALA A 130       7.410  -8.713 -23.367  1.00 66.58           C  
ATOM   2073  HB1 ALA A 130       6.996  -8.032 -24.111  1.00 66.58           H  
ATOM   2074  HB2 ALA A 130       6.941  -9.691 -23.473  1.00 66.58           H  
ATOM   2075  HB3 ALA A 130       7.186  -8.320 -22.376  1.00 66.58           H  
ATOM   2076  O   ALA A 130       9.393 -10.899 -22.377  1.00 66.58           O  
ATOM   2077  N   GLN A 131      10.321  -9.003 -21.572  1.00 83.99           N  
ATOM   2078  H   GLN A 131      10.439  -8.010 -21.717  1.00 83.99           H  
ATOM   2079  CA  GLN A 131      10.943  -9.577 -20.388  1.00 83.99           C  
ATOM   2080  HA  GLN A 131      11.665 -10.330 -20.704  1.00 83.99           H  
ATOM   2081  C   GLN A 131       9.873 -10.243 -19.506  1.00 83.99           C  
ATOM   2082  CB  GLN A 131      11.699  -8.436 -19.691  1.00 83.99           C  
ATOM   2083  HB2 GLN A 131      12.405  -8.018 -20.408  1.00 83.99           H  
ATOM   2084  HB3 GLN A 131      10.997  -7.651 -19.408  1.00 83.99           H  
ATOM   2085  O   GLN A 131       8.779  -9.716 -19.321  1.00 83.99           O  
ATOM   2086  CG  GLN A 131      12.481  -8.873 -18.451  1.00 83.99           C  
ATOM   2087  HG2 GLN A 131      13.078  -9.754 -18.687  1.00 83.99           H  
ATOM   2088  HG3 GLN A 131      11.762  -9.128 -17.672  1.00 83.99           H  
ATOM   2089  CD  GLN A 131      13.417  -7.786 -17.920  1.00 83.99           C  
ATOM   2090  NE2 GLN A 131      14.096  -8.030 -16.824  1.00 83.99           N  
ATOM   2091 HE21 GLN A 131      14.717  -7.294 -16.522  1.00 83.99           H  
ATOM   2092 HE22 GLN A 131      13.887  -8.869 -16.302  1.00 83.99           H  
ATOM   2093  OE1 GLN A 131      13.568  -6.704 -18.455  1.00 83.99           O  
ATOM   2094  N   LYS A 132      10.154 -11.440 -18.980  1.00 91.61           N  
ATOM   2095  H   LYS A 132      11.041 -11.849 -19.236  1.00 91.61           H  
ATOM   2096  CA  LYS A 132       9.180 -12.218 -18.169  1.00 91.61           C  
ATOM   2097  HA  LYS A 132       8.242 -11.666 -18.116  1.00 91.61           H  
ATOM   2098  C   LYS A 132       9.603 -12.410 -16.720  1.00 91.61           C  
ATOM   2099  CB  LYS A 132       8.895 -13.567 -18.838  1.00 91.61           C  
ATOM   2100  HB2 LYS A 132       8.208 -14.138 -18.214  1.00 91.61           H  
ATOM   2101  HB3 LYS A 132       9.825 -14.126 -18.940  1.00 91.61           H  
ATOM   2102  O   LYS A 132       8.876 -13.023 -15.932  1.00 91.61           O  
ATOM   2103  CG  LYS A 132       8.245 -13.392 -20.209  1.00 91.61           C  
ATOM   2104  HG2 LYS A 132       8.942 -12.874 -20.867  1.00 91.61           H  
ATOM   2105  HG3 LYS A 132       7.337 -12.796 -20.111  1.00 91.61           H  
ATOM   2106  CD  LYS A 132       7.908 -14.746 -20.838  1.00 91.61           C  
ATOM   2107  HD2 LYS A 132       7.181 -15.274 -20.222  1.00 91.61           H  
ATOM   2108  HD3 LYS A 132       8.822 -15.334 -20.921  1.00 91.61           H  
ATOM   2109  CE  LYS A 132       7.336 -14.465 -22.230  1.00 91.61           C  
ATOM   2110  HE2 LYS A 132       8.027 -13.804 -22.753  1.00 91.61           H  
ATOM   2111  HE3 LYS A 132       6.399 -13.919 -22.125  1.00 91.61           H  
ATOM   2112  NZ  LYS A 132       7.137 -15.705 -23.018  1.00 91.61           N  
ATOM   2113  HZ1 LYS A 132       8.028 -16.156 -23.170  1.00 91.61           H  
ATOM   2114  HZ2 LYS A 132       6.503 -16.339 -22.554  1.00 91.61           H  
ATOM   2115  HZ3 LYS A 132       6.766 -15.464 -23.926  1.00 91.61           H  
ATOM   2116  N   ILE A 133      10.793 -11.936 -16.394  1.00 93.18           N  
ATOM   2117  H   ILE A 133      11.283 -11.390 -17.088  1.00 93.18           H  
ATOM   2118  CA  ILE A 133      11.428 -12.048 -15.092  1.00 93.18           C  
ATOM   2119  HA  ILE A 133      10.717 -12.402 -14.345  1.00 93.18           H  
ATOM   2120  C   ILE A 133      11.878 -10.640 -14.743  1.00 93.18           C  
ATOM   2121  CB  ILE A 133      12.630 -13.012 -15.157  1.00 93.18           C  
ATOM   2122  HB  ILE A 133      13.377 -12.570 -15.817  1.00 93.18           H  
ATOM   2123  O   ILE A 133      12.597 -10.023 -15.519  1.00 93.18           O  
ATOM   2124  CG1 ILE A 133      12.257 -14.400 -15.729  1.00 93.18           C  
ATOM   2125 HG12 ILE A 133      11.761 -14.288 -16.694  1.00 93.18           H  
ATOM   2126 HG13 ILE A 133      11.566 -14.902 -15.052  1.00 93.18           H  
ATOM   2127  CG2 ILE A 133      13.255 -13.172 -13.761  1.00 93.18           C  
ATOM   2128 HG21 ILE A 133      14.312 -13.410 -13.881  1.00 93.18           H  
ATOM   2129 HG22 ILE A 133      12.770 -13.975 -13.204  1.00 93.18           H  
ATOM   2130 HG23 ILE A 133      13.190 -12.255 -13.176  1.00 93.18           H  
ATOM   2131  CD1 ILE A 133      13.479 -15.294 -15.963  1.00 93.18           C  
ATOM   2132 HD11 ILE A 133      14.131 -14.841 -16.710  1.00 93.18           H  
ATOM   2133 HD12 ILE A 133      14.040 -15.427 -15.038  1.00 93.18           H  
ATOM   2134 HD13 ILE A 133      13.152 -16.270 -16.320  1.00 93.18           H  
ATOM   2135  N   PHE A 134      11.468 -10.130 -13.594  1.00 91.88           N  
ATOM   2136  H   PHE A 134      10.837 -10.662 -13.012  1.00 91.88           H  
ATOM   2137  CA  PHE A 134      11.837  -8.788 -13.162  1.00 91.88           C  
ATOM   2138  HA  PHE A 134      12.626  -8.391 -13.802  1.00 91.88           H  
ATOM   2139  C   PHE A 134      12.371  -8.847 -11.750  1.00 91.88           C  
ATOM   2140  CB  PHE A 134      10.643  -7.843 -13.266  1.00 91.88           C  
ATOM   2141  HB2 PHE A 134      10.967  -6.839 -12.992  1.00 91.88           H  
ATOM   2142  HB3 PHE A 134       9.879  -8.138 -12.547  1.00 91.88           H  
ATOM   2143  O   PHE A 134      11.861  -9.602 -10.926  1.00 91.88           O  
ATOM   2144  CG  PHE A 134      10.024  -7.800 -14.643  1.00 91.88           C  
ATOM   2145  CD1 PHE A 134      10.406  -6.790 -15.543  1.00 91.88           C  
ATOM   2146  HD1 PHE A 134      11.171  -6.077 -15.275  1.00 91.88           H  
ATOM   2147  CD2 PHE A 134       9.062  -8.758 -15.023  1.00 91.88           C  
ATOM   2148  HD2 PHE A 134       8.771  -9.539 -14.336  1.00 91.88           H  
ATOM   2149  CE1 PHE A 134       9.793  -6.699 -16.800  1.00 91.88           C  
ATOM   2150  HE1 PHE A 134      10.073  -5.912 -17.484  1.00 91.88           H  
ATOM   2151  CE2 PHE A 134       8.466  -8.680 -16.293  1.00 91.88           C  
ATOM   2152  HE2 PHE A 134       7.727  -9.404 -16.600  1.00 91.88           H  
ATOM   2153  CZ  PHE A 134       8.818  -7.637 -17.169  1.00 91.88           C  
ATOM   2154  HZ  PHE A 134       8.349  -7.555 -18.138  1.00 91.88           H  
ATOM   2155  N   TYR A 135      13.383  -8.039 -11.471  1.00 91.80           N  
ATOM   2156  H   TYR A 135      13.715  -7.402 -12.180  1.00 91.80           H  
ATOM   2157  CA  TYR A 135      13.961  -7.909 -10.147  1.00 91.80           C  
ATOM   2158  HA  TYR A 135      13.491  -8.622  -9.470  1.00 91.80           H  
ATOM   2159  C   TYR A 135      13.689  -6.511  -9.594  1.00 91.80           C  
ATOM   2160  CB  TYR A 135      15.455  -8.243 -10.213  1.00 91.80           C  
ATOM   2161  HB2 TYR A 135      15.572  -9.296 -10.472  1.00 91.80           H  
ATOM   2162  HB3 TYR A 135      15.927  -7.643 -10.990  1.00 91.80           H  
ATOM   2163  O   TYR A 135      13.778  -5.524 -10.321  1.00 91.80           O  
ATOM   2164  CG  TYR A 135      16.142  -7.993  -8.897  1.00 91.80           C  
ATOM   2165  CD1 TYR A 135      17.148  -7.012  -8.780  1.00 91.80           C  
ATOM   2166  HD1 TYR A 135      17.507  -6.495  -9.658  1.00 91.80           H  
ATOM   2167  CD2 TYR A 135      15.667  -8.659  -7.757  1.00 91.80           C  
ATOM   2168  HD2 TYR A 135      14.887  -9.402  -7.834  1.00 91.80           H  
ATOM   2169  CE1 TYR A 135      17.704  -6.714  -7.520  1.00 91.80           C  
ATOM   2170  HE1 TYR A 135      18.495  -5.985  -7.425  1.00 91.80           H  
ATOM   2171  CE2 TYR A 135      16.146  -8.278  -6.500  1.00 91.80           C  
ATOM   2172  HE2 TYR A 135      15.714  -8.703  -5.606  1.00 91.80           H  
ATOM   2173  OH  TYR A 135      17.640  -7.064  -5.129  1.00 91.80           O  
ATOM   2174  HH  TYR A 135      18.543  -6.743  -5.077  1.00 91.80           H  
ATOM   2175  CZ  TYR A 135      17.192  -7.349  -6.372  1.00 91.80           C  
ATOM   2176  N   THR A 136      13.347  -6.430  -8.308  1.00 89.38           N  
ATOM   2177  H   THR A 136      13.297  -7.285  -7.773  1.00 89.38           H  
ATOM   2178  CA  THR A 136      13.131  -5.165  -7.601  1.00 89.38           C  
ATOM   2179  HA  THR A 136      13.522  -4.365  -8.229  1.00 89.38           H  
ATOM   2180  C   THR A 136      13.881  -5.157  -6.263  1.00 89.38           C  
ATOM   2181  CB  THR A 136      11.638  -4.868  -7.386  1.00 89.38           C  
ATOM   2182  HB  THR A 136      11.547  -3.941  -6.820  1.00 89.38           H  
ATOM   2183  O   THR A 136      13.703  -6.088  -5.463  1.00 89.38           O  
ATOM   2184  CG2 THR A 136      10.869  -4.705  -8.696  1.00 89.38           C  
ATOM   2185 HG21 THR A 136       9.832  -4.456  -8.471  1.00 89.38           H  
ATOM   2186 HG22 THR A 136      10.894  -5.628  -9.274  1.00 89.38           H  
ATOM   2187 HG23 THR A 136      11.308  -3.900  -9.285  1.00 89.38           H  
ATOM   2188  OG1 THR A 136      11.003  -5.898  -6.665  1.00 89.38           O  
ATOM   2189  HG1 THR A 136      11.330  -6.731  -7.013  1.00 89.38           H  
ATOM   2190  N   PRO A 137      14.680  -4.111  -5.977  1.00 86.19           N  
ATOM   2191  CA  PRO A 137      15.384  -3.974  -4.698  1.00 86.19           C  
ATOM   2192  HA  PRO A 137      16.012  -4.843  -4.502  1.00 86.19           H  
ATOM   2193  C   PRO A 137      14.381  -3.802  -3.561  1.00 86.19           C  
ATOM   2194  CB  PRO A 137      16.249  -2.721  -4.845  1.00 86.19           C  
ATOM   2195  HB2 PRO A 137      17.201  -2.991  -5.304  1.00 86.19           H  
ATOM   2196  HB3 PRO A 137      16.418  -2.218  -3.894  1.00 86.19           H  
ATOM   2197  O   PRO A 137      13.270  -3.346  -3.822  1.00 86.19           O  
ATOM   2198  CG  PRO A 137      15.443  -1.855  -5.812  1.00 86.19           C  
ATOM   2199  HG2 PRO A 137      14.654  -1.334  -5.269  1.00 86.19           H  
ATOM   2200  HG3 PRO A 137      16.076  -1.144  -6.343  1.00 86.19           H  
ATOM   2201  CD  PRO A 137      14.830  -2.886  -6.757  1.00 86.19           C  
ATOM   2202  HD2 PRO A 137      13.871  -2.518  -7.122  1.00 86.19           H  
ATOM   2203  HD3 PRO A 137      15.508  -3.070  -7.591  1.00 86.19           H  
ATOM   2204  N   ASP A 138      14.734  -4.174  -2.332  1.00 88.46           N  
ATOM   2205  H   ASP A 138      15.657  -4.550  -2.172  1.00 88.46           H  
ATOM   2206  CA  ASP A 138      13.820  -4.093  -1.184  1.00 88.46           C  
ATOM   2207  HA  ASP A 138      12.930  -4.658  -1.462  1.00 88.46           H  
ATOM   2208  C   ASP A 138      13.316  -2.673  -0.863  1.00 88.46           C  
ATOM   2209  CB  ASP A 138      14.419  -4.812   0.036  1.00 88.46           C  
ATOM   2210  HB2 ASP A 138      15.128  -4.151   0.533  1.00 88.46           H  
ATOM   2211  HB3 ASP A 138      14.951  -5.697  -0.312  1.00 88.46           H  
ATOM   2212  O   ASP A 138      13.953  -1.675  -1.197  1.00 88.46           O  
ATOM   2213  CG  ASP A 138      13.357  -5.294   1.032  1.00 88.46           C  
ATOM   2214  OD1 ASP A 138      12.174  -5.387   0.622  1.00 88.46           O  
ATOM   2215  OD2 ASP A 138      13.729  -5.615   2.179  1.00 88.46           O  
ATOM   2216  N   PHE A 139      12.147  -2.579  -0.222  1.00 86.45           N  
ATOM   2217  H   PHE A 139      11.741  -3.434   0.131  1.00 86.45           H  
ATOM   2218  CA  PHE A 139      11.596  -1.315   0.276  1.00 86.45           C  
ATOM   2219  HA  PHE A 139      12.445  -0.659   0.467  1.00 86.45           H  
ATOM   2220  C   PHE A 139      10.856  -1.512   1.613  1.00 86.45           C  
ATOM   2221  CB  PHE A 139      10.717  -0.623  -0.790  1.00 86.45           C  
ATOM   2222  HB2 PHE A 139      11.351  -0.399  -1.648  1.00 86.45           H  
ATOM   2223  HB3 PHE A 139      10.376   0.338  -0.406  1.00 86.45           H  
ATOM   2224  O   PHE A 139      10.413  -2.623   1.915  1.00 86.45           O  
ATOM   2225  CG  PHE A 139       9.498  -1.396  -1.266  1.00 86.45           C  
ATOM   2226  CD1 PHE A 139       9.443  -1.878  -2.581  1.00 86.45           C  
ATOM   2227  HD1 PHE A 139      10.252  -1.639  -3.256  1.00 86.45           H  
ATOM   2228  CD2 PHE A 139       8.390  -1.588  -0.426  1.00 86.45           C  
ATOM   2229  HD2 PHE A 139       8.382  -1.147   0.560  1.00 86.45           H  
ATOM   2230  CE1 PHE A 139       8.341  -2.644  -3.015  1.00 86.45           C  
ATOM   2231  HE1 PHE A 139       8.280  -3.006  -4.031  1.00 86.45           H  
ATOM   2232  CE2 PHE A 139       7.285  -2.342  -0.853  1.00 86.45           C  
ATOM   2233  HE2 PHE A 139       6.440  -2.478  -0.194  1.00 86.45           H  
ATOM   2234  CZ  PHE A 139       7.273  -2.896  -2.140  1.00 86.45           C  
ATOM   2235  HZ  PHE A 139       6.413  -3.454  -2.478  1.00 86.45           H  
ATOM   2236  N   PRO A 140      10.681  -0.446   2.418  1.00 86.49           N  
ATOM   2237  CA  PRO A 140      10.051  -0.538   3.739  1.00 86.49           C  
ATOM   2238  HA  PRO A 140      10.705  -1.124   4.385  1.00 86.49           H  
ATOM   2239  C   PRO A 140       8.665  -1.192   3.726  1.00 86.49           C  
ATOM   2240  CB  PRO A 140      10.002   0.899   4.262  1.00 86.49           C  
ATOM   2241  HB2 PRO A 140       9.110   1.409   3.899  1.00 86.49           H  
ATOM   2242  HB3 PRO A 140      10.053   0.936   5.350  1.00 86.49           H  
ATOM   2243  O   PRO A 140       7.875  -0.967   2.814  1.00 86.49           O  
ATOM   2244  CG  PRO A 140      11.242   1.505   3.610  1.00 86.49           C  
ATOM   2245  HG2 PRO A 140      12.135   1.185   4.146  1.00 86.49           H  
ATOM   2246  HG3 PRO A 140      11.198   2.592   3.553  1.00 86.49           H  
ATOM   2247  CD  PRO A 140      11.226   0.891   2.221  1.00 86.49           C  
ATOM   2248  HD2 PRO A 140      10.573   1.472   1.570  1.00 86.49           H  
ATOM   2249  HD3 PRO A 140      12.242   0.874   1.824  1.00 86.49           H  
ATOM   2250  N   ALA A 141       8.350  -1.987   4.748  1.00 91.30           N  
ATOM   2251  H   ALA A 141       8.997  -2.067   5.520  1.00 91.30           H  
ATOM   2252  CA  ALA A 141       7.101  -2.738   4.905  1.00 91.30           C  
ATOM   2253  HA  ALA A 141       7.187  -3.273   5.851  1.00 91.30           H  
ATOM   2254  C   ALA A 141       6.823  -3.851   3.879  1.00 91.30           C  
ATOM   2255  CB  ALA A 141       5.933  -1.760   5.072  1.00 91.30           C  
ATOM   2256  HB1 ALA A 141       5.687  -1.292   4.119  1.00 91.30           H  
ATOM   2257  HB2 ALA A 141       5.060  -2.304   5.432  1.00 91.30           H  
ATOM   2258  HB3 ALA A 141       6.191  -0.990   5.800  1.00 91.30           H  
ATOM   2259  O   ALA A 141       5.836  -4.580   4.026  1.00 91.30           O  
ATOM   2260  N   ARG A 142       7.693  -4.071   2.878  1.00 91.03           N  
ATOM   2261  H   ARG A 142       8.471  -3.437   2.769  1.00 91.03           H  
ATOM   2262  CA  ARG A 142       7.520  -5.159   1.899  1.00 91.03           C  
ATOM   2263  HA  ARG A 142       6.617  -4.967   1.319  1.00 91.03           H  
ATOM   2264  C   ARG A 142       7.340  -6.512   2.580  1.00 91.03           C  
ATOM   2265  CB  ARG A 142       8.731  -5.218   0.954  1.00 91.03           C  
ATOM   2266  HB2 ARG A 142       9.631  -5.456   1.520  1.00 91.03           H  
ATOM   2267  HB3 ARG A 142       8.870  -4.247   0.479  1.00 91.03           H  
ATOM   2268  O   ARG A 142       6.445  -7.271   2.216  1.00 91.03           O  
ATOM   2269  CG  ARG A 142       8.504  -6.284  -0.129  1.00 91.03           C  
ATOM   2270  HG2 ARG A 142       8.275  -7.250   0.322  1.00 91.03           H  
ATOM   2271  HG3 ARG A 142       7.657  -5.968  -0.739  1.00 91.03           H  
ATOM   2272  CD  ARG A 142       9.706  -6.501  -1.033  1.00 91.03           C  
ATOM   2273  HD2 ARG A 142      10.578  -6.746  -0.426  1.00 91.03           H  
ATOM   2274  HD3 ARG A 142       9.495  -7.351  -1.682  1.00 91.03           H  
ATOM   2275  NE  ARG A 142       9.950  -5.321  -1.862  1.00 91.03           N  
ATOM   2276  HE  ARG A 142       9.352  -4.520  -1.718  1.00 91.03           H  
ATOM   2277  NH1 ARG A 142      11.798  -6.114  -2.986  1.00 91.03           N  
ATOM   2278 HH11 ARG A 142      11.951  -6.790  -2.250  1.00 91.03           H  
ATOM   2279 HH12 ARG A 142      12.454  -5.985  -3.743  1.00 91.03           H  
ATOM   2280  NH2 ARG A 142      10.829  -4.225  -3.594  1.00 91.03           N  
ATOM   2281 HH21 ARG A 142      10.156  -3.499  -3.395  1.00 91.03           H  
ATOM   2282 HH22 ARG A 142      11.693  -3.984  -4.058  1.00 91.03           H  
ATOM   2283  CZ  ARG A 142      10.860  -5.233  -2.802  1.00 91.03           C  
ATOM   2284  N   ARG A 143       8.196  -6.819   3.559  1.00 89.02           N  
ATOM   2285  H   ARG A 143       8.902  -6.130   3.778  1.00 89.02           H  
ATOM   2286  CA  ARG A 143       8.212  -8.117   4.245  1.00 89.02           C  
ATOM   2287  HA  ARG A 143       8.299  -8.902   3.494  1.00 89.02           H  
ATOM   2288  C   ARG A 143       6.911  -8.389   4.997  1.00 89.02           C  
ATOM   2289  CB  ARG A 143       9.433  -8.179   5.172  1.00 89.02           C  
ATOM   2290  HB2 ARG A 143      10.333  -7.992   4.586  1.00 89.02           H  
ATOM   2291  HB3 ARG A 143       9.349  -7.405   5.934  1.00 89.02           H  
ATOM   2292  O   ARG A 143       6.366  -9.481   4.863  1.00 89.02           O  
ATOM   2293  CG  ARG A 143       9.554  -9.551   5.849  1.00 89.02           C  
ATOM   2294  HG2 ARG A 143       9.653 -10.326   5.088  1.00 89.02           H  
ATOM   2295  HG3 ARG A 143       8.664  -9.751   6.447  1.00 89.02           H  
ATOM   2296  CD  ARG A 143      10.772  -9.578   6.770  1.00 89.02           C  
ATOM   2297  HD2 ARG A 143      11.669  -9.416   6.174  1.00 89.02           H  
ATOM   2298  HD3 ARG A 143      10.678  -8.767   7.493  1.00 89.02           H  
ATOM   2299  NE  ARG A 143      10.863 -10.865   7.483  1.00 89.02           N  
ATOM   2300  HE  ARG A 143      10.138 -11.542   7.292  1.00 89.02           H  
ATOM   2301  NH1 ARG A 143      12.729 -10.364   8.720  1.00 89.02           N  
ATOM   2302 HH11 ARG A 143      13.422 -10.618   9.409  1.00 89.02           H  
ATOM   2303 HH12 ARG A 143      12.745  -9.444   8.303  1.00 89.02           H  
ATOM   2304  NH2 ARG A 143      11.751 -12.361   8.946  1.00 89.02           N  
ATOM   2305 HH21 ARG A 143      11.038 -13.029   8.690  1.00 89.02           H  
ATOM   2306 HH22 ARG A 143      12.464 -12.618   9.614  1.00 89.02           H  
ATOM   2307  CZ  ARG A 143      11.776 -11.188   8.380  1.00 89.02           C  
ATOM   2308  N   GLU A 144       6.417  -7.422   5.767  1.00 91.51           N  
ATOM   2309  H   GLU A 144       6.891  -6.531   5.816  1.00 91.51           H  
ATOM   2310  CA  GLU A 144       5.185  -7.588   6.548  1.00 91.51           C  
ATOM   2311  HA  GLU A 144       5.276  -8.487   7.157  1.00 91.51           H  
ATOM   2312  C   GLU A 144       3.974  -7.788   5.626  1.00 91.51           C  
ATOM   2313  CB  GLU A 144       5.006  -6.388   7.494  1.00 91.51           C  
ATOM   2314  HB2 GLU A 144       4.766  -5.496   6.915  1.00 91.51           H  
ATOM   2315  HB3 GLU A 144       5.943  -6.221   8.025  1.00 91.51           H  
ATOM   2316  O   GLU A 144       3.178  -8.708   5.829  1.00 91.51           O  
ATOM   2317  CG  GLU A 144       3.899  -6.667   8.524  1.00 91.51           C  
ATOM   2318  HG2 GLU A 144       2.967  -6.858   7.991  1.00 91.51           H  
ATOM   2319  HG3 GLU A 144       4.158  -7.573   9.072  1.00 91.51           H  
ATOM   2320  CD  GLU A 144       3.658  -5.531   9.533  1.00 91.51           C  
ATOM   2321  OE1 GLU A 144       2.582  -5.566  10.175  1.00 91.51           O  
ATOM   2322  OE2 GLU A 144       4.486  -4.607   9.641  1.00 91.51           O  
ATOM   2323  N   VAL A 145       3.891  -7.008   4.542  1.00 93.53           N  
ATOM   2324  H   VAL A 145       4.563  -6.262   4.433  1.00 93.53           H  
ATOM   2325  CA  VAL A 145       2.839  -7.166   3.530  1.00 93.53           C  
ATOM   2326  HA  VAL A 145       1.874  -7.157   4.036  1.00 93.53           H  
ATOM   2327  C   VAL A 145       2.934  -8.512   2.810  1.00 93.53           C  
ATOM   2328  CB  VAL A 145       2.867  -5.987   2.539  1.00 93.53           C  
ATOM   2329  HB  VAL A 145       3.880  -5.840   2.166  1.00 93.53           H  
ATOM   2330  O   VAL A 145       1.914  -9.170   2.599  1.00 93.53           O  
ATOM   2331  CG1 VAL A 145       1.956  -6.247   1.330  1.00 93.53           C  
ATOM   2332 HG11 VAL A 145       2.463  -6.920   0.639  1.00 93.53           H  
ATOM   2333 HG12 VAL A 145       1.026  -6.724   1.639  1.00 93.53           H  
ATOM   2334 HG13 VAL A 145       1.732  -5.319   0.804  1.00 93.53           H  
ATOM   2335  CG2 VAL A 145       2.429  -4.717   3.279  1.00 93.53           C  
ATOM   2336 HG21 VAL A 145       3.195  -4.425   3.997  1.00 93.53           H  
ATOM   2337 HG22 VAL A 145       1.493  -4.888   3.812  1.00 93.53           H  
ATOM   2338 HG23 VAL A 145       2.281  -3.887   2.589  1.00 93.53           H  
ATOM   2339  N   PHE A 146       4.143  -8.957   2.465  1.00 94.06           N  
ATOM   2340  H   PHE A 146       4.944  -8.367   2.642  1.00 94.06           H  
ATOM   2341  CA  PHE A 146       4.359 -10.251   1.824  1.00 94.06           C  
ATOM   2342  HA  PHE A 146       3.779 -10.281   0.901  1.00 94.06           H  
ATOM   2343  C   PHE A 146       3.871 -11.407   2.709  1.00 94.06           C  
ATOM   2344  CB  PHE A 146       5.843 -10.402   1.465  1.00 94.06           C  
ATOM   2345  HB2 PHE A 146       6.437 -10.456   2.377  1.00 94.06           H  
ATOM   2346  HB3 PHE A 146       6.160  -9.514   0.919  1.00 94.06           H  
ATOM   2347  O   PHE A 146       3.119 -12.262   2.239  1.00 94.06           O  
ATOM   2348  CG  PHE A 146       6.145 -11.615   0.611  1.00 94.06           C  
ATOM   2349  CD1 PHE A 146       6.208 -12.898   1.188  1.00 94.06           C  
ATOM   2350  HD1 PHE A 146       6.057 -13.030   2.249  1.00 94.06           H  
ATOM   2351  CD2 PHE A 146       6.364 -11.461  -0.770  1.00 94.06           C  
ATOM   2352  HD2 PHE A 146       6.328 -10.480  -1.218  1.00 94.06           H  
ATOM   2353  CE1 PHE A 146       6.473 -14.015   0.380  1.00 94.06           C  
ATOM   2354  HE1 PHE A 146       6.497 -14.999   0.824  1.00 94.06           H  
ATOM   2355  CE2 PHE A 146       6.662 -12.577  -1.569  1.00 94.06           C  
ATOM   2356  HE2 PHE A 146       6.863 -12.448  -2.623  1.00 94.06           H  
ATOM   2357  CZ  PHE A 146       6.727 -13.853  -0.991  1.00 94.06           C  
ATOM   2358  HZ  PHE A 146       6.982 -14.705  -1.605  1.00 94.06           H  
ATOM   2359  N   GLU A 147       4.247 -11.430   3.992  1.00 90.74           N  
ATOM   2360  H   GLU A 147       4.854 -10.699   4.334  1.00 90.74           H  
ATOM   2361  CA  GLU A 147       3.807 -12.477   4.925  1.00 90.74           C  
ATOM   2362  HA  GLU A 147       3.994 -13.451   4.474  1.00 90.74           H  
ATOM   2363  C   GLU A 147       2.297 -12.414   5.201  1.00 90.74           C  
ATOM   2364  CB  GLU A 147       4.598 -12.405   6.242  1.00 90.74           C  
ATOM   2365  HB2 GLU A 147       4.138 -13.081   6.962  1.00 90.74           H  
ATOM   2366  HB3 GLU A 147       4.530 -11.395   6.645  1.00 90.74           H  
ATOM   2367  O   GLU A 147       1.641 -13.460   5.296  1.00 90.74           O  
ATOM   2368  CG  GLU A 147       6.083 -12.791   6.106  1.00 90.74           C  
ATOM   2369  HG2 GLU A 147       6.580 -12.054   5.475  1.00 90.74           H  
ATOM   2370  HG3 GLU A 147       6.543 -12.732   7.092  1.00 90.74           H  
ATOM   2371  CD  GLU A 147       6.335 -14.199   5.525  1.00 90.74           C  
ATOM   2372  OE1 GLU A 147       7.367 -14.372   4.842  1.00 90.74           O  
ATOM   2373  OE2 GLU A 147       5.524 -15.136   5.723  1.00 90.74           O  
ATOM   2374  N   HIS A 148       1.709 -11.212   5.250  1.00 90.10           N  
ATOM   2375  H   HIS A 148       2.284 -10.382   5.218  1.00 90.10           H  
ATOM   2376  CA  HIS A 148       0.259 -11.055   5.361  1.00 90.10           C  
ATOM   2377  HA  HIS A 148      -0.072 -11.593   6.249  1.00 90.10           H  
ATOM   2378  C   HIS A 148      -0.468 -11.674   4.157  1.00 90.10           C  
ATOM   2379  CB  HIS A 148      -0.116  -9.577   5.535  1.00 90.10           C  
ATOM   2380  HB2 HIS A 148       0.231  -9.002   4.677  1.00 90.10           H  
ATOM   2381  HB3 HIS A 148       0.369  -9.183   6.428  1.00 90.10           H  
ATOM   2382  O   HIS A 148      -1.358 -12.510   4.333  1.00 90.10           O  
ATOM   2383  CG  HIS A 148      -1.608  -9.406   5.676  1.00 90.10           C  
ATOM   2384  CD2 HIS A 148      -2.449  -8.740   4.824  1.00 90.10           C  
ATOM   2385  HD2 HIS A 148      -2.157  -8.184   3.945  1.00 90.10           H  
ATOM   2386  ND1 HIS A 148      -2.396 -10.006   6.632  1.00 90.10           N  
ATOM   2387  HD1 HIS A 148      -2.071 -10.563   7.409  1.00 90.10           H  
ATOM   2388  CE1 HIS A 148      -3.680  -9.716   6.360  1.00 90.10           C  
ATOM   2389  HE1 HIS A 148      -4.532 -10.051   6.932  1.00 90.10           H  
ATOM   2390  NE2 HIS A 148      -3.759  -8.941   5.270  1.00 90.10           N  
ATOM   2391  N   LEU A 149      -0.043 -11.345   2.933  1.00 91.31           N  
ATOM   2392  H   LEU A 149       0.698 -10.663   2.853  1.00 91.31           H  
ATOM   2393  CA  LEU A 149      -0.618 -11.906   1.707  1.00 91.31           C  
ATOM   2394  HA  LEU A 149      -1.696 -11.746   1.717  1.00 91.31           H  
ATOM   2395  C   LEU A 149      -0.402 -13.416   1.604  1.00 91.31           C  
ATOM   2396  CB  LEU A 149      -0.003 -11.208   0.486  1.00 91.31           C  
ATOM   2397  HB2 LEU A 149       1.080 -11.183   0.603  1.00 91.31           H  
ATOM   2398  HB3 LEU A 149      -0.230 -11.803  -0.398  1.00 91.31           H  
ATOM   2399  O   LEU A 149      -1.320 -14.151   1.240  1.00 91.31           O  
ATOM   2400  CG  LEU A 149      -0.519  -9.781   0.241  1.00 91.31           C  
ATOM   2401  HG  LEU A 149      -0.387  -9.171   1.134  1.00 91.31           H  
ATOM   2402  CD1 LEU A 149       0.276  -9.160  -0.902  1.00 91.31           C  
ATOM   2403 HD11 LEU A 149       0.214  -9.779  -1.798  1.00 91.31           H  
ATOM   2404 HD12 LEU A 149      -0.098  -8.160  -1.118  1.00 91.31           H  
ATOM   2405 HD13 LEU A 149       1.315  -9.069  -0.584  1.00 91.31           H  
ATOM   2406  CD2 LEU A 149      -1.998  -9.785  -0.147  1.00 91.31           C  
ATOM   2407 HD21 LEU A 149      -2.598 -10.025   0.730  1.00 91.31           H  
ATOM   2408 HD22 LEU A 149      -2.295  -8.799  -0.504  1.00 91.31           H  
ATOM   2409 HD23 LEU A 149      -2.181 -10.515  -0.936  1.00 91.31           H  
ATOM   2410  N   LYS A 150       0.785 -13.905   1.975  1.00 89.03           N  
ATOM   2411  H   LYS A 150       1.506 -13.245   2.228  1.00 89.03           H  
ATOM   2412  CA  LYS A 150       1.086 -15.339   2.034  1.00 89.03           C  
ATOM   2413  HA  LYS A 150       0.916 -15.778   1.052  1.00 89.03           H  
ATOM   2414  C   LYS A 150       0.145 -16.062   2.989  1.00 89.03           C  
ATOM   2415  CB  LYS A 150       2.561 -15.493   2.413  1.00 89.03           C  
ATOM   2416  HB2 LYS A 150       2.712 -15.059   3.402  1.00 89.03           H  
ATOM   2417  HB3 LYS A 150       3.158 -14.923   1.701  1.00 89.03           H  
ATOM   2418  O   LYS A 150      -0.348 -17.136   2.645  1.00 89.03           O  
ATOM   2419  CG  LYS A 150       3.075 -16.940   2.423  1.00 89.03           C  
ATOM   2420  HG2 LYS A 150       2.908 -17.411   1.454  1.00 89.03           H  
ATOM   2421  HG3 LYS A 150       2.561 -17.502   3.202  1.00 89.03           H  
ATOM   2422  CD  LYS A 150       4.577 -16.882   2.726  1.00 89.03           C  
ATOM   2423  HD2 LYS A 150       4.729 -16.148   3.518  1.00 89.03           H  
ATOM   2424  HD3 LYS A 150       5.114 -16.535   1.844  1.00 89.03           H  
ATOM   2425  CE  LYS A 150       5.165 -18.209   3.198  1.00 89.03           C  
ATOM   2426  HE2 LYS A 150       4.439 -18.678   3.862  1.00 89.03           H  
ATOM   2427  HE3 LYS A 150       5.349 -18.866   2.347  1.00 89.03           H  
ATOM   2428  NZ  LYS A 150       6.411 -17.938   3.960  1.00 89.03           N  
ATOM   2429  HZ1 LYS A 150       6.310 -17.100   4.514  1.00 89.03           H  
ATOM   2430  HZ2 LYS A 150       6.659 -18.686   4.591  1.00 89.03           H  
ATOM   2431  HZ3 LYS A 150       7.226 -17.780   3.385  1.00 89.03           H  
ATOM   2432  N   THR A 151      -0.175 -15.463   4.132  1.00 84.26           N  
ATOM   2433  H   THR A 151       0.287 -14.593   4.353  1.00 84.26           H  
ATOM   2434  CA  THR A 151      -1.151 -16.002   5.090  1.00 84.26           C  
ATOM   2435  HA  THR A 151      -0.900 -17.044   5.292  1.00 84.26           H  
ATOM   2436  C   THR A 151      -2.576 -15.972   4.525  1.00 84.26           C  
ATOM   2437  CB  THR A 151      -1.065 -15.249   6.424  1.00 84.26           C  
ATOM   2438  HB  THR A 151      -1.326 -14.200   6.285  1.00 84.26           H  
ATOM   2439  O   THR A 151      -3.261 -16.998   4.530  1.00 84.26           O  
ATOM   2440  CG2 THR A 151      -1.980 -15.858   7.487  1.00 84.26           C  
ATOM   2441 HG21 THR A 151      -1.817 -15.344   8.434  1.00 84.26           H  
ATOM   2442 HG22 THR A 151      -3.025 -15.736   7.203  1.00 84.26           H  
ATOM   2443 HG23 THR A 151      -1.754 -16.917   7.612  1.00 84.26           H  
ATOM   2444  OG1 THR A 151       0.252 -15.340   6.916  1.00 84.26           O  
ATOM   2445  HG1 THR A 151       0.793 -14.692   6.459  1.00 84.26           H  
ATOM   2446  N   ALA A 152      -3.009 -14.847   3.950  1.00 83.92           N  
ATOM   2447  H   ALA A 152      -2.414 -14.031   3.974  1.00 83.92           H  
ATOM   2448  CA  ALA A 152      -4.345 -14.694   3.368  1.00 83.92           C  
ATOM   2449  HA  ALA A 152      -5.091 -14.904   4.134  1.00 83.92           H  
ATOM   2450  C   ALA A 152      -4.596 -15.661   2.193  1.00 83.92           C  
ATOM   2451  CB  ALA A 152      -4.501 -13.234   2.933  1.00 83.92           C  
ATOM   2452  HB1 ALA A 152      -4.341 -12.571   3.783  1.00 83.92           H  
ATOM   2453  HB2 ALA A 152      -5.511 -13.077   2.555  1.00 83.92           H  
ATOM   2454  HB3 ALA A 152      -3.782 -12.989   2.151  1.00 83.92           H  
ATOM   2455  O   ALA A 152      -5.640 -16.316   2.097  1.00 83.92           O  
ATOM   2456  N   PHE A 153      -3.607 -15.834   1.312  1.00 82.31           N  
ATOM   2457  H   PHE A 153      -2.791 -15.243   1.388  1.00 82.31           H  
ATOM   2458  CA  PHE A 153      -3.680 -16.780   0.192  1.00 82.31           C  
ATOM   2459  HA  PHE A 153      -4.670 -16.723  -0.261  1.00 82.31           H  
ATOM   2460  C   PHE A 153      -3.502 -18.229   0.645  1.00 82.31           C  
ATOM   2461  CB  PHE A 153      -2.653 -16.407  -0.885  1.00 82.31           C  
ATOM   2462  HB2 PHE A 153      -1.660 -16.418  -0.436  1.00 82.31           H  
ATOM   2463  HB3 PHE A 153      -2.673 -17.174  -1.659  1.00 82.31           H  
ATOM   2464  O   PHE A 153      -3.818 -19.158  -0.110  1.00 82.31           O  
ATOM   2465  CG  PHE A 153      -2.853 -15.067  -1.573  1.00 82.31           C  
ATOM   2466  CD1 PHE A 153      -3.957 -14.234  -1.292  1.00 82.31           C  
ATOM   2467  HD1 PHE A 153      -4.725 -14.520  -0.589  1.00 82.31           H  
ATOM   2468  CD2 PHE A 153      -1.900 -14.640  -2.515  1.00 82.31           C  
ATOM   2469  HD2 PHE A 153      -1.066 -15.279  -2.767  1.00 82.31           H  
ATOM   2470  CE1 PHE A 153      -4.069 -12.980  -1.902  1.00 82.31           C  
ATOM   2471  HE1 PHE A 153      -4.898 -12.341  -1.633  1.00 82.31           H  
ATOM   2472  CE2 PHE A 153      -2.013 -13.378  -3.121  1.00 82.31           C  
ATOM   2473  HE2 PHE A 153      -1.253 -13.041  -3.811  1.00 82.31           H  
ATOM   2474  CZ  PHE A 153      -3.096 -12.541  -2.812  1.00 82.31           C  
ATOM   2475  HZ  PHE A 153      -3.171 -11.560  -3.258  1.00 82.31           H  
ATOM   2476  N   SER A 154      -3.020 -18.433   1.876  1.00 73.00           N  
ATOM   2477  H   SER A 154      -2.753 -17.625   2.421  1.00 73.00           H  
ATOM   2478  CA  SER A 154      -2.912 -19.742   2.507  1.00 73.00           C  
ATOM   2479  HA  SER A 154      -2.572 -20.427   1.730  1.00 73.00           H  
ATOM   2480  C   SER A 154      -4.244 -20.253   3.067  1.00 73.00           C  
ATOM   2481  CB  SER A 154      -1.793 -19.818   3.540  1.00 73.00           C  
ATOM   2482  HB2 SER A 154      -1.843 -20.778   4.054  1.00 73.00           H  
ATOM   2483  HB3 SER A 154      -1.877 -19.018   4.275  1.00 73.00           H  
ATOM   2484  O   SER A 154      -4.515 -21.439   2.878  1.00 73.00           O  
ATOM   2485  OG  SER A 154      -0.563 -19.735   2.852  1.00 73.00           O  
ATOM   2486  HG  SER A 154      -0.392 -18.801   2.716  1.00 73.00           H  
ATOM   2487  N   CYS A 155      -5.098 -19.411   3.666  1.00 61.49           N  
ATOM   2488  H   CYS A 155      -4.810 -18.456   3.827  1.00 61.49           H  
ATOM   2489  CA  CYS A 155      -6.397 -19.857   4.217  1.00 61.49           C  
ATOM   2490  HA  CYS A 155      -6.264 -20.869   4.599  1.00 61.49           H  
ATOM   2491  C   CYS A 155      -7.497 -19.962   3.120  1.00 61.49           C  
ATOM   2492  CB  CYS A 155      -6.777 -18.990   5.451  1.00 61.49           C  
ATOM   2493  HB2 CYS A 155      -7.131 -18.037   5.059  1.00 61.49           H  
ATOM   2494  HB3 CYS A 155      -5.879 -18.806   6.041  1.00 61.49           H  
ATOM   2495  O   CYS A 155      -8.322 -20.868   3.160  1.00 61.49           O  
ATOM   2496  SG  CYS A 155      -8.076 -19.635   6.601  1.00 61.49           S  
ATOM   2497  N   THR A 156      -7.468 -19.143   2.057  1.00 52.82           N  
ATOM   2498  H   THR A 156      -6.784 -18.400   2.053  1.00 52.82           H  
ATOM   2499  CA  THR A 156      -8.515 -19.116   0.997  1.00 52.82           C  
ATOM   2500  HA  THR A 156      -9.484 -19.132   1.495  1.00 52.82           H  
ATOM   2501  C   THR A 156      -8.552 -20.307   0.022  1.00 52.82           C  
ATOM   2502  CB  THR A 156      -8.457 -17.814   0.173  1.00 52.82           C  
ATOM   2503  HB  THR A 156      -9.051 -17.914  -0.735  1.00 52.82           H  
ATOM   2504  O   THR A 156      -9.426 -20.349  -0.839  1.00 52.82           O  
ATOM   2505  CG2 THR A 156      -8.992 -16.617   0.952  1.00 52.82           C  
ATOM   2506 HG21 THR A 156      -8.454 -16.492   1.892  1.00 52.82           H  
ATOM   2507 HG22 THR A 156      -8.894 -15.707   0.360  1.00 52.82           H  
ATOM   2508 HG23 THR A 156     -10.049 -16.767   1.172  1.00 52.82           H  
ATOM   2509  OG1 THR A 156      -7.126 -17.504  -0.179  1.00 52.82           O  
ATOM   2510  HG1 THR A 156      -6.792 -16.946   0.527  1.00 52.82           H  
ATOM   2511  N   LYS A 157      -7.655 -21.302   0.105  1.00 50.25           N  
ATOM   2512  H   LYS A 157      -7.020 -21.308   0.890  1.00 50.25           H  
ATOM   2513  CA  LYS A 157      -7.722 -22.464  -0.818  1.00 50.25           C  
ATOM   2514  HA  LYS A 157      -8.187 -22.119  -1.741  1.00 50.25           H  
ATOM   2515  C   LYS A 157      -8.701 -23.568  -0.398  1.00 50.25           C  
ATOM   2516  CB  LYS A 157      -6.339 -22.981  -1.236  1.00 50.25           C  
ATOM   2517  HB2 LYS A 157      -6.482 -23.886  -1.827  1.00 50.25           H  
ATOM   2518  HB3 LYS A 157      -5.752 -23.244  -0.356  1.00 50.25           H  
ATOM   2519  O   LYS A 157      -8.985 -24.441  -1.217  1.00 50.25           O  
ATOM   2520  CG  LYS A 157      -5.639 -21.929  -2.129  1.00 50.25           C  
ATOM   2521  HG2 LYS A 157      -5.299 -21.092  -1.520  1.00 50.25           H  
ATOM   2522  HG3 LYS A 157      -6.367 -21.514  -2.825  1.00 50.25           H  
ATOM   2523  CD  LYS A 157      -4.494 -22.498  -2.980  1.00 50.25           C  
ATOM   2524  HD2 LYS A 157      -4.188 -23.439  -2.523  1.00 50.25           H  
ATOM   2525  HD3 LYS A 157      -4.905 -22.776  -3.951  1.00 50.25           H  
ATOM   2526  CE  LYS A 157      -3.367 -21.443  -3.206  1.00 50.25           C  
ATOM   2527  HE2 LYS A 157      -3.151 -20.934  -2.266  1.00 50.25           H  
ATOM   2528  HE3 LYS A 157      -3.787 -20.675  -3.857  1.00 50.25           H  
ATOM   2529  NZ  LYS A 157      -2.090 -21.936  -3.811  1.00 50.25           N  
ATOM   2530  HZ1 LYS A 157      -1.544 -22.506  -3.181  1.00 50.25           H  
ATOM   2531  HZ2 LYS A 157      -2.273 -22.453  -4.660  1.00 50.25           H  
ATOM   2532  HZ3 LYS A 157      -1.508 -21.158  -4.089  1.00 50.25           H  
ATOM   2533  N   ASP A 158      -9.283 -23.461   0.797  1.00 43.37           N  
ATOM   2534  H   ASP A 158      -8.988 -22.716   1.411  1.00 43.37           H  
ATOM   2535  CA  ASP A 158     -10.353 -24.338   1.296  1.00 43.37           C  
ATOM   2536  HA  ASP A 158     -10.432 -25.195   0.628  1.00 43.37           H  
ATOM   2537  C   ASP A 158     -11.753 -23.695   1.219  1.00 43.37           C  
ATOM   2538  CB  ASP A 158      -9.991 -24.865   2.709  1.00 43.37           C  
ATOM   2539  HB2 ASP A 158      -9.340 -24.146   3.206  1.00 43.37           H  
ATOM   2540  HB3 ASP A 158     -10.884 -24.952   3.328  1.00 43.37           H  
ATOM   2541  O   ASP A 158     -12.649 -24.094   1.941  1.00 43.37           O  
ATOM   2542  CG  ASP A 158      -9.324 -26.248   2.721  1.00 43.37           C  
ATOM   2543  OD1 ASP A 158      -9.279 -26.909   1.657  1.00 43.37           O  
ATOM   2544  OD2 ASP A 158      -8.865 -26.643   3.814  1.00 43.37           O  
ATOM   2545  N   THR A 159     -12.018 -22.733   0.329  1.00 42.54           N  
ATOM   2546  H   THR A 159     -11.295 -22.446  -0.316  1.00 42.54           H  
ATOM   2547  CA  THR A 159     -13.299 -21.978   0.282  1.00 42.54           C  
ATOM   2548  HA  THR A 159     -13.370 -21.382   1.191  1.00 42.54           H  
ATOM   2549  C   THR A 159     -14.595 -22.799   0.233  1.00 42.54           C  
ATOM   2550  CB  THR A 159     -13.333 -21.022  -0.921  1.00 42.54           C  
ATOM   2551  HB  THR A 159     -14.365 -20.779  -1.175  1.00 42.54           H  
ATOM   2552  O   THR A 159     -15.644 -22.266   0.580  1.00 42.54           O  
ATOM   2553  CG2 THR A 159     -12.618 -19.711  -0.610  1.00 42.54           C  
ATOM   2554 HG21 THR A 159     -13.262 -19.097   0.021  1.00 42.54           H  
ATOM   2555 HG22 THR A 159     -11.695 -19.902  -0.064  1.00 42.54           H  
ATOM   2556 HG23 THR A 159     -12.404 -19.162  -1.528  1.00 42.54           H  
ATOM   2557  OG1 THR A 159     -12.726 -21.615  -2.051  1.00 42.54           O  
ATOM   2558  HG1 THR A 159     -12.717 -20.946  -2.740  1.00 42.54           H  
ATOM   2559  N   SER A 160     -14.574 -24.076  -0.168  1.00 42.20           N  
ATOM   2560  H   SER A 160     -13.677 -24.471  -0.408  1.00 42.20           H  
ATOM   2561  CA  SER A 160     -15.778 -24.929  -0.113  1.00 42.20           C  
ATOM   2562  HA  SER A 160     -16.600 -24.385  -0.579  1.00 42.20           H  
ATOM   2563  C   SER A 160     -16.233 -25.265   1.315  1.00 42.20           C  
ATOM   2564  CB  SER A 160     -15.577 -26.220  -0.905  1.00 42.20           C  
ATOM   2565  HB2 SER A 160     -15.280 -25.977  -1.925  1.00 42.20           H  
ATOM   2566  HB3 SER A 160     -16.524 -26.760  -0.943  1.00 42.20           H  
ATOM   2567  O   SER A 160     -17.427 -25.430   1.555  1.00 42.20           O  
ATOM   2568  OG  SER A 160     -14.599 -27.057  -0.312  1.00 42.20           O  
ATOM   2569  HG  SER A 160     -13.740 -26.628  -0.335  1.00 42.20           H  
ATOM   2570  N   LYS A 161     -15.301 -25.342   2.272  1.00 41.75           N  
ATOM   2571  H   LYS A 161     -14.350 -25.114   2.021  1.00 41.75           H  
ATOM   2572  CA  LYS A 161     -15.600 -25.361   3.702  1.00 41.75           C  
ATOM   2573  HA  LYS A 161     -16.672 -25.446   3.877  1.00 41.75           H  
ATOM   2574  C   LYS A 161     -15.138 -24.015   4.232  1.00 41.75           C  
ATOM   2575  CB  LYS A 161     -14.878 -26.529   4.401  1.00 41.75           C  
ATOM   2576  HB2 LYS A 161     -13.832 -26.542   4.095  1.00 41.75           H  
ATOM   2577  HB3 LYS A 161     -14.913 -26.358   5.478  1.00 41.75           H  
ATOM   2578  O   LYS A 161     -13.937 -23.792   4.336  1.00 41.75           O  
ATOM   2579  CG  LYS A 161     -15.525 -27.889   4.102  1.00 41.75           C  
ATOM   2580  HG2 LYS A 161     -16.565 -27.870   4.428  1.00 41.75           H  
ATOM   2581  HG3 LYS A 161     -15.494 -28.077   3.029  1.00 41.75           H  
ATOM   2582  CD  LYS A 161     -14.782 -29.014   4.835  1.00 41.75           C  
ATOM   2583  HD2 LYS A 161     -14.799 -28.814   5.906  1.00 41.75           H  
ATOM   2584  HD3 LYS A 161     -13.747 -29.032   4.493  1.00 41.75           H  
ATOM   2585  CE  LYS A 161     -15.448 -30.364   4.548  1.00 41.75           C  
ATOM   2586  HE2 LYS A 161     -16.480 -30.322   4.897  1.00 41.75           H  
ATOM   2587  HE3 LYS A 161     -15.466 -30.516   3.469  1.00 41.75           H  
ATOM   2588  NZ  LYS A 161     -14.720 -31.474   5.212  1.00 41.75           N  
ATOM   2589  HZ1 LYS A 161     -14.708 -31.332   6.211  1.00 41.75           H  
ATOM   2590  HZ2 LYS A 161     -15.163 -32.359   5.012  1.00 41.75           H  
ATOM   2591  HZ3 LYS A 161     -13.765 -31.503   4.883  1.00 41.75           H  
ATOM   2592  N   GLY A 162     -16.071 -23.118   4.573  1.00 44.98           N  
ATOM   2593  H   GLY A 162     -17.044 -23.336   4.409  1.00 44.98           H  
ATOM   2594  CA  GLY A 162     -15.721 -21.920   5.346  1.00 44.98           C  
ATOM   2595  HA2 GLY A 162     -15.244 -21.190   4.691  1.00 44.98           H  
ATOM   2596  HA3 GLY A 162     -16.611 -21.479   5.796  1.00 44.98           H  
ATOM   2597  C   GLY A 162     -14.754 -22.338   6.448  1.00 44.98           C  
ATOM   2598  O   GLY A 162     -14.966 -23.399   7.037  1.00 44.98           O  
ATOM   2599  N   CYS A 163     -13.634 -21.629   6.612  1.00 45.64           N  
ATOM   2600  H   CYS A 163     -13.488 -20.797   6.059  1.00 45.64           H  
ATOM   2601  CA  CYS A 163     -12.529 -22.152   7.406  1.00 45.64           C  
ATOM   2602  HA  CYS A 163     -12.348 -23.177   7.082  1.00 45.64           H  
ATOM   2603  C   CYS A 163     -12.928 -22.198   8.886  1.00 45.64           C  
ATOM   2604  CB  CYS A 163     -11.254 -21.360   7.125  1.00 45.64           C  
ATOM   2605  HB2 CYS A 163     -11.333 -20.357   7.546  1.00 45.64           H  
ATOM   2606  HB3 CYS A 163     -11.097 -21.292   6.049  1.00 45.64           H  
ATOM   2607  O   CYS A 163     -12.640 -21.290   9.656  1.00 45.64           O  
ATOM   2608  SG  CYS A 163      -9.888 -22.307   7.858  1.00 45.64           S  
ATOM   2609  HG  CYS A 163      -8.892 -21.539   7.406  1.00 45.64           H  
ATOM   2610  N   SER A 164     -13.616 -23.268   9.276  1.00 47.40           N  
ATOM   2611  H   SER A 164     -13.917 -23.905   8.553  1.00 47.40           H  
ATOM   2612  CA  SER A 164     -14.209 -23.456  10.595  1.00 47.40           C  
ATOM   2613  HA  SER A 164     -14.855 -22.608  10.822  1.00 47.40           H  
ATOM   2614  C   SER A 164     -13.142 -23.526  11.683  1.00 47.40           C  
ATOM   2615  CB  SER A 164     -15.060 -24.732  10.577  1.00 47.40           C  
ATOM   2616  HB2 SER A 164     -15.860 -24.610   9.847  1.00 47.40           H  
ATOM   2617  HB3 SER A 164     -15.506 -24.887  11.559  1.00 47.40           H  
ATOM   2618  O   SER A 164     -13.435 -23.257  12.839  1.00 47.40           O  
ATOM   2619  OG  SER A 164     -14.277 -25.862  10.222  1.00 47.40           O  
ATOM   2620  HG  SER A 164     -13.851 -26.179  11.022  1.00 47.40           H  
ATOM   2621  N   ASN A 165     -11.904 -23.859  11.296  1.00 47.76           N  
ATOM   2622  H   ASN A 165     -11.780 -24.069  10.316  1.00 47.76           H  
ATOM   2623  CA  ASN A 165     -10.730 -23.896  12.163  1.00 47.76           C  
ATOM   2624  HA  ASN A 165     -11.061 -23.845  13.200  1.00 47.76           H  
ATOM   2625  C   ASN A 165      -9.771 -22.698  11.980  1.00 47.76           C  
ATOM   2626  CB  ASN A 165      -9.999 -25.240  11.964  1.00 47.76           C  
ATOM   2627  HB2 ASN A 165      -9.868 -25.435  10.900  1.00 47.76           H  
ATOM   2628  HB3 ASN A 165      -9.009 -25.170  12.415  1.00 47.76           H  
ATOM   2629  O   ASN A 165      -8.820 -22.598  12.757  1.00 47.76           O  
ATOM   2630  CG  ASN A 165     -10.682 -26.434  12.612  1.00 47.76           C  
ATOM   2631  ND2 ASN A 165     -10.137 -27.614  12.432  1.00 47.76           N  
ATOM   2632 HD21 ASN A 165     -10.591 -28.379  12.911  1.00 47.76           H  
ATOM   2633 HD22 ASN A 165      -9.279 -27.713  11.908  1.00 47.76           H  
ATOM   2634  OD1 ASN A 165     -11.696 -26.352  13.277  1.00 47.76           O  
ATOM   2635  N   CYS A 166      -9.961 -21.774  11.017  1.00 48.76           N  
ATOM   2636  H   CYS A 166     -10.795 -21.823  10.449  1.00 48.76           H  
ATOM   2637  CA  CYS A 166      -9.225 -20.493  11.037  1.00 48.76           C  
ATOM   2638  HA  CYS A 166      -8.194 -20.684  11.336  1.00 48.76           H  
ATOM   2639  C   CYS A 166      -9.875 -19.655  12.152  1.00 48.76           C  
ATOM   2640  CB  CYS A 166      -9.156 -19.717   9.672  1.00 48.76           C  
ATOM   2641  HB2 CYS A 166     -10.008 -20.017   9.062  1.00 48.76           H  
ATOM   2642  HB3 CYS A 166      -9.353 -18.666   9.880  1.00 48.76           H  
ATOM   2643  O   CYS A 166     -10.656 -18.749  11.891  1.00 48.76           O  
ATOM   2644  SG  CYS A 166      -7.592 -19.694   8.658  1.00 48.76           S  
ATOM   2645  N   ASN A 167      -9.470 -19.878  13.406  1.00 47.40           N  
ATOM   2646  H   ASN A 167      -8.948 -20.724  13.585  1.00 47.40           H  
ATOM   2647  CA  ASN A 167      -9.665 -18.913  14.502  1.00 47.40           C  
ATOM   2648  HA  ASN A 167     -10.722 -18.657  14.563  1.00 47.40           H  
ATOM   2649  C   ASN A 167      -8.917 -17.586  14.250  1.00 47.40           C  
ATOM   2650  CB  ASN A 167      -9.217 -19.557  15.830  1.00 47.40           C  
ATOM   2651  HB2 ASN A 167      -9.024 -18.776  16.566  1.00 47.40           H  
ATOM   2652  HB3 ASN A 167      -8.292 -20.115  15.684  1.00 47.40           H  
ATOM   2653  O   ASN A 167      -8.894 -16.691  15.094  1.00 47.40           O  
ATOM   2654  CG  ASN A 167     -10.264 -20.463  16.448  1.00 47.40           C  
ATOM   2655  ND2 ASN A 167      -9.897 -21.234  17.443  1.00 47.40           N  
ATOM   2656 HD21 ASN A 167     -10.627 -21.815  17.829  1.00 47.40           H  
ATOM   2657 HD22 ASN A 167      -8.950 -21.226  17.792  1.00 47.40           H  
ATOM   2658  OD1 ASN A 167     -11.421 -20.479  16.078  1.00 47.40           O  
ATOM   2659  N   ASN A 168      -8.262 -17.454  13.096  1.00 50.05           N  
ATOM   2660  H   ASN A 168      -8.395 -18.172  12.398  1.00 50.05           H  
ATOM   2661  CA  ASN A 168      -7.517 -16.281  12.712  1.00 50.05           C  
ATOM   2662  HA  ASN A 168      -7.061 -15.866  13.611  1.00 50.05           H  
ATOM   2663  C   ASN A 168      -8.475 -15.224  12.140  1.00 50.05           C  
ATOM   2664  CB  ASN A 168      -6.387 -16.729  11.764  1.00 50.05           C  
ATOM   2665  HB2 ASN A 168      -6.760 -16.845  10.746  1.00 50.05           H  
ATOM   2666  HB3 ASN A 168      -5.994 -17.690  12.096  1.00 50.05           H  
ATOM   2667  O   ASN A 168      -8.685 -15.164  10.928  1.00 50.05           O  
ATOM   2668  CG  ASN A 168      -5.228 -15.756  11.771  1.00 50.05           C  
ATOM   2669  ND2 ASN A 168      -4.170 -16.057  11.058  1.00 50.05           N  
ATOM   2670 HD21 ASN A 168      -3.417 -15.383  11.066  1.00 50.05           H  
ATOM   2671 HD22 ASN A 168      -4.142 -16.900  10.503  1.00 50.05           H  
ATOM   2672  OD1 ASN A 168      -5.248 -14.722  12.421  1.00 50.05           O  
ATOM   2673  N   LYS A 169      -9.044 -14.389  13.023  1.00 53.02           N  
ATOM   2674  H   LYS A 169      -8.899 -14.595  14.001  1.00 53.02           H  
ATOM   2675  CA  LYS A 169      -9.918 -13.244  12.677  1.00 53.02           C  
ATOM   2676  HA  LYS A 169     -10.900 -13.603  12.368  1.00 53.02           H  
ATOM   2677  C   LYS A 169      -9.385 -12.407  11.506  1.00 53.02           C  
ATOM   2678  CB  LYS A 169     -10.079 -12.322  13.898  1.00 53.02           C  
ATOM   2679  HB2 LYS A 169      -9.104 -12.127  14.346  1.00 53.02           H  
ATOM   2680  HB3 LYS A 169     -10.476 -11.369  13.548  1.00 53.02           H  
ATOM   2681  O   LYS A 169     -10.143 -12.017  10.622  1.00 53.02           O  
ATOM   2682  CG  LYS A 169     -11.044 -12.864  14.962  1.00 53.02           C  
ATOM   2683  HG2 LYS A 169     -10.641 -13.778  15.398  1.00 53.02           H  
ATOM   2684  HG3 LYS A 169     -12.006 -13.080  14.497  1.00 53.02           H  
ATOM   2685  CD  LYS A 169     -11.235 -11.804  16.054  1.00 53.02           C  
ATOM   2686  HD2 LYS A 169     -11.567 -10.880  15.581  1.00 53.02           H  
ATOM   2687  HD3 LYS A 169     -10.280 -11.618  16.546  1.00 53.02           H  
ATOM   2688  CE  LYS A 169     -12.278 -12.240  17.085  1.00 53.02           C  
ATOM   2689  HE2 LYS A 169     -13.202 -12.474  16.554  1.00 53.02           H  
ATOM   2690  HE3 LYS A 169     -11.931 -13.145  17.582  1.00 53.02           H  
ATOM   2691  NZ  LYS A 169     -12.519 -11.156  18.067  1.00 53.02           N  
ATOM   2692  HZ1 LYS A 169     -12.822 -10.326  17.577  1.00 53.02           H  
ATOM   2693  HZ2 LYS A 169     -11.669 -10.922  18.560  1.00 53.02           H  
ATOM   2694  HZ3 LYS A 169     -13.236 -11.413  18.730  1.00 53.02           H  
ATOM   2695  N   SER A 170      -8.061 -12.250  11.441  1.00 54.75           N  
ATOM   2696  H   SER A 170      -7.517 -12.625  12.205  1.00 54.75           H  
ATOM   2697  CA  SER A 170      -7.361 -11.480  10.407  1.00 54.75           C  
ATOM   2698  HA  SER A 170      -7.698 -10.446  10.474  1.00 54.75           H  
ATOM   2699  C   SER A 170      -7.608 -11.943   8.964  1.00 54.75           C  
ATOM   2700  CB  SER A 170      -5.851 -11.512  10.680  1.00 54.75           C  
ATOM   2701  HB2 SER A 170      -5.360 -10.827   9.989  1.00 54.75           H  
ATOM   2702  HB3 SER A 170      -5.653 -11.173  11.697  1.00 54.75           H  
ATOM   2703  O   SER A 170      -7.412 -11.155   8.041  1.00 54.75           O  
ATOM   2704  OG  SER A 170      -5.310 -12.812  10.492  1.00 54.75           O  
ATOM   2705  HG  SER A 170      -5.301 -13.285  11.327  1.00 54.75           H  
ATOM   2706  N   CYS A 171      -8.011 -13.200   8.743  1.00 56.22           N  
ATOM   2707  H   CYS A 171      -8.196 -13.793   9.540  1.00 56.22           H  
ATOM   2708  CA  CYS A 171      -8.156 -13.756   7.398  1.00 56.22           C  
ATOM   2709  HA  CYS A 171      -7.304 -13.420   6.806  1.00 56.22           H  
ATOM   2710  C   CYS A 171      -9.395 -13.247   6.651  1.00 56.22           C  
ATOM   2711  CB  CYS A 171      -8.142 -15.291   7.486  1.00 56.22           C  
ATOM   2712  HB2 CYS A 171      -7.978 -15.616   8.513  1.00 56.22           H  
ATOM   2713  HB3 CYS A 171      -9.089 -15.701   7.137  1.00 56.22           H  
ATOM   2714  O   CYS A 171      -9.331 -13.080   5.437  1.00 56.22           O  
ATOM   2715  SG  CYS A 171      -6.789 -15.897   6.450  1.00 56.22           S  
ATOM   2716  HG  CYS A 171      -5.851 -15.096   6.964  1.00 56.22           H  
ATOM   2717  N   ILE A 172     -10.500 -13.006   7.365  1.00 57.40           N  
ATOM   2718  H   ILE A 172     -10.450 -13.103   8.369  1.00 57.40           H  
ATOM   2719  CA  ILE A 172     -11.768 -12.552   6.771  1.00 57.40           C  
ATOM   2720  HA  ILE A 172     -11.796 -12.833   5.718  1.00 57.40           H  
ATOM   2721  C   ILE A 172     -11.858 -11.023   6.816  1.00 57.40           C  
ATOM   2722  CB  ILE A 172     -12.972 -13.233   7.470  1.00 57.40           C  
ATOM   2723  HB  ILE A 172     -12.942 -12.979   8.529  1.00 57.40           H  
ATOM   2724  O   ILE A 172     -12.268 -10.403   5.840  1.00 57.40           O  
ATOM   2725  CG1 ILE A 172     -12.884 -14.774   7.329  1.00 57.40           C  
ATOM   2726 HG12 ILE A 172     -11.910 -15.116   7.681  1.00 57.40           H  
ATOM   2727 HG13 ILE A 172     -12.973 -15.047   6.278  1.00 57.40           H  
ATOM   2728  CG2 ILE A 172     -14.305 -12.720   6.889  1.00 57.40           C  
ATOM   2729 HG21 ILE A 172     -14.359 -12.941   5.823  1.00 57.40           H  
ATOM   2730 HG22 ILE A 172     -15.152 -13.179   7.398  1.00 57.40           H  
ATOM   2731 HG23 ILE A 172     -14.396 -11.643   7.027  1.00 57.40           H  
ATOM   2732  CD1 ILE A 172     -13.936 -15.546   8.137  1.00 57.40           C  
ATOM   2733 HD11 ILE A 172     -13.711 -16.612   8.092  1.00 57.40           H  
ATOM   2734 HD12 ILE A 172     -13.915 -15.223   9.178  1.00 57.40           H  
ATOM   2735 HD13 ILE A 172     -14.931 -15.387   7.722  1.00 57.40           H  
ATOM   2736  N   GLU A 173     -11.422 -10.403   7.917  1.00 62.59           N  
ATOM   2737  H   GLU A 173     -11.080 -10.959   8.688  1.00 62.59           H  
ATOM   2738  CA  GLU A 173     -11.633  -8.969   8.177  1.00 62.59           C  
ATOM   2739  HA  GLU A 173     -12.702  -8.759   8.135  1.00 62.59           H  
ATOM   2740  C   GLU A 173     -10.988  -8.034   7.133  1.00 62.59           C  
ATOM   2741  CB  GLU A 173     -11.141  -8.642   9.602  1.00 62.59           C  
ATOM   2742  HB2 GLU A 173     -11.067  -7.561   9.717  1.00 62.59           H  
ATOM   2743  HB3 GLU A 173     -10.148  -9.071   9.735  1.00 62.59           H  
ATOM   2744  O   GLU A 173     -11.432  -6.900   6.977  1.00 62.59           O  
ATOM   2745  CG  GLU A 173     -12.103  -9.177  10.686  1.00 62.59           C  
ATOM   2746  HG2 GLU A 173     -13.052  -8.651  10.592  1.00 62.59           H  
ATOM   2747  HG3 GLU A 173     -12.294 -10.233  10.497  1.00 62.59           H  
ATOM   2748  CD  GLU A 173     -11.581  -9.031  12.130  1.00 62.59           C  
ATOM   2749  OE1 GLU A 173     -12.351  -9.357  13.067  1.00 62.59           O  
ATOM   2750  OE2 GLU A 173     -10.391  -8.687  12.314  1.00 62.59           O  
ATOM   2751  N   ASN A 174      -9.987  -8.501   6.375  1.00 72.00           N  
ATOM   2752  H   ASN A 174      -9.710  -9.463   6.513  1.00 72.00           H  
ATOM   2753  CA  ASN A 174      -9.225  -7.673   5.431  1.00 72.00           C  
ATOM   2754  HA  ASN A 174      -9.696  -6.693   5.369  1.00 72.00           H  
ATOM   2755  C   ASN A 174      -9.227  -8.187   3.982  1.00 72.00           C  
ATOM   2756  CB  ASN A 174      -7.813  -7.460   6.001  1.00 72.00           C  
ATOM   2757  HB2 ASN A 174      -7.190  -6.935   5.277  1.00 72.00           H  
ATOM   2758  HB3 ASN A 174      -7.352  -8.426   6.208  1.00 72.00           H  
ATOM   2759  O   ASN A 174      -8.390  -7.766   3.181  1.00 72.00           O  
ATOM   2760  CG  ASN A 174      -7.845  -6.611   7.258  1.00 72.00           C  
ATOM   2761  ND2 ASN A 174      -7.150  -7.007   8.296  1.00 72.00           N  
ATOM   2762 HD21 ASN A 174      -7.297  -6.462   9.134  1.00 72.00           H  
ATOM   2763 HD22 ASN A 174      -6.719  -7.920   8.295  1.00 72.00           H  
ATOM   2764  OD1 ASN A 174      -8.474  -5.571   7.319  1.00 72.00           O  
ATOM   2765  N   GLU A 175     -10.158  -9.068   3.604  1.00 77.97           N  
ATOM   2766  H   GLU A 175     -10.839  -9.389   4.278  1.00 77.97           H  
ATOM   2767  CA  GLU A 175     -10.191  -9.616   2.241  1.00 77.97           C  
ATOM   2768  HA  GLU A 175      -9.225 -10.082   2.050  1.00 77.97           H  
ATOM   2769  C   GLU A 175     -10.385  -8.531   1.164  1.00 77.97           C  
ATOM   2770  CB  GLU A 175     -11.256 -10.717   2.143  1.00 77.97           C  
ATOM   2771  HB2 GLU A 175     -11.026 -11.484   2.882  1.00 77.97           H  
ATOM   2772  HB3 GLU A 175     -12.245 -10.306   2.346  1.00 77.97           H  
ATOM   2773  O   GLU A 175      -9.745  -8.574   0.111  1.00 77.97           O  
ATOM   2774  CG  GLU A 175     -11.226 -11.337   0.739  1.00 77.97           C  
ATOM   2775  HG2 GLU A 175     -10.186 -11.483   0.449  1.00 77.97           H  
ATOM   2776  HG3 GLU A 175     -11.668 -10.639   0.028  1.00 77.97           H  
ATOM   2777  CD  GLU A 175     -11.938 -12.684   0.606  1.00 77.97           C  
ATOM   2778  OE1 GLU A 175     -11.643 -13.323  -0.437  1.00 77.97           O  
ATOM   2779  OE2 GLU A 175     -12.694 -13.094   1.506  1.00 77.97           O  
ATOM   2780  N   GLU A 176     -11.194  -7.510   1.454  1.00 80.14           N  
ATOM   2781  H   GLU A 176     -11.718  -7.551   2.316  1.00 80.14           H  
ATOM   2782  CA  GLU A 176     -11.411  -6.360   0.566  1.00 80.14           C  
ATOM   2783  HA  GLU A 176     -11.734  -6.706  -0.416  1.00 80.14           H  
ATOM   2784  C   GLU A 176     -10.158  -5.498   0.371  1.00 80.14           C  
ATOM   2785  CB  GLU A 176     -12.494  -5.458   1.155  1.00 80.14           C  
ATOM   2786  HB2 GLU A 176     -12.167  -5.129   2.141  1.00 80.14           H  
ATOM   2787  HB3 GLU A 176     -12.593  -4.581   0.514  1.00 80.14           H  
ATOM   2788  O   GLU A 176     -10.043  -4.781  -0.621  1.00 80.14           O  
ATOM   2789  CG  GLU A 176     -13.867  -6.128   1.273  1.00 80.14           C  
ATOM   2790  HG2 GLU A 176     -13.797  -6.978   1.951  1.00 80.14           H  
ATOM   2791  HG3 GLU A 176     -14.164  -6.492   0.289  1.00 80.14           H  
ATOM   2792  CD  GLU A 176     -14.921  -5.145   1.802  1.00 80.14           C  
ATOM   2793  OE1 GLU A 176     -16.111  -5.515   1.750  1.00 80.14           O  
ATOM   2794  OE2 GLU A 176     -14.518  -4.041   2.262  1.00 80.14           O  
ATOM   2795  N   LEU A 177      -9.204  -5.560   1.306  1.00 86.30           N  
ATOM   2796  H   LEU A 177      -9.317  -6.218   2.064  1.00 86.30           H  
ATOM   2797  CA  LEU A 177      -7.966  -4.789   1.230  1.00 86.30           C  
ATOM   2798  HA  LEU A 177      -8.177  -3.853   0.714  1.00 86.30           H  
ATOM   2799  C   LEU A 177      -6.882  -5.492   0.407  1.00 86.30           C  
ATOM   2800  CB  LEU A 177      -7.467  -4.449   2.641  1.00 86.30           C  
ATOM   2801  HB2 LEU A 177      -7.349  -5.373   3.207  1.00 86.30           H  
ATOM   2802  HB3 LEU A 177      -6.485  -3.986   2.542  1.00 86.30           H  
ATOM   2803  O   LEU A 177      -5.927  -4.839  -0.015  1.00 86.30           O  
ATOM   2804  CG  LEU A 177      -8.358  -3.481   3.438  1.00 86.30           C  
ATOM   2805  HG  LEU A 177      -9.347  -3.915   3.587  1.00 86.30           H  
ATOM   2806  CD1 LEU A 177      -7.718  -3.224   4.802  1.00 86.30           C  
ATOM   2807 HD11 LEU A 177      -7.572  -4.171   5.322  1.00 86.30           H  
ATOM   2808 HD12 LEU A 177      -8.369  -2.600   5.414  1.00 86.30           H  
ATOM   2809 HD13 LEU A 177      -6.753  -2.732   4.683  1.00 86.30           H  
ATOM   2810  CD2 LEU A 177      -8.491  -2.133   2.726  1.00 86.30           C  
ATOM   2811 HD21 LEU A 177      -9.141  -2.229   1.857  1.00 86.30           H  
ATOM   2812 HD22 LEU A 177      -8.906  -1.386   3.403  1.00 86.30           H  
ATOM   2813 HD23 LEU A 177      -7.503  -1.799   2.409  1.00 86.30           H  
ATOM   2814  N   ILE A 178      -7.017  -6.796   0.142  1.00 88.89           N  
ATOM   2815  H   ILE A 178      -7.841  -7.256   0.502  1.00 88.89           H  
ATOM   2816  CA  ILE A 178      -6.025  -7.606  -0.585  1.00 88.89           C  
ATOM   2817  HA  ILE A 178      -5.145  -7.694   0.052  1.00 88.89           H  
ATOM   2818  C   ILE A 178      -5.528  -6.950  -1.884  1.00 88.89           C  
ATOM   2819  CB  ILE A 178      -6.587  -9.023  -0.844  1.00 88.89           C  
ATOM   2820  HB  ILE A 178      -7.600  -8.923  -1.233  1.00 88.89           H  
ATOM   2821  O   ILE A 178      -4.313  -6.946  -2.091  1.00 88.89           O  
ATOM   2822  CG1 ILE A 178      -6.706  -9.842   0.459  1.00 88.89           C  
ATOM   2823 HG12 ILE A 178      -7.266 -10.753   0.248  1.00 88.89           H  
ATOM   2824 HG13 ILE A 178      -7.287  -9.267   1.180  1.00 88.89           H  
ATOM   2825  CG2 ILE A 178      -5.807  -9.802  -1.916  1.00 88.89           C  
ATOM   2826 HG21 ILE A 178      -6.263 -10.787  -2.017  1.00 88.89           H  
ATOM   2827 HG22 ILE A 178      -5.879  -9.306  -2.884  1.00 88.89           H  
ATOM   2828 HG23 ILE A 178      -4.757  -9.887  -1.634  1.00 88.89           H  
ATOM   2829  CD1 ILE A 178      -5.388 -10.235   1.135  1.00 88.89           C  
ATOM   2830 HD11 ILE A 178      -4.823 -10.918   0.501  1.00 88.89           H  
ATOM   2831 HD12 ILE A 178      -4.791  -9.351   1.362  1.00 88.89           H  
ATOM   2832 HD13 ILE A 178      -5.615 -10.733   2.077  1.00 88.89           H  
ATOM   2833  N   PRO A 179      -6.386  -6.376  -2.754  1.00 88.28           N  
ATOM   2834  CA  PRO A 179      -5.919  -5.715  -3.971  1.00 88.28           C  
ATOM   2835  HA  PRO A 179      -5.419  -6.448  -4.605  1.00 88.28           H  
ATOM   2836  C   PRO A 179      -4.953  -4.559  -3.692  1.00 88.28           C  
ATOM   2837  CB  PRO A 179      -7.189  -5.225  -4.671  1.00 88.28           C  
ATOM   2838  HB2 PRO A 179      -7.091  -5.236  -5.756  1.00 88.28           H  
ATOM   2839  HB3 PRO A 179      -7.444  -4.229  -4.310  1.00 88.28           H  
ATOM   2840  O   PRO A 179      -3.995  -4.370  -4.436  1.00 88.28           O  
ATOM   2841  CG  PRO A 179      -8.265  -6.184  -4.179  1.00 88.28           C  
ATOM   2842  HG2 PRO A 179      -8.199  -7.130  -4.717  1.00 88.28           H  
ATOM   2843  HG3 PRO A 179      -9.263  -5.754  -4.257  1.00 88.28           H  
ATOM   2844  CD  PRO A 179      -7.845  -6.381  -2.729  1.00 88.28           C  
ATOM   2845  HD2 PRO A 179      -8.195  -5.536  -2.136  1.00 88.28           H  
ATOM   2846  HD3 PRO A 179      -8.269  -7.309  -2.347  1.00 88.28           H  
ATOM   2847  N   TYR A 180      -5.144  -3.831  -2.591  1.00 86.66           N  
ATOM   2848  H   TYR A 180      -5.903  -4.070  -1.970  1.00 86.66           H  
ATOM   2849  CA  TYR A 180      -4.270  -2.729  -2.204  1.00 86.66           C  
ATOM   2850  HA  TYR A 180      -4.013  -2.157  -3.096  1.00 86.66           H  
ATOM   2851  C   TYR A 180      -2.966  -3.197  -1.555  1.00 86.66           C  
ATOM   2852  CB  TYR A 180      -4.991  -1.795  -1.247  1.00 86.66           C  
ATOM   2853  HB2 TYR A 180      -4.283  -0.989  -1.058  1.00 86.66           H  
ATOM   2854  HB3 TYR A 180      -5.189  -2.304  -0.304  1.00 86.66           H  
ATOM   2855  O   TYR A 180      -1.917  -2.611  -1.813  1.00 86.66           O  
ATOM   2856  CG  TYR A 180      -6.274  -1.183  -1.768  1.00 86.66           C  
ATOM   2857  CD1 TYR A 180      -6.224   0.009  -2.516  1.00 86.66           C  
ATOM   2858  HD1 TYR A 180      -5.272   0.465  -2.749  1.00 86.66           H  
ATOM   2859  CD2 TYR A 180      -7.515  -1.778  -1.475  1.00 86.66           C  
ATOM   2860  HD2 TYR A 180      -7.556  -2.700  -0.914  1.00 86.66           H  
ATOM   2861  CE1 TYR A 180      -7.414   0.622  -2.948  1.00 86.66           C  
ATOM   2862  HE1 TYR A 180      -7.376   1.540  -3.515  1.00 86.66           H  
ATOM   2863  CE2 TYR A 180      -8.707  -1.177  -1.916  1.00 86.66           C  
ATOM   2864  HE2 TYR A 180      -9.664  -1.628  -1.699  1.00 86.66           H  
ATOM   2865  OH  TYR A 180      -9.812   0.618  -3.055  1.00 86.66           O  
ATOM   2866  HH  TYR A 180      -9.662   1.473  -3.464  1.00 86.66           H  
ATOM   2867  CZ  TYR A 180      -8.659   0.029  -2.646  1.00 86.66           C  
ATOM   2868  N   PHE A 181      -3.000  -4.273  -0.762  1.00 91.46           N  
ATOM   2869  H   PHE A 181      -3.897  -4.679  -0.538  1.00 91.46           H  
ATOM   2870  CA  PHE A 181      -1.775  -4.938  -0.300  1.00 91.46           C  
ATOM   2871  HA  PHE A 181      -1.158  -4.228   0.252  1.00 91.46           H  
ATOM   2872  C   PHE A 181      -0.944  -5.428  -1.492  1.00 91.46           C  
ATOM   2873  CB  PHE A 181      -2.123  -6.119   0.618  1.00 91.46           C  
ATOM   2874  HB2 PHE A 181      -1.259  -6.782   0.667  1.00 91.46           H  
ATOM   2875  HB3 PHE A 181      -2.943  -6.688   0.181  1.00 91.46           H  
ATOM   2876  O   PHE A 181       0.275  -5.270  -1.514  1.00 91.46           O  
ATOM   2877  CG  PHE A 181      -2.481  -5.741   2.039  1.00 91.46           C  
ATOM   2878  CD1 PHE A 181      -1.465  -5.566   2.994  1.00 91.46           C  
ATOM   2879  HD1 PHE A 181      -0.427  -5.672   2.716  1.00 91.46           H  
ATOM   2880  CD2 PHE A 181      -3.821  -5.595   2.432  1.00 91.46           C  
ATOM   2881  HD2 PHE A 181      -4.615  -5.797   1.728  1.00 91.46           H  
ATOM   2882  CE1 PHE A 181      -1.783  -5.214   4.313  1.00 91.46           C  
ATOM   2883  HE1 PHE A 181      -0.995  -5.081   5.040  1.00 91.46           H  
ATOM   2884  CE2 PHE A 181      -4.140  -5.217   3.748  1.00 91.46           C  
ATOM   2885  HE2 PHE A 181      -5.169  -5.109   4.058  1.00 91.46           H  
ATOM   2886  CZ  PHE A 181      -3.119  -5.009   4.685  1.00 91.46           C  
ATOM   2887  HZ  PHE A 181      -3.356  -4.710   5.695  1.00 91.46           H  
ATOM   2888  N   LEU A 182      -1.605  -5.986  -2.510  1.00 93.17           N  
ATOM   2889  H   LEU A 182      -2.603  -6.113  -2.422  1.00 93.17           H  
ATOM   2890  CA  LEU A 182      -0.947  -6.449  -3.727  1.00 93.17           C  
ATOM   2891  HA  LEU A 182      -0.109  -7.077  -3.426  1.00 93.17           H  
ATOM   2892  C   LEU A 182      -0.375  -5.287  -4.544  1.00 93.17           C  
ATOM   2893  CB  LEU A 182      -1.955  -7.273  -4.544  1.00 93.17           C  
ATOM   2894  HB2 LEU A 182      -2.644  -6.598  -5.050  1.00 93.17           H  
ATOM   2895  HB3 LEU A 182      -2.538  -7.903  -3.872  1.00 93.17           H  
ATOM   2896  O   LEU A 182       0.761  -5.371  -5.008  1.00 93.17           O  
ATOM   2897  CG  LEU A 182      -1.273  -8.173  -5.580  1.00 93.17           C  
ATOM   2898  HG  LEU A 182      -0.637  -7.577  -6.235  1.00 93.17           H  
ATOM   2899  CD1 LEU A 182      -0.420  -9.234  -4.886  1.00 93.17           C  
ATOM   2900 HD11 LEU A 182      -0.282 -10.079  -5.561  1.00 93.17           H  
ATOM   2901 HD12 LEU A 182       0.553  -8.818  -4.625  1.00 93.17           H  
ATOM   2902 HD13 LEU A 182      -0.921  -9.596  -3.988  1.00 93.17           H  
ATOM   2903  CD2 LEU A 182      -2.320  -8.896  -6.428  1.00 93.17           C  
ATOM   2904 HD21 LEU A 182      -1.833  -9.354  -7.289  1.00 93.17           H  
ATOM   2905 HD22 LEU A 182      -3.061  -8.186  -6.796  1.00 93.17           H  
ATOM   2906 HD23 LEU A 182      -2.832  -9.654  -5.835  1.00 93.17           H  
ATOM   2907  N   LEU A 183      -1.138  -4.197  -4.671  1.00 90.11           N  
ATOM   2908  H   LEU A 183      -2.085  -4.230  -4.322  1.00 90.11           H  
ATOM   2909  CA  LEU A 183      -0.698  -2.967  -5.323  1.00 90.11           C  
ATOM   2910  HA  LEU A 183      -0.437  -3.203  -6.354  1.00 90.11           H  
ATOM   2911  C   LEU A 183       0.560  -2.433  -4.648  1.00 90.11           C  
ATOM   2912  CB  LEU A 183      -1.844  -1.936  -5.296  1.00 90.11           C  
ATOM   2913  HB2 LEU A 183      -2.082  -1.710  -4.257  1.00 90.11           H  
ATOM   2914  HB3 LEU A 183      -2.734  -2.376  -5.747  1.00 90.11           H  
ATOM   2915  O   LEU A 183       1.549  -2.207  -5.334  1.00 90.11           O  
ATOM   2916  CG  LEU A 183      -1.544  -0.607  -6.010  1.00 90.11           C  
ATOM   2917  HG  LEU A 183      -0.669  -0.137  -5.560  1.00 90.11           H  
ATOM   2918  CD1 LEU A 183      -1.308  -0.775  -7.506  1.00 90.11           C  
ATOM   2919 HD11 LEU A 183      -2.204  -1.160  -7.993  1.00 90.11           H  
ATOM   2920 HD12 LEU A 183      -0.479  -1.466  -7.658  1.00 90.11           H  
ATOM   2921 HD13 LEU A 183      -1.050   0.186  -7.950  1.00 90.11           H  
ATOM   2922  CD2 LEU A 183      -2.738   0.326  -5.851  1.00 90.11           C  
ATOM   2923 HD21 LEU A 183      -2.538   1.265  -6.369  1.00 90.11           H  
ATOM   2924 HD22 LEU A 183      -2.914   0.523  -4.793  1.00 90.11           H  
ATOM   2925 HD23 LEU A 183      -3.630  -0.125  -6.285  1.00 90.11           H  
ATOM   2926  N   PHE A 184       0.541  -2.322  -3.315  1.00 92.18           N  
ATOM   2927  H   PHE A 184      -0.320  -2.540  -2.834  1.00 92.18           H  
ATOM   2928  CA  PHE A 184       1.677  -1.889  -2.504  1.00 92.18           C  
ATOM   2929  HA  PHE A 184       1.941  -0.869  -2.784  1.00 92.18           H  
ATOM   2930  C   PHE A 184       2.911  -2.782  -2.698  1.00 92.18           C  
ATOM   2931  CB  PHE A 184       1.265  -1.843  -1.034  1.00 92.18           C  
ATOM   2932  HB2 PHE A 184       0.447  -1.132  -0.924  1.00 92.18           H  
ATOM   2933  HB3 PHE A 184       0.903  -2.822  -0.718  1.00 92.18           H  
ATOM   2934  O   PHE A 184       4.013  -2.287  -2.950  1.00 92.18           O  
ATOM   2935  CG  PHE A 184       2.412  -1.421  -0.145  1.00 92.18           C  
ATOM   2936  CD1 PHE A 184       3.141  -2.386   0.571  1.00 92.18           C  
ATOM   2937  HD1 PHE A 184       2.870  -3.429   0.495  1.00 92.18           H  
ATOM   2938  CD2 PHE A 184       2.810  -0.074  -0.108  1.00 92.18           C  
ATOM   2939  HD2 PHE A 184       2.282   0.669  -0.688  1.00 92.18           H  
ATOM   2940  CE1 PHE A 184       4.231  -2.006   1.369  1.00 92.18           C  
ATOM   2941  HE1 PHE A 184       4.780  -2.744   1.934  1.00 92.18           H  
ATOM   2942  CE2 PHE A 184       3.924   0.301   0.656  1.00 92.18           C  
ATOM   2943  HE2 PHE A 184       4.255   1.328   0.643  1.00 92.18           H  
ATOM   2944  CZ  PHE A 184       4.626  -0.660   1.405  1.00 92.18           C  
ATOM   2945  HZ  PHE A 184       5.490  -0.373   1.986  1.00 92.18           H  
ATOM   2946  N   LEU A 185       2.724  -4.104  -2.648  1.00 93.95           N  
ATOM   2947  H   LEU A 185       1.802  -4.451  -2.425  1.00 93.95           H  
ATOM   2948  CA  LEU A 185       3.808  -5.067  -2.829  1.00 93.95           C  
ATOM   2949  HA  LEU A 185       4.570  -4.842  -2.083  1.00 93.95           H  
ATOM   2950  C   LEU A 185       4.463  -4.950  -4.216  1.00 93.95           C  
ATOM   2951  CB  LEU A 185       3.250  -6.481  -2.573  1.00 93.95           C  
ATOM   2952  HB2 LEU A 185       2.482  -6.697  -3.316  1.00 93.95           H  
ATOM   2953  HB3 LEU A 185       2.776  -6.492  -1.591  1.00 93.95           H  
ATOM   2954  O   LEU A 185       5.673  -5.126  -4.346  1.00 93.95           O  
ATOM   2955  CG  LEU A 185       4.306  -7.600  -2.620  1.00 93.95           C  
ATOM   2956  HG  LEU A 185       4.714  -7.669  -3.629  1.00 93.95           H  
ATOM   2957  CD1 LEU A 185       5.445  -7.356  -1.633  1.00 93.95           C  
ATOM   2958 HD11 LEU A 185       6.009  -6.488  -1.976  1.00 93.95           H  
ATOM   2959 HD12 LEU A 185       6.123  -8.208  -1.625  1.00 93.95           H  
ATOM   2960 HD13 LEU A 185       5.058  -7.181  -0.629  1.00 93.95           H  
ATOM   2961  CD2 LEU A 185       3.680  -8.946  -2.266  1.00 93.95           C  
ATOM   2962 HD21 LEU A 185       2.802  -9.121  -2.886  1.00 93.95           H  
ATOM   2963 HD22 LEU A 185       3.401  -8.951  -1.212  1.00 93.95           H  
ATOM   2964 HD23 LEU A 185       4.406  -9.740  -2.438  1.00 93.95           H  
ATOM   2965  N   LEU A 186       3.679  -4.622  -5.244  1.00 93.67           N  
ATOM   2966  H   LEU A 186       2.693  -4.498  -5.062  1.00 93.67           H  
ATOM   2967  CA  LEU A 186       4.129  -4.527  -6.633  1.00 93.67           C  
ATOM   2968  HA  LEU A 186       5.041  -5.114  -6.744  1.00 93.67           H  
ATOM   2969  C   LEU A 186       4.526  -3.114  -7.075  1.00 93.67           C  
ATOM   2970  CB  LEU A 186       3.049  -5.129  -7.545  1.00 93.67           C  
ATOM   2971  HB2 LEU A 186       3.292  -4.917  -8.586  1.00 93.67           H  
ATOM   2972  HB3 LEU A 186       2.097  -4.646  -7.325  1.00 93.67           H  
ATOM   2973  O   LEU A 186       4.915  -2.945  -8.224  1.00 93.67           O  
ATOM   2974  CG  LEU A 186       2.902  -6.650  -7.387  1.00 93.67           C  
ATOM   2975  HG  LEU A 186       2.719  -6.910  -6.344  1.00 93.67           H  
ATOM   2976  CD1 LEU A 186       1.720  -7.142  -8.215  1.00 93.67           C  
ATOM   2977 HD11 LEU A 186       0.827  -6.636  -7.849  1.00 93.67           H  
ATOM   2978 HD12 LEU A 186       1.590  -8.217  -8.088  1.00 93.67           H  
ATOM   2979 HD13 LEU A 186       1.868  -6.906  -9.269  1.00 93.67           H  
ATOM   2980  CD2 LEU A 186       4.146  -7.394  -7.869  1.00 93.67           C  
ATOM   2981 HD21 LEU A 186       4.424  -7.064  -8.871  1.00 93.67           H  
ATOM   2982 HD22 LEU A 186       4.977  -7.233  -7.182  1.00 93.67           H  
ATOM   2983 HD23 LEU A 186       3.915  -8.459  -7.893  1.00 93.67           H  
ATOM   2984  N   THR A 187       4.487  -2.109  -6.202  1.00 88.12           N  
ATOM   2985  H   THR A 187       4.131  -2.307  -5.278  1.00 88.12           H  
ATOM   2986  CA  THR A 187       4.758  -0.697  -6.551  1.00 88.12           C  
ATOM   2987  HA  THR A 187       3.948  -0.321  -7.176  1.00 88.12           H  
ATOM   2988  C   THR A 187       6.061  -0.482  -7.315  1.00 88.12           C  
ATOM   2989  CB  THR A 187       4.843   0.173  -5.296  1.00 88.12           C  
ATOM   2990  HB  THR A 187       5.188   1.170  -5.573  1.00 88.12           H  
ATOM   2991  O   THR A 187       6.078   0.185  -8.346  1.00 88.12           O  
ATOM   2992  CG2 THR A 187       3.498   0.308  -4.631  1.00 88.12           C  
ATOM   2993 HG21 THR A 187       2.826   0.868  -5.281  1.00 88.12           H  
ATOM   2994 HG22 THR A 187       3.073  -0.687  -4.497  1.00 88.12           H  
ATOM   2995 HG23 THR A 187       3.620   0.780  -3.656  1.00 88.12           H  
ATOM   2996  OG1 THR A 187       5.722  -0.390  -4.347  1.00 88.12           O  
ATOM   2997  HG1 THR A 187       5.203  -0.932  -3.748  1.00 88.12           H  
ATOM   2998  N   ALA A 188       7.162  -1.077  -6.847  1.00 87.30           N  
ATOM   2999  H   ALA A 188       7.095  -1.532  -5.948  1.00 87.30           H  
ATOM   3000  CA  ALA A 188       8.458  -0.967  -7.511  1.00 87.30           C  
ATOM   3001  HA  ALA A 188       8.682   0.091  -7.645  1.00 87.30           H  
ATOM   3002  C   ALA A 188       8.455  -1.604  -8.910  1.00 87.30           C  
ATOM   3003  CB  ALA A 188       9.533  -1.580  -6.607  1.00 87.30           C  
ATOM   3004  HB1 ALA A 188       9.551  -1.060  -5.650  1.00 87.30           H  
ATOM   3005  HB2 ALA A 188      10.509  -1.486  -7.083  1.00 87.30           H  
ATOM   3006  HB3 ALA A 188       9.323  -2.636  -6.440  1.00 87.30           H  
ATOM   3007  O   ALA A 188       9.075  -1.063  -9.818  1.00 87.30           O  
ATOM   3008  N   PHE A 189       7.728  -2.709  -9.083  1.00 90.91           N  
ATOM   3009  H   PHE A 189       7.150  -3.024  -8.317  1.00 90.91           H  
ATOM   3010  CA  PHE A 189       7.556  -3.375 -10.371  1.00 90.91           C  
ATOM   3011  HA  PHE A 189       8.522  -3.444 -10.872  1.00 90.91           H  
ATOM   3012  C   PHE A 189       6.635  -2.578 -11.304  1.00 90.91           C  
ATOM   3013  CB  PHE A 189       7.038  -4.798 -10.123  1.00 90.91           C  
ATOM   3014  HB2 PHE A 189       7.844  -5.389  -9.688  1.00 90.91           H  
ATOM   3015  HB3 PHE A 189       6.225  -4.773  -9.397  1.00 90.91           H  
ATOM   3016  O   PHE A 189       6.946  -2.447 -12.476  1.00 90.91           O  
ATOM   3017  CG  PHE A 189       6.541  -5.492 -11.372  1.00 90.91           C  
ATOM   3018  CD1 PHE A 189       5.162  -5.694 -11.566  1.00 90.91           C  
ATOM   3019  HD1 PHE A 189       4.452  -5.371 -10.820  1.00 90.91           H  
ATOM   3020  CD2 PHE A 189       7.452  -5.872 -12.371  1.00 90.91           C  
ATOM   3021  HD2 PHE A 189       8.509  -5.697 -12.235  1.00 90.91           H  
ATOM   3022  CE1 PHE A 189       4.706  -6.300 -12.747  1.00 90.91           C  
ATOM   3023  HE1 PHE A 189       3.648  -6.450 -12.901  1.00 90.91           H  
ATOM   3024  CE2 PHE A 189       6.985  -6.433 -13.570  1.00 90.91           C  
ATOM   3025  HE2 PHE A 189       7.672  -6.649 -14.375  1.00 90.91           H  
ATOM   3026  CZ  PHE A 189       5.615  -6.668 -13.750  1.00 90.91           C  
ATOM   3027  HZ  PHE A 189       5.261  -7.095 -14.676  1.00 90.91           H  
ATOM   3028  N   LEU A 190       5.557  -1.983 -10.789  1.00 86.54           N  
ATOM   3029  H   LEU A 190       5.361  -2.142  -9.811  1.00 86.54           H  
ATOM   3030  CA  LEU A 190       4.588  -1.172 -11.543  1.00 86.54           C  
ATOM   3031  HA  LEU A 190       4.223  -1.748 -12.393  1.00 86.54           H  
ATOM   3032  C   LEU A 190       5.165   0.127 -12.121  1.00 86.54           C  
ATOM   3033  CB  LEU A 190       3.416  -0.841 -10.611  1.00 86.54           C  
ATOM   3034  HB2 LEU A 190       2.841  -0.017 -11.032  1.00 86.54           H  
ATOM   3035  HB3 LEU A 190       3.811  -0.506  -9.652  1.00 86.54           H  
ATOM   3036  O   LEU A 190       4.590   0.723 -13.029  1.00 86.54           O  
ATOM   3037  CG  LEU A 190       2.477  -2.033 -10.398  1.00 86.54           C  
ATOM   3038  HG  LEU A 190       3.041  -2.933 -10.154  1.00 86.54           H  
ATOM   3039  CD1 LEU A 190       1.526  -1.731  -9.251  1.00 86.54           C  
ATOM   3040 HD11 LEU A 190       2.091  -1.552  -8.336  1.00 86.54           H  
ATOM   3041 HD12 LEU A 190       0.931  -0.850  -9.490  1.00 86.54           H  
ATOM   3042 HD13 LEU A 190       0.872  -2.589  -9.092  1.00 86.54           H  
ATOM   3043  CD2 LEU A 190       1.634  -2.288 -11.641  1.00 86.54           C  
ATOM   3044 HD21 LEU A 190       1.208  -1.352 -12.002  1.00 86.54           H  
ATOM   3045 HD22 LEU A 190       2.249  -2.716 -12.434  1.00 86.54           H  
ATOM   3046 HD23 LEU A 190       0.812  -2.960 -11.394  1.00 86.54           H  
ATOM   3047  N   ARG A 191       6.312   0.575 -11.602  1.00 80.05           N  
ATOM   3048  H   ARG A 191       6.699   0.071 -10.816  1.00 80.05           H  
ATOM   3049  CA  ARG A 191       7.088   1.661 -12.213  1.00 80.05           C  
ATOM   3050  HA  ARG A 191       6.413   2.461 -12.518  1.00 80.05           H  
ATOM   3051  C   ARG A 191       7.795   1.226 -13.494  1.00 80.05           C  
ATOM   3052  CB  ARG A 191       8.111   2.214 -11.215  1.00 80.05           C  
ATOM   3053  HB2 ARG A 191       8.787   2.883 -11.746  1.00 80.05           H  
ATOM   3054  HB3 ARG A 191       8.700   1.394 -10.805  1.00 80.05           H  
ATOM   3055  O   ARG A 191       8.194   2.089 -14.271  1.00 80.05           O  
ATOM   3056  CG  ARG A 191       7.446   3.011 -10.085  1.00 80.05           C  
ATOM   3057  HG2 ARG A 191       6.821   3.789 -10.523  1.00 80.05           H  
ATOM   3058  HG3 ARG A 191       6.816   2.362  -9.478  1.00 80.05           H  
ATOM   3059  CD  ARG A 191       8.502   3.685  -9.201  1.00 80.05           C  
ATOM   3060  HD2 ARG A 191       8.000   4.351  -8.500  1.00 80.05           H  
ATOM   3061  HD3 ARG A 191       9.156   4.290  -9.830  1.00 80.05           H  
ATOM   3062  NE  ARG A 191       9.292   2.698  -8.446  1.00 80.05           N  
ATOM   3063  HE  ARG A 191       8.910   1.764  -8.396  1.00 80.05           H  
ATOM   3064  NH1 ARG A 191      11.085   4.064  -7.930  1.00 80.05           N  
ATOM   3065 HH11 ARG A 191      10.801   4.797  -8.564  1.00 80.05           H  
ATOM   3066 HH12 ARG A 191      11.976   4.212  -7.477  1.00 80.05           H  
ATOM   3067  NH2 ARG A 191      10.984   2.010  -7.087  1.00 80.05           N  
ATOM   3068 HH21 ARG A 191      10.553   1.101  -6.995  1.00 80.05           H  
ATOM   3069 HH22 ARG A 191      11.839   2.227  -6.595  1.00 80.05           H  
ATOM   3070  CZ  ARG A 191      10.442   2.932  -7.835  1.00 80.05           C  
ATOM   3071  N   LEU A 192       7.975  -0.079 -13.705  1.00 82.79           N  
ATOM   3072  H   LEU A 192       7.556  -0.750 -13.077  1.00 82.79           H  
ATOM   3073  CA  LEU A 192       8.617  -0.574 -14.909  1.00 82.79           C  
ATOM   3074  HA  LEU A 192       9.503   0.047 -15.039  1.00 82.79           H  
ATOM   3075  C   LEU A 192       7.683  -0.411 -16.109  1.00 82.79           C  
ATOM   3076  CB  LEU A 192       9.100  -2.024 -14.787  1.00 82.79           C  
ATOM   3077  HB2 LEU A 192       8.241  -2.676 -14.628  1.00 82.79           H  
ATOM   3078  HB3 LEU A 192       9.552  -2.315 -15.736  1.00 82.79           H  
ATOM   3079  O   LEU A 192       6.486  -0.700 -15.990  1.00 82.79           O  
ATOM   3080  CG  LEU A 192      10.130  -2.247 -13.670  1.00 82.79           C  
ATOM   3081  HG  LEU A 192       9.692  -1.991 -12.705  1.00 82.79           H  
ATOM   3082  CD1 LEU A 192      10.520  -3.721 -13.646  1.00 82.79           C  
ATOM   3083 HD11 LEU A 192       9.620  -4.336 -13.605  1.00 82.79           H  
ATOM   3084 HD12 LEU A 192      11.147  -3.925 -12.778  1.00 82.79           H  
ATOM   3085 HD13 LEU A 192      11.071  -3.957 -14.557  1.00 82.79           H  
ATOM   3086  CD2 LEU A 192      11.410  -1.431 -13.873  1.00 82.79           C  
ATOM   3087 HD21 LEU A 192      12.153  -1.721 -13.131  1.00 82.79           H  
ATOM   3088 HD22 LEU A 192      11.203  -0.369 -13.745  1.00 82.79           H  
ATOM   3089 HD23 LEU A 192      11.812  -1.606 -14.871  1.00 82.79           H  
ATOM   3090  N   PRO A 193       8.231  -0.008 -17.261  1.00 76.71           N  
ATOM   3091  CA  PRO A 193       7.480   0.195 -18.485  1.00 76.71           C  
ATOM   3092  HA  PRO A 193       6.869   1.089 -18.357  1.00 76.71           H  
ATOM   3093  C   PRO A 193       6.549  -1.000 -18.829  1.00 76.71           C  
ATOM   3094  CB  PRO A 193       8.603   0.476 -19.515  1.00 76.71           C  
ATOM   3095  HB2 PRO A 193       8.979  -0.456 -19.937  1.00 76.71           H  
ATOM   3096  HB3 PRO A 193       8.351   1.181 -20.307  1.00 76.71           H  
ATOM   3097  O   PRO A 193       5.334  -0.858 -18.975  1.00 76.71           O  
ATOM   3098  CG  PRO A 193       9.713   1.132 -18.734  1.00 76.71           C  
ATOM   3099  HG2 PRO A 193      10.681   1.016 -19.222  1.00 76.71           H  
ATOM   3100  HG3 PRO A 193       9.479   2.181 -18.557  1.00 76.71           H  
ATOM   3101  CD  PRO A 193       9.635   0.358 -17.443  1.00 76.71           C  
ATOM   3102  HD2 PRO A 193      10.006   1.010 -16.652  1.00 76.71           H  
ATOM   3103  HD3 PRO A 193      10.240  -0.546 -17.517  1.00 76.71           H  
ATOM   3104  N   GLU A 194       7.091  -2.215 -18.882  1.00 82.50           N  
ATOM   3105  H   GLU A 194       8.091  -2.287 -18.753  1.00 82.50           H  
ATOM   3106  CA  GLU A 194       6.399  -3.429 -19.340  1.00 82.50           C  
ATOM   3107  HA  GLU A 194       5.825  -3.186 -20.234  1.00 82.50           H  
ATOM   3108  C   GLU A 194       5.402  -3.997 -18.314  1.00 82.50           C  
ATOM   3109  CB  GLU A 194       7.435  -4.507 -19.716  1.00 82.50           C  
ATOM   3110  HB2 GLU A 194       7.977  -4.823 -18.824  1.00 82.50           H  
ATOM   3111  HB3 GLU A 194       6.889  -5.377 -20.081  1.00 82.50           H  
ATOM   3112  O   GLU A 194       4.651  -4.929 -18.607  1.00 82.50           O  
ATOM   3113  CG  GLU A 194       8.433  -4.103 -20.819  1.00 82.50           C  
ATOM   3114  HG2 GLU A 194       8.893  -5.015 -21.197  1.00 82.50           H  
ATOM   3115  HG3 GLU A 194       7.875  -3.655 -21.642  1.00 82.50           H  
ATOM   3116  CD  GLU A 194       9.560  -3.149 -20.374  1.00 82.50           C  
ATOM   3117  OE1 GLU A 194      10.242  -2.620 -21.276  1.00 82.50           O  
ATOM   3118  OE2 GLU A 194       9.712  -2.916 -19.150  1.00 82.50           O  
ATOM   3119  N   SER A 195       5.368  -3.452 -17.097  1.00 87.37           N  
ATOM   3120  H   SER A 195       5.924  -2.623 -16.939  1.00 87.37           H  
ATOM   3121  CA  SER A 195       4.657  -4.050 -15.963  1.00 87.37           C  
ATOM   3122  HA  SER A 195       5.074  -5.043 -15.798  1.00 87.37           H  
ATOM   3123  C   SER A 195       3.152  -4.222 -16.187  1.00 87.37           C  
ATOM   3124  CB  SER A 195       4.908  -3.217 -14.712  1.00 87.37           C  
ATOM   3125  HB2 SER A 195       4.444  -3.702 -13.854  1.00 87.37           H  
ATOM   3126  HB3 SER A 195       5.985  -3.157 -14.549  1.00 87.37           H  
ATOM   3127  O   SER A 195       2.581  -5.243 -15.792  1.00 87.37           O  
ATOM   3128  OG  SER A 195       4.375  -1.918 -14.860  1.00 87.37           O  
ATOM   3129  HG  SER A 195       5.051  -1.351 -15.240  1.00 87.37           H  
ATOM   3130  N   TYR A 196       2.507  -3.268 -16.863  1.00 83.81           N  
ATOM   3131  H   TYR A 196       3.028  -2.435 -17.097  1.00 83.81           H  
ATOM   3132  CA  TYR A 196       1.066  -3.296 -17.116  1.00 83.81           C  
ATOM   3133  HA  TYR A 196       0.556  -3.487 -16.172  1.00 83.81           H  
ATOM   3134  C   TYR A 196       0.655  -4.408 -18.082  1.00 83.81           C  
ATOM   3135  CB  TYR A 196       0.604  -1.932 -17.641  1.00 83.81           C  
ATOM   3136  HB2 TYR A 196       1.119  -1.709 -18.576  1.00 83.81           H  
ATOM   3137  HB3 TYR A 196      -0.464  -1.978 -17.855  1.00 83.81           H  
ATOM   3138  O   TYR A 196      -0.345  -5.081 -17.833  1.00 83.81           O  
ATOM   3139  CG  TYR A 196       0.843  -0.815 -16.651  1.00 83.81           C  
ATOM   3140  CD1 TYR A 196       0.066  -0.751 -15.481  1.00 83.81           C  
ATOM   3141  HD1 TYR A 196      -0.716  -1.478 -15.316  1.00 83.81           H  
ATOM   3142  CD2 TYR A 196       1.900   0.094 -16.848  1.00 83.81           C  
ATOM   3143  HD2 TYR A 196       2.517   0.032 -17.732  1.00 83.81           H  
ATOM   3144  CE1 TYR A 196       0.356   0.217 -14.501  1.00 83.81           C  
ATOM   3145  HE1 TYR A 196      -0.164   0.247 -13.555  1.00 83.81           H  
ATOM   3146  CE2 TYR A 196       2.190   1.058 -15.866  1.00 83.81           C  
ATOM   3147  HE2 TYR A 196       3.031   1.723 -15.997  1.00 83.81           H  
ATOM   3148  OH  TYR A 196       1.743   1.984 -13.703  1.00 83.81           O  
ATOM   3149  HH  TYR A 196       2.656   2.265 -13.797  1.00 83.81           H  
ATOM   3150  CZ  TYR A 196       1.418   1.116 -14.690  1.00 83.81           C  
ATOM   3151  N   GLU A 197       1.429  -4.644 -19.146  1.00 86.89           N  
ATOM   3152  H   GLU A 197       2.286  -4.118 -19.244  1.00 86.89           H  
ATOM   3153  CA  GLU A 197       1.186  -5.745 -20.092  1.00 86.89           C  
ATOM   3154  HA  GLU A 197       0.161  -5.685 -20.459  1.00 86.89           H  
ATOM   3155  C   GLU A 197       1.345  -7.094 -19.388  1.00 86.89           C  
ATOM   3156  CB  GLU A 197       2.140  -5.612 -21.294  1.00 86.89           C  
ATOM   3157  HB2 GLU A 197       1.964  -4.635 -21.743  1.00 86.89           H  
ATOM   3158  HB3 GLU A 197       3.175  -5.628 -20.951  1.00 86.89           H  
ATOM   3159  O   GLU A 197       0.502  -7.986 -19.523  1.00 86.89           O  
ATOM   3160  CG  GLU A 197       1.936  -6.671 -22.400  1.00 86.89           C  
ATOM   3161  HG2 GLU A 197       0.871  -6.743 -22.616  1.00 86.89           H  
ATOM   3162  HG3 GLU A 197       2.426  -6.309 -23.304  1.00 86.89           H  
ATOM   3163  CD  GLU A 197       2.505  -8.069 -22.077  1.00 86.89           C  
ATOM   3164  OE1 GLU A 197       1.869  -9.078 -22.465  1.00 86.89           O  
ATOM   3165  OE2 GLU A 197       3.554  -8.159 -21.403  1.00 86.89           O  
ATOM   3166  N   ILE A 198       2.376  -7.209 -18.552  1.00 90.99           N  
ATOM   3167  H   ILE A 198       3.057  -6.463 -18.544  1.00 90.99           H  
ATOM   3168  CA  ILE A 198       2.656  -8.421 -17.791  1.00 90.99           C  
ATOM   3169  HA  ILE A 198       2.702  -9.256 -18.491  1.00 90.99           H  
ATOM   3170  C   ILE A 198       1.526  -8.718 -16.803  1.00 90.99           C  
ATOM   3171  CB  ILE A 198       4.022  -8.276 -17.095  1.00 90.99           C  
ATOM   3172  HB  ILE A 198       3.997  -7.356 -16.512  1.00 90.99           H  
ATOM   3173  O   ILE A 198       1.112  -9.875 -16.689  1.00 90.99           O  
ATOM   3174  CG1 ILE A 198       5.178  -8.138 -18.108  1.00 90.99           C  
ATOM   3175 HG12 ILE A 198       4.943  -7.358 -18.832  1.00 90.99           H  
ATOM   3176 HG13 ILE A 198       6.069  -7.812 -17.570  1.00 90.99           H  
ATOM   3177  CG2 ILE A 198       4.286  -9.435 -16.121  1.00 90.99           C  
ATOM   3178 HG21 ILE A 198       4.183 -10.391 -16.635  1.00 90.99           H  
ATOM   3179 HG22 ILE A 198       5.290  -9.347 -15.706  1.00 90.99           H  
ATOM   3180 HG23 ILE A 198       3.565  -9.379 -15.306  1.00 90.99           H  
ATOM   3181  CD1 ILE A 198       5.518  -9.396 -18.910  1.00 90.99           C  
ATOM   3182 HD11 ILE A 198       6.231  -9.132 -19.691  1.00 90.99           H  
ATOM   3183 HD12 ILE A 198       4.625  -9.798 -19.389  1.00 90.99           H  
ATOM   3184 HD13 ILE A 198       5.974 -10.140 -18.257  1.00 90.99           H  
ATOM   3185  N   ILE A 199       1.003  -7.707 -16.102  1.00 91.07           N  
ATOM   3186  H   ILE A 199       1.403  -6.787 -16.223  1.00 91.07           H  
ATOM   3187  CA  ILE A 199      -0.133  -7.875 -15.184  1.00 91.07           C  
ATOM   3188  HA  ILE A 199       0.069  -8.731 -14.540  1.00 91.07           H  
ATOM   3189  C   ILE A 199      -1.402  -8.210 -15.956  1.00 91.07           C  
ATOM   3190  CB  ILE A 199      -0.321  -6.640 -14.278  1.00 91.07           C  
ATOM   3191  HB  ILE A 199      -0.284  -5.743 -14.896  1.00 91.07           H  
ATOM   3192  O   ILE A 199      -2.072  -9.170 -15.586  1.00 91.07           O  
ATOM   3193  CG1 ILE A 199       0.844  -6.623 -13.272  1.00 91.07           C  
ATOM   3194 HG12 ILE A 199       1.779  -6.698 -13.827  1.00 91.07           H  
ATOM   3195 HG13 ILE A 199       0.777  -7.484 -12.607  1.00 91.07           H  
ATOM   3196  CG2 ILE A 199      -1.664  -6.654 -13.516  1.00 91.07           C  
ATOM   3197 HG21 ILE A 199      -2.504  -6.703 -14.209  1.00 91.07           H  
ATOM   3198 HG22 ILE A 199      -1.783  -5.737 -12.939  1.00 91.07           H  
ATOM   3199 HG23 ILE A 199      -1.715  -7.510 -12.843  1.00 91.07           H  
ATOM   3200  CD1 ILE A 199       0.893  -5.351 -12.435  1.00 91.07           C  
ATOM   3201 HD11 ILE A 199       0.060  -5.316 -11.733  1.00 91.07           H  
ATOM   3202 HD12 ILE A 199       1.823  -5.322 -11.867  1.00 91.07           H  
ATOM   3203 HD13 ILE A 199       0.851  -4.494 -13.107  1.00 91.07           H  
ATOM   3204  N   LEU A 200      -1.716  -7.484 -17.033  1.00 88.10           N  
ATOM   3205  H   LEU A 200      -1.111  -6.719 -17.295  1.00 88.10           H  
ATOM   3206  CA  LEU A 200      -2.915  -7.713 -17.842  1.00 88.10           C  
ATOM   3207  HA  LEU A 200      -3.791  -7.581 -17.208  1.00 88.10           H  
ATOM   3208  C   LEU A 200      -2.944  -9.140 -18.399  1.00 88.10           C  
ATOM   3209  CB  LEU A 200      -2.958  -6.672 -18.975  1.00 88.10           C  
ATOM   3210  HB2 LEU A 200      -2.018  -6.714 -19.524  1.00 88.10           H  
ATOM   3211  HB3 LEU A 200      -3.040  -5.676 -18.539  1.00 88.10           H  
ATOM   3212  O   LEU A 200      -3.908  -9.875 -18.182  1.00 88.10           O  
ATOM   3213  CG  LEU A 200      -4.108  -6.875 -19.979  1.00 88.10           C  
ATOM   3214  HG  LEU A 200      -4.001  -7.847 -20.459  1.00 88.10           H  
ATOM   3215  CD1 LEU A 200      -5.489  -6.813 -19.324  1.00 88.10           C  
ATOM   3216 HD11 LEU A 200      -6.262  -6.873 -20.089  1.00 88.10           H  
ATOM   3217 HD12 LEU A 200      -5.603  -5.869 -18.790  1.00 88.10           H  
ATOM   3218 HD13 LEU A 200      -5.615  -7.639 -18.625  1.00 88.10           H  
ATOM   3219  CD2 LEU A 200      -4.029  -5.814 -21.074  1.00 88.10           C  
ATOM   3220 HD21 LEU A 200      -4.159  -4.821 -20.645  1.00 88.10           H  
ATOM   3221 HD22 LEU A 200      -3.060  -5.866 -21.570  1.00 88.10           H  
ATOM   3222 HD23 LEU A 200      -4.810  -5.985 -21.815  1.00 88.10           H  
ATOM   3223  N   SER A 201      -1.868  -9.564 -19.063  1.00 89.56           N  
ATOM   3224  H   SER A 201      -1.094  -8.929 -19.199  1.00 89.56           H  
ATOM   3225  CA  SER A 201      -1.774 -10.915 -19.624  1.00 89.56           C  
ATOM   3226  HA  SER A 201      -2.665 -11.097 -20.224  1.00 89.56           H  
ATOM   3227  C   SER A 201      -1.734 -11.992 -18.533  1.00 89.56           C  
ATOM   3228  CB  SER A 201      -0.561 -11.023 -20.554  1.00 89.56           C  
ATOM   3229  HB2 SER A 201      -0.619 -10.250 -21.320  1.00 89.56           H  
ATOM   3230  HB3 SER A 201      -0.580 -11.996 -21.045  1.00 89.56           H  
ATOM   3231  O   SER A 201      -2.208 -13.111 -18.736  1.00 89.56           O  
ATOM   3232  OG  SER A 201       0.656 -10.886 -19.846  1.00 89.56           O  
ATOM   3233  HG  SER A 201       0.955  -9.993 -20.035  1.00 89.56           H  
ATOM   3234  N   SER A 202      -1.222 -11.671 -17.341  1.00 92.59           N  
ATOM   3235  H   SER A 202      -0.807 -10.756 -17.231  1.00 92.59           H  
ATOM   3236  CA  SER A 202      -1.250 -12.588 -16.196  1.00 92.59           C  
ATOM   3237  HA  SER A 202      -1.030 -13.590 -16.564  1.00 92.59           H  
ATOM   3238  C   SER A 202      -2.615 -12.656 -15.506  1.00 92.59           C  
ATOM   3239  CB  SER A 202      -0.156 -12.259 -15.183  1.00 92.59           C  
ATOM   3240  HB2 SER A 202      -0.290 -11.248 -14.799  1.00 92.59           H  
ATOM   3241  HB3 SER A 202      -0.216 -12.966 -14.356  1.00 92.59           H  
ATOM   3242  O   SER A 202      -2.929 -13.700 -14.936  1.00 92.59           O  
ATOM   3243  OG  SER A 202       1.110 -12.382 -15.802  1.00 92.59           O  
ATOM   3244  HG  SER A 202       1.241 -11.537 -16.239  1.00 92.59           H  
ATOM   3245  N   ALA A 203      -3.427 -11.598 -15.584  1.00 91.25           N  
ATOM   3246  H   ALA A 203      -3.066 -10.764 -16.025  1.00 91.25           H  
ATOM   3247  CA  ALA A 203      -4.768 -11.492 -15.006  1.00 91.25           C  
ATOM   3248  HA  ALA A 203      -4.763 -11.939 -14.012  1.00 91.25           H  
ATOM   3249  C   ALA A 203      -5.851 -12.214 -15.828  1.00 91.25           C  
ATOM   3250  CB  ALA A 203      -5.110 -10.005 -14.859  1.00 91.25           C  
ATOM   3251  HB1 ALA A 203      -4.386  -9.506 -14.214  1.00 91.25           H  
ATOM   3252  HB2 ALA A 203      -6.104  -9.904 -14.424  1.00 91.25           H  
ATOM   3253  HB3 ALA A 203      -5.107  -9.519 -15.835  1.00 91.25           H  
ATOM   3254  O   ALA A 203      -6.934 -12.500 -15.318  1.00 91.25           O  
ATOM   3255  N   GLN A 204      -5.570 -12.545 -17.088  1.00 89.42           N  
ATOM   3256  H   GLN A 204      -4.693 -12.230 -17.479  1.00 89.42           H  
ATOM   3257  CA  GLN A 204      -6.486 -13.282 -17.958  1.00 89.42           C  
ATOM   3258  HA  GLN A 204      -7.515 -13.044 -17.688  1.00 89.42           H  
ATOM   3259  C   GLN A 204      -6.285 -14.792 -17.815  1.00 89.42           C  
ATOM   3260  CB  GLN A 204      -6.260 -12.846 -19.407  1.00 89.42           C  
ATOM   3261  HB2 GLN A 204      -5.204 -12.963 -19.653  1.00 89.42           H  
ATOM   3262  HB3 GLN A 204      -6.841 -13.488 -20.068  1.00 89.42           H  
ATOM   3263  O   GLN A 204      -5.172 -15.283 -17.974  1.00 89.42           O  
ATOM   3264  CG  GLN A 204      -6.682 -11.388 -19.644  1.00 89.42           C  
ATOM   3265  HG2 GLN A 204      -7.758 -11.296 -19.494  1.00 89.42           H  
ATOM   3266  HG3 GLN A 204      -6.186 -10.728 -18.932  1.00 89.42           H  
ATOM   3267  CD  GLN A 204      -6.343 -10.909 -21.050  1.00 89.42           C  
ATOM   3268  NE2 GLN A 204      -6.633  -9.670 -21.374  1.00 89.42           N  
ATOM   3269 HE21 GLN A 204      -6.360  -9.386 -22.304  1.00 89.42           H  
ATOM   3270 HE22 GLN A 204      -7.000  -9.023 -20.691  1.00 89.42           H  
ATOM   3271  OE1 GLN A 204      -5.828 -11.632 -21.885  1.00 89.42           O  
ATOM   3272  N   ILE A 205      -7.348 -15.554 -17.543  1.00 89.72           N  
ATOM   3273  H   ILE A 205      -8.249 -15.106 -17.454  1.00 89.72           H  
ATOM   3274  CA  ILE A 205      -7.284 -17.026 -17.527  1.00 89.72           C  
ATOM   3275  HA  ILE A 205      -6.305 -17.338 -17.164  1.00 89.72           H  
ATOM   3276  C   ILE A 205      -7.442 -17.540 -18.961  1.00 89.72           C  
ATOM   3277  CB  ILE A 205      -8.345 -17.645 -16.584  1.00 89.72           C  
ATOM   3278  HB  ILE A 205      -9.336 -17.360 -16.939  1.00 89.72           H  
ATOM   3279  O   ILE A 205      -8.533 -17.438 -19.527  1.00 89.72           O  
ATOM   3280  CG1 ILE A 205      -8.180 -17.126 -15.140  1.00 89.72           C  
ATOM   3281 HG12 ILE A 205      -7.213 -17.455 -14.758  1.00 89.72           H  
ATOM   3282 HG13 ILE A 205      -8.209 -16.036 -15.160  1.00 89.72           H  
ATOM   3283  CG2 ILE A 205      -8.239 -19.184 -16.601  1.00 89.72           C  
ATOM   3284 HG21 ILE A 205      -7.251 -19.487 -16.257  1.00 89.72           H  
ATOM   3285 HG22 ILE A 205      -8.387 -19.567 -17.611  1.00 89.72           H  
ATOM   3286 HG23 ILE A 205      -8.997 -19.633 -15.958  1.00 89.72           H  
ATOM   3287  CD1 ILE A 205      -9.263 -17.567 -14.150  1.00 89.72           C  
ATOM   3288 HD11 ILE A 205      -9.124 -17.033 -13.209  1.00 89.72           H  
ATOM   3289 HD12 ILE A 205      -9.190 -18.636 -13.952  1.00 89.72           H  
ATOM   3290 HD13 ILE A 205     -10.249 -17.331 -14.548  1.00 89.72           H  
ATOM   3291  N   THR A 206      -6.384 -18.121 -19.526  1.00 89.58           N  
ATOM   3292  H   THR A 206      -5.530 -18.209 -18.994  1.00 89.58           H  
ATOM   3293  CA  THR A 206      -6.406 -18.734 -20.867  1.00 89.58           C  
ATOM   3294  HA  THR A 206      -6.940 -18.072 -21.548  1.00 89.58           H  
ATOM   3295  C   THR A 206      -7.153 -20.072 -20.853  1.00 89.58           C  
ATOM   3296  CB  THR A 206      -4.984 -18.915 -21.433  1.00 89.58           C  
ATOM   3297  HB  THR A 206      -5.048 -19.326 -22.441  1.00 89.58           H  
ATOM   3298  O   THR A 206      -7.354 -20.693 -19.798  1.00 89.58           O  
ATOM   3299  CG2 THR A 206      -4.218 -17.593 -21.495  1.00 89.58           C  
ATOM   3300 HG21 THR A 206      -4.782 -16.871 -22.085  1.00 89.58           H  
ATOM   3301 HG22 THR A 206      -3.254 -17.758 -21.977  1.00 89.58           H  
ATOM   3302 HG23 THR A 206      -4.052 -17.193 -20.495  1.00 89.58           H  
ATOM   3303  OG1 THR A 206      -4.266 -19.815 -20.617  1.00 89.58           O  
ATOM   3304  HG1 THR A 206      -3.330 -19.598 -20.625  1.00 89.58           H  
ATOM   3305  N   LEU A 207      -7.584 -20.557 -22.022  1.00 93.93           N  
ATOM   3306  H   LEU A 207      -7.331 -20.091 -22.881  1.00 93.93           H  
ATOM   3307  CA  LEU A 207      -8.198 -21.881 -22.119  1.00 93.93           C  
ATOM   3308  HA  LEU A 207      -8.994 -21.936 -21.376  1.00 93.93           H  
ATOM   3309  C   LEU A 207      -7.174 -22.972 -21.792  1.00 93.93           C  
ATOM   3310  CB  LEU A 207      -8.798 -22.063 -23.520  1.00 93.93           C  
ATOM   3311  HB2 LEU A 207      -9.430 -21.204 -23.744  1.00 93.93           H  
ATOM   3312  HB3 LEU A 207      -7.987 -22.077 -24.247  1.00 93.93           H  
ATOM   3313  O   LEU A 207      -7.500 -23.916 -21.068  1.00 93.93           O  
ATOM   3314  CG  LEU A 207      -9.620 -23.351 -23.687  1.00 93.93           C  
ATOM   3315  HG  LEU A 207      -8.997 -24.226 -23.502  1.00 93.93           H  
ATOM   3316  CD1 LEU A 207     -10.832 -23.398 -22.753  1.00 93.93           C  
ATOM   3317 HD11 LEU A 207     -11.402 -22.472 -22.836  1.00 93.93           H  
ATOM   3318 HD12 LEU A 207     -10.498 -23.539 -21.725  1.00 93.93           H  
ATOM   3319 HD13 LEU A 207     -11.465 -24.240 -23.030  1.00 93.93           H  
ATOM   3320  CD2 LEU A 207     -10.136 -23.416 -25.120  1.00 93.93           C  
ATOM   3321 HD21 LEU A 207      -9.286 -23.465 -25.801  1.00 93.93           H  
ATOM   3322 HD22 LEU A 207     -10.759 -24.299 -25.263  1.00 93.93           H  
ATOM   3323 HD23 LEU A 207     -10.720 -22.522 -25.338  1.00 93.93           H  
ATOM   3324  N   LYS A 208      -5.929 -22.807 -22.248  1.00 93.53           N  
ATOM   3325  H   LYS A 208      -5.767 -22.064 -22.913  1.00 93.53           H  
ATOM   3326  CA  LYS A 208      -4.781 -23.632 -21.874  1.00 93.53           C  
ATOM   3327  HA  LYS A 208      -4.937 -24.642 -22.253  1.00 93.53           H  
ATOM   3328  C   LYS A 208      -4.615 -23.724 -20.362  1.00 93.53           C  
ATOM   3329  CB  LYS A 208      -3.536 -23.032 -22.536  1.00 93.53           C  
ATOM   3330  HB2 LYS A 208      -3.484 -21.977 -22.269  1.00 93.53           H  
ATOM   3331  HB3 LYS A 208      -3.644 -23.099 -23.619  1.00 93.53           H  
ATOM   3332  O   LYS A 208      -4.519 -24.837 -19.848  1.00 93.53           O  
ATOM   3333  CG  LYS A 208      -2.226 -23.719 -22.131  1.00 93.53           C  
ATOM   3334  HG2 LYS A 208      -2.139 -23.770 -21.045  1.00 93.53           H  
ATOM   3335  HG3 LYS A 208      -2.187 -24.725 -22.548  1.00 93.53           H  
ATOM   3336  CD  LYS A 208      -1.065 -22.885 -22.663  1.00 93.53           C  
ATOM   3337  HD2 LYS A 208      -1.060 -22.911 -23.753  1.00 93.53           H  
ATOM   3338  HD3 LYS A 208      -1.212 -21.853 -22.343  1.00 93.53           H  
ATOM   3339  CE  LYS A 208       0.270 -23.377 -22.114  1.00 93.53           C  
ATOM   3340  HE2 LYS A 208       0.530 -24.324 -22.588  1.00 93.53           H  
ATOM   3341  HE3 LYS A 208       0.163 -23.534 -21.040  1.00 93.53           H  
ATOM   3342  NZ  LYS A 208       1.296 -22.340 -22.366  1.00 93.53           N  
ATOM   3343  HZ1 LYS A 208       1.392 -22.171 -23.357  1.00 93.53           H  
ATOM   3344  HZ2 LYS A 208       0.990 -21.466 -21.963  1.00 93.53           H  
ATOM   3345  HZ3 LYS A 208       2.190 -22.582 -21.963  1.00 93.53           H  
ATOM   3346  N   GLU A 209      -4.614 -22.600 -19.644  1.00 91.40           N  
ATOM   3347  H   GLU A 209      -4.641 -21.714 -20.129  1.00 91.40           H  
ATOM   3348  CA  GLU A 209      -4.498 -22.575 -18.180  1.00 91.40           C  
ATOM   3349  HA  GLU A 209      -3.572 -23.071 -17.889  1.00 91.40           H  
ATOM   3350  C   GLU A 209      -5.662 -23.329 -17.526  1.00 91.40           C  
ATOM   3351  CB  GLU A 209      -4.434 -21.120 -17.681  1.00 91.40           C  
ATOM   3352  HB2 GLU A 209      -3.596 -20.624 -18.171  1.00 91.40           H  
ATOM   3353  HB3 GLU A 209      -5.356 -20.608 -17.957  1.00 91.40           H  
ATOM   3354  O   GLU A 209      -5.450 -24.157 -16.639  1.00 91.40           O  
ATOM   3355  CG  GLU A 209      -4.232 -21.000 -16.159  1.00 91.40           C  
ATOM   3356  HG2 GLU A 209      -3.286 -21.470 -15.888  1.00 91.40           H  
ATOM   3357  HG3 GLU A 209      -5.036 -21.537 -15.657  1.00 91.40           H  
ATOM   3358  CD  GLU A 209      -4.248 -19.544 -15.656  1.00 91.40           C  
ATOM   3359  OE1 GLU A 209      -4.388 -19.327 -14.429  1.00 91.40           O  
ATOM   3360  OE2 GLU A 209      -4.187 -18.604 -16.476  1.00 91.40           O  
ATOM   3361  N   ARG A 210      -6.896 -23.113 -18.000  1.00 92.34           N  
ATOM   3362  H   ARG A 210      -7.000 -22.422 -18.730  1.00 92.34           H  
ATOM   3363  CA  ARG A 210      -8.080 -23.810 -17.478  1.00 92.34           C  
ATOM   3364  HA  ARG A 210      -8.130 -23.624 -16.405  1.00 92.34           H  
ATOM   3365  C   ARG A 210      -7.968 -25.327 -17.645  1.00 92.34           C  
ATOM   3366  CB  ARG A 210      -9.337 -23.238 -18.146  1.00 92.34           C  
ATOM   3367  HB2 ARG A 210      -9.363 -23.530 -19.196  1.00 92.34           H  
ATOM   3368  HB3 ARG A 210      -9.286 -22.151 -18.095  1.00 92.34           H  
ATOM   3369  O   ARG A 210      -8.172 -26.063 -16.682  1.00 92.34           O  
ATOM   3370  CG  ARG A 210     -10.620 -23.718 -17.448  1.00 92.34           C  
ATOM   3371  HG2 ARG A 210     -10.591 -23.434 -16.396  1.00 92.34           H  
ATOM   3372  HG3 ARG A 210     -10.681 -24.805 -17.509  1.00 92.34           H  
ATOM   3373  CD  ARG A 210     -11.878 -23.129 -18.096  1.00 92.34           C  
ATOM   3374  HD2 ARG A 210     -12.749 -23.554 -17.597  1.00 92.34           H  
ATOM   3375  HD3 ARG A 210     -11.902 -23.424 -19.146  1.00 92.34           H  
ATOM   3376  NE  ARG A 210     -11.916 -21.657 -17.990  1.00 92.34           N  
ATOM   3377  HE  ARG A 210     -11.098 -21.208 -17.603  1.00 92.34           H  
ATOM   3378  NH1 ARG A 210     -13.969 -21.331 -18.963  1.00 92.34           N  
ATOM   3379 HH11 ARG A 210     -14.726 -20.714 -19.220  1.00 92.34           H  
ATOM   3380 HH12 ARG A 210     -14.084 -22.331 -19.044  1.00 92.34           H  
ATOM   3381  NH2 ARG A 210     -12.782 -19.571 -18.268  1.00 92.34           N  
ATOM   3382 HH21 ARG A 210     -11.923 -19.165 -17.925  1.00 92.34           H  
ATOM   3383 HH22 ARG A 210     -13.518 -18.960 -18.591  1.00 92.34           H  
ATOM   3384  CZ  ARG A 210     -12.887 -20.863 -18.405  1.00 92.34           C  
ATOM   3385  N   VAL A 211      -7.605 -25.795 -18.839  1.00 95.80           N  
ATOM   3386  H   VAL A 211      -7.436 -25.121 -19.572  1.00 95.80           H  
ATOM   3387  CA  VAL A 211      -7.408 -27.225 -19.136  1.00 95.80           C  
ATOM   3388  HA  VAL A 211      -8.302 -27.776 -18.846  1.00 95.80           H  
ATOM   3389  C   VAL A 211      -6.244 -27.798 -18.324  1.00 95.80           C  
ATOM   3390  CB  VAL A 211      -7.186 -27.425 -20.648  1.00 95.80           C  
ATOM   3391  HB  VAL A 211      -6.382 -26.767 -20.978  1.00 95.80           H  
ATOM   3392  O   VAL A 211      -6.366 -28.880 -17.748  1.00 95.80           O  
ATOM   3393  CG1 VAL A 211      -6.802 -28.868 -21.004  1.00 95.80           C  
ATOM   3394 HG11 VAL A 211      -7.476 -29.575 -20.519  1.00 95.80           H  
ATOM   3395 HG12 VAL A 211      -6.826 -29.009 -22.084  1.00 95.80           H  
ATOM   3396 HG13 VAL A 211      -5.789 -29.079 -20.660  1.00 95.80           H  
ATOM   3397  CG2 VAL A 211      -8.451 -27.072 -21.440  1.00 95.80           C  
ATOM   3398 HG21 VAL A 211      -8.773 -26.053 -21.225  1.00 95.80           H  
ATOM   3399 HG22 VAL A 211      -9.266 -27.750 -21.184  1.00 95.80           H  
ATOM   3400 HG23 VAL A 211      -8.237 -27.139 -22.506  1.00 95.80           H  
ATOM   3401  N   TYR A 212      -5.137 -27.059 -18.220  1.00 93.46           N  
ATOM   3402  H   TYR A 212      -5.095 -26.178 -18.711  1.00 93.46           H  
ATOM   3403  CA  TYR A 212      -3.970 -27.450 -17.432  1.00 93.46           C  
ATOM   3404  HA  TYR A 212      -3.592 -28.400 -17.809  1.00 93.46           H  
ATOM   3405  C   TYR A 212      -4.328 -27.647 -15.957  1.00 93.46           C  
ATOM   3406  CB  TYR A 212      -2.867 -26.393 -17.585  1.00 93.46           C  
ATOM   3407  HB2 TYR A 212      -2.634 -26.269 -18.642  1.00 93.46           H  
ATOM   3408  HB3 TYR A 212      -3.231 -25.432 -17.220  1.00 93.46           H  
ATOM   3409  O   TYR A 212      -3.935 -28.654 -15.369  1.00 93.46           O  
ATOM   3410  CG  TYR A 212      -1.592 -26.739 -16.844  1.00 93.46           C  
ATOM   3411  CD1 TYR A 212      -1.449 -26.391 -15.486  1.00 93.46           C  
ATOM   3412  HD1 TYR A 212      -2.235 -25.852 -14.978  1.00 93.46           H  
ATOM   3413  CD2 TYR A 212      -0.558 -27.428 -17.506  1.00 93.46           C  
ATOM   3414  HD2 TYR A 212      -0.661 -27.692 -18.549  1.00 93.46           H  
ATOM   3415  CE1 TYR A 212      -0.290 -26.763 -14.782  1.00 93.46           C  
ATOM   3416  HE1 TYR A 212      -0.204 -26.520 -13.733  1.00 93.46           H  
ATOM   3417  CE2 TYR A 212       0.617 -27.773 -16.815  1.00 93.46           C  
ATOM   3418  HE2 TYR A 212       1.414 -28.291 -17.328  1.00 93.46           H  
ATOM   3419  OH  TYR A 212       1.859 -27.826 -14.766  1.00 93.46           O  
ATOM   3420  HH  TYR A 212       1.743 -27.636 -13.833  1.00 93.46           H  
ATOM   3421  CZ  TYR A 212       0.741 -27.462 -15.446  1.00 93.46           C  
ATOM   3422  N   ASN A 213      -5.099 -26.730 -15.369  1.00 89.41           N  
ATOM   3423  H   ASN A 213      -5.338 -25.902 -15.897  1.00 89.41           H  
ATOM   3424  CA  ASN A 213      -5.521 -26.799 -13.970  1.00 89.41           C  
ATOM   3425  HA  ASN A 213      -4.643 -26.946 -13.341  1.00 89.41           H  
ATOM   3426  C   ASN A 213      -6.449 -27.996 -13.710  1.00 89.41           C  
ATOM   3427  CB  ASN A 213      -6.179 -25.460 -13.589  1.00 89.41           C  
ATOM   3428  HB2 ASN A 213      -6.648 -25.558 -12.610  1.00 89.41           H  
ATOM   3429  HB3 ASN A 213      -6.951 -25.212 -14.317  1.00 89.41           H  
ATOM   3430  O   ASN A 213      -6.281 -28.696 -12.711  1.00 89.41           O  
ATOM   3431  CG  ASN A 213      -5.184 -24.311 -13.504  1.00 89.41           C  
ATOM   3432  ND2 ASN A 213      -5.658 -23.087 -13.522  1.00 89.41           N  
ATOM   3433 HD21 ASN A 213      -6.639 -22.915 -13.686  1.00 89.41           H  
ATOM   3434 HD22 ASN A 213      -4.976 -22.343 -13.552  1.00 89.41           H  
ATOM   3435  OD1 ASN A 213      -3.984 -24.498 -13.386  1.00 89.41           O  
ATOM   3436  N   ILE A 214      -7.375 -28.288 -14.632  1.00 92.35           N  
ATOM   3437  H   ILE A 214      -7.482 -27.664 -15.419  1.00 92.35           H  
ATOM   3438  CA  ILE A 214      -8.247 -29.472 -14.547  1.00 92.35           C  
ATOM   3439  HA  ILE A 214      -8.796 -29.437 -13.606  1.00 92.35           H  
ATOM   3440  C   ILE A 214      -7.411 -30.752 -14.539  1.00 92.35           C  
ATOM   3441  CB  ILE A 214      -9.270 -29.486 -15.704  1.00 92.35           C  
ATOM   3442  HB  ILE A 214      -8.736 -29.342 -16.643  1.00 92.35           H  
ATOM   3443  O   ILE A 214      -7.548 -31.576 -13.635  1.00 92.35           O  
ATOM   3444  CG1 ILE A 214     -10.279 -28.335 -15.520  1.00 92.35           C  
ATOM   3445 HG12 ILE A 214      -9.763 -27.426 -15.209  1.00 92.35           H  
ATOM   3446 HG13 ILE A 214     -10.985 -28.590 -14.731  1.00 92.35           H  
ATOM   3447  CG2 ILE A 214     -10.029 -30.826 -15.779  1.00 92.35           C  
ATOM   3448 HG21 ILE A 214     -10.784 -30.800 -16.565  1.00 92.35           H  
ATOM   3449 HG22 ILE A 214     -10.524 -31.030 -14.829  1.00 92.35           H  
ATOM   3450 HG23 ILE A 214      -9.353 -31.648 -16.015  1.00 92.35           H  
ATOM   3451  CD1 ILE A 214     -11.047 -28.008 -16.802  1.00 92.35           C  
ATOM   3452 HD11 ILE A 214     -11.676 -27.139 -16.606  1.00 92.35           H  
ATOM   3453 HD12 ILE A 214     -11.679 -28.843 -17.104  1.00 92.35           H  
ATOM   3454 HD13 ILE A 214     -10.352 -27.767 -17.606  1.00 92.35           H  
ATOM   3455  N   ILE A 215      -6.511 -30.916 -15.510  1.00 94.45           N  
ATOM   3456  H   ILE A 215      -6.435 -30.201 -16.220  1.00 94.45           H  
ATOM   3457  CA  ILE A 215      -5.691 -32.129 -15.627  1.00 94.45           C  
ATOM   3458  HA  ILE A 215      -6.346 -33.000 -15.628  1.00 94.45           H  
ATOM   3459  C   ILE A 215      -4.762 -32.259 -14.427  1.00 94.45           C  
ATOM   3460  CB  ILE A 215      -4.893 -32.115 -16.943  1.00 94.45           C  
ATOM   3461  HB  ILE A 215      -4.340 -31.178 -16.999  1.00 94.45           H  
ATOM   3462  O   ILE A 215      -4.659 -33.332 -13.829  1.00 94.45           O  
ATOM   3463  CG1 ILE A 215      -5.867 -32.200 -18.139  1.00 94.45           C  
ATOM   3464 HG12 ILE A 215      -6.717 -31.536 -17.981  1.00 94.45           H  
ATOM   3465 HG13 ILE A 215      -6.259 -33.214 -18.227  1.00 94.45           H  
ATOM   3466  CG2 ILE A 215      -3.885 -33.283 -16.988  1.00 94.45           C  
ATOM   3467 HG21 ILE A 215      -3.157 -33.204 -16.181  1.00 94.45           H  
ATOM   3468 HG22 ILE A 215      -3.324 -33.258 -17.922  1.00 94.45           H  
ATOM   3469 HG23 ILE A 215      -4.409 -34.235 -16.902  1.00 94.45           H  
ATOM   3470  CD1 ILE A 215      -5.226 -31.787 -19.464  1.00 94.45           C  
ATOM   3471 HD11 ILE A 215      -5.994 -31.731 -20.236  1.00 94.45           H  
ATOM   3472 HD12 ILE A 215      -4.760 -30.807 -19.356  1.00 94.45           H  
ATOM   3473 HD13 ILE A 215      -4.478 -32.516 -19.778  1.00 94.45           H  
ATOM   3474  N   SER A 216      -4.115 -31.157 -14.050  1.00 91.56           N  
ATOM   3475  H   SER A 216      -4.258 -30.304 -14.571  1.00 91.56           H  
ATOM   3476  CA  SER A 216      -3.193 -31.136 -12.927  1.00 91.56           C  
ATOM   3477  HA  SER A 216      -2.409 -31.870 -13.115  1.00 91.56           H  
ATOM   3478  C   SER A 216      -3.908 -31.563 -11.645  1.00 91.56           C  
ATOM   3479  CB  SER A 216      -2.515 -29.767 -12.799  1.00 91.56           C  
ATOM   3480  HB2 SER A 216      -3.269 -28.988 -12.692  1.00 91.56           H  
ATOM   3481  HB3 SER A 216      -1.861 -29.772 -11.926  1.00 91.56           H  
ATOM   3482  O   SER A 216      -3.268 -32.257 -10.857  1.00 91.56           O  
ATOM   3483  OG  SER A 216      -1.734 -29.494 -13.941  1.00 91.56           O  
ATOM   3484  HG  SER A 216      -2.329 -29.112 -14.589  1.00 91.56           H  
ATOM   3485  N   SER A 217      -5.211 -31.250 -11.462  1.00 89.81           N  
ATOM   3486  H   SER A 217      -5.632 -30.633 -12.143  1.00 89.81           H  
ATOM   3487  CA  SER A 217      -6.042 -31.619 -10.287  1.00 89.81           C  
ATOM   3488  HA  SER A 217      -5.600 -31.265  -9.355  1.00 89.81           H  
ATOM   3489  C   SER A 217      -6.125 -33.100 -10.010  1.00 89.81           C  
ATOM   3490  CB  SER A 217      -7.434 -30.979 -10.339  1.00 89.81           C  
ATOM   3491  HB2 SER A 217      -7.843 -30.951  -9.329  1.00 89.81           H  
ATOM   3492  HB3 SER A 217      -7.370 -29.958 -10.714  1.00 89.81           H  
ATOM   3493  O   SER A 217      -6.284 -33.521  -8.865  1.00 89.81           O  
ATOM   3494  OG  SER A 217      -8.307 -31.737 -11.143  1.00 89.81           O  
ATOM   3495  HG  SER A 217      -8.061 -31.620 -12.063  1.00 89.81           H  
ATOM   3496  N   SER A 218      -5.976 -33.907 -11.046  1.00 93.16           N  
ATOM   3497  H   SER A 218      -5.813 -33.485 -11.949  1.00 93.16           H  
ATOM   3498  CA  SER A 218      -5.984 -35.355 -10.947  1.00 93.16           C  
ATOM   3499  HA  SER A 218      -5.581 -35.676  -9.987  1.00 93.16           H  
ATOM   3500  C   SER A 218      -5.090 -35.895 -12.058  1.00 93.16           C  
ATOM   3501  CB  SER A 218      -7.428 -35.854 -11.042  1.00 93.16           C  
ATOM   3502  HB2 SER A 218      -7.888 -35.474 -11.954  1.00 93.16           H  
ATOM   3503  HB3 SER A 218      -7.439 -36.944 -11.066  1.00 93.16           H  
ATOM   3504  O   SER A 218      -5.596 -36.391 -13.063  1.00 93.16           O  
ATOM   3505  OG  SER A 218      -8.164 -35.405  -9.917  1.00 93.16           O  
ATOM   3506  HG  SER A 218      -7.655 -34.718  -9.481  1.00 93.16           H  
ATOM   3507  N   PRO A 219      -3.758 -35.789 -11.915  1.00 91.44           N  
ATOM   3508  CA  PRO A 219      -2.829 -36.063 -13.006  1.00 91.44           C  
ATOM   3509  HA  PRO A 219      -3.151 -35.540 -13.906  1.00 91.44           H  
ATOM   3510  C   PRO A 219      -2.765 -37.561 -13.323  1.00 91.44           C  
ATOM   3511  CB  PRO A 219      -1.491 -35.485 -12.540  1.00 91.44           C  
ATOM   3512  HB2 PRO A 219      -0.641 -36.048 -12.926  1.00 91.44           H  
ATOM   3513  HB3 PRO A 219      -1.426 -34.444 -12.856  1.00 91.44           H  
ATOM   3514  O   PRO A 219      -2.469 -37.934 -14.455  1.00 91.44           O  
ATOM   3515  CG  PRO A 219      -1.565 -35.541 -11.012  1.00 91.44           C  
ATOM   3516  HG2 PRO A 219      -1.153 -36.487 -10.660  1.00 91.44           H  
ATOM   3517  HG3 PRO A 219      -1.045 -34.698 -10.558  1.00 91.44           H  
ATOM   3518  CD  PRO A 219      -3.053 -35.480 -10.682  1.00 91.44           C  
ATOM   3519  HD2 PRO A 219      -3.326 -34.491 -10.316  1.00 91.44           H  
ATOM   3520  HD3 PRO A 219      -3.287 -36.218  -9.915  1.00 91.44           H  
ATOM   3521  N   SER A 220      -3.094 -38.420 -12.351  1.00 94.18           N  
ATOM   3522  H   SER A 220      -3.326 -38.058 -11.437  1.00 94.18           H  
ATOM   3523  CA  SER A 220      -3.220 -39.866 -12.534  1.00 94.18           C  
ATOM   3524  HA  SER A 220      -2.359 -40.210 -13.108  1.00 94.18           H  
ATOM   3525  C   SER A 220      -4.472 -40.288 -13.304  1.00 94.18           C  
ATOM   3526  CB  SER A 220      -3.203 -40.579 -11.181  1.00 94.18           C  
ATOM   3527  HB2 SER A 220      -3.341 -41.649 -11.337  1.00 94.18           H  
ATOM   3528  HB3 SER A 220      -2.242 -40.419 -10.693  1.00 94.18           H  
ATOM   3529  O   SER A 220      -4.492 -41.381 -13.866  1.00 94.18           O  
ATOM   3530  OG  SER A 220      -4.242 -40.076 -10.357  1.00 94.18           O  
ATOM   3531  HG  SER A 220      -4.473 -40.752  -9.716  1.00 94.18           H  
ATOM   3532  N   ARG A 221      -5.510 -39.443 -13.368  1.00 95.46           N  
ATOM   3533  H   ARG A 221      -5.406 -38.519 -12.972  1.00 95.46           H  
ATOM   3534  CA  ARG A 221      -6.722 -39.745 -14.135  1.00 95.46           C  
ATOM   3535  HA  ARG A 221      -7.058 -40.741 -13.848  1.00 95.46           H  
ATOM   3536  C   ARG A 221      -6.382 -39.787 -15.624  1.00 95.46           C  
ATOM   3537  CB  ARG A 221      -7.839 -38.741 -13.793  1.00 95.46           C  
ATOM   3538  HB2 ARG A 221      -7.477 -37.729 -13.974  1.00 95.46           H  
ATOM   3539  HB3 ARG A 221      -8.082 -38.836 -12.735  1.00 95.46           H  
ATOM   3540  O   ARG A 221      -5.623 -38.955 -16.125  1.00 95.46           O  
ATOM   3541  CG  ARG A 221      -9.115 -38.945 -14.623  1.00 95.46           C  
ATOM   3542  HG2 ARG A 221      -9.454 -39.976 -14.528  1.00 95.46           H  
ATOM   3543  HG3 ARG A 221      -8.893 -38.738 -15.670  1.00 95.46           H  
ATOM   3544  CD  ARG A 221     -10.237 -38.005 -14.176  1.00 95.46           C  
ATOM   3545  HD2 ARG A 221     -10.572 -38.298 -13.181  1.00 95.46           H  
ATOM   3546  HD3 ARG A 221      -9.848 -36.988 -14.126  1.00 95.46           H  
ATOM   3547  NE  ARG A 221     -11.370 -38.051 -15.119  1.00 95.46           N  
ATOM   3548  HE  ARG A 221     -11.289 -38.667 -15.916  1.00 95.46           H  
ATOM   3549  NH1 ARG A 221     -12.683 -36.442 -14.136  1.00 95.46           N  
ATOM   3550 HH11 ARG A 221     -13.534 -35.898 -14.138  1.00 95.46           H  
ATOM   3551 HH12 ARG A 221     -11.916 -36.199 -13.527  1.00 95.46           H  
ATOM   3552  NH2 ARG A 221     -13.416 -37.518 -15.949  1.00 95.46           N  
ATOM   3553 HH21 ARG A 221     -14.264 -36.970 -15.929  1.00 95.46           H  
ATOM   3554 HH22 ARG A 221     -13.263 -38.138 -16.732  1.00 95.46           H  
ATOM   3555  CZ  ARG A 221     -12.480 -37.336 -15.062  1.00 95.46           C  
ATOM   3556  N   GLN A 222      -6.965 -40.754 -16.329  1.00 95.24           N  
ATOM   3557  H   GLN A 222      -7.550 -41.420 -15.845  1.00 95.24           H  
ATOM   3558  CA  GLN A 222      -6.842 -40.880 -17.780  1.00 95.24           C  
ATOM   3559  HA  GLN A 222      -5.843 -40.557 -18.072  1.00 95.24           H  
ATOM   3560  C   GLN A 222      -7.814 -39.926 -18.477  1.00 95.24           C  
ATOM   3561  CB  GLN A 222      -7.016 -42.344 -18.227  1.00 95.24           C  
ATOM   3562  HB2 GLN A 222      -6.893 -42.391 -19.309  1.00 95.24           H  
ATOM   3563  HB3 GLN A 222      -8.029 -42.669 -17.991  1.00 95.24           H  
ATOM   3564  O   GLN A 222      -8.845 -40.346 -18.997  1.00 95.24           O  
ATOM   3565  CG  GLN A 222      -6.034 -43.342 -17.584  1.00 95.24           C  
ATOM   3566  HG2 GLN A 222      -6.213 -43.380 -16.510  1.00 95.24           H  
ATOM   3567  HG3 GLN A 222      -6.248 -44.335 -17.980  1.00 95.24           H  
ATOM   3568  CD  GLN A 222      -4.548 -43.055 -17.816  1.00 95.24           C  
ATOM   3569  NE2 GLN A 222      -3.675 -43.791 -17.168  1.00 95.24           N  
ATOM   3570 HE21 GLN A 222      -3.963 -44.607 -16.647  1.00 95.24           H  
ATOM   3571 HE22 GLN A 222      -2.686 -43.623 -17.287  1.00 95.24           H  
ATOM   3572  OE1 GLN A 222      -4.133 -42.145 -18.524  1.00 95.24           O  
ATOM   3573  N   TRP A 223      -7.510 -38.629 -18.423  1.00 95.85           N  
ATOM   3574  H   TRP A 223      -6.646 -38.355 -17.978  1.00 95.85           H  
ATOM   3575  CA  TRP A 223      -8.345 -37.601 -19.035  1.00 95.85           C  
ATOM   3576  HA  TRP A 223      -9.357 -37.687 -18.639  1.00 95.85           H  
ATOM   3577  C   TRP A 223      -8.420 -37.790 -20.548  1.00 95.85           C  
ATOM   3578  CB  TRP A 223      -7.815 -36.202 -18.706  1.00 95.85           C  
ATOM   3579  HB2 TRP A 223      -8.395 -35.480 -19.280  1.00 95.85           H  
ATOM   3580  HB3 TRP A 223      -6.783 -36.111 -19.043  1.00 95.85           H  
ATOM   3581  O   TRP A 223      -7.397 -37.881 -21.232  1.00 95.85           O  
ATOM   3582  CG  TRP A 223      -7.914 -35.802 -17.269  1.00 95.85           C  
ATOM   3583  CD1 TRP A 223      -6.943 -35.886 -16.331  1.00 95.85           C  
ATOM   3584  HD1 TRP A 223      -5.949 -36.280 -16.487  1.00 95.85           H  
ATOM   3585  CD2 TRP A 223      -9.071 -35.233 -16.593  1.00 95.85           C  
ATOM   3586  CE2 TRP A 223      -8.714 -34.946 -15.242  1.00 95.85           C  
ATOM   3587  CE3 TRP A 223     -10.383 -34.914 -17.000  1.00 95.85           C  
ATOM   3588  HE3 TRP A 223     -10.677 -35.100 -18.023  1.00 95.85           H  
ATOM   3589  NE1 TRP A 223      -7.407 -35.376 -15.137  1.00 95.85           N  
ATOM   3590  HE1 TRP A 223      -6.832 -35.340 -14.307  1.00 95.85           H  
ATOM   3591  CH2 TRP A 223     -10.905 -34.026 -14.788  1.00 95.85           C  
ATOM   3592  HH2 TRP A 223     -11.590 -33.514 -14.128  1.00 95.85           H  
ATOM   3593  CZ2 TRP A 223      -9.613 -34.356 -14.342  1.00 95.85           C  
ATOM   3594  HZ2 TRP A 223      -9.298 -34.103 -13.341  1.00 95.85           H  
ATOM   3595  CZ3 TRP A 223     -11.291 -34.312 -16.111  1.00 95.85           C  
ATOM   3596  HZ3 TRP A 223     -12.274 -34.031 -16.459  1.00 95.85           H  
ATOM   3597  N   LYS A 224      -9.640 -37.782 -21.078  1.00 97.12           N  
ATOM   3598  H   LYS A 224     -10.429 -37.836 -20.450  1.00 97.12           H  
ATOM   3599  CA  LYS A 224      -9.909 -37.657 -22.510  1.00 97.12           C  
ATOM   3600  HA  LYS A 224      -9.002 -37.894 -23.066  1.00 97.12           H  
ATOM   3601  C   LYS A 224     -10.291 -36.219 -22.851  1.00 97.12           C  
ATOM   3602  CB  LYS A 224     -11.001 -38.658 -22.910  1.00 97.12           C  
ATOM   3603  HB2 LYS A 224     -11.902 -38.449 -22.333  1.00 97.12           H  
ATOM   3604  HB3 LYS A 224     -11.236 -38.534 -23.967  1.00 97.12           H  
ATOM   3605  O   LYS A 224     -10.745 -35.460 -21.996  1.00 97.12           O  
ATOM   3606  CG  LYS A 224     -10.567 -40.112 -22.664  1.00 97.12           C  
ATOM   3607  HG2 LYS A 224     -10.321 -40.254 -21.611  1.00 97.12           H  
ATOM   3608  HG3 LYS A 224      -9.687 -40.335 -23.267  1.00 97.12           H  
ATOM   3609  CD  LYS A 224     -11.700 -41.072 -23.031  1.00 97.12           C  
ATOM   3610  HD2 LYS A 224     -12.578 -40.817 -22.437  1.00 97.12           H  
ATOM   3611  HD3 LYS A 224     -11.943 -40.963 -24.088  1.00 97.12           H  
ATOM   3612  CE  LYS A 224     -11.280 -42.514 -22.733  1.00 97.12           C  
ATOM   3613  HE2 LYS A 224     -10.987 -42.571 -21.684  1.00 97.12           H  
ATOM   3614  HE3 LYS A 224     -10.409 -42.762 -23.340  1.00 97.12           H  
ATOM   3615  NZ  LYS A 224     -12.391 -43.460 -23.002  1.00 97.12           N  
ATOM   3616  HZ1 LYS A 224     -12.676 -43.417 -23.970  1.00 97.12           H  
ATOM   3617  HZ2 LYS A 224     -13.189 -43.219 -22.431  1.00 97.12           H  
ATOM   3618  HZ3 LYS A 224     -12.121 -44.407 -22.780  1.00 97.12           H  
ATOM   3619  N   LEU A 225     -10.162 -35.864 -24.132  1.00 97.76           N  
ATOM   3620  H   LEU A 225      -9.744 -36.523 -24.772  1.00 97.76           H  
ATOM   3621  CA  LEU A 225     -10.624 -34.569 -24.644  1.00 97.76           C  
ATOM   3622  HA  LEU A 225     -10.056 -33.782 -24.148  1.00 97.76           H  
ATOM   3623  C   LEU A 225     -12.112 -34.338 -24.327  1.00 97.76           C  
ATOM   3624  CB  LEU A 225     -10.365 -34.512 -26.163  1.00 97.76           C  
ATOM   3625  HB2 LEU A 225     -10.890 -35.346 -26.629  1.00 97.76           H  
ATOM   3626  HB3 LEU A 225      -9.298 -34.641 -26.345  1.00 97.76           H  
ATOM   3627  O   LEU A 225     -12.480 -33.222 -23.985  1.00 97.76           O  
ATOM   3628  CG  LEU A 225     -10.834 -33.207 -26.842  1.00 97.76           C  
ATOM   3629  HG  LEU A 225     -11.880 -33.012 -26.605  1.00 97.76           H  
ATOM   3630  CD1 LEU A 225      -9.992 -32.005 -26.424  1.00 97.76           C  
ATOM   3631 HD11 LEU A 225      -8.962 -32.154 -26.747  1.00 97.76           H  
ATOM   3632 HD12 LEU A 225     -10.023 -31.881 -25.342  1.00 97.76           H  
ATOM   3633 HD13 LEU A 225     -10.388 -31.104 -26.892  1.00 97.76           H  
ATOM   3634  CD2 LEU A 225     -10.720 -33.337 -28.361  1.00 97.76           C  
ATOM   3635 HD21 LEU A 225      -9.682 -33.509 -28.647  1.00 97.76           H  
ATOM   3636 HD22 LEU A 225     -11.083 -32.423 -28.830  1.00 97.76           H  
ATOM   3637 HD23 LEU A 225     -11.334 -34.170 -28.703  1.00 97.76           H  
ATOM   3638  N   THR A 226     -12.938 -35.387 -24.422  1.00 97.39           N  
ATOM   3639  H   THR A 226     -12.553 -36.293 -24.647  1.00 97.39           H  
ATOM   3640  CA  THR A 226     -14.369 -35.371 -24.069  1.00 97.39           C  
ATOM   3641  HA  THR A 226     -14.896 -34.623 -24.662  1.00 97.39           H  
ATOM   3642  C   THR A 226     -14.584 -34.985 -22.613  1.00 97.39           C  
ATOM   3643  CB  THR A 226     -15.018 -36.741 -24.331  1.00 97.39           C  
ATOM   3644  HB  THR A 226     -16.010 -36.773 -23.880  1.00 97.39           H  
ATOM   3645  O   THR A 226     -15.303 -34.034 -22.347  1.00 97.39           O  
ATOM   3646  CG2 THR A 226     -15.149 -37.024 -25.828  1.00 97.39           C  
ATOM   3647 HG21 THR A 226     -15.519 -38.040 -25.968  1.00 97.39           H  
ATOM   3648 HG22 THR A 226     -14.187 -36.918 -26.330  1.00 97.39           H  
ATOM   3649 HG23 THR A 226     -15.880 -36.338 -26.255  1.00 97.39           H  
ATOM   3650  OG1 THR A 226     -14.220 -37.780 -23.790  1.00 97.39           O  
ATOM   3651  HG1 THR A 226     -14.568 -37.968 -22.916  1.00 97.39           H  
ATOM   3652  N   ASP A 227     -13.871 -35.632 -21.687  1.00 97.01           N  
ATOM   3653  H   ASP A 227     -13.317 -36.426 -21.974  1.00 97.01           H  
ATOM   3654  CA  ASP A 227     -14.034 -35.406 -20.248  1.00 97.01           C  
ATOM   3655  HA  ASP A 227     -15.051 -35.669 -19.957  1.00 97.01           H  
ATOM   3656  C   ASP A 227     -13.773 -33.945 -19.868  1.00 97.01           C  
ATOM   3657  CB  ASP A 227     -13.030 -36.259 -19.456  1.00 97.01           C  
ATOM   3658  HB2 ASP A 227     -12.029 -35.869 -19.642  1.00 97.01           H  
ATOM   3659  HB3 ASP A 227     -13.238 -36.135 -18.393  1.00 97.01           H  
ATOM   3660  O   ASP A 227     -14.482 -33.370 -19.046  1.00 97.01           O  
ATOM   3661  CG  ASP A 227     -12.999 -37.751 -19.772  1.00 97.01           C  
ATOM   3662  OD1 ASP A 227     -13.960 -38.292 -20.354  1.00 97.01           O  
ATOM   3663  OD2 ASP A 227     -11.953 -38.348 -19.431  1.00 97.01           O  
ATOM   3664  N   VAL A 228     -12.732 -33.346 -20.454  1.00 97.56           N  
ATOM   3665  H   VAL A 228     -12.191 -33.881 -21.119  1.00 97.56           H  
ATOM   3666  CA  VAL A 228     -12.389 -31.944 -20.197  1.00 97.56           C  
ATOM   3667  HA  VAL A 228     -12.483 -31.756 -19.128  1.00 97.56           H  
ATOM   3668  C   VAL A 228     -13.371 -31.003 -20.883  1.00 97.56           C  
ATOM   3669  CB  VAL A 228     -10.941 -31.636 -20.605  1.00 97.56           C  
ATOM   3670  HB  VAL A 228     -10.787 -31.898 -21.652  1.00 97.56           H  
ATOM   3671  O   VAL A 228     -13.749 -30.007 -20.273  1.00 97.56           O  
ATOM   3672  CG1 VAL A 228     -10.599 -30.154 -20.420  1.00 97.56           C  
ATOM   3673 HG11 VAL A 228      -9.558 -29.993 -20.698  1.00 97.56           H  
ATOM   3674 HG12 VAL A 228     -11.215 -29.532 -21.069  1.00 97.56           H  
ATOM   3675 HG13 VAL A 228     -10.755 -29.859 -19.382  1.00 97.56           H  
ATOM   3676  CG2 VAL A 228      -9.973 -32.450 -19.736  1.00 97.56           C  
ATOM   3677 HG21 VAL A 228      -9.998 -33.498 -20.036  1.00 97.56           H  
ATOM   3678 HG22 VAL A 228      -8.958 -32.066 -19.834  1.00 97.56           H  
ATOM   3679 HG23 VAL A 228     -10.260 -32.373 -18.687  1.00 97.56           H  
ATOM   3680  N   ALA A 229     -13.786 -31.307 -22.116  1.00 97.54           N  
ATOM   3681  H   ALA A 229     -13.484 -32.176 -22.532  1.00 97.54           H  
ATOM   3682  CA  ALA A 229     -14.766 -30.514 -22.852  1.00 97.54           C  
ATOM   3683  HA  ALA A 229     -14.388 -29.497 -22.953  1.00 97.54           H  
ATOM   3684  C   ALA A 229     -16.096 -30.429 -22.083  1.00 97.54           C  
ATOM   3685  CB  ALA A 229     -14.918 -31.117 -24.256  1.00 97.54           C  
ATOM   3686  HB1 ALA A 229     -15.455 -32.063 -24.203  1.00 97.54           H  
ATOM   3687  HB2 ALA A 229     -15.464 -30.427 -24.900  1.00 97.54           H  
ATOM   3688  HB3 ALA A 229     -13.938 -31.277 -24.707  1.00 97.54           H  
ATOM   3689  O   ALA A 229     -16.592 -29.325 -21.855  1.00 97.54           O  
ATOM   3690  N   ASP A 230     -16.583 -31.561 -21.571  1.00 96.27           N  
ATOM   3691  H   ASP A 230     -16.161 -32.437 -21.842  1.00 96.27           H  
ATOM   3692  CA  ASP A 230     -17.788 -31.634 -20.742  1.00 96.27           C  
ATOM   3693  HA  ASP A 230     -18.624 -31.198 -21.287  1.00 96.27           H  
ATOM   3694  C   ASP A 230     -17.613 -30.846 -19.436  1.00 96.27           C  
ATOM   3695  CB  ASP A 230     -18.122 -33.107 -20.439  1.00 96.27           C  
ATOM   3696  HB2 ASP A 230     -18.969 -33.134 -19.754  1.00 96.27           H  
ATOM   3697  HB3 ASP A 230     -17.271 -33.567 -19.936  1.00 96.27           H  
ATOM   3698  O   ASP A 230     -18.485 -30.067 -19.053  1.00 96.27           O  
ATOM   3699  CG  ASP A 230     -18.485 -33.937 -21.679  1.00 96.27           C  
ATOM   3700  OD1 ASP A 230     -18.877 -33.341 -22.708  1.00 96.27           O  
ATOM   3701  OD2 ASP A 230     -18.358 -35.180 -21.588  1.00 96.27           O  
ATOM   3702  N   HIS A 231     -16.449 -30.966 -18.783  1.00 94.19           N  
ATOM   3703  H   HIS A 231     -15.775 -31.628 -19.139  1.00 94.19           H  
ATOM   3704  CA  HIS A 231     -16.161 -30.272 -17.523  1.00 94.19           C  
ATOM   3705  HA  HIS A 231     -16.946 -30.533 -16.813  1.00 94.19           H  
ATOM   3706  C   HIS A 231     -16.156 -28.739 -17.643  1.00 94.19           C  
ATOM   3707  CB  HIS A 231     -14.816 -30.767 -16.976  1.00 94.19           C  
ATOM   3708  HB2 HIS A 231     -14.765 -31.850 -17.092  1.00 94.19           H  
ATOM   3709  HB3 HIS A 231     -13.999 -30.324 -17.546  1.00 94.19           H  
ATOM   3710  O   HIS A 231     -16.402 -28.043 -16.660  1.00 94.19           O  
ATOM   3711  CG  HIS A 231     -14.631 -30.480 -15.511  1.00 94.19           C  
ATOM   3712  CD2 HIS A 231     -13.912 -29.464 -14.944  1.00 94.19           C  
ATOM   3713  HD2 HIS A 231     -13.383 -28.688 -15.478  1.00 94.19           H  
ATOM   3714  ND1 HIS A 231     -15.187 -31.205 -14.484  1.00 94.19           N  
ATOM   3715  HD1 HIS A 231     -15.866 -31.946 -14.588  1.00 94.19           H  
ATOM   3716  CE1 HIS A 231     -14.799 -30.649 -13.325  1.00 94.19           C  
ATOM   3717  HE1 HIS A 231     -15.104 -30.978 -12.343  1.00 94.19           H  
ATOM   3718  NE2 HIS A 231     -14.002 -29.595 -13.554  1.00 94.19           N  
ATOM   3719  N   ILE A 232     -15.869 -28.203 -18.833  1.00 94.89           N  
ATOM   3720  H   ILE A 232     -15.664 -28.838 -19.592  1.00 94.89           H  
ATOM   3721  CA  ILE A 232     -15.884 -26.758 -19.115  1.00 94.89           C  
ATOM   3722  HA  ILE A 232     -16.055 -26.233 -18.174  1.00 94.89           H  
ATOM   3723  C   ILE A 232     -17.054 -26.334 -20.010  1.00 94.89           C  
ATOM   3724  CB  ILE A 232     -14.525 -26.266 -19.650  1.00 94.89           C  
ATOM   3725  HB  ILE A 232     -14.560 -25.178 -19.696  1.00 94.89           H  
ATOM   3726  O   ILE A 232     -17.046 -25.206 -20.509  1.00 94.89           O  
ATOM   3727  CG1 ILE A 232     -14.272 -26.783 -21.080  1.00 94.89           C  
ATOM   3728 HG12 ILE A 232     -14.398 -27.865 -21.124  1.00 94.89           H  
ATOM   3729 HG13 ILE A 232     -15.016 -26.349 -21.749  1.00 94.89           H  
ATOM   3730  CG2 ILE A 232     -13.401 -26.628 -18.668  1.00 94.89           C  
ATOM   3731 HG21 ILE A 232     -13.692 -26.343 -17.657  1.00 94.89           H  
ATOM   3732 HG22 ILE A 232     -12.478 -26.113 -18.935  1.00 94.89           H  
ATOM   3733 HG23 ILE A 232     -13.227 -27.704 -18.697  1.00 94.89           H  
ATOM   3734  CD1 ILE A 232     -12.899 -26.427 -21.639  1.00 94.89           C  
ATOM   3735 HD11 ILE A 232     -12.121 -27.004 -21.139  1.00 94.89           H  
ATOM   3736 HD12 ILE A 232     -12.899 -26.672 -22.701  1.00 94.89           H  
ATOM   3737 HD13 ILE A 232     -12.718 -25.360 -21.507  1.00 94.89           H  
ATOM   3738  N   PHE A 233     -18.039 -27.217 -20.209  1.00 96.49           N  
ATOM   3739  H   PHE A 233     -17.972 -28.112 -19.746  1.00 96.49           H  
ATOM   3740  CA  PHE A 233     -19.247 -26.985 -21.005  1.00 96.49           C  
ATOM   3741  HA  PHE A 233     -19.754 -27.947 -21.081  1.00 96.49           H  
ATOM   3742  C   PHE A 233     -18.969 -26.539 -22.453  1.00 96.49           C  
ATOM   3743  CB  PHE A 233     -20.193 -26.038 -20.256  1.00 96.49           C  
ATOM   3744  HB2 PHE A 233     -19.770 -25.034 -20.264  1.00 96.49           H  
ATOM   3745  HB3 PHE A 233     -21.137 -25.990 -20.799  1.00 96.49           H  
ATOM   3746  O   PHE A 233     -19.586 -25.608 -22.972  1.00 96.49           O  
ATOM   3747  CG  PHE A 233     -20.489 -26.427 -18.823  1.00 96.49           C  
ATOM   3748  CD1 PHE A 233     -21.540 -27.318 -18.539  1.00 96.49           C  
ATOM   3749  HD1 PHE A 233     -22.097 -27.775 -19.344  1.00 96.49           H  
ATOM   3750  CD2 PHE A 233     -19.748 -25.856 -17.771  1.00 96.49           C  
ATOM   3751  HD2 PHE A 233     -18.929 -25.185 -17.987  1.00 96.49           H  
ATOM   3752  CE1 PHE A 233     -21.897 -27.578 -17.206  1.00 96.49           C  
ATOM   3753  HE1 PHE A 233     -22.728 -28.232 -16.986  1.00 96.49           H  
ATOM   3754  CE2 PHE A 233     -20.098 -26.124 -16.438  1.00 96.49           C  
ATOM   3755  HE2 PHE A 233     -19.547 -25.670 -15.627  1.00 96.49           H  
ATOM   3756  CZ  PHE A 233     -21.201 -26.946 -16.162  1.00 96.49           C  
ATOM   3757  HZ  PHE A 233     -21.520 -27.083 -15.139  1.00 96.49           H  
ATOM   3758  N   MET A 234     -18.020 -27.193 -23.126  1.00 96.96           N  
ATOM   3759  H   MET A 234     -17.578 -27.975 -22.665  1.00 96.96           H  
ATOM   3760  CA  MET A 234     -17.715 -26.983 -24.545  1.00 96.96           C  
ATOM   3761  HA  MET A 234     -18.439 -26.291 -24.976  1.00 96.96           H  
ATOM   3762  C   MET A 234     -17.830 -28.295 -25.320  1.00 96.96           C  
ATOM   3763  CB  MET A 234     -16.310 -26.385 -24.716  1.00 96.96           C  
ATOM   3764  HB2 MET A 234     -16.059 -26.375 -25.777  1.00 96.96           H  
ATOM   3765  HB3 MET A 234     -15.579 -27.007 -24.199  1.00 96.96           H  
ATOM   3766  O   MET A 234     -17.596 -29.365 -24.776  1.00 96.96           O  
ATOM   3767  CG  MET A 234     -16.221 -24.949 -24.194  1.00 96.96           C  
ATOM   3768  HG2 MET A 234     -16.324 -24.963 -23.109  1.00 96.96           H  
ATOM   3769  HG3 MET A 234     -17.053 -24.376 -24.603  1.00 96.96           H  
ATOM   3770  SD  MET A 234     -14.672 -24.106 -24.634  1.00 96.96           S  
ATOM   3771  CE  MET A 234     -14.952 -22.542 -23.767  1.00 96.96           C  
ATOM   3772  HE1 MET A 234     -15.855 -22.066 -24.148  1.00 96.96           H  
ATOM   3773  HE2 MET A 234     -14.092 -21.887 -23.907  1.00 96.96           H  
ATOM   3774  HE3 MET A 234     -15.080 -22.744 -22.703  1.00 96.96           H  
ATOM   3775  N   SER A 235     -18.112 -28.234 -26.624  1.00 97.17           N  
ATOM   3776  H   SER A 235     -18.302 -27.343 -27.060  1.00 97.17           H  
ATOM   3777  CA  SER A 235     -17.939 -29.413 -27.477  1.00 97.17           C  
ATOM   3778  HA  SER A 235     -18.354 -30.273 -26.953  1.00 97.17           H  
ATOM   3779  C   SER A 235     -16.455 -29.693 -27.729  1.00 97.17           C  
ATOM   3780  CB  SER A 235     -18.707 -29.274 -28.792  1.00 97.17           C  
ATOM   3781  HB2 SER A 235     -19.762 -29.106 -28.575  1.00 97.17           H  
ATOM   3782  HB3 SER A 235     -18.619 -30.207 -29.349  1.00 97.17           H  
ATOM   3783  O   SER A 235     -15.625 -28.777 -27.779  1.00 97.17           O  
ATOM   3784  OG  SER A 235     -18.205 -28.210 -29.582  1.00 97.17           O  
ATOM   3785  HG  SER A 235     -18.677 -28.249 -30.417  1.00 97.17           H  
ATOM   3786  N   THR A 236     -16.109 -30.961 -27.958  1.00 97.88           N  
ATOM   3787  H   THR A 236     -16.817 -31.677 -27.887  1.00 97.88           H  
ATOM   3788  CA  THR A 236     -14.730 -31.388 -28.258  1.00 97.88           C  
ATOM   3789  HA  THR A 236     -14.097 -31.160 -27.400  1.00 97.88           H  
ATOM   3790  C   THR A 236     -14.134 -30.675 -29.472  1.00 97.88           C  
ATOM   3791  CB  THR A 236     -14.673 -32.896 -28.525  1.00 97.88           C  
ATOM   3792  HB  THR A 236     -13.677 -33.159 -28.883  1.00 97.88           H  
ATOM   3793  O   THR A 236     -12.957 -30.314 -29.455  1.00 97.88           O  
ATOM   3794  CG2 THR A 236     -14.962 -33.710 -27.273  1.00 97.88           C  
ATOM   3795 HG21 THR A 236     -14.775 -34.762 -27.488  1.00 97.88           H  
ATOM   3796 HG22 THR A 236     -14.296 -33.390 -26.471  1.00 97.88           H  
ATOM   3797 HG23 THR A 236     -15.994 -33.577 -26.950  1.00 97.88           H  
ATOM   3798  OG1 THR A 236     -15.628 -33.254 -29.498  1.00 97.88           O  
ATOM   3799  HG1 THR A 236     -15.833 -34.185 -29.387  1.00 97.88           H  
ATOM   3800  N   SER A 237     -14.940 -30.419 -30.508  1.00 97.65           N  
ATOM   3801  H   SER A 237     -15.886 -30.770 -30.465  1.00 97.65           H  
ATOM   3802  CA  SER A 237     -14.543 -29.666 -31.703  1.00 97.65           C  
ATOM   3803  HA  SER A 237     -13.669 -30.143 -32.148  1.00 97.65           H  
ATOM   3804  C   SER A 237     -14.166 -28.223 -31.373  1.00 97.65           C  
ATOM   3805  CB  SER A 237     -15.680 -29.685 -32.734  1.00 97.65           C  
ATOM   3806  HB2 SER A 237     -15.384 -29.119 -33.618  1.00 97.65           H  
ATOM   3807  HB3 SER A 237     -15.870 -30.717 -33.029  1.00 97.65           H  
ATOM   3808  O   SER A 237     -13.142 -27.727 -31.841  1.00 97.65           O  
ATOM   3809  OG  SER A 237     -16.873 -29.139 -32.196  1.00 97.65           O  
ATOM   3810  HG  SER A 237     -16.865 -28.186 -32.314  1.00 97.65           H  
ATOM   3811  N   THR A 238     -14.970 -27.556 -30.541  1.00 97.67           N  
ATOM   3812  H   THR A 238     -15.767 -28.038 -30.149  1.00 97.67           H  
ATOM   3813  CA  THR A 238     -14.726 -26.173 -30.123  1.00 97.67           C  
ATOM   3814  HA  THR A 238     -14.525 -25.565 -31.005  1.00 97.67           H  
ATOM   3815  C   THR A 238     -13.496 -26.090 -29.230  1.00 97.67           C  
ATOM   3816  CB  THR A 238     -15.960 -25.596 -29.421  1.00 97.67           C  
ATOM   3817  HB  THR A 238     -16.265 -26.253 -28.607  1.00 97.67           H  
ATOM   3818  O   THR A 238     -12.655 -25.224 -29.458  1.00 97.67           O  
ATOM   3819  CG2 THR A 238     -15.735 -24.185 -28.875  1.00 97.67           C  
ATOM   3820 HG21 THR A 238     -16.678 -23.779 -28.508  1.00 97.67           H  
ATOM   3821 HG22 THR A 238     -15.031 -24.219 -28.043  1.00 97.67           H  
ATOM   3822 HG23 THR A 238     -15.339 -23.541 -29.660  1.00 97.67           H  
ATOM   3823  OG1 THR A 238     -17.004 -25.506 -30.364  1.00 97.67           O  
ATOM   3824  HG1 THR A 238     -17.820 -25.709 -29.901  1.00 97.67           H  
ATOM   3825  N   LEU A 239     -13.344 -27.011 -28.272  1.00 98.00           N  
ATOM   3826  H   LEU A 239     -14.082 -27.684 -28.123  1.00 98.00           H  
ATOM   3827  CA  LEU A 239     -12.155 -27.087 -27.422  1.00 98.00           C  
ATOM   3828  HA  LEU A 239     -12.049 -26.136 -26.899  1.00 98.00           H  
ATOM   3829  C   LEU A 239     -10.885 -27.290 -28.260  1.00 98.00           C  
ATOM   3830  CB  LEU A 239     -12.348 -28.207 -26.381  1.00 98.00           C  
ATOM   3831  HB2 LEU A 239     -13.214 -27.960 -25.766  1.00 98.00           H  
ATOM   3832  HB3 LEU A 239     -12.563 -29.143 -26.897  1.00 98.00           H  
ATOM   3833  O   LEU A 239      -9.921 -26.546 -28.106  1.00 98.00           O  
ATOM   3834  CG  LEU A 239     -11.131 -28.430 -25.460  1.00 98.00           C  
ATOM   3835  HG  LEU A 239     -10.292 -28.799 -26.049  1.00 98.00           H  
ATOM   3836  CD1 LEU A 239     -10.708 -27.145 -24.755  1.00 98.00           C  
ATOM   3837 HD11 LEU A 239     -10.006 -27.366 -23.951  1.00 98.00           H  
ATOM   3838 HD12 LEU A 239     -10.217 -26.484 -25.469  1.00 98.00           H  
ATOM   3839 HD13 LEU A 239     -11.579 -26.629 -24.353  1.00 98.00           H  
ATOM   3840  CD2 LEU A 239     -11.453 -29.471 -24.391  1.00 98.00           C  
ATOM   3841 HD21 LEU A 239     -10.558 -29.699 -23.812  1.00 98.00           H  
ATOM   3842 HD22 LEU A 239     -12.221 -29.089 -23.719  1.00 98.00           H  
ATOM   3843 HD23 LEU A 239     -11.815 -30.388 -24.856  1.00 98.00           H  
ATOM   3844  N   LYS A 240     -10.893 -28.254 -29.190  1.00 98.00           N  
ATOM   3845  H   LYS A 240     -11.716 -28.834 -29.268  1.00 98.00           H  
ATOM   3846  CA  LYS A 240      -9.747 -28.523 -30.069  1.00 98.00           C  
ATOM   3847  HA  LYS A 240      -8.879 -28.734 -29.444  1.00 98.00           H  
ATOM   3848  C   LYS A 240      -9.376 -27.300 -30.911  1.00 98.00           C  
ATOM   3849  CB  LYS A 240     -10.053 -29.751 -30.940  1.00 98.00           C  
ATOM   3850  HB2 LYS A 240     -10.381 -30.563 -30.292  1.00 98.00           H  
ATOM   3851  HB3 LYS A 240     -10.861 -29.515 -31.632  1.00 98.00           H  
ATOM   3852  O   LYS A 240      -8.197 -26.979 -31.005  1.00 98.00           O  
ATOM   3853  CG  LYS A 240      -8.820 -30.226 -31.724  1.00 98.00           C  
ATOM   3854  HG2 LYS A 240      -8.485 -29.434 -32.394  1.00 98.00           H  
ATOM   3855  HG3 LYS A 240      -8.018 -30.458 -31.024  1.00 98.00           H  
ATOM   3856  CD  LYS A 240      -9.145 -31.474 -32.555  1.00 98.00           C  
ATOM   3857  HD2 LYS A 240      -9.486 -32.270 -31.894  1.00 98.00           H  
ATOM   3858  HD3 LYS A 240      -9.938 -31.231 -33.262  1.00 98.00           H  
ATOM   3859  CE  LYS A 240      -7.894 -31.930 -33.317  1.00 98.00           C  
ATOM   3860  HE2 LYS A 240      -7.531 -31.094 -33.914  1.00 98.00           H  
ATOM   3861  HE3 LYS A 240      -7.116 -32.179 -32.595  1.00 98.00           H  
ATOM   3862  NZ  LYS A 240      -8.172 -33.095 -34.197  1.00 98.00           N  
ATOM   3863  HZ1 LYS A 240      -8.876 -32.861 -34.882  1.00 98.00           H  
ATOM   3864  HZ2 LYS A 240      -7.336 -33.363 -34.697  1.00 98.00           H  
ATOM   3865  HZ3 LYS A 240      -8.492 -33.888 -33.660  1.00 98.00           H  
ATOM   3866  N   ARG A 241     -10.370 -26.616 -31.491  1.00 97.31           N  
ATOM   3867  H   ARG A 241     -11.314 -26.954 -31.369  1.00 97.31           H  
ATOM   3868  CA  ARG A 241     -10.153 -25.407 -32.297  1.00 97.31           C  
ATOM   3869  HA  ARG A 241      -9.408 -25.622 -33.063  1.00 97.31           H  
ATOM   3870  C   ARG A 241      -9.559 -24.270 -31.463  1.00 97.31           C  
ATOM   3871  CB  ARG A 241     -11.463 -24.999 -32.988  1.00 97.31           C  
ATOM   3872  HB2 ARG A 241     -12.203 -24.738 -32.231  1.00 97.31           H  
ATOM   3873  HB3 ARG A 241     -11.838 -25.844 -33.565  1.00 97.31           H  
ATOM   3874  O   ARG A 241      -8.526 -23.738 -31.840  1.00 97.31           O  
ATOM   3875  CG  ARG A 241     -11.244 -23.809 -33.936  1.00 97.31           C  
ATOM   3876  HG2 ARG A 241     -10.486 -24.073 -34.673  1.00 97.31           H  
ATOM   3877  HG3 ARG A 241     -10.880 -22.951 -33.370  1.00 97.31           H  
ATOM   3878  CD  ARG A 241     -12.522 -23.402 -34.676  1.00 97.31           C  
ATOM   3879  HD2 ARG A 241     -12.875 -24.255 -35.255  1.00 97.31           H  
ATOM   3880  HD3 ARG A 241     -12.266 -22.600 -35.368  1.00 97.31           H  
ATOM   3881  NE  ARG A 241     -13.553 -22.907 -33.744  1.00 97.31           N  
ATOM   3882  HE  ARG A 241     -13.227 -22.182 -33.121  1.00 97.31           H  
ATOM   3883  NH1 ARG A 241     -15.368 -24.050 -34.581  1.00 97.31           N  
ATOM   3884 HH11 ARG A 241     -14.793 -24.354 -35.353  1.00 97.31           H  
ATOM   3885 HH12 ARG A 241     -16.364 -24.217 -34.585  1.00 97.31           H  
ATOM   3886  NH2 ARG A 241     -15.613 -22.751 -32.788  1.00 97.31           N  
ATOM   3887 HH21 ARG A 241     -15.243 -22.036 -32.178  1.00 97.31           H  
ATOM   3888 HH22 ARG A 241     -16.589 -23.007 -32.753  1.00 97.31           H  
ATOM   3889  CZ  ARG A 241     -14.832 -23.240 -33.709  1.00 97.31           C  
ATOM   3890  N   LYS A 242     -10.152 -23.954 -30.309  1.00 97.86           N  
ATOM   3891  H   LYS A 242     -10.986 -24.457 -30.043  1.00 97.86           H  
ATOM   3892  CA  LYS A 242      -9.681 -22.857 -29.449  1.00 97.86           C  
ATOM   3893  HA  LYS A 242      -9.585 -21.947 -30.041  1.00 97.86           H  
ATOM   3894  C   LYS A 242      -8.291 -23.103 -28.859  1.00 97.86           C  
ATOM   3895  CB  LYS A 242     -10.683 -22.600 -28.325  1.00 97.86           C  
ATOM   3896  HB2 LYS A 242     -10.934 -23.537 -27.829  1.00 97.86           H  
ATOM   3897  HB3 LYS A 242     -10.200 -21.936 -27.607  1.00 97.86           H  
ATOM   3898  O   LYS A 242      -7.503 -22.176 -28.752  1.00 97.86           O  
ATOM   3899  CG  LYS A 242     -11.959 -21.912 -28.820  1.00 97.86           C  
ATOM   3900  HG2 LYS A 242     -11.681 -21.042 -29.415  1.00 97.86           H  
ATOM   3901  HG3 LYS A 242     -12.545 -22.591 -29.440  1.00 97.86           H  
ATOM   3902  CD  LYS A 242     -12.789 -21.448 -27.618  1.00 97.86           C  
ATOM   3903  HD2 LYS A 242     -12.147 -20.864 -26.959  1.00 97.86           H  
ATOM   3904  HD3 LYS A 242     -13.172 -22.312 -27.075  1.00 97.86           H  
ATOM   3905  CE  LYS A 242     -13.938 -20.564 -28.106  1.00 97.86           C  
ATOM   3906  HE2 LYS A 242     -13.529 -19.850 -28.820  1.00 97.86           H  
ATOM   3907  HE3 LYS A 242     -14.667 -21.184 -28.628  1.00 97.86           H  
ATOM   3908  NZ  LYS A 242     -14.570 -19.832 -26.982  1.00 97.86           N  
ATOM   3909  HZ1 LYS A 242     -13.878 -19.249 -26.533  1.00 97.86           H  
ATOM   3910  HZ2 LYS A 242     -14.953 -20.473 -26.302  1.00 97.86           H  
ATOM   3911  HZ3 LYS A 242     -15.302 -19.224 -27.323  1.00 97.86           H  
ATOM   3912  N   LEU A 243      -7.956 -24.346 -28.505  1.00 97.92           N  
ATOM   3913  H   LEU A 243      -8.648 -25.079 -28.564  1.00 97.92           H  
ATOM   3914  CA  LEU A 243      -6.589 -24.667 -28.080  1.00 97.92           C  
ATOM   3915  HA  LEU A 243      -6.282 -23.961 -27.308  1.00 97.92           H  
ATOM   3916  C   LEU A 243      -5.582 -24.487 -29.223  1.00 97.92           C  
ATOM   3917  CB  LEU A 243      -6.527 -26.094 -27.517  1.00 97.92           C  
ATOM   3918  HB2 LEU A 243      -5.480 -26.369 -27.397  1.00 97.92           H  
ATOM   3919  HB3 LEU A 243      -6.970 -26.776 -28.243  1.00 97.92           H  
ATOM   3920  O   LEU A 243      -4.485 -23.994 -28.980  1.00 97.92           O  
ATOM   3921  CG  LEU A 243      -7.231 -26.262 -26.161  1.00 97.92           C  
ATOM   3922  HG  LEU A 243      -8.280 -25.983 -26.262  1.00 97.92           H  
ATOM   3923  CD1 LEU A 243      -7.151 -27.733 -25.742  1.00 97.92           C  
ATOM   3924 HD11 LEU A 243      -7.630 -28.352 -26.501  1.00 97.92           H  
ATOM   3925 HD12 LEU A 243      -7.670 -27.872 -24.794  1.00 97.92           H  
ATOM   3926 HD13 LEU A 243      -6.106 -28.023 -25.629  1.00 97.92           H  
ATOM   3927  CD2 LEU A 243      -6.622 -25.391 -25.062  1.00 97.92           C  
ATOM   3928 HD21 LEU A 243      -6.883 -24.346 -25.227  1.00 97.92           H  
ATOM   3929 HD22 LEU A 243      -5.536 -25.471 -25.082  1.00 97.92           H  
ATOM   3930 HD23 LEU A 243      -6.999 -25.684 -24.082  1.00 97.92           H  
ATOM   3931  N   ALA A 244      -5.962 -24.831 -30.458  1.00 97.66           N  
ATOM   3932  H   ALA A 244      -6.879 -25.229 -30.605  1.00 97.66           H  
ATOM   3933  CA  ALA A 244      -5.117 -24.600 -31.627  1.00 97.66           C  
ATOM   3934  HA  ALA A 244      -4.129 -25.011 -31.421  1.00 97.66           H  
ATOM   3935  C   ALA A 244      -4.925 -23.100 -31.918  1.00 97.66           C  
ATOM   3936  CB  ALA A 244      -5.704 -25.349 -32.829  1.00 97.66           C  
ATOM   3937  HB1 ALA A 244      -6.673 -24.932 -33.102  1.00 97.66           H  
ATOM   3938  HB2 ALA A 244      -5.028 -25.247 -33.678  1.00 97.66           H  
ATOM   3939  HB3 ALA A 244      -5.815 -26.406 -32.586  1.00 97.66           H  
ATOM   3940  O   ALA A 244      -3.827 -22.702 -32.292  1.00 97.66           O  
ATOM   3941  N   GLU A 245      -5.952 -22.271 -31.690  1.00 96.86           N  
ATOM   3942  H   GLU A 245      -6.848 -22.670 -31.452  1.00 96.86           H  
ATOM   3943  CA  GLU A 245      -5.849 -20.801 -31.739  1.00 96.86           C  
ATOM   3944  HA  GLU A 245      -5.463 -20.498 -32.712  1.00 96.86           H  
ATOM   3945  C   GLU A 245      -4.859 -20.261 -30.686  1.00 96.86           C  
ATOM   3946  CB  GLU A 245      -7.244 -20.165 -31.550  1.00 96.86           C  
ATOM   3947  HB2 GLU A 245      -7.684 -20.567 -30.637  1.00 96.86           H  
ATOM   3948  HB3 GLU A 245      -7.126 -19.089 -31.415  1.00 96.86           H  
ATOM   3949  O   GLU A 245      -4.117 -19.327 -30.969  1.00 96.86           O  
ATOM   3950  CG  GLU A 245      -8.216 -20.395 -32.727  1.00 96.86           C  
ATOM   3951  HG2 GLU A 245      -8.129 -21.428 -33.063  1.00 96.86           H  
ATOM   3952  HG3 GLU A 245      -7.909 -19.759 -33.558  1.00 96.86           H  
ATOM   3953  CD  GLU A 245      -9.702 -20.121 -32.393  1.00 96.86           C  
ATOM   3954  OE1 GLU A 245     -10.568 -20.470 -33.235  1.00 96.86           O  
ATOM   3955  OE2 GLU A 245     -10.024 -19.668 -31.270  1.00 96.86           O  
ATOM   3956  N   GLU A 246      -4.766 -20.894 -29.510  1.00 93.50           N  
ATOM   3957  H   GLU A 246      -5.448 -21.610 -29.305  1.00 93.50           H  
ATOM   3958  CA  GLU A 246      -3.736 -20.612 -28.491  1.00 93.50           C  
ATOM   3959  HA  GLU A 246      -3.538 -19.540 -28.496  1.00 93.50           H  
ATOM   3960  C   GLU A 246      -2.373 -21.288 -28.782  1.00 93.50           C  
ATOM   3961  CB  GLU A 246      -4.253 -20.981 -27.083  1.00 93.50           C  
ATOM   3962  HB2 GLU A 246      -3.433 -20.876 -26.373  1.00 93.50           H  
ATOM   3963  HB3 GLU A 246      -4.576 -22.022 -27.080  1.00 93.50           H  
ATOM   3964  O   GLU A 246      -1.477 -21.291 -27.935  1.00 93.50           O  
ATOM   3965  CG  GLU A 246      -5.406 -20.088 -26.586  1.00 93.50           C  
ATOM   3966  HG2 GLU A 246      -6.266 -20.214 -27.244  1.00 93.50           H  
ATOM   3967  HG3 GLU A 246      -5.087 -19.047 -26.642  1.00 93.50           H  
ATOM   3968  CD  GLU A 246      -5.835 -20.396 -25.136  1.00 93.50           C  
ATOM   3969  OE1 GLU A 246      -6.783 -19.755 -24.623  1.00 93.50           O  
ATOM   3970  OE2 GLU A 246      -5.258 -21.298 -24.487  1.00 93.50           O  
ATOM   3971  N   GLY A 247      -2.194 -21.892 -29.964  1.00 95.95           N  
ATOM   3972  H   GLY A 247      -2.943 -21.843 -30.639  1.00 95.95           H  
ATOM   3973  CA  GLY A 247      -0.940 -22.533 -30.373  1.00 95.95           C  
ATOM   3974  HA2 GLY A 247      -1.010 -22.775 -31.434  1.00 95.95           H  
ATOM   3975  HA3 GLY A 247      -0.118 -21.832 -30.231  1.00 95.95           H  
ATOM   3976  C   GLY A 247      -0.613 -23.823 -29.613  1.00 95.95           C  
ATOM   3977  O   GLY A 247       0.556 -24.183 -29.473  1.00 95.95           O  
ATOM   3978  N   THR A 248      -1.619 -24.521 -29.082  1.00 96.21           N  
ATOM   3979  H   THR A 248      -2.560 -24.177 -29.210  1.00 96.21           H  
ATOM   3980  CA  THR A 248      -1.432 -25.749 -28.300  1.00 96.21           C  
ATOM   3981  HA  THR A 248      -0.479 -26.193 -28.587  1.00 96.21           H  
ATOM   3982  C   THR A 248      -2.493 -26.811 -28.608  1.00 96.21           C  
ATOM   3983  CB  THR A 248      -1.337 -25.391 -26.805  1.00 96.21           C  
ATOM   3984  HB  THR A 248      -0.664 -24.540 -26.701  1.00 96.21           H  
ATOM   3985  O   THR A 248      -3.375 -26.642 -29.448  1.00 96.21           O  
ATOM   3986  CG2 THR A 248      -2.670 -25.018 -26.160  1.00 96.21           C  
ATOM   3987 HG21 THR A 248      -2.499 -24.737 -25.121  1.00 96.21           H  
ATOM   3988 HG22 THR A 248      -3.365 -25.856 -26.204  1.00 96.21           H  
ATOM   3989 HG23 THR A 248      -3.101 -24.161 -26.679  1.00 96.21           H  
ATOM   3990  OG1 THR A 248      -0.771 -26.464 -26.078  1.00 96.21           O  
ATOM   3991  HG1 THR A 248       0.120 -26.579 -26.416  1.00 96.21           H  
ATOM   3992  N   SER A 249      -2.409 -27.961 -27.947  1.00 97.61           N  
ATOM   3993  H   SER A 249      -1.686 -28.050 -27.246  1.00 97.61           H  
ATOM   3994  CA  SER A 249      -3.368 -29.051 -28.085  1.00 97.61           C  
ATOM   3995  HA  SER A 249      -4.305 -28.650 -28.472  1.00 97.61           H  
ATOM   3996  C   SER A 249      -3.663 -29.689 -26.732  1.00 97.61           C  
ATOM   3997  CB  SER A 249      -2.847 -30.085 -29.090  1.00 97.61           C  
ATOM   3998  HB2 SER A 249      -3.664 -30.754 -29.361  1.00 97.61           H  
ATOM   3999  HB3 SER A 249      -2.500 -29.581 -29.993  1.00 97.61           H  
ATOM   4000  O   SER A 249      -2.869 -29.600 -25.796  1.00 97.61           O  
ATOM   4001  OG  SER A 249      -1.798 -30.857 -28.540  1.00 97.61           O  
ATOM   4002  HG  SER A 249      -0.978 -30.374 -28.665  1.00 97.61           H  
ATOM   4003  N   PHE A 250      -4.792 -30.394 -26.627  1.00 97.69           N  
ATOM   4004  H   PHE A 250      -5.436 -30.406 -27.405  1.00 97.69           H  
ATOM   4005  CA  PHE A 250      -5.111 -31.163 -25.420  1.00 97.69           C  
ATOM   4006  HA  PHE A 250      -5.220 -30.478 -24.580  1.00 97.69           H  
ATOM   4007  C   PHE A 250      -3.988 -32.145 -25.055  1.00 97.69           C  
ATOM   4008  CB  PHE A 250      -6.436 -31.904 -25.626  1.00 97.69           C  
ATOM   4009  HB2 PHE A 250      -7.235 -31.164 -25.655  1.00 97.69           H  
ATOM   4010  HB3 PHE A 250      -6.416 -32.422 -26.586  1.00 97.69           H  
ATOM   4011  O   PHE A 250      -3.614 -32.236 -23.890  1.00 97.69           O  
ATOM   4012  CG  PHE A 250      -6.736 -32.914 -24.535  1.00 97.69           C  
ATOM   4013  CD1 PHE A 250      -6.448 -34.281 -24.729  1.00 97.69           C  
ATOM   4014  HD1 PHE A 250      -6.050 -34.624 -25.672  1.00 97.69           H  
ATOM   4015  CD2 PHE A 250      -7.223 -32.472 -23.292  1.00 97.69           C  
ATOM   4016  HD2 PHE A 250      -7.429 -31.425 -23.127  1.00 97.69           H  
ATOM   4017  CE1 PHE A 250      -6.637 -35.198 -23.680  1.00 97.69           C  
ATOM   4018  HE1 PHE A 250      -6.391 -36.242 -23.809  1.00 97.69           H  
ATOM   4019  CE2 PHE A 250      -7.407 -33.392 -22.249  1.00 97.69           C  
ATOM   4020  HE2 PHE A 250      -7.752 -33.056 -21.282  1.00 97.69           H  
ATOM   4021  CZ  PHE A 250      -7.111 -34.748 -22.438  1.00 97.69           C  
ATOM   4022  HZ  PHE A 250      -7.227 -35.441 -21.617  1.00 97.69           H  
ATOM   4023  N   SER A 251      -3.413 -32.836 -26.046  1.00 96.77           N  
ATOM   4024  H   SER A 251      -3.691 -32.660 -27.001  1.00 96.77           H  
ATOM   4025  CA  SER A 251      -2.295 -33.765 -25.844  1.00 96.77           C  
ATOM   4026  HA  SER A 251      -2.596 -34.517 -25.115  1.00 96.77           H  
ATOM   4027  C   SER A 251      -1.050 -33.080 -25.285  1.00 96.77           C  
ATOM   4028  CB  SER A 251      -1.940 -34.484 -27.153  1.00 96.77           C  
ATOM   4029  HB2 SER A 251      -0.907 -34.829 -27.120  1.00 96.77           H  
ATOM   4030  HB3 SER A 251      -2.584 -35.359 -27.244  1.00 96.77           H  
ATOM   4031  O   SER A 251      -0.408 -33.639 -24.395  1.00 96.77           O  
ATOM   4032  OG  SER A 251      -2.143 -33.676 -28.300  1.00 96.77           O  
ATOM   4033  HG  SER A 251      -1.563 -32.911 -28.298  1.00 96.77           H  
ATOM   4034  N   ASP A 252      -0.732 -31.873 -25.757  1.00 96.73           N  
ATOM   4035  H   ASP A 252      -1.305 -31.446 -26.470  1.00 96.73           H  
ATOM   4036  CA  ASP A 252       0.433 -31.126 -25.276  1.00 96.73           C  
ATOM   4037  HA  ASP A 252       1.305 -31.781 -25.291  1.00 96.73           H  
ATOM   4038  C   ASP A 252       0.230 -30.660 -23.835  1.00 96.73           C  
ATOM   4039  CB  ASP A 252       0.726 -29.926 -26.184  1.00 96.73           C  
ATOM   4040  HB2 ASP A 252      -0.141 -29.265 -26.197  1.00 96.73           H  
ATOM   4041  HB3 ASP A 252       1.569 -29.370 -25.773  1.00 96.73           H  
ATOM   4042  O   ASP A 252       1.120 -30.829 -23.000  1.00 96.73           O  
ATOM   4043  CG  ASP A 252       1.075 -30.349 -27.607  1.00 96.73           C  
ATOM   4044  OD1 ASP A 252       1.785 -31.367 -27.764  1.00 96.73           O  
ATOM   4045  OD2 ASP A 252       0.536 -29.697 -28.528  1.00 96.73           O  
ATOM   4046  N   ILE A 253      -0.961 -30.145 -23.510  1.00 96.96           N  
ATOM   4047  H   ILE A 253      -1.640 -30.016 -24.247  1.00 96.96           H  
ATOM   4048  CA  ILE A 253      -1.298 -29.714 -22.147  1.00 96.96           C  
ATOM   4049  HA  ILE A 253      -0.523 -29.030 -21.802  1.00 96.96           H  
ATOM   4050  C   ILE A 253      -1.309 -30.911 -21.193  1.00 96.96           C  
ATOM   4051  CB  ILE A 253      -2.649 -28.969 -22.112  1.00 96.96           C  
ATOM   4052  HB  ILE A 253      -3.436 -29.637 -22.461  1.00 96.96           H  
ATOM   4053  O   ILE A 253      -0.768 -30.828 -20.091  1.00 96.96           O  
ATOM   4054  CG1 ILE A 253      -2.610 -27.716 -23.010  1.00 96.96           C  
ATOM   4055 HG12 ILE A 253      -1.961 -26.969 -22.553  1.00 96.96           H  
ATOM   4056 HG13 ILE A 253      -2.188 -27.954 -23.987  1.00 96.96           H  
ATOM   4057  CG2 ILE A 253      -2.949 -28.537 -20.663  1.00 96.96           C  
ATOM   4058 HG21 ILE A 253      -3.860 -27.941 -20.607  1.00 96.96           H  
ATOM   4059 HG22 ILE A 253      -3.078 -29.404 -20.015  1.00 96.96           H  
ATOM   4060 HG23 ILE A 253      -2.126 -27.929 -20.288  1.00 96.96           H  
ATOM   4061  CD1 ILE A 253      -3.994 -27.113 -23.252  1.00 96.96           C  
ATOM   4062 HD11 ILE A 253      -4.635 -27.840 -23.750  1.00 96.96           H  
ATOM   4063 HD12 ILE A 253      -4.456 -26.798 -22.316  1.00 96.96           H  
ATOM   4064 HD13 ILE A 253      -3.879 -26.233 -23.884  1.00 96.96           H  
ATOM   4065  N   TYR A 254      -1.877 -32.037 -21.623  1.00 96.76           N  
ATOM   4066  H   TYR A 254      -2.322 -32.031 -22.530  1.00 96.76           H  
ATOM   4067  CA  TYR A 254      -1.931 -33.267 -20.841  1.00 96.76           C  
ATOM   4068  HA  TYR A 254      -2.416 -33.054 -19.889  1.00 96.76           H  
ATOM   4069  C   TYR A 254      -0.541 -33.811 -20.517  1.00 96.76           C  
ATOM   4070  CB  TYR A 254      -2.759 -34.296 -21.612  1.00 96.76           C  
ATOM   4071  HB2 TYR A 254      -3.742 -33.872 -21.818  1.00 96.76           H  
ATOM   4072  HB3 TYR A 254      -2.285 -34.499 -22.572  1.00 96.76           H  
ATOM   4073  O   TYR A 254      -0.240 -34.105 -19.356  1.00 96.76           O  
ATOM   4074  CG  TYR A 254      -2.967 -35.593 -20.869  1.00 96.76           C  
ATOM   4075  CD1 TYR A 254      -2.357 -36.781 -21.316  1.00 96.76           C  
ATOM   4076  HD1 TYR A 254      -1.690 -36.758 -22.166  1.00 96.76           H  
ATOM   4077  CD2 TYR A 254      -3.830 -35.611 -19.760  1.00 96.76           C  
ATOM   4078  HD2 TYR A 254      -4.312 -34.704 -19.427  1.00 96.76           H  
ATOM   4079  CE1 TYR A 254      -2.697 -38.008 -20.716  1.00 96.76           C  
ATOM   4080  HE1 TYR A 254      -2.307 -38.936 -21.108  1.00 96.76           H  
ATOM   4081  CE2 TYR A 254      -4.138 -36.827 -19.134  1.00 96.76           C  
ATOM   4082  HE2 TYR A 254      -4.833 -36.870 -18.309  1.00 96.76           H  
ATOM   4083  OH  TYR A 254      -4.133 -39.190 -19.196  1.00 96.76           O  
ATOM   4084  HH  TYR A 254      -3.812 -39.967 -19.659  1.00 96.76           H  
ATOM   4085  CZ  TYR A 254      -3.634 -38.025 -19.663  1.00 96.76           C  
ATOM   4086  N   LEU A 255       0.331 -33.885 -21.529  1.00 96.54           N  
ATOM   4087  H   LEU A 255       0.026 -33.620 -22.454  1.00 96.54           H  
ATOM   4088  CA  LEU A 255       1.726 -34.261 -21.336  1.00 96.54           C  
ATOM   4089  HA  LEU A 255       1.748 -35.241 -20.858  1.00 96.54           H  
ATOM   4090  C   LEU A 255       2.425 -33.271 -20.400  1.00 96.54           C  
ATOM   4091  CB  LEU A 255       2.421 -34.345 -22.706  1.00 96.54           C  
ATOM   4092  HB2 LEU A 255       1.895 -35.073 -23.323  1.00 96.54           H  
ATOM   4093  HB3 LEU A 255       2.341 -33.376 -23.197  1.00 96.54           H  
ATOM   4094  O   LEU A 255       3.078 -33.696 -19.451  1.00 96.54           O  
ATOM   4095  CG  LEU A 255       3.910 -34.734 -22.628  1.00 96.54           C  
ATOM   4096  HG  LEU A 255       4.447 -34.017 -22.007  1.00 96.54           H  
ATOM   4097  CD1 LEU A 255       4.119 -36.138 -22.051  1.00 96.54           C  
ATOM   4098 HD11 LEU A 255       5.182 -36.378 -22.049  1.00 96.54           H  
ATOM   4099 HD12 LEU A 255       3.576 -36.870 -22.649  1.00 96.54           H  
ATOM   4100 HD13 LEU A 255       3.763 -36.174 -21.021  1.00 96.54           H  
ATOM   4101  CD2 LEU A 255       4.526 -34.700 -24.026  1.00 96.54           C  
ATOM   4102 HD21 LEU A 255       4.002 -35.396 -24.681  1.00 96.54           H  
ATOM   4103 HD22 LEU A 255       4.431 -33.695 -24.437  1.00 96.54           H  
ATOM   4104 HD23 LEU A 255       5.582 -34.965 -23.975  1.00 96.54           H  
ATOM   4105  N   SER A 256       2.258 -31.967 -20.628  1.00 95.16           N  
ATOM   4106  H   SER A 256       1.702 -31.686 -21.423  1.00 95.16           H  
ATOM   4107  CA  SER A 256       2.889 -30.920 -19.823  1.00 95.16           C  
ATOM   4108  HA  SER A 256       3.970 -31.048 -19.886  1.00 95.16           H  
ATOM   4109  C   SER A 256       2.497 -31.008 -18.346  1.00 95.16           C  
ATOM   4110  CB  SER A 256       2.534 -29.544 -20.390  1.00 95.16           C  
ATOM   4111  HB2 SER A 256       2.744 -29.523 -21.460  1.00 95.16           H  
ATOM   4112  HB3 SER A 256       1.476 -29.335 -20.232  1.00 95.16           H  
ATOM   4113  O   SER A 256       3.376 -31.055 -17.486  1.00 95.16           O  
ATOM   4114  OG  SER A 256       3.318 -28.560 -19.752  1.00 95.16           O  
ATOM   4115  HG  SER A 256       4.213 -28.666 -20.083  1.00 95.16           H  
ATOM   4116  N   ALA A 257       1.202 -31.126 -18.036  1.00 94.92           N  
ATOM   4117  H   ALA A 257       0.525 -31.093 -18.786  1.00 94.92           H  
ATOM   4118  CA  ALA A 257       0.696 -31.254 -16.669  1.00 94.92           C  
ATOM   4119  HA  ALA A 257       0.981 -30.373 -16.094  1.00 94.92           H  
ATOM   4120  C   ALA A 257       1.287 -32.478 -15.952  1.00 94.92           C  
ATOM   4121  CB  ALA A 257      -0.834 -31.319 -16.733  1.00 94.92           C  
ATOM   4122  HB1 ALA A 257      -1.227 -30.388 -17.141  1.00 94.92           H  
ATOM   4123  HB2 ALA A 257      -1.239 -31.461 -15.730  1.00 94.92           H  
ATOM   4124  HB3 ALA A 257      -1.148 -32.146 -17.369  1.00 94.92           H  
ATOM   4125  O   ALA A 257       1.808 -32.365 -14.838  1.00 94.92           O  
ATOM   4126  N   ARG A 258       1.288 -33.644 -16.613  1.00 95.32           N  
ATOM   4127  H   ARG A 258       0.867 -33.669 -17.531  1.00 95.32           H  
ATOM   4128  CA  ARG A 258       1.867 -34.876 -16.056  1.00 95.32           C  
ATOM   4129  HA  ARG A 258       1.467 -35.031 -15.054  1.00 95.32           H  
ATOM   4130  C   ARG A 258       3.383 -34.787 -15.880  1.00 95.32           C  
ATOM   4131  CB  ARG A 258       1.480 -36.076 -16.931  1.00 95.32           C  
ATOM   4132  HB2 ARG A 258       1.653 -35.843 -17.982  1.00 95.32           H  
ATOM   4133  HB3 ARG A 258       2.113 -36.919 -16.656  1.00 95.32           H  
ATOM   4134  O   ARG A 258       3.897 -35.220 -14.851  1.00 95.32           O  
ATOM   4135  CG  ARG A 258       0.017 -36.488 -16.717  1.00 95.32           C  
ATOM   4136  HG2 ARG A 258      -0.126 -36.725 -15.663  1.00 95.32           H  
ATOM   4137  HG3 ARG A 258      -0.653 -35.673 -16.992  1.00 95.32           H  
ATOM   4138  CD  ARG A 258      -0.313 -37.723 -17.559  1.00 95.32           C  
ATOM   4139  HD2 ARG A 258      -0.424 -37.424 -18.601  1.00 95.32           H  
ATOM   4140  HD3 ARG A 258       0.512 -38.430 -17.477  1.00 95.32           H  
ATOM   4141  NE  ARG A 258      -1.548 -38.371 -17.089  1.00 95.32           N  
ATOM   4142  HE  ARG A 258      -2.049 -37.927 -16.333  1.00 95.32           H  
ATOM   4143  NH1 ARG A 258      -1.247 -40.406 -18.109  1.00 95.32           N  
ATOM   4144 HH11 ARG A 258      -1.455 -41.391 -18.033  1.00 95.32           H  
ATOM   4145 HH12 ARG A 258      -0.326 -40.105 -18.392  1.00 95.32           H  
ATOM   4146  NH2 ARG A 258      -3.019 -40.084 -16.820  1.00 95.32           N  
ATOM   4147 HH21 ARG A 258      -3.380 -40.946 -17.203  1.00 95.32           H  
ATOM   4148 HH22 ARG A 258      -3.656 -39.460 -16.345  1.00 95.32           H  
ATOM   4149  CZ  ARG A 258      -1.929 -39.606 -17.340  1.00 95.32           C  
ATOM   4150  N   MET A 259       4.106 -34.206 -16.836  1.00 95.47           N  
ATOM   4151  H   MET A 259       3.626 -33.871 -17.660  1.00 95.47           H  
ATOM   4152  CA  MET A 259       5.562 -34.033 -16.752  1.00 95.47           C  
ATOM   4153  HA  MET A 259       6.016 -34.981 -16.462  1.00 95.47           H  
ATOM   4154  C   MET A 259       5.965 -33.028 -15.670  1.00 95.47           C  
ATOM   4155  CB  MET A 259       6.131 -33.623 -18.118  1.00 95.47           C  
ATOM   4156  HB2 MET A 259       7.173 -33.328 -17.996  1.00 95.47           H  
ATOM   4157  HB3 MET A 259       5.584 -32.759 -18.497  1.00 95.47           H  
ATOM   4158  O   MET A 259       6.900 -33.290 -14.914  1.00 95.47           O  
ATOM   4159  CG  MET A 259       6.083 -34.747 -19.160  1.00 95.47           C  
ATOM   4160  HG2 MET A 259       6.496 -34.353 -20.088  1.00 95.47           H  
ATOM   4161  HG3 MET A 259       5.045 -35.010 -19.363  1.00 95.47           H  
ATOM   4162  SD  MET A 259       6.981 -36.272 -18.756  1.00 95.47           S  
ATOM   4163  CE  MET A 259       5.620 -37.271 -18.101  1.00 95.47           C  
ATOM   4164  HE1 MET A 259       5.898 -38.325 -18.113  1.00 95.47           H  
ATOM   4165  HE2 MET A 259       5.391 -36.972 -17.078  1.00 95.47           H  
ATOM   4166  HE3 MET A 259       4.736 -37.115 -18.719  1.00 95.47           H  
ATOM   4167  N   ASN A 260       5.241 -31.919 -15.528  1.00 90.77           N  
ATOM   4168  H   ASN A 260       4.504 -31.731 -16.194  1.00 90.77           H  
ATOM   4169  CA  ASN A 260       5.489 -30.933 -14.477  1.00 90.77           C  
ATOM   4170  HA  ASN A 260       6.546 -30.667 -14.481  1.00 90.77           H  
ATOM   4171  C   ASN A 260       5.177 -31.495 -13.085  1.00 90.77           C  
ATOM   4172  CB  ASN A 260       4.665 -29.672 -14.769  1.00 90.77           C  
ATOM   4173  HB2 ASN A 260       3.629 -29.952 -14.959  1.00 90.77           H  
ATOM   4174  HB3 ASN A 260       4.684 -29.014 -13.901  1.00 90.77           H  
ATOM   4175  O   ASN A 260       5.941 -31.260 -12.146  1.00 90.77           O  
ATOM   4176  CG  ASN A 260       5.193 -28.873 -15.947  1.00 90.77           C  
ATOM   4177  ND2 ASN A 260       4.341 -28.089 -16.557  1.00 90.77           N  
ATOM   4178 HD21 ASN A 260       3.386 -28.038 -16.231  1.00 90.77           H  
ATOM   4179 HD22 ASN A 260       4.659 -27.531 -17.337  1.00 90.77           H  
ATOM   4180  OD1 ASN A 260       6.367 -28.908 -16.290  1.00 90.77           O  
ATOM   4181  N   GLN A 261       4.114 -32.296 -12.951  1.00 92.67           N  
ATOM   4182  H   GLN A 261       3.474 -32.399 -13.726  1.00 92.67           H  
ATOM   4183  CA  GLN A 261       3.832 -33.018 -11.712  1.00 92.67           C  
ATOM   4184  HA  GLN A 261       3.818 -32.293 -10.899  1.00 92.67           H  
ATOM   4185  C   GLN A 261       4.923 -34.051 -11.398  1.00 92.67           C  
ATOM   4186  CB  GLN A 261       2.450 -33.680 -11.804  1.00 92.67           C  
ATOM   4187  HB2 GLN A 261       1.698 -32.924 -12.031  1.00 92.67           H  
ATOM   4188  HB3 GLN A 261       2.454 -34.409 -12.614  1.00 92.67           H  
ATOM   4189  O   GLN A 261       5.365 -34.148 -10.253  1.00 92.67           O  
ATOM   4190  CG  GLN A 261       2.063 -34.397 -10.501  1.00 92.67           C  
ATOM   4191  HG2 GLN A 261       1.141 -34.951 -10.679  1.00 92.67           H  
ATOM   4192  HG3 GLN A 261       2.819 -35.139 -10.243  1.00 92.67           H  
ATOM   4193  CD  GLN A 261       1.846 -33.471  -9.303  1.00 92.67           C  
ATOM   4194  NE2 GLN A 261       1.636 -34.027  -8.131  1.00 92.67           N  
ATOM   4195 HE21 GLN A 261       1.561 -35.032  -8.060  1.00 92.67           H  
ATOM   4196 HE22 GLN A 261       1.395 -33.395  -7.381  1.00 92.67           H  
ATOM   4197  OE1 GLN A 261       1.856 -32.252  -9.365  1.00 92.67           O  
ATOM   4198  N   ALA A 262       5.405 -34.792 -12.398  1.00 94.08           N  
ATOM   4199  H   ALA A 262       4.960 -34.743 -13.304  1.00 94.08           H  
ATOM   4200  CA  ALA A 262       6.508 -35.728 -12.215  1.00 94.08           C  
ATOM   4201  HA  ALA A 262       6.230 -36.443 -11.440  1.00 94.08           H  
ATOM   4202  C   ALA A 262       7.778 -35.006 -11.748  1.00 94.08           C  
ATOM   4203  CB  ALA A 262       6.744 -36.494 -13.518  1.00 94.08           C  
ATOM   4204  HB1 ALA A 262       7.023 -35.812 -14.321  1.00 94.08           H  
ATOM   4205  HB2 ALA A 262       7.550 -37.212 -13.366  1.00 94.08           H  
ATOM   4206  HB3 ALA A 262       5.838 -37.028 -13.805  1.00 94.08           H  
ATOM   4207  O   ALA A 262       8.380 -35.404 -10.754  1.00 94.08           O  
ATOM   4208  N   ALA A 263       8.148 -33.905 -12.406  1.00 89.67           N  
ATOM   4209  H   ALA A 263       7.617 -33.632 -13.221  1.00 89.67           H  
ATOM   4210  CA  ALA A 263       9.290 -33.081 -12.021  1.00 89.67           C  
ATOM   4211  HA  ALA A 263      10.193 -33.690 -12.059  1.00 89.67           H  
ATOM   4212  C   ALA A 263       9.153 -32.542 -10.590  1.00 89.67           C  
ATOM   4213  CB  ALA A 263       9.429 -31.942 -13.035  1.00 89.67           C  
ATOM   4214  HB1 ALA A 263       9.642 -32.360 -14.019  1.00 89.67           H  
ATOM   4215  HB2 ALA A 263       8.509 -31.359 -13.083  1.00 89.67           H  
ATOM   4216  HB3 ALA A 263      10.251 -31.288 -12.744  1.00 89.67           H  
ATOM   4217  O   ALA A 263      10.123 -32.574  -9.835  1.00 89.67           O  
ATOM   4218  N   LYS A 264       7.949 -32.109 -10.194  1.00 85.65           N  
ATOM   4219  H   LYS A 264       7.208 -32.075 -10.879  1.00 85.65           H  
ATOM   4220  CA  LYS A 264       7.632 -31.747  -8.808  1.00 85.65           C  
ATOM   4221  HA  LYS A 264       8.287 -30.933  -8.497  1.00 85.65           H  
ATOM   4222  C   LYS A 264       7.941 -32.894  -7.851  1.00 85.65           C  
ATOM   4223  CB  LYS A 264       6.167 -31.267  -8.709  1.00 85.65           C  
ATOM   4224  HB2 LYS A 264       5.514 -31.907  -9.303  1.00 85.65           H  
ATOM   4225  HB3 LYS A 264       6.104 -30.270  -9.145  1.00 85.65           H  
ATOM   4226  O   LYS A 264       8.754 -32.738  -6.949  1.00 85.65           O  
ATOM   4227  CG  LYS A 264       5.622 -31.254  -7.268  1.00 85.65           C  
ATOM   4228  HG2 LYS A 264       5.310 -32.265  -7.007  1.00 85.65           H  
ATOM   4229  HG3 LYS A 264       6.407 -30.979  -6.564  1.00 85.65           H  
ATOM   4230  CD  LYS A 264       4.423 -30.318  -7.078  1.00 85.65           C  
ATOM   4231  HD2 LYS A 264       3.560 -30.724  -7.605  1.00 85.65           H  
ATOM   4232  HD3 LYS A 264       4.673 -29.338  -7.486  1.00 85.65           H  
ATOM   4233  CE  LYS A 264       4.145 -30.203  -5.570  1.00 85.65           C  
ATOM   4234  HE2 LYS A 264       4.955 -29.629  -5.121  1.00 85.65           H  
ATOM   4235  HE3 LYS A 264       4.164 -31.203  -5.136  1.00 85.65           H  
ATOM   4236  NZ  LYS A 264       2.849 -29.560  -5.251  1.00 85.65           N  
ATOM   4237  HZ1 LYS A 264       2.694 -29.460  -4.258  1.00 85.65           H  
ATOM   4238  HZ2 LYS A 264       2.866 -28.605  -5.580  1.00 85.65           H  
ATOM   4239  HZ3 LYS A 264       2.053 -30.042  -5.643  1.00 85.65           H  
ATOM   4240  N   LEU A 265       7.330 -34.058  -8.056  1.00 86.77           N  
ATOM   4241  H   LEU A 265       6.712 -34.137  -8.851  1.00 86.77           H  
ATOM   4242  CA  LEU A 265       7.487 -35.199  -7.150  1.00 86.77           C  
ATOM   4243  HA  LEU A 265       7.229 -34.883  -6.139  1.00 86.77           H  
ATOM   4244  C   LEU A 265       8.937 -35.704  -7.077  1.00 86.77           C  
ATOM   4245  CB  LEU A 265       6.540 -36.328  -7.584  1.00 86.77           C  
ATOM   4246  HB2 LEU A 265       6.754 -37.202  -6.969  1.00 86.77           H  
ATOM   4247  HB3 LEU A 265       6.764 -36.583  -8.620  1.00 86.77           H  
ATOM   4248  O   LEU A 265       9.386 -36.079  -5.997  1.00 86.77           O  
ATOM   4249  CG  LEU A 265       5.039 -36.011  -7.459  1.00 86.77           C  
ATOM   4250  HG  LEU A 265       4.796 -35.104  -8.013  1.00 86.77           H  
ATOM   4251  CD1 LEU A 265       4.235 -37.170  -8.049  1.00 86.77           C  
ATOM   4252 HD11 LEU A 265       4.480 -37.277  -9.106  1.00 86.77           H  
ATOM   4253 HD12 LEU A 265       4.475 -38.099  -7.532  1.00 86.77           H  
ATOM   4254 HD13 LEU A 265       3.168 -36.966  -7.966  1.00 86.77           H  
ATOM   4255  CD2 LEU A 265       4.598 -35.807  -6.008  1.00 86.77           C  
ATOM   4256 HD21 LEU A 265       3.524 -35.622  -5.976  1.00 86.77           H  
ATOM   4257 HD22 LEU A 265       4.830 -36.690  -5.413  1.00 86.77           H  
ATOM   4258 HD23 LEU A 265       5.103 -34.939  -5.584  1.00 86.77           H  
ATOM   4259  N   LEU A 266       9.667 -35.677  -8.196  1.00 86.44           N  
ATOM   4260  H   LEU A 266       9.216 -35.392  -9.053  1.00 86.44           H  
ATOM   4261  CA  LEU A 266      11.079 -36.064  -8.249  1.00 86.44           C  
ATOM   4262  HA  LEU A 266      11.200 -37.034  -7.766  1.00 86.44           H  
ATOM   4263  C   LEU A 266      11.969 -35.087  -7.481  1.00 86.44           C  
ATOM   4264  CB  LEU A 266      11.548 -36.160  -9.710  1.00 86.44           C  
ATOM   4265  HB2 LEU A 266      12.633 -36.264  -9.727  1.00 86.44           H  
ATOM   4266  HB3 LEU A 266      11.297 -35.225 -10.211  1.00 86.44           H  
ATOM   4267  O   LEU A 266      12.821 -35.540  -6.725  1.00 86.44           O  
ATOM   4268  CG  LEU A 266      10.938 -37.334 -10.491  1.00 86.44           C  
ATOM   4269  HG  LEU A 266       9.860 -37.352 -10.330  1.00 86.44           H  
ATOM   4270  CD1 LEU A 266      11.212 -37.149 -11.982  1.00 86.44           C  
ATOM   4271 HD11 LEU A 266      12.286 -37.139 -12.172  1.00 86.44           H  
ATOM   4272 HD12 LEU A 266      10.743 -37.953 -12.549  1.00 86.44           H  
ATOM   4273 HD13 LEU A 266      10.783 -36.201 -12.310  1.00 86.44           H  
ATOM   4274  CD2 LEU A 266      11.498 -38.695 -10.085  1.00 86.44           C  
ATOM   4275 HD21 LEU A 266      10.947 -39.483 -10.597  1.00 86.44           H  
ATOM   4276 HD22 LEU A 266      12.549 -38.749 -10.368  1.00 86.44           H  
ATOM   4277 HD23 LEU A 266      11.401 -38.844  -9.009  1.00 86.44           H  
ATOM   4278  N   ARG A 267      11.752 -33.770  -7.628  1.00 81.67           N  
ATOM   4279  H   ARG A 267      11.033 -33.466  -8.268  1.00 81.67           H  
ATOM   4280  CA  ARG A 267      12.489 -32.753  -6.855  1.00 81.67           C  
ATOM   4281  HA  ARG A 267      13.563 -32.884  -6.994  1.00 81.67           H  
ATOM   4282  C   ARG A 267      12.257 -32.918  -5.362  1.00 81.67           C  
ATOM   4283  CB  ARG A 267      12.085 -31.333  -7.274  1.00 81.67           C  
ATOM   4284  HB2 ARG A 267      10.998 -31.266  -7.315  1.00 81.67           H  
ATOM   4285  HB3 ARG A 267      12.441 -30.626  -6.524  1.00 81.67           H  
ATOM   4286  O   ARG A 267      13.192 -32.809  -4.595  1.00 81.67           O  
ATOM   4287  CG  ARG A 267      12.687 -30.930  -8.623  1.00 81.67           C  
ATOM   4288  HG2 ARG A 267      13.771 -30.852  -8.536  1.00 81.67           H  
ATOM   4289  HG3 ARG A 267      12.447 -31.691  -9.365  1.00 81.67           H  
ATOM   4290  CD  ARG A 267      12.105 -29.584  -9.064  1.00 81.67           C  
ATOM   4291  HD2 ARG A 267      12.476 -28.808  -8.394  1.00 81.67           H  
ATOM   4292  HD3 ARG A 267      11.022 -29.634  -8.956  1.00 81.67           H  
ATOM   4293  NE  ARG A 267      12.475 -29.248 -10.456  1.00 81.67           N  
ATOM   4294  HE  ARG A 267      13.454 -29.324 -10.693  1.00 81.67           H  
ATOM   4295  NH1 ARG A 267      10.385 -28.671 -11.228  1.00 81.67           N  
ATOM   4296 HH11 ARG A 267       9.805 -28.353 -11.991  1.00 81.67           H  
ATOM   4297 HH12 ARG A 267       9.995 -28.904 -10.326  1.00 81.67           H  
ATOM   4298  NH2 ARG A 267      12.122 -28.474 -12.574  1.00 81.67           N  
ATOM   4299 HH21 ARG A 267      13.111 -28.450 -12.776  1.00 81.67           H  
ATOM   4300 HH22 ARG A 267      11.519 -28.140 -13.313  1.00 81.67           H  
ATOM   4301  CZ  ARG A 267      11.669 -28.799 -11.402  1.00 81.67           C  
ATOM   4302  N   ILE A 268      11.024 -33.222  -4.961  1.00 77.02           N  
ATOM   4303  H   ILE A 268      10.305 -33.259  -5.669  1.00 77.02           H  
ATOM   4304  CA  ILE A 268      10.661 -33.461  -3.559  1.00 77.02           C  
ATOM   4305  HA  ILE A 268      10.958 -32.595  -2.968  1.00 77.02           H  
ATOM   4306  C   ILE A 268      11.410 -34.665  -2.963  1.00 77.02           C  
ATOM   4307  CB  ILE A 268       9.128 -33.629  -3.479  1.00 77.02           C  
ATOM   4308  HB  ILE A 268       8.822 -34.336  -4.250  1.00 77.02           H  
ATOM   4309  O   ILE A 268      11.648 -34.684  -1.762  1.00 77.02           O  
ATOM   4310  CG1 ILE A 268       8.461 -32.273  -3.805  1.00 77.02           C  
ATOM   4311 HG12 ILE A 268       8.829 -31.894  -4.759  1.00 77.02           H  
ATOM   4312 HG13 ILE A 268       8.804 -31.515  -3.101  1.00 77.02           H  
ATOM   4313  CG2 ILE A 268       8.668 -34.224  -2.135  1.00 77.02           C  
ATOM   4314 HG21 ILE A 268       7.585 -34.345  -2.128  1.00 77.02           H  
ATOM   4315 HG22 ILE A 268       9.076 -35.229  -2.028  1.00 77.02           H  
ATOM   4316 HG23 ILE A 268       9.046 -33.632  -1.302  1.00 77.02           H  
ATOM   4317  CD1 ILE A 268       6.928 -32.301  -3.900  1.00 77.02           C  
ATOM   4318 HD11 ILE A 268       6.626 -32.982  -4.696  1.00 77.02           H  
ATOM   4319 HD12 ILE A 268       6.472 -32.618  -2.962  1.00 77.02           H  
ATOM   4320 HD13 ILE A 268       6.571 -31.299  -4.137  1.00 77.02           H  
ATOM   4321  N   GLY A 269      11.735 -35.682  -3.767  1.00 77.71           N  
ATOM   4322  H   GLY A 269      11.567 -35.579  -4.757  1.00 77.71           H  
ATOM   4323  CA  GLY A 269      12.549 -36.825  -3.338  1.00 77.71           C  
ATOM   4324  HA2 GLY A 269      12.960 -37.310  -4.224  1.00 77.71           H  
ATOM   4325  HA3 GLY A 269      13.384 -36.453  -2.745  1.00 77.71           H  
ATOM   4326  C   GLY A 269      11.832 -37.897  -2.501  1.00 77.71           C  
ATOM   4327  O   GLY A 269      12.426 -38.926  -2.203  1.00 77.71           O  
ATOM   4328  N   ASN A 270      10.547 -37.727  -2.167  1.00 80.13           N  
ATOM   4329  H   ASN A 270      10.160 -36.812  -2.346  1.00 80.13           H  
ATOM   4330  CA  ASN A 270       9.808 -38.663  -1.296  1.00 80.13           C  
ATOM   4331  HA  ASN A 270      10.474 -38.975  -0.491  1.00 80.13           H  
ATOM   4332  C   ASN A 270       9.341 -39.957  -1.992  1.00 80.13           C  
ATOM   4333  CB  ASN A 270       8.597 -37.942  -0.671  1.00 80.13           C  
ATOM   4334  HB2 ASN A 270       7.985 -38.678  -0.150  1.00 80.13           H  
ATOM   4335  HB3 ASN A 270       7.988 -37.493  -1.456  1.00 80.13           H  
ATOM   4336  O   ASN A 270       8.739 -40.825  -1.357  1.00 80.13           O  
ATOM   4337  CG  ASN A 270       8.967 -36.882   0.347  1.00 80.13           C  
ATOM   4338  ND2 ASN A 270       7.996 -36.299   1.010  1.00 80.13           N  
ATOM   4339 HD21 ASN A 270       7.089 -36.744   1.020  1.00 80.13           H  
ATOM   4340 HD22 ASN A 270       8.343 -35.770   1.798  1.00 80.13           H  
ATOM   4341  OD1 ASN A 270      10.105 -36.546   0.577  1.00 80.13           O  
ATOM   4342  N   HIS A 271       9.530 -40.076  -3.306  1.00 88.07           N  
ATOM   4343  H   HIS A 271      10.104 -39.386  -3.769  1.00 88.07           H  
ATOM   4344  CA  HIS A 271       9.018 -41.187  -4.102  1.00 88.07           C  
ATOM   4345  HA  HIS A 271       8.782 -42.026  -3.448  1.00 88.07           H  
ATOM   4346  C   HIS A 271      10.072 -41.662  -5.096  1.00 88.07           C  
ATOM   4347  CB  HIS A 271       7.736 -40.760  -4.832  1.00 88.07           C  
ATOM   4348  HB2 HIS A 271       7.397 -41.576  -5.470  1.00 88.07           H  
ATOM   4349  HB3 HIS A 271       7.971 -39.914  -5.477  1.00 88.07           H  
ATOM   4350  O   HIS A 271      10.725 -40.857  -5.757  1.00 88.07           O  
ATOM   4351  CG  HIS A 271       6.603 -40.370  -3.915  1.00 88.07           C  
ATOM   4352  CD2 HIS A 271       5.937 -39.177  -3.921  1.00 88.07           C  
ATOM   4353  HD2 HIS A 271       6.124 -38.360  -4.601  1.00 88.07           H  
ATOM   4354  ND1 HIS A 271       6.113 -41.103  -2.859  1.00 88.07           N  
ATOM   4355  HD1 HIS A 271       6.578 -41.894  -2.438  1.00 88.07           H  
ATOM   4356  CE1 HIS A 271       5.186 -40.360  -2.234  1.00 88.07           C  
ATOM   4357  HE1 HIS A 271       4.704 -40.633  -1.307  1.00 88.07           H  
ATOM   4358  NE2 HIS A 271       5.008 -39.191  -2.873  1.00 88.07           N  
ATOM   4359  N   ASN A 272      10.193 -42.980  -5.245  1.00 91.39           N  
ATOM   4360  H   ASN A 272       9.620 -43.594  -4.684  1.00 91.39           H  
ATOM   4361  CA  ASN A 272      11.011 -43.552  -6.305  1.00 91.39           C  
ATOM   4362  HA  ASN A 272      11.962 -43.020  -6.306  1.00 91.39           H  
ATOM   4363  C   ASN A 272      10.373 -43.315  -7.689  1.00 91.39           C  
ATOM   4364  CB  ASN A 272      11.315 -45.029  -5.981  1.00 91.39           C  
ATOM   4365  HB2 ASN A 272      12.061 -45.408  -6.679  1.00 91.39           H  
ATOM   4366  HB3 ASN A 272      11.750 -45.082  -4.983  1.00 91.39           H  
ATOM   4367  O   ASN A 272       9.193 -42.978  -7.812  1.00 91.39           O  
ATOM   4368  CG  ASN A 272      10.113 -45.957  -6.046  1.00 91.39           C  
ATOM   4369  ND2 ASN A 272      10.060 -46.966  -5.213  1.00 91.39           N  
ATOM   4370 HD21 ASN A 272       9.263 -47.582  -5.276  1.00 91.39           H  
ATOM   4371 HD22 ASN A 272      10.800 -47.130  -4.545  1.00 91.39           H  
ATOM   4372  OD1 ASN A 272       9.220 -45.810  -6.860  1.00 91.39           O  
ATOM   4373  N   VAL A 273      11.159 -43.534  -8.745  1.00 95.37           N  
ATOM   4374  H   VAL A 273      12.122 -43.787  -8.573  1.00 95.37           H  
ATOM   4375  CA  VAL A 273      10.745 -43.303 -10.140  1.00 95.37           C  
ATOM   4376  HA  VAL A 273      10.521 -42.243 -10.263  1.00 95.37           H  
ATOM   4377  C   VAL A 273       9.466 -44.072 -10.504  1.00 95.37           C  
ATOM   4378  CB  VAL A 273      11.906 -43.668 -11.090  1.00 95.37           C  
ATOM   4379  HB  VAL A 273      12.184 -44.709 -10.925  1.00 95.37           H  
ATOM   4380  O   VAL A 273       8.614 -43.529 -11.204  1.00 95.37           O  
ATOM   4381  CG1 VAL A 273      11.553 -43.496 -12.571  1.00 95.37           C  
ATOM   4382 HG11 VAL A 273      10.709 -44.129 -12.847  1.00 95.37           H  
ATOM   4383 HG12 VAL A 273      12.404 -43.782 -13.188  1.00 95.37           H  
ATOM   4384 HG13 VAL A 273      11.307 -42.452 -12.763  1.00 95.37           H  
ATOM   4385  CG2 VAL A 273      13.133 -42.781 -10.817  1.00 95.37           C  
ATOM   4386 HG21 VAL A 273      12.871 -41.729 -10.926  1.00 95.37           H  
ATOM   4387 HG22 VAL A 273      13.932 -43.024 -11.518  1.00 95.37           H  
ATOM   4388 HG23 VAL A 273      13.514 -42.947  -9.810  1.00 95.37           H  
ATOM   4389  N   ASN A 274       9.289 -45.297  -9.994  1.00 95.87           N  
ATOM   4390  H   ASN A 274       9.973 -45.659  -9.345  1.00 95.87           H  
ATOM   4391  CA  ASN A 274       8.091 -46.099 -10.251  1.00 95.87           C  
ATOM   4392  HA  ASN A 274       7.907 -46.113 -11.326  1.00 95.87           H  
ATOM   4393  C   ASN A 274       6.833 -45.494  -9.602  1.00 95.87           C  
ATOM   4394  CB  ASN A 274       8.338 -47.544  -9.778  1.00 95.87           C  
ATOM   4395  HB2 ASN A 274       8.444 -47.570  -8.693  1.00 95.87           H  
ATOM   4396  HB3 ASN A 274       9.246 -47.938 -10.234  1.00 95.87           H  
ATOM   4397  O   ASN A 274       5.809 -45.308 -10.255  1.00 95.87           O  
ATOM   4398  CG  ASN A 274       7.189 -48.446 -10.190  1.00 95.87           C  
ATOM   4399  ND2 ASN A 274       6.844 -49.440  -9.408  1.00 95.87           N  
ATOM   4400 HD21 ASN A 274       7.351 -49.657  -8.561  1.00 95.87           H  
ATOM   4401 HD22 ASN A 274       6.090 -50.019  -9.749  1.00 95.87           H  
ATOM   4402  OD1 ASN A 274       6.589 -48.252 -11.230  1.00 95.87           O  
ATOM   4403  N   ALA A 275       6.921 -45.105  -8.331  1.00 96.21           N  
ATOM   4404  H   ALA A 275       7.792 -45.252  -7.841  1.00 96.21           H  
ATOM   4405  CA  ALA A 275       5.829 -44.457  -7.616  1.00 96.21           C  
ATOM   4406  HA  ALA A 275       4.947 -45.095  -7.671  1.00 96.21           H  
ATOM   4407  C   ALA A 275       5.456 -43.102  -8.240  1.00 96.21           C  
ATOM   4408  CB  ALA A 275       6.242 -44.316  -6.147  1.00 96.21           C  
ATOM   4409  HB1 ALA A 275       7.177 -43.760  -6.075  1.00 96.21           H  
ATOM   4410  HB2 ALA A 275       5.461 -43.794  -5.592  1.00 96.21           H  
ATOM   4411  HB3 ALA A 275       6.386 -45.305  -5.712  1.00 96.21           H  
ATOM   4412  O   ALA A 275       4.276 -42.750  -8.285  1.00 96.21           O  
ATOM   4413  N   VAL A 276       6.437 -42.350  -8.756  1.00 96.35           N  
ATOM   4414  H   VAL A 276       7.389 -42.670  -8.653  1.00 96.35           H  
ATOM   4415  CA  VAL A 276       6.178 -41.115  -9.514  1.00 96.35           C  
ATOM   4416  HA  VAL A 276       5.529 -40.475  -8.917  1.00 96.35           H  
ATOM   4417  C   VAL A 276       5.422 -41.408 -10.811  1.00 96.35           C  
ATOM   4418  CB  VAL A 276       7.474 -40.333  -9.799  1.00 96.35           C  
ATOM   4419  HB  VAL A 276       8.201 -40.983 -10.286  1.00 96.35           H  
ATOM   4420  O   VAL A 276       4.449 -40.708 -11.094  1.00 96.35           O  
ATOM   4421  CG1 VAL A 276       7.212 -39.124 -10.708  1.00 96.35           C  
ATOM   4422 HG11 VAL A 276       6.892 -39.449 -11.698  1.00 96.35           H  
ATOM   4423 HG12 VAL A 276       6.443 -38.486 -10.272  1.00 96.35           H  
ATOM   4424 HG13 VAL A 276       8.128 -38.547 -10.836  1.00 96.35           H  
ATOM   4425  CG2 VAL A 276       8.073 -39.803  -8.491  1.00 96.35           C  
ATOM   4426 HG21 VAL A 276       8.364 -40.630  -7.843  1.00 96.35           H  
ATOM   4427 HG22 VAL A 276       8.962 -39.208  -8.697  1.00 96.35           H  
ATOM   4428 HG23 VAL A 276       7.342 -39.187  -7.968  1.00 96.35           H  
ATOM   4429  N   ALA A 277       5.818 -42.439 -11.566  1.00 96.85           N  
ATOM   4430  H   ALA A 277       6.627 -42.974 -11.283  1.00 96.85           H  
ATOM   4431  CA  ALA A 277       5.136 -42.840 -12.797  1.00 96.85           C  
ATOM   4432  HA  ALA A 277       5.199 -42.020 -13.512  1.00 96.85           H  
ATOM   4433  C   ALA A 277       3.644 -43.124 -12.543  1.00 96.85           C  
ATOM   4434  CB  ALA A 277       5.856 -44.057 -13.398  1.00 96.85           C  
ATOM   4435  HB1 ALA A 277       6.919 -43.844 -13.512  1.00 96.85           H  
ATOM   4436  HB2 ALA A 277       5.735 -44.931 -12.758  1.00 96.85           H  
ATOM   4437  HB3 ALA A 277       5.429 -44.290 -14.374  1.00 96.85           H  
ATOM   4438  O   ALA A 277       2.786 -42.502 -13.173  1.00 96.85           O  
ATOM   4439  N   LEU A 278       3.341 -43.954 -11.536  1.00 95.69           N  
ATOM   4440  H   LEU A 278       4.102 -44.447 -11.091  1.00 95.69           H  
ATOM   4441  CA  LEU A 278       1.969 -44.290 -11.141  1.00 95.69           C  
ATOM   4442  HA  LEU A 278       1.447 -44.712 -12.000  1.00 95.69           H  
ATOM   4443  C   LEU A 278       1.173 -43.051 -10.701  1.00 95.69           C  
ATOM   4444  CB  LEU A 278       2.009 -45.332 -10.007  1.00 95.69           C  
ATOM   4445  HB2 LEU A 278       1.000 -45.456  -9.614  1.00 95.69           H  
ATOM   4446  HB3 LEU A 278       2.634 -44.945  -9.202  1.00 95.69           H  
ATOM   4447  O   LEU A 278       0.053 -42.827 -11.160  1.00 95.69           O  
ATOM   4448  CG  LEU A 278       2.534 -46.721 -10.421  1.00 95.69           C  
ATOM   4449  HG  LEU A 278       3.513 -46.620 -10.890  1.00 95.69           H  
ATOM   4450  CD1 LEU A 278       2.685 -47.591  -9.171  1.00 95.69           C  
ATOM   4451 HD11 LEU A 278       3.391 -47.128  -8.481  1.00 95.69           H  
ATOM   4452 HD12 LEU A 278       1.719 -47.720  -8.684  1.00 95.69           H  
ATOM   4453 HD13 LEU A 278       3.071 -48.568  -9.460  1.00 95.69           H  
ATOM   4454  CD2 LEU A 278       1.589 -47.432 -11.388  1.00 95.69           C  
ATOM   4455 HD21 LEU A 278       1.523 -46.885 -12.329  1.00 95.69           H  
ATOM   4456 HD22 LEU A 278       1.973 -48.426 -11.616  1.00 95.69           H  
ATOM   4457 HD23 LEU A 278       0.592 -47.525 -10.957  1.00 95.69           H  
ATOM   4458  N   LYS A 279       1.762 -42.181  -9.868  1.00 94.76           N  
ATOM   4459  H   LYS A 279       2.688 -42.407  -9.532  1.00 94.76           H  
ATOM   4460  CA  LYS A 279       1.120 -40.926  -9.424  1.00 94.76           C  
ATOM   4461  HA  LYS A 279       0.142 -41.163  -9.005  1.00 94.76           H  
ATOM   4462  C   LYS A 279       0.842 -39.945 -10.566  1.00 94.76           C  
ATOM   4463  CB  LYS A 279       1.983 -40.248  -8.351  1.00 94.76           C  
ATOM   4464  HB2 LYS A 279       3.027 -40.254  -8.666  1.00 94.76           H  
ATOM   4465  HB3 LYS A 279       1.669 -39.209  -8.245  1.00 94.76           H  
ATOM   4466  O   LYS A 279      -0.045 -39.106 -10.432  1.00 94.76           O  
ATOM   4467  CG  LYS A 279       1.835 -40.931  -6.986  1.00 94.76           C  
ATOM   4468  HG2 LYS A 279       0.805 -40.824  -6.649  1.00 94.76           H  
ATOM   4469  HG3 LYS A 279       2.063 -41.994  -7.074  1.00 94.76           H  
ATOM   4470  CD  LYS A 279       2.783 -40.295  -5.961  1.00 94.76           C  
ATOM   4471  HD2 LYS A 279       2.602 -39.222  -5.891  1.00 94.76           H  
ATOM   4472  HD3 LYS A 279       3.807 -40.448  -6.302  1.00 94.76           H  
ATOM   4473  CE  LYS A 279       2.635 -40.947  -4.583  1.00 94.76           C  
ATOM   4474  HE2 LYS A 279       3.506 -40.673  -3.987  1.00 94.76           H  
ATOM   4475  HE3 LYS A 279       2.652 -42.030  -4.709  1.00 94.76           H  
ATOM   4476  NZ  LYS A 279       1.398 -40.524  -3.878  1.00 94.76           N  
ATOM   4477  HZ1 LYS A 279       0.581 -40.752  -4.426  1.00 94.76           H  
ATOM   4478  HZ2 LYS A 279       1.414 -39.529  -3.704  1.00 94.76           H  
ATOM   4479  HZ3 LYS A 279       1.320 -40.996  -2.989  1.00 94.76           H  
ATOM   4480  N   CYS A 280       1.575 -40.048 -11.672  1.00 95.57           N  
ATOM   4481  H   CYS A 280       2.309 -40.742 -11.691  1.00 95.57           H  
ATOM   4482  CA  CYS A 280       1.364 -39.250 -12.880  1.00 95.57           C  
ATOM   4483  HA  CYS A 280       0.781 -38.366 -12.621  1.00 95.57           H  
ATOM   4484  C   CYS A 280       0.536 -39.989 -13.947  1.00 95.57           C  
ATOM   4485  CB  CYS A 280       2.717 -38.759 -13.414  1.00 95.57           C  
ATOM   4486  HB2 CYS A 280       2.551 -38.123 -14.283  1.00 95.57           H  
ATOM   4487  HB3 CYS A 280       3.328 -39.613 -13.709  1.00 95.57           H  
ATOM   4488  O   CYS A 280       0.421 -39.490 -15.063  1.00 95.57           O  
ATOM   4489  SG  CYS A 280       3.582 -37.808 -12.131  1.00 95.57           S  
ATOM   4490  HG  CYS A 280       3.914 -38.882 -11.409  1.00 95.57           H  
ATOM   4491  N   GLY A 281      -0.034 -41.158 -13.625  1.00 95.61           N  
ATOM   4492  H   GLY A 281       0.146 -41.553 -12.714  1.00 95.61           H  
ATOM   4493  CA  GLY A 281      -0.970 -41.889 -14.487  1.00 95.61           C  
ATOM   4494  HA2 GLY A 281      -1.667 -41.188 -14.946  1.00 95.61           H  
ATOM   4495  HA3 GLY A 281      -1.545 -42.575 -13.865  1.00 95.61           H  
ATOM   4496  C   GLY A 281      -0.322 -42.715 -15.596  1.00 95.61           C  
ATOM   4497  O   GLY A 281      -0.924 -42.884 -16.661  1.00 95.61           O  
ATOM   4498  N   TYR A 282       0.905 -43.187 -15.374  1.00 96.46           N  
ATOM   4499  H   TYR A 282       1.338 -43.000 -14.481  1.00 96.46           H  
ATOM   4500  CA  TYR A 282       1.601 -44.117 -16.260  1.00 96.46           C  
ATOM   4501  HA  TYR A 282       1.077 -44.187 -17.213  1.00 96.46           H  
ATOM   4502  C   TYR A 282       1.652 -45.511 -15.638  1.00 96.46           C  
ATOM   4503  CB  TYR A 282       3.026 -43.623 -16.533  1.00 96.46           C  
ATOM   4504  HB2 TYR A 282       3.545 -43.490 -15.584  1.00 96.46           H  
ATOM   4505  HB3 TYR A 282       3.558 -44.398 -17.084  1.00 96.46           H  
ATOM   4506  O   TYR A 282       2.239 -45.681 -14.571  1.00 96.46           O  
ATOM   4507  CG  TYR A 282       3.105 -42.334 -17.318  1.00 96.46           C  
ATOM   4508  CD1 TYR A 282       3.187 -42.379 -18.721  1.00 96.46           C  
ATOM   4509  HD1 TYR A 282       3.201 -43.336 -19.221  1.00 96.46           H  
ATOM   4510  CD2 TYR A 282       3.097 -41.095 -16.652  1.00 96.46           C  
ATOM   4511  HD2 TYR A 282       3.020 -41.070 -15.575  1.00 96.46           H  
ATOM   4512  CE1 TYR A 282       3.242 -41.190 -19.467  1.00 96.46           C  
ATOM   4513  HE1 TYR A 282       3.305 -41.234 -20.545  1.00 96.46           H  
ATOM   4514  CE2 TYR A 282       3.149 -39.900 -17.392  1.00 96.46           C  
ATOM   4515  HE2 TYR A 282       3.118 -38.946 -16.888  1.00 96.46           H  
ATOM   4516  OH  TYR A 282       3.206 -38.802 -19.525  1.00 96.46           O  
ATOM   4517  HH  TYR A 282       3.232 -38.980 -20.468  1.00 96.46           H  
ATOM   4518  CZ  TYR A 282       3.208 -39.948 -18.801  1.00 96.46           C  
ATOM   4519  N   ASP A 283       1.123 -46.506 -16.348  1.00 94.06           N  
ATOM   4520  H   ASP A 283       0.502 -46.285 -17.113  1.00 94.06           H  
ATOM   4521  CA  ASP A 283       1.159 -47.909 -15.911  1.00 94.06           C  
ATOM   4522  HA  ASP A 283       0.975 -47.955 -14.837  1.00 94.06           H  
ATOM   4523  C   ASP A 283       2.522 -48.569 -16.183  1.00 94.06           C  
ATOM   4524  CB  ASP A 283       0.031 -48.678 -16.615  1.00 94.06           C  
ATOM   4525  HB2 ASP A 283      -0.015 -49.690 -16.214  1.00 94.06           H  
ATOM   4526  HB3 ASP A 283       0.256 -48.742 -17.679  1.00 94.06           H  
ATOM   4527  O   ASP A 283       2.939 -49.486 -15.483  1.00 94.06           O  
ATOM   4528  CG  ASP A 283      -1.327 -47.998 -16.417  1.00 94.06           C  
ATOM   4529  OD1 ASP A 283      -1.669 -47.699 -15.253  1.00 94.06           O  
ATOM   4530  OD2 ASP A 283      -1.956 -47.673 -17.448  1.00 94.06           O  
ATOM   4531  N   SER A 284       3.253 -48.076 -17.189  1.00 95.79           N  
ATOM   4532  H   SER A 284       2.858 -47.298 -17.699  1.00 95.79           H  
ATOM   4533  CA  SER A 284       4.599 -48.541 -17.537  1.00 95.79           C  
ATOM   4534  HA  SER A 284       4.805 -49.471 -17.007  1.00 95.79           H  
ATOM   4535  C   SER A 284       5.654 -47.520 -17.126  1.00 95.79           C  
ATOM   4536  CB  SER A 284       4.677 -48.862 -19.032  1.00 95.79           C  
ATOM   4537  HB2 SER A 284       4.051 -49.731 -19.236  1.00 95.79           H  
ATOM   4538  HB3 SER A 284       4.294 -48.019 -19.606  1.00 95.79           H  
ATOM   4539  O   SER A 284       5.750 -46.432 -17.704  1.00 95.79           O  
ATOM   4540  OG  SER A 284       6.013 -49.135 -19.430  1.00 95.79           O  
ATOM   4541  HG  SER A 284       5.978 -49.893 -20.018  1.00 95.79           H  
ATOM   4542  N   THR A 285       6.508 -47.894 -16.171  1.00 96.47           N  
ATOM   4543  H   THR A 285       6.328 -48.747 -15.661  1.00 96.47           H  
ATOM   4544  CA  THR A 285       7.662 -47.083 -15.753  1.00 96.47           C  
ATOM   4545  HA  THR A 285       7.299 -46.125 -15.382  1.00 96.47           H  
ATOM   4546  C   THR A 285       8.616 -46.826 -16.920  1.00 96.47           C  
ATOM   4547  CB  THR A 285       8.462 -47.780 -14.643  1.00 96.47           C  
ATOM   4548  HB  THR A 285       9.126 -48.509 -15.107  1.00 96.47           H  
ATOM   4549  O   THR A 285       9.137 -45.721 -17.056  1.00 96.47           O  
ATOM   4550  CG2 THR A 285       9.323 -46.803 -13.845  1.00 96.47           C  
ATOM   4551 HG21 THR A 285      10.089 -46.376 -14.491  1.00 96.47           H  
ATOM   4552 HG22 THR A 285       8.703 -46.000 -13.446  1.00 96.47           H  
ATOM   4553 HG23 THR A 285       9.808 -47.335 -13.026  1.00 96.47           H  
ATOM   4554  OG1 THR A 285       7.630 -48.504 -13.772  1.00 96.47           O  
ATOM   4555  HG1 THR A 285       7.202 -47.961 -13.106  1.00 96.47           H  
ATOM   4556  N   SER A 286       8.820 -47.817 -17.795  1.00 96.11           N  
ATOM   4557  H   SER A 286       8.390 -48.714 -17.622  1.00 96.11           H  
ATOM   4558  CA  SER A 286       9.681 -47.689 -18.977  1.00 96.11           C  
ATOM   4559  HA  SER A 286      10.676 -47.377 -18.660  1.00 96.11           H  
ATOM   4560  C   SER A 286       9.145 -46.639 -19.950  1.00 96.11           C  
ATOM   4561  CB  SER A 286       9.808 -49.038 -19.693  1.00 96.11           C  
ATOM   4562  HB2 SER A 286       8.830 -49.362 -20.049  1.00 96.11           H  
ATOM   4563  HB3 SER A 286      10.483 -48.936 -20.542  1.00 96.11           H  
ATOM   4564  O   SER A 286       9.899 -45.779 -20.408  1.00 96.11           O  
ATOM   4565  OG  SER A 286      10.324 -49.999 -18.794  1.00 96.11           O  
ATOM   4566  HG  SER A 286      10.431 -50.838 -19.247  1.00 96.11           H  
ATOM   4567  N   TYR A 287       7.833 -46.652 -20.207  1.00 96.77           N  
ATOM   4568  H   TYR A 287       7.252 -47.357 -19.776  1.00 96.77           H  
ATOM   4569  CA  TYR A 287       7.195 -45.643 -21.052  1.00 96.77           C  
ATOM   4570  HA  TYR A 287       7.746 -45.585 -21.991  1.00 96.77           H  
ATOM   4571  C   TYR A 287       7.244 -44.253 -20.407  1.00 96.77           C  
ATOM   4572  CB  TYR A 287       5.756 -46.064 -21.362  1.00 96.77           C  
ATOM   4573  HB2 TYR A 287       5.764 -47.051 -21.825  1.00 96.77           H  
ATOM   4574  HB3 TYR A 287       5.202 -46.133 -20.426  1.00 96.77           H  
ATOM   4575  O   TYR A 287       7.599 -43.278 -21.070  1.00 96.77           O  
ATOM   4576  CG  TYR A 287       5.042 -45.106 -22.295  1.00 96.77           C  
ATOM   4577  CD1 TYR A 287       3.853 -44.474 -21.884  1.00 96.77           C  
ATOM   4578  HD1 TYR A 287       3.424 -44.714 -20.922  1.00 96.77           H  
ATOM   4579  CD2 TYR A 287       5.573 -44.844 -23.573  1.00 96.77           C  
ATOM   4580  HD2 TYR A 287       6.475 -45.338 -23.903  1.00 96.77           H  
ATOM   4581  CE1 TYR A 287       3.202 -43.564 -22.739  1.00 96.77           C  
ATOM   4582  HE1 TYR A 287       2.281 -43.093 -22.427  1.00 96.77           H  
ATOM   4583  CE2 TYR A 287       4.926 -43.935 -24.430  1.00 96.77           C  
ATOM   4584  HE2 TYR A 287       5.323 -43.733 -25.414  1.00 96.77           H  
ATOM   4585  OH  TYR A 287       3.126 -42.414 -24.848  1.00 96.77           O  
ATOM   4586  HH  TYR A 287       2.278 -42.132 -24.498  1.00 96.77           H  
ATOM   4587  CZ  TYR A 287       3.744 -43.291 -24.014  1.00 96.77           C  
ATOM   4588  N   PHE A 288       6.995 -44.157 -19.095  1.00 97.79           N  
ATOM   4589  H   PHE A 288       6.687 -44.981 -18.599  1.00 97.79           H  
ATOM   4590  CA  PHE A 288       7.170 -42.911 -18.347  1.00 97.79           C  
ATOM   4591  HA  PHE A 288       6.478 -42.166 -18.740  1.00 97.79           H  
ATOM   4592  C   PHE A 288       8.587 -42.339 -18.502  1.00 97.79           C  
ATOM   4593  CB  PHE A 288       6.841 -43.137 -16.866  1.00 97.79           C  
ATOM   4594  HB2 PHE A 288       7.287 -44.073 -16.530  1.00 97.79           H  
ATOM   4595  HB3 PHE A 288       5.761 -43.235 -16.754  1.00 97.79           H  
ATOM   4596  O   PHE A 288       8.737 -41.162 -18.828  1.00 97.79           O  
ATOM   4597  CG  PHE A 288       7.333 -42.017 -15.971  1.00 97.79           C  
ATOM   4598  CD1 PHE A 288       8.446 -42.217 -15.132  1.00 97.79           C  
ATOM   4599  HD1 PHE A 288       8.920 -43.186 -15.081  1.00 97.79           H  
ATOM   4600  CD2 PHE A 288       6.723 -40.752 -16.034  1.00 97.79           C  
ATOM   4601  HD2 PHE A 288       5.880 -40.594 -16.690  1.00 97.79           H  
ATOM   4602  CE1 PHE A 288       8.934 -41.155 -14.352  1.00 97.79           C  
ATOM   4603  HE1 PHE A 288       9.772 -41.307 -13.688  1.00 97.79           H  
ATOM   4604  CE2 PHE A 288       7.223 -39.689 -15.264  1.00 97.79           C  
ATOM   4605  HE2 PHE A 288       6.754 -38.718 -15.324  1.00 97.79           H  
ATOM   4606  CZ  PHE A 288       8.331 -39.891 -14.423  1.00 97.79           C  
ATOM   4607  HZ  PHE A 288       8.720 -39.079 -13.827  1.00 97.79           H  
ATOM   4608  N   ILE A 289       9.629 -43.160 -18.326  1.00 97.00           N  
ATOM   4609  H   ILE A 289       9.440 -44.114 -18.052  1.00 97.00           H  
ATOM   4610  CA  ILE A 289      11.030 -42.736 -18.478  1.00 97.00           C  
ATOM   4611  HA  ILE A 289      11.213 -41.902 -17.800  1.00 97.00           H  
ATOM   4612  C   ILE A 289      11.290 -42.218 -19.899  1.00 97.00           C  
ATOM   4613  CB  ILE A 289      11.989 -43.892 -18.101  1.00 97.00           C  
ATOM   4614  HB  ILE A 289      11.662 -44.794 -18.618  1.00 97.00           H  
ATOM   4615  O   ILE A 289      11.958 -41.193 -20.061  1.00 97.00           O  
ATOM   4616  CG1 ILE A 289      11.954 -44.151 -16.577  1.00 97.00           C  
ATOM   4617 HG12 ILE A 289      12.507 -43.365 -16.062  1.00 97.00           H  
ATOM   4618 HG13 ILE A 289      10.926 -44.114 -16.215  1.00 97.00           H  
ATOM   4619  CG2 ILE A 289      13.439 -43.588 -18.534  1.00 97.00           C  
ATOM   4620 HG21 ILE A 289      13.768 -42.637 -18.116  1.00 97.00           H  
ATOM   4621 HG22 ILE A 289      13.508 -43.550 -19.621  1.00 97.00           H  
ATOM   4622 HG23 ILE A 289      14.111 -44.381 -18.203  1.00 97.00           H  
ATOM   4623  CD1 ILE A 289      12.540 -45.509 -16.169  1.00 97.00           C  
ATOM   4624 HD11 ILE A 289      12.012 -46.311 -16.684  1.00 97.00           H  
ATOM   4625 HD12 ILE A 289      12.420 -45.643 -15.094  1.00 97.00           H  
ATOM   4626 HD13 ILE A 289      13.603 -45.562 -16.404  1.00 97.00           H  
ATOM   4627  N   GLN A 290      10.745 -42.881 -20.924  1.00 96.97           N  
ATOM   4628  H   GLN A 290      10.219 -43.720 -20.730  1.00 96.97           H  
ATOM   4629  CA  GLN A 290      10.861 -42.442 -22.315  1.00 96.97           C  
ATOM   4630  HA  GLN A 290      11.919 -42.323 -22.548  1.00 96.97           H  
ATOM   4631  C   GLN A 290      10.179 -41.084 -22.544  1.00 96.97           C  
ATOM   4632  CB  GLN A 290      10.286 -43.528 -23.234  1.00 96.97           C  
ATOM   4633  HB2 GLN A 290       9.214 -43.619 -23.060  1.00 96.97           H  
ATOM   4634  HB3 GLN A 290      10.755 -44.481 -22.991  1.00 96.97           H  
ATOM   4635  O   GLN A 290      10.797 -40.186 -23.123  1.00 96.97           O  
ATOM   4636  CG  GLN A 290      10.525 -43.231 -24.724  1.00 96.97           C  
ATOM   4637  HG2 GLN A 290      10.095 -42.263 -24.981  1.00 96.97           H  
ATOM   4638  HG3 GLN A 290      11.597 -43.197 -24.917  1.00 96.97           H  
ATOM   4639  CD  GLN A 290       9.894 -44.279 -25.637  1.00 96.97           C  
ATOM   4640  NE2 GLN A 290      10.050 -44.160 -26.937  1.00 96.97           N  
ATOM   4641 HE21 GLN A 290       9.636 -44.903 -27.482  1.00 96.97           H  
ATOM   4642 HE22 GLN A 290      10.628 -43.438 -27.344  1.00 96.97           H  
ATOM   4643  OE1 GLN A 290       9.245 -45.216 -25.213  1.00 96.97           O  
ATOM   4644  N   CYS A 291       8.945 -40.899 -22.060  1.00 96.62           N  
ATOM   4645  H   CYS A 291       8.474 -41.683 -21.630  1.00 96.62           H  
ATOM   4646  CA  CYS A 291       8.226 -39.624 -22.129  1.00 96.62           C  
ATOM   4647  HA  CYS A 291       8.128 -39.322 -23.172  1.00 96.62           H  
ATOM   4648  C   CYS A 291       8.984 -38.507 -21.403  1.00 96.62           C  
ATOM   4649  CB  CYS A 291       6.824 -39.785 -21.523  1.00 96.62           C  
ATOM   4650  HB2 CYS A 291       6.365 -38.804 -21.403  1.00 96.62           H  
ATOM   4651  HB3 CYS A 291       6.898 -40.252 -20.541  1.00 96.62           H  
ATOM   4652  O   CYS A 291       9.203 -37.440 -21.977  1.00 96.62           O  
ATOM   4653  SG  CYS A 291       5.768 -40.801 -22.590  1.00 96.62           S  
ATOM   4654  HG  CYS A 291       5.776 -40.025 -23.678  1.00 96.62           H  
ATOM   4655  N   PHE A 292       9.448 -38.771 -20.180  1.00 97.10           N  
ATOM   4656  H   PHE A 292       9.223 -39.665 -19.766  1.00 97.10           H  
ATOM   4657  CA  PHE A 292      10.187 -37.810 -19.365  1.00 97.10           C  
ATOM   4658  HA  PHE A 292       9.585 -36.908 -19.254  1.00 97.10           H  
ATOM   4659  C   PHE A 292      11.498 -37.394 -20.040  1.00 97.10           C  
ATOM   4660  CB  PHE A 292      10.414 -38.410 -17.972  1.00 97.10           C  
ATOM   4661  HB2 PHE A 292       9.475 -38.833 -17.615  1.00 97.10           H  
ATOM   4662  HB3 PHE A 292      11.134 -39.226 -18.038  1.00 97.10           H  
ATOM   4663  O   PHE A 292      11.777 -36.200 -20.160  1.00 97.10           O  
ATOM   4664  CG  PHE A 292      10.890 -37.397 -16.952  1.00 97.10           C  
ATOM   4665  CD1 PHE A 292      12.248 -37.041 -16.887  1.00 97.10           C  
ATOM   4666  HD1 PHE A 292      12.957 -37.499 -17.561  1.00 97.10           H  
ATOM   4667  CD2 PHE A 292       9.968 -36.793 -16.077  1.00 97.10           C  
ATOM   4668  HD2 PHE A 292       8.921 -37.052 -16.131  1.00 97.10           H  
ATOM   4669  CE1 PHE A 292      12.686 -36.080 -15.961  1.00 97.10           C  
ATOM   4670  HE1 PHE A 292      13.727 -35.795 -15.932  1.00 97.10           H  
ATOM   4671  CE2 PHE A 292      10.406 -35.837 -15.145  1.00 97.10           C  
ATOM   4672  HE2 PHE A 292       9.695 -35.359 -14.487  1.00 97.10           H  
ATOM   4673  CZ  PHE A 292      11.764 -35.477 -15.088  1.00 97.10           C  
ATOM   4674  HZ  PHE A 292      12.095 -34.726 -14.387  1.00 97.10           H  
ATOM   4675  N   LYS A 293      12.260 -38.357 -20.579  1.00 96.03           N  
ATOM   4676  H   LYS A 293      11.977 -39.317 -20.440  1.00 96.03           H  
ATOM   4677  CA  LYS A 293      13.481 -38.083 -21.352  1.00 96.03           C  
ATOM   4678  HA  LYS A 293      14.132 -37.449 -20.750  1.00 96.03           H  
ATOM   4679  C   LYS A 293      13.187 -37.280 -22.613  1.00 96.03           C  
ATOM   4680  CB  LYS A 293      14.215 -39.398 -21.660  1.00 96.03           C  
ATOM   4681  HB2 LYS A 293      14.382 -39.934 -20.726  1.00 96.03           H  
ATOM   4682  HB3 LYS A 293      13.591 -40.016 -22.305  1.00 96.03           H  
ATOM   4683  O   LYS A 293      13.933 -36.357 -22.925  1.00 96.03           O  
ATOM   4684  CG  LYS A 293      15.577 -39.157 -22.339  1.00 96.03           C  
ATOM   4685  HG2 LYS A 293      16.206 -38.565 -21.675  1.00 96.03           H  
ATOM   4686  HG3 LYS A 293      15.432 -38.606 -23.268  1.00 96.03           H  
ATOM   4687  CD  LYS A 293      16.289 -40.477 -22.671  1.00 96.03           C  
ATOM   4688  HD2 LYS A 293      16.451 -41.040 -21.751  1.00 96.03           H  
ATOM   4689  HD3 LYS A 293      15.657 -41.064 -23.337  1.00 96.03           H  
ATOM   4690  CE  LYS A 293      17.637 -40.198 -23.353  1.00 96.03           C  
ATOM   4691  HE2 LYS A 293      17.456 -39.610 -24.253  1.00 96.03           H  
ATOM   4692  HE3 LYS A 293      18.247 -39.590 -22.684  1.00 96.03           H  
ATOM   4693  NZ  LYS A 293      18.363 -41.447 -23.705  1.00 96.03           N  
ATOM   4694  HZ1 LYS A 293      19.243 -41.233 -24.153  1.00 96.03           H  
ATOM   4695  HZ2 LYS A 293      18.564 -41.999 -22.884  1.00 96.03           H  
ATOM   4696  HZ3 LYS A 293      17.826 -42.013 -24.346  1.00 96.03           H  
ATOM   4697  N   LYS A 294      12.106 -37.587 -23.333  1.00 96.23           N  
ATOM   4698  H   LYS A 294      11.541 -38.371 -23.039  1.00 96.23           H  
ATOM   4699  CA  LYS A 294      11.708 -36.819 -24.522  1.00 96.23           C  
ATOM   4700  HA  LYS A 294      12.564 -36.769 -25.195  1.00 96.23           H  
ATOM   4701  C   LYS A 294      11.347 -35.374 -24.164  1.00 96.23           C  
ATOM   4702  CB  LYS A 294      10.563 -37.548 -25.243  1.00 96.23           C  
ATOM   4703  HB2 LYS A 294       9.679 -37.560 -24.605  1.00 96.23           H  
ATOM   4704  HB3 LYS A 294      10.865 -38.579 -25.429  1.00 96.23           H  
ATOM   4705  O   LYS A 294      11.711 -34.475 -24.924  1.00 96.23           O  
ATOM   4706  CG  LYS A 294      10.212 -36.888 -26.587  1.00 96.23           C  
ATOM   4707  HG2 LYS A 294       9.860 -35.871 -26.412  1.00 96.23           H  
ATOM   4708  HG3 LYS A 294      11.104 -36.850 -27.211  1.00 96.23           H  
ATOM   4709  CD  LYS A 294       9.112 -37.664 -27.328  1.00 96.23           C  
ATOM   4710  HD2 LYS A 294       9.460 -38.677 -27.530  1.00 96.23           H  
ATOM   4711  HD3 LYS A 294       8.225 -37.712 -26.697  1.00 96.23           H  
ATOM   4712  CE  LYS A 294       8.766 -36.960 -28.650  1.00 96.23           C  
ATOM   4713  HE2 LYS A 294       8.462 -35.937 -28.429  1.00 96.23           H  
ATOM   4714  HE3 LYS A 294       9.664 -36.913 -29.266  1.00 96.23           H  
ATOM   4715  NZ  LYS A 294       7.680 -37.652 -29.394  1.00 96.23           N  
ATOM   4716  HZ1 LYS A 294       7.473 -37.163 -30.253  1.00 96.23           H  
ATOM   4717  HZ2 LYS A 294       6.829 -37.680 -28.852  1.00 96.23           H  
ATOM   4718  HZ3 LYS A 294       7.941 -38.598 -29.634  1.00 96.23           H  
ATOM   4719  N   TYR A 295      10.682 -35.161 -23.028  1.00 94.96           N  
ATOM   4720  H   TYR A 295      10.391 -35.967 -22.493  1.00 94.96           H  
ATOM   4721  CA  TYR A 295      10.213 -33.852 -22.575  1.00 94.96           C  
ATOM   4722  HA  TYR A 295       9.829 -33.306 -23.437  1.00 94.96           H  
ATOM   4723  C   TYR A 295      11.343 -32.994 -21.978  1.00 94.96           C  
ATOM   4724  CB  TYR A 295       9.037 -34.056 -21.609  1.00 94.96           C  
ATOM   4725  HB2 TYR A 295       8.346 -34.778 -22.044  1.00 94.96           H  
ATOM   4726  HB3 TYR A 295       9.399 -34.484 -20.674  1.00 94.96           H  
ATOM   4727  O   TYR A 295      11.653 -31.939 -22.519  1.00 94.96           O  
ATOM   4728  CG  TYR A 295       8.256 -32.791 -21.313  1.00 94.96           C  
ATOM   4729  CD1 TYR A 295       8.619 -31.980 -20.223  1.00 94.96           C  
ATOM   4730  HD1 TYR A 295       9.466 -32.243 -19.607  1.00 94.96           H  
ATOM   4731  CD2 TYR A 295       7.152 -32.435 -22.113  1.00 94.96           C  
ATOM   4732  HD2 TYR A 295       6.867 -33.050 -22.954  1.00 94.96           H  
ATOM   4733  CE1 TYR A 295       7.879 -30.822 -19.922  1.00 94.96           C  
ATOM   4734  HE1 TYR A 295       8.157 -30.209 -19.077  1.00 94.96           H  
ATOM   4735  CE2 TYR A 295       6.408 -31.275 -21.817  1.00 94.96           C  
ATOM   4736  HE2 TYR A 295       5.559 -30.994 -22.423  1.00 94.96           H  
ATOM   4737  OH  TYR A 295       6.055 -29.352 -20.411  1.00 94.96           O  
ATOM   4738  HH  TYR A 295       6.441 -28.908 -19.653  1.00 94.96           H  
ATOM   4739  CZ  TYR A 295       6.771 -30.466 -20.719  1.00 94.96           C  
ATOM   4740  N   PHE A 296      12.029 -33.470 -20.932  1.00 92.57           N  
ATOM   4741  H   PHE A 296      11.756 -34.364 -20.551  1.00 92.57           H  
ATOM   4742  CA  PHE A 296      13.074 -32.716 -20.214  1.00 92.57           C  
ATOM   4743  HA  PHE A 296      12.873 -31.651 -20.327  1.00 92.57           H  
ATOM   4744  C   PHE A 296      14.501 -32.930 -20.741  1.00 92.57           C  
ATOM   4745  CB  PHE A 296      13.007 -33.052 -18.717  1.00 92.57           C  
ATOM   4746  HB2 PHE A 296      13.076 -34.131 -18.586  1.00 92.57           H  
ATOM   4747  HB3 PHE A 296      13.867 -32.611 -18.212  1.00 92.57           H  
ATOM   4748  O   PHE A 296      15.443 -32.355 -20.198  1.00 92.57           O  
ATOM   4749  CG  PHE A 296      11.776 -32.523 -18.017  1.00 92.57           C  
ATOM   4750  CD1 PHE A 296      11.621 -31.138 -17.820  1.00 92.57           C  
ATOM   4751  HD1 PHE A 296      12.365 -30.452 -18.197  1.00 92.57           H  
ATOM   4752  CD2 PHE A 296      10.794 -33.411 -17.547  1.00 92.57           C  
ATOM   4753  HD2 PHE A 296      10.906 -34.474 -17.696  1.00 92.57           H  
ATOM   4754  CE1 PHE A 296      10.488 -30.641 -17.152  1.00 92.57           C  
ATOM   4755  HE1 PHE A 296      10.360 -29.579 -17.006  1.00 92.57           H  
ATOM   4756  CE2 PHE A 296       9.667 -32.914 -16.872  1.00 92.57           C  
ATOM   4757  HE2 PHE A 296       8.923 -33.602 -16.497  1.00 92.57           H  
ATOM   4758  CZ  PHE A 296       9.507 -31.531 -16.681  1.00 92.57           C  
ATOM   4759  HZ  PHE A 296       8.632 -31.151 -16.175  1.00 92.57           H  
ATOM   4760  N   LYS A 297      14.688 -33.778 -21.762  1.00 91.92           N  
ATOM   4761  H   LYS A 297      13.868 -34.238 -22.131  1.00 91.92           H  
ATOM   4762  CA  LYS A 297      16.000 -34.144 -22.341  1.00 91.92           C  
ATOM   4763  HA  LYS A 297      15.823 -34.903 -23.103  1.00 91.92           H  
ATOM   4764  C   LYS A 297      16.953 -34.835 -21.360  1.00 91.92           C  
ATOM   4765  CB  LYS A 297      16.645 -32.946 -23.067  1.00 91.92           C  
ATOM   4766  HB2 LYS A 297      17.492 -33.306 -23.651  1.00 91.92           H  
ATOM   4767  HB3 LYS A 297      17.036 -32.246 -22.328  1.00 91.92           H  
ATOM   4768  O   LYS A 297      18.154 -34.909 -21.592  1.00 91.92           O  
ATOM   4769  CG  LYS A 297      15.701 -32.178 -24.004  1.00 91.92           C  
ATOM   4770  HG2 LYS A 297      14.944 -31.664 -23.410  1.00 91.92           H  
ATOM   4771  HG3 LYS A 297      16.283 -31.418 -24.525  1.00 91.92           H  
ATOM   4772  CD  LYS A 297      15.006 -33.071 -25.041  1.00 91.92           C  
ATOM   4773  HD2 LYS A 297      15.754 -33.567 -25.660  1.00 91.92           H  
ATOM   4774  HD3 LYS A 297      14.395 -33.817 -24.534  1.00 91.92           H  
ATOM   4775  CE  LYS A 297      14.101 -32.193 -25.905  1.00 91.92           C  
ATOM   4776  HE2 LYS A 297      14.721 -31.524 -26.503  1.00 91.92           H  
ATOM   4777  HE3 LYS A 297      13.491 -31.578 -25.244  1.00 91.92           H  
ATOM   4778  NZ  LYS A 297      13.219 -33.005 -26.770  1.00 91.92           N  
ATOM   4779  HZ1 LYS A 297      12.619 -33.567 -26.183  1.00 91.92           H  
ATOM   4780  HZ2 LYS A 297      13.761 -33.599 -27.382  1.00 91.92           H  
ATOM   4781  HZ3 LYS A 297      12.630 -32.398 -27.322  1.00 91.92           H  
ATOM   4782  N   THR A 298      16.415 -35.397 -20.281  1.00 90.52           N  
ATOM   4783  H   THR A 298      15.418 -35.305 -20.148  1.00 90.52           H  
ATOM   4784  CA  THR A 298      17.170 -36.124 -19.258  1.00 90.52           C  
ATOM   4785  HA  THR A 298      18.026 -36.607 -19.728  1.00 90.52           H  
ATOM   4786  C   THR A 298      16.307 -37.207 -18.622  1.00 90.52           C  
ATOM   4787  CB  THR A 298      17.714 -35.146 -18.212  1.00 90.52           C  
ATOM   4788  HB  THR A 298      18.242 -34.343 -18.727  1.00 90.52           H  
ATOM   4789  O   THR A 298      15.083 -37.125 -18.660  1.00 90.52           O  
ATOM   4790  CG2 THR A 298      16.645 -34.532 -17.310  1.00 90.52           C  
ATOM   4791 HG21 THR A 298      16.141 -35.310 -16.736  1.00 90.52           H  
ATOM   4792 HG22 THR A 298      17.111 -33.824 -16.624  1.00 90.52           H  
ATOM   4793 HG23 THR A 298      15.913 -33.999 -17.916  1.00 90.52           H  
ATOM   4794  OG1 THR A 298      18.638 -35.825 -17.404  1.00 90.52           O  
ATOM   4795  HG1 THR A 298      19.208 -35.159 -17.015  1.00 90.52           H  
ATOM   4796  N   THR A 299      16.915 -38.247 -18.058  1.00 92.75           N  
ATOM   4797  H   THR A 299      17.911 -38.182 -17.902  1.00 92.75           H  
ATOM   4798  CA  THR A 299      16.151 -39.318 -17.395  1.00 92.75           C  
ATOM   4799  HA  THR A 299      15.272 -39.525 -18.006  1.00 92.75           H  
ATOM   4800  C   THR A 299      15.673 -38.874 -16.007  1.00 92.75           C  
ATOM   4801  CB  THR A 299      16.942 -40.629 -17.285  1.00 92.75           C  
ATOM   4802  HB  THR A 299      16.243 -41.407 -16.978  1.00 92.75           H  
ATOM   4803  O   THR A 299      16.342 -38.040 -15.392  1.00 92.75           O  
ATOM   4804  CG2 THR A 299      17.560 -41.068 -18.613  1.00 92.75           C  
ATOM   4805 HG21 THR A 299      16.779 -41.135 -19.370  1.00 92.75           H  
ATOM   4806 HG22 THR A 299      18.327 -40.361 -18.933  1.00 92.75           H  
ATOM   4807 HG23 THR A 299      18.015 -42.050 -18.486  1.00 92.75           H  
ATOM   4808  OG1 THR A 299      17.945 -40.558 -16.297  1.00 92.75           O  
ATOM   4809  HG1 THR A 299      18.693 -40.033 -16.591  1.00 92.75           H  
ATOM   4810  N   PRO A 300      14.581 -39.448 -15.458  1.00 92.94           N  
ATOM   4811  CA  PRO A 300      14.153 -39.168 -14.084  1.00 92.94           C  
ATOM   4812  HA  PRO A 300      13.777 -38.146 -14.033  1.00 92.94           H  
ATOM   4813  C   PRO A 300      15.276 -39.339 -13.049  1.00 92.94           C  
ATOM   4814  CB  PRO A 300      13.001 -40.143 -13.816  1.00 92.94           C  
ATOM   4815  HB2 PRO A 300      13.388 -41.095 -13.452  1.00 92.94           H  
ATOM   4816  HB3 PRO A 300      12.277 -39.734 -13.112  1.00 92.94           H  
ATOM   4817  O   PRO A 300      15.445 -38.492 -12.177  1.00 92.94           O  
ATOM   4818  CG  PRO A 300      12.395 -40.349 -15.201  1.00 92.94           C  
ATOM   4819  HG2 PRO A 300      11.843 -41.287 -15.268  1.00 92.94           H  
ATOM   4820  HG3 PRO A 300      11.743 -39.509 -15.438  1.00 92.94           H  
ATOM   4821  CD  PRO A 300      13.625 -40.338 -16.108  1.00 92.94           C  
ATOM   4822  HD2 PRO A 300      13.348 -39.985 -17.102  1.00 92.94           H  
ATOM   4823  HD3 PRO A 300      14.046 -41.342 -16.163  1.00 92.94           H  
ATOM   4824  N   SER A 301      16.099 -40.385 -13.177  1.00 88.31           N  
ATOM   4825  H   SER A 301      15.898 -41.087 -13.875  1.00 88.31           H  
ATOM   4826  CA  SER A 301      17.209 -40.655 -12.254  1.00 88.31           C  
ATOM   4827  HA  SER A 301      16.820 -40.685 -11.236  1.00 88.31           H  
ATOM   4828  C   SER A 301      18.296 -39.577 -12.305  1.00 88.31           C  
ATOM   4829  CB  SER A 301      17.835 -42.018 -12.565  1.00 88.31           C  
ATOM   4830  HB2 SER A 301      18.547 -42.272 -11.779  1.00 88.31           H  
ATOM   4831  HB3 SER A 301      18.360 -41.971 -13.519  1.00 88.31           H  
ATOM   4832  O   SER A 301      18.813 -39.166 -11.270  1.00 88.31           O  
ATOM   4833  OG  SER A 301      16.833 -43.015 -12.634  1.00 88.31           O  
ATOM   4834  HG  SER A 301      17.250 -43.877 -12.695  1.00 88.31           H  
ATOM   4835  N   THR A 302      18.640 -39.090 -13.500  1.00 85.39           N  
ATOM   4836  H   THR A 302      18.199 -39.466 -14.327  1.00 85.39           H  
ATOM   4837  CA  THR A 302      19.596 -37.982 -13.664  1.00 85.39           C  
ATOM   4838  HA  THR A 302      20.482 -38.176 -13.060  1.00 85.39           H  
ATOM   4839  C   THR A 302      18.994 -36.655 -13.195  1.00 85.39           C  
ATOM   4840  CB  THR A 302      20.017 -37.840 -15.133  1.00 85.39           C  
ATOM   4841  HB  THR A 302      19.175 -37.419 -15.683  1.00 85.39           H  
ATOM   4842  O   THR A 302      19.698 -35.821 -12.634  1.00 85.39           O  
ATOM   4843  CG2 THR A 302      21.257 -36.967 -15.316  1.00 85.39           C  
ATOM   4844 HG21 THR A 302      21.425 -36.788 -16.378  1.00 85.39           H  
ATOM   4845 HG22 THR A 302      21.131 -36.009 -14.812  1.00 85.39           H  
ATOM   4846 HG23 THR A 302      22.132 -37.456 -14.888  1.00 85.39           H  
ATOM   4847  OG1 THR A 302      20.337 -39.086 -15.714  1.00 85.39           O  
ATOM   4848  HG1 THR A 302      21.292 -39.176 -15.669  1.00 85.39           H  
ATOM   4849  N   PHE A 303      17.689 -36.465 -13.392  1.00 84.87           N  
ATOM   4850  H   PHE A 303      17.165 -37.175 -13.883  1.00 84.87           H  
ATOM   4851  CA  PHE A 303      16.965 -35.278 -12.949  1.00 84.87           C  
ATOM   4852  HA  PHE A 303      17.443 -34.393 -13.366  1.00 84.87           H  
ATOM   4853  C   PHE A 303      16.984 -35.119 -11.423  1.00 84.87           C  
ATOM   4854  CB  PHE A 303      15.539 -35.358 -13.493  1.00 84.87           C  
ATOM   4855  HB2 PHE A 303      15.010 -36.187 -13.022  1.00 84.87           H  
ATOM   4856  HB3 PHE A 303      15.583 -35.566 -14.562  1.00 84.87           H  
ATOM   4857  O   PHE A 303      17.230 -34.018 -10.944  1.00 84.87           O  
ATOM   4858  CG  PHE A 303      14.735 -34.100 -13.288  1.00 84.87           C  
ATOM   4859  CD1 PHE A 303      13.895 -33.982 -12.168  1.00 84.87           C  
ATOM   4860  HD1 PHE A 303      13.846 -34.775 -11.436  1.00 84.87           H  
ATOM   4861  CD2 PHE A 303      14.807 -33.060 -14.233  1.00 84.87           C  
ATOM   4862  HD2 PHE A 303      15.459 -33.146 -15.090  1.00 84.87           H  
ATOM   4863  CE1 PHE A 303      13.099 -32.838 -12.014  1.00 84.87           C  
ATOM   4864  HE1 PHE A 303      12.417 -32.772 -11.180  1.00 84.87           H  
ATOM   4865  CE2 PHE A 303      14.025 -31.906 -14.067  1.00 84.87           C  
ATOM   4866  HE2 PHE A 303      14.069 -31.107 -14.792  1.00 84.87           H  
ATOM   4867  CZ  PHE A 303      13.164 -31.807 -12.964  1.00 84.87           C  
ATOM   4868  HZ  PHE A 303      12.526 -30.942 -12.864  1.00 84.87           H  
ATOM   4869  N   ILE A 304      16.809 -36.213 -10.670  1.00 78.05           N  
ATOM   4870  H   ILE A 304      16.557 -37.077 -11.129  1.00 78.05           H  
ATOM   4871  CA  ILE A 304      16.937 -36.209  -9.201  1.00 78.05           C  
ATOM   4872  HA  ILE A 304      16.244 -35.479  -8.784  1.00 78.05           H  
ATOM   4873  C   ILE A 304      18.349 -35.775  -8.782  1.00 78.05           C  
ATOM   4874  CB  ILE A 304      16.595 -37.599  -8.611  1.00 78.05           C  
ATOM   4875  HB  ILE A 304      17.233 -38.340  -9.094  1.00 78.05           H  
ATOM   4876  O   ILE A 304      18.493 -34.917  -7.917  1.00 78.05           O  
ATOM   4877  CG1 ILE A 304      15.117 -37.984  -8.854  1.00 78.05           C  
ATOM   4878 HG12 ILE A 304      14.815 -37.708  -9.864  1.00 78.05           H  
ATOM   4879 HG13 ILE A 304      14.480 -37.432  -8.163  1.00 78.05           H  
ATOM   4880  CG2 ILE A 304      16.877 -37.630  -7.094  1.00 78.05           C  
ATOM   4881 HG21 ILE A 304      16.312 -36.844  -6.593  1.00 78.05           H  
ATOM   4882 HG22 ILE A 304      17.936 -37.478  -6.888  1.00 78.05           H  
ATOM   4883 HG23 ILE A 304      16.603 -38.590  -6.657  1.00 78.05           H  
ATOM   4884  CD1 ILE A 304      14.865 -39.491  -8.680  1.00 78.05           C  
ATOM   4885 HD11 ILE A 304      15.452 -40.051  -9.408  1.00 78.05           H  
ATOM   4886 HD12 ILE A 304      15.127 -39.819  -7.675  1.00 78.05           H  
ATOM   4887 HD13 ILE A 304      13.808 -39.715  -8.831  1.00 78.05           H  
ATOM   4888  N   LYS A 305      19.394 -36.326  -9.421  1.00 73.21           N  
ATOM   4889  H   LYS A 305      19.205 -37.023 -10.127  1.00 73.21           H  
ATOM   4890  CA  LYS A 305      20.792 -35.980  -9.107  1.00 73.21           C  
ATOM   4891  HA  LYS A 305      20.975 -36.151  -8.046  1.00 73.21           H  
ATOM   4892  C   LYS A 305      21.095 -34.499  -9.331  1.00 73.21           C  
ATOM   4893  CB  LYS A 305      21.772 -36.832  -9.926  1.00 73.21           C  
ATOM   4894  HB2 LYS A 305      22.777 -36.438  -9.774  1.00 73.21           H  
ATOM   4895  HB3 LYS A 305      21.532 -36.747 -10.986  1.00 73.21           H  
ATOM   4896  O   LYS A 305      21.838 -33.924  -8.556  1.00 73.21           O  
ATOM   4897  CG  LYS A 305      21.768 -38.307  -9.509  1.00 73.21           C  
ATOM   4898  HG2 LYS A 305      22.032 -38.381  -8.454  1.00 73.21           H  
ATOM   4899  HG3 LYS A 305      20.774 -38.732  -9.653  1.00 73.21           H  
ATOM   4900  CD  LYS A 305      22.788 -39.091 -10.343  1.00 73.21           C  
ATOM   4901  HD2 LYS A 305      22.544 -38.994 -11.401  1.00 73.21           H  
ATOM   4902  HD3 LYS A 305      23.778 -38.673 -10.163  1.00 73.21           H  
ATOM   4903  CE  LYS A 305      22.771 -40.569  -9.941  1.00 73.21           C  
ATOM   4904  HE2 LYS A 305      22.895 -40.625  -8.859  1.00 73.21           H  
ATOM   4905  HE3 LYS A 305      21.795 -40.989 -10.185  1.00 73.21           H  
ATOM   4906  NZ  LYS A 305      23.858 -41.328 -10.609  1.00 73.21           N  
ATOM   4907  HZ1 LYS A 305      23.770 -41.294 -11.615  1.00 73.21           H  
ATOM   4908  HZ2 LYS A 305      23.858 -42.292 -10.306  1.00 73.21           H  
ATOM   4909  HZ3 LYS A 305      24.753 -40.936 -10.354  1.00 73.21           H  
ATOM   4910  N   MET A 306      20.512 -33.885 -10.362  1.00 64.58           N  
ATOM   4911  H   MET A 306      19.912 -34.426 -10.967  1.00 64.58           H  
ATOM   4912  CA  MET A 306      20.675 -32.449 -10.614  1.00 64.58           C  
ATOM   4913  HA  MET A 306      21.726 -32.184 -10.498  1.00 64.58           H  
ATOM   4914  C   MET A 306      19.915 -31.558  -9.620  1.00 64.58           C  
ATOM   4915  CB  MET A 306      20.239 -32.109 -12.049  1.00 64.58           C  
ATOM   4916  HB2 MET A 306      19.273 -32.567 -12.262  1.00 64.58           H  
ATOM   4917  HB3 MET A 306      20.127 -31.028 -12.134  1.00 64.58           H  
ATOM   4918  O   MET A 306      20.242 -30.387  -9.525  1.00 64.58           O  
ATOM   4919  CG  MET A 306      21.269 -32.546 -13.096  1.00 64.58           C  
ATOM   4920  HG2 MET A 306      22.233 -32.130 -12.806  1.00 64.58           H  
ATOM   4921  HG3 MET A 306      21.356 -33.632 -13.094  1.00 64.58           H  
ATOM   4922  SD  MET A 306      20.900 -31.966 -14.783  1.00 64.58           S  
ATOM   4923  CE  MET A 306      19.750 -33.249 -15.327  1.00 64.58           C  
ATOM   4924  HE1 MET A 306      18.953 -33.362 -14.591  1.00 64.58           H  
ATOM   4925  HE2 MET A 306      19.324 -32.958 -16.287  1.00 64.58           H  
ATOM   4926  HE3 MET A 306      20.289 -34.189 -15.437  1.00 64.58           H  
ATOM   4927  N   ALA A 307      18.895 -32.069  -8.924  1.00 58.81           N  
ATOM   4928  H   ALA A 307      18.669 -33.049  -9.025  1.00 58.81           H  
ATOM   4929  CA  ALA A 307      18.097 -31.281  -7.981  1.00 58.81           C  
ATOM   4930  HA  ALA A 307      18.088 -30.241  -8.306  1.00 58.81           H  
ATOM   4931  C   ALA A 307      18.652 -31.281  -6.543  1.00 58.81           C  
ATOM   4932  CB  ALA A 307      16.656 -31.809  -8.027  1.00 58.81           C  
ATOM   4933  HB1 ALA A 307      16.274 -31.761  -9.047  1.00 58.81           H  
ATOM   4934  HB2 ALA A 307      16.032 -31.200  -7.373  1.00 58.81           H  
ATOM   4935  HB3 ALA A 307      16.629 -32.839  -7.674  1.00 58.81           H  
ATOM   4936  O   ALA A 307      18.323 -30.375  -5.783  1.00 58.81           O  
ATOM   4937  N   ASN A 308      19.458 -32.287  -6.178  1.00 51.55           N  
ATOM   4938  H   ASN A 308      19.692 -32.975  -6.879  1.00 51.55           H
[truncated: 405,010 more chars]
