# Supplementary material for: HilE represses the activity of the Salmonella virulence regulator HilD via a mechanism distinct from that of intestinal long-chain fatty acids
Source: J Biol Chem. 2023 Oct 27;299(12):105387. doi: 10.1016/j.jbc.2023.105387 (PMC10696396; doi:10.1016/j.jbc.2023.105387)
Supplement: Dataset S2 [file mmc3.zip › S5 Dataset/ranked_14.pdb]

ATOM      1  N   MET A   1      29.235  90.259 -68.516  1.00 24.63           N  
ATOM      2  H   MET A   1      29.658  90.478 -69.407  1.00 24.63           H  
ATOM      3  H2  MET A   1      29.434  89.299 -68.274  1.00 24.63           H  
ATOM      4  H3  MET A   1      29.628  90.852 -67.799  1.00 24.63           H  
ATOM      5  CA  MET A   1      27.775  90.469 -68.572  1.00 24.63           C  
ATOM      6  HA  MET A   1      27.569  91.517 -68.789  1.00 24.63           H  
ATOM      7  C   MET A   1      27.182  90.222 -67.200  1.00 24.63           C  
ATOM      8  CB  MET A   1      27.062  89.616 -69.637  1.00 24.63           C  
ATOM      9  HB2 MET A   1      26.021  89.487 -69.341  1.00 24.63           H  
ATOM     10  HB3 MET A   1      27.522  88.630 -69.696  1.00 24.63           H  
ATOM     11  O   MET A   1      26.763  91.182 -66.582  1.00 24.63           O  
ATOM     12  CG  MET A   1      27.048  90.269 -71.021  1.00 24.63           C  
ATOM     13  HG2 MET A   1      26.575  91.248 -70.941  1.00 24.63           H  
ATOM     14  HG3 MET A   1      28.068  90.397 -71.383  1.00 24.63           H  
ATOM     15  SD  MET A   1      26.118  89.276 -72.215  1.00 24.63           S  
ATOM     16  CE  MET A   1      25.888  90.464 -73.564  1.00 24.63           C  
ATOM     17  HE1 MET A   1      25.331  91.329 -73.202  1.00 24.63           H  
ATOM     18  HE2 MET A   1      26.858  90.784 -73.943  1.00 24.63           H  
ATOM     19  HE3 MET A   1      25.327  89.990 -74.369  1.00 24.63           H  
ATOM     20  N   GLU A   2      27.169  88.973 -66.737  1.00 16.38           N  
ATOM     21  H   GLU A   2      27.504  88.211 -67.309  1.00 16.38           H  
ATOM     22  CA  GLU A   2      26.428  88.536 -65.543  1.00 16.38           C  
ATOM     23  HA  GLU A   2      25.548  89.169 -65.427  1.00 16.38           H  
ATOM     24  C   GLU A   2      27.256  88.689 -64.241  1.00 16.38           C  
ATOM     25  CB  GLU A   2      25.939  87.103 -65.816  1.00 16.38           C  
ATOM     26  HB2 GLU A   2      25.376  86.741 -64.956  1.00 16.38           H  
ATOM     27  HB3 GLU A   2      26.815  86.469 -65.954  1.00 16.38           H  
ATOM     28  O   GLU A   2      28.470  88.885 -64.311  1.00 16.38           O  
ATOM     29  CG  GLU A   2      25.035  87.047 -67.073  1.00 16.38           C  
ATOM     30  HG2 GLU A   2      25.500  87.577 -67.905  1.00 16.38           H  
ATOM     31  HG3 GLU A   2      24.102  87.562 -66.842  1.00 16.38           H  
ATOM     32  CD  GLU A   2      24.748  85.627 -67.570  1.00 16.38           C  
ATOM     33  OE1 GLU A   2      23.616  85.415 -68.052  1.00 16.38           O  
ATOM     34  OE2 GLU A   2      25.687  84.803 -67.518  1.00 16.38           O  
ATOM     35  N   ASN A   3      26.603  88.683 -63.063  1.00 19.07           N  
ATOM     36  H   ASN A   3      25.634  88.401 -63.080  1.00 19.07           H  
ATOM     37  CA  ASN A   3      27.015  89.580 -61.961  1.00 19.07           C  
ATOM     38  HA  ASN A   3      27.717  90.306 -62.372  1.00 19.07           H  
ATOM     39  C   ASN A   3      27.738  89.013 -60.699  1.00 19.07           C  
ATOM     40  CB  ASN A   3      25.772  90.376 -61.497  1.00 19.07           C  
ATOM     41  HB2 ASN A   3      24.973  89.684 -61.230  1.00 19.07           H  
ATOM     42  HB3 ASN A   3      26.057  90.944 -60.610  1.00 19.07           H  
ATOM     43  O   ASN A   3      28.615  89.707 -60.192  1.00 19.07           O  
ATOM     44  CG  ASN A   3      25.235  91.423 -62.455  1.00 19.07           C  
ATOM     45  ND2 ASN A   3      23.992  91.817 -62.300  1.00 19.07           N  
ATOM     46 HD21 ASN A   3      23.408  91.443 -61.566  1.00 19.07           H  
ATOM     47 HD22 ASN A   3      23.681  92.531 -62.944  1.00 19.07           H  
ATOM     48  OD1 ASN A   3      25.915  91.936 -63.320  1.00 19.07           O  
ATOM     49  N   VAL A   4      27.327  87.890 -60.077  1.00 16.97           N  
ATOM     50  H   VAL A   4      26.728  87.251 -60.579  1.00 16.97           H  
ATOM     51  CA  VAL A   4      27.410  87.702 -58.586  1.00 16.97           C  
ATOM     52  HA  VAL A   4      28.211  88.334 -58.203  1.00 16.97           H  
ATOM     53  C   VAL A   4      27.710  86.258 -58.098  1.00 16.97           C  
ATOM     54  CB  VAL A   4      26.052  88.125 -57.967  1.00 16.97           C  
ATOM     55  HB  VAL A   4      26.062  87.835 -56.917  1.00 16.97           H  
ATOM     56  O   VAL A   4      27.496  85.350 -58.891  1.00 16.97           O  
ATOM     57  CG1 VAL A   4      25.800  89.638 -57.971  1.00 16.97           C  
ATOM     58 HG11 VAL A   4      25.256  89.932 -58.868  1.00 16.97           H  
ATOM     59 HG12 VAL A   4      25.187  89.900 -57.108  1.00 16.97           H  
ATOM     60 HG13 VAL A   4      26.741  90.186 -57.917  1.00 16.97           H  
ATOM     61  CG2 VAL A   4      24.830  87.423 -58.581  1.00 16.97           C  
ATOM     62 HG21 VAL A   4      24.950  86.342 -58.511  1.00 16.97           H  
ATOM     63 HG22 VAL A   4      24.704  87.700 -59.628  1.00 16.97           H  
ATOM     64 HG23 VAL A   4      23.933  87.704 -58.030  1.00 16.97           H  
ATOM     65  N   THR A   5      28.079  85.881 -56.846  1.00 19.44           N  
ATOM     66  H   THR A   5      27.991  84.877 -56.778  1.00 19.44           H  
ATOM     67  CA  THR A   5      28.723  86.413 -55.582  1.00 19.44           C  
ATOM     68  HA  THR A   5      29.702  86.837 -55.806  1.00 19.44           H  
ATOM     69  C   THR A   5      28.927  85.183 -54.616  1.00 19.44           C  
ATOM     70  CB  THR A   5      27.883  87.452 -54.816  1.00 19.44           C  
ATOM     71  HB  THR A   5      28.254  87.449 -53.792  1.00 19.44           H  
ATOM     72  O   THR A   5      28.555  84.080 -55.002  1.00 19.44           O  
ATOM     73  CG2 THR A   5      28.066  88.914 -55.220  1.00 19.44           C  
ATOM     74 HG21 THR A   5      27.306  89.535 -54.746  1.00 19.44           H  
ATOM     75 HG22 THR A   5      29.045  89.254 -54.884  1.00 19.44           H  
ATOM     76 HG23 THR A   5      28.021  89.045 -56.301  1.00 19.44           H  
ATOM     77  OG1 THR A   5      26.526  87.105 -54.703  1.00 19.44           O  
ATOM     78  HG1 THR A   5      26.049  87.868 -54.369  1.00 19.44           H  
ATOM     79  N   PHE A   6      29.463  85.148 -53.369  1.00 21.26           N  
ATOM     80  H   PHE A   6      29.402  84.201 -53.021  1.00 21.26           H  
ATOM     81  CA  PHE A   6      30.161  86.091 -52.449  1.00 21.26           C  
ATOM     82  HA  PHE A   6      30.796  86.757 -53.034  1.00 21.26           H  
ATOM     83  C   PHE A   6      31.058  85.417 -51.356  1.00 21.26           C  
ATOM     84  CB  PHE A   6      29.140  86.927 -51.620  1.00 21.26           C  
ATOM     85  HB2 PHE A   6      29.227  86.681 -50.562  1.00 21.26           H  
ATOM     86  HB3 PHE A   6      28.124  86.635 -51.887  1.00 21.26           H  
ATOM     87  O   PHE A   6      31.914  86.101 -50.807  1.00 21.26           O  
ATOM     88  CG  PHE A   6      29.273  88.443 -51.691  1.00 21.26           C  
ATOM     89  CD1 PHE A   6      30.534  89.068 -51.601  1.00 21.26           C  
ATOM     90  HD1 PHE A   6      31.432  88.480 -51.485  1.00 21.26           H  
ATOM     91  CD2 PHE A   6      28.115  89.242 -51.789  1.00 21.26           C  
ATOM     92  HD2 PHE A   6      27.140  88.779 -51.827  1.00 21.26           H  
ATOM     93  CE1 PHE A   6      30.636  90.470 -51.641  1.00 21.26           C  
ATOM     94  HE1 PHE A   6      31.605  90.941 -51.569  1.00 21.26           H  
ATOM     95  CE2 PHE A   6      28.218  90.644 -51.833  1.00 21.26           C  
ATOM     96  HE2 PHE A   6      27.328  91.252 -51.909  1.00 21.26           H  
ATOM     97  CZ  PHE A   6      29.479  91.258 -51.762  1.00 21.26           C  
ATOM     98  HZ  PHE A   6      29.560  92.335 -51.786  1.00 21.26           H  
ATOM     99  N   VAL A   7      30.771  84.178 -50.903  1.00 19.16           N  
ATOM    100  H   VAL A   7      30.180  83.598 -51.482  1.00 19.16           H  
ATOM    101  CA  VAL A   7      30.774  83.844 -49.441  1.00 19.16           C  
ATOM    102  HA  VAL A   7      30.982  84.790 -48.942  1.00 19.16           H  
ATOM    103  C   VAL A   7      31.923  82.927 -48.895  1.00 19.16           C  
ATOM    104  CB  VAL A   7      29.348  83.441 -48.955  1.00 19.16           C  
ATOM    105  HB  VAL A   7      29.325  82.369 -48.758  1.00 19.16           H  
ATOM    106  O   VAL A   7      33.052  83.043 -49.350  1.00 19.16           O  
ATOM    107  CG1 VAL A   7      28.995  84.187 -47.659  1.00 19.16           C  
ATOM    108 HG11 VAL A   7      29.756  84.020 -46.897  1.00 19.16           H  
ATOM    109 HG12 VAL A   7      28.925  85.257 -47.851  1.00 19.16           H  
ATOM    110 HG13 VAL A   7      28.038  83.834 -47.275  1.00 19.16           H  
ATOM    111  CG2 VAL A   7      28.185  83.719 -49.923  1.00 19.16           C  
ATOM    112 HG21 VAL A   7      27.250  83.379 -49.477  1.00 19.16           H  
ATOM    113 HG22 VAL A   7      28.096  84.786 -50.127  1.00 19.16           H  
ATOM    114 HG23 VAL A   7      28.322  83.170 -50.854  1.00 19.16           H  
ATOM    115  N   SER A   8      31.691  82.115 -47.836  1.00 20.86           N  
ATOM    116  H   SER A   8      30.723  81.879 -47.672  1.00 20.86           H  
ATOM    117  CA  SER A   8      32.569  82.005 -46.630  1.00 20.86           C  
ATOM    118  HA  SER A   8      33.494  82.539 -46.843  1.00 20.86           H  
ATOM    119  C   SER A   8      33.031  80.566 -46.178  1.00 20.86           C  
ATOM    120  CB  SER A   8      31.824  82.830 -45.558  1.00 20.86           C  
ATOM    121  HB2 SER A   8      31.754  83.859 -45.912  1.00 20.86           H  
ATOM    122  HB3 SER A   8      30.812  82.438 -45.460  1.00 20.86           H  
ATOM    123  O   SER A   8      33.423  79.755 -47.008  1.00 20.86           O  
ATOM    124  OG  SER A   8      32.386  82.867 -44.269  1.00 20.86           O  
ATOM    125  HG  SER A   8      33.311  83.120 -44.321  1.00 20.86           H  
ATOM    126  N   ASN A   9      33.072  80.253 -44.863  1.00 20.16           N  
ATOM    127  H   ASN A   9      32.573  80.924 -44.296  1.00 20.16           H  
ATOM    128  CA  ASN A   9      34.236  79.661 -44.137  1.00 20.16           C  
ATOM    129  HA  ASN A   9      35.146  79.925 -44.674  1.00 20.16           H  
ATOM    130  C   ASN A   9      34.338  78.127 -43.841  1.00 20.16           C  
ATOM    131  CB  ASN A   9      34.262  80.344 -42.738  1.00 20.16           C  
ATOM    132  HB2 ASN A   9      35.011  79.867 -42.106  1.00 20.16           H  
ATOM    133  HB3 ASN A   9      33.296  80.201 -42.254  1.00 20.16           H  
ATOM    134  O   ASN A   9      35.278  77.732 -43.153  1.00 20.16           O  
ATOM    135  CG  ASN A   9      34.613  81.816 -42.688  1.00 20.16           C  
ATOM    136  ND2 ASN A   9      34.463  82.433 -41.539  1.00 20.16           N  
ATOM    137 HD21 ASN A   9      34.152  81.935 -40.717  1.00 20.16           H  
ATOM    138 HD22 ASN A   9      34.704  83.414 -41.525  1.00 20.16           H  
ATOM    139  OD1 ASN A   9      34.987  82.445 -43.662  1.00 20.16           O  
ATOM    140  N   SER A  10      33.347  77.283 -44.138  1.00 19.14           N  
ATOM    141  H   SER A  10      32.706  77.556 -44.869  1.00 19.14           H  
ATOM    142  CA  SER A  10      32.880  76.244 -43.174  1.00 19.14           C  
ATOM    143  HA  SER A  10      32.677  76.798 -42.258  1.00 19.14           H  
ATOM    144  C   SER A  10      33.809  75.079 -42.709  1.00 19.14           C  
ATOM    145  CB  SER A  10      31.516  75.706 -43.623  1.00 19.14           C  
ATOM    146  HB2 SER A  10      30.806  76.532 -43.648  1.00 19.14           H  
ATOM    147  HB3 SER A  10      31.156  74.964 -42.910  1.00 19.14           H  
ATOM    148  O   SER A  10      34.730  74.627 -43.382  1.00 19.14           O  
ATOM    149  OG  SER A  10      31.584  75.129 -44.909  1.00 19.14           O  
ATOM    150  HG  SER A  10      30.698  74.959 -45.237  1.00 19.14           H  
ATOM    151  N   HIS A  11      33.503  74.573 -41.498  1.00 21.41           N  
ATOM    152  H   HIS A  11      32.735  75.022 -41.018  1.00 21.41           H  
ATOM    153  CA  HIS A  11      34.184  73.508 -40.723  1.00 21.41           C  
ATOM    154  HA  HIS A  11      35.261  73.662 -40.790  1.00 21.41           H  
ATOM    155  C   HIS A  11      33.854  72.054 -41.186  1.00 21.41           C  
ATOM    156  CB  HIS A  11      33.731  73.653 -39.255  1.00 21.41           C  
ATOM    157  HB2 HIS A  11      34.548  73.288 -38.633  1.00 21.41           H  
ATOM    158  HB3 HIS A  11      32.854  73.026 -39.096  1.00 21.41           H  
ATOM    159  O   HIS A  11      33.104  71.856 -42.135  1.00 21.41           O  
ATOM    160  CG  HIS A  11      33.398  75.010 -38.698  1.00 21.41           C  
ATOM    161  CD2 HIS A  11      32.183  75.388 -38.188  1.00 21.41           C  
ATOM    162  HD2 HIS A  11      31.276  74.801 -38.196  1.00 21.41           H  
ATOM    163  ND1 HIS A  11      34.300  75.992 -38.365  1.00 21.41           N  
ATOM    164  HD1 HIS A  11      35.287  76.003 -38.582  1.00 21.41           H  
ATOM    165  CE1 HIS A  11      33.644  76.942 -37.678  1.00 21.41           C  
ATOM    166  HE1 HIS A  11      34.088  77.842 -37.280  1.00 21.41           H  
ATOM    167  NE2 HIS A  11      32.347  76.624 -37.563  1.00 21.41           N  
ATOM    168  N   GLN A  12      34.231  70.934 -40.537  1.00 21.54           N  
ATOM    169  H   GLN A  12      33.680  70.152 -40.860  1.00 21.54           H  
ATOM    170  CA  GLN A  12      35.287  70.566 -39.555  1.00 21.54           C  
ATOM    171  HA  GLN A  12      36.161  71.195 -39.721  1.00 21.54           H  
ATOM    172  C   GLN A  12      35.707  69.076 -39.738  1.00 21.54           C  
ATOM    173  CB  GLN A  12      34.786  70.716 -38.090  1.00 21.54           C  
ATOM    174  HB2 GLN A  12      33.889  71.334 -38.045  1.00 21.54           H  
ATOM    175  HB3 GLN A  12      34.470  69.747 -37.702  1.00 21.54           H  
ATOM    176  O   GLN A  12      36.376  68.508 -38.882  1.00 21.54           O  
ATOM    177  CG  GLN A  12      35.866  71.300 -37.153  1.00 21.54           C  
ATOM    178  HG2 GLN A  12      36.244  72.235 -37.566  1.00 21.54           H  
ATOM    179  HG3 GLN A  12      36.701  70.602 -37.089  1.00 21.54           H  
ATOM    180  CD  GLN A  12      35.360  71.574 -35.735  1.00 21.54           C  
ATOM    181  NE2 GLN A  12      36.121  72.263 -34.912  1.00 21.54           N  
ATOM    182 HE21 GLN A  12      35.740  72.409 -33.988  1.00 21.54           H  
ATOM    183 HE22 GLN A  12      37.037  72.587 -35.185  1.00 21.54           H  
ATOM    184  OE1 GLN A  12      34.277  71.185 -35.338  1.00 21.54           O  
ATOM    185  N   ARG A  13      35.191  68.408 -40.787  1.00 21.09           N  
ATOM    186  H   ARG A  13      34.883  68.984 -41.557  1.00 21.09           H  
ATOM    187  CA  ARG A  13      34.752  66.990 -40.807  1.00 21.09           C  
ATOM    188  HA  ARG A  13      33.892  66.882 -40.145  1.00 21.09           H  
ATOM    189  C   ARG A  13      35.814  65.965 -40.330  1.00 21.09           C  
ATOM    190  CB  ARG A  13      34.279  66.639 -42.235  1.00 21.09           C  
ATOM    191  HB2 ARG A  13      34.054  65.573 -42.272  1.00 21.09           H  
ATOM    192  HB3 ARG A  13      35.091  66.834 -42.936  1.00 21.09           H  
ATOM    193  O   ARG A  13      36.627  65.532 -41.146  1.00 21.09           O  
ATOM    194  CG  ARG A  13      33.026  67.408 -42.690  1.00 21.09           C  
ATOM    195  HG2 ARG A  13      32.198  67.172 -42.021  1.00 21.09           H  
ATOM    196  HG3 ARG A  13      33.214  68.481 -42.658  1.00 21.09           H  
ATOM    197  CD  ARG A  13      32.653  67.013 -44.126  1.00 21.09           C  
ATOM    198  HD2 ARG A  13      32.507  65.934 -44.168  1.00 21.09           H  
ATOM    199  HD3 ARG A  13      33.481  67.280 -44.784  1.00 21.09           H  
ATOM    200  NE  ARG A  13      31.423  67.691 -44.583  1.00 21.09           N  
ATOM    201  HE  ARG A  13      30.948  68.275 -43.910  1.00 21.09           H  
ATOM    202  NH1 ARG A  13      31.451  66.952 -46.762  1.00 21.09           N  
ATOM    203 HH11 ARG A  13      32.326  66.477 -46.587  1.00 21.09           H  
ATOM    204 HH12 ARG A  13      31.041  66.932 -47.685  1.00 21.09           H  
ATOM    205  NH2 ARG A  13      29.787  68.259 -46.066  1.00 21.09           N  
ATOM    206 HH21 ARG A  13      29.398  68.223 -46.998  1.00 21.09           H  
ATOM    207 HH22 ARG A  13      29.332  68.819 -45.359  1.00 21.09           H  
ATOM    208  CZ  ARG A  13      30.896  67.630 -45.796  1.00 21.09           C  
ATOM    209  N   PRO A  14      35.765  65.480 -39.071  1.00 23.41           N  
ATOM    210  CA  PRO A  14      36.729  64.513 -38.551  1.00 23.41           C  
ATOM    211  HA  PRO A  14      37.696  64.643 -39.038  1.00 23.41           H  
ATOM    212  C   PRO A  14      36.244  63.077 -38.807  1.00 23.41           C  
ATOM    213  CB  PRO A  14      36.888  64.874 -37.070  1.00 23.41           C  
ATOM    214  HB2 PRO A  14      37.715  65.576 -36.964  1.00 23.41           H  
ATOM    215  HB3 PRO A  14      37.071  63.998 -36.449  1.00 23.41           H  
ATOM    216  O   PRO A  14      35.547  62.477 -37.993  1.00 23.41           O  
ATOM    217  CG  PRO A  14      35.584  65.579 -36.681  1.00 23.41           C  
ATOM    218  HG2 PRO A  14      35.803  66.502 -36.143  1.00 23.41           H  
ATOM    219  HG3 PRO A  14      34.969  64.924 -36.064  1.00 23.41           H  
ATOM    220  CD  PRO A  14      34.864  65.882 -37.997  1.00 23.41           C  
ATOM    221  HD2 PRO A  14      34.623  66.944 -38.043  1.00 23.41           H  
ATOM    222  HD3 PRO A  14      33.948  65.294 -38.053  1.00 23.41           H  
ATOM    223  N   ALA A  15      36.604  62.513 -39.963  1.00 22.74           N  
ATOM    224  H   ALA A  15      37.155  63.069 -40.600  1.00 22.74           H  
ATOM    225  CA  ALA A  15      36.153  61.193 -40.430  1.00 22.74           C  
ATOM    226  HA  ALA A  15      35.105  61.084 -40.149  1.00 22.74           H  
ATOM    227  C   ALA A  15      36.896  59.997 -39.774  1.00 22.74           C  
ATOM    228  CB  ALA A  15      36.212  61.191 -41.965  1.00 22.74           C  
ATOM    229  HB1 ALA A  15      37.246  61.276 -42.299  1.00 22.74           H  
ATOM    230  HB2 ALA A  15      35.795  60.259 -42.347  1.00 22.74           H  
ATOM    231  HB3 ALA A  15      35.632  62.024 -42.363  1.00 22.74           H  
ATOM    232  O   ALA A  15      37.337  59.075 -40.458  1.00 22.74           O  
ATOM    233  N   ALA A  16      37.076  60.021 -38.450  1.00 21.06           N  
ATOM    234  H   ALA A  16      36.667  60.787 -37.935  1.00 21.06           H  
ATOM    235  CA  ALA A  16      37.939  59.079 -37.720  1.00 21.06           C  
ATOM    236  HA  ALA A  16      38.805  58.844 -38.337  1.00 21.06           H  
ATOM    237  C   ALA A  16      37.272  57.736 -37.344  1.00 21.06           C  
ATOM    238  CB  ALA A  16      38.432  59.811 -36.464  1.00 21.06           C  
ATOM    239  HB1 ALA A  16      38.967  60.718 -36.744  1.00 21.06           H  
ATOM    240  HB2 ALA A  16      39.107  59.163 -35.905  1.00 21.06           H  
ATOM    241  HB3 ALA A  16      37.587  60.070 -35.825  1.00 21.06           H  
ATOM    242  O   ALA A  16      37.944  56.724 -37.146  1.00 21.06           O  
ATOM    243  N   ASP A  17      35.946  57.725 -37.233  1.00 22.96           N  
ATOM    244  H   ASP A  17      35.486  58.584 -37.499  1.00 22.96           H  
ATOM    245  CA  ASP A  17      35.174  56.866 -36.323  1.00 22.96           C  
ATOM    246  HA  ASP A  17      35.783  56.742 -35.428  1.00 22.96           H  
ATOM    247  C   ASP A  17      34.885  55.423 -36.816  1.00 22.96           C  
ATOM    248  CB  ASP A  17      33.919  57.676 -35.934  1.00 22.96           C  
ATOM    249  HB2 ASP A  17      33.014  57.186 -36.294  1.00 22.96           H  
ATOM    250  HB3 ASP A  17      33.933  58.654 -36.414  1.00 22.96           H  
ATOM    251  O   ASP A  17      33.818  54.861 -36.549  1.00 22.96           O  
ATOM    252  CG  ASP A  17      33.834  57.918 -34.435  1.00 22.96           C  
ATOM    253  OD1 ASP A  17      34.845  58.369 -33.863  1.00 22.96           O  
ATOM    254  OD2 ASP A  17      32.752  57.581 -33.897  1.00 22.96           O  
ATOM    255  N   ASN A  18      35.835  54.834 -37.553  1.00 19.98           N  
ATOM    256  H   ASN A  18      36.682  55.374 -37.663  1.00 19.98           H  
ATOM    257  CA  ASN A  18      35.671  53.640 -38.390  1.00 19.98           C  
ATOM    258  HA  ASN A  18      34.736  53.758 -38.938  1.00 19.98           H  
ATOM    259  C   ASN A  18      35.506  52.305 -37.620  1.00 19.98           C  
ATOM    260  CB  ASN A  18      36.816  53.603 -39.437  1.00 19.98           C  
ATOM    261  HB2 ASN A  18      37.776  53.727 -38.936  1.00 19.98           H  
ATOM    262  HB3 ASN A  18      36.811  52.641 -39.950  1.00 19.98           H  
ATOM    263  O   ASN A  18      34.404  51.916 -37.236  1.00 19.98           O  
ATOM    264  CG  ASN A  18      36.677  54.655 -40.525  1.00 19.98           C  
ATOM    265  ND2 ASN A  18      37.760  55.246 -40.971  1.00 19.98           N  
ATOM    266 HD21 ASN A  18      38.664  55.082 -40.551  1.00 19.98           H  
ATOM    267 HD22 ASN A  18      37.605  55.995 -41.630  1.00 19.98           H  
ATOM    268  OD1 ASN A  18      35.597  54.939 -41.004  1.00 19.98           O  
ATOM    269  N   LEU A  19      36.585  51.521 -37.486  1.00 19.90           N  
ATOM    270  H   LEU A  19      37.468  51.917 -37.775  1.00 19.90           H  
ATOM    271  CA  LEU A  19      36.470  50.053 -37.511  1.00 19.90           C  
ATOM    272  HA  LEU A  19      35.605  49.804 -38.126  1.00 19.90           H  
ATOM    273  C   LEU A  19      36.235  49.372 -36.148  1.00 19.90           C  
ATOM    274  CB  LEU A  19      37.733  49.485 -38.197  1.00 19.90           C  
ATOM    275  HB2 LEU A  19      38.178  50.233 -38.853  1.00 19.90           H  
ATOM    276  HB3 LEU A  19      38.468  49.251 -37.427  1.00 19.90           H  
ATOM    277  O   LEU A  19      35.707  48.264 -36.093  1.00 19.90           O  
ATOM    278  CG  LEU A  19      37.447  48.225 -39.037  1.00 19.90           C  
ATOM    279  HG  LEU A  19      36.744  47.579 -38.510  1.00 19.90           H  
ATOM    280  CD1 LEU A  19      36.865  48.602 -40.402  1.00 19.90           C  
ATOM    281 HD11 LEU A  19      37.571  49.217 -40.961  1.00 19.90           H  
ATOM    282 HD12 LEU A  19      35.931  49.150 -40.278  1.00 19.90           H  
ATOM    283 HD13 LEU A  19      36.656  47.697 -40.972  1.00 19.90           H  
ATOM    284  CD2 LEU A  19      38.734  47.437 -39.273  1.00 19.90           C  
ATOM    285 HD21 LEU A  19      38.518  46.554 -39.875  1.00 19.90           H  
ATOM    286 HD22 LEU A  19      39.463  48.054 -39.799  1.00 19.90           H  
ATOM    287 HD23 LEU A  19      39.152  47.114 -38.320  1.00 19.90           H  
ATOM    288  N   GLN A  20      36.650  49.991 -35.039  1.00 20.85           N  
ATOM    289  H   GLN A  20      37.026  50.924 -35.129  1.00 20.85           H  
ATOM    290  CA  GLN A  20      36.784  49.292 -33.747  1.00 20.85           C  
ATOM    291  HA  GLN A  20      37.312  48.355 -33.923  1.00 20.85           H  
ATOM    292  C   GLN A  20      35.451  48.901 -33.077  1.00 20.85           C  
ATOM    293  CB  GLN A  20      37.635  50.135 -32.783  1.00 20.85           C  
ATOM    294  HB2 GLN A  20      37.204  51.133 -32.697  1.00 20.85           H  
ATOM    295  HB3 GLN A  20      37.602  49.667 -31.799  1.00 20.85           H  
ATOM    296  O   GLN A  20      35.438  48.013 -32.224  1.00 20.85           O  
ATOM    297  CG  GLN A  20      39.112  50.245 -33.204  1.00 20.85           C  
ATOM    298  HG2 GLN A  20      39.189  50.786 -34.147  1.00 20.85           H  
ATOM    299  HG3 GLN A  20      39.519  49.244 -33.345  1.00 20.85           H  
ATOM    300  CD  GLN A  20      39.966  50.968 -32.159  1.00 20.85           C  
ATOM    301  NE2 GLN A  20      41.271  50.997 -32.311  1.00 20.85           N  
ATOM    302 HE21 GLN A  20      41.772  51.515 -31.604  1.00 20.85           H  
ATOM    303 HE22 GLN A  20      41.725  50.592 -33.117  1.00 20.85           H  
ATOM    304  OE1 GLN A  20      39.484  51.515 -31.186  1.00 20.85           O  
ATOM    305  N   LYS A  21      34.331  49.530 -33.465  1.00 20.51           N  
ATOM    306  H   LYS A  21      34.427  50.197 -34.218  1.00 20.51           H  
ATOM    307  CA  LYS A  21      33.019  49.443 -32.789  1.00 20.51           C  
ATOM    308  HA  LYS A  21      33.115  49.835 -31.776  1.00 20.51           H  
ATOM    309  C   LYS A  21      32.467  48.019 -32.617  1.00 20.51           C  
ATOM    310  CB  LYS A  21      32.007  50.318 -33.565  1.00 20.51           C  
ATOM    311  HB2 LYS A  21      30.992  50.051 -33.269  1.00 20.51           H  
ATOM    312  HB3 LYS A  21      32.109  50.130 -34.634  1.00 20.51           H  
ATOM    313  O   LYS A  21      31.779  47.749 -31.640  1.00 20.51           O  
ATOM    314  CG  LYS A  21      32.208  51.815 -33.273  1.00 20.51           C  
ATOM    315  HG2 LYS A  21      33.271  52.052 -33.329  1.00 20.51           H  
ATOM    316  HG3 LYS A  21      31.872  52.013 -32.255  1.00 20.51           H  
ATOM    317  CD  LYS A  21      31.467  52.755 -34.242  1.00 20.51           C  
ATOM    318  HD2 LYS A  21      31.910  52.651 -35.232  1.00 20.51           H  
ATOM    319  HD3 LYS A  21      30.408  52.501 -34.288  1.00 20.51           H  
ATOM    320  CE  LYS A  21      31.641  54.199 -33.734  1.00 20.51           C  
ATOM    321  HE2 LYS A  21      30.883  54.415 -32.981  1.00 20.51           H  
ATOM    322  HE3 LYS A  21      32.611  54.271 -33.244  1.00 20.51           H  
ATOM    323  NZ  LYS A  21      31.612  55.223 -34.808  1.00 20.51           N  
ATOM    324  HZ1 LYS A  21      32.328  55.037 -35.495  1.00 20.51           H  
ATOM    325  HZ2 LYS A  21      30.714  55.297 -35.264  1.00 20.51           H  
ATOM    326  HZ3 LYS A  21      31.858  56.124 -34.423  1.00 20.51           H  
ATOM    327  N   LEU A  22      32.744  47.111 -33.554  1.00 19.64           N  
ATOM    328  H   LEU A  22      33.357  47.396 -34.304  1.00 19.64           H  
ATOM    329  CA  LEU A  22      31.977  45.865 -33.709  1.00 19.64           C  
ATOM    330  HA  LEU A  22      30.921  46.134 -33.679  1.00 19.64           H  
ATOM    331  C   LEU A  22      32.158  44.827 -32.583  1.00 19.64           C  
ATOM    332  CB  LEU A  22      32.293  45.270 -35.100  1.00 19.64           C  
ATOM    333  HB2 LEU A  22      33.095  45.838 -35.570  1.00 19.64           H  
ATOM    334  HB3 LEU A  22      32.649  44.245 -34.997  1.00 19.64           H  
ATOM    335  O   LEU A  22      31.232  44.069 -32.307  1.00 19.64           O  
ATOM    336  CG  LEU A  22      31.072  45.281 -36.039  1.00 19.64           C  
ATOM    337  HG  LEU A  22      30.579  46.251 -35.977  1.00 19.64           H  
ATOM    338  CD1 LEU A  22      31.513  45.066 -37.486  1.00 19.64           C  
ATOM    339 HD11 LEU A  22      32.015  44.104 -37.589  1.00 19.64           H  
ATOM    340 HD12 LEU A  22      32.193  45.862 -37.789  1.00 19.64           H  
ATOM    341 HD13 LEU A  22      30.643  45.086 -38.142  1.00 19.64           H  
ATOM    342  CD2 LEU A  22      30.072  44.183 -35.671  1.00 19.64           C  
ATOM    343 HD21 LEU A  22      29.212  44.231 -36.340  1.00 19.64           H  
ATOM    344 HD22 LEU A  22      30.537  43.202 -35.757  1.00 19.64           H  
ATOM    345 HD23 LEU A  22      29.721  44.322 -34.648  1.00 19.64           H  
ATOM    346  N   LYS A  23      33.326  44.767 -31.925  1.00 19.44           N  
ATOM    347  H   LYS A  23      34.024  45.465 -32.139  1.00 19.44           H  
ATOM    348  CA  LYS A  23      33.647  43.672 -30.982  1.00 19.44           C  
ATOM    349  HA  LYS A  23      33.389  42.723 -31.453  1.00 19.44           H  
ATOM    350  C   LYS A  23      32.838  43.684 -29.680  1.00 19.44           C  
ATOM    351  CB  LYS A  23      35.147  43.663 -30.634  1.00 19.44           C  
ATOM    352  HB2 LYS A  23      35.497  44.683 -30.475  1.00 19.44           H  
ATOM    353  HB3 LYS A  23      35.273  43.121 -29.697  1.00 19.44           H  
ATOM    354  O   LYS A  23      32.593  42.617 -29.125  1.00 19.44           O  
ATOM    355  CG  LYS A  23      36.018  42.966 -31.690  1.00 19.44           C  
ATOM    356  HG2 LYS A  23      35.590  41.990 -31.919  1.00 19.44           H  
ATOM    357  HG3 LYS A  23      36.043  43.566 -32.599  1.00 19.44           H  
ATOM    358  CD  LYS A  23      37.445  42.769 -31.151  1.00 19.44           C  
ATOM    359  HD2 LYS A  23      37.394  42.225 -30.208  1.00 19.44           H  
ATOM    360  HD3 LYS A  23      37.897  43.745 -30.972  1.00 19.44           H  
ATOM    361  CE  LYS A  23      38.303  41.972 -32.142  1.00 19.44           C  
ATOM    362  HE2 LYS A  23      38.374  42.536 -33.072  1.00 19.44           H  
ATOM    363  HE3 LYS A  23      37.795  41.033 -32.362  1.00 19.44           H  
ATOM    364  NZ  LYS A  23      39.660  41.700 -31.600  1.00 19.44           N  
ATOM    365  HZ1 LYS A  23      40.143  42.564 -31.395  1.00 19.44           H  
ATOM    366  HZ2 LYS A  23      40.212  41.181 -32.269  1.00 19.44           H  
ATOM    367  HZ3 LYS A  23      39.602  41.156 -30.751  1.00 19.44           H  
ATOM    368  N   SER A  24      32.489  44.855 -29.149  1.00 22.83           N  
ATOM    369  H   SER A  24      32.627  45.702 -29.681  1.00 22.83           H  
ATOM    370  CA  SER A  24      32.045  44.996 -27.751  1.00 22.83           C  
ATOM    371  HA  SER A  24      32.643  44.333 -27.126  1.00 22.83           H  
ATOM    372  C   SER A  24      30.582  44.623 -27.494  1.00 22.83           C  
ATOM    373  CB  SER A  24      32.297  46.429 -27.273  1.00 22.83           C  
ATOM    374  HB2 SER A  24      33.370  46.616 -27.244  1.00 22.83           H  
ATOM    375  HB3 SER A  24      31.888  46.560 -26.271  1.00 22.83           H  
ATOM    376  O   SER A  24      30.218  44.373 -26.350  1.00 22.83           O  
ATOM    377  OG  SER A  24      31.689  47.341 -28.166  1.00 22.83           O  
ATOM    378  HG  SER A  24      31.767  48.231 -27.815  1.00 22.83           H  
ATOM    379  N   LEU A  25      29.738  44.583 -28.529  1.00 21.33           N  
ATOM    380  H   LEU A  25      30.104  44.817 -29.441  1.00 21.33           H  
ATOM    381  CA  LEU A  25      28.283  44.462 -28.368  1.00 21.33           C  
ATOM    382  HA  LEU A  25      27.963  45.142 -27.579  1.00 21.33           H  
ATOM    383  C   LEU A  25      27.811  43.065 -27.931  1.00 21.33           C  
ATOM    384  CB  LEU A  25      27.611  44.874 -29.693  1.00 21.33           C  
ATOM    385  HB2 LEU A  25      28.089  44.330 -30.508  1.00 21.33           H  
ATOM    386  HB3 LEU A  25      26.564  44.570 -29.669  1.00 21.33           H  
ATOM    387  O   LEU A  25      26.851  42.954 -27.171  1.00 21.33           O  
ATOM    388  CG  LEU A  25      27.669  46.386 -29.985  1.00 21.33           C  
ATOM    389  HG  LEU A  25      28.686  46.750 -29.845  1.00 21.33           H  
ATOM    390  CD1 LEU A  25      27.262  46.651 -31.434  1.00 21.33           C  
ATOM    391 HD11 LEU A  25      27.944  46.132 -32.107  1.00 21.33           H  
ATOM    392 HD12 LEU A  25      26.244  46.301 -31.609  1.00 21.33           H  
ATOM    393 HD13 LEU A  25      27.316  47.720 -31.642  1.00 21.33           H  
ATOM    394  CD2 LEU A  25      26.723  47.176 -29.075  1.00 21.33           C  
ATOM    395 HD21 LEU A  25      26.758  48.232 -29.340  1.00 21.33           H  
ATOM    396 HD22 LEU A  25      27.029  47.075 -28.034  1.00 21.33           H  
ATOM    397 HD23 LEU A  25      25.701  46.813 -29.189  1.00 21.33           H  
ATOM    398  N   LEU A  26      28.462  41.999 -28.411  1.00 20.29           N  
ATOM    399  H   LEU A  26      29.280  42.168 -28.979  1.00 20.29           H  
ATOM    400  CA  LEU A  26      27.932  40.627 -28.333  1.00 20.29           C  
ATOM    401  HA  LEU A  26      26.912  40.632 -28.716  1.00 20.29           H  
ATOM    402  C   LEU A  26      27.825  40.053 -26.911  1.00 20.29           C  
ATOM    403  CB  LEU A  26      28.800  39.699 -29.206  1.00 20.29           C  
ATOM    404  HB2 LEU A  26      29.849  39.895 -28.984  1.00 20.29           H  
ATOM    405  HB3 LEU A  26      28.598  38.665 -28.929  1.00 20.29           H  
ATOM    406  O   LEU A  26      27.012  39.161 -26.678  1.00 20.29           O  
ATOM    407  CG  LEU A  26      28.564  39.834 -30.721  1.00 20.29           C  
ATOM    408  HG  LEU A  26      28.648  40.881 -31.013  1.00 20.29           H  
ATOM    409  CD1 LEU A  26      29.625  39.032 -31.474  1.00 20.29           C  
ATOM    410 HD11 LEU A  26      29.473  39.139 -32.548  1.00 20.29           H  
ATOM    411 HD12 LEU A  26      30.617  39.410 -31.226  1.00 20.29           H  
ATOM    412 HD13 LEU A  26      29.562  37.978 -31.205  1.00 20.29           H  
ATOM    413  CD2 LEU A  26      27.190  39.302 -31.141  1.00 20.29           C  
ATOM    414 HD21 LEU A  26      27.090  39.357 -32.225  1.00 20.29           H  
ATOM    415 HD22 LEU A  26      26.397  39.905 -30.699  1.00 20.29           H  
ATOM    416 HD23 LEU A  26      27.074  38.266 -30.823  1.00 20.29           H  
ATOM    417  N   THR A  27      28.630  40.525 -25.958  1.00 22.37           N  
ATOM    418  H   THR A  27      29.247  41.298 -26.165  1.00 22.37           H  
ATOM    419  CA  THR A  27      28.656  39.983 -24.589  1.00 22.37           C  
ATOM    420  HA  THR A  27      28.650  38.895 -24.642  1.00 22.37           H  
ATOM    421  C   THR A  27      27.438  40.378 -23.756  1.00 22.37           C  
ATOM    422  CB  THR A  27      29.928  40.420 -23.846  1.00 22.37           C  
ATOM    423  HB  THR A  27      29.782  40.309 -22.771  1.00 22.37           H  
ATOM    424  O   THR A  27      27.001  39.581 -22.925  1.00 22.37           O  
ATOM    425  CG2 THR A  27      31.138  39.588 -24.265  1.00 22.37           C  
ATOM    426 HG21 THR A  27      30.958  38.537 -24.039  1.00 22.37           H  
ATOM    427 HG22 THR A  27      31.317  39.702 -25.334  1.00 22.37           H  
ATOM    428 HG23 THR A  27      32.019  39.921 -23.716  1.00 22.37           H  
ATOM    429  OG1 THR A  27      30.223  41.763 -24.149  1.00 22.37           O  
ATOM    430  HG1 THR A  27      30.759  42.133 -23.443  1.00 22.37           H  
ATOM    431  N   ASN A  28      26.868  41.568 -23.976  1.00 21.15           N  
ATOM    432  H   ASN A  28      27.265  42.160 -24.692  1.00 21.15           H  
ATOM    433  CA  ASN A  28      25.782  42.100 -23.145  1.00 21.15           C  
ATOM    434  HA  ASN A  28      26.077  42.043 -22.097  1.00 21.15           H  
ATOM    435  C   ASN A  28      24.485  41.289 -23.255  1.00 21.15           C  
ATOM    436  CB  ASN A  28      25.517  43.572 -23.521  1.00 21.15           C  
ATOM    437  HB2 ASN A  28      25.677  43.723 -24.589  1.00 21.15           H  
ATOM    438  HB3 ASN A  28      24.476  43.810 -23.305  1.00 21.15           H  
ATOM    439  O   ASN A  28      23.801  41.082 -22.256  1.00 21.15           O  
ATOM    440  CG  ASN A  28      26.351  44.570 -22.737  1.00 21.15           C  
ATOM    441  ND2 ASN A  28      26.253  45.835 -23.069  1.00 21.15           N  
ATOM    442 HD21 ASN A  28      26.812  46.476 -22.526  1.00 21.15           H  
ATOM    443 HD22 ASN A  28      25.664  46.123 -23.838  1.00 21.15           H  
ATOM    444  OD1 ASN A  28      27.072  44.253 -21.808  1.00 21.15           O  
ATOM    445  N   THR A  29      24.129  40.817 -24.453  1.00 22.61           N  
ATOM    446  H   THR A  29      24.690  41.056 -25.258  1.00 22.61           H  
ATOM    447  CA  THR A  29      22.799  40.235 -24.707  1.00 22.61           C  
ATOM    448  HA  THR A  29      22.107  40.802 -24.084  1.00 22.61           H  
ATOM    449  C   THR A  29      22.643  38.789 -24.230  1.00 22.61           C  
ATOM    450  CB  THR A  29      22.311  40.427 -26.154  1.00 22.61           C  
ATOM    451  HB  THR A  29      22.497  39.520 -26.730  1.00 22.61           H  
ATOM    452  O   THR A  29      21.627  38.156 -24.510  1.00 22.61           O  
ATOM    453  CG2 THR A  29      20.822  40.781 -26.201  1.00 22.61           C  
ATOM    454 HG21 THR A  29      20.641  41.718 -25.673  1.00 22.61           H  
ATOM    455 HG22 THR A  29      20.500  40.885 -27.237  1.00 22.61           H  
ATOM    456 HG23 THR A  29      20.232  39.990 -25.738  1.00 22.61           H  
ATOM    457  OG1 THR A  29      22.982  41.500 -26.773  1.00 22.61           O  
ATOM    458  HG1 THR A  29      22.642  41.582 -27.667  1.00 22.61           H  
ATOM    459  N   ARG A  30      23.554  38.292 -23.378  1.00 22.29           N  
ATOM    460  H   ARG A  30      24.362  38.869 -23.195  1.00 22.29           H  
ATOM    461  CA  ARG A  30      23.163  37.337 -22.329  1.00 22.29           C  
ATOM    462  HA  ARG A  30      22.486  36.599 -22.761  1.00 22.29           H  
ATOM    463  C   ARG A  30      22.327  38.060 -21.269  1.00 22.29           C  
ATOM    464  CB  ARG A  30      24.374  36.588 -21.746  1.00 22.29           C  
ATOM    465  HB2 ARG A  30      25.202  37.279 -21.588  1.00 22.29           H  
ATOM    466  HB3 ARG A  30      24.092  36.158 -20.784  1.00 22.29           H  
ATOM    467  O   ARG A  30      22.693  38.129 -20.096  1.00 22.29           O  
ATOM    468  CG  ARG A  30      24.803  35.434 -22.659  1.00 22.29           C  
ATOM    469  HG2 ARG A  30      23.934  34.816 -22.884  1.00 22.29           H  
ATOM    470  HG3 ARG A  30      25.208  35.831 -23.590  1.00 22.29           H  
ATOM    471  CD  ARG A  30      25.857  34.565 -21.964  1.00 22.29           C  
ATOM    472  HD2 ARG A  30      26.769  35.151 -21.846  1.00 22.29           H  
ATOM    473  HD3 ARG A  30      25.487  34.287 -20.977  1.00 22.29           H  
ATOM    474  NE  ARG A  30      26.138  33.342 -22.740  1.00 22.29           N  
ATOM    475  HE  ARG A  30      25.640  33.239 -23.612  1.00 22.29           H  
ATOM    476  NH1 ARG A  30      27.687  32.421 -21.316  1.00 22.29           N  
ATOM    477 HH11 ARG A  30      27.599  33.228 -20.716  1.00 22.29           H  
ATOM    478 HH12 ARG A  30      28.324  31.673 -21.080  1.00 22.29           H  
ATOM    479  NH2 ARG A  30      27.109  31.327 -23.171  1.00 22.29           N  
ATOM    480 HH21 ARG A  30      27.747  30.586 -22.917  1.00 22.29           H  
ATOM    481 HH22 ARG A  30      26.560  31.239 -24.014  1.00 22.29           H  
ATOM    482  CZ  ARG A  30      26.973  32.373 -22.407  1.00 22.29           C  
ATOM    483  N   GLN A  31      21.150  38.527 -21.692  1.00 24.15           N  
ATOM    484  H   GLN A  31      20.939  38.408 -22.673  1.00 24.15           H  
ATOM    485  CA  GLN A  31      20.025  38.688 -20.789  1.00 24.15           C  
ATOM    486  HA  GLN A  31      20.254  39.439 -20.033  1.00 24.15           H  
ATOM    487  C   GLN A  31      19.828  37.332 -20.118  1.00 24.15           C  
ATOM    488  CB  GLN A  31      18.754  39.099 -21.553  1.00 24.15           C  
ATOM    489  HB2 GLN A  31      17.896  38.962 -20.894  1.00 24.15           H  
ATOM    490  HB3 GLN A  31      18.623  38.452 -22.421  1.00 24.15           H  
ATOM    491  O   GLN A  31      19.370  36.374 -20.741  1.00 24.15           O  
ATOM    492  CG  GLN A  31      18.776  40.567 -22.005  1.00 24.15           C  
ATOM    493  HG2 GLN A  31      19.601  40.726 -22.698  1.00 24.15           H  
ATOM    494  HG3 GLN A  31      18.933  41.202 -21.133  1.00 24.15           H  
ATOM    495  CD  GLN A  31      17.477  40.993 -22.691  1.00 24.15           C  
ATOM    496  NE2 GLN A  31      17.207  42.275 -22.797  1.00 24.15           N  
ATOM    497 HE21 GLN A  31      16.332  42.492 -23.253  1.00 24.15           H  
ATOM    498 HE22 GLN A  31      17.829  42.979 -22.426  1.00 24.15           H  
ATOM    499  OE1 GLN A  31      16.680  40.197 -23.152  1.00 24.15           O  
ATOM    500  N   GLN A  32      20.209  37.237 -18.845  1.00 25.99           N  
ATOM    501  H   GLN A  32      20.675  38.021 -18.412  1.00 25.99           H  
ATOM    502  CA  GLN A  32      19.673  36.184 -18.010  1.00 25.99           C  
ATOM    503  HA  GLN A  32      19.846  35.212 -18.473  1.00 25.99           H  
ATOM    504  C   GLN A  32      18.171  36.435 -17.950  1.00 25.99           C  
ATOM    505  CB  GLN A  32      20.297  36.186 -16.604  1.00 25.99           C  
ATOM    506  HB2 GLN A  32      20.289  37.196 -16.193  1.00 25.99           H  
ATOM    507  HB3 GLN A  32      19.682  35.551 -15.968  1.00 25.99           H  
ATOM    508  O   GLN A  32      17.713  37.261 -17.160  1.00 25.99           O  
ATOM    509  CG  GLN A  32      21.724  35.623 -16.578  1.00 25.99           C  
ATOM    510  HG2 GLN A  32      21.729  34.660 -17.089  1.00 25.99           H  
ATOM    511  HG3 GLN A  32      22.394  36.297 -17.112  1.00 25.99           H  
ATOM    512  CD  GLN A  32      22.256  35.419 -15.157  1.00 25.99           C  
ATOM    513  NE2 GLN A  32      23.271  34.600 -14.985  1.00 25.99           N  
ATOM    514 HE21 GLN A  32      23.679  34.114 -15.770  1.00 25.99           H  
ATOM    515 HE22 GLN A  32      23.612  34.492 -14.041  1.00 25.99           H  
ATOM    516  OE1 GLN A  32      21.780  35.966 -14.171  1.00 25.99           O  
ATOM    517  N   ILE A  33      17.411  35.689 -18.753  1.00 29.10           N  
ATOM    518  H   ILE A  33      17.860  35.166 -19.491  1.00 29.10           H  
ATOM    519  CA  ILE A  33      16.013  35.398 -18.456  1.00 29.10           C  
ATOM    520  HA  ILE A  33      15.521  36.327 -18.169  1.00 29.10           H  
ATOM    521  C   ILE A  33      16.033  34.485 -17.225  1.00 29.10           C  
ATOM    522  CB  ILE A  33      15.237  34.825 -19.668  1.00 29.10           C  
ATOM    523  HB  ILE A  33      15.626  33.833 -19.899  1.00 29.10           H  
ATOM    524  O   ILE A  33      15.746  33.294 -17.277  1.00 29.10           O  
ATOM    525  CG1 ILE A  33      15.406  35.721 -20.919  1.00 29.10           C  
ATOM    526 HG12 ILE A  33      15.016  36.717 -20.708  1.00 29.10           H  
ATOM    527 HG13 ILE A  33      16.466  35.819 -21.153  1.00 29.10           H  
ATOM    528  CG2 ILE A  33      13.742  34.707 -19.303  1.00 29.10           C  
ATOM    529 HG21 ILE A  33      13.317  35.692 -19.112  1.00 29.10           H  
ATOM    530 HG22 ILE A  33      13.190  34.227 -20.112  1.00 29.10           H  
ATOM    531 HG23 ILE A  33      13.606  34.083 -18.420  1.00 29.10           H  
ATOM    532  CD1 ILE A  33      14.722  35.180 -22.182  1.00 29.10           C  
ATOM    533 HD11 ILE A  33      15.005  35.798 -23.034  1.00 29.10           H  
ATOM    534 HD12 ILE A  33      15.041  34.154 -22.368  1.00 29.10           H  
ATOM    535 HD13 ILE A  33      13.638  35.215 -22.080  1.00 29.10           H  
ATOM    536  N   LYS A  34      16.392  35.085 -16.085  1.00 33.16           N  
ATOM    537  H   LYS A  34      16.713  36.037 -16.183  1.00 33.16           H  
ATOM    538  CA  LYS A  34      15.700  34.791 -14.849  1.00 33.16           C  
ATOM    539  HA  LYS A  34      15.721  33.724 -14.627  1.00 33.16           H  
ATOM    540  C   LYS A  34      14.263  35.197 -15.134  1.00 33.16           C  
ATOM    541  CB  LYS A  34      16.295  35.586 -13.673  1.00 33.16           C  
ATOM    542  HB2 LYS A  34      15.636  35.465 -12.812  1.00 33.16           H  
ATOM    543  HB3 LYS A  34      16.332  36.645 -13.929  1.00 33.16           H  
ATOM    544  O   LYS A  34      13.900  36.365 -14.989  1.00 33.16           O  
ATOM    545  CG  LYS A  34      17.699  35.106 -13.287  1.00 33.16           C  
ATOM    546  HG2 LYS A  34      17.658  34.047 -13.031  1.00 33.16           H  
ATOM    547  HG3 LYS A  34      18.374  35.240 -14.132  1.00 33.16           H  
ATOM    548  CD  LYS A  34      18.232  35.898 -12.087  1.00 33.16           C  
ATOM    549  HD2 LYS A  34      18.266  36.957 -12.343  1.00 33.16           H  
ATOM    550  HD3 LYS A  34      17.564  35.750 -11.239  1.00 33.16           H  
ATOM    551  CE  LYS A  34      19.637  35.399 -11.738  1.00 33.16           C  
ATOM    552  HE2 LYS A  34      19.580  34.332 -11.521  1.00 33.16           H  
ATOM    553  HE3 LYS A  34      20.274  35.528 -12.613  1.00 33.16           H  
ATOM    554  NZ  LYS A  34      20.204  36.131 -10.581  1.00 33.16           N  
ATOM    555  HZ1 LYS A  34      21.133  35.790 -10.380  1.00 33.16           H  
ATOM    556  HZ2 LYS A  34      20.261  37.117 -10.793  1.00 33.16           H  
ATOM    557  HZ3 LYS A  34      19.622  35.997  -9.767  1.00 33.16           H  
ATOM    558  N   SER A  35      13.458  34.222 -15.551  1.00 40.46           N  
ATOM    559  H   SER A  35      13.876  33.319 -15.724  1.00 40.46           H  
ATOM    560  CA  SER A  35      12.096  34.160 -15.043  1.00 40.46           C  
ATOM    561  HA  SER A  35      11.458  34.871 -15.567  1.00 40.46           H  
ATOM    562  C   SER A  35      12.193  34.531 -13.565  1.00 40.46           C  
ATOM    563  CB  SER A  35      11.535  32.737 -15.205  1.00 40.46           C  
ATOM    564  HB2 SER A  35      10.681  32.606 -14.540  1.00 40.46           H  
ATOM    565  HB3 SER A  35      11.200  32.601 -16.233  1.00 40.46           H  
ATOM    566  O   SER A  35      13.004  33.954 -12.837  1.00 40.46           O  
ATOM    567  OG  SER A  35      12.526  31.762 -14.919  1.00 40.46           O  
ATOM    568  HG  SER A  35      12.108  31.004 -14.505  1.00 40.46           H  
ATOM    569  N   GLN A  36      11.487  35.579 -13.143  1.00 45.17           N  
ATOM    570  H   GLN A  36      10.862  36.056 -13.777  1.00 45.17           H  
ATOM    571  CA  GLN A  36      11.414  35.889 -11.723  1.00 45.17           C  
ATOM    572  HA  GLN A  36      12.406  35.833 -11.274  1.00 45.17           H  
ATOM    573  C   GLN A  36      10.568  34.788 -11.100  1.00 45.17           C  
ATOM    574  CB  GLN A  36      10.841  37.293 -11.471  1.00 45.17           C  
ATOM    575  HB2 GLN A  36      10.527  37.352 -10.428  1.00 45.17           H  
ATOM    576  HB3 GLN A  36       9.967  37.461 -12.101  1.00 45.17           H  
ATOM    577  O   GLN A  36       9.357  34.945 -10.979  1.00 45.17           O  
ATOM    578  CG  GLN A  36      11.882  38.395 -11.709  1.00 45.17           C  
ATOM    579  HG2 GLN A  36      12.145  38.430 -12.767  1.00 45.17           H  
ATOM    580  HG3 GLN A  36      12.782  38.158 -11.141  1.00 45.17           H  
ATOM    581  CD  GLN A  36      11.391  39.776 -11.276  1.00 45.17           C  
ATOM    582  NE2 GLN A  36      12.279  40.728 -11.094  1.00 45.17           N  
ATOM    583 HE21 GLN A  36      13.261  40.555 -11.252  1.00 45.17           H  
ATOM    584 HE22 GLN A  36      11.897  41.623 -10.821  1.00 45.17           H  
ATOM    585  OE1 GLN A  36      10.219  40.050 -11.092  1.00 45.17           O  
ATOM    586  N   THR A  37      11.205  33.660 -10.777  1.00 56.77           N  
ATOM    587  H   THR A  37      12.189  33.557 -10.981  1.00 56.77           H  
ATOM    588  CA  THR A  37      10.585  32.608  -9.993  1.00 56.77           C  
ATOM    589  HA  THR A  37       9.740  32.196 -10.544  1.00 56.77           H  
ATOM    590  C   THR A  37      10.048  33.274  -8.743  1.00 56.77           C  
ATOM    591  CB  THR A  37      11.559  31.471  -9.624  1.00 56.77           C  
ATOM    592  HB  THR A  37      11.289  31.117  -8.629  1.00 56.77           H  
ATOM    593  O   THR A  37      10.805  33.905  -7.996  1.00 56.77           O  
ATOM    594  CG2 THR A  37      11.406  30.315 -10.597  1.00 56.77           C  
ATOM    595 HG21 THR A  37      10.351  30.055 -10.690  1.00 56.77           H  
ATOM    596 HG22 THR A  37      11.793  30.599 -11.575  1.00 56.77           H  
ATOM    597 HG23 THR A  37      11.953  29.451 -10.220  1.00 56.77           H  
ATOM    598  OG1 THR A  37      12.932  31.804  -9.635  1.00 56.77           O  
ATOM    599  HG1 THR A  37      13.345  31.126  -9.096  1.00 56.77           H  
ATOM    600  N   GLN A  38       8.726  33.227  -8.559  1.00 68.76           N  
ATOM    601  H   GLN A  38       8.135  32.762  -9.234  1.00 68.76           H  
ATOM    602  CA  GLN A  38       8.103  33.833  -7.394  1.00 68.76           C  
ATOM    603  HA  GLN A  38       8.557  34.808  -7.219  1.00 68.76           H  
ATOM    604  C   GLN A  38       8.430  32.959  -6.191  1.00 68.76           C  
ATOM    605  CB  GLN A  38       6.601  34.060  -7.588  1.00 68.76           C  
ATOM    606  HB2 GLN A  38       6.163  34.325  -6.626  1.00 68.76           H  
ATOM    607  HB3 GLN A  38       6.137  33.136  -7.932  1.00 68.76           H  
ATOM    608  O   GLN A  38       7.673  32.082  -5.790  1.00 68.76           O  
ATOM    609  CG  GLN A  38       6.317  35.202  -8.573  1.00 68.76           C  
ATOM    610  HG2 GLN A  38       6.850  36.100  -8.260  1.00 68.76           H  
ATOM    611  HG3 GLN A  38       6.665  34.918  -9.567  1.00 68.76           H  
ATOM    612  CD  GLN A  38       4.828  35.515  -8.641  1.00 68.76           C  
ATOM    613  NE2 GLN A  38       4.063  34.713  -9.346  1.00 68.76           N  
ATOM    614 HE21 GLN A  38       3.062  34.842  -9.320  1.00 68.76           H  
ATOM    615 HE22 GLN A  38       4.405  33.794  -9.587  1.00 68.76           H  
ATOM    616  OE1 GLN A  38       4.335  36.470  -8.045  1.00 68.76           O  
ATOM    617  N   GLN A  39       9.611  33.200  -5.631  1.00 77.19           N  
ATOM    618  H   GLN A  39      10.250  33.811  -6.119  1.00 77.19           H  
ATOM    619  CA  GLN A  39      10.018  32.612  -4.380  1.00 77.19           C  
ATOM    620  HA  GLN A  39       9.748  31.557  -4.414  1.00 77.19           H  
ATOM    621  C   GLN A  39       9.242  33.304  -3.259  1.00 77.19           C  
ATOM    622  CB  GLN A  39      11.538  32.699  -4.219  1.00 77.19           C  
ATOM    623  HB2 GLN A  39      12.018  32.266  -5.096  1.00 77.19           H  
ATOM    624  HB3 GLN A  39      11.850  33.738  -4.115  1.00 77.19           H  
ATOM    625  O   GLN A  39       9.342  34.521  -3.072  1.00 77.19           O  
ATOM    626  CG  GLN A  39      11.947  31.900  -2.981  1.00 77.19           C  
ATOM    627  HG2 GLN A  39      11.496  32.347  -2.094  1.00 77.19           H  
ATOM    628  HG3 GLN A  39      11.585  30.878  -3.085  1.00 77.19           H  
ATOM    629  CD  GLN A  39      13.451  31.869  -2.777  1.00 77.19           C  
ATOM    630  NE2 GLN A  39      14.143  30.870  -3.283  1.00 77.19           N  
ATOM    631 HE21 GLN A  39      15.148  30.907  -3.182  1.00 77.19           H  
ATOM    632 HE22 GLN A  39      13.744  30.219  -3.944  1.00 77.19           H  
ATOM    633  OE1 GLN A  39      14.025  32.741  -2.141  1.00 77.19           O  
ATOM    634  N   VAL A  40       8.456  32.536  -2.507  1.00 77.23           N  
ATOM    635  H   VAL A  40       8.389  31.557  -2.742  1.00 77.23           H  
ATOM    636  CA  VAL A  40       7.583  33.084  -1.465  1.00 77.23           C  
ATOM    637  HA  VAL A  40       7.974  34.071  -1.214  1.00 77.23           H  
ATOM    638  C   VAL A  40       7.669  32.281  -0.177  1.00 77.23           C  
ATOM    639  CB  VAL A  40       6.120  33.288  -1.926  1.00 77.23           C  
ATOM    640  HB  VAL A  40       5.462  32.834  -1.185  1.00 77.23           H  
ATOM    641  O   VAL A  40       7.426  31.077  -0.137  1.00 77.23           O  
ATOM    642  CG1 VAL A  40       5.818  34.794  -1.965  1.00 77.23           C  
ATOM    643 HG11 VAL A  40       4.772  34.959  -2.222  1.00 77.23           H  
ATOM    644 HG12 VAL A  40       6.036  35.248  -0.999  1.00 77.23           H  
ATOM    645 HG13 VAL A  40       6.442  35.266  -2.724  1.00 77.23           H  
ATOM    646  CG2 VAL A  40       5.752  32.713  -3.297  1.00 77.23           C  
ATOM    647 HG21 VAL A  40       6.014  31.655  -3.345  1.00 77.23           H  
ATOM    648 HG22 VAL A  40       6.285  33.249  -4.083  1.00 77.23           H  
ATOM    649 HG23 VAL A  40       4.682  32.807  -3.485  1.00 77.23           H  
ATOM    650  N   THR A  41       8.023  32.985   0.901  1.00 83.84           N  
ATOM    651  H   THR A  41       8.277  33.953   0.765  1.00 83.84           H  
ATOM    652  CA  THR A  41       8.253  32.401   2.224  1.00 83.84           C  
ATOM    653  HA  THR A  41       8.358  31.323   2.104  1.00 83.84           H  
ATOM    654  C   THR A  41       7.091  32.667   3.178  1.00 83.84           C  
ATOM    655  CB  THR A  41       9.561  32.906   2.846  1.00 83.84           C  
ATOM    656  HB  THR A  41       9.462  33.969   3.066  1.00 83.84           H  
ATOM    657  O   THR A  41       6.758  33.815   3.483  1.00 83.84           O  
ATOM    658  CG2 THR A  41       9.923  32.166   4.133  1.00 83.84           C  
ATOM    659 HG21 THR A  41       9.189  32.387   4.907  1.00 83.84           H  
ATOM    660 HG22 THR A  41       9.927  31.091   3.951  1.00 83.84           H  
ATOM    661 HG23 THR A  41      10.913  32.476   4.467  1.00 83.84           H  
ATOM    662  OG1 THR A  41      10.655  32.740   1.981  1.00 83.84           O  
ATOM    663  HG1 THR A  41      10.829  31.800   1.895  1.00 83.84           H  
ATOM    664  N   ILE A  42       6.546  31.590   3.736  1.00 83.58           N  
ATOM    665  H   ILE A  42       6.880  30.694   3.412  1.00 83.58           H  
ATOM    666  CA  ILE A  42       5.640  31.568   4.884  1.00 83.58           C  
ATOM    667  HA  ILE A  42       5.184  32.548   5.018  1.00 83.58           H  
ATOM    668  C   ILE A  42       6.485  31.224   6.114  1.00 83.58           C  
ATOM    669  CB  ILE A  42       4.522  30.522   4.659  1.00 83.58           C  
ATOM    670  HB  ILE A  42       4.991  29.544   4.554  1.00 83.58           H  
ATOM    671  O   ILE A  42       7.116  30.168   6.157  1.00 83.58           O  
ATOM    672  CG1 ILE A  42       3.721  30.812   3.368  1.00 83.58           C  
ATOM    673 HG12 ILE A  42       3.059  31.664   3.528  1.00 83.58           H  
ATOM    674 HG13 ILE A  42       4.402  31.067   2.556  1.00 83.58           H  
ATOM    675  CG2 ILE A  42       3.579  30.480   5.879  1.00 83.58           C  
ATOM    676 HG21 ILE A  42       3.085  31.443   6.009  1.00 83.58           H  
ATOM    677 HG22 ILE A  42       4.132  30.233   6.785  1.00 83.58           H  
ATOM    678 HG23 ILE A  42       2.824  29.705   5.743  1.00 83.58           H  
ATOM    679  CD1 ILE A  42       2.907  29.612   2.870  1.00 83.58           C  
ATOM    680 HD11 ILE A  42       2.368  29.892   1.965  1.00 83.58           H  
ATOM    681 HD12 ILE A  42       3.579  28.786   2.637  1.00 83.58           H  
ATOM    682 HD13 ILE A  42       2.187  29.284   3.621  1.00 83.58           H  
ATOM    683  N   LYS A  43       6.511  32.092   7.130  1.00 88.52           N  
ATOM    684  H   LYS A  43       5.948  32.928   7.066  1.00 88.52           H  
ATOM    685  CA  LYS A  43       7.219  31.816   8.394  1.00 88.52           C  
ATOM    686  HA  LYS A  43       7.869  30.952   8.256  1.00 88.52           H  
ATOM    687  C   LYS A  43       6.245  31.403   9.492  1.00 88.52           C  
ATOM    688  CB  LYS A  43       8.118  32.999   8.787  1.00 88.52           C  
ATOM    689  HB2 LYS A  43       8.595  32.777   9.742  1.00 88.52           H  
ATOM    690  HB3 LYS A  43       7.516  33.901   8.894  1.00 88.52           H  
ATOM    691  O   LYS A  43       5.076  31.764   9.436  1.00 88.52           O  
ATOM    692  CG  LYS A  43       9.200  33.219   7.717  1.00 88.52           C  
ATOM    693  HG2 LYS A  43       9.584  32.248   7.405  1.00 88.52           H  
ATOM    694  HG3 LYS A  43       8.747  33.704   6.853  1.00 88.52           H  
ATOM    695  CD  LYS A  43      10.387  34.062   8.197  1.00 88.52           C  
ATOM    696  HD2 LYS A  43      10.050  35.062   8.467  1.00 88.52           H  
ATOM    697  HD3 LYS A  43      10.837  33.574   9.062  1.00 88.52           H  
ATOM    698  CE  LYS A  43      11.403  34.128   7.046  1.00 88.52           C  
ATOM    699  HE2 LYS A  43      10.964  34.689   6.221  1.00 88.52           H  
ATOM    700  HE3 LYS A  43      11.573  33.113   6.688  1.00 88.52           H  
ATOM    701  NZ  LYS A  43      12.699  34.727   7.453  1.00 88.52           N  
ATOM    702  HZ1 LYS A  43      13.120  34.180   8.190  1.00 88.52           H  
ATOM    703  HZ2 LYS A  43      12.581  35.681   7.766  1.00 88.52           H  
ATOM    704  HZ3 LYS A  43      13.337  34.723   6.670  1.00 88.52           H  
ATOM    705  N   ASN A  44       6.730  30.701  10.513  1.00 87.58           N  
ATOM    706  H   ASN A  44       7.703  30.433  10.479  1.00 87.58           H  
ATOM    707  CA  ASN A  44       5.945  30.302  11.691  1.00 87.58           C  
ATOM    708  HA  ASN A  44       6.597  29.644  12.266  1.00 87.58           H  
ATOM    709  C   ASN A  44       4.664  29.482  11.401  1.00 87.58           C  
ATOM    710  CB  ASN A  44       5.643  31.526  12.576  1.00 87.58           C  
ATOM    711  HB2 ASN A  44       5.161  31.192  13.494  1.00 87.58           H  
ATOM    712  HB3 ASN A  44       4.938  32.172  12.053  1.00 87.58           H  
ATOM    713  O   ASN A  44       3.669  29.615  12.116  1.00 87.58           O  
ATOM    714  CG  ASN A  44       6.856  32.329  12.980  1.00 87.58           C  
ATOM    715  ND2 ASN A  44       6.707  33.623  13.109  1.00 87.58           N  
ATOM    716 HD21 ASN A  44       5.818  34.033  12.858  1.00 87.58           H  
ATOM    717 HD22 ASN A  44       7.522  34.094  13.475  1.00 87.58           H  
ATOM    718  OD1 ASN A  44       7.945  31.841  13.210  1.00 87.58           O  
ATOM    719  N   LEU A  45       4.653  28.634  10.370  1.00 88.89           N  
ATOM    720  H   LEU A  45       5.518  28.461   9.878  1.00 88.89           H  
ATOM    721  CA  LEU A  45       3.537  27.720  10.125  1.00 88.89           C  
ATOM    722  HA  LEU A  45       2.609  28.281  10.231  1.00 88.89           H  
ATOM    723  C   LEU A  45       3.547  26.604  11.181  1.00 88.89           C  
ATOM    724  CB  LEU A  45       3.624  27.190   8.683  1.00 88.89           C  
ATOM    725  HB2 LEU A  45       3.629  28.036   7.996  1.00 88.89           H  
ATOM    726  HB3 LEU A  45       4.572  26.664   8.569  1.00 88.89           H  
ATOM    727  O   LEU A  45       4.511  25.851  11.286  1.00 88.89           O  
ATOM    728  CG  LEU A  45       2.481  26.235   8.288  1.00 88.89           C  
ATOM    729  HG  LEU A  45       2.454  25.390   8.976  1.00 88.89           H  
ATOM    730  CD1 LEU A  45       1.116  26.931   8.301  1.00 88.89           C  
ATOM    731 HD11 LEU A  45       0.352  26.239   7.946  1.00 88.89           H  
ATOM    732 HD12 LEU A  45       0.846  27.216   9.318  1.00 88.89           H  
ATOM    733 HD13 LEU A  45       1.133  27.811   7.658  1.00 88.89           H  
ATOM    734  CD2 LEU A  45       2.730  25.698   6.879  1.00 88.89           C  
ATOM    735 HD21 LEU A  45       2.756  26.517   6.159  1.00 88.89           H  
ATOM    736 HD22 LEU A  45       1.941  24.998   6.606  1.00 88.89           H  
ATOM    737 HD23 LEU A  45       3.683  25.170   6.853  1.00 88.89           H  
ATOM    738  N   TYR A  46       2.484  26.494  11.976  1.00 90.94           N  
ATOM    739  H   TYR A  46       1.719  27.143  11.859  1.00 90.94           H  
ATOM    740  CA  TYR A  46       2.359  25.446  12.990  1.00 90.94           C  
ATOM    741  HA  TYR A  46       3.348  25.212  13.383  1.00 90.94           H  
ATOM    742  C   TYR A  46       1.785  24.159  12.382  1.00 90.94           C  
ATOM    743  CB  TYR A  46       1.513  25.961  14.160  1.00 90.94           C  
ATOM    744  HB2 TYR A  46       0.562  26.329  13.776  1.00 90.94           H  
ATOM    745  HB3 TYR A  46       2.029  26.804  14.620  1.00 90.94           H  
ATOM    746  O   TYR A  46       0.683  24.167  11.833  1.00 90.94           O  
ATOM    747  CG  TYR A  46       1.250  24.917  15.228  1.00 90.94           C  
ATOM    748  CD1 TYR A  46      -0.058  24.447  15.461  1.00 90.94           C  
ATOM    749  HD1 TYR A  46      -0.885  24.843  14.890  1.00 90.94           H  
ATOM    750  CD2 TYR A  46       2.323  24.403  15.979  1.00 90.94           C  
ATOM    751  HD2 TYR A  46       3.332  24.736  15.785  1.00 90.94           H  
ATOM    752  CE1 TYR A  46      -0.300  23.478  16.454  1.00 90.94           C  
ATOM    753  HE1 TYR A  46      -1.305  23.132  16.643  1.00 90.94           H  
ATOM    754  CE2 TYR A  46       2.087  23.437  16.971  1.00 90.94           C  
ATOM    755  HE2 TYR A  46       2.912  23.032  17.538  1.00 90.94           H  
ATOM    756  OH  TYR A  46       0.571  22.048  18.177  1.00 90.94           O  
ATOM    757  HH  TYR A  46      -0.325  21.704  18.189  1.00 90.94           H  
ATOM    758  CZ  TYR A  46       0.778  22.973  17.208  1.00 90.94           C  
ATOM    759  N   VAL A  47       2.507  23.047  12.505  1.00 93.77           N  
ATOM    760  H   VAL A  47       3.380  23.095  13.012  1.00 93.77           H  
ATOM    761  CA  VAL A  47       2.083  21.729  12.011  1.00 93.77           C  
ATOM    762  HA  VAL A  47       1.455  21.859  11.130  1.00 93.77           H  
ATOM    763  C   VAL A  47       1.246  21.054  13.101  1.00 93.77           C  
ATOM    764  CB  VAL A  47       3.308  20.889  11.587  1.00 93.77           C  
ATOM    765  HB  VAL A  47       3.939  20.710  12.457  1.00 93.77           H  
ATOM    766  O   VAL A  47       1.778  20.413  14.000  1.00 93.77           O  
ATOM    767  CG1 VAL A  47       2.884  19.542  11.000  1.00 93.77           C  
ATOM    768 HG11 VAL A  47       2.372  18.953  11.761  1.00 93.77           H  
ATOM    769 HG12 VAL A  47       3.763  18.978  10.687  1.00 93.77           H  
ATOM    770 HG13 VAL A  47       2.224  19.687  10.145  1.00 93.77           H  
ATOM    771  CG2 VAL A  47       4.151  21.606  10.521  1.00 93.77           C  
ATOM    772 HG21 VAL A  47       3.543  21.826   9.644  1.00 93.77           H  
ATOM    773 HG22 VAL A  47       4.988  20.974  10.226  1.00 93.77           H  
ATOM    774 HG23 VAL A  47       4.556  22.536  10.922  1.00 93.77           H  
ATOM    775  N   SER A  48      -0.074  21.239  13.074  1.00 90.64           N  
ATOM    776  H   SER A  48      -0.473  21.790  12.328  1.00 90.64           H  
ATOM    777  CA  SER A  48      -0.970  20.810  14.165  1.00 90.64           C  
ATOM    778  HA  SER A  48      -0.522  21.093  15.118  1.00 90.64           H  
ATOM    779  C   SER A  48      -1.231  19.304  14.233  1.00 90.64           C  
ATOM    780  CB  SER A  48      -2.306  21.535  14.034  1.00 90.64           C  
ATOM    781  HB2 SER A  48      -2.147  22.604  14.176  1.00 90.64           H  
ATOM    782  HB3 SER A  48      -2.990  21.170  14.800  1.00 90.64           H  
ATOM    783  O   SER A  48      -1.470  18.774  15.313  1.00 90.64           O  
ATOM    784  OG  SER A  48      -2.858  21.313  12.746  1.00 90.64           O  
ATOM    785  HG  SER A  48      -3.728  21.716  12.713  1.00 90.64           H  
ATOM    786  N   SER A  49      -1.170  18.619  13.094  1.00 92.82           N  
ATOM    787  H   SER A  49      -0.881  19.123  12.268  1.00 92.82           H  
ATOM    788  CA  SER A  49      -1.339  17.169  12.955  1.00 92.82           C  
ATOM    789  HA  SER A  49      -1.268  16.698  13.935  1.00 92.82           H  
ATOM    790  C   SER A  49      -0.217  16.608  12.086  1.00 92.82           C  
ATOM    791  CB  SER A  49      -2.720  16.834  12.374  1.00 92.82           C  
ATOM    792  HB2 SER A  49      -3.489  17.181  13.063  1.00 92.82           H  
ATOM    793  HB3 SER A  49      -2.817  15.754  12.261  1.00 92.82           H  
ATOM    794  O   SER A  49       0.471  17.364  11.397  1.00 92.82           O  
ATOM    795  OG  SER A  49      -2.910  17.453  11.116  1.00 92.82           O  
ATOM    796  HG  SER A  49      -2.776  18.399  11.218  1.00 92.82           H  
ATOM    797  N   PHE A  50       0.005  15.296  12.127  1.00 96.63           N  
ATOM    798  H   PHE A  50      -0.644  14.699  12.620  1.00 96.63           H  
ATOM    799  CA  PHE A  50       1.030  14.664  11.299  1.00 96.63           C  
ATOM    800  HA  PHE A  50       1.995  15.137  11.480  1.00 96.63           H  
ATOM    801  C   PHE A  50       0.646  14.859   9.833  1.00 96.63           C  
ATOM    802  CB  PHE A  50       1.117  13.198  11.692  1.00 96.63           C  
ATOM    803  HB2 PHE A  50       0.132  12.758  11.535  1.00 96.63           H  
ATOM    804  HB3 PHE A  50       1.344  13.146  12.757  1.00 96.63           H  
ATOM    805  O   PHE A  50      -0.452  14.485   9.423  1.00 96.63           O  
ATOM    806  CG  PHE A  50       2.133  12.362  10.941  1.00 96.63           C  
ATOM    807  CD1 PHE A  50       1.787  11.802   9.699  1.00 96.63           C  
ATOM    808  HD1 PHE A  50       0.829  12.029   9.255  1.00 96.63           H  
ATOM    809  CD2 PHE A  50       3.386  12.069  11.511  1.00 96.63           C  
ATOM    810  HD2 PHE A  50       3.661  12.487  12.468  1.00 96.63           H  
ATOM    811  CE1 PHE A  50       2.664  10.924   9.046  1.00 96.63           C  
ATOM    812  HE1 PHE A  50       2.374  10.479   8.106  1.00 96.63           H  
ATOM    813  CE2 PHE A  50       4.271  11.200  10.850  1.00 96.63           C  
ATOM    814  HE2 PHE A  50       5.229  10.960  11.287  1.00 96.63           H  
ATOM    815  CZ  PHE A  50       3.903  10.612   9.628  1.00 96.63           C  
ATOM    816  HZ  PHE A  50       4.575   9.923   9.137  1.00 96.63           H  
ATOM    817  N   THR A  51       1.505  15.524   9.070  1.00 96.59           N  
ATOM    818  H   THR A  51       2.428  15.718   9.430  1.00 96.59           H  
ATOM    819  CA  THR A  51       1.120  16.097   7.778  1.00 96.59           C  
ATOM    820  HA  THR A  51       0.091  15.823   7.542  1.00 96.59           H  
ATOM    821  C   THR A  51       2.002  15.548   6.674  1.00 96.59           C  
ATOM    822  CB  THR A  51       1.163  17.631   7.819  1.00 96.59           C  
ATOM    823  HB  THR A  51       2.165  17.968   8.083  1.00 96.59           H  
ATOM    824  O   THR A  51       3.228  15.610   6.762  1.00 96.59           O  
ATOM    825  CG2 THR A  51       0.760  18.257   6.485  1.00 96.59           C  
ATOM    826 HG21 THR A  51       1.506  18.029   5.723  1.00 96.59           H  
ATOM    827 HG22 THR A  51      -0.207  17.858   6.177  1.00 96.59           H  
ATOM    828 HG23 THR A  51       0.692  19.339   6.591  1.00 96.59           H  
ATOM    829  OG1 THR A  51       0.243  18.128   8.767  1.00 96.59           O  
ATOM    830  HG1 THR A  51       0.456  17.758   9.626  1.00 96.59           H  
ATOM    831  N   LEU A  52       1.363  15.050   5.619  1.00 96.64           N  
ATOM    832  H   LEU A  52       0.353  15.039   5.630  1.00 96.64           H  
ATOM    833  CA  LEU A  52       2.012  14.676   4.372  1.00 96.64           C  
ATOM    834  HA  LEU A  52       3.082  14.553   4.544  1.00 96.64           H  
ATOM    835  C   LEU A  52       1.837  15.801   3.356  1.00 96.64           C  
ATOM    836  CB  LEU A  52       1.447  13.338   3.866  1.00 96.64           C  
ATOM    837  HB2 LEU A  52       0.396  13.472   3.613  1.00 96.64           H  
ATOM    838  HB3 LEU A  52       1.982  13.064   2.957  1.00 96.64           H  
ATOM    839  O   LEU A  52       0.734  16.330   3.202  1.00 96.64           O  
ATOM    840  CG  LEU A  52       1.557  12.182   4.875  1.00 96.64           C  
ATOM    841  HG  LEU A  52       0.957  12.400   5.759  1.00 96.64           H  
ATOM    842  CD1 LEU A  52       1.044  10.882   4.260  1.00 96.64           C  
ATOM    843 HD11 LEU A  52       0.013  11.014   3.934  1.00 96.64           H  
ATOM    844 HD12 LEU A  52       1.083  10.079   4.997  1.00 96.64           H  
ATOM    845 HD13 LEU A  52       1.659  10.610   3.402  1.00 96.64           H  
ATOM    846  CD2 LEU A  52       3.004  11.970   5.298  1.00 96.64           C  
ATOM    847 HD21 LEU A  52       3.354  12.820   5.884  1.00 96.64           H  
ATOM    848 HD22 LEU A  52       3.070  11.080   5.925  1.00 96.64           H  
ATOM    849 HD23 LEU A  52       3.626  11.845   4.412  1.00 96.64           H  
ATOM    850  N   VAL A  53       2.914  16.157   2.658  1.00 93.11           N  
ATOM    851  H   VAL A  53       3.784  15.683   2.852  1.00 93.11           H  
ATOM    852  CA  VAL A  53       2.874  17.103   1.534  1.00 93.11           C  
ATOM    853  HA  VAL A  53       1.837  17.364   1.323  1.00 93.11           H  
ATOM    854  C   VAL A  53       3.447  16.397   0.317  1.00 93.11           C  
ATOM    855  CB  VAL A  53       3.631  18.417   1.821  1.00 93.11           C  
ATOM    856  HB  VAL A  53       4.706  18.235   1.803  1.00 93.11           H  
ATOM    857  O   VAL A  53       4.644  16.127   0.293  1.00 93.11           O  
ATOM    858  CG1 VAL A  53       3.322  19.450   0.730  1.00 93.11           C  
ATOM    859 HG11 VAL A  53       3.846  20.383   0.935  1.00 93.11           H  
ATOM    860 HG12 VAL A  53       2.249  19.636   0.672  1.00 93.11           H  
ATOM    861 HG13 VAL A  53       3.652  19.078  -0.240  1.00 93.11           H  
ATOM    862  CG2 VAL A  53       3.295  19.005   3.200  1.00 93.11           C  
ATOM    863 HG21 VAL A  53       3.738  19.997   3.300  1.00 93.11           H  
ATOM    864 HG22 VAL A  53       2.215  19.066   3.332  1.00 93.11           H  
ATOM    865 HG23 VAL A  53       3.707  18.365   3.979  1.00 93.11           H  
ATOM    866  N   CYS A  54       2.608  16.070  -0.663  1.00 91.27           N  
ATOM    867  H   CYS A  54       1.657  16.404  -0.607  1.00 91.27           H  
ATOM    868  CA  CYS A  54       3.030  15.434  -1.909  1.00 91.27           C  
ATOM    869  HA  CYS A  54       4.011  14.979  -1.779  1.00 91.27           H  
ATOM    870  C   CYS A  54       3.134  16.508  -2.993  1.00 91.27           C  
ATOM    871  CB  CYS A  54       2.037  14.320  -2.265  1.00 91.27           C  
ATOM    872  HB2 CYS A  54       1.099  14.755  -2.612  1.00 91.27           H  
ATOM    873  HB3 CYS A  54       1.839  13.716  -1.380  1.00 91.27           H  
ATOM    874  O   CYS A  54       2.130  17.129  -3.337  1.00 91.27           O  
ATOM    875  SG  CYS A  54       2.738  13.235  -3.541  1.00 91.27           S  
ATOM    876  HG  CYS A  54       3.202  14.178  -4.366  1.00 91.27           H  
ATOM    877  N   PHE A  55       4.333  16.741  -3.518  1.00 87.97           N  
ATOM    878  H   PHE A  55       5.104  16.147  -3.250  1.00 87.97           H  
ATOM    879  CA  PHE A  55       4.602  17.748  -4.549  1.00 87.97           C  
ATOM    880  HA  PHE A  55       3.704  18.345  -4.709  1.00 87.97           H  
ATOM    881  C   PHE A  55       4.900  17.059  -5.877  1.00 87.97           C  
ATOM    882  CB  PHE A  55       5.692  18.744  -4.114  1.00 87.97           C  
ATOM    883  HB2 PHE A  55       5.210  19.601  -3.644  1.00 87.97           H  
ATOM    884  HB3 PHE A  55       6.221  19.118  -4.991  1.00 87.97           H  
ATOM    885  O   PHE A  55       5.670  16.100  -5.956  1.00 87.97           O  
ATOM    886  CG  PHE A  55       6.684  18.172  -3.129  1.00 87.97           C  
ATOM    887  CD1 PHE A  55       6.463  18.330  -1.750  1.00 87.97           C  
ATOM    888  HD1 PHE A  55       5.634  18.929  -1.402  1.00 87.97           H  
ATOM    889  CD2 PHE A  55       7.750  17.384  -3.586  1.00 87.97           C  
ATOM    890  HD2 PHE A  55       7.924  17.261  -4.644  1.00 87.97           H  
ATOM    891  CE1 PHE A  55       7.293  17.677  -0.827  1.00 87.97           C  
ATOM    892  HE1 PHE A  55       7.097  17.787   0.229  1.00 87.97           H  
ATOM    893  CE2 PHE A  55       8.577  16.732  -2.663  1.00 87.97           C  
ATOM    894  HE2 PHE A  55       9.379  16.115  -3.041  1.00 87.97           H  
ATOM    895  CZ  PHE A  55       8.350  16.870  -1.282  1.00 87.97           C  
ATOM    896  HZ  PHE A  55       8.991  16.360  -0.578  1.00 87.97           H  
ATOM    897  N   ARG A  56       4.222  17.554  -6.908  1.00 86.52           N  
ATOM    898  H   ARG A  56       3.651  18.365  -6.720  1.00 86.52           H  
ATOM    899  CA  ARG A  56       4.197  17.051  -8.280  1.00 86.52           C  
ATOM    900  HA  ARG A  56       4.705  16.088  -8.336  1.00 86.52           H  
ATOM    901  C   ARG A  56       4.948  17.988  -9.225  1.00 86.52           C  
ATOM    902  CB  ARG A  56       2.730  16.885  -8.712  1.00 86.52           C  
ATOM    903  HB2 ARG A  56       2.705  16.556  -9.751  1.00 86.52           H  
ATOM    904  HB3 ARG A  56       2.237  17.854  -8.645  1.00 86.52           H  
ATOM    905  O   ARG A  56       5.543  17.497 -10.176  1.00 86.52           O  
ATOM    906  CG  ARG A  56       1.968  15.868  -7.842  1.00 86.52           C  
ATOM    907  HG2 ARG A  56       1.951  16.192  -6.801  1.00 86.52           H  
ATOM    908  HG3 ARG A  56       2.492  14.914  -7.895  1.00 86.52           H  
ATOM    909  CD  ARG A  56       0.524  15.652  -8.316  1.00 86.52           C  
ATOM    910  HD2 ARG A  56       0.539  15.562  -9.402  1.00 86.52           H  
ATOM    911  HD3 ARG A  56       0.166  14.713  -7.893  1.00 86.52           H  
ATOM    912  NE  ARG A  56      -0.383  16.757  -7.945  1.00 86.52           N  
ATOM    913  HE  ARG A  56      -0.211  17.643  -8.397  1.00 86.52           H  
ATOM    914  NH1 ARG A  56      -1.864  15.667  -6.556  1.00 86.52           N  
ATOM    915 HH11 ARG A  56      -1.282  14.843  -6.522  1.00 86.52           H  
ATOM    916 HH12 ARG A  56      -2.725  15.674  -6.026  1.00 86.52           H  
ATOM    917  NH2 ARG A  56      -2.105  17.836  -6.945  1.00 86.52           N  
ATOM    918 HH21 ARG A  56      -1.707  18.692  -7.304  1.00 86.52           H  
ATOM    919 HH22 ARG A  56      -2.766  17.867  -6.182  1.00 86.52           H  
ATOM    920  CZ  ARG A  56      -1.440  16.747  -7.150  1.00 86.52           C  
ATOM    921  N   SER A  57       4.956  19.294  -8.939  1.00 86.74           N  
ATOM    922  H   SER A  57       4.410  19.625  -8.156  1.00 86.74           H  
ATOM    923  CA  SER A  57       5.867  20.253  -9.569  1.00 86.74           C  
ATOM    924  HA  SER A  57       6.803  19.723  -9.744  1.00 86.74           H  
ATOM    925  C   SER A  57       6.176  21.456  -8.667  1.00 86.74           C  
ATOM    926  CB  SER A  57       5.318  20.712 -10.924  1.00 86.74           C  
ATOM    927  HB2 SER A  57       4.448  21.351 -10.773  1.00 86.74           H  
ATOM    928  HB3 SER A  57       5.013  19.838 -11.499  1.00 86.74           H  
ATOM    929  O   SER A  57       5.407  21.766  -7.752  1.00 86.74           O  
ATOM    930  OG  SER A  57       6.298  21.410 -11.668  1.00 86.74           O  
ATOM    931  HG  SER A  57       7.162  21.032 -11.486  1.00 86.74           H  
ATOM    932  N   GLY A  58       7.292  22.133  -8.935  1.00 85.26           N  
ATOM    933  H   GLY A  58       7.867  21.785  -9.689  1.00 85.26           H  
ATOM    934  CA  GLY A  58       7.818  23.242  -8.142  1.00 85.26           C  
ATOM    935  HA2 GLY A  58       8.291  23.959  -8.812  1.00 85.26           H  
ATOM    936  HA3 GLY A  58       7.005  23.758  -7.630  1.00 85.26           H  
ATOM    937  C   GLY A  58       8.842  22.788  -7.098  1.00 85.26           C  
ATOM    938  O   GLY A  58       8.959  21.607  -6.771  1.00 85.26           O  
ATOM    939  N   LYS A  59       9.585  23.748  -6.544  1.00 86.61           N  
ATOM    940  H   LYS A  59       9.398  24.702  -6.819  1.00 86.61           H  
ATOM    941  CA  LYS A  59      10.607  23.526  -5.514  1.00 86.61           C  
ATOM    942  HA  LYS A  59      10.792  22.456  -5.420  1.00 86.61           H  
ATOM    943  C   LYS A  59      10.139  24.012  -4.157  1.00 86.61           C  
ATOM    944  CB  LYS A  59      11.916  24.204  -5.921  1.00 86.61           C  
ATOM    945  HB2 LYS A  59      11.711  25.203  -6.307  1.00 86.61           H  
ATOM    946  HB3 LYS A  59      12.577  24.282  -5.058  1.00 86.61           H  
ATOM    947  O   LYS A  59       9.522  25.068  -4.027  1.00 86.61           O  
ATOM    948  CG  LYS A  59      12.599  23.357  -6.991  1.00 86.61           C  
ATOM    949  HG2 LYS A  59      11.916  23.187  -7.823  1.00 86.61           H  
ATOM    950  HG3 LYS A  59      12.872  22.394  -6.560  1.00 86.61           H  
ATOM    951  CD  LYS A  59      13.850  24.055  -7.509  1.00 86.61           C  
ATOM    952  HD2 LYS A  59      14.533  24.246  -6.682  1.00 86.61           H  
ATOM    953  HD3 LYS A  59      13.572  24.990  -7.995  1.00 86.61           H  
ATOM    954  CE  LYS A  59      14.482  23.092  -8.509  1.00 86.61           C  
ATOM    955  HE2 LYS A  59      13.755  22.872  -9.291  1.00 86.61           H  
ATOM    956  HE3 LYS A  59      14.700  22.156  -7.996  1.00 86.61           H  
ATOM    957  NZ  LYS A  59      15.715  23.664  -9.079  1.00 86.61           N  
ATOM    958  HZ1 LYS A  59      16.376  23.816  -8.330  1.00 86.61           H  
ATOM    959  HZ2 LYS A  59      16.105  22.998  -9.731  1.00 86.61           H  
ATOM    960  HZ3 LYS A  59      15.502  24.534  -9.545  1.00 86.61           H  
ATOM    961  N   LEU A  60      10.474  23.251  -3.120  1.00 88.20           N  
ATOM    962  H   LEU A  60      10.981  22.396  -3.303  1.00 88.20           H  
ATOM    963  CA  LEU A  60      10.051  23.547  -1.756  1.00 88.20           C  
ATOM    964  HA  LEU A  60       9.713  24.582  -1.706  1.00 88.20           H  
ATOM    965  C   LEU A  60      11.232  23.412  -0.795  1.00 88.20           C  
ATOM    966  CB  LEU A  60       8.832  22.660  -1.444  1.00 88.20           C  
ATOM    967  HB2 LEU A  60       8.105  22.830  -2.238  1.00 88.20           H  
ATOM    968  HB3 LEU A  60       9.113  21.608  -1.494  1.00 88.20           H  
ATOM    969  O   LEU A  60      11.804  22.339  -0.627  1.00 88.20           O  
ATOM    970  CG  LEU A  60       8.137  22.948  -0.102  1.00 88.20           C  
ATOM    971  HG  LEU A  60       8.113  24.022   0.082  1.00 88.20           H  
ATOM    972  CD1 LEU A  60       6.699  22.424  -0.138  1.00 88.20           C  
ATOM    973 HD11 LEU A  60       6.701  21.347  -0.301  1.00 88.20           H  
ATOM    974 HD12 LEU A  60       6.154  22.902  -0.953  1.00 88.20           H  
ATOM    975 HD13 LEU A  60       6.192  22.654   0.799  1.00 88.20           H  
ATOM    976  CD2 LEU A  60       8.832  22.257   1.066  1.00 88.20           C  
ATOM    977 HD21 LEU A  60       9.033  21.220   0.795  1.00 88.20           H  
ATOM    978 HD22 LEU A  60       9.777  22.751   1.296  1.00 88.20           H  
ATOM    979 HD23 LEU A  60       8.197  22.288   1.951  1.00 88.20           H  
ATOM    980  N   THR A  61      11.580  24.509  -0.126  1.00 91.02           N  
ATOM    981  H   THR A  61      11.045  25.349  -0.293  1.00 91.02           H  
ATOM    982  CA  THR A  61      12.504  24.493   1.017  1.00 91.02           C  
ATOM    983  HA  THR A  61      13.059  23.555   1.031  1.00 91.02           H  
ATOM    984  C   THR A  61      11.696  24.605   2.299  1.00 91.02           C  
ATOM    985  CB  THR A  61      13.524  25.632   0.950  1.00 91.02           C  
ATOM    986  HB  THR A  61      13.010  26.583   1.084  1.00 91.02           H  
ATOM    987  O   THR A  61      10.907  25.538   2.450  1.00 91.02           O  
ATOM    988  CG2 THR A  61      14.608  25.497   2.020  1.00 91.02           C  
ATOM    989 HG21 THR A  61      15.100  24.528   1.930  1.00 91.02           H  
ATOM    990 HG22 THR A  61      15.349  26.286   1.887  1.00 91.02           H  
ATOM    991 HG23 THR A  61      14.173  25.588   3.015  1.00 91.02           H  
ATOM    992  OG1 THR A  61      14.158  25.645  -0.304  1.00 91.02           O  
ATOM    993  HG1 THR A  61      13.480  25.552  -0.977  1.00 91.02           H  
ATOM    994  N   ILE A  62      11.895  23.692   3.243  1.00 93.86           N  
ATOM    995  H   ILE A  62      12.560  22.952   3.066  1.00 93.86           H  
ATOM    996  CA  ILE A  62      11.233  23.717   4.549  1.00 93.86           C  
ATOM    997  HA  ILE A  62      10.722  24.675   4.652  1.00 93.86           H  
ATOM    998  C   ILE A  62      12.267  23.651   5.671  1.00 93.86           C  
ATOM    999  CB  ILE A  62      10.148  22.623   4.628  1.00 93.86           C  
ATOM   1000  HB  ILE A  62       9.476  22.778   3.784  1.00 93.86           H  
ATOM   1001  O   ILE A  62      13.242  22.908   5.582  1.00 93.86           O  
ATOM   1002  CG1 ILE A  62       9.299  22.793   5.905  1.00 93.86           C  
ATOM   1003 HG12 ILE A  62       8.967  23.829   5.971  1.00 93.86           H  
ATOM   1004 HG13 ILE A  62       9.903  22.586   6.789  1.00 93.86           H  
ATOM   1005  CG2 ILE A  62      10.760  21.218   4.488  1.00 93.86           C  
ATOM   1006 HG21 ILE A  62       9.998  20.445   4.575  1.00 93.86           H  
ATOM   1007 HG22 ILE A  62      11.513  21.059   5.261  1.00 93.86           H  
ATOM   1008 HG23 ILE A  62      11.235  21.111   3.513  1.00 93.86           H  
ATOM   1009  CD1 ILE A  62       8.054  21.901   5.932  1.00 93.86           C  
ATOM   1010 HD11 ILE A  62       7.464  22.124   6.821  1.00 93.86           H  
ATOM   1011 HD12 ILE A  62       8.350  20.853   5.975  1.00 93.86           H  
ATOM   1012 HD13 ILE A  62       7.447  22.075   5.044  1.00 93.86           H  
ATOM   1013  N   SER A  63      12.073  24.425   6.736  1.00 93.93           N  
ATOM   1014  H   SER A  63      11.288  25.061   6.741  1.00 93.93           H  
ATOM   1015  CA  SER A  63      12.974  24.426   7.892  1.00 93.93           C  
ATOM   1016  HA  SER A  63      13.482  23.462   7.927  1.00 93.93           H  
ATOM   1017  C   SER A  63      12.248  24.577   9.220  1.00 93.93           C  
ATOM   1018  CB  SER A  63      14.050  25.508   7.745  1.00 93.93           C  
ATOM   1019  HB2 SER A  63      14.751  25.426   8.575  1.00 93.93           H  
ATOM   1020  HB3 SER A  63      14.594  25.329   6.817  1.00 93.93           H  
ATOM   1021  O   SER A  63      11.195  25.209   9.297  1.00 93.93           O  
ATOM   1022  OG  SER A  63      13.524  26.826   7.718  1.00 93.93           O  
ATOM   1023  HG  SER A  63      14.270  27.394   7.512  1.00 93.93           H  
ATOM   1024  N   ASN A  64      12.832  24.026  10.282  1.00 92.60           N  
ATOM   1025  H   ASN A  64      13.719  23.567  10.129  1.00 92.60           H  
ATOM   1026  CA  ASN A  64      12.469  24.327  11.668  1.00 92.60           C  
ATOM   1027  HA  ASN A  64      11.708  25.107  11.675  1.00 92.60           H  
ATOM   1028  C   ASN A  64      13.689  24.955  12.382  1.00 92.60           C  
ATOM   1029  CB  ASN A  64      11.808  23.079  12.307  1.00 92.60           C  
ATOM   1030  HB2 ASN A  64      11.427  23.332  13.297  1.00 92.60           H  
ATOM   1031  HB3 ASN A  64      10.947  22.802  11.699  1.00 92.60           H  
ATOM   1032  O   ASN A  64      14.490  25.633  11.739  1.00 92.60           O  
ATOM   1033  CG  ASN A  64      12.710  21.864  12.442  1.00 92.60           C  
ATOM   1034  ND2 ASN A  64      12.184  20.673  12.291  1.00 92.60           N  
ATOM   1035 HD21 ASN A  64      11.203  20.552  12.084  1.00 92.60           H  
ATOM   1036 HD22 ASN A  64      12.820  19.892  12.223  1.00 92.60           H  
ATOM   1037  OD1 ASN A  64      13.884  21.988  12.736  1.00 92.60           O  
ATOM   1038  N   ASN A  65      13.833  24.787  13.699  1.00 87.33           N  
ATOM   1039  H   ASN A  65      13.174  24.192  14.180  1.00 87.33           H  
ATOM   1040  CA  ASN A  65      14.967  25.337  14.459  1.00 87.33           C  
ATOM   1041  HA  ASN A  65      15.201  26.328  14.069  1.00 87.33           H  
ATOM   1042  C   ASN A  65      16.270  24.513  14.336  1.00 87.33           C  
ATOM   1043  CB  ASN A  65      14.549  25.489  15.933  1.00 87.33           C  
ATOM   1044  HB2 ASN A  65      14.205  24.527  16.311  1.00 87.33           H  
ATOM   1045  HB3 ASN A  65      15.422  25.779  16.517  1.00 87.33           H  
ATOM   1046  O   ASN A  65      17.291  24.911  14.898  1.00 87.33           O  
ATOM   1047  CG  ASN A  65      13.481  26.541  16.185  1.00 87.33           C  
ATOM   1048  ND2 ASN A  65      12.968  26.592  17.392  1.00 87.33           N  
ATOM   1049 HD21 ASN A  65      13.294  25.962  18.110  1.00 87.33           H  
ATOM   1050 HD22 ASN A  65      12.275  27.310  17.552  1.00 87.33           H  
ATOM   1051  OD1 ASN A  65      13.093  27.332  15.342  1.00 87.33           O  
ATOM   1052  N   HIS A  66      16.234  23.359  13.662  1.00 84.11           N  
ATOM   1053  H   HIS A  66      15.361  23.088  13.232  1.00 84.11           H  
ATOM   1054  CA  HIS A  66      17.340  22.397  13.562  1.00 84.11           C  
ATOM   1055  HA  HIS A  66      18.277  22.881  13.838  1.00 84.11           H  
ATOM   1056  C   HIS A  66      17.502  21.870  12.130  1.00 84.11           C  
ATOM   1057  CB  HIS A  66      17.080  21.224  14.527  1.00 84.11           C  
ATOM   1058  HB2 HIS A  66      16.279  20.603  14.126  1.00 84.11           H  
ATOM   1059  HB3 HIS A  66      17.976  20.605  14.577  1.00 84.11           H  
ATOM   1060  O   HIS A  66      18.604  21.874  11.587  1.00 84.11           O  
ATOM   1061  CG  HIS A  66      16.696  21.640  15.926  1.00 84.11           C  
ATOM   1062  CD2 HIS A  66      15.539  21.310  16.576  1.00 84.11           C  
ATOM   1063  HD2 HIS A  66      14.765  20.666  16.186  1.00 84.11           H  
ATOM   1064  ND1 HIS A  66      17.382  22.513  16.738  1.00 84.11           N  
ATOM   1065  HD1 HIS A  66      18.176  23.067  16.450  1.00 84.11           H  
ATOM   1066  CE1 HIS A  66      16.658  22.697  17.854  1.00 84.11           C  
ATOM   1067  HE1 HIS A  66      16.923  23.368  18.658  1.00 84.11           H  
ATOM   1068  NE2 HIS A  66      15.516  21.993  17.798  1.00 84.11           N  
ATOM   1069  N   ASP A  67      16.390  21.467  11.516  1.00 84.47           N  
ATOM   1070  H   ASP A  67      15.527  21.493  12.039  1.00 84.47           H  
ATOM   1071  CA  ASP A  67      16.328  20.867  10.188  1.00 84.47           C  
ATOM   1072  HA  ASP A  67      17.246  20.308  10.010  1.00 84.47           H  
ATOM   1073  C   ASP A  67      16.172  21.954   9.108  1.00 84.47           C  
ATOM   1074  CB  ASP A  67      15.141  19.884  10.105  1.00 84.47           C  
ATOM   1075  HB2 ASP A  67      14.223  20.472  10.110  1.00 84.47           H  
ATOM   1076  HB3 ASP A  67      15.189  19.358   9.152  1.00 84.47           H  
ATOM   1077  O   ASP A  67      15.438  22.931   9.287  1.00 84.47           O  
ATOM   1078  CG  ASP A  67      15.043  18.844  11.234  1.00 84.47           C  
ATOM   1079  OD1 ASP A  67      16.093  18.354  11.689  1.00 84.47           O  
ATOM   1080  OD2 ASP A  67      13.891  18.536  11.643  1.00 84.47           O  
ATOM   1081  N   THR A  68      16.788  21.761   7.941  1.00 90.30           N  
ATOM   1082  H   THR A  68      17.407  20.967   7.856  1.00 90.30           H  
ATOM   1083  CA  THR A  68      16.417  22.447   6.691  1.00 90.30           C  
ATOM   1084  HA  THR A  68      15.384  22.788   6.763  1.00 90.30           H  
ATOM   1085  C   THR A  68      16.507  21.449   5.548  1.00 90.30           C  
ATOM   1086  CB  THR A  68      17.296  23.673   6.406  1.00 90.30           C  
ATOM   1087  HB  THR A  68      18.346  23.381   6.407  1.00 90.30           H  
ATOM   1088  O   THR A  68      17.570  20.882   5.309  1.00 90.30           O  
ATOM   1089  CG2 THR A  68      16.960  24.357   5.076  1.00 90.30           C  
ATOM   1090 HG21 THR A  68      17.522  25.287   4.991  1.00 90.30           H  
ATOM   1091 HG22 THR A  68      15.893  24.573   5.022  1.00 90.30           H  
ATOM   1092 HG23 THR A  68      17.235  23.710   4.243  1.00 90.30           H  
ATOM   1093  OG1 THR A  68      17.078  24.631   7.415  1.00 90.30           O  
ATOM   1094  HG1 THR A  68      16.930  24.142   8.228  1.00 90.30           H  
ATOM   1095  N   ILE A  69      15.392  21.228   4.855  1.00 91.33           N  
ATOM   1096  H   ILE A  69      14.569  21.766   5.084  1.00 91.33           H  
ATOM   1097  CA  ILE A  69      15.270  20.255   3.771  1.00 91.33           C  
ATOM   1098  HA  ILE A  69      16.249  19.815   3.580  1.00 91.33           H  
ATOM   1099  C   ILE A  69      14.846  20.970   2.494  1.00 91.33           C  
ATOM   1100  CB  ILE A  69      14.326  19.097   4.163  1.00 91.33           C  
ATOM   1101  HB  ILE A  69      13.350  19.505   4.425  1.00 91.33           H  
ATOM   1102  O   ILE A  69      13.846  21.691   2.464  1.00 91.33           O  
ATOM   1103  CG1 ILE A  69      14.918  18.389   5.406  1.00 91.33           C  
ATOM   1104 HG12 ILE A  69      15.993  18.272   5.275  1.00 91.33           H  
ATOM   1105 HG13 ILE A  69      14.755  19.023   6.277  1.00 91.33           H  
ATOM   1106  CG2 ILE A  69      14.127  18.122   2.988  1.00 91.33           C  
ATOM   1107 HG21 ILE A  69      13.404  17.355   3.265  1.00 91.33           H  
ATOM   1108 HG22 ILE A  69      13.722  18.635   2.116  1.00 91.33           H  
ATOM   1109 HG23 ILE A  69      15.072  17.652   2.716  1.00 91.33           H  
ATOM   1110  CD1 ILE A  69      14.352  17.006   5.725  1.00 91.33           C  
ATOM   1111 HD11 ILE A  69      14.739  16.697   6.696  1.00 91.33           H  
ATOM   1112 HD12 ILE A  69      13.263  17.040   5.755  1.00 91.33           H  
ATOM   1113 HD13 ILE A  69      14.675  16.280   4.978  1.00 91.33           H  
ATOM   1114  N   TYR A  70      15.622  20.734   1.443  1.00 88.84           N  
ATOM   1115  H   TYR A  70      16.391  20.089   1.560  1.00 88.84           H  
ATOM   1116  CA  TYR A  70      15.317  21.115   0.073  1.00 88.84           C  
ATOM   1117  HA  TYR A  70      14.630  21.961   0.068  1.00 88.84           H  
ATOM   1118  C   TYR A  70      14.636  19.926  -0.606  1.00 88.84           C  
ATOM   1119  CB  TYR A  70      16.613  21.539  -0.635  1.00 88.84           C  
ATOM   1120  HB2 TYR A  70      17.307  20.699  -0.648  1.00 88.84           H  
ATOM   1121  HB3 TYR A  70      16.381  21.786  -1.670  1.00 88.84           H  
ATOM   1122  O   TYR A  70      15.115  18.797  -0.499  1.00 88.84           O  
ATOM   1123  CG  TYR A  70      17.290  22.732   0.017  1.00 88.84           C  
ATOM   1124  CD1 TYR A  70      16.959  24.035  -0.398  1.00 88.84           C  
ATOM   1125  HD1 TYR A  70      16.247  24.184  -1.195  1.00 88.84           H  
ATOM   1126  CD2 TYR A  70      18.213  22.545   1.066  1.00 88.84           C  
ATOM   1127  HD2 TYR A  70      18.474  21.545   1.380  1.00 88.84           H  
ATOM   1128  CE1 TYR A  70      17.531  25.150   0.244  1.00 88.84           C  
ATOM   1129  HE1 TYR A  70      17.259  26.150  -0.060  1.00 88.84           H  
ATOM   1130  CE2 TYR A  70      18.783  23.656   1.717  1.00 88.84           C  
ATOM   1131  HE2 TYR A  70      19.478  23.504   2.530  1.00 88.84           H  
ATOM   1132  OH  TYR A  70      18.967  26.039   1.946  1.00 88.84           O  
ATOM   1133  HH  TYR A  70      19.571  25.765   2.640  1.00 88.84           H  
ATOM   1134  CZ  TYR A  70      18.436  24.963   1.308  1.00 88.84           C  
ATOM   1135  N   CYS A  71      13.502  20.178  -1.250  1.00 86.59           N  
ATOM   1136  H   CYS A  71      13.142  21.122  -1.256  1.00 86.59           H  
ATOM   1137  CA  CYS A  71      12.679  19.174  -1.909  1.00 86.59           C  
ATOM   1138  HA  CYS A  71      13.105  18.182  -1.758  1.00 86.59           H  
ATOM   1139  C   CYS A  71      12.644  19.477  -3.408  1.00 86.59           C  
ATOM   1140  CB  CYS A  71      11.259  19.197  -1.316  1.00 86.59           C  
ATOM   1141  HB2 CYS A  71      10.758  20.107  -1.644  1.00 86.59           H  
ATOM   1142  HB3 CYS A  71      10.693  18.350  -1.704  1.00 86.59           H  
ATOM   1143  O   CYS A  71      12.169  20.547  -3.802  1.00 86.59           O  
ATOM   1144  SG  CYS A  71      11.282  19.159   0.501  1.00 86.59           S  
ATOM   1145  HG  CYS A  71      11.884  20.346   0.622  1.00 86.59           H  
ATOM   1146  N   ASP A  72      13.125  18.532  -4.211  1.00 78.78           N  
ATOM   1147  H   ASP A  72      13.511  17.692  -3.806  1.00 78.78           H  
ATOM   1148  CA  ASP A  72      12.946  18.527  -5.663  1.00 78.78           C  
ATOM   1149  HA  ASP A  72      12.828  19.552  -6.014  1.00 78.78           H  
ATOM   1150  C   ASP A  72      11.656  17.771  -6.048  1.00 78.78           C  
ATOM   1151  CB  ASP A  72      14.201  17.953  -6.345  1.00 78.78           C  
ATOM   1152  HB2 ASP A  72      13.992  17.807  -7.405  1.00 78.78           H  
ATOM   1153  HB3 ASP A  72      14.430  16.978  -5.915  1.00 78.78           H  
ATOM   1154  O   ASP A  72      11.050  17.064  -5.236  1.00 78.78           O  
ATOM   1155  CG  ASP A  72      15.423  18.880  -6.233  1.00 78.78           C  
ATOM   1156  OD1 ASP A  72      15.333  20.045  -6.702  1.00 78.78           O  
ATOM   1157  OD2 ASP A  72      16.461  18.411  -5.715  1.00 78.78           O  
ATOM   1158  N   GLU A  73      11.219  17.946  -7.294  1.00 77.89           N  
ATOM   1159  H   GLU A  73      11.775  18.506  -7.924  1.00 77.89           H  
ATOM   1160  CA  GLU A  73       9.995  17.358  -7.848  1.00 77.89           C  
ATOM   1161  HA  GLU A  73       9.323  17.161  -7.012  1.00 77.89           H  
ATOM   1162  C   GLU A  73      10.267  16.027  -8.592  1.00 77.89           C  
ATOM   1163  CB  GLU A  73       9.303  18.410  -8.747  1.00 77.89           C  
ATOM   1164  HB2 GLU A  73       9.162  19.317  -8.160  1.00 77.89           H  
ATOM   1165  HB3 GLU A  73       8.316  18.040  -9.027  1.00 77.89           H  
ATOM   1166  O   GLU A  73      11.263  15.936  -9.316  1.00 77.89           O  
ATOM   1167  CG  GLU A  73      10.088  18.759 -10.031  1.00 77.89           C  
ATOM   1168  HG2 GLU A  73       9.844  18.027 -10.801  1.00 77.89           H  
ATOM   1169  HG3 GLU A  73      11.157  18.673  -9.831  1.00 77.89           H  
ATOM   1170  CD  GLU A  73       9.820  20.176 -10.568  1.00 77.89           C  
ATOM   1171  OE1 GLU A  73      10.800  20.944 -10.691  1.00 77.89           O  
ATOM   1172  OE2 GLU A  73       8.650  20.505 -10.880  1.00 77.89           O  
ATOM   1173  N   PRO A  74       9.395  14.998  -8.502  1.00 87.99           N  
ATOM   1174  CA  PRO A  74       8.287  14.808  -7.565  1.00 87.99           C  
ATOM   1175  HA  PRO A  74       7.831  15.760  -7.292  1.00 87.99           H  
ATOM   1176  C   PRO A  74       8.710  14.057  -6.284  1.00 87.99           C  
ATOM   1177  CB  PRO A  74       7.265  13.990  -8.358  1.00 87.99           C  
ATOM   1178  HB2 PRO A  74       6.582  13.436  -7.714  1.00 87.99           H  
ATOM   1179  HB3 PRO A  74       6.711  14.650  -9.024  1.00 87.99           H  
ATOM   1180  O   PRO A  74       9.651  13.257  -6.269  1.00 87.99           O  
ATOM   1181  CG  PRO A  74       8.155  13.058  -9.182  1.00 87.99           C  
ATOM   1182  HG2 PRO A  74       8.431  12.188  -8.587  1.00 87.99           H  
ATOM   1183  HG3 PRO A  74       7.663  12.747 -10.103  1.00 87.99           H  
ATOM   1184  CD  PRO A  74       9.402  13.901  -9.462  1.00 87.99           C  
ATOM   1185  HD2 PRO A  74       9.351  14.308 -10.472  1.00 87.99           H  
ATOM   1186  HD3 PRO A  74      10.303  13.298  -9.350  1.00 87.99           H  
ATOM   1187  N   GLY A  75       7.951  14.238  -5.202  1.00 90.92           N  
ATOM   1188  H   GLY A  75       7.156  14.857  -5.264  1.00 90.92           H  
ATOM   1189  CA  GLY A  75       8.209  13.544  -3.940  1.00 90.92           C  
ATOM   1190  HA2 GLY A  75       8.240  12.470  -4.124  1.00 90.92           H  
ATOM   1191  HA3 GLY A  75       9.189  13.845  -3.569  1.00 90.92           H  
ATOM   1192  C   GLY A  75       7.167  13.818  -2.859  1.00 90.92           C  
ATOM   1193  O   GLY A  75       6.096  14.368  -3.117  1.00 90.92           O  
ATOM   1194  N   MET A  76       7.471  13.402  -1.627  1.00 93.68           N  
ATOM   1195  H   MET A  76       8.365  12.956  -1.477  1.00 93.68           H  
ATOM   1196  CA  MET A  76       6.604  13.634  -0.472  1.00 93.68           C  
ATOM   1197  HA  MET A  76       5.980  14.498  -0.701  1.00 93.68           H  
ATOM   1198  C   MET A  76       7.404  13.961   0.789  1.00 93.68           C  
ATOM   1199  CB  MET A  76       5.673  12.430  -0.251  1.00 93.68           C  
ATOM   1200  HB2 MET A  76       5.138  12.223  -1.178  1.00 93.68           H  
ATOM   1201  HB3 MET A  76       6.273  11.560   0.014  1.00 93.68           H  
ATOM   1202  O   MET A  76       8.276  13.190   1.199  1.00 93.68           O  
ATOM   1203  CG  MET A  76       4.636  12.673   0.851  1.00 93.68           C  
ATOM   1204  HG2 MET A  76       4.051  13.554   0.585  1.00 93.68           H  
ATOM   1205  HG3 MET A  76       5.148  12.875   1.792  1.00 93.68           H  
ATOM   1206  SD  MET A  76       3.484  11.301   1.121  1.00 93.68           S  
ATOM   1207  CE  MET A  76       4.602  10.050   1.811  1.00 93.68           C  
ATOM   1208  HE1 MET A  76       4.013   9.212   2.186  1.00 93.68           H  
ATOM   1209  HE2 MET A  76       5.281   9.688   1.039  1.00 93.68           H  
ATOM   1210  HE3 MET A  76       5.176  10.478   2.633  1.00 93.68           H  
ATOM   1211  N   LEU A  77       7.047  15.075   1.431  1.00 94.94           N  
ATOM   1212  H   LEU A  77       6.301  15.618   1.020  1.00 94.94           H  
ATOM   1213  CA  LEU A  77       7.450  15.408   2.794  1.00 94.94           C  
ATOM   1214  HA  LEU A  77       8.473  15.064   2.947  1.00 94.94           H  
ATOM   1215  C   LEU A  77       6.548  14.711   3.816  1.00 94.94           C  
ATOM   1216  CB  LEU A  77       7.383  16.925   3.032  1.00 94.94           C  
ATOM   1217  HB2 LEU A  77       6.507  17.310   2.511  1.00 94.94           H  
ATOM   1218  HB3 LEU A  77       7.223  17.106   4.095  1.00 94.94           H  
ATOM   1219  O   LEU A  77       5.325  14.687   3.669  1.00 94.94           O  
ATOM   1220  CG  LEU A  77       8.621  17.727   2.608  1.00 94.94           C  
ATOM   1221  HG  LEU A  77       8.891  17.492   1.578  1.00 94.94           H  
ATOM   1222  CD1 LEU A  77       8.270  19.209   2.715  1.00 94.94           C  
ATOM   1223 HD11 LEU A  77       9.157  19.797   2.479  1.00 94.94           H  
ATOM   1224 HD12 LEU A  77       7.935  19.452   3.723  1.00 94.94           H  
ATOM   1225 HD13 LEU A  77       7.487  19.458   1.999  1.00 94.94           H  
ATOM   1226  CD2 LEU A  77       9.823  17.450   3.509  1.00 94.94           C  
ATOM   1227 HD21 LEU A  77      10.626  18.152   3.286  1.00 94.94           H  
ATOM   1228 HD22 LEU A  77       9.536  17.541   4.556  1.00 94.94           H  
ATOM   1229 HD23 LEU A  77      10.200  16.445   3.317  1.00 94.94           H  
ATOM   1230  N   VAL A  78       7.164  14.249   4.899  1.00 96.09           N  
ATOM   1231  H   VAL A  78       8.173  14.304   4.907  1.00 96.09           H  
ATOM   1232  CA  VAL A  78       6.524  13.744   6.113  1.00 96.09           C  
ATOM   1233  HA  VAL A  78       5.442  13.745   5.980  1.00 96.09           H  
ATOM   1234  C   VAL A  78       6.880  14.683   7.263  1.00 96.09           C  
ATOM   1235  CB  VAL A  78       6.977  12.302   6.419  1.00 96.09           C  
ATOM   1236  HB  VAL A  78       8.034  12.305   6.683  1.00 96.09           H  
ATOM   1237  O   VAL A  78       8.055  14.853   7.595  1.00 96.09           O  
ATOM   1238  CG1 VAL A  78       6.195  11.729   7.601  1.00 96.09           C  
ATOM   1239 HG11 VAL A  78       5.129  11.719   7.370  1.00 96.09           H  
ATOM   1240 HG12 VAL A  78       6.369  12.323   8.498  1.00 96.09           H  
ATOM   1241 HG13 VAL A  78       6.530  10.711   7.800  1.00 96.09           H  
ATOM   1242  CG2 VAL A  78       6.795  11.364   5.218  1.00 96.09           C  
ATOM   1243 HG21 VAL A  78       5.768  11.413   4.855  1.00 96.09           H  
ATOM   1244 HG22 VAL A  78       7.475  11.647   4.415  1.00 96.09           H  
ATOM   1245 HG23 VAL A  78       7.018  10.339   5.514  1.00 96.09           H  
ATOM   1246  N   LEU A  79       5.871  15.317   7.863  1.00 95.97           N  
ATOM   1247  H   LEU A  79       4.937  15.174   7.508  1.00 95.97           H  
ATOM   1248  CA  LEU A  79       6.042  16.297   8.934  1.00 95.97           C  
ATOM   1249  HA  LEU A  79       7.103  16.480   9.099  1.00 95.97           H  
ATOM   1250  C   LEU A  79       5.454  15.759  10.241  1.00 95.97           C  
ATOM   1251  CB  LEU A  79       5.391  17.639   8.538  1.00 95.97           C  
ATOM   1252  HB2 LEU A  79       5.651  18.377   9.297  1.00 95.97           H  
ATOM   1253  HB3 LEU A  79       4.309  17.512   8.553  1.00 95.97           H  
ATOM   1254  O   LEU A  79       4.241  15.550  10.345  1.00 95.97           O  
ATOM   1255  CG  LEU A  79       5.778  18.194   7.154  1.00 95.97           C  
ATOM   1256  HG  LEU A  79       5.454  17.503   6.376  1.00 95.97           H  
ATOM   1257  CD1 LEU A  79       5.080  19.535   6.920  1.00 95.97           C  
ATOM   1258 HD11 LEU A  79       4.000  19.398   6.978  1.00 95.97           H  
ATOM   1259 HD12 LEU A  79       5.331  19.907   5.927  1.00 95.97           H  
ATOM   1260 HD13 LEU A  79       5.396  20.262   7.669  1.00 95.97           H  
ATOM   1261  CD2 LEU A  79       7.282  18.416   7.019  1.00 95.97           C  
ATOM   1262 HD21 LEU A  79       7.817  17.476   7.153  1.00 95.97           H  
ATOM   1263 HD22 LEU A  79       7.624  19.140   7.758  1.00 95.97           H  
ATOM   1264 HD23 LEU A  79       7.499  18.777   6.014  1.00 95.97           H  
ATOM   1265  N   LYS A  80       6.302  15.600  11.266  1.00 95.68           N  
ATOM   1266  H   LYS A  80       7.283  15.780  11.104  1.00 95.68           H  
ATOM   1267  CA  LYS A  80       5.850  15.338  12.640  1.00 95.68           C  
ATOM   1268  HA  LYS A  80       5.297  14.399  12.641  1.00 95.68           H  
ATOM   1269  C   LYS A  80       4.917  16.464  13.096  1.00 95.68           C  
ATOM   1270  CB  LYS A  80       7.060  15.220  13.585  1.00 95.68           C  
ATOM   1271  HB2 LYS A  80       7.825  14.602  13.116  1.00 95.68           H  
ATOM   1272  HB3 LYS A  80       7.478  16.214  13.749  1.00 95.68           H  
ATOM   1273  O   LYS A  80       5.151  17.632  12.777  1.00 95.68           O  
ATOM   1274  CG  LYS A  80       6.690  14.588  14.940  1.00 95.68           C  
ATOM   1275  HG2 LYS A  80       6.449  13.538  14.777  1.00 95.68           H  
ATOM   1276  HG3 LYS A  80       5.815  15.079  15.365  1.00 95.68           H  
ATOM   1277  CD  LYS A  80       7.839  14.702  15.953  1.00 95.68           C  
ATOM   1278  HD2 LYS A  80       8.783  14.512  15.442  1.00 95.68           H  
ATOM   1279  HD3 LYS A  80       7.868  15.714  16.356  1.00 95.68           H  
ATOM   1280  CE  LYS A  80       7.719  13.682  17.093  1.00 95.68           C  
ATOM   1281  HE2 LYS A  80       8.583  13.772  17.751  1.00 95.68           H  
ATOM   1282  HE3 LYS A  80       7.766  12.681  16.663  1.00 95.68           H  
ATOM   1283  NZ  LYS A  80       6.467  13.810  17.877  1.00 95.68           N  
ATOM   1284  HZ1 LYS A  80       5.657  13.760  17.276  1.00 95.68           H  
ATOM   1285  HZ2 LYS A  80       6.442  14.654  18.432  1.00 95.68           H  
ATOM   1286  HZ3 LYS A  80       6.417  13.006  18.486  1.00 95.68           H  
ATOM   1287  N   LYS A  81       3.892  16.128  13.880  1.00 94.75           N  
ATOM   1288  H   LYS A  81       3.773  15.154  14.116  1.00 94.75           H  
ATOM   1289  CA  LYS A  81       3.023  17.128  14.512  1.00 94.75           C  
ATOM   1290  HA  LYS A  81       2.706  17.827  13.739  1.00 94.75           H  
ATOM   1291  C   LYS A  81       3.742  17.962  15.581  1.00 94.75           C  
ATOM   1292  CB  LYS A  81       1.760  16.452  15.060  1.00 94.75           C  
ATOM   1293  HB2 LYS A  81       1.332  15.822  14.281  1.00 94.75           H  
ATOM   1294  HB3 LYS A  81       1.034  17.228  15.306  1.00 94.75           H  
ATOM   1295  O   LYS A  81       4.822  17.615  16.054  1.00 94.75           O  
ATOM   1296  CG  LYS A  81       2.001  15.583  16.300  1.00 94.75           C  
ATOM   1297  HG2 LYS A  81       2.445  16.176  17.099  1.00 94.75           H  
ATOM   1298  HG3 LYS A  81       2.677  14.763  16.058  1.00 94.75           H  
ATOM   1299  CD  LYS A  81       0.661  15.018  16.768  1.00 94.75           C  
ATOM   1300  HD2 LYS A  81       0.337  14.250  16.065  1.00 94.75           H  
ATOM   1301  HD3 LYS A  81      -0.091  15.806  16.803  1.00 94.75           H  
ATOM   1302  CE  LYS A  81       0.795  14.428  18.166  1.00 94.75           C  
ATOM   1303  HE2 LYS A  81       0.890  15.234  18.893  1.00 94.75           H  
ATOM   1304  HE3 LYS A  81       1.695  13.816  18.236  1.00 94.75           H  
ATOM   1305  NZ  LYS A  81      -0.390  13.610  18.460  1.00 94.75           N  
ATOM   1306  HZ1 LYS A  81      -0.303  13.201  19.380  1.00 94.75           H  
ATOM   1307  HZ2 LYS A  81      -1.218  14.189  18.480  1.00 94.75           H  
ATOM   1308  HZ3 LYS A  81      -0.520  12.872  17.783  1.00 94.75           H  
ATOM   1309  N   GLU A  82       3.080  19.045  15.972  1.00 90.89           N  
ATOM   1310  H   GLU A  82       2.262  19.274  15.426  1.00 90.89           H  
ATOM   1311  CA  GLU A  82       3.390  19.972  17.068  1.00 90.89           C  
ATOM   1312  HA  GLU A  82       2.597  20.719  17.030  1.00 90.89           H  
ATOM   1313  C   GLU A  82       4.674  20.808  16.932  1.00 90.89           C  
ATOM   1314  CB  GLU A  82       3.239  19.286  18.434  1.00 90.89           C  
ATOM   1315  HB2 GLU A  82       3.462  20.005  19.223  1.00 90.89           H  
ATOM   1316  HB3 GLU A  82       3.945  18.460  18.511  1.00 90.89           H  
ATOM   1317  O   GLU A  82       5.039  21.529  17.867  1.00 90.89           O  
ATOM   1318  CG  GLU A  82       1.809  18.778  18.651  1.00 90.89           C  
ATOM   1319  HG2 GLU A  82       1.540  18.047  17.888  1.00 90.89           H  
ATOM   1320  HG3 GLU A  82       1.110  19.610  18.563  1.00 90.89           H  
ATOM   1321  CD  GLU A  82       1.685  18.148  20.029  1.00 90.89           C  
ATOM   1322  OE1 GLU A  82       1.106  18.813  20.918  1.00 90.89           O  
ATOM   1323  OE2 GLU A  82       2.181  17.013  20.179  1.00 90.89           O  
ATOM   1324  N   GLN A  83       5.300  20.802  15.752  1.00 91.30           N  
ATOM   1325  H   GLN A  83       4.924  20.203  15.031  1.00 91.30           H  
ATOM   1326  CA  GLN A  83       6.416  21.686  15.401  1.00 91.30           C  
ATOM   1327  HA  GLN A  83       6.918  21.974  16.325  1.00 91.30           H  
ATOM   1328  C   GLN A  83       5.958  22.987  14.718  1.00 91.30           C  
ATOM   1329  CB  GLN A  83       7.455  20.923  14.560  1.00 91.30           C  
ATOM   1330  HB2 GLN A  83       7.720  19.999  15.074  1.00 91.30           H  
ATOM   1331  HB3 GLN A  83       8.355  21.531  14.477  1.00 91.30           H  
ATOM   1332  O   GLN A  83       4.832  23.107  14.232  1.00 91.30           O  
ATOM   1333  CG  GLN A  83       6.955  20.587  13.148  1.00 91.30           C  
ATOM   1334  HG2 GLN A  83       6.039  20.002  13.229  1.00 91.30           H  
ATOM   1335  HG3 GLN A  83       6.722  21.503  12.604  1.00 91.30           H  
ATOM   1336  CD  GLN A  83       7.984  19.803  12.343  1.00 91.30           C  
ATOM   1337  NE2 GLN A  83       7.575  18.701  11.764  1.00 91.30           N  
ATOM   1338 HE21 GLN A  83       6.640  18.363  11.943  1.00 91.30           H  
ATOM   1339 HE22 GLN A  83       8.265  18.116  11.314  1.00 91.30           H  
ATOM   1340  OE1 GLN A  83       9.150  20.159  12.246  1.00 91.30           O  
ATOM   1341  N   VAL A  84       6.871  23.955  14.642  1.00 90.66           N  
ATOM   1342  H   VAL A  84       7.794  23.766  15.005  1.00 90.66           H  
ATOM   1343  CA  VAL A  84       6.722  25.186  13.856  1.00 90.66           C  
ATOM   1344  HA  VAL A  84       5.732  25.217  13.402  1.00 90.66           H  
ATOM   1345  C   VAL A  84       7.754  25.161  12.732  1.00 90.66           C  
ATOM   1346  CB  VAL A  84       6.876  26.432  14.748  1.00 90.66           C  
ATOM   1347  HB  VAL A  84       7.843  26.403  15.249  1.00 90.66           H  
ATOM   1348  O   VAL A  84       8.931  24.914  12.991  1.00 90.66           O  
ATOM   1349  CG1 VAL A  84       6.781  27.723  13.933  1.00 90.66           C  
ATOM   1350 HG11 VAL A  84       7.613  27.782  13.232  1.00 90.66           H  
ATOM   1351 HG12 VAL A  84       6.837  28.586  14.596  1.00 90.66           H  
ATOM   1352 HG13 VAL A  84       5.838  27.741  13.388  1.00 90.66           H  
ATOM   1353  CG2 VAL A  84       5.771  26.495  15.812  1.00 90.66           C  
ATOM   1354 HG21 VAL A  84       5.916  27.373  16.441  1.00 90.66           H  
ATOM   1355 HG22 VAL A  84       5.808  25.610  16.447  1.00 90.66           H  
ATOM   1356 HG23 VAL A  84       4.795  26.556  15.331  1.00 90.66           H  
ATOM   1357  N   VAL A  85       7.312  25.417  11.501  1.00 93.41           N  
ATOM   1358  H   VAL A  85       6.329  25.608  11.373  1.00 93.41           H  
ATOM   1359  CA  VAL A  85       8.149  25.405  10.295  1.00 93.41           C  
ATOM   1360  HA  VAL A  85       9.185  25.268  10.608  1.00 93.41           H  
ATOM   1361  C   VAL A  85       8.095  26.737   9.547  1.00 93.41           C  
ATOM   1362  CB  VAL A  85       7.815  24.227   9.351  1.00 93.41           C  
ATOM   1363  HB  VAL A  85       8.522  24.246   8.521  1.00 93.41           H  
ATOM   1364  O   VAL A  85       7.129  27.498   9.633  1.00 93.41           O  
ATOM   1365  CG1 VAL A  85       7.970  22.876  10.055  1.00 93.41           C  
ATOM   1366 HG11 VAL A  85       7.884  22.066   9.330  1.00 93.41           H  
ATOM   1367 HG12 VAL A  85       7.196  22.760  10.814  1.00 93.41           H  
ATOM   1368 HG13 VAL A  85       8.950  22.817  10.528  1.00 93.41           H  
ATOM   1369  CG2 VAL A  85       6.399  24.304   8.764  1.00 93.41           C  
ATOM   1370 HG21 VAL A  85       6.205  23.435   8.136  1.00 93.41           H  
ATOM   1371 HG22 VAL A  85       6.304  25.199   8.150  1.00 93.41           H  
ATOM   1372 HG23 VAL A  85       5.656  24.325   9.562  1.00 93.41           H  
ATOM   1373  N   ASN A  86       9.133  27.006   8.769  1.00 92.19           N  
ATOM   1374  H   ASN A  86       9.890  26.337   8.763  1.00 92.19           H  
ATOM   1375  CA  ASN A  86       9.137  27.998   7.705  1.00 92.19           C  
ATOM   1376  HA  ASN A  86       8.235  28.607   7.765  1.00 92.19           H  
ATOM   1377  C   ASN A  86       9.126  27.239   6.376  1.00 92.19           C  
ATOM   1378  CB  ASN A  86      10.363  28.912   7.838  1.00 92.19           C  
ATOM   1379  HB2 ASN A  86      11.255  28.347   7.565  1.00 92.19           H  
ATOM   1380  HB3 ASN A  86      10.267  29.746   7.142  1.00 92.19           H  
ATOM   1381  O   ASN A  86       9.864  26.269   6.228  1.00 92.19           O  
ATOM   1382  CG  ASN A  86      10.538  29.459   9.241  1.00 92.19           C  
ATOM   1383  ND2 ASN A  86      11.453  28.904  10.001  1.00 92.19           N  
ATOM   1384 HD21 ASN A  86      11.953  28.094   9.662  1.00 92.19           H  
ATOM   1385 HD22 ASN A  86      11.517  29.192  10.967  1.00 92.19           H  
ATOM   1386  OD1 ASN A  86       9.856  30.385   9.660  1.00 92.19           O  
ATOM   1387  N   VAL A  87       8.306  27.674   5.424  1.00 89.87           N  
ATOM   1388  H   VAL A  87       7.766  28.510   5.597  1.00 89.87           H  
ATOM   1389  CA  VAL A  87       8.211  27.079   4.086  1.00 89.87           C  
ATOM   1390  HA  VAL A  87       8.956  26.292   3.977  1.00 89.87           H  
ATOM   1391  C   VAL A  87       8.507  28.166   3.067  1.00 89.87           C  
ATOM   1392  CB  VAL A  87       6.823  26.459   3.817  1.00 89.87           C  
ATOM   1393  HB  VAL A  87       6.080  27.254   3.751  1.00 89.87           H  
ATOM   1394  O   VAL A  87       7.871  29.217   3.095  1.00 89.87           O  
ATOM   1395  CG1 VAL A  87       6.830  25.682   2.494  1.00 89.87           C  
ATOM   1396 HG11 VAL A  87       5.852  25.233   2.318  1.00 89.87           H  
ATOM   1397 HG12 VAL A  87       7.585  24.897   2.521  1.00 89.87           H  
ATOM   1398 HG13 VAL A  87       7.046  26.352   1.662  1.00 89.87           H  
ATOM   1399  CG2 VAL A  87       6.379  25.494   4.923  1.00 89.87           C  
ATOM   1400 HG21 VAL A  87       5.410  25.064   4.670  1.00 89.87           H  
ATOM   1401 HG22 VAL A  87       6.283  26.024   5.870  1.00 89.87           H  
ATOM   1402 HG23 VAL A  87       7.108  24.690   5.025  1.00 89.87           H  
ATOM   1403  N   THR A  88       9.451  27.914   2.171  1.00 87.23           N  
ATOM   1404  H   THR A  88       9.934  27.029   2.227  1.00 87.23           H  
ATOM   1405  CA  THR A  88       9.706  28.725   0.983  1.00 87.23           C  
ATOM   1406  HA  THR A  88       9.076  29.615   0.993  1.00 87.23           H  
ATOM   1407  C   THR A  88       9.340  27.897  -0.238  1.00 87.23           C  
ATOM   1408  CB  THR A  88      11.163  29.190   0.921  1.00 87.23           C  
ATOM   1409  HB  THR A  88      11.825  28.323   0.935  1.00 87.23           H  
ATOM   1410  O   THR A  88       9.938  26.849  -0.477  1.00 87.23           O  
ATOM   1411  CG2 THR A  88      11.452  30.027  -0.316  1.00 87.23           C  
ATOM   1412 HG21 THR A  88      11.369  29.407  -1.208  1.00 87.23           H  
ATOM   1413 HG22 THR A  88      10.737  30.848  -0.384  1.00 87.23           H  
ATOM   1414 HG23 THR A  88      12.466  30.425  -0.272  1.00 87.23           H  
ATOM   1415  OG1 THR A  88      11.477  30.023   2.018  1.00 87.23           O  
ATOM   1416  HG1 THR A  88      12.437  30.048   2.039  1.00 87.23           H  
ATOM   1417  N   LEU A  89       8.344  28.373  -0.978  1.00 83.19           N  
ATOM   1418  H   LEU A  89       7.940  29.262  -0.722  1.00 83.19           H  
ATOM   1419  CA  LEU A  89       7.909  27.817  -2.255  1.00 83.19           C  
ATOM   1420  HA  LEU A  89       8.174  26.761  -2.321  1.00 83.19           H  
ATOM   1421  C   LEU A  89       8.627  28.554  -3.388  1.00 83.19           C  
ATOM   1422  CB  LEU A  89       6.379  27.969  -2.371  1.00 83.19           C  
ATOM   1423  HB2 LEU A  89       6.056  27.512  -3.307  1.00 83.19           H  
ATOM   1424  HB3 LEU A  89       6.146  29.031  -2.432  1.00 83.19           H  
ATOM   1425  O   LEU A  89       8.866  29.757  -3.265  1.00 83.19           O  
ATOM   1426  CG  LEU A  89       5.563  27.364  -1.212  1.00 83.19           C  
ATOM   1427  HG  LEU A  89       5.825  27.869  -0.282  1.00 83.19           H  
ATOM   1428  CD1 LEU A  89       4.070  27.576  -1.450  1.00 83.19           C  
ATOM   1429 HD11 LEU A  89       3.492  27.167  -0.621  1.00 83.19           H  
ATOM   1430 HD12 LEU A  89       3.858  28.641  -1.544  1.00 83.19           H  
ATOM   1431 HD13 LEU A  89       3.768  27.086  -2.376  1.00 83.19           H  
ATOM   1432  CD2 LEU A  89       5.805  25.867  -1.031  1.00 83.19           C  
ATOM   1433 HD21 LEU A  89       5.520  25.342  -1.943  1.00 83.19           H  
ATOM   1434 HD22 LEU A  89       6.860  25.685  -0.825  1.00 83.19           H  
ATOM   1435 HD23 LEU A  89       5.206  25.489  -0.203  1.00 83.19           H  
ATOM   1436  N   GLU A  90       8.957  27.854  -4.467  1.00 83.22           N  
ATOM   1437  H   GLU A  90       8.800  26.856  -4.468  1.00 83.22           H  
ATOM   1438  CA  GLU A  90       9.506  28.419  -5.697  1.00 83.22           C  
ATOM   1439  HA  GLU A  90       9.206  29.464  -5.774  1.00 83.22           H  
ATOM   1440  C   GLU A  90       8.920  27.671  -6.906  1.00 83.22           C  
ATOM   1441  CB  GLU A  90      11.049  28.362  -5.644  1.00 83.22           C  
ATOM   1442  HB2 GLU A  90      11.386  27.329  -5.560  1.00 83.22           H  
ATOM   1443  HB3 GLU A  90      11.376  28.906  -4.758  1.00 83.22           H  
ATOM   1444  O   GLU A  90       9.157  26.476  -7.077  1.00 83.22           O  
ATOM   1445  CG  GLU A  90      11.674  29.017  -6.883  1.00 83.22           C  
ATOM   1446  HG2 GLU A  90      11.203  29.996  -6.968  1.00 83.22           H  
ATOM   1447  HG3 GLU A  90      11.423  28.428  -7.765  1.00 83.22           H  
ATOM   1448  CD  GLU A  90      13.199  29.222  -6.833  1.00 83.22           C  
ATOM   1449  OE1 GLU A  90      13.741  29.727  -7.850  1.00 83.22           O  
ATOM   1450  OE2 GLU A  90      13.816  28.962  -5.770  1.00 83.22           O  
ATOM   1451  N   GLU A  91       8.147  28.375  -7.737  1.00 79.12           N  
ATOM   1452  H   GLU A  91       7.931  29.334  -7.505  1.00 79.12           H  
ATOM   1453  CA  GLU A  91       7.590  27.850  -8.995  1.00 79.12           C  
ATOM   1454  HA  GLU A  91       6.856  27.073  -8.776  1.00 79.12           H  
ATOM   1455  C   GLU A  91       8.693  27.254  -9.895  1.00 79.12           C  
ATOM   1456  CB  GLU A  91       6.910  28.997  -9.771  1.00 79.12           C  
ATOM   1457  HB2 GLU A  91       7.675  29.754  -9.940  1.00 79.12           H  
ATOM   1458  HB3 GLU A  91       6.593  28.621 -10.744  1.00 79.12           H  
ATOM   1459  O   GLU A  91       9.806  27.777  -9.954  1.00 79.12           O  
ATOM   1460  CG  GLU A  91       5.692  29.668  -9.094  1.00 79.12           C  
ATOM   1461  HG2 GLU A  91       5.923  29.841  -8.043  1.00 79.12           H  
ATOM   1462  HG3 GLU A  91       4.841  28.988  -9.146  1.00 79.12           H  
ATOM   1463  CD  GLU A  91       5.324  31.028  -9.738  1.00 79.12           C  
ATOM   1464  OE1 GLU A  91       4.491  31.775  -9.171  1.00 79.12           O  
ATOM   1465  OE2 GLU A  91       5.959  31.407 -10.751  1.00 79.12           O  
ATOM   1466  N   VAL A  92       8.388  26.222 -10.683  1.00 78.77           N  
ATOM   1467  H   VAL A  92       7.464  25.819 -10.619  1.00 78.77           H  
ATOM   1468  CA  VAL A  92       9.266  25.754 -11.769  1.00 78.77           C  
ATOM   1469  HA  VAL A  92      10.134  26.411 -11.830  1.00 78.77           H  
ATOM   1470  C   VAL A  92       8.524  25.898 -13.093  1.00 78.77           C  
ATOM   1471  CB  VAL A  92       9.822  24.342 -11.502  1.00 78.77           C  
ATOM   1472  HB  VAL A  92       9.004  23.658 -11.279  1.00 78.77           H  
ATOM   1473  O   VAL A  92       7.385  25.470 -13.241  1.00 78.77           O  
ATOM   1474  CG1 VAL A  92      10.610  23.814 -12.710  1.00 78.77           C  
ATOM   1475 HG11 VAL A  92      11.394  24.515 -12.997  1.00 78.77           H  
ATOM   1476 HG12 VAL A  92      11.056  22.853 -12.452  1.00 78.77           H  
ATOM   1477 HG13 VAL A  92       9.930  23.644 -13.544  1.00 78.77           H  
ATOM   1478  CG2 VAL A  92      10.796  24.393 -10.313  1.00 78.77           C  
ATOM   1479 HG21 VAL A  92      11.156  23.387 -10.100  1.00 78.77           H  
ATOM   1480 HG22 VAL A  92      10.289  24.771  -9.425  1.00 78.77           H  
ATOM   1481 HG23 VAL A  92      11.638  25.047 -10.539  1.00 78.77           H  
ATOM   1482  N   ASN A  93       9.148  26.584 -14.055  1.00 76.83           N  
ATOM   1483  H   ASN A  93      10.097  26.880 -13.876  1.00 76.83           H  
ATOM   1484  CA  ASN A  93       8.542  26.963 -15.342  1.00 76.83           C  
ATOM   1485  HA  ASN A  93       9.221  27.676 -15.809  1.00 76.83           H  
ATOM   1486  C   ASN A  93       7.196  27.724 -15.233  1.00 76.83           C  
ATOM   1487  CB  ASN A  93       8.491  25.734 -16.269  1.00 76.83           C  
ATOM   1488  HB2 ASN A  93       7.809  24.996 -15.847  1.00 76.83           H  
ATOM   1489  HB3 ASN A  93       8.102  26.026 -17.245  1.00 76.83           H  
ATOM   1490  O   ASN A  93       6.427  27.736 -16.190  1.00 76.83           O  
ATOM   1491  CG  ASN A  93       9.857  25.112 -16.484  1.00 76.83           C  
ATOM   1492  ND2 ASN A  93       9.966  23.809 -16.380  1.00 76.83           N  
ATOM   1493 HD21 ASN A  93       9.167  23.260 -16.094  1.00 76.83           H  
ATOM   1494 HD22 ASN A  93      10.893  23.417 -16.464  1.00 76.83           H  
ATOM   1495  OD1 ASN A  93      10.846  25.787 -16.727  1.00 76.83           O  
ATOM   1496  N   GLY A  94       6.927  28.385 -14.099  1.00 73.69           N  
ATOM   1497  H   GLY A  94       7.585  28.316 -13.335  1.00 73.69           H  
ATOM   1498  CA  GLY A  94       5.664  29.091 -13.837  1.00 73.69           C  
ATOM   1499  HA2 GLY A  94       5.844  29.868 -13.095  1.00 73.69           H  
ATOM   1500  HA3 GLY A  94       5.311  29.568 -14.751  1.00 73.69           H  
ATOM   1501  C   GLY A  94       4.534  28.203 -13.301  1.00 73.69           C  
ATOM   1502  O   GLY A  94       3.372  28.590 -13.392  1.00 73.69           O  
ATOM   1503  N   HIS A  95       4.868  27.024 -12.767  1.00 76.86           N  
ATOM   1504  H   HIS A  95       5.831  26.723 -12.799  1.00 76.86           H  
ATOM   1505  CA  HIS A  95       3.937  26.116 -12.102  1.00 76.86           C  
ATOM   1506  HA  HIS A  95       2.968  26.600 -11.983  1.00 76.86           H  
ATOM   1507  C   HIS A  95       4.426  25.729 -10.705  1.00 76.86           C  
ATOM   1508  CB  HIS A  95       3.761  24.851 -12.957  1.00 76.86           C  
ATOM   1509  HB2 HIS A  95       4.739  24.428 -13.188  1.00 76.86           H  
ATOM   1510  HB3 HIS A  95       3.210  24.110 -12.378  1.00 76.86           H  
ATOM   1511  O   HIS A  95       5.621  25.506 -10.489  1.00 76.86           O  
ATOM   1512  CG  HIS A  95       2.999  25.094 -14.233  1.00 76.86           C  
ATOM   1513  CD2 HIS A  95       3.465  24.982 -15.515  1.00 76.86           C  
ATOM   1514  HD2 HIS A  95       4.470  24.704 -15.798  1.00 76.86           H  
ATOM   1515  ND1 HIS A  95       1.686  25.488 -14.309  1.00 76.86           N  
ATOM   1516  HD1 HIS A  95       1.111  25.750 -13.521  1.00 76.86           H  
ATOM   1517  CE1 HIS A  95       1.366  25.608 -15.607  1.00 76.86           C  
ATOM   1518  HE1 HIS A  95       0.406  25.937 -15.977  1.00 76.86           H  
ATOM   1519  NE2 HIS A  95       2.413  25.296 -16.387  1.00 76.86           N  
ATOM   1520  N   MET A  96       3.488  25.565  -9.778  1.00 79.24           N  
ATOM   1521  H   MET A  96       2.570  25.964  -9.919  1.00 79.24           H  
ATOM   1522  CA  MET A  96       3.678  24.812  -8.550  1.00 79.24           C  
ATOM   1523  HA  MET A  96       4.545  24.162  -8.670  1.00 79.24           H  
ATOM   1524  C   MET A  96       2.448  23.921  -8.306  1.00 79.24           C  
ATOM   1525  CB  MET A  96       3.980  25.792  -7.408  1.00 79.24           C  
ATOM   1526  HB2 MET A  96       4.784  26.459  -7.719  1.00 79.24           H  
ATOM   1527  HB3 MET A  96       3.101  26.400  -7.192  1.00 79.24           H  
ATOM   1528  O   MET A  96       1.309  24.370  -8.301  1.00 79.24           O  
ATOM   1529  CG  MET A  96       4.409  25.057  -6.140  1.00 79.24           C  
ATOM   1530  HG2 MET A  96       3.619  25.174  -5.398  1.00 79.24           H  
ATOM   1531  HG3 MET A  96       4.510  23.994  -6.361  1.00 79.24           H  
ATOM   1532  SD  MET A  96       5.969  25.617  -5.410  1.00 79.24           S  
ATOM   1533  CE  MET A  96       6.295  24.170  -4.378  1.00 79.24           C  
ATOM   1534  HE1 MET A  96       5.411  23.936  -3.784  1.00 79.24           H  
ATOM   1535  HE2 MET A  96       7.136  24.379  -3.717  1.00 79.24           H  
ATOM   1536  HE3 MET A  96       6.535  23.317  -5.014  1.00 79.24           H  
ATOM   1537  N   ASP A  97       2.660  22.618  -8.120  1.00 83.22           N  
ATOM   1538  H   ASP A  97       3.613  22.285  -8.086  1.00 83.22           H  
ATOM   1539  CA  ASP A  97       1.578  21.654  -7.890  1.00 83.22           C  
ATOM   1540  HA  ASP A  97       0.657  22.182  -7.645  1.00 83.22           H  
ATOM   1541  C   ASP A  97       1.938  20.782  -6.691  1.00 83.22           C  
ATOM   1542  CB  ASP A  97       1.295  20.834  -9.164  1.00 83.22           C  
ATOM   1543  HB2 ASP A  97       2.213  20.339  -9.481  1.00 83.22           H  
ATOM   1544  HB3 ASP A  97       0.986  21.513  -9.959  1.00 83.22           H  
ATOM   1545  O   ASP A  97       2.826  19.929  -6.762  1.00 83.22           O  
ATOM   1546  CG  ASP A  97       0.198  19.773  -8.972  1.00 83.22           C  
ATOM   1547  OD1 ASP A  97      -0.567  19.827  -7.983  1.00 83.22           O  
ATOM   1548  OD2 ASP A  97       0.139  18.801  -9.760  1.00 83.22           O  
ATOM   1549  N   PHE A  98       1.260  21.011  -5.569  1.00 86.13           N  
ATOM   1550  H   PHE A  98       0.523  21.701  -5.583  1.00 86.13           H  
ATOM   1551  CA  PHE A  98       1.436  20.238  -4.349  1.00 86.13           C  
ATOM   1552  HA  PHE A  98       1.748  19.234  -4.637  1.00 86.13           H  
ATOM   1553  C   PHE A  98       0.129  20.090  -3.581  1.00 86.13           C  
ATOM   1554  CB  PHE A  98       2.532  20.849  -3.462  1.00 86.13           C  
ATOM   1555  HB2 PHE A  98       3.430  20.990  -4.065  1.00 86.13           H  
ATOM   1556  HB3 PHE A  98       2.779  20.139  -2.673  1.00 86.13           H  
ATOM   1557  O   PHE A  98      -0.753  20.947  -3.603  1.00 86.13           O  
ATOM   1558  CG  PHE A  98       2.163  22.177  -2.829  1.00 86.13           C  
ATOM   1559  CD1 PHE A  98       2.342  23.366  -3.557  1.00 86.13           C  
ATOM   1560  HD1 PHE A  98       2.734  23.323  -4.562  1.00 86.13           H  
ATOM   1561  CD2 PHE A  98       1.608  22.228  -1.535  1.00 86.13           C  
ATOM   1562  HD2 PHE A  98       1.447  21.312  -0.986  1.00 86.13           H  
ATOM   1563  CE1 PHE A  98       1.977  24.602  -2.998  1.00 86.13           C  
ATOM   1564  HE1 PHE A  98       2.095  25.507  -3.576  1.00 86.13           H  
ATOM   1565  CE2 PHE A  98       1.240  23.467  -0.977  1.00 86.13           C  
ATOM   1566  HE2 PHE A  98       0.798  23.510   0.008  1.00 86.13           H  
ATOM   1567  CZ  PHE A  98       1.429  24.654  -1.707  1.00 86.13           C  
ATOM   1568  HZ  PHE A  98       1.140  25.609  -1.294  1.00 86.13           H  
ATOM   1569  N   ASP A  99       0.036  18.989  -2.850  1.00 87.61           N  
ATOM   1570  H   ASP A  99       0.799  18.329  -2.890  1.00 87.61           H  
ATOM   1571  CA  ASP A  99      -1.167  18.575  -2.155  1.00 87.61           C  
ATOM   1572  HA  ASP A  99      -1.857  19.419  -2.120  1.00 87.61           H  
ATOM   1573  C   ASP A  99      -0.860  18.192  -0.705  1.00 87.61           C  
ATOM   1574  CB  ASP A  99      -1.819  17.445  -2.957  1.00 87.61           C  
ATOM   1575  HB2 ASP A  99      -1.876  16.544  -2.345  1.00 87.61           H  
ATOM   1576  HB3 ASP A  99      -1.226  17.199  -3.837  1.00 87.61           H  
ATOM   1577  O   ASP A  99       0.219  17.686  -0.395  1.00 87.61           O  
ATOM   1578  CG  ASP A  99      -3.218  17.843  -3.393  1.00 87.61           C  
ATOM   1579  OD1 ASP A  99      -4.026  18.217  -2.511  1.00 87.61           O  
ATOM   1580  OD2 ASP A  99      -3.562  17.672  -4.583  1.00 87.61           O  
ATOM   1581  N   ILE A 100      -1.798  18.471   0.206  1.00 90.63           N  
ATOM   1582  H   ILE A 100      -2.701  18.770  -0.134  1.00 90.63           H  
ATOM   1583  CA  ILE A 100      -1.575  18.374   1.658  1.00 90.63           C  
ATOM   1584  HA  ILE A 100      -0.604  17.910   1.830  1.00 90.63           H  
ATOM   1585  C   ILE A 100      -2.616  17.466   2.304  1.00 90.63           C  
ATOM   1586  CB  ILE A 100      -1.520  19.774   2.319  1.00 90.63           C  
ATOM   1587  HB  ILE A 100      -2.407  20.337   2.028  1.00 90.63           H  
ATOM   1588  O   ILE A 100      -3.816  17.738   2.240  1.00 90.63           O  
ATOM   1589  CG1 ILE A 100      -0.263  20.526   1.825  1.00 90.63           C  
ATOM   1590 HG12 ILE A 100       0.614  19.969   2.153  1.00 90.63           H  
ATOM   1591 HG13 ILE A 100      -0.257  20.545   0.735  1.00 90.63           H  
ATOM   1592  CG2 ILE A 100      -1.496  19.646   3.858  1.00 90.63           C  
ATOM   1593 HG21 ILE A 100      -2.420  19.198   4.224  1.00 90.63           H  
ATOM   1594 HG22 ILE A 100      -1.392  20.617   4.342  1.00 90.63           H  
ATOM   1595 HG23 ILE A 100      -0.658  19.013   4.150  1.00 90.63           H  
ATOM   1596  CD1 ILE A 100      -0.108  21.977   2.293  1.00 90.63           C  
ATOM   1597 HD11 ILE A 100      -0.916  22.583   1.882  1.00 90.63           H  
ATOM   1598 HD12 ILE A 100       0.845  22.361   1.928  1.00 90.63           H  
ATOM   1599 HD13 ILE A 100      -0.094  22.049   3.381  1.00 90.63           H  
ATOM   1600  N   LEU A 101      -2.133  16.440   3.004  1.00 94.37           N  
ATOM   1601  H   LEU A 101      -1.130  16.324   3.032  1.00 94.37           H  
ATOM   1602  CA  LEU A 101      -2.934  15.446   3.704  1.00 94.37           C  
ATOM   1603  HA  LEU A 101      -3.987  15.708   3.597  1.00 94.37           H  
ATOM   1604  C   LEU A 101      -2.598  15.443   5.205  1.00 94.37           C  
ATOM   1605  CB  LEU A 101      -2.725  14.096   2.998  1.00 94.37           C  
ATOM   1606  HB2 LEU A 101      -1.662  13.855   3.009  1.00 94.37           H  
ATOM   1607  HB3 LEU A 101      -3.034  14.201   1.958  1.00 94.37           H  
ATOM   1608  O   LEU A 101      -1.539  14.995   5.640  1.00 94.37           O  
ATOM   1609  CG  LEU A 101      -3.497  12.923   3.608  1.00 94.37           C  
ATOM   1610  HG  LEU A 101      -3.186  12.805   4.646  1.00 94.37           H  
ATOM   1611  CD1 LEU A 101      -5.004  13.163   3.574  1.00 94.37           C  
ATOM   1612 HD11 LEU A 101      -5.283  13.906   4.321  1.00 94.37           H  
ATOM   1613 HD12 LEU A 101      -5.536  12.234   3.782  1.00 94.37           H  
ATOM   1614 HD13 LEU A 101      -5.274  13.521   2.580  1.00 94.37           H  
ATOM   1615  CD2 LEU A 101      -3.179  11.636   2.851  1.00 94.37           C  
ATOM   1616 HD21 LEU A 101      -2.100  11.486   2.811  1.00 94.37           H  
ATOM   1617 HD22 LEU A 101      -3.562  11.694   1.832  1.00 94.37           H  
ATOM   1618 HD23 LEU A 101      -3.628  10.786   3.365  1.00 94.37           H  
ATOM   1619  N   GLU A 102      -3.534  15.965   5.996  1.00 93.04           N  
ATOM   1620  H   GLU A 102      -4.369  16.315   5.550  1.00 93.04           H  
ATOM   1621  CA  GLU A 102      -3.515  15.951   7.464  1.00 93.04           C  
ATOM   1622  HA  GLU A 102      -2.516  16.165   7.843  1.00 93.04           H  
ATOM   1623  C   GLU A 102      -3.968  14.573   7.971  1.00 93.04           C  
ATOM   1624  CB  GLU A 102      -4.502  17.016   7.979  1.00 93.04           C  
ATOM   1625  HB2 GLU A 102      -4.636  16.896   9.054  1.00 93.04           H  
ATOM   1626  HB3 GLU A 102      -5.463  16.827   7.502  1.00 93.04           H  
ATOM   1627  O   GLU A 102      -5.139  14.217   7.803  1.00 93.04           O  
ATOM   1628  CG  GLU A 102      -4.089  18.469   7.696  1.00 93.04           C  
ATOM   1629  HG2 GLU A 102      -3.290  18.752   8.381  1.00 93.04           H  
ATOM   1630  HG3 GLU A 102      -3.703  18.542   6.680  1.00 93.04           H  
ATOM   1631  CD  GLU A 102      -5.262  19.458   7.826  1.00 93.04           C  
ATOM   1632  OE1 GLU A 102      -5.060  20.665   7.553  1.00 93.04           O  
ATOM   1633  OE2 GLU A 102      -6.434  19.072   8.098  1.00 93.04           O  
ATOM   1634  N   ILE A 103      -3.079  13.805   8.605  1.00 95.52           N  
ATOM   1635  H   ILE A 103      -2.140  14.152   8.743  1.00 95.52           H  
ATOM   1636  CA  ILE A 103      -3.407  12.494   9.177  1.00 95.52           C  
ATOM   1637  HA  ILE A 103      -4.168  12.038   8.545  1.00 95.52           H  
ATOM   1638  C   ILE A 103      -3.960  12.677  10.601  1.00 95.52           C  
ATOM   1639  CB  ILE A 103      -2.193  11.534   9.170  1.00 95.52           C  
ATOM   1640  HB  ILE A 103      -1.487  11.867   9.930  1.00 95.52           H  
ATOM   1641  O   ILE A 103      -3.247  13.190  11.469  1.00 95.52           O  
ATOM   1642  CG1 ILE A 103      -1.423  11.483   7.829  1.00 95.52           C  
ATOM   1643 HG12 ILE A 103      -0.962  12.454   7.649  1.00 95.52           H  
ATOM   1644 HG13 ILE A 103      -0.617  10.754   7.908  1.00 95.52           H  
ATOM   1645  CG2 ILE A 103      -2.667  10.121   9.560  1.00 95.52           C  
ATOM   1646 HG21 ILE A 103      -1.833   9.421   9.502  1.00 95.52           H  
ATOM   1647 HG22 ILE A 103      -3.461   9.789   8.891  1.00 95.52           H  
ATOM   1648 HG23 ILE A 103      -3.042  10.118  10.584  1.00 95.52           H  
ATOM   1649  CD1 ILE A 103      -2.265  11.131   6.601  1.00 95.52           C  
ATOM   1650 HD11 ILE A 103      -3.100  11.827   6.523  1.00 95.52           H  
ATOM   1651 HD12 ILE A 103      -2.653  10.116   6.675  1.00 95.52           H  
ATOM   1652 HD13 ILE A 103      -1.647  11.207   5.706  1.00 95.52           H  
ATOM   1653  N   PRO A 104      -5.204  12.245  10.897  1.00 90.98           N  
ATOM   1654  CA  PRO A 104      -5.736  12.296  12.255  1.00 90.98           C  
ATOM   1655  HA  PRO A 104      -5.681  13.325  12.611  1.00 90.98           H  
ATOM   1656  C   PRO A 104      -4.951  11.379  13.201  1.00 90.98           C  
ATOM   1657  CB  PRO A 104      -7.209  11.873  12.152  1.00 90.98           C  
ATOM   1658  HB2 PRO A 104      -7.317  10.814  12.388  1.00 90.98           H  
ATOM   1659  HB3 PRO A 104      -7.844  12.470  12.807  1.00 90.98           H  
ATOM   1660  O   PRO A 104      -4.701  10.219  12.874  1.00 90.98           O  
ATOM   1661  CG  PRO A 104      -7.555  12.094  10.680  1.00 90.98           C  
ATOM   1662  HG2 PRO A 104      -8.352  11.430  10.344  1.00 90.98           H  
ATOM   1663  HG3 PRO A 104      -7.826  13.137  10.518  1.00 90.98           H  
ATOM   1664  CD  PRO A 104      -6.235  11.795   9.974  1.00 90.98           C  
ATOM   1665  HD2 PRO A 104      -6.130  10.723   9.807  1.00 90.98           H  
ATOM   1666  HD3 PRO A 104      -6.205  12.328   9.024  1.00 90.98           H  
ATOM   1667  N   THR A 105      -4.654  11.859  14.410  1.00 92.78           N  
ATOM   1668  H   THR A 105      -4.790  12.846  14.575  1.00 92.78           H  
ATOM   1669  CA  THR A 105      -3.919  11.135  15.468  1.00 92.78           C  
ATOM   1670  HA  THR A 105      -2.880  11.023  15.158  1.00 92.78           H  
ATOM   1671  C   THR A 105      -4.466   9.716  15.732  1.00 92.78           C  
ATOM   1672  CB  THR A 105      -3.937  12.020  16.732  1.00 92.78           C  
ATOM   1673  HB  THR A 105      -4.970  12.252  16.992  1.00 92.78           H  
ATOM   1674  O   THR A 105      -3.698   8.773  15.902  1.00 92.78           O  
ATOM   1675  CG2 THR A 105      -3.251  11.417  17.949  1.00 92.78           C  
ATOM   1676 HG21 THR A 105      -2.251  11.079  17.675  1.00 92.78           H  
ATOM   1677 HG22 THR A 105      -3.824  10.568  18.321  1.00 92.78           H  
ATOM   1678 HG23 THR A 105      -3.178  12.166  18.737  1.00 92.78           H  
ATOM   1679  OG1 THR A 105      -3.262  13.220  16.424  1.00 92.78           O  
ATOM   1680  HG1 THR A 105      -3.616  13.931  16.964  1.00 92.78           H  
ATOM   1681  N   GLN A 106      -5.786   9.514  15.640  1.00 87.61           N  
ATOM   1682  H   GLN A 106      -6.374  10.318  15.469  1.00 87.61           H  
ATOM   1683  CA  GLN A 106      -6.431   8.193  15.750  1.00 87.61           C  
ATOM   1684  HA  GLN A 106      -6.129   7.726  16.687  1.00 87.61           H  
ATOM   1685  C   GLN A 106      -6.052   7.218  14.615  1.00 87.61           C  
ATOM   1686  CB  GLN A 106      -7.954   8.392  15.762  1.00 87.61           C  
ATOM   1687  HB2 GLN A 106      -8.444   7.423  15.669  1.00 87.61           H  
ATOM   1688  HB3 GLN A 106      -8.227   8.991  14.892  1.00 87.61           H  
ATOM   1689  O   GLN A 106      -5.874   6.027  14.864  1.00 87.61           O  
ATOM   1690  CG  GLN A 106      -8.464   9.066  17.049  1.00 87.61           C  
ATOM   1691  HG2 GLN A 106      -7.855   9.939  17.286  1.00 87.61           H  
ATOM   1692  HG3 GLN A 106      -8.375   8.357  17.873  1.00 87.61           H  
ATOM   1693  CD  GLN A 106      -9.912   9.538  16.935  1.00 87.61           C  
ATOM   1694  NE2 GLN A 106     -10.645   9.618  18.022  1.00 87.61           N  
ATOM   1695 HE21 GLN A 106     -10.296   9.301  18.915  1.00 87.61           H  
ATOM   1696 HE22 GLN A 106     -11.602   9.910  17.883  1.00 87.61           H  
ATOM   1697  OE1 GLN A 106     -10.397   9.888  15.874  1.00 87.61           O  
ATOM   1698  N   ARG A 107      -5.893   7.700  13.371  1.00 91.75           N  
ATOM   1699  H   ARG A 107      -5.908   8.702  13.246  1.00 91.75           H  
ATOM   1700  CA  ARG A 107      -5.474   6.864  12.229  1.00 91.75           C  
ATOM   1701  HA  ARG A 107      -6.028   5.926  12.254  1.00 91.75           H  
ATOM   1702  C   ARG A 107      -3.998   6.467  12.335  1.00 91.75           C  
ATOM   1703  CB  ARG A 107      -5.747   7.563  10.883  1.00 91.75           C  
ATOM   1704  HB2 ARG A 107      -5.388   6.918  10.081  1.00 91.75           H  
ATOM   1705  HB3 ARG A 107      -5.160   8.481  10.844  1.00 91.75           H  
ATOM   1706  O   ARG A 107      -3.644   5.384  11.885  1.00 91.75           O  
ATOM   1707  CG  ARG A 107      -7.214   7.919  10.584  1.00 91.75           C  
ATOM   1708  HG2 ARG A 107      -7.603   8.543  11.389  1.00 91.75           H  
ATOM   1709  HG3 ARG A 107      -7.221   8.518   9.673  1.00 91.75           H  
ATOM   1710  CD  ARG A 107      -8.162   6.723  10.374  1.00 91.75           C  
ATOM   1711  HD2 ARG A 107      -8.286   6.191  11.317  1.00 91.75           H  
ATOM   1712  HD3 ARG A 107      -7.734   6.044   9.638  1.00 91.75           H  
ATOM   1713  NE  ARG A 107      -9.473   7.210   9.895  1.00 91.75           N  
ATOM   1714  HE  ARG A 107      -9.531   8.197   9.689  1.00 91.75           H  
ATOM   1715  NH1 ARG A 107     -10.770   5.272   9.874  1.00 91.75           N  
ATOM   1716 HH11 ARG A 107     -11.714   4.932   9.763  1.00 91.75           H  
ATOM   1717 HH12 ARG A 107     -10.003   4.641  10.054  1.00 91.75           H  
ATOM   1718  NH2 ARG A 107     -11.682   7.213   9.426  1.00 91.75           N  
ATOM   1719 HH21 ARG A 107     -11.712   8.214   9.294  1.00 91.75           H  
ATOM   1720 HH22 ARG A 107     -12.539   6.679   9.385  1.00 91.75           H  
ATOM   1721  CZ  ARG A 107     -10.611   6.554   9.737  1.00 91.75           C  
ATOM   1722  N   LEU A 108      -3.158   7.287  12.978  1.00 93.14           N  
ATOM   1723  H   LEU A 108      -3.513   8.172  13.312  1.00 93.14           H  
ATOM   1724  CA  LEU A 108      -1.780   6.904  13.313  1.00 93.14           C  
ATOM   1725  HA  LEU A 108      -1.291   6.517  12.419  1.00 93.14           H  
ATOM   1726  C   LEU A 108      -1.718   5.792  14.363  1.00 93.14           C  
ATOM   1727  CB  LEU A 108      -0.986   8.102  13.837  1.00 93.14           C  
ATOM   1728  HB2 LEU A 108      -0.023   7.734  14.193  1.00 93.14           H  
ATOM   1729  HB3 LEU A 108      -1.508   8.523  14.696  1.00 93.14           H  
ATOM   1730  O   LEU A 108      -0.879   4.910  14.240  1.00 93.14           O  
ATOM   1731  CG  LEU A 108      -0.719   9.214  12.821  1.00 93.14           C  
ATOM   1732  HG  LEU A 108      -1.659   9.616  12.443  1.00 93.14           H  
ATOM   1733  CD1 LEU A 108       0.019  10.304  13.581  1.00 93.14           C  
ATOM   1734 HD11 LEU A 108      -0.633  10.737  14.340  1.00 93.14           H  
ATOM   1735 HD12 LEU A 108       0.320  11.082  12.880  1.00 93.14           H  
ATOM   1736 HD13 LEU A 108       0.908   9.882  14.049  1.00 93.14           H  
ATOM   1737  CD2 LEU A 108       0.157   8.756  11.653  1.00 93.14           C  
ATOM   1738 HD21 LEU A 108       1.089   8.333  12.027  1.00 93.14           H  
ATOM   1739 HD22 LEU A 108       0.387   9.603  11.007  1.00 93.14           H  
ATOM   1740 HD23 LEU A 108      -0.366   8.006  11.059  1.00 93.14           H  
ATOM   1741  N   GLY A 109      -2.611   5.797  15.358  1.00 90.12           N  
ATOM   1742  H   GLY A 109      -3.232   6.588  15.454  1.00 90.12           H  
ATOM   1743  CA  GLY A 109      -2.722   4.689  16.314  1.00 90.12           C  
ATOM   1744  HA2 GLY A 109      -3.504   4.916  17.038  1.00 90.12           H  
ATOM   1745  HA3 GLY A 109      -1.777   4.563  16.843  1.00 90.12           H  
ATOM   1746  C   GLY A 109      -3.069   3.366  15.621  1.00 90.12           C  
ATOM   1747  O   GLY A 109      -2.417   2.354  15.862  1.00 90.12           O  
ATOM   1748  N   ALA A 110      -4.030   3.396  14.690  1.00 87.84           N  
ATOM   1749  H   ALA A 110      -4.548   4.252  14.559  1.00 87.84           H  
ATOM   1750  CA  ALA A 110      -4.389   2.230  13.879  1.00 87.84           C  
ATOM   1751  HA  ALA A 110      -4.605   1.398  14.549  1.00 87.84           H  
ATOM   1752  C   ALA A 110      -3.251   1.769  12.944  1.00 87.84           C  
ATOM   1753  CB  ALA A 110      -5.665   2.560  13.097  1.00 87.84           C  
ATOM   1754  HB1 ALA A 110      -5.989   1.674  12.551  1.00 87.84           H  
ATOM   1755  HB2 ALA A 110      -5.473   3.366  12.389  1.00 87.84           H  
ATOM   1756  HB3 ALA A 110      -6.455   2.858  13.786  1.00 87.84           H  
ATOM   1757  O   ALA A 110      -3.052   0.571  12.775  1.00 87.84           O  
ATOM   1758  N   LEU A 111      -2.480   2.701  12.370  1.00 89.59           N  
ATOM   1759  H   LEU A 111      -2.731   3.673  12.487  1.00 89.59           H  
ATOM   1760  CA  LEU A 111      -1.267   2.386  11.609  1.00 89.59           C  
ATOM   1761  HA  LEU A 111      -1.516   1.663  10.832  1.00 89.59           H  
ATOM   1762  C   LEU A 111      -0.186   1.747  12.492  1.00 89.59           C  
ATOM   1763  CB  LEU A 111      -0.757   3.676  10.941  1.00 89.59           C  
ATOM   1764  HB2 LEU A 111      -1.468   3.979  10.172  1.00 89.59           H  
ATOM   1765  HB3 LEU A 111      -0.719   4.461  11.695  1.00 89.59           H  
ATOM   1766  O   LEU A 111       0.425   0.767  12.082  1.00 89.59           O  
ATOM   1767  CG  LEU A 111       0.650   3.562  10.322  1.00 89.59           C  
ATOM   1768  HG  LEU A 111       1.375   3.274  11.084  1.00 89.59           H  
ATOM   1769  CD1 LEU A 111       0.702   2.559   9.175  1.00 89.59           C  
ATOM   1770 HD11 LEU A 111      -0.036   2.817   8.415  1.00 89.59           H  
ATOM   1771 HD12 LEU A 111       1.701   2.558   8.739  1.00 89.59           H  
ATOM   1772 HD13 LEU A 111       0.493   1.555   9.544  1.00 89.59           H  
ATOM   1773  CD2 LEU A 111       1.071   4.925   9.788  1.00 89.59           C  
ATOM   1774 HD21 LEU A 111       2.087   4.858   9.400  1.00 89.59           H  
ATOM   1775 HD22 LEU A 111       0.392   5.230   8.992  1.00 89.59           H  
ATOM   1776 HD23 LEU A 111       1.049   5.660  10.593  1.00 89.59           H  
ATOM   1777  N   TYR A 112       0.056   2.275  13.695  1.00 86.82           N  
ATOM   1778  H   TYR A 112      -0.460   3.096  13.979  1.00 86.82           H  
ATOM   1779  CA  TYR A 112       1.094   1.763  14.593  1.00 86.82           C  
ATOM   1780  HA  TYR A 112       2.042   1.766  14.056  1.00 86.82           H  
ATOM   1781  C   TYR A 112       0.828   0.309  15.015  1.00 86.82           C  
ATOM   1782  CB  TYR A 112       1.228   2.693  15.806  1.00 86.82           C  
ATOM   1783  HB2 TYR A 112       1.335   3.719  15.454  1.00 86.82           H  
ATOM   1784  HB3 TYR A 112       0.318   2.643  16.403  1.00 86.82           H  
ATOM   1785  O   TYR A 112       1.759  -0.485  15.101  1.00 86.82           O  
ATOM   1786  CG  TYR A 112       2.422   2.362  16.680  1.00 86.82           C  
ATOM   1787  CD1 TYR A 112       2.278   1.492  17.781  1.00 86.82           C  
ATOM   1788  HD1 TYR A 112       1.312   1.069  18.015  1.00 86.82           H  
ATOM   1789  CD2 TYR A 112       3.694   2.869  16.349  1.00 86.82           C  
ATOM   1790  HD2 TYR A 112       3.821   3.500  15.482  1.00 86.82           H  
ATOM   1791  CE1 TYR A 112       3.406   1.120  18.538  1.00 86.82           C  
ATOM   1792  HE1 TYR A 112       3.312   0.421  19.356  1.00 86.82           H  
ATOM   1793  CE2 TYR A 112       4.816   2.523  17.122  1.00 86.82           C  
ATOM   1794  HE2 TYR A 112       5.798   2.894  16.869  1.00 86.82           H  
ATOM   1795  OH  TYR A 112       5.778   1.288  18.917  1.00 86.82           O  
ATOM   1796  HH  TYR A 112       5.667   0.429  19.332  1.00 86.82           H  
ATOM   1797  CZ  TYR A 112       4.676   1.643  18.212  1.00 86.82           C  
ATOM   1798  N   ALA A 113      -0.441  -0.074  15.183  1.00 82.85           N  
ATOM   1799  H   ALA A 113      -1.169   0.623  15.120  1.00 82.85           H  
ATOM   1800  CA  ALA A 113      -0.834  -1.464  15.429  1.00 82.85           C  
ATOM   1801  HA  ALA A 113      -0.272  -1.835  16.286  1.00 82.85           H  
ATOM   1802  C   ALA A 113      -0.532  -2.423  14.252  1.00 82.85           C  
ATOM   1803  CB  ALA A 113      -2.323  -1.472  15.794  1.00 82.85           C  
ATOM   1804  HB1 ALA A 113      -2.626  -2.486  16.053  1.00 82.85           H  
ATOM   1805  HB2 ALA A 113      -2.500  -0.821  16.650  1.00 82.85           H  
ATOM   1806  HB3 ALA A 113      -2.917  -1.129  14.946  1.00 82.85           H  
ATOM   1807  O   ALA A 113      -0.465  -3.633  14.456  1.00 82.85           O  
ATOM   1808  N   LEU A 114      -0.321  -1.906  13.033  1.00 81.70           N  
ATOM   1809  H   LEU A 114      -0.367  -0.903  12.921  1.00 81.70           H  
ATOM   1810  CA  LEU A 114       0.105  -2.691  11.867  1.00 81.70           C  
ATOM   1811  HA  LEU A 114      -0.209  -3.724  12.018  1.00 81.70           H  
ATOM   1812  C   LEU A 114       1.631  -2.755  11.681  1.00 81.70           C  
ATOM   1813  CB  LEU A 114      -0.577  -2.173  10.589  1.00 81.70           C  
ATOM   1814  HB2 LEU A 114      -0.175  -2.736   9.746  1.00 81.70           H  
ATOM   1815  HB3 LEU A 114      -0.306  -1.128  10.442  1.00 81.70           H  
ATOM   1816  O   LEU A 114       2.095  -3.377  10.728  1.00 81.70           O  
ATOM   1817  CG  LEU A 114      -2.107  -2.306  10.541  1.00 81.70           C  
ATOM   1818  HG  LEU A 114      -2.560  -1.688  11.316  1.00 81.70           H  
ATOM   1819  CD1 LEU A 114      -2.571  -1.806   9.174  1.00 81.70           C  
ATOM   1820 HD11 LEU A 114      -2.064  -2.361   8.386  1.00 81.70           H  
ATOM   1821 HD12 LEU A 114      -3.645  -1.960   9.073  1.00 81.70           H  
ATOM   1822 HD13 LEU A 114      -2.332  -0.747   9.073  1.00 81.70           H  
ATOM   1823  CD2 LEU A 114      -2.592  -3.749  10.709  1.00 81.70           C  
ATOM   1824 HD21 LEU A 114      -2.363  -4.103  11.714  1.00 81.70           H  
ATOM   1825 HD22 LEU A 114      -2.106  -4.396   9.979  1.00 81.70           H  
ATOM   1826 HD23 LEU A 114      -3.672  -3.795  10.570  1.00 81.70           H  
ATOM   1827  N   ILE A 115       2.422  -2.125  12.555  1.00 79.62           N  
ATOM   1828  H   ILE A 115       2.001  -1.667  13.351  1.00 79.62           H  
ATOM   1829  CA  ILE A 115       3.884  -2.096  12.435  1.00 79.62           C  
ATOM   1830  HA  ILE A 115       4.131  -2.158  11.375  1.00 79.62           H  
ATOM   1831  C   ILE A 115       4.521  -3.300  13.165  1.00 79.62           C  
ATOM   1832  CB  ILE A 115       4.431  -0.735  12.911  1.00 79.62           C  
ATOM   1833  HB  ILE A 115       3.971  -0.480  13.866  1.00 79.62           H  
ATOM   1834  O   ILE A 115       4.325  -3.445  14.377  1.00 79.62           O  
ATOM   1835  CG1 ILE A 115       4.066   0.354  11.868  1.00 79.62           C  
ATOM   1836 HG12 ILE A 115       2.987   0.348  11.718  1.00 79.62           H  
ATOM   1837 HG13 ILE A 115       4.532   0.109  10.913  1.00 79.62           H  
ATOM   1838  CG2 ILE A 115       5.946  -0.812  13.141  1.00 79.62           C  
ATOM   1839 HG21 ILE A 115       6.300   0.153  13.502  1.00 79.62           H  
ATOM   1840 HG22 ILE A 115       6.191  -1.531  13.923  1.00 79.62           H  
ATOM   1841 HG23 ILE A 115       6.458  -1.098  12.223  1.00 79.62           H  
ATOM   1842  CD1 ILE A 115       4.466   1.786  12.247  1.00 79.62           C  
ATOM   1843 HD11 ILE A 115       5.549   1.903  12.201  1.00 79.62           H  
ATOM   1844 HD12 ILE A 115       4.121   2.018  13.255  1.00 79.62           H  
ATOM   1845 HD13 ILE A 115       4.012   2.484  11.544  1.00 79.62           H  
ATOM   1846  N   PRO A 116       5.344  -4.127  12.485  1.00 69.17           N  
ATOM   1847  CA  PRO A 116       6.052  -5.258  13.088  1.00 69.17           C  
ATOM   1848  HA  PRO A 116       5.307  -6.002  13.371  1.00 69.17           H  
ATOM   1849  C   PRO A 116       6.898  -4.891  14.314  1.00 69.17           C  
ATOM   1850  CB  PRO A 116       6.936  -5.845  11.985  1.00 69.17           C  
ATOM   1851  HB2 PRO A 116       7.049  -6.925  12.084  1.00 69.17           H  
ATOM   1852  HB3 PRO A 116       7.911  -5.358  11.979  1.00 69.17           H  
ATOM   1853  O   PRO A 116       7.679  -3.939  14.311  1.00 69.17           O  
ATOM   1854  CG  PRO A 116       6.189  -5.473  10.713  1.00 69.17           C  
ATOM   1855  HG2 PRO A 116       6.865  -5.394   9.862  1.00 69.17           H  
ATOM   1856  HG3 PRO A 116       5.400  -6.203  10.535  1.00 69.17           H  
ATOM   1857  CD  PRO A 116       5.567  -4.124  11.046  1.00 69.17           C  
ATOM   1858  HD2 PRO A 116       4.634  -4.017  10.492  1.00 69.17           H  
ATOM   1859  HD3 PRO A 116       6.255  -3.319  10.786  1.00 69.17           H  
ATOM   1860  N   ASN A 117       6.792  -5.704  15.366  1.00 62.34           N  
ATOM   1861  H   ASN A 117       6.145  -6.477  15.302  1.00 62.34           H  
ATOM   1862  CA  ASN A 117       7.382  -5.399  16.672  1.00 62.34           C  
ATOM   1863  HA  ASN A 117       7.091  -4.379  16.926  1.00 62.34           H  
ATOM   1864  C   ASN A 117       8.931  -5.422  16.667  1.00 62.34           C  
ATOM   1865  CB  ASN A 117       6.743  -6.348  17.707  1.00 62.34           C  
ATOM   1866  HB2 ASN A 117       7.305  -7.281  17.751  1.00 62.34           H  
ATOM   1867  HB3 ASN A 117       5.719  -6.573  17.408  1.00 62.34           H  
ATOM   1868  O   ASN A 117       9.565  -4.670  17.400  1.00 62.34           O  
ATOM   1869  CG  ASN A 117       6.656  -5.754  19.104  1.00 62.34           C  
ATOM   1870  ND2 ASN A 117       6.005  -6.434  20.018  1.00 62.34           N  
ATOM   1871 HD21 ASN A 117       5.922  -5.972  20.913  1.00 62.34           H  
ATOM   1872 HD22 ASN A 117       5.547  -7.306  19.799  1.00 62.34           H  
ATOM   1873  OD1 ASN A 117       7.132  -4.678  19.402  1.00 62.34           O  
ATOM   1874  N   GLU A 118       9.561  -6.201  15.776  1.00 58.53           N  
ATOM   1875  H   GLU A 118       9.011  -6.804  15.182  1.00 58.53           H  
ATOM   1876  CA  GLU A 118      11.027  -6.196  15.582  1.00 58.53           C  
ATOM   1877  HA  GLU A 118      11.519  -6.392  16.535  1.00 58.53           H  
ATOM   1878  C   GLU A 118      11.577  -4.857  15.061  1.00 58.53           C  
ATOM   1879  CB  GLU A 118      11.440  -7.286  14.582  1.00 58.53           C  
ATOM   1880  HB2 GLU A 118      12.517  -7.208  14.436  1.00 58.53           H  
ATOM   1881  HB3 GLU A 118      10.948  -7.098  13.627  1.00 58.53           H  
ATOM   1882  O   GLU A 118      12.758  -4.548  15.236  1.00 58.53           O  
ATOM   1883  CG  GLU A 118      11.119  -8.713  15.045  1.00 58.53           C  
ATOM   1884  HG2 GLU A 118      10.037  -8.849  15.053  1.00 58.53           H  
ATOM   1885  HG3 GLU A 118      11.482  -8.834  16.065  1.00 58.53           H  
ATOM   1886  CD  GLU A 118      11.766  -9.786  14.149  1.00 58.53           C  
ATOM   1887  OE1 GLU A 118      11.726 -10.964  14.567  1.00 58.53           O  
ATOM   1888  OE2 GLU A 118      12.313  -9.429  13.079  1.00 58.53           O  
ATOM   1889  N   GLN A 119      10.733  -4.045  14.417  1.00 55.19           N  
ATOM   1890  H   GLN A 119       9.770  -4.331  14.305  1.00 55.19           H  
ATOM   1891  CA  GLN A 119      11.097  -2.694  13.993  1.00 55.19           C  
ATOM   1892  HA  GLN A 119      12.156  -2.681  13.736  1.00 55.19           H  
ATOM   1893  C   GLN A 119      10.920  -1.690  15.146  1.00 55.19           C  
ATOM   1894  CB  GLN A 119      10.316  -2.315  12.722  1.00 55.19           C  
ATOM   1895  HB2 GLN A 119      10.664  -1.334  12.397  1.00 55.19           H  
ATOM   1896  HB3 GLN A 119       9.251  -2.248  12.945  1.00 55.19           H  
ATOM   1897  O   GLN A 119      11.684  -0.732  15.241  1.00 55.19           O  
ATOM   1898  CG  GLN A 119      10.543  -3.317  11.573  1.00 55.19           C  
ATOM   1899  HG2 GLN A 119      10.146  -4.294  11.848  1.00 55.19           H  
ATOM   1900  HG3 GLN A 119      11.614  -3.424  11.402  1.00 55.19           H  
ATOM   1901  CD  GLN A 119       9.868  -2.896  10.269  1.00 55.19           C  
ATOM   1902  NE2 GLN A 119      10.609  -2.535   9.244  1.00 55.19           N  
ATOM   1903 HE21 GLN A 119      10.071  -2.205   8.455  1.00 55.19           H  
ATOM   1904 HE22 GLN A 119      11.609  -2.425   9.334  1.00 55.19           H  
ATOM   1905  OE1 GLN A 119       8.659  -2.905  10.132  1.00 55.19           O  
ATOM   1906  N   GLN A 120      10.000  -1.959  16.083  1.00 54.31           N  
ATOM   1907  H   GLN A 120       9.451  -2.800  15.980  1.00 54.31           H  
ATOM   1908  CA  GLN A 120       9.797  -1.154  17.295  1.00 54.31           C  
ATOM   1909  HA  GLN A 120       9.760  -0.104  17.006  1.00 54.31           H  
ATOM   1910  C   GLN A 120      10.965  -1.308  18.289  1.00 54.31           C  
ATOM   1911  CB  GLN A 120       8.452  -1.504  17.968  1.00 54.31           C  
ATOM   1912  HB2 GLN A 120       8.305  -0.816  18.800  1.00 54.31           H  
ATOM   1913  HB3 GLN A 120       8.504  -2.514  18.377  1.00 54.31           H  
ATOM   1914  O   GLN A 120      11.451  -0.316  18.823  1.00 54.31           O  
ATOM   1915  CG  GLN A 120       7.231  -1.413  17.032  1.00 54.31           C  
ATOM   1916  HG2 GLN A 120       7.177  -0.412  16.603  1.00 54.31           H  
ATOM   1917  HG3 GLN A 120       7.349  -2.124  16.213  1.00 54.31           H  
ATOM   1918  CD  GLN A 120       5.901  -1.704  17.733  1.00 54.31           C  
ATOM   1919  NE2 GLN A 120       4.908  -2.212  17.033  1.00 54.31           N  
ATOM   1920 HE21 GLN A 120       4.028  -2.332  17.513  1.00 54.31           H  
ATOM   1921 HE22 GLN A 120       4.988  -2.446  16.053  1.00 54.31           H  
ATOM   1922  OE1 GLN A 120       5.698  -1.436  18.910  1.00 54.31           O  
ATOM   1923  N   THR A 121      11.505  -2.516  18.498  1.00 52.25           N  
ATOM   1924  H   THR A 121      11.085  -3.328  18.068  1.00 52.25           H  
ATOM   1925  CA  THR A 121      12.670  -2.722  19.393  1.00 52.25           C  
ATOM   1926  HA  THR A 121      12.479  -2.169  20.312  1.00 52.25           H  
ATOM   1927  C   THR A 121      13.991  -2.158  18.863  1.00 52.25           C  
ATOM   1928  CB  THR A 121      12.858  -4.196  19.783  1.00 52.25           C  
ATOM   1929  HB  THR A 121      13.873  -4.358  20.145  1.00 52.25           H  
ATOM   1930  O   THR A 121      14.954  -2.065  19.622  1.00 52.25           O  
ATOM   1931  CG2 THR A 121      11.896  -4.606  20.895  1.00 52.25           C  
ATOM   1932 HG21 THR A 121      12.063  -3.980  21.772  1.00 52.25           H  
ATOM   1933 HG22 THR A 121      12.067  -5.647  21.169  1.00 52.25           H  
ATOM   1934 HG23 THR A 121      10.867  -4.483  20.559  1.00 52.25           H  
ATOM   1935  OG1 THR A 121      12.618  -5.045  18.686  1.00 52.25           O  
ATOM   1936  HG1 THR A 121      12.497  -5.935  19.024  1.00 52.25           H  
ATOM   1937  N   LYS A 122      14.044  -1.709  17.601  1.00 51.92           N  
ATOM   1938  H   LYS A 122      13.217  -1.829  17.033  1.00 51.92           H  
ATOM   1939  CA  LYS A 122      15.150  -0.902  17.055  1.00 51.92           C  
ATOM   1940  HA  LYS A 122      16.069  -1.195  17.562  1.00 51.92           H  
ATOM   1941  C   LYS A 122      15.034   0.600  17.348  1.00 51.92           C  
ATOM   1942  CB  LYS A 122      15.320  -1.181  15.552  1.00 51.92           C  
ATOM   1943  HB2 LYS A 122      14.343  -1.233  15.071  1.00 51.92           H  
ATOM   1944  HB3 LYS A 122      15.880  -0.368  15.088  1.00 51.92           H  
ATOM   1945  O   LYS A 122      15.871   1.356  16.857  1.00 51.92           O  
ATOM   1946  CG  LYS A 122      16.099  -2.478  15.313  1.00 51.92           C  
ATOM   1947  HG2 LYS A 122      17.061  -2.419  15.824  1.00 51.92           H  
ATOM   1948  HG3 LYS A 122      15.536  -3.323  15.707  1.00 51.92           H  
ATOM   1949  CD  LYS A 122      16.337  -2.670  13.813  1.00 51.92           C  
ATOM   1950  HD2 LYS A 122      15.373  -2.793  13.321  1.00 51.92           H  
ATOM   1951  HD3 LYS A 122      16.839  -1.791  13.409  1.00 51.92           H  
ATOM   1952  CE  LYS A 122      17.203  -3.909  13.586  1.00 51.92           C  
ATOM   1953  HE2 LYS A 122      16.718  -4.756  14.073  1.00 51.92           H  
ATOM   1954  HE3 LYS A 122      18.169  -3.754  14.067  1.00 51.92           H  
ATOM   1955  NZ  LYS A 122      17.374  -4.183  12.140  1.00 51.92           N  
ATOM   1956  HZ1 LYS A 122      17.803  -3.395  11.676  1.00 51.92           H  
ATOM   1957  HZ2 LYS A 122      17.944  -5.006  12.001  1.00 51.92           H  
ATOM   1958  HZ3 LYS A 122      16.471  -4.354  11.721  1.00 51.92           H  
ATOM   1959  N   MET A 123      14.044   1.041  18.134  1.00 49.48           N  
ATOM   1960  H   MET A 123      13.359   0.379  18.470  1.00 49.48           H  
ATOM   1961  CA  MET A 123      13.922   2.435  18.574  1.00 49.48           C  
ATOM   1962  HA  MET A 123      13.659   3.047  17.711  1.00 49.48           H  
ATOM   1963  C   MET A 123      15.247   2.964  19.137  1.00 49.48           C  
ATOM   1964  CB  MET A 123      12.814   2.585  19.633  1.00 49.48           C  
ATOM   1965  HB2 MET A 123      13.052   3.434  20.273  1.00 49.48           H  
ATOM   1966  HB3 MET A 123      12.772   1.692  20.258  1.00 49.48           H  
ATOM   1967  O   MET A 123      15.741   2.503  20.167  1.00 49.48           O  
ATOM   1968  CG  MET A 123      11.443   2.849  19.000  1.00 49.48           C  
ATOM   1969  HG2 MET A 123      11.479   3.807  18.481  1.00 49.48           H  
ATOM   1970  HG3 MET A 123      11.245   2.081  18.253  1.00 49.48           H  
ATOM   1971  SD  MET A 123      10.045   2.879  20.162  1.00 49.48           S  
ATOM   1972  CE  MET A 123      10.483   4.305  21.193  1.00 49.48           C  
ATOM   1973  HE1 MET A 123       9.678   4.499  21.901  1.00 49.48           H  
ATOM   1974  HE2 MET A 123      11.400   4.095  21.744  1.00 49.48           H  
ATOM   1975  HE3 MET A 123      10.631   5.182  20.563  1.00 49.48           H  
ATOM   1976  N   ALA A 124      15.793   3.980  18.468  1.00 50.54           N  
ATOM   1977  H   ALA A 124      15.360   4.279  17.606  1.00 50.54           H  
ATOM   1978  CA  ALA A 124      16.842   4.812  19.032  1.00 50.54           C  
ATOM   1979  HA  ALA A 124      17.687   4.175  19.294  1.00 50.54           H  
ATOM   1980  C   ALA A 124      16.336   5.499  20.313  1.00 50.54           C  
ATOM   1981  CB  ALA A 124      17.292   5.825  17.971  1.00 50.54           C  
ATOM   1982  HB1 ALA A 124      18.100   6.441  18.365  1.00 50.54           H  
ATOM   1983  HB2 ALA A 124      16.458   6.471  17.698  1.00 50.54           H  
ATOM   1984  HB3 ALA A 124      17.646   5.300  17.084  1.00 50.54           H  
ATOM   1985  O   ALA A 124      15.133   5.705  20.493  1.00 50.54           O  
ATOM   1986  N   VAL A 125      17.257   5.883  21.200  1.00 47.12           N  
ATOM   1987  H   VAL A 125      18.231   5.716  20.992  1.00 47.12           H  
ATOM   1988  CA  VAL A 125      16.909   6.677  22.386  1.00 47.12           C  
ATOM   1989  HA  VAL A 125      16.201   6.100  22.982  1.00 47.12           H  
ATOM   1990  C   VAL A 125      16.266   7.993  21.920  1.00 47.12           C  
ATOM   1991  CB  VAL A 125      18.141   6.965  23.265  1.00 47.12           C  
ATOM   1992  HB  VAL A 125      18.878   7.523  22.688  1.00 47.12           H  
ATOM   1993  O   VAL A 125      16.922   8.714  21.156  1.00 47.12           O  
ATOM   1994  CG1 VAL A 125      17.764   7.786  24.507  1.00 47.12           C  
ATOM   1995 HG11 VAL A 125      18.645   7.936  25.131  1.00 47.12           H  
ATOM   1996 HG12 VAL A 125      17.391   8.767  24.214  1.00 47.12           H  
ATOM   1997 HG13 VAL A 125      16.999   7.267  25.084  1.00 47.12           H  
ATOM   1998  CG2 VAL A 125      18.792   5.662  23.749  1.00 47.12           C  
ATOM   1999 HG21 VAL A 125      19.643   5.889  24.391  1.00 47.12           H  
ATOM   2000 HG22 VAL A 125      19.152   5.079  22.901  1.00 47.12           H  
ATOM   2001 HG23 VAL A 125      18.070   5.067  24.308  1.00 47.12           H  
ATOM   2002  N   PRO A 126      15.040   8.338  22.372  1.00 49.71           N  
ATOM   2003  CA  PRO A 126      14.381   9.584  21.996  1.00 49.71           C  
ATOM   2004  HA  PRO A 126      14.185   9.560  20.924  1.00 49.71           H  
ATOM   2005  C   PRO A 126      15.270  10.778  22.333  1.00 49.71           C  
ATOM   2006  CB  PRO A 126      13.041   9.610  22.740  1.00 49.71           C  
ATOM   2007  HB2 PRO A 126      13.142  10.092  23.712  1.00 49.71           H  
ATOM   2008  HB3 PRO A 126      12.266  10.099  22.150  1.00 49.71           H  
ATOM   2009  O   PRO A 126      15.490  11.124  23.494  1.00 49.71           O  
ATOM   2010  CG  PRO A 126      12.742   8.129  22.946  1.00 49.71           C  
ATOM   2011  HG2 PRO A 126      12.090   7.961  23.804  1.00 49.71           H  
ATOM   2012  HG3 PRO A 126      12.300   7.712  22.041  1.00 49.71           H  
ATOM   2013  CD  PRO A 126      14.127   7.523  23.160  1.00 49.71           C  
ATOM   2014  HD2 PRO A 126      14.402   7.585  24.213  1.00 49.71           H  
ATOM   2015  HD3 PRO A 126      14.121   6.485  22.826  1.00 49.71           H  
ATOM   2016  N   THR A 127      15.837  11.380  21.295  1.00 49.75           N  
ATOM   2017  H   THR A 127      15.581  11.053  20.374  1.00 49.75           H  
ATOM   2018  CA  THR A 127      16.795  12.476  21.415  1.00 49.75           C  
ATOM   2019  HA  THR A 127      17.178  12.526  22.434  1.00 49.75           H  
ATOM   2020  C   THR A 127      16.045  13.764  21.100  1.00 49.75           C  
ATOM   2021  CB  THR A 127      17.981  12.239  20.465  1.00 49.75           C  
ATOM   2022  HB  THR A 127      17.629  12.247  19.433  1.00 49.75           H  
ATOM   2023  O   THR A 127      15.365  13.828  20.084  1.00 49.75           O  
ATOM   2024  CG2 THR A 127      19.086  13.283  20.634  1.00 49.75           C  
ATOM   2025 HG21 THR A 127      18.707  14.275  20.388  1.00 49.75           H  
ATOM   2026 HG22 THR A 127      19.907  13.041  19.959  1.00 49.75           H  
ATOM   2027 HG23 THR A 127      19.449  13.272  21.661  1.00 49.75           H  
ATOM   2028  OG1 THR A 127      18.599  11.000  20.732  1.00 49.75           O  
ATOM   2029  HG1 THR A 127      17.932  10.311  20.765  1.00 49.75           H  
ATOM   2030  N   GLU A 128      16.166  14.834  21.896  1.00 53.50           N  
ATOM   2031  H   GLU A 128      16.639  14.739  22.784  1.00 53.50           H  
ATOM   2032  CA  GLU A 128      15.423  16.088  21.617  1.00 53.50           C  
ATOM   2033  HA  GLU A 128      14.353  15.887  21.672  1.00 53.50           H  
ATOM   2034  C   GLU A 128      15.703  16.669  20.214  1.00 53.50           C  
ATOM   2035  CB  GLU A 128      15.775  17.160  22.653  1.00 53.50           C  
ATOM   2036  HB2 GLU A 128      15.397  18.116  22.290  1.00 53.50           H  
ATOM   2037  HB3 GLU A 128      16.859  17.236  22.740  1.00 53.50           H  
ATOM   2038  O   GLU A 128      14.839  17.320  19.610  1.00 53.50           O  
ATOM   2039  CG  GLU A 128      15.152  16.909  24.029  1.00 53.50           C  
ATOM   2040  HG2 GLU A 128      14.093  16.686  23.905  1.00 53.50           H  
ATOM   2041  HG3 GLU A 128      15.636  16.051  24.496  1.00 53.50           H  
ATOM   2042  CD  GLU A 128      15.331  18.161  24.895  1.00 53.50           C  
ATOM   2043  OE1 GLU A 128      14.299  18.766  25.261  1.00 53.50           O  
ATOM   2044  OE2 GLU A 128      16.506  18.537  25.112  1.00 53.50           O  
ATOM   2045  N   LYS A 129      16.905  16.374  19.698  1.00 61.46           N  
ATOM   2046  H   LYS A 129      17.493  15.806  20.291  1.00 61.46           H  
ATOM   2047  CA  LYS A 129      17.406  16.679  18.350  1.00 61.46           C  
ATOM   2048  HA  LYS A 129      17.011  17.649  18.046  1.00 61.46           H  
ATOM   2049  C   LYS A 129      16.947  15.697  17.258  1.00 61.46           C  
ATOM   2050  CB  LYS A 129      18.944  16.758  18.364  1.00 61.46           C  
ATOM   2051  HB2 LYS A 129      19.350  15.782  18.630  1.00 61.46           H  
ATOM   2052  HB3 LYS A 129      19.289  16.998  17.358  1.00 61.46           H  
ATOM   2053  O   LYS A 129      17.462  15.780  16.149  1.00 61.46           O  
ATOM   2054  CG  LYS A 129      19.506  17.821  19.315  1.00 61.46           C  
ATOM   2055  HG2 LYS A 129      19.090  18.794  19.053  1.00 61.46           H  
ATOM   2056  HG3 LYS A 129      19.241  17.582  20.344  1.00 61.46           H  
ATOM   2057  CD  LYS A 129      21.032  17.864  19.180  1.00 61.46           C  
ATOM   2058  HD2 LYS A 129      21.440  16.891  19.454  1.00 61.46           H  
ATOM   2059  HD3 LYS A 129      21.294  18.080  18.144  1.00 61.46           H  
ATOM   2060  CE  LYS A 129      21.612  18.946  20.093  1.00 61.46           C  
ATOM   2061  HE2 LYS A 129      21.180  19.906  19.810  1.00 61.46           H  
ATOM   2062  HE3 LYS A 129      21.309  18.733  21.118  1.00 61.46           H  
ATOM   2063  NZ  LYS A 129      23.091  18.991  19.990  1.00 61.46           N  
ATOM   2064  HZ1 LYS A 129      23.372  19.186  19.040  1.00 61.46           H  
ATOM   2065  HZ2 LYS A 129      23.484  18.102  20.263  1.00 61.46           H  
ATOM   2066  HZ3 LYS A 129      23.466  19.707  20.597  1.00 61.46           H  
ATOM   2067  N   ALA A 130      16.031  14.771  17.544  1.00 70.83           N  
ATOM   2068  H   ALA A 130      15.667  14.699  18.483  1.00 70.83           H  
ATOM   2069  CA  ALA A 130      15.441  13.906  16.528  1.00 70.83           C  
ATOM   2070  HA  ALA A 130      16.232  13.299  16.086  1.00 70.83           H  
ATOM   2071  C   ALA A 130      14.808  14.763  15.423  1.00 70.83           C  
ATOM   2072  CB  ALA A 130      14.416  12.962  17.171  1.00 70.83           C  
ATOM   2073  HB1 ALA A 130      14.907  12.314  17.897  1.00 70.83           H  
ATOM   2074  HB2 ALA A 130      13.635  13.533  17.673  1.00 70.83           H  
ATOM   2075  HB3 ALA A 130      13.960  12.334  16.406  1.00 70.83           H  
ATOM   2076  O   ALA A 130      14.082  15.718  15.714  1.00 70.83           O  
ATOM   2077  N   GLN A 131      15.111  14.414  14.174  1.00 85.28           N  
ATOM   2078  H   GLN A 131      15.723  13.621  14.041  1.00 85.28           H  
ATOM   2079  CA  GLN A 131      14.629  15.076  12.966  1.00 85.28           C  
ATOM   2080  HA  GLN A 131      14.965  16.113  12.968  1.00 85.28           H  
ATOM   2081  C   GLN A 131      13.092  15.052  12.919  1.00 85.28           C  
ATOM   2082  CB  GLN A 131      15.294  14.348  11.787  1.00 85.28           C  
ATOM   2083  HB2 GLN A 131      15.047  13.288  11.833  1.00 85.28           H  
ATOM   2084  HB3 GLN A 131      16.373  14.450  11.902  1.00 85.28           H  
ATOM   2085  O   GLN A 131      12.466  14.055  13.278  1.00 85.28           O  
ATOM   2086  CG  GLN A 131      14.906  14.875  10.403  1.00 85.28           C  
ATOM   2087  HG2 GLN A 131      15.053  15.954  10.367  1.00 85.28           H  
ATOM   2088  HG3 GLN A 131      13.852  14.656  10.229  1.00 85.28           H  
ATOM   2089  CD  GLN A 131      15.728  14.241   9.279  1.00 85.28           C  
ATOM   2090  NE2 GLN A 131      15.337  14.429   8.042  1.00 85.28           N  
ATOM   2091 HE21 GLN A 131      14.493  14.959   7.878  1.00 85.28           H  
ATOM   2092 HE22 GLN A 131      15.913  14.005   7.329  1.00 85.28           H  
ATOM   2093  OE1 GLN A 131      16.733  13.579   9.463  1.00 85.28           O  
ATOM   2094  N   LYS A 132      12.450  16.159  12.520  1.00 92.64           N  
ATOM   2095  H   LYS A 132      13.015  16.960  12.279  1.00 92.64           H  
ATOM   2096  CA  LYS A 132      10.968  16.296  12.564  1.00 92.64           C  
ATOM   2097  HA  LYS A 132      10.544  15.353  12.909  1.00 92.64           H  
ATOM   2098  C   LYS A 132      10.350  16.488  11.180  1.00 92.64           C  
ATOM   2099  CB  LYS A 132      10.564  17.379  13.591  1.00 92.64           C  
ATOM   2100  HB2 LYS A 132       9.480  17.499  13.603  1.00 92.64           H  
ATOM   2101  HB3 LYS A 132      11.026  18.328  13.320  1.00 92.64           H  
ATOM   2102  O   LYS A 132       9.124  16.501  11.041  1.00 92.64           O  
ATOM   2103  CG  LYS A 132      11.037  16.950  14.990  1.00 92.64           C  
ATOM   2104  HG2 LYS A 132      10.558  16.007  15.255  1.00 92.64           H  
ATOM   2105  HG3 LYS A 132      12.109  16.773  14.910  1.00 92.64           H  
ATOM   2106  CD  LYS A 132      10.881  17.938  16.154  1.00 92.64           C  
ATOM   2107  HD2 LYS A 132      11.361  18.878  15.880  1.00 92.64           H  
ATOM   2108  HD3 LYS A 132       9.829  18.102  16.387  1.00 92.64           H  
ATOM   2109  CE  LYS A 132      11.622  17.278  17.339  1.00 92.64           C  
ATOM   2110  HE2 LYS A 132      12.470  16.730  16.927  1.00 92.64           H  
ATOM   2111  HE3 LYS A 132      10.978  16.533  17.807  1.00 92.64           H  
ATOM   2112  NZ  LYS A 132      12.161  18.224  18.350  1.00 92.64           N  
ATOM   2113  HZ1 LYS A 132      12.826  17.742  18.938  1.00 92.64           H  
ATOM   2114  HZ2 LYS A 132      11.441  18.628  18.932  1.00 92.64           H  
ATOM   2115  HZ3 LYS A 132      12.705  18.947  17.901  1.00 92.64           H  
ATOM   2116  N   ILE A 133      11.194  16.616  10.164  1.00 94.55           N  
ATOM   2117  H   ILE A 133      12.178  16.568  10.388  1.00 94.55           H  
ATOM   2118  CA  ILE A 133      10.862  16.828   8.759  1.00 94.55           C  
ATOM   2119  HA  ILE A 133       9.791  16.717   8.590  1.00 94.55           H  
ATOM   2120  C   ILE A 133      11.620  15.763   7.966  1.00 94.55           C  
ATOM   2121  CB  ILE A 133      11.317  18.247   8.342  1.00 94.55           C  
ATOM   2122  HB  ILE A 133      12.399  18.296   8.464  1.00 94.55           H  
ATOM   2123  O   ILE A 133      12.837  15.684   8.088  1.00 94.55           O  
ATOM   2124  CG1 ILE A 133      10.698  19.354   9.229  1.00 94.55           C  
ATOM   2125 HG12 ILE A 133      10.941  19.164  10.274  1.00 94.55           H  
ATOM   2126 HG13 ILE A 133       9.613  19.339   9.128  1.00 94.55           H  
ATOM   2127  CG2 ILE A 133      11.003  18.514   6.861  1.00 94.55           C  
ATOM   2128 HG21 ILE A 133      11.673  19.295   6.501  1.00 94.55           H  
ATOM   2129 HG22 ILE A 133       9.968  18.831   6.735  1.00 94.55           H  
ATOM   2130 HG23 ILE A 133      11.178  17.633   6.244  1.00 94.55           H  
ATOM   2131  CD1 ILE A 133      11.212  20.762   8.902  1.00 94.55           C  
ATOM   2132 HD11 ILE A 133      10.947  21.033   7.880  1.00 94.55           H  
ATOM   2133 HD12 ILE A 133      10.763  21.481   9.586  1.00 94.55           H  
ATOM   2134 HD13 ILE A 133      12.296  20.798   9.007  1.00 94.55           H  
ATOM   2135  N   PHE A 134      10.943  14.967   7.144  1.00 92.88           N  
ATOM   2136  H   PHE A 134       9.935  15.036   7.113  1.00 92.88           H  
ATOM   2137  CA  PHE A 134      11.578  13.919   6.337  1.00 92.88           C  
ATOM   2138  HA  PHE A 134      12.660  14.042   6.352  1.00 92.88           H  
ATOM   2139  C   PHE A 134      11.118  14.011   4.885  1.00 92.88           C  
ATOM   2140  CB  PHE A 134      11.259  12.536   6.915  1.00 92.88           C  
ATOM   2141  HB2 PHE A 134      11.776  11.782   6.322  1.00 92.88           H  
ATOM   2142  HB3 PHE A 134      10.191  12.345   6.812  1.00 92.88           H  
ATOM   2143  O   PHE A 134       9.944  14.261   4.632  1.00 92.88           O  
ATOM   2144  CG  PHE A 134      11.637  12.354   8.371  1.00 92.88           C  
ATOM   2145  CD1 PHE A 134      12.869  11.764   8.706  1.00 92.88           C  
ATOM   2146  HD1 PHE A 134      13.564  11.472   7.933  1.00 92.88           H  
ATOM   2147  CD2 PHE A 134      10.753  12.762   9.391  1.00 92.88           C  
ATOM   2148  HD2 PHE A 134       9.808  13.221   9.139  1.00 92.88           H  
ATOM   2149  CE1 PHE A 134      13.203  11.543  10.052  1.00 92.88           C  
ATOM   2150  HE1 PHE A 134      14.142  11.074  10.306  1.00 92.88           H  
ATOM   2151  CE2 PHE A 134      11.098  12.560  10.739  1.00 92.88           C  
ATOM   2152  HE2 PHE A 134      10.435  12.878  11.529  1.00 92.88           H  
ATOM   2153  CZ  PHE A 134      12.316  11.937  11.065  1.00 92.88           C  
ATOM   2154  HZ  PHE A 134      12.585  11.773  12.098  1.00 92.88           H  
ATOM   2155  N   TYR A 135      12.022  13.786   3.936  1.00 92.52           N  
ATOM   2156  H   TYR A 135      12.957  13.520   4.212  1.00 92.52           H  
ATOM   2157  CA  TYR A 135      11.724  13.746   2.503  1.00 92.52           C  
ATOM   2158  HA  TYR A 135      10.728  14.145   2.313  1.00 92.52           H  
ATOM   2159  C   TYR A 135      11.755  12.302   1.997  1.00 92.52           C  
ATOM   2160  CB  TYR A 135      12.733  14.629   1.758  1.00 92.52           C  
ATOM   2161  HB2 TYR A 135      13.744  14.341   2.048  1.00 92.52           H  
ATOM   2162  HB3 TYR A 135      12.581  15.662   2.071  1.00 92.52           H  
ATOM   2163  O   TYR A 135      12.623  11.526   2.394  1.00 92.52           O  
ATOM   2164  CG  TYR A 135      12.636  14.564   0.247  1.00 92.52           C  
ATOM   2165  CD1 TYR A 135      13.284  13.528  -0.459  1.00 92.52           C  
ATOM   2166  HD1 TYR A 135      13.863  12.791   0.078  1.00 92.52           H  
ATOM   2167  CD2 TYR A 135      11.917  15.549  -0.454  1.00 92.52           C  
ATOM   2168  HD2 TYR A 135      11.455  16.368   0.077  1.00 92.52           H  
ATOM   2169  CE1 TYR A 135      13.181  13.452  -1.861  1.00 92.52           C  
ATOM   2170  HE1 TYR A 135      13.674  12.659  -2.405  1.00 92.52           H  
ATOM   2171  CE2 TYR A 135      11.846  15.493  -1.857  1.00 92.52           C  
ATOM   2172  HE2 TYR A 135      11.363  16.274  -2.426  1.00 92.52           H  
ATOM   2173  OH  TYR A 135      12.329  14.391  -3.909  1.00 92.52           O  
ATOM   2174  HH  TYR A 135      12.829  13.695  -4.342  1.00 92.52           H  
ATOM   2175  CZ  TYR A 135      12.452  14.436  -2.561  1.00 92.52           C  
ATOM   2176  N   THR A 136      10.846  11.948   1.086  1.00 90.62           N  
ATOM   2177  H   THR A 136      10.142  12.623   0.823  1.00 90.62           H  
ATOM   2178  CA  THR A 136      10.863  10.658   0.383  1.00 90.62           C  
ATOM   2179  HA  THR A 136      11.841  10.206   0.545  1.00 90.62           H  
ATOM   2180  C   THR A 136      10.651  10.846  -1.128  1.00 90.62           C  
ATOM   2181  CB  THR A 136       9.826   9.676   0.951  1.00 90.62           C  
ATOM   2182  HB  THR A 136       9.899   8.747   0.386  1.00 90.62           H  
ATOM   2183  O   THR A 136       9.648  11.458  -1.522  1.00 90.62           O  
ATOM   2184  CG2 THR A 136      10.040   9.340   2.425  1.00 90.62           C  
ATOM   2185 HG21 THR A 136       9.918  10.229   3.044  1.00 90.62           H  
ATOM   2186 HG22 THR A 136      11.042   8.937   2.571  1.00 90.62           H  
ATOM   2187 HG23 THR A 136       9.309   8.591   2.731  1.00 90.62           H  
ATOM   2188  OG1 THR A 136       8.509  10.169   0.823  1.00 90.62           O  
ATOM   2189  HG1 THR A 136       8.509  11.068   1.160  1.00 90.62           H  
ATOM   2190  N   PRO A 137      11.532  10.297  -1.992  1.00 87.11           N  
ATOM   2191  CA  PRO A 137      11.342  10.333  -3.444  1.00 87.11           C  
ATOM   2192  HA  PRO A 137      11.240  11.361  -3.791  1.00 87.11           H  
ATOM   2193  C   PRO A 137      10.087   9.547  -3.841  1.00 87.11           C  
ATOM   2194  CB  PRO A 137      12.609   9.712  -4.041  1.00 87.11           C  
ATOM   2195  HB2 PRO A 137      12.420   9.219  -4.995  1.00 87.11           H  
ATOM   2196  HB3 PRO A 137      13.373  10.481  -4.155  1.00 87.11           H  
ATOM   2197  O   PRO A 137       9.634   8.682  -3.084  1.00 87.11           O  
ATOM   2198  CG  PRO A 137      13.038   8.718  -2.963  1.00 87.11           C  
ATOM   2199  HG2 PRO A 137      14.104   8.497  -3.017  1.00 87.11           H  
ATOM   2200  HG3 PRO A 137      12.450   7.804  -3.051  1.00 87.11           H  
ATOM   2201  CD  PRO A 137      12.673   9.447  -1.670  1.00 87.11           C  
ATOM   2202  HD2 PRO A 137      12.428   8.715  -0.900  1.00 87.11           H  
ATOM   2203  HD3 PRO A 137      13.508  10.069  -1.348  1.00 87.11           H  
ATOM   2204  N   ASP A 138       9.495   9.876  -4.987  1.00 88.76           N  
ATOM   2205  H   ASP A 138       9.898  10.592  -5.574  1.00 88.76           H  
ATOM   2206  CA  ASP A 138       8.247   9.253  -5.442  1.00 88.76           C  
ATOM   2207  HA  ASP A 138       7.536   9.344  -4.621  1.00 88.76           H  
ATOM   2208  C   ASP A 138       8.373   7.742  -5.732  1.00 88.76           C  
ATOM   2209  CB  ASP A 138       7.673  10.047  -6.628  1.00 88.76           C  
ATOM   2210  HB2 ASP A 138       8.225   9.795  -7.534  1.00 88.76           H  
ATOM   2211  HB3 ASP A 138       7.800  11.111  -6.432  1.00 88.76           H  
ATOM   2212  O   ASP A 138       9.462   7.235  -6.006  1.00 88.76           O  
ATOM   2213  CG  ASP A 138       6.176   9.795  -6.839  1.00 88.76           C  
ATOM   2214  OD1 ASP A 138       5.534   9.325  -5.870  1.00 88.76           O  
ATOM   2215  OD2 ASP A 138       5.676  10.113  -7.936  1.00 88.76           O  
ATOM   2216  N   PHE A 139       7.257   7.012  -5.649  1.00 87.30           N  
ATOM   2217  H   PHE A 139       6.383   7.507  -5.541  1.00 87.30           H  
ATOM   2218  CA  PHE A 139       7.184   5.585  -5.985  1.00 87.30           C  
ATOM   2219  HA  PHE A 139       7.954   5.403  -6.734  1.00 87.30           H  
ATOM   2220  C   PHE A 139       5.829   5.219  -6.628  1.00 87.30           C  
ATOM   2221  CB  PHE A 139       7.531   4.709  -4.759  1.00 87.30           C  
ATOM   2222  HB2 PHE A 139       8.558   4.932  -4.471  1.00 87.30           H  
ATOM   2223  HB3 PHE A 139       7.523   3.663  -5.066  1.00 87.30           H  
ATOM   2224  O   PHE A 139       4.831   5.895  -6.365  1.00 87.30           O  
ATOM   2225  CG  PHE A 139       6.642   4.838  -3.528  1.00 87.30           C  
ATOM   2226  CD1 PHE A 139       7.133   5.439  -2.354  1.00 87.30           C  
ATOM   2227  HD1 PHE A 139       8.140   5.830  -2.339  1.00 87.30           H  
ATOM   2228  CD2 PHE A 139       5.343   4.299  -3.526  1.00 87.30           C  
ATOM   2229  HD2 PHE A 139       4.972   3.787  -4.401  1.00 87.30           H  
ATOM   2230  CE1 PHE A 139       6.317   5.534  -1.209  1.00 87.30           C  
ATOM   2231  HE1 PHE A 139       6.685   6.008  -0.311  1.00 87.30           H  
ATOM   2232  CE2 PHE A 139       4.523   4.405  -2.390  1.00 87.30           C  
ATOM   2233  HE2 PHE A 139       3.529   3.984  -2.403  1.00 87.30           H  
ATOM   2234  CZ  PHE A 139       5.008   5.029  -1.232  1.00 87.30           C  
ATOM   2235  HZ  PHE A 139       4.382   5.098  -0.354  1.00 87.30           H  
ATOM   2236  N   PRO A 140       5.758   4.153  -7.455  1.00 88.69           N  
ATOM   2237  CA  PRO A 140       4.528   3.749  -8.146  1.00 88.69           C  
ATOM   2238  HA  PRO A 140       4.307   4.488  -8.916  1.00 88.69           H  
ATOM   2239  C   PRO A 140       3.313   3.625  -7.221  1.00 88.69           C  
ATOM   2240  CB  PRO A 140       4.851   2.414  -8.823  1.00 88.69           C  
ATOM   2241  HB2 PRO A 140       4.270   2.273  -9.735  1.00 88.69           H  
ATOM   2242  HB3 PRO A 140       4.689   1.587  -8.132  1.00 88.69           H  
ATOM   2243  O   PRO A 140       3.435   3.181  -6.082  1.00 88.69           O  
ATOM   2244  CG  PRO A 140       6.344   2.552  -9.112  1.00 88.69           C  
ATOM   2245  HG2 PRO A 140       6.830   1.583  -9.218  1.00 88.69           H  
ATOM   2246  HG3 PRO A 140       6.488   3.157 -10.008  1.00 88.69           H  
ATOM   2247  CD  PRO A 140       6.862   3.308  -7.892  1.00 88.69           C  
ATOM   2248  HD2 PRO A 140       7.737   3.893  -8.174  1.00 88.69           H  
ATOM   2249  HD3 PRO A 140       7.120   2.599  -7.104  1.00 88.69           H  
ATOM   2250  N   ALA A 141       2.137   4.003  -7.713  1.00 91.81           N  
ATOM   2251  H   ALA A 141       2.104   4.267  -8.688  1.00 91.81           H  
ATOM   2252  CA  ALA A 141       0.859   4.031  -7.001  1.00 91.81           C  
ATOM   2253  HA  ALA A 141       0.116   4.373  -7.721  1.00 91.81           H  
ATOM   2254  C   ALA A 141       0.744   5.022  -5.822  1.00 91.81           C  
ATOM   2255  CB  ALA A 141       0.468   2.595  -6.634  1.00 91.81           C  
ATOM   2256  HB1 ALA A 141       0.504   1.961  -7.520  1.00 91.81           H  
ATOM   2257  HB2 ALA A 141       1.141   2.197  -5.876  1.00 91.81           H  
ATOM   2258  HB3 ALA A 141      -0.541   2.583  -6.222  1.00 91.81           H  
ATOM   2259  O   ALA A 141      -0.359   5.194  -5.290  1.00 91.81           O  
ATOM   2260  N   ARG A 142       1.813   5.741  -5.429  1.00 91.89           N  
ATOM   2261  H   ARG A 142       2.704   5.553  -5.866  1.00 91.89           H  
ATOM   2262  CA  ARG A 142       1.758   6.739  -4.339  1.00 91.89           C  
ATOM   2263  HA  ARG A 142       1.525   6.221  -3.409  1.00 91.89           H  
ATOM   2264  C   ARG A 142       0.650   7.769  -4.563  1.00 91.89           C  
ATOM   2265  CB  ARG A 142       3.117   7.455  -4.190  1.00 91.89           C  
ATOM   2266  HB2 ARG A 142       3.338   8.012  -5.100  1.00 91.89           H  
ATOM   2267  HB3 ARG A 142       3.904   6.717  -4.035  1.00 91.89           H  
ATOM   2268  O   ARG A 142      -0.117   8.056  -3.644  1.00 91.89           O  
ATOM   2269  CG  ARG A 142       3.093   8.415  -2.989  1.00 91.89           C  
ATOM   2270  HG2 ARG A 142       2.976   7.821  -2.083  1.00 91.89           H  
ATOM   2271  HG3 ARG A 142       2.246   9.096  -3.070  1.00 91.89           H  
ATOM   2272  CD  ARG A 142       4.332   9.296  -2.850  1.00 91.89           C  
ATOM   2273  HD2 ARG A 142       4.544   9.771  -3.808  1.00 91.89           H  
ATOM   2274  HD3 ARG A 142       4.094  10.086  -2.137  1.00 91.89           H  
ATOM   2275  NE  ARG A 142       5.504   8.556  -2.351  1.00 91.89           N  
ATOM   2276  HE  ARG A 142       5.410   7.568  -2.164  1.00 91.89           H  
ATOM   2277  NH1 ARG A 142       6.955  10.333  -2.341  1.00 91.89           N  
ATOM   2278 HH11 ARG A 142       7.878  10.688  -2.135  1.00 91.89           H  
ATOM   2279 HH12 ARG A 142       6.336  10.809  -2.982  1.00 91.89           H  
ATOM   2280  NH2 ARG A 142       7.545   8.463  -1.359  1.00 91.89           N  
ATOM   2281 HH21 ARG A 142       7.915   9.018  -0.601  1.00 91.89           H  
ATOM   2282 HH22 ARG A 142       8.295   8.168  -1.969  1.00 91.89           H  
ATOM   2283  CZ  ARG A 142       6.651   9.110  -2.027  1.00 91.89           C  
ATOM   2284  N   ARG A 143       0.567   8.329  -5.776  1.00 89.83           N  
ATOM   2285  H   ARG A 143       1.250   8.031  -6.458  1.00 89.83           H  
ATOM   2286  CA  ARG A 143      -0.360   9.421  -6.112  1.00 89.83           C  
ATOM   2287  HA  ARG A 143      -0.219  10.219  -5.384  1.00 89.83           H  
ATOM   2288  C   ARG A 143      -1.827   9.001  -5.993  1.00 89.83           C  
ATOM   2289  CB  ARG A 143      -0.022   9.970  -7.509  1.00 89.83           C  
ATOM   2290  HB2 ARG A 143      -0.182   9.189  -8.253  1.00 89.83           H  
ATOM   2291  HB3 ARG A 143       1.030  10.255  -7.531  1.00 89.83           H  
ATOM   2292  O   ARG A 143      -2.608   9.747  -5.411  1.00 89.83           O  
ATOM   2293  CG  ARG A 143      -0.877  11.197  -7.869  1.00 89.83           C  
ATOM   2294  HG2 ARG A 143      -1.930  10.917  -7.881  1.00 89.83           H  
ATOM   2295  HG3 ARG A 143      -0.727  11.972  -7.117  1.00 89.83           H  
ATOM   2296  CD  ARG A 143      -0.506  11.751  -9.249  1.00 89.83           C  
ATOM   2297  HD2 ARG A 143      -0.627  10.962  -9.990  1.00 89.83           H  
ATOM   2298  HD3 ARG A 143       0.541  12.056  -9.229  1.00 89.83           H  
ATOM   2299  NE  ARG A 143      -1.365  12.899  -9.607  1.00 89.83           N  
ATOM   2300  HE  ARG A 143      -2.211  13.014  -9.068  1.00 89.83           H  
ATOM   2301  NH1 ARG A 143      -0.110  13.710 -11.354  1.00 89.83           N  
ATOM   2302 HH11 ARG A 143       0.067  14.427 -12.042  1.00 89.83           H  
ATOM   2303 HH12 ARG A 143       0.511  12.917 -11.275  1.00 89.83           H  
ATOM   2304  NH2 ARG A 143      -1.920  14.827 -10.684  1.00 89.83           N  
ATOM   2305 HH21 ARG A 143      -1.673  15.573 -11.318  1.00 89.83           H  
ATOM   2306 HH22 ARG A 143      -2.685  14.973 -10.041  1.00 89.83           H  
ATOM   2307  CZ  ARG A 143      -1.135  13.795 -10.553  1.00 89.83           C  
ATOM   2308  N   GLU A 144      -2.200   7.827  -6.506  1.00 92.62           N  
ATOM   2309  H   GLU A 144      -1.511   7.234  -6.945  1.00 92.62           H  
ATOM   2310  CA  GLU A 144      -3.587   7.346  -6.426  1.00 92.62           C  
ATOM   2311  HA  GLU A 144      -4.248   8.134  -6.786  1.00 92.62           H  
ATOM   2312  C   GLU A 144      -3.989   7.060  -4.969  1.00 92.62           C  
ATOM   2313  CB  GLU A 144      -3.779   6.120  -7.339  1.00 92.62           C  
ATOM   2314  HB2 GLU A 144      -3.257   5.264  -6.911  1.00 92.62           H  
ATOM   2315  HB3 GLU A 144      -3.352   6.338  -8.317  1.00 92.62           H  
ATOM   2316  O   GLU A 144      -5.053   7.489  -4.520  1.00 92.62           O  
ATOM   2317  CG  GLU A 144      -5.276   5.803  -7.513  1.00 92.62           C  
ATOM   2318  HG2 GLU A 144      -5.756   6.654  -7.997  1.00 92.62           H  
ATOM   2319  HG3 GLU A 144      -5.725   5.689  -6.527  1.00 92.62           H  
ATOM   2320  CD  GLU A 144      -5.577   4.532  -8.324  1.00 92.62           C  
ATOM   2321  OE1 GLU A 144      -6.688   3.986  -8.127  1.00 92.62           O  
ATOM   2322  OE2 GLU A 144      -4.711   4.066  -9.092  1.00 92.62           O  
ATOM   2323  N   VAL A 145      -3.097   6.440  -4.188  1.00 94.45           N  
ATOM   2324  H   VAL A 145      -2.243   6.103  -4.609  1.00 94.45           H  
ATOM   2325  CA  VAL A 145      -3.304   6.213  -2.748  1.00 94.45           C  
ATOM   2326  HA  VAL A 145      -4.244   5.679  -2.616  1.00 94.45           H  
ATOM   2327  C   VAL A 145      -3.443   7.524  -1.965  1.00 94.45           C  
ATOM   2328  CB  VAL A 145      -2.169   5.333  -2.187  1.00 94.45           C  
ATOM   2329  HB  VAL A 145      -1.209   5.711  -2.537  1.00 94.45           H  
ATOM   2330  O   VAL A 145      -4.318   7.632  -1.102  1.00 94.45           O  
ATOM   2331  CG1 VAL A 145      -2.129   5.340  -0.653  1.00 94.45           C  
ATOM   2332 HG11 VAL A 145      -1.423   4.597  -0.283  1.00 94.45           H  
ATOM   2333 HG12 VAL A 145      -1.795   6.318  -0.308  1.00 94.45           H  
ATOM   2334 HG13 VAL A 145      -3.118   5.147  -0.236  1.00 94.45           H  
ATOM   2335  CG2 VAL A 145      -2.350   3.905  -2.719  1.00 94.45           C  
ATOM   2336 HG21 VAL A 145      -1.673   3.210  -2.222  1.00 94.45           H  
ATOM   2337 HG22 VAL A 145      -2.125   3.886  -3.785  1.00 94.45           H  
ATOM   2338 HG23 VAL A 145      -3.374   3.561  -2.571  1.00 94.45           H  
ATOM   2339  N   PHE A 146      -2.622   8.534  -2.267  1.00 95.21           N  
ATOM   2340  H   PHE A 146      -1.905   8.381  -2.962  1.00 95.21           H  
ATOM   2341  CA  PHE A 146      -2.698   9.844  -1.617  1.00 95.21           C  
ATOM   2342  HA  PHE A 146      -2.612   9.701  -0.540  1.00 95.21           H  
ATOM   2343  C   PHE A 146      -4.051  10.522  -1.878  1.00 95.21           C  
ATOM   2344  CB  PHE A 146      -1.519  10.715  -2.081  1.00 95.21           C  
ATOM   2345  HB2 PHE A 146      -1.629  10.935  -3.143  1.00 95.21           H  
ATOM   2346  HB3 PHE A 146      -0.599  10.143  -1.962  1.00 95.21           H  
ATOM   2347  O   PHE A 146      -4.699  10.980  -0.935  1.00 95.21           O  
ATOM   2348  CG  PHE A 146      -1.372  12.025  -1.325  1.00 95.21           C  
ATOM   2349  CD1 PHE A 146      -2.259  13.094  -1.563  1.00 95.21           C  
ATOM   2350  HD1 PHE A 146      -3.046  12.999  -2.297  1.00 95.21           H  
ATOM   2351  CD2 PHE A 146      -0.338  12.182  -0.381  1.00 95.21           C  
ATOM   2352  HD2 PHE A 146       0.359  11.377  -0.203  1.00 95.21           H  
ATOM   2353  CE1 PHE A 146      -2.127  14.294  -0.846  1.00 95.21           C  
ATOM   2354  HE1 PHE A 146      -2.827  15.099  -1.015  1.00 95.21           H  
ATOM   2355  CE2 PHE A 146      -0.187  13.396   0.312  1.00 95.21           C  
ATOM   2356  HE2 PHE A 146       0.626  13.520   1.012  1.00 95.21           H  
ATOM   2357  CZ  PHE A 146      -1.076  14.457   0.072  1.00 95.21           C  
ATOM   2358  HZ  PHE A 146      -0.950  15.394   0.594  1.00 95.21           H  
ATOM   2359  N   GLU A 147      -4.512  10.555  -3.133  1.00 92.48           N  
ATOM   2360  H   GLU A 147      -3.946  10.155  -3.868  1.00 92.48           H  
ATOM   2361  CA  GLU A 147      -5.806  11.153  -3.492  1.00 92.48           C  
ATOM   2362  HA  GLU A 147      -5.863  12.148  -3.051  1.00 92.48           H  
ATOM   2363  C   GLU A 147      -6.995  10.357  -2.919  1.00 92.48           C  
ATOM   2364  CB  GLU A 147      -5.917  11.310  -5.020  1.00 92.48           C  
ATOM   2365  HB2 GLU A 147      -5.763  10.336  -5.483  1.00 92.48           H  
ATOM   2366  HB3 GLU A 147      -6.927  11.636  -5.269  1.00 92.48           H  
ATOM   2367  O   GLU A 147      -7.981  10.952  -2.467  1.00 92.48           O  
ATOM   2368  CG  GLU A 147      -4.913  12.310  -5.633  1.00 92.48           C  
ATOM   2369  HG2 GLU A 147      -3.898  11.988  -5.400  1.00 92.48           H  
ATOM   2370  HG3 GLU A 147      -5.022  12.278  -6.717  1.00 92.48           H  
ATOM   2371  CD  GLU A 147      -5.082  13.766  -5.169  1.00 92.48           C  
ATOM   2372  OE1 GLU A 147      -4.179  14.588  -5.444  1.00 92.48           O  
ATOM   2373  OE2 GLU A 147      -6.102  14.105  -4.529  1.00 92.48           O  
ATOM   2374  N   HIS A 148      -6.896   9.023  -2.834  1.00 91.91           N  
ATOM   2375  H   HIS A 148      -6.103   8.566  -3.261  1.00 91.91           H  
ATOM   2376  CA  HIS A 148      -7.903   8.196  -2.163  1.00 91.91           C  
ATOM   2377  HA  HIS A 148      -8.871   8.416  -2.615  1.00 91.91           H  
ATOM   2378  C   HIS A 148      -8.020   8.533  -0.666  1.00 91.91           C  
ATOM   2379  CB  HIS A 148      -7.608   6.703  -2.382  1.00 91.91           C  
ATOM   2380  HB2 HIS A 148      -6.617   6.466  -1.994  1.00 91.91           H  
ATOM   2381  HB3 HIS A 148      -7.613   6.488  -3.451  1.00 91.91           H  
ATOM   2382  O   HIS A 148      -9.120   8.812  -0.180  1.00 91.91           O  
ATOM   2383  CG  HIS A 148      -8.627   5.819  -1.702  1.00 91.91           C  
ATOM   2384  CD2 HIS A 148      -8.384   4.859  -0.755  1.00 91.91           C  
ATOM   2385  HD2 HIS A 148      -7.413   4.562  -0.385  1.00 91.91           H  
ATOM   2386  ND1 HIS A 148      -9.994   5.908  -1.841  1.00 91.91           N  
ATOM   2387  HD1 HIS A 148     -10.488   6.531  -2.464  1.00 91.91           H  
ATOM   2388  CE1 HIS A 148     -10.560   5.030  -0.996  1.00 91.91           C  
ATOM   2389  HE1 HIS A 148     -11.622   4.877  -0.873  1.00 91.91           H  
ATOM   2390  NE2 HIS A 148      -9.617   4.366  -0.314  1.00 91.91           N  
ATOM   2391  N   LEU A 149      -6.895   8.595   0.058  1.00 93.45           N  
ATOM   2392  H   LEU A 149      -6.022   8.368  -0.397  1.00 93.45           H  
ATOM   2393  CA  LEU A 149      -6.871   8.971   1.478  1.00 93.45           C  
ATOM   2394  HA  LEU A 149      -7.557   8.323   2.023  1.00 93.45           H  
ATOM   2395  C   LEU A 149      -7.364  10.411   1.706  1.00 93.45           C  
ATOM   2396  CB  LEU A 149      -5.446   8.787   2.029  1.00 93.45           C  
ATOM   2397  HB2 LEU A 149      -4.744   9.257   1.340  1.00 93.45           H  
ATOM   2398  HB3 LEU A 149      -5.378   9.312   2.982  1.00 93.45           H  
ATOM   2399  O   LEU A 149      -8.167  10.654   2.608  1.00 93.45           O  
ATOM   2400  CG  LEU A 149      -5.021   7.325   2.263  1.00 93.45           C  
ATOM   2401  HG  LEU A 149      -5.184   6.732   1.363  1.00 93.45           H  
ATOM   2402  CD1 LEU A 149      -3.537   7.286   2.617  1.00 93.45           C  
ATOM   2403 HD11 LEU A 149      -2.970   7.660   1.765  1.00 93.45           H  
ATOM   2404 HD12 LEU A 149      -3.222   6.260   2.807  1.00 93.45           H  
ATOM   2405 HD13 LEU A 149      -3.334   7.900   3.495  1.00 93.45           H  
ATOM   2406  CD2 LEU A 149      -5.798   6.701   3.424  1.00 93.45           C  
ATOM   2407 HD21 LEU A 149      -6.840   6.573   3.130  1.00 93.45           H  
ATOM   2408 HD22 LEU A 149      -5.738   7.342   4.304  1.00 93.45           H  
ATOM   2409 HD23 LEU A 149      -5.387   5.723   3.670  1.00 93.45           H  
ATOM   2410  N   LYS A 150      -6.949  11.360   0.858  1.00 91.19           N  
ATOM   2411  H   LYS A 150      -6.271  11.089   0.160  1.00 91.19           H  
ATOM   2412  CA  LYS A 150      -7.411  12.761   0.860  1.00 91.19           C  
ATOM   2413  HA  LYS A 150      -7.219  13.204   1.838  1.00 91.19           H  
ATOM   2414  C   LYS A 150      -8.922  12.875   0.652  1.00 91.19           C  
ATOM   2415  CB  LYS A 150      -6.587  13.505  -0.206  1.00 91.19           C  
ATOM   2416  HB2 LYS A 150      -5.534  13.447   0.071  1.00 91.19           H  
ATOM   2417  HB3 LYS A 150      -6.711  12.978  -1.152  1.00 91.19           H  
ATOM   2418  O   LYS A 150      -9.573  13.678   1.327  1.00 91.19           O  
ATOM   2419  CG  LYS A 150      -6.945  14.980  -0.444  1.00 91.19           C  
ATOM   2420  HG2 LYS A 150      -7.975  15.036  -0.796  1.00 91.19           H  
ATOM   2421  HG3 LYS A 150      -6.856  15.544   0.485  1.00 91.19           H  
ATOM   2422  CD  LYS A 150      -6.001  15.575  -1.509  1.00 91.19           C  
ATOM   2423  HD2 LYS A 150      -5.162  16.076  -1.026  1.00 91.19           H  
ATOM   2424  HD3 LYS A 150      -5.595  14.766  -2.116  1.00 91.19           H  
ATOM   2425  CE  LYS A 150      -6.725  16.555  -2.442  1.00 91.19           C  
ATOM   2426  HE2 LYS A 150      -7.724  16.164  -2.637  1.00 91.19           H  
ATOM   2427  HE3 LYS A 150      -6.805  17.528  -1.957  1.00 91.19           H  
ATOM   2428  NZ  LYS A 150      -6.016  16.683  -3.736  1.00 91.19           N  
ATOM   2429  HZ1 LYS A 150      -5.828  15.775  -4.135  1.00 91.19           H  
ATOM   2430  HZ2 LYS A 150      -5.120  17.138  -3.630  1.00 91.19           H  
ATOM   2431  HZ3 LYS A 150      -6.523  17.216  -4.428  1.00 91.19           H  
ATOM   2432  N   THR A 151      -9.499  12.026  -0.195  1.00 87.49           N  
ATOM   2433  H   THR A 151      -8.899  11.430  -0.746  1.00 87.49           H  
ATOM   2434  CA  THR A 151     -10.954  11.915  -0.368  1.00 87.49           C  
ATOM   2435  HA  THR A 151     -11.360  12.912  -0.537  1.00 87.49           H  
ATOM   2436  C   THR A 151     -11.620  11.360   0.899  1.00 87.49           C  
ATOM   2437  CB  THR A 151     -11.290  11.070  -1.608  1.00 87.49           C  
ATOM   2438  HB  THR A 151     -10.943  10.045  -1.471  1.00 87.49           H  
ATOM   2439  O   THR A 151     -12.484  12.021   1.479  1.00 87.49           O  
ATOM   2440  CG2 THR A 151     -12.788  11.054  -1.908  1.00 87.49           C  
ATOM   2441 HG21 THR A 151     -12.962  10.497  -2.828  1.00 87.49           H  
ATOM   2442 HG22 THR A 151     -13.152  12.074  -2.031  1.00 87.49           H  
ATOM   2443 HG23 THR A 151     -13.333  10.570  -1.097  1.00 87.49           H  
ATOM   2444  OG1 THR A 151     -10.663  11.620  -2.743  1.00 87.49           O  
ATOM   2445  HG1 THR A 151      -9.726  11.413  -2.712  1.00 87.49           H  
ATOM   2446  N   ALA A 152     -11.172  10.207   1.408  1.00 87.32           N  
ATOM   2447  H   ALA A 152     -10.432   9.720   0.924  1.00 87.32           H  
ATOM   2448  CA  ALA A 152     -11.746   9.565   2.599  1.00 87.32           C  
ATOM   2449  HA  ALA A 152     -12.796   9.347   2.405  1.00 87.32           H  
ATOM   2450  C   ALA A 152     -11.687  10.448   3.868  1.00 87.32           C  
ATOM   2451  CB  ALA A 152     -11.011   8.234   2.807  1.00 87.32           C  
ATOM   2452  HB1 ALA A 152      -9.955   8.414   3.007  1.00 87.32           H  
ATOM   2453  HB2 ALA A 152     -11.450   7.701   3.651  1.00 87.32           H  
ATOM   2454  HB3 ALA A 152     -11.103   7.614   1.916  1.00 87.32           H  
ATOM   2455  O   ALA A 152     -12.631  10.490   4.666  1.00 87.32           O  
ATOM   2456  N   PHE A 153     -10.599  11.206   4.053  1.00 86.75           N  
ATOM   2457  H   PHE A 153      -9.830  11.096   3.408  1.00 86.75           H  
ATOM   2458  CA  PHE A 153     -10.410  12.095   5.211  1.00 86.75           C  
ATOM   2459  HA  PHE A 153     -10.824  11.617   6.099  1.00 86.75           H  
ATOM   2460  C   PHE A 153     -11.149  13.433   5.072  1.00 86.75           C  
ATOM   2461  CB  PHE A 153      -8.911  12.325   5.461  1.00 86.75           C  
ATOM   2462  HB2 PHE A 153      -8.810  13.088   6.233  1.00 86.75           H  
ATOM   2463  HB3 PHE A 153      -8.467  12.726   4.551  1.00 86.75           H  
ATOM   2464  O   PHE A 153     -11.287  14.162   6.058  1.00 86.75           O  
ATOM   2465  CG  PHE A 153      -8.084  11.130   5.910  1.00 86.75           C  
ATOM   2466  CD1 PHE A 153      -8.618   9.827   5.995  1.00 86.75           C  
ATOM   2467  HD1 PHE A 153      -9.653   9.620   5.766  1.00 86.75           H  
ATOM   2468  CD2 PHE A 153      -6.729  11.333   6.235  1.00 86.75           C  
ATOM   2469  HD2 PHE A 153      -6.304  12.325   6.185  1.00 86.75           H  
ATOM   2470  CE1 PHE A 153      -7.799   8.746   6.344  1.00 86.75           C  
ATOM   2471  HE1 PHE A 153      -8.223   7.753   6.343  1.00 86.75           H  
ATOM   2472  CE2 PHE A 153      -5.916  10.248   6.604  1.00 86.75           C  
ATOM   2473  HE2 PHE A 153      -4.873  10.409   6.834  1.00 86.75           H  
ATOM   2474  CZ  PHE A 153      -6.444   8.948   6.645  1.00 86.75           C  
ATOM   2475  HZ  PHE A 153      -5.812   8.108   6.891  1.00 86.75           H  
ATOM   2476  N   SER A 154     -11.641  13.749   3.871  1.00 77.49           N  
ATOM   2477  H   SER A 154     -11.470  13.117   3.102  1.00 77.49           H  
ATOM   2478  CA  SER A 154     -12.563  14.862   3.648  1.00 77.49           C  
ATOM   2479  HA  SER A 154     -12.287  15.693   4.297  1.00 77.49           H  
ATOM   2480  C   SER A 154     -13.991  14.450   4.019  1.00 77.49           C  
ATOM   2481  CB  SER A 154     -12.467  15.362   2.202  1.00 77.49           C  
ATOM   2482  HB2 SER A 154     -12.737  14.567   1.506  1.00 77.49           H  
ATOM   2483  HB3 SER A 154     -13.157  16.195   2.066  1.00 77.49           H  
ATOM   2484  O   SER A 154     -14.626  15.119   4.831  1.00 77.49           O  
ATOM   2485  OG  SER A 154     -11.151  15.814   1.933  1.00 77.49           O  
ATOM   2486  HG  SER A 154     -10.601  15.054   1.729  1.00 77.49           H  
ATOM   2487  N   CYS A 155     -14.466  13.302   3.520  1.00 69.14           N  
ATOM   2488  H   CYS A 155     -13.904  12.798   2.849  1.00 69.14           H  
ATOM   2489  CA  CYS A 155     -15.832  12.810   3.754  1.00 69.14           C  
ATOM   2490  HA  CYS A 155     -16.544  13.557   3.404  1.00 69.14           H  
ATOM   2491  C   CYS A 155     -16.161  12.546   5.236  1.00 69.14           C  
ATOM   2492  CB  CYS A 155     -16.019  11.525   2.932  1.00 69.14           C  
ATOM   2493  HB2 CYS A 155     -17.012  11.114   3.114  1.00 69.14           H  
ATOM   2494  HB3 CYS A 155     -15.275  10.787   3.232  1.00 69.14           H  
ATOM   2495  O   CYS A 155     -17.277  12.805   5.677  1.00 69.14           O  
ATOM   2496  SG  CYS A 155     -15.837  11.877   1.160  1.00 69.14           S  
ATOM   2497  HG  CYS A 155     -17.046  12.418   0.984  1.00 69.14           H  
ATOM   2498  N   THR A 156     -15.201  12.054   6.025  1.00 57.86           N  
ATOM   2499  H   THR A 156     -14.303  11.845   5.612  1.00 57.86           H  
ATOM   2500  CA  THR A 156     -15.433  11.680   7.437  1.00 57.86           C  
ATOM   2501  HA  THR A 156     -16.386  11.153   7.491  1.00 57.86           H  
ATOM   2502  C   THR A 156     -15.574  12.871   8.398  1.00 57.86           C  
ATOM   2503  CB  THR A 156     -14.352  10.709   7.945  1.00 57.86           C  
ATOM   2504  HB  THR A 156     -14.353  10.706   9.035  1.00 57.86           H  
ATOM   2505  O   THR A 156     -16.177  12.722   9.463  1.00 57.86           O  
ATOM   2506  CG2 THR A 156     -14.607   9.282   7.462  1.00 57.86           C  
ATOM   2507 HG21 THR A 156     -13.806   8.622   7.793  1.00 57.86           H  
ATOM   2508 HG22 THR A 156     -15.544   8.915   7.882  1.00 57.86           H  
ATOM   2509 HG23 THR A 156     -14.672   9.249   6.374  1.00 57.86           H  
ATOM   2510  OG1 THR A 156     -13.064  11.066   7.482  1.00 57.86           O  
ATOM   2511  HG1 THR A 156     -12.985  10.723   6.588  1.00 57.86           H  
ATOM   2512  N   LYS A 157     -15.074  14.065   8.037  1.00 52.79           N  
ATOM   2513  H   LYS A 157     -14.652  14.143   7.123  1.00 52.79           H  
ATOM   2514  CA  LYS A 157     -15.120  15.265   8.900  1.00 52.79           C  
ATOM   2515  HA  LYS A 157     -14.912  14.962   9.926  1.00 52.79           H  
ATOM   2516  C   LYS A 157     -16.503  15.926   8.976  1.00 52.79           C  
ATOM   2517  CB  LYS A 157     -14.040  16.276   8.464  1.00 52.79           C  
ATOM   2518  HB2 LYS A 157     -14.244  17.239   8.931  1.00 52.79           H  
ATOM   2519  HB3 LYS A 157     -14.078  16.406   7.382  1.00 52.79           H  
ATOM   2520  O   LYS A 157     -16.791  16.574   9.976  1.00 52.79           O  
ATOM   2521  CG  LYS A 157     -12.636  15.817   8.895  1.00 52.79           C  
ATOM   2522  HG2 LYS A 157     -12.611  15.748   9.983  1.00 52.79           H  
ATOM   2523  HG3 LYS A 157     -12.446  14.825   8.486  1.00 52.79           H  
ATOM   2524  CD  LYS A 157     -11.516  16.764   8.431  1.00 52.79           C  
ATOM   2525  HD2 LYS A 157     -11.686  17.761   8.838  1.00 52.79           H  
ATOM   2526  HD3 LYS A 157     -11.527  16.808   7.342  1.00 52.79           H  
ATOM   2527  CE  LYS A 157     -10.163  16.213   8.916  1.00 52.79           C  
ATOM   2528  HE2 LYS A 157     -10.150  16.222  10.006  1.00 52.79           H  
ATOM   2529  HE3 LYS A 157     -10.105  15.173   8.595  1.00 52.79           H  
ATOM   2530  NZ  LYS A 157      -8.988  16.954   8.375  1.00 52.79           N  
ATOM   2531  HZ1 LYS A 157      -8.948  17.910   8.697  1.00 52.79           H  
ATOM   2532  HZ2 LYS A 157      -8.122  16.516   8.652  1.00 52.79           H  
ATOM   2533  HZ3 LYS A 157      -9.005  16.941   7.365  1.00 52.79           H  
ATOM   2534  N   ASP A 158     -17.353  15.734   7.968  1.00 46.05           N  
ATOM   2535  H   ASP A 158     -17.038  15.190   7.177  1.00 46.05           H  
ATOM   2536  CA  ASP A 158     -18.684  16.357   7.873  1.00 46.05           C  
ATOM   2537  HA  ASP A 158     -18.704  17.219   8.541  1.00 46.05           H  
ATOM   2538  C   ASP A 158     -19.830  15.460   8.389  1.00 46.05           C  
ATOM   2539  CB  ASP A 158     -18.920  16.868   6.428  1.00 46.05           C  
ATOM   2540  HB2 ASP A 158     -18.298  16.297   5.738  1.00 46.05           H  
ATOM   2541  HB3 ASP A 158     -19.953  16.682   6.132  1.00 46.05           H  
ATOM   2542  O   ASP A 158     -20.991  15.795   8.202  1.00 46.05           O  
ATOM   2543  CG  ASP A 158     -18.661  18.371   6.215  1.00 46.05           C  
ATOM   2544  OD1 ASP A 158     -18.605  19.138   7.204  1.00 46.05           O  
ATOM   2545  OD2 ASP A 158     -18.566  18.774   5.033  1.00 46.05           O  
ATOM   2546  N   THR A 159     -19.545  14.345   9.075  1.00 44.46           N  
ATOM   2547  H   THR A 159     -18.571  14.171   9.280  1.00 44.46           H  
ATOM   2548  CA  THR A 159     -20.511  13.279   9.450  1.00 44.46           C  
ATOM   2549  HA  THR A 159     -20.853  12.815   8.526  1.00 44.46           H  
ATOM   2550  C   THR A 159     -21.800  13.711  10.173  1.00 44.46           C  
ATOM   2551  CB  THR A 159     -19.827  12.187  10.300  1.00 44.46           C  
ATOM   2552  HB  THR A 159     -20.569  11.685  10.920  1.00 44.46           H  
ATOM   2553  O   THR A 159     -22.782  12.974  10.124  1.00 44.46           O  
ATOM   2554  CG2 THR A 159     -19.157  11.133   9.424  1.00 44.46           C  
ATOM   2555 HG21 THR A 159     -18.595  10.436  10.045  1.00 44.46           H  
ATOM   2556 HG22 THR A 159     -19.921  10.575   8.882  1.00 44.46           H  
ATOM   2557 HG23 THR A 159     -18.490  11.606   8.703  1.00 44.46           H  
ATOM   2558  OG1 THR A 159     -18.825  12.724  11.137  1.00 44.46           O  
ATOM   2559  HG1 THR A 159     -17.977  12.566  10.715  1.00 44.46           H  
ATOM   2560  N   SER A 160     -21.860  14.898  10.788  1.00 45.87           N  
ATOM   2561  H   SER A 160     -21.049  15.497  10.726  1.00 45.87           H  
ATOM   2562  CA  SER A 160     -23.110  15.481  11.318  1.00 45.87           C  
ATOM   2563  HA  SER A 160     -23.608  14.730  11.931  1.00 45.87           H  
ATOM   2564  C   SER A 160     -24.108  15.897  10.223  1.00 45.87           C  
ATOM   2565  CB  SER A 160     -22.779  16.677  12.212  1.00 45.87           C  
ATOM   2566  HB2 SER A 160     -23.700  17.105  12.607  1.00 45.87           H  
ATOM   2567  HB3 SER A 160     -22.166  16.334  13.045  1.00 45.87           H  
ATOM   2568  O   SER A 160     -25.312  15.975  10.467  1.00 45.87           O  
ATOM   2569  OG  SER A 160     -22.068  17.662  11.483  1.00 45.87           O  
ATOM   2570  HG  SER A 160     -21.473  18.123  12.079  1.00 45.87           H  
ATOM   2571  N   LYS A 161     -23.621  16.108   8.998  1.00 44.33           N  
ATOM   2572  H   LYS A 161     -22.616  16.059   8.903  1.00 44.33           H  
ATOM   2573  CA  LYS A 161     -24.372  16.113   7.744  1.00 44.33           C  
ATOM   2574  HA  LYS A 161     -25.444  16.081   7.938  1.00 44.33           H  
ATOM   2575  C   LYS A 161     -23.979  14.863   6.957  1.00 44.33           C  
ATOM   2576  CB  LYS A 161     -24.031  17.372   6.936  1.00 44.33           C  
ATOM   2577  HB2 LYS A 161     -24.474  17.277   5.945  1.00 44.33           H  
ATOM   2578  HB3 LYS A 161     -22.949  17.434   6.819  1.00 44.33           H  
ATOM   2579  O   LYS A 161     -22.971  14.863   6.254  1.00 44.33           O  
ATOM   2580  CG  LYS A 161     -24.540  18.664   7.580  1.00 44.33           C  
ATOM   2581  HG2 LYS A 161     -24.122  18.773   8.580  1.00 44.33           H  
ATOM   2582  HG3 LYS A 161     -25.628  18.640   7.641  1.00 44.33           H  
ATOM   2583  CD  LYS A 161     -24.091  19.838   6.709  1.00 44.33           C  
ATOM   2584  HD2 LYS A 161     -24.495  19.716   5.704  1.00 44.33           H  
ATOM   2585  HD3 LYS A 161     -23.002  19.837   6.656  1.00 44.33           H  
ATOM   2586  CE  LYS A 161     -24.576  21.156   7.305  1.00 44.33           C  
ATOM   2587  HE2 LYS A 161     -24.218  21.218   8.333  1.00 44.33           H  
ATOM   2588  HE3 LYS A 161     -25.666  21.155   7.322  1.00 44.33           H  
ATOM   2589  NZ  LYS A 161     -24.058  22.291   6.508  1.00 44.33           N  
ATOM   2590  HZ1 LYS A 161     -24.386  22.220   5.555  1.00 44.33           H  
ATOM   2591  HZ2 LYS A 161     -23.049  22.253   6.495  1.00 44.33           H  
ATOM   2592  HZ3 LYS A 161     -24.355  23.171   6.905  1.00 44.33           H  
ATOM   2593  N   GLY A 162     -24.789  13.805   7.053  1.00 46.02           N  
ATOM   2594  H   GLY A 162     -25.567  13.855   7.694  1.00 46.02           H  
ATOM   2595  CA  GLY A 162     -24.609  12.595   6.240  1.00 46.02           C  
ATOM   2596  HA2 GLY A 162     -25.506  11.978   6.283  1.00 46.02           H  
ATOM   2597  HA3 GLY A 162     -23.767  12.025   6.634  1.00 46.02           H  
ATOM   2598  C   GLY A 162     -24.333  12.962   4.777  1.00 46.02           C  
ATOM   2599  O   GLY A 162     -25.051  13.785   4.211  1.00 46.02           O  
ATOM   2600  N   CYS A 163     -23.239  12.433   4.221  1.00 46.71           N  
ATOM   2601  H   CYS A 163     -22.739  11.743   4.764  1.00 46.71           H  
ATOM   2602  CA  CYS A 163     -22.505  13.026   3.098  1.00 46.71           C  
ATOM   2603  HA  CYS A 163     -22.208  14.035   3.385  1.00 46.71           H  
ATOM   2604  C   CYS A 163     -23.323  13.124   1.795  1.00 46.71           C  
ATOM   2605  CB  CYS A 163     -21.232  12.198   2.893  1.00 46.71           C  
ATOM   2606  HB2 CYS A 163     -20.706  12.104   3.843  1.00 46.71           H  
ATOM   2607  HB3 CYS A 163     -21.529  11.199   2.574  1.00 46.71           H  
ATOM   2608  O   CYS A 163     -23.199  12.291   0.902  1.00 46.71           O  
ATOM   2609  SG  CYS A 163     -20.057  12.844   1.676  1.00 46.71           S  
ATOM   2610  N   SER A 164     -24.132  14.175   1.647  1.00 47.58           N  
ATOM   2611  H   SER A 164     -24.265  14.771   2.452  1.00 47.58           H  
ATOM   2612  CA  SER A 164     -25.117  14.294   0.562  1.00 47.58           C  
ATOM   2613  HA  SER A 164     -25.736  13.397   0.568  1.00 47.58           H  
ATOM   2614  C   SER A 164     -24.505  14.394  -0.839  1.00 47.58           C  
ATOM   2615  CB  SER A 164     -26.031  15.493   0.833  1.00 47.58           C  
ATOM   2616  HB2 SER A 164     -26.789  15.561   0.053  1.00 47.58           H  
ATOM   2617  HB3 SER A 164     -26.533  15.341   1.789  1.00 47.58           H  
ATOM   2618  O   SER A 164     -25.170  14.067  -1.817  1.00 47.58           O  
ATOM   2619  OG  SER A 164     -25.286  16.701   0.885  1.00 47.58           O  
ATOM   2620  HG  SER A 164     -25.097  16.977  -0.015  1.00 47.58           H  
ATOM   2621  N   ASN A 165     -23.240  14.818  -0.945  1.00 47.33           N  
ATOM   2622  H   ASN A 165     -22.770  15.099  -0.096  1.00 47.33           H  
ATOM   2623  CA  ASN A 165     -22.481  14.779  -2.199  1.00 47.33           C  
ATOM   2624  HA  ASN A 165     -23.164  14.925  -3.035  1.00 47.33           H  
ATOM   2625  C   ASN A 165     -21.801  13.423  -2.448  1.00 47.33           C  
ATOM   2626  CB  ASN A 165     -21.443  15.916  -2.222  1.00 47.33           C  
ATOM   2627  HB2 ASN A 165     -20.944  15.998  -1.257  1.00 47.33           H  
ATOM   2628  HB3 ASN A 165     -20.687  15.677  -2.970  1.00 47.33           H  
ATOM   2629  O   ASN A 165     -21.527  13.098  -3.600  1.00 47.33           O  
ATOM   2630  CG  ASN A 165     -22.020  17.268  -2.602  1.00 47.33           C  
ATOM   2631  ND2 ASN A 165     -21.173  18.240  -2.842  1.00 47.33           N  
ATOM   2632 HD21 ASN A 165     -20.177  18.080  -2.790  1.00 47.33           H  
ATOM   2633 HD22 ASN A 165     -21.580  19.121  -3.123  1.00 47.33           H  
ATOM   2634  OD1 ASN A 165     -23.216  17.488  -2.680  1.00 47.33           O  
ATOM   2635  N   CYS A 166     -21.524  12.628  -1.408  1.00 48.44           N  
ATOM   2636  H   CYS A 166     -21.886  12.869  -0.496  1.00 48.44           H  
ATOM   2637  CA  CYS A 166     -20.939  11.297  -1.547  1.00 48.44           C  
ATOM   2638  HA  CYS A 166     -20.712  11.159  -2.604  1.00 48.44           H  
ATOM   2639  C   CYS A 166     -21.956  10.184  -1.260  1.00 48.44           C  
ATOM   2640  CB  CYS A 166     -19.550  11.182  -0.888  1.00 48.44           C  
ATOM   2641  HB2 CYS A 166     -18.942  12.008  -1.257  1.00 48.44           H  
ATOM   2642  HB3 CYS A 166     -19.097  10.269  -1.274  1.00 48.44           H  
ATOM   2643  O   CYS A 166     -21.783   9.359  -0.371  1.00 48.44           O  
ATOM   2644  SG  CYS A 166     -19.319  11.114   0.912  1.00 48.44           S  
ATOM   2645  N   ASN A 167     -22.918  10.051  -2.184  1.00 45.76           N  
ATOM   2646  H   ASN A 167     -23.034  10.811  -2.838  1.00 45.76           H  
ATOM   2647  CA  ASN A 167     -23.646   8.797  -2.466  1.00 45.76           C  
ATOM   2648  HA  ASN A 167     -24.154   8.472  -1.558  1.00 45.76           H  
ATOM   2649  C   ASN A 167     -22.715   7.632  -2.901  1.00 45.76           C  
ATOM   2650  CB  ASN A 167     -24.694   9.077  -3.567  1.00 45.76           C  
ATOM   2651  HB2 ASN A 167     -25.092   8.132  -3.937  1.00 45.76           H  
ATOM   2652  HB3 ASN A 167     -24.217   9.587  -4.404  1.00 45.76           H  
ATOM   2653  O   ASN A 167     -23.175   6.579  -3.343  1.00 45.76           O  
ATOM   2654  CG  ASN A 167     -25.893   9.881  -3.099  1.00 45.76           C  
ATOM   2655  ND2 ASN A 167     -26.595  10.517  -4.007  1.00 45.76           N  
ATOM   2656 HD21 ASN A 167     -26.327  10.498  -4.980  1.00 45.76           H  
ATOM   2657 HD22 ASN A 167     -27.361  11.071  -3.652  1.00 45.76           H  
ATOM   2658  OD1 ASN A 167     -26.240   9.930  -1.935  1.00 45.76           O  
ATOM   2659  N   ASN A 168     -21.398   7.827  -2.829  1.00 48.08           N  
ATOM   2660  H   ASN A 168     -21.085   8.616  -2.283  1.00 48.08           H  
ATOM   2661  CA  ASN A 168     -20.372   6.897  -3.256  1.00 48.08           C  
ATOM   2662  HA  ASN A 168     -20.737   6.370  -4.138  1.00 48.08           H  
ATOM   2663  C   ASN A 168     -20.147   5.876  -2.130  1.00 48.08           C  
ATOM   2664  CB  ASN A 168     -19.116   7.725  -3.630  1.00 48.08           C  
ATOM   2665  HB2 ASN A 168     -18.406   7.734  -2.803  1.00 48.08           H  
ATOM   2666  HB3 ASN A 168     -19.399   8.758  -3.830  1.00 48.08           H  
ATOM   2667  O   ASN A 168     -19.469   6.169  -1.145  1.00 48.08           O  
ATOM   2668  CG  ASN A 168     -18.399   7.235  -4.874  1.00 48.08           C  
ATOM   2669  ND2 ASN A 168     -17.327   7.886  -5.257  1.00 48.08           N  
ATOM   2670 HD21 ASN A 168     -16.889   7.571  -6.111  1.00 48.08           H  
ATOM   2671 HD22 ASN A 168     -16.957   8.642  -4.698  1.00 48.08           H  
ATOM   2672  OD1 ASN A 168     -18.793   6.293  -5.537  1.00 48.08           O  
ATOM   2673  N   LYS A 169     -20.726   4.675  -2.267  1.00 50.79           N  
ATOM   2674  H   LYS A 169     -21.329   4.535  -3.065  1.00 50.79           H  
ATOM   2675  CA  LYS A 169     -20.578   3.575  -1.289  1.00 50.79           C  
ATOM   2676  HA  LYS A 169     -21.092   3.828  -0.362  1.00 50.79           H  
ATOM   2677  C   LYS A 169     -19.113   3.286  -0.924  1.00 50.79           C  
ATOM   2678  CB  LYS A 169     -21.160   2.283  -1.863  1.00 50.79           C  
ATOM   2679  HB2 LYS A 169     -20.942   1.506  -1.130  1.00 50.79           H  
ATOM   2680  HB3 LYS A 169     -20.634   2.033  -2.785  1.00 50.79           H  
ATOM   2681  O   LYS A 169     -18.803   2.997   0.232  1.00 50.79           O  
ATOM   2682  CG  LYS A 169     -22.672   2.247  -2.111  1.00 50.79           C  
ATOM   2683  HG2 LYS A 169     -22.967   3.008  -2.834  1.00 50.79           H  
ATOM   2684  HG3 LYS A 169     -23.197   2.404  -1.168  1.00 50.79           H  
ATOM   2685  CD  LYS A 169     -22.976   0.847  -2.659  1.00 50.79           C  
ATOM   2686  HD2 LYS A 169     -22.583   0.767  -3.673  1.00 50.79           H  
ATOM   2687  HD3 LYS A 169     -22.451   0.118  -2.042  1.00 50.79           H  
ATOM   2688  CE  LYS A 169     -24.454   0.474  -2.642  1.00 50.79           C  
ATOM   2689  HE2 LYS A 169     -24.852   0.693  -1.651  1.00 50.79           H  
ATOM   2690  HE3 LYS A 169     -24.990   1.075  -3.378  1.00 50.79           H  
ATOM   2691  NZ  LYS A 169     -24.576  -0.975  -2.931  1.00 50.79           N  
ATOM   2692  HZ1 LYS A 169     -25.532  -1.294  -2.858  1.00 50.79           H  
ATOM   2693  HZ2 LYS A 169     -24.213  -1.180  -3.851  1.00 50.79           H  
ATOM   2694  HZ3 LYS A 169     -24.003  -1.489  -2.277  1.00 50.79           H  
ATOM   2695  N   SER A 170     -18.220   3.478  -1.893  1.00 52.99           N  
ATOM   2696  H   SER A 170     -18.584   3.737  -2.799  1.00 52.99           H  
ATOM   2697  CA  SER A 170     -16.763   3.363  -1.789  1.00 52.99           C  
ATOM   2698  HA  SER A 170     -16.516   2.320  -1.589  1.00 52.99           H  
ATOM   2699  C   SER A 170     -16.120   4.211  -0.682  1.00 52.99           C  
ATOM   2700  CB  SER A 170     -16.160   3.752  -3.142  1.00 52.99           C  
ATOM   2701  HB2 SER A 170     -15.072   3.730  -3.083  1.00 52.99           H  
ATOM   2702  HB3 SER A 170     -16.483   3.027  -3.890  1.00 52.99           H  
ATOM   2703  O   SER A 170     -15.021   3.877  -0.239  1.00 52.99           O  
ATOM   2704  OG  SER A 170     -16.600   5.045  -3.528  1.00 52.99           O  
ATOM   2705  HG  SER A 170     -16.563   5.107  -4.485  1.00 52.99           H  
ATOM   2706  N   CYS A 171     -16.786   5.270  -0.199  1.00 56.46           N  
ATOM   2707  H   CYS A 171     -17.661   5.527  -0.633  1.00 56.46           H  
ATOM   2708  CA  CYS A 171     -16.341   6.052   0.959  1.00 56.46           C  
ATOM   2709  HA  CYS A 171     -15.281   6.280   0.846  1.00 56.46           H  
ATOM   2710  C   CYS A 171     -16.479   5.301   2.297  1.00 56.46           C  
ATOM   2711  CB  CYS A 171     -17.128   7.372   1.006  1.00 56.46           C  
ATOM   2712  HB2 CYS A 171     -18.197   7.165   0.950  1.00 56.46           H  
ATOM   2713  HB3 CYS A 171     -16.925   7.877   1.950  1.00 56.46           H  
ATOM   2714  O   CYS A 171     -15.775   5.647   3.241  1.00 56.46           O  
ATOM   2715  SG  CYS A 171     -16.642   8.463  -0.364  1.00 56.46           S  
ATOM   2716  HG  CYS A 171     -15.384   8.669   0.034  1.00 56.46           H  
ATOM   2717  N   ILE A 172     -17.367   4.302   2.383  1.00 56.17           N  
ATOM   2718  H   ILE A 172     -17.890   4.067   1.552  1.00 56.17           H  
ATOM   2719  CA  ILE A 172     -17.612   3.486   3.586  1.00 56.17           C  
ATOM   2720  HA  ILE A 172     -17.133   3.954   4.446  1.00 56.17           H  
ATOM   2721  C   ILE A 172     -16.979   2.097   3.425  1.00 56.17           C  
ATOM   2722  CB  ILE A 172     -19.132   3.391   3.882  1.00 56.17           C  
ATOM   2723  HB  ILE A 172     -19.616   2.907   3.034  1.00 56.17           H  
ATOM   2724  O   ILE A 172     -16.283   1.628   4.320  1.00 56.17           O  
ATOM   2725  CG1 ILE A 172     -19.757   4.798   4.058  1.00 56.17           C  
ATOM   2726 HG12 ILE A 172     -19.290   5.297   4.907  1.00 56.17           H  
ATOM   2727 HG13 ILE A 172     -19.557   5.395   3.168  1.00 56.17           H  
ATOM   2728  CG2 ILE A 172     -19.388   2.529   5.134  1.00 56.17           C  
ATOM   2729 HG21 ILE A 172     -18.972   1.530   5.009  1.00 56.17           H  
ATOM   2730 HG22 ILE A 172     -18.925   2.992   6.006  1.00 56.17           H  
ATOM   2731 HG23 ILE A 172     -20.457   2.411   5.311  1.00 56.17           H  
ATOM   2732  CD1 ILE A 172     -21.280   4.801   4.257  1.00 56.17           C  
ATOM   2733 HD11 ILE A 172     -21.540   4.387   5.231  1.00 56.17           H  
ATOM   2734 HD12 ILE A 172     -21.759   4.219   3.469  1.00 56.17           H  
ATOM   2735 HD13 ILE A 172     -21.645   5.827   4.212  1.00 56.17           H  
ATOM   2736  N   GLU A 173     -17.169   1.456   2.266  1.00 60.42           N  
ATOM   2737  H   GLU A 173     -17.739   1.909   1.566  1.00 60.42           H  
ATOM   2738  CA  GLU A 173     -16.784   0.054   2.007  1.00 60.42           C  
ATOM   2739  HA  GLU A 173     -17.304  -0.590   2.717  1.00 60.42           H  
ATOM   2740  C   GLU A 173     -15.279  -0.238   2.196  1.00 60.42           C  
ATOM   2741  CB  GLU A 173     -17.250  -0.325   0.584  1.00 60.42           C  
ATOM   2742  HB2 GLU A 173     -16.803  -1.277   0.296  1.00 60.42           H  
ATOM   2743  HB3 GLU A 173     -16.900   0.442  -0.107  1.00 60.42           H  
ATOM   2744  O   GLU A 173     -14.897  -1.384   2.433  1.00 60.42           O  
ATOM   2745  CG  GLU A 173     -18.786  -0.465   0.501  1.00 60.42           C  
ATOM   2746  HG2 GLU A 173     -19.076  -1.352   1.065  1.00 60.42           H  
ATOM   2747  HG3 GLU A 173     -19.252   0.391   0.987  1.00 60.42           H  
ATOM   2748  CD  GLU A 173     -19.355  -0.558  -0.930  1.00 60.42           C  
ATOM   2749  OE1 GLU A 173     -20.495  -1.067  -1.072  1.00 60.42           O  
ATOM   2750  OE2 GLU A 173     -18.735  -0.001  -1.865  1.00 60.42           O  
ATOM   2751  N   ASN A 174     -14.428   0.795   2.151  1.00 71.62           N  
ATOM   2752  H   ASN A 174     -14.826   1.709   1.993  1.00 71.62           H  
ATOM   2753  CA  ASN A 174     -12.974   0.691   2.307  1.00 71.62           C  
ATOM   2754  HA  ASN A 174     -12.710  -0.363   2.388  1.00 71.62           H  
ATOM   2755  C   ASN A 174     -12.419   1.332   3.598  1.00 71.62           C  
ATOM   2756  CB  ASN A 174     -12.309   1.224   1.024  1.00 71.62           C  
ATOM   2757  HB2 ASN A 174     -11.229   1.277   1.158  1.00 71.62           H  
ATOM   2758  HB3 ASN A 174     -12.671   2.231   0.816  1.00 71.62           H  
ATOM   2759  O   ASN A 174     -11.199   1.431   3.735  1.00 71.62           O  
ATOM   2760  CG  ASN A 174     -12.569   0.316  -0.166  1.00 71.62           C  
ATOM   2761  ND2 ASN A 174     -12.954   0.860  -1.294  1.00 71.62           N  
ATOM   2762 HD21 ASN A 174     -13.153   1.849  -1.334  1.00 71.62           H  
ATOM   2763 HD22 ASN A 174     -13.168   0.212  -2.039  1.00 71.62           H  
ATOM   2764  OD1 ASN A 174     -12.423  -0.892  -0.104  1.00 71.62           O  
ATOM   2765  N   GLU A 175     -13.249   1.746   4.568  1.00 78.65           N  
ATOM   2766  H   GLU A 175     -14.246   1.639   4.453  1.00 78.65           H  
ATOM   2767  CA  GLU A 175     -12.742   2.416   5.782  1.00 78.65           C  
ATOM   2768  HA  GLU A 175     -12.161   3.277   5.452  1.00 78.65           H  
ATOM   2769  C   GLU A 175     -11.775   1.534   6.604  1.00 78.65           C  
ATOM   2770  CB  GLU A 175     -13.895   2.973   6.640  1.00 78.65           C  
ATOM   2771  HB2 GLU A 175     -14.452   3.698   6.046  1.00 78.65           H  
ATOM   2772  HB3 GLU A 175     -14.561   2.168   6.950  1.00 78.65           H  
ATOM   2773  O   GLU A 175     -10.769   2.025   7.121  1.00 78.65           O  
ATOM   2774  CG  GLU A 175     -13.301   3.665   7.881  1.00 78.65           C  
ATOM   2775  HG2 GLU A 175     -12.427   4.233   7.565  1.00 78.65           H  
ATOM   2776  HG3 GLU A 175     -12.961   2.902   8.581  1.00 78.65           H  
ATOM   2777  CD  GLU A 175     -14.211   4.631   8.640  1.00 78.65           C  
ATOM   2778  OE1 GLU A 175     -13.604   5.364   9.462  1.00 78.65           O  
ATOM   2779  OE2 GLU A 175     -15.432   4.688   8.404  1.00 78.65           O  
ATOM   2780  N   GLU A 176     -12.004   0.220   6.659  1.00 82.40           N  
ATOM   2781  H   GLU A 176     -12.856  -0.130   6.247  1.00 82.40           H  
ATOM   2782  CA  GLU A 176     -11.093  -0.735   7.313  1.00 82.40           C  
ATOM   2783  HA  GLU A 176     -10.916  -0.429   8.344  1.00 82.40           H  
ATOM   2784  C   GLU A 176      -9.725  -0.865   6.621  1.00 82.40           C  
ATOM   2785  CB  GLU A 176     -11.719  -2.129   7.309  1.00 82.40           C  
ATOM   2786  HB2 GLU A 176     -10.989  -2.828   7.717  1.00 82.40           H  
ATOM   2787  HB3 GLU A 176     -11.916  -2.403   6.272  1.00 82.40           H  
ATOM   2788  O   GLU A 176      -8.750  -1.276   7.250  1.00 82.40           O  
ATOM   2789  CG  GLU A 176     -13.015  -2.267   8.117  1.00 82.40           C  
ATOM   2790  HG2 GLU A 176     -13.784  -1.636   7.672  1.00 82.40           H  
ATOM   2791  HG3 GLU A 176     -12.830  -1.924   9.135  1.00 82.40           H  
ATOM   2792  CD  GLU A 176     -13.499  -3.726   8.143  1.00 82.40           C  
ATOM   2793  OE1 GLU A 176     -14.413  -4.017   8.939  1.00 82.40           O  
ATOM   2794  OE2 GLU A 176     -12.953  -4.543   7.356  1.00 82.40           O  
ATOM   2795  N   LEU A 177      -9.631  -0.530   5.329  1.00 87.94           N  
ATOM   2796  H   LEU A 177     -10.440  -0.126   4.880  1.00 87.94           H  
ATOM   2797  CA  LEU A 177      -8.379  -0.594   4.568  1.00 87.94           C  
ATOM   2798  HA  LEU A 177      -7.806  -1.460   4.899  1.00 87.94           H  
ATOM   2799  C   LEU A 177      -7.493   0.637   4.807  1.00 87.94           C  
ATOM   2800  CB  LEU A 177      -8.678  -0.753   3.067  1.00 87.94           C  
ATOM   2801  HB2 LEU A 177      -9.226   0.128   2.733  1.00 87.94           H  
ATOM   2802  HB3 LEU A 177      -7.726  -0.768   2.537  1.00 87.94           H  
ATOM   2803  O   LEU A 177      -6.294   0.589   4.535  1.00 87.94           O  
ATOM   2804  CG  LEU A 177      -9.472  -2.005   2.653  1.00 87.94           C  
ATOM   2805  HG  LEU A 177     -10.453  -2.002   3.128  1.00 87.94           H  
ATOM   2806  CD1 LEU A 177      -9.646  -2.008   1.136  1.00 87.94           C  
ATOM   2807 HD11 LEU A 177      -8.684  -2.119   0.635  1.00 87.94           H  
ATOM   2808 HD12 LEU A 177     -10.088  -1.063   0.820  1.00 87.94           H  
ATOM   2809 HD13 LEU A 177     -10.314  -2.814   0.833  1.00 87.94           H  
ATOM   2810  CD2 LEU A 177      -8.736  -3.295   3.000  1.00 87.94           C  
ATOM   2811 HD21 LEU A 177      -8.629  -3.392   4.081  1.00 87.94           H  
ATOM   2812 HD22 LEU A 177      -9.286  -4.153   2.614  1.00 87.94           H  
ATOM   2813 HD23 LEU A 177      -7.755  -3.261   2.525  1.00 87.94           H  
ATOM   2814  N   ILE A 178      -8.054   1.736   5.327  1.00 91.18           N  
ATOM   2815  H   ILE A 178      -9.039   1.688   5.548  1.00 91.18           H  
ATOM   2816  CA  ILE A 178      -7.363   3.019   5.532  1.00 91.18           C  
ATOM   2817  HA  ILE A 178      -7.145   3.434   4.548  1.00 91.18           H  
ATOM   2818  C   ILE A 178      -5.997   2.885   6.234  1.00 91.18           C  
ATOM   2819  CB  ILE A 178      -8.301   4.004   6.269  1.00 91.18           C  
ATOM   2820  HB  ILE A 178      -8.727   3.486   7.129  1.00 91.18           H  
ATOM   2821  O   ILE A 178      -5.055   3.517   5.754  1.00 91.18           O  
ATOM   2822  CG1 ILE A 178      -9.495   4.441   5.387  1.00 91.18           C  
ATOM   2823 HG12 ILE A 178     -10.209   4.977   6.012  1.00 91.18           H  
ATOM   2824 HG13 ILE A 178      -9.998   3.548   5.017  1.00 91.18           H  
ATOM   2825  CG2 ILE A 178      -7.568   5.221   6.853  1.00 91.18           C  
ATOM   2826 HG21 ILE A 178      -7.037   5.753   6.064  1.00 91.18           H  
ATOM   2827 HG22 ILE A 178      -6.854   4.908   7.615  1.00 91.18           H  
ATOM   2828 HG23 ILE A 178      -8.303   5.868   7.333  1.00 91.18           H  
ATOM   2829  CD1 ILE A 178      -9.172   5.317   4.171  1.00 91.18           C  
ATOM   2830 HD11 ILE A 178     -10.092   5.505   3.618  1.00 91.18           H  
ATOM   2831 HD12 ILE A 178      -8.757   6.273   4.491  1.00 91.18           H  
ATOM   2832 HD13 ILE A 178      -8.474   4.809   3.506  1.00 91.18           H  
ATOM   2833  N   PRO A 179      -5.821   2.085   7.310  1.00 90.58           N  
ATOM   2834  CA  PRO A 179      -4.516   1.926   7.957  1.00 90.58           C  
ATOM   2835  HA  PRO A 179      -4.167   2.903   8.291  1.00 90.58           H  
ATOM   2836  C   PRO A 179      -3.450   1.312   7.035  1.00 90.58           C  
ATOM   2837  CB  PRO A 179      -4.776   1.046   9.185  1.00 90.58           C  
ATOM   2838  HB2 PRO A 179      -4.137   1.317  10.025  1.00 90.58           H  
ATOM   2839  HB3 PRO A 179      -4.645  -0.004   8.922  1.00 90.58           H  
ATOM   2840  O   PRO A 179      -2.283   1.681   7.127  1.00 90.58           O  
ATOM   2841  CG  PRO A 179      -6.253   1.273   9.490  1.00 90.58           C  
ATOM   2842  HG2 PRO A 179      -6.686   0.443  10.048  1.00 90.58           H  
ATOM   2843  HG3 PRO A 179      -6.387   2.217  10.016  1.00 90.58           H  
ATOM   2844  CD  PRO A 179      -6.829   1.373   8.083  1.00 90.58           C  
ATOM   2845  HD2 PRO A 179      -6.950   0.371   7.670  1.00 90.58           H  
ATOM   2846  HD3 PRO A 179      -7.791   1.884   8.112  1.00 90.58           H  
ATOM   2847  N   TYR A 180      -3.846   0.441   6.103  1.00 88.52           N  
ATOM   2848  H   TYR A 180      -4.832   0.232   6.026  1.00 88.52           H  
ATOM   2849  CA  TYR A 180      -2.952  -0.203   5.137  1.00 88.52           C  
ATOM   2850  HA  TYR A 180      -2.012  -0.445   5.633  1.00 88.52           H  
ATOM   2851  C   TYR A 180      -2.641   0.699   3.933  1.00 88.52           C  
ATOM   2852  CB  TYR A 180      -3.574  -1.512   4.657  1.00 88.52           C  
ATOM   2853  HB2 TYR A 180      -4.492  -1.275   4.119  1.00 88.52           H  
ATOM   2854  HB3 TYR A 180      -2.894  -1.969   3.939  1.00 88.52           H  
ATOM   2855  O   TYR A 180      -1.500   0.731   3.478  1.00 88.52           O  
ATOM   2856  CG  TYR A 180      -3.887  -2.530   5.741  1.00 88.52           C  
ATOM   2857  CD1 TYR A 180      -2.957  -3.547   6.039  1.00 88.52           C  
ATOM   2858  HD1 TYR A 180      -1.999  -3.567   5.541  1.00 88.52           H  
ATOM   2859  CD2 TYR A 180      -5.149  -2.528   6.369  1.00 88.52           C  
ATOM   2860  HD2 TYR A 180      -5.873  -1.763   6.131  1.00 88.52           H  
ATOM   2861  CE1 TYR A 180      -3.292  -4.564   6.956  1.00 88.52           C  
ATOM   2862  HE1 TYR A 180      -2.590  -5.352   7.184  1.00 88.52           H  
ATOM   2863  CE2 TYR A 180      -5.489  -3.543   7.283  1.00 88.52           C  
ATOM   2864  HE2 TYR A 180      -6.462  -3.538   7.752  1.00 88.52           H  
ATOM   2865  OH  TYR A 180      -4.892  -5.559   8.445  1.00 88.52           O  
ATOM   2866  HH  TYR A 180      -5.785  -5.442   8.777  1.00 88.52           H  
ATOM   2867  CZ  TYR A 180      -4.560  -4.568   7.575  1.00 88.52           C  
ATOM   2868  N   PHE A 181      -3.607   1.501   3.463  1.00 93.21           N  
ATOM   2869  H   PHE A 181      -4.543   1.388   3.827  1.00 93.21           H  
ATOM   2870  CA  PHE A 181      -3.332   2.604   2.529  1.00 93.21           C  
ATOM   2871  HA  PHE A 181      -2.883   2.205   1.620  1.00 93.21           H  
ATOM   2872  C   PHE A 181      -2.319   3.595   3.137  1.00 93.21           C  
ATOM   2873  CB  PHE A 181      -4.640   3.330   2.162  1.00 93.21           C  
ATOM   2874  HB2 PHE A 181      -4.383   4.319   1.784  1.00 93.21           H  
ATOM   2875  HB3 PHE A 181      -5.235   3.476   3.064  1.00 93.21           H  
ATOM   2876  O   PHE A 181      -1.403   4.048   2.452  1.00 93.21           O  
ATOM   2877  CG  PHE A 181      -5.500   2.668   1.099  1.00 93.21           C  
ATOM   2878  CD1 PHE A 181      -5.161   2.813  -0.258  1.00 93.21           C  
ATOM   2879  HD1 PHE A 181      -4.267   3.352  -0.535  1.00 93.21           H  
ATOM   2880  CD2 PHE A 181      -6.672   1.969   1.441  1.00 93.21           C  
ATOM   2881  HD2 PHE A 181      -6.974   1.890   2.475  1.00 93.21           H  
ATOM   2882  CE1 PHE A 181      -5.961   2.242  -1.260  1.00 93.21           C  
ATOM   2883  HE1 PHE A 181      -5.694   2.357  -2.300  1.00 93.21           H  
ATOM   2884  CE2 PHE A 181      -7.469   1.385   0.438  1.00 93.21           C  
ATOM   2885  HE2 PHE A 181      -8.373   0.854   0.697  1.00 93.21           H  
ATOM   2886  CZ  PHE A 181      -7.105   1.509  -0.912  1.00 93.21           C  
ATOM   2887  HZ  PHE A 181      -7.709   1.055  -1.685  1.00 93.21           H  
ATOM   2888  N   LEU A 182      -2.440   3.889   4.438  1.00 94.42           N  
ATOM   2889  H   LEU A 182      -3.242   3.517   4.928  1.00 94.42           H  
ATOM   2890  CA  LEU A 182      -1.483   4.700   5.201  1.00 94.42           C  
ATOM   2891  HA  LEU A 182      -1.336   5.640   4.669  1.00 94.42           H  
ATOM   2892  C   LEU A 182      -0.101   4.039   5.303  1.00 94.42           C  
ATOM   2893  CB  LEU A 182      -2.067   4.981   6.602  1.00 94.42           C  
ATOM   2894  HB2 LEU A 182      -1.343   4.707   7.370  1.00 94.42           H  
ATOM   2895  HB3 LEU A 182      -2.939   4.350   6.770  1.00 94.42           H  
ATOM   2896  O   LEU A 182       0.905   4.706   5.069  1.00 94.42           O  
ATOM   2897  CG  LEU A 182      -2.465   6.450   6.796  1.00 94.42           C  
ATOM   2898  HG  LEU A 182      -2.958   6.822   5.898  1.00 94.42           H  
ATOM   2899  CD1 LEU A 182      -3.439   6.582   7.967  1.00 94.42           C  
ATOM   2900 HD11 LEU A 182      -3.714   7.628   8.097  1.00 94.42           H  
ATOM   2901 HD12 LEU A 182      -2.976   6.207   8.879  1.00 94.42           H  
ATOM   2902 HD13 LEU A 182      -4.335   5.999   7.754  1.00 94.42           H  
ATOM   2903  CD2 LEU A 182      -1.227   7.299   7.089  1.00 94.42           C  
ATOM   2904 HD21 LEU A 182      -0.752   6.969   8.013  1.00 94.42           H  
ATOM   2905 HD22 LEU A 182      -1.507   8.347   7.194  1.00 94.42           H  
ATOM   2906 HD23 LEU A 182      -0.513   7.210   6.270  1.00 94.42           H  
ATOM   2907  N   LEU A 183      -0.052   2.741   5.619  1.00 91.43           N  
ATOM   2908  H   LEU A 183      -0.918   2.287   5.871  1.00 91.43           H  
ATOM   2909  CA  LEU A 183       1.175   1.942   5.710  1.00 91.43           C  
ATOM   2910  HA  LEU A 183       1.832   2.396   6.452  1.00 91.43           H  
ATOM   2911  C   LEU A 183       1.931   1.921   4.375  1.00 91.43           C  
ATOM   2912  CB  LEU A 183       0.777   0.523   6.168  1.00 91.43           C  
ATOM   2913  HB2 LEU A 183       0.205   0.602   7.093  1.00 91.43           H  
ATOM   2914  HB3 LEU A 183       0.123   0.092   5.410  1.00 91.43           H  
ATOM   2915  O   LEU A 183       3.141   2.147   4.340  1.00 91.43           O  
ATOM   2916  CG  LEU A 183       1.928  -0.471   6.397  1.00 91.43           C  
ATOM   2917  HG  LEU A 183       2.492  -0.599   5.473  1.00 91.43           H  
ATOM   2918  CD1 LEU A 183       2.875  -0.021   7.504  1.00 91.43           C  
ATOM   2919 HD11 LEU A 183       3.330   0.929   7.225  1.00 91.43           H  
ATOM   2920 HD12 LEU A 183       2.336   0.085   8.445  1.00 91.43           H  
ATOM   2921 HD13 LEU A 183       3.667  -0.760   7.632  1.00 91.43           H  
ATOM   2922  CD2 LEU A 183       1.342  -1.820   6.807  1.00 91.43           C  
ATOM   2923 HD21 LEU A 183       0.732  -1.710   7.703  1.00 91.43           H  
ATOM   2924 HD22 LEU A 183       0.731  -2.223   6.000  1.00 91.43           H  
ATOM   2925 HD23 LEU A 183       2.151  -2.518   7.026  1.00 91.43           H  
ATOM   2926  N   PHE A 184       1.206   1.729   3.272  1.00 93.22           N  
ATOM   2927  H   PHE A 184       0.224   1.518   3.377  1.00 93.22           H  
ATOM   2928  CA  PHE A 184       1.752   1.791   1.923  1.00 93.22           C  
ATOM   2929  HA  PHE A 184       2.589   1.097   1.849  1.00 93.22           H  
ATOM   2930  C   PHE A 184       2.289   3.191   1.589  1.00 93.22           C  
ATOM   2931  CB  PHE A 184       0.679   1.332   0.934  1.00 93.22           C  
ATOM   2932  HB2 PHE A 184       0.390   0.311   1.184  1.00 93.22           H  
ATOM   2933  HB3 PHE A 184      -0.206   1.960   1.032  1.00 93.22           H  
ATOM   2934  O   PHE A 184       3.464   3.332   1.253  1.00 93.22           O  
ATOM   2935  CG  PHE A 184       1.165   1.366  -0.496  1.00 93.22           C  
ATOM   2936  CD1 PHE A 184       0.770   2.413  -1.346  1.00 93.22           C  
ATOM   2937  HD1 PHE A 184       0.108   3.181  -0.975  1.00 93.22           H  
ATOM   2938  CD2 PHE A 184       2.081   0.402  -0.951  1.00 93.22           C  
ATOM   2939  HD2 PHE A 184       2.420  -0.383  -0.291  1.00 93.22           H  
ATOM   2940  CE1 PHE A 184       1.247   2.477  -2.665  1.00 93.22           C  
ATOM   2941  HE1 PHE A 184       0.933   3.274  -3.323  1.00 93.22           H  
ATOM   2942  CE2 PHE A 184       2.592   0.489  -2.255  1.00 93.22           C  
ATOM   2943  HE2 PHE A 184       3.335  -0.223  -2.582  1.00 93.22           H  
ATOM   2944  CZ  PHE A 184       2.167   1.517  -3.115  1.00 93.22           C  
ATOM   2945  HZ  PHE A 184       2.569   1.592  -4.114  1.00 93.22           H  
ATOM   2946  N   LEU A 185       1.482   4.244   1.778  1.00 94.75           N  
ATOM   2947  H   LEU A 185       0.533   4.074   2.079  1.00 94.75           H  
ATOM   2948  CA  LEU A 185       1.894   5.630   1.519  1.00 94.75           C  
ATOM   2949  HA  LEU A 185       2.139   5.709   0.460  1.00 94.75           H  
ATOM   2950  C   LEU A 185       3.150   6.031   2.316  1.00 94.75           C  
ATOM   2951  CB  LEU A 185       0.700   6.555   1.830  1.00 94.75           C  
ATOM   2952  HB2 LEU A 185      -0.147   6.229   1.226  1.00 94.75           H  
ATOM   2953  HB3 LEU A 185       0.424   6.434   2.877  1.00 94.75           H  
ATOM   2954  O   LEU A 185       4.021   6.730   1.800  1.00 94.75           O  
ATOM   2955  CG  LEU A 185       0.945   8.053   1.562  1.00 94.75           C  
ATOM   2956  HG  LEU A 185       1.683   8.426   2.272  1.00 94.75           H  
ATOM   2957  CD1 LEU A 185       1.438   8.322   0.143  1.00 94.75           C  
ATOM   2958 HD11 LEU A 185       0.774   7.860  -0.588  1.00 94.75           H  
ATOM   2959 HD12 LEU A 185       2.446   7.921   0.039  1.00 94.75           H  
ATOM   2960 HD13 LEU A 185       1.490   9.395  -0.040  1.00 94.75           H  
ATOM   2961  CD2 LEU A 185      -0.348   8.844   1.751  1.00 94.75           C  
ATOM   2962 HD21 LEU A 185      -0.142   9.910   1.665  1.00 94.75           H  
ATOM   2963 HD22 LEU A 185      -1.065   8.560   0.981  1.00 94.75           H  
ATOM   2964 HD23 LEU A 185      -0.764   8.640   2.738  1.00 94.75           H  
ATOM   2965  N   LEU A 186       3.268   5.559   3.558  1.00 94.51           N  
ATOM   2966  H   LEU A 186       2.504   5.011   3.926  1.00 94.51           H  
ATOM   2967  CA  LEU A 186       4.400   5.834   4.443  1.00 94.51           C  
ATOM   2968  HA  LEU A 186       4.821   6.801   4.171  1.00 94.51           H  
ATOM   2969  C   LEU A 186       5.568   4.850   4.317  1.00 94.51           C  
ATOM   2970  CB  LEU A 186       3.886   5.915   5.890  1.00 94.51           C  
ATOM   2971  HB2 LEU A 186       4.721   5.835   6.585  1.00 94.51           H  
ATOM   2972  HB3 LEU A 186       3.232   5.064   6.083  1.00 94.51           H  
ATOM   2973  O   LEU A 186       6.581   5.058   4.981  1.00 94.51           O  
ATOM   2974  CG  LEU A 186       3.146   7.231   6.176  1.00 94.51           C  
ATOM   2975  HG  LEU A 186       2.389   7.419   5.415  1.00 94.51           H  
ATOM   2976  CD1 LEU A 186       2.448   7.142   7.527  1.00 94.51           C  
ATOM   2977 HD11 LEU A 186       1.914   8.068   7.740  1.00 94.51           H  
ATOM   2978 HD12 LEU A 186       1.725   6.328   7.478  1.00 94.51           H  
ATOM   2979 HD13 LEU A 186       3.175   6.941   8.314  1.00 94.51           H  
ATOM   2980  CD2 LEU A 186       4.127   8.405   6.214  1.00 94.51           C  
ATOM   2981 HD21 LEU A 186       4.392   8.708   5.201  1.00 94.51           H  
ATOM   2982 HD22 LEU A 186       3.670   9.249   6.731  1.00 94.51           H  
ATOM   2983 HD23 LEU A 186       5.030   8.132   6.761  1.00 94.51           H  
ATOM   2984  N   THR A 187       5.496   3.817   3.473  1.00 89.83           N  
ATOM   2985  H   THR A 187       4.656   3.700   2.924  1.00 89.83           H  
ATOM   2986  CA  THR A 187       6.509   2.745   3.443  1.00 89.83           C  
ATOM   2987  HA  THR A 187       6.493   2.214   4.395  1.00 89.83           H  
ATOM   2988  C   THR A 187       7.933   3.279   3.246  1.00 89.83           C  
ATOM   2989  CB  THR A 187       6.187   1.731   2.341  1.00 89.83           C  
ATOM   2990  HB  THR A 187       6.071   2.246   1.387  1.00 89.83           H  
ATOM   2991  O   THR A 187       8.852   2.881   3.961  1.00 89.83           O  
ATOM   2992  CG2 THR A 187       7.281   0.677   2.222  1.00 89.83           C  
ATOM   2993 HG21 THR A 187       7.055   0.024   1.379  1.00 89.83           H  
ATOM   2994 HG22 THR A 187       7.338   0.112   3.153  1.00 89.83           H  
ATOM   2995 HG23 THR A 187       8.261   1.120   2.047  1.00 89.83           H  
ATOM   2996  OG1 THR A 187       5.012   1.021   2.651  1.00 89.83           O  
ATOM   2997  HG1 THR A 187       4.436   1.571   3.188  1.00 89.83           H  
ATOM   2998  N   ALA A 188       8.138   4.217   2.314  1.00 89.02           N  
ATOM   2999  H   ALA A 188       7.356   4.517   1.749  1.00 89.02           H  
ATOM   3000  CA  ALA A 188       9.466   4.783   2.068  1.00 89.02           C  
ATOM   3001  HA  ALA A 188      10.148   3.960   1.854  1.00 89.02           H  
ATOM   3002  C   ALA A 188      10.038   5.535   3.287  1.00 89.02           C  
ATOM   3003  CB  ALA A 188       9.400   5.684   0.831  1.00 89.02           C  
ATOM   3004  HB1 ALA A 188       9.076   5.103  -0.032  1.00 89.02           H  
ATOM   3005  HB2 ALA A 188      10.388   6.098   0.626  1.00 89.02           H  
ATOM   3006  HB3 ALA A 188       8.702   6.504   1.002  1.00 89.02           H  
ATOM   3007  O   ALA A 188      11.253   5.554   3.462  1.00 89.02           O  
ATOM   3008  N   PHE A 189       9.174   6.107   4.131  1.00 91.91           N  
ATOM   3009  H   PHE A 189       8.189   5.954   3.969  1.00 91.91           H  
ATOM   3010  CA  PHE A 189       9.535   6.761   5.391  1.00 91.91           C  
ATOM   3011  HA  PHE A 189      10.480   7.290   5.267  1.00 91.91           H  
ATOM   3012  C   PHE A 189       9.751   5.748   6.527  1.00 91.91           C  
ATOM   3013  CB  PHE A 189       8.447   7.795   5.721  1.00 91.91           C  
ATOM   3014  HB2 PHE A 189       7.465   7.386   5.481  1.00 91.91           H  
ATOM   3015  HB3 PHE A 189       8.596   8.664   5.081  1.00 91.91           H  
ATOM   3016  O   PHE A 189      10.678   5.912   7.311  1.00 91.91           O  
ATOM   3017  CG  PHE A 189       8.419   8.252   7.164  1.00 91.91           C  
ATOM   3018  CD1 PHE A 189       7.465   7.718   8.051  1.00 91.91           C  
ATOM   3019  HD1 PHE A 189       6.763   6.972   7.709  1.00 91.91           H  
ATOM   3020  CD2 PHE A 189       9.375   9.170   7.635  1.00 91.91           C  
ATOM   3021  HD2 PHE A 189      10.129   9.560   6.967  1.00 91.91           H  
ATOM   3022  CE1 PHE A 189       7.445   8.128   9.393  1.00 91.91           C  
ATOM   3023  HE1 PHE A 189       6.725   7.702  10.076  1.00 91.91           H  
ATOM   3024  CE2 PHE A 189       9.377   9.548   8.988  1.00 91.91           C  
ATOM   3025  HE2 PHE A 189      10.146  10.205   9.365  1.00 91.91           H  
ATOM   3026  CZ  PHE A 189       8.401   9.043   9.861  1.00 91.91           C  
ATOM   3027  HZ  PHE A 189       8.411   9.325  10.904  1.00 91.91           H  
ATOM   3028  N   LEU A 190       8.969   4.665   6.582  1.00 87.83           N  
ATOM   3029  H   LEU A 190       8.216   4.588   5.913  1.00 87.83           H  
ATOM   3030  CA  LEU A 190       9.098   3.606   7.595  1.00 87.83           C  
ATOM   3031  HA  LEU A 190       9.144   4.080   8.576  1.00 87.83           H  
ATOM   3032  C   LEU A 190      10.403   2.790   7.478  1.00 87.83           C  
ATOM   3033  CB  LEU A 190       7.843   2.715   7.556  1.00 87.83           C  
ATOM   3034  HB2 LEU A 190       8.006   1.840   8.184  1.00 87.83           H  
ATOM   3035  HB3 LEU A 190       7.699   2.365   6.533  1.00 87.83           H  
ATOM   3036  O   LEU A 190      10.790   2.090   8.411  1.00 87.83           O  
ATOM   3037  CG  LEU A 190       6.567   3.434   8.041  1.00 87.83           C  
ATOM   3038  HG  LEU A 190       6.471   4.399   7.545  1.00 87.83           H  
ATOM   3039  CD1 LEU A 190       5.338   2.601   7.692  1.00 87.83           C  
ATOM   3040 HD11 LEU A 190       5.283   2.457   6.613  1.00 87.83           H  
ATOM   3041 HD12 LEU A 190       4.435   3.113   8.023  1.00 87.83           H  
ATOM   3042 HD13 LEU A 190       5.405   1.630   8.182  1.00 87.83           H  
ATOM   3043  CD2 LEU A 190       6.558   3.666   9.553  1.00 87.83           C  
ATOM   3044 HD21 LEU A 190       6.691   2.718  10.074  1.00 87.83           H  
ATOM   3045 HD22 LEU A 190       5.610   4.113   9.854  1.00 87.83           H  
ATOM   3046 HD23 LEU A 190       7.368   4.336   9.839  1.00 87.83           H  
ATOM   3047  N   ARG A 191      11.146   2.914   6.369  1.00 82.72           N  
ATOM   3048  H   ARG A 191      10.761   3.455   5.608  1.00 82.72           H  
ATOM   3049  CA  ARG A 191      12.530   2.411   6.279  1.00 82.72           C  
ATOM   3050  HA  ARG A 191      12.566   1.412   6.713  1.00 82.72           H  
ATOM   3051  C   ARG A 191      13.541   3.223   7.110  1.00 82.72           C  
ATOM   3052  CB  ARG A 191      12.980   2.314   4.811  1.00 82.72           C  
ATOM   3053  HB2 ARG A 191      14.052   2.116   4.793  1.00 82.72           H  
ATOM   3054  HB3 ARG A 191      12.806   3.267   4.313  1.00 82.72           H  
ATOM   3055  O   ARG A 191      14.635   2.722   7.354  1.00 82.72           O  
ATOM   3056  CG  ARG A 191      12.280   1.178   4.044  1.00 82.72           C  
ATOM   3057  HG2 ARG A 191      12.366   0.257   4.621  1.00 82.72           H  
ATOM   3058  HG3 ARG A 191      11.222   1.409   3.918  1.00 82.72           H  
ATOM   3059  CD  ARG A 191      12.928   0.942   2.670  1.00 82.72           C  
ATOM   3060  HD2 ARG A 191      12.486   0.052   2.222  1.00 82.72           H  
ATOM   3061  HD3 ARG A 191      13.993   0.753   2.805  1.00 82.72           H  
ATOM   3062  NE  ARG A 191      12.732   2.089   1.762  1.00 82.72           N  
ATOM   3063  HE  ARG A 191      12.143   2.836   2.102  1.00 82.72           H  
ATOM   3064  NH1 ARG A 191      14.113   1.398   0.041  1.00 82.72           N  
ATOM   3065 HH11 ARG A 191      14.581   0.725   0.632  1.00 82.72           H  
ATOM   3066 HH12 ARG A 191      14.517   1.540  -0.873  1.00 82.72           H  
ATOM   3067  NH2 ARG A 191      12.879   3.208  -0.217  1.00 82.72           N  
ATOM   3068 HH21 ARG A 191      13.246   3.256  -1.157  1.00 82.72           H  
ATOM   3069 HH22 ARG A 191      12.239   3.911   0.124  1.00 82.72           H  
ATOM   3070  CZ  ARG A 191      13.243   2.218   0.548  1.00 82.72           C  
ATOM   3071  N   LEU A 192      13.210   4.444   7.543  1.00 84.44           N  
ATOM   3072  H   LEU A 192      12.273   4.782   7.371  1.00 84.44           H  
ATOM   3073  CA  LEU A 192      14.095   5.286   8.359  1.00 84.44           C  
ATOM   3074  HA  LEU A 192      15.115   5.147   8.000  1.00 84.44           H  
ATOM   3075  C   LEU A 192      14.043   4.862   9.841  1.00 84.44           C  
ATOM   3076  CB  LEU A 192      13.729   6.773   8.195  1.00 84.44           C  
ATOM   3077  HB2 LEU A 192      14.439   7.366   8.771  1.00 84.44           H  
ATOM   3078  HB3 LEU A 192      12.743   6.937   8.631  1.00 84.44           H  
ATOM   3079  O   LEU A 192      12.948   4.590  10.345  1.00 84.44           O  
ATOM   3080  CG  LEU A 192      13.715   7.292   6.744  1.00 84.44           C  
ATOM   3081  HG  LEU A 192      12.973   6.747   6.161  1.00 84.44           H  
ATOM   3082  CD1 LEU A 192      13.332   8.771   6.733  1.00 84.44           C  
ATOM   3083 HD11 LEU A 192      12.380   8.902   7.247  1.00 84.44           H  
ATOM   3084 HD12 LEU A 192      13.243   9.125   5.706  1.00 84.44           H  
ATOM   3085 HD13 LEU A 192      14.101   9.343   7.253  1.00 84.44           H  
ATOM   3086  CD2 LEU A 192      15.074   7.152   6.055  1.00 84.44           C  
ATOM   3087 HD21 LEU A 192      15.034   7.602   5.063  1.00 84.44           H  
ATOM   3088 HD22 LEU A 192      15.328   6.098   5.944  1.00 84.44           H  
ATOM   3089 HD23 LEU A 192      15.843   7.648   6.647  1.00 84.44           H  
ATOM   3090  N   PRO A 193      15.174   4.814  10.570  1.00 80.22           N  
ATOM   3091  CA  PRO A 193      15.208   4.286  11.936  1.00 80.22           C  
ATOM   3092  HA  PRO A 193      14.760   3.293  11.949  1.00 80.22           H  
ATOM   3093  C   PRO A 193      14.437   5.146  12.953  1.00 80.22           C  
ATOM   3094  CB  PRO A 193      16.696   4.156  12.281  1.00 80.22           C  
ATOM   3095  HB2 PRO A 193      17.037   3.154  12.021  1.00 80.22           H  
ATOM   3096  HB3 PRO A 193      16.895   4.357  13.334  1.00 80.22           H  
ATOM   3097  O   PRO A 193      13.861   4.607  13.895  1.00 80.22           O  
ATOM   3098  CG  PRO A 193      17.387   5.173  11.373  1.00 80.22           C  
ATOM   3099  HG2 PRO A 193      18.410   4.880  11.139  1.00 80.22           H  
ATOM   3100  HG3 PRO A 193      17.375   6.151  11.854  1.00 80.22           H  
ATOM   3101  CD  PRO A 193      16.506   5.198  10.126  1.00 80.22           C  
ATOM   3102  HD2 PRO A 193      16.873   4.468   9.404  1.00 80.22           H  
ATOM   3103  HD3 PRO A 193      16.509   6.196   9.689  1.00 80.22           H  
ATOM   3104  N   GLU A 194      14.347   6.462  12.747  1.00 84.30           N  
ATOM   3105  H   GLU A 194      14.874   6.871  11.988  1.00 84.30           H  
ATOM   3106  CA  GLU A 194      13.583   7.384  13.602  1.00 84.30           C  
ATOM   3107  HA  GLU A 194      13.815   7.178  14.647  1.00 84.30           H  
ATOM   3108  C   GLU A 194      12.063   7.232  13.423  1.00 84.30           C  
ATOM   3109  CB  GLU A 194      13.959   8.850  13.296  1.00 84.30           C  
ATOM   3110  HB2 GLU A 194      13.599   9.118  12.303  1.00 84.30           H  
ATOM   3111  HB3 GLU A 194      13.420   9.479  14.005  1.00 84.30           H  
ATOM   3112  O   GLU A 194      11.284   7.654  14.281  1.00 84.30           O  
ATOM   3113  CG  GLU A 194      15.452   9.209  13.415  1.00 84.30           C  
ATOM   3114  HG2 GLU A 194      15.823   8.832  14.368  1.00 84.30           H  
ATOM   3115  HG3 GLU A 194      15.531  10.296  13.438  1.00 84.30           H  
ATOM   3116  CD  GLU A 194      16.333   8.686  12.265  1.00 84.30           C  
ATOM   3117  OE1 GLU A 194      17.566   8.653  12.462  1.00 84.30           O  
ATOM   3118  OE2 GLU A 194      15.776   8.273  11.217  1.00 84.30           O  
ATOM   3119  N   SER A 195      11.616   6.646  12.305  1.00 88.42           N  
ATOM   3120  H   SER A 195      12.300   6.243  11.681  1.00 88.42           H  
ATOM   3121  CA  SER A 195      10.213   6.687  11.873  1.00 88.42           C  
ATOM   3122  HA  SER A 195       9.950   7.733  11.711  1.00 88.42           H  
ATOM   3123  C   SER A 195       9.234   6.130  12.910  1.00 88.42           C  
ATOM   3124  CB  SER A 195      10.043   5.956  10.540  1.00 88.42           C  
ATOM   3125  HB2 SER A 195       9.016   6.079  10.195  1.00 88.42           H  
ATOM   3126  HB3 SER A 195      10.715   6.390   9.800  1.00 88.42           H  
ATOM   3127  O   SER A 195       8.152   6.689  13.091  1.00 88.42           O  
ATOM   3128  OG  SER A 195      10.312   4.579  10.683  1.00 88.42           O  
ATOM   3129  HG  SER A 195      11.254   4.442  10.558  1.00 88.42           H  
ATOM   3130  N   TYR A 196       9.629   5.096  13.653  1.00 85.63           N  
ATOM   3131  H   TYR A 196      10.507   4.663  13.405  1.00 85.63           H  
ATOM   3132  CA  TYR A 196       8.810   4.454  14.683  1.00 85.63           C  
ATOM   3133  HA  TYR A 196       7.837   4.228  14.248  1.00 85.63           H  
ATOM   3134  C   TYR A 196       8.553   5.359  15.888  1.00 85.63           C  
ATOM   3135  CB  TYR A 196       9.476   3.129  15.080  1.00 85.63           C  
ATOM   3136  HB2 TYR A 196      10.456   3.323  15.517  1.00 85.63           H  
ATOM   3137  HB3 TYR A 196       8.862   2.624  15.825  1.00 85.63           H  
ATOM   3138  O   TYR A 196       7.409   5.475  16.327  1.00 85.63           O  
ATOM   3139  CG  TYR A 196       9.620   2.237  13.868  1.00 85.63           C  
ATOM   3140  CD1 TYR A 196       8.453   1.719  13.285  1.00 85.63           C  
ATOM   3141  HD1 TYR A 196       7.503   1.883  13.772  1.00 85.63           H  
ATOM   3142  CD2 TYR A 196      10.862   2.093  13.218  1.00 85.63           C  
ATOM   3143  HD2 TYR A 196      11.757   2.514  13.651  1.00 85.63           H  
ATOM   3144  CE1 TYR A 196       8.515   1.060  12.046  1.00 85.63           C  
ATOM   3145  HE1 TYR A 196       7.626   0.693  11.556  1.00 85.63           H  
ATOM   3146  CE2 TYR A 196      10.922   1.464  11.958  1.00 85.63           C  
ATOM   3147  HE2 TYR A 196      11.859   1.398  11.425  1.00 85.63           H  
ATOM   3148  OH  TYR A 196       9.757   0.389  10.144  1.00 85.63           O  
ATOM   3149  HH  TYR A 196      10.398   0.832   9.583  1.00 85.63           H  
ATOM   3150  CZ  TYR A 196       9.743   0.950  11.375  1.00 85.63           C  
ATOM   3151  N   GLU A 197       9.574   6.074  16.370  1.00 87.82           N  
ATOM   3152  H   GLU A 197      10.467   6.011  15.902  1.00 87.82           H  
ATOM   3153  CA  GLU A 197       9.429   7.057  17.452  1.00 87.82           C  
ATOM   3154  HA  GLU A 197       8.925   6.579  18.292  1.00 87.82           H  
ATOM   3155  C   GLU A 197       8.575   8.250  16.994  1.00 87.82           C  
ATOM   3156  CB  GLU A 197      10.826   7.515  17.908  1.00 87.82           C  
ATOM   3157  HB2 GLU A 197      11.265   8.156  17.143  1.00 87.82           H  
ATOM   3158  HB3 GLU A 197      11.463   6.636  18.008  1.00 87.82           H  
ATOM   3159  O   GLU A 197       7.701   8.733  17.722  1.00 87.82           O  
ATOM   3160  CG  GLU A 197      10.805   8.236  19.268  1.00 87.82           C  
ATOM   3161  HG2 GLU A 197       9.791   8.247  19.667  1.00 87.82           H  
ATOM   3162  HG3 GLU A 197      11.408   7.656  19.967  1.00 87.82           H  
ATOM   3163  CD  GLU A 197      11.354   9.671  19.201  1.00 87.82           C  
ATOM   3164  OE1 GLU A 197      10.544  10.608  19.400  1.00 87.82           O  
ATOM   3165  OE2 GLU A 197      12.572   9.827  18.969  1.00 87.82           O  
ATOM   3166  N   ILE A 198       8.756   8.670  15.738  1.00 92.68           N  
ATOM   3167  H   ILE A 198       9.501   8.238  15.212  1.00 92.68           H  
ATOM   3168  CA  ILE A 198       7.996   9.752  15.109  1.00 92.68           C  
ATOM   3169  HA  ILE A 198       8.021  10.610  15.780  1.00 92.68           H  
ATOM   3170  C   ILE A 198       6.513   9.383  14.936  1.00 92.68           C  
ATOM   3171  CB  ILE A 198       8.681  10.154  13.783  1.00 92.68           C  
ATOM   3172  HB  ILE A 198       8.795   9.249  13.186  1.00 92.68           H  
ATOM   3173  O   ILE A 198       5.663  10.229  15.226  1.00 92.68           O  
ATOM   3174  CG1 ILE A 198      10.100  10.730  14.001  1.00 92.68           C  
ATOM   3175 HG12 ILE A 198      10.594  10.798  13.032  1.00 92.68           H  
ATOM   3176 HG13 ILE A 198      10.688  10.039  14.605  1.00 92.68           H  
ATOM   3177  CG2 ILE A 198       7.831  11.137  12.960  1.00 92.68           C  
ATOM   3178 HG21 ILE A 198       8.388  11.461  12.082  1.00 92.68           H  
ATOM   3179 HG22 ILE A 198       7.565  12.006  13.562  1.00 92.68           H  
ATOM   3180 HG23 ILE A 198       6.923  10.635  12.623  1.00 92.68           H  
ATOM   3181  CD1 ILE A 198      10.180  12.100  14.683  1.00 92.68           C  
ATOM   3182 HD11 ILE A 198       9.740  12.867  14.046  1.00 92.68           H  
ATOM   3183 HD12 ILE A 198       9.676  12.072  15.649  1.00 92.68           H  
ATOM   3184 HD13 ILE A 198      11.227  12.346  14.856  1.00 92.68           H  
ATOM   3185  N   ILE A 199       6.172   8.153  14.526  1.00 92.90           N  
ATOM   3186  H   ILE A 199       6.914   7.517  14.269  1.00 92.90           H  
ATOM   3187  CA  ILE A 199       4.778   7.673  14.451  1.00 92.90           C  
ATOM   3188  HA  ILE A 199       4.178   8.441  13.962  1.00 92.90           H  
ATOM   3189  C   ILE A 199       4.193   7.503  15.855  1.00 92.90           C  
ATOM   3190  CB  ILE A 199       4.649   6.370  13.621  1.00 92.90           C  
ATOM   3191  HB  ILE A 199       5.359   5.646  14.022  1.00 92.90           H  
ATOM   3192  O   ILE A 199       3.133   8.065  16.123  1.00 92.90           O  
ATOM   3193  CG1 ILE A 199       4.994   6.582  12.129  1.00 92.90           C  
ATOM   3194 HG12 ILE A 199       5.092   5.605  11.657  1.00 92.90           H  
ATOM   3195 HG13 ILE A 199       5.963   7.075  12.060  1.00 92.90           H  
ATOM   3196  CG2 ILE A 199       3.240   5.749  13.728  1.00 92.90           C  
ATOM   3197 HG21 ILE A 199       3.031   5.439  14.752  1.00 92.90           H  
ATOM   3198 HG22 ILE A 199       2.476   6.469  13.434  1.00 92.90           H  
ATOM   3199 HG23 ILE A 199       3.172   4.869  13.088  1.00 92.90           H  
ATOM   3200  CD1 ILE A 199       3.996   7.412  11.306  1.00 92.90           C  
ATOM   3201 HD11 ILE A 199       4.394   7.557  10.302  1.00 92.90           H  
ATOM   3202 HD12 ILE A 199       3.840   8.388  11.765  1.00 92.90           H  
ATOM   3203 HD13 ILE A 199       3.043   6.889  11.222  1.00 92.90           H  
ATOM   3204  N   LEU A 200       4.882   6.802  16.765  1.00 90.05           N  
ATOM   3205  H   LEU A 200       5.759   6.385  16.491  1.00 90.05           H  
ATOM   3206  CA  LEU A 200       4.407   6.534  18.128  1.00 90.05           C  
ATOM   3207  HA  LEU A 200       3.491   5.946  18.064  1.00 90.05           H  
ATOM   3208  C   LEU A 200       4.084   7.832  18.879  1.00 90.05           C  
ATOM   3209  CB  LEU A 200       5.477   5.711  18.872  1.00 90.05           C  
ATOM   3210  HB2 LEU A 200       6.423   6.251  18.834  1.00 90.05           H  
ATOM   3211  HB3 LEU A 200       5.620   4.768  18.344  1.00 90.05           H  
ATOM   3212  O   LEU A 200       2.971   8.016  19.371  1.00 90.05           O  
ATOM   3213  CG  LEU A 200       5.162   5.403  20.348  1.00 90.05           C  
ATOM   3214  HG  LEU A 200       5.111   6.338  20.906  1.00 90.05           H  
ATOM   3215  CD1 LEU A 200       3.839   4.657  20.534  1.00 90.05           C  
ATOM   3216 HD11 LEU A 200       3.849   3.742  19.942  1.00 90.05           H  
ATOM   3217 HD12 LEU A 200       3.709   4.395  21.584  1.00 90.05           H  
ATOM   3218 HD13 LEU A 200       3.003   5.281  20.217  1.00 90.05           H  
ATOM   3219  CD2 LEU A 200       6.289   4.562  20.945  1.00 90.05           C  
ATOM   3220 HD21 LEU A 200       7.238   5.087  20.846  1.00 90.05           H  
ATOM   3221 HD22 LEU A 200       6.098   4.373  22.002  1.00 90.05           H  
ATOM   3222 HD23 LEU A 200       6.362   3.609  20.422  1.00 90.05           H  
ATOM   3223  N   SER A 201       5.025   8.777  18.904  1.00 92.11           N  
ATOM   3224  H   SER A 201       5.915   8.581  18.470  1.00 92.11           H  
ATOM   3225  CA  SER A 201       4.820  10.082  19.542  1.00 92.11           C  
ATOM   3226  HA  SER A 201       4.390   9.912  20.529  1.00 92.11           H  
ATOM   3227  C   SER A 201       3.839  10.984  18.779  1.00 92.11           C  
ATOM   3228  CB  SER A 201       6.162  10.787  19.745  1.00 92.11           C  
ATOM   3229  HB2 SER A 201       6.838  10.143  20.307  1.00 92.11           H  
ATOM   3230  HB3 SER A 201       6.001  11.703  20.314  1.00 92.11           H  
ATOM   3231  O   SER A 201       3.313  11.936  19.352  1.00 92.11           O  
ATOM   3232  OG  SER A 201       6.740  11.104  18.495  1.00 92.11           O  
ATOM   3233  HG  SER A 201       7.254  10.334  18.238  1.00 92.11           H  
ATOM   3234  N   SER A 202       3.548  10.701  17.504  1.00 94.92           N  
ATOM   3235  H   SER A 202       4.012   9.916  17.068  1.00 94.92           H  
ATOM   3236  CA  SER A 202       2.479  11.381  16.759  1.00 94.92           C  
ATOM   3237  HA  SER A 202       2.399  12.400  17.139  1.00 94.92           H  
ATOM   3238  C   SER A 202       1.099  10.738  16.961  1.00 94.92           C  
ATOM   3239  CB  SER A 202       2.821  11.522  15.276  1.00 94.92           C  
ATOM   3240  HB2 SER A 202       2.006  12.042  14.772  1.00 94.92           H  
ATOM   3241  HB3 SER A 202       2.950  10.536  14.828  1.00 94.92           H  
ATOM   3242  O   SER A 202       0.098  11.430  16.789  1.00 94.92           O  
ATOM   3243  OG  SER A 202       4.012  12.273  15.125  1.00 94.92           O  
ATOM   3244  HG  SER A 202       4.709  11.614  15.163  1.00 94.92           H  
ATOM   3245  N   ALA A 203       1.023   9.473  17.389  1.00 93.92           N  
ATOM   3246  H   ALA A 203       1.876   8.936  17.434  1.00 93.92           H  
ATOM   3247  CA  ALA A 203      -0.216   8.773  17.741  1.00 93.92           C  
ATOM   3248  HA  ALA A 203      -0.995   9.062  17.035  1.00 93.92           H  
ATOM   3249  C   ALA A 203      -0.742   9.115  19.155  1.00 93.92           C  
ATOM   3250  CB  ALA A 203       0.027   7.267  17.576  1.00 93.92           C  
ATOM   3251  HB1 ALA A 203       0.365   7.049  16.563  1.00 93.92           H  
ATOM   3252  HB2 ALA A 203      -0.900   6.726  17.766  1.00 93.92           H  
ATOM   3253  HB3 ALA A 203       0.784   6.927  18.283  1.00 93.92           H  
ATOM   3254  O   ALA A 203      -1.930   8.949  19.423  1.00 93.92           O  
ATOM   3255  N   GLN A 204       0.106   9.633  20.052  1.00 92.20           N  
ATOM   3256  H   GLN A 204       1.080   9.700  19.796  1.00 92.20           H  
ATOM   3257  CA  GLN A 204      -0.293  10.073  21.399  1.00 92.20           C  
ATOM   3258  HA  GLN A 204      -1.066   9.402  21.773  1.00 92.20           H  
ATOM   3259  C   GLN A 204      -0.879  11.491  21.390  1.00 92.20           C  
ATOM   3260  CB  GLN A 204       0.916  10.015  22.351  1.00 92.20           C  
ATOM   3261  HB2 GLN A 204       1.712  10.647  21.957  1.00 92.20           H  
ATOM   3262  HB3 GLN A 204       0.621  10.414  23.321  1.00 92.20           H  
ATOM   3263  O   GLN A 204      -0.237  12.408  20.884  1.00 92.20           O  
ATOM   3264  CG  GLN A 204       1.472   8.596  22.553  1.00 92.20           C  
ATOM   3265  HG2 GLN A 204       1.835   8.209  21.601  1.00 92.20           H  
ATOM   3266  HG3 GLN A 204       2.321   8.641  23.235  1.00 92.20           H  
ATOM   3267  CD  GLN A 204       0.452   7.615  23.123  1.00 92.20           C  
ATOM   3268  NE2 GLN A 204       0.642   6.331  22.918  1.00 92.20           N  
ATOM   3269 HE21 GLN A 204       1.436   6.002  22.388  1.00 92.20           H  
ATOM   3270 HE22 GLN A 204      -0.050   5.706  23.306  1.00 92.20           H  
ATOM   3271  OE1 GLN A 204      -0.528   7.977  23.754  1.00 92.20           O  
ATOM   3272  N   ILE A 205      -2.071  11.711  21.956  1.00 93.45           N  
ATOM   3273  H   ILE A 205      -2.543  10.934  22.397  1.00 93.45           H  
ATOM   3274  CA  ILE A 205      -2.726  13.034  21.968  1.00 93.45           C  
ATOM   3275  HA  ILE A 205      -2.354  13.580  21.100  1.00 93.45           H  
ATOM   3276  C   ILE A 205      -2.332  13.873  23.202  1.00 93.45           C  
ATOM   3277  CB  ILE A 205      -4.251  12.896  21.737  1.00 93.45           C  
ATOM   3278  HB  ILE A 205      -4.387  12.250  20.869  1.00 93.45           H  
ATOM   3279  O   ILE A 205      -2.630  13.520  24.346  1.00 93.45           O  
ATOM   3280  CG1 ILE A 205      -4.838  14.274  21.376  1.00 93.45           C  
ATOM   3281 HG12 ILE A 205      -4.276  14.669  20.530  1.00 93.45           H  
ATOM   3282 HG13 ILE A 205      -4.692  14.957  22.212  1.00 93.45           H  
ATOM   3283  CG2 ILE A 205      -5.002  12.244  22.913  1.00 93.45           C  
ATOM   3284 HG21 ILE A 205      -5.058  12.931  23.758  1.00 93.45           H  
ATOM   3285 HG22 ILE A 205      -6.011  11.971  22.605  1.00 93.45           H  
ATOM   3286 HG23 ILE A 205      -4.488  11.336  23.228  1.00 93.45           H  
ATOM   3287  CD1 ILE A 205      -6.318  14.264  20.970  1.00 93.45           C  
ATOM   3288 HD11 ILE A 205      -6.606  15.265  20.648  1.00 93.45           H  
ATOM   3289 HD12 ILE A 205      -6.944  13.973  21.814  1.00 93.45           H  
ATOM   3290 HD13 ILE A 205      -6.469  13.570  20.144  1.00 93.45           H  
ATOM   3291  N   THR A 206      -1.679  15.016  22.979  1.00 93.72           N  
ATOM   3292  H   THR A 206      -1.459  15.279  22.029  1.00 93.72           H  
ATOM   3293  CA  THR A 206      -1.218  15.935  24.041  1.00 93.72           C  
ATOM   3294  HA  THR A 206      -0.771  15.348  24.844  1.00 93.72           H  
ATOM   3295  C   THR A 206      -2.371  16.739  24.657  1.00 93.72           C  
ATOM   3296  CB  THR A 206      -0.123  16.877  23.509  1.00 93.72           C  
ATOM   3297  HB  THR A 206       0.190  17.560  24.299  1.00 93.72           H  
ATOM   3298  O   THR A 206      -3.541  16.604  24.270  1.00 93.72           O  
ATOM   3299  CG2 THR A 206       1.101  16.100  23.033  1.00 93.72           C  
ATOM   3300 HG21 THR A 206       1.901  16.804  22.802  1.00 93.72           H  
ATOM   3301 HG22 THR A 206       0.871  15.523  22.137  1.00 93.72           H  
ATOM   3302 HG23 THR A 206       1.448  15.431  23.820  1.00 93.72           H  
ATOM   3303  OG1 THR A 206      -0.646  17.618  22.436  1.00 93.72           O  
ATOM   3304  HG1 THR A 206       0.095  17.980  21.946  1.00 93.72           H  
ATOM   3305  N   LEU A 207      -2.097  17.571  25.668  1.00 96.00           N  
ATOM   3306  H   LEU A 207      -1.146  17.679  25.989  1.00 96.00           H  
ATOM   3307  CA  LEU A 207      -3.080  18.549  26.142  1.00 96.00           C  
ATOM   3308  HA  LEU A 207      -4.052  18.058  26.198  1.00 96.00           H  
ATOM   3309  C   LEU A 207      -3.215  19.708  25.140  1.00 96.00           C  
ATOM   3310  CB  LEU A 207      -2.685  19.013  27.550  1.00 96.00           C  
ATOM   3311  HB2 LEU A 207      -2.412  18.143  28.146  1.00 96.00           H  
ATOM   3312  HB3 LEU A 207      -1.804  19.651  27.476  1.00 96.00           H  
ATOM   3313  O   LEU A 207      -4.334  20.093  24.801  1.00 96.00           O  
ATOM   3314  CG  LEU A 207      -3.781  19.796  28.285  1.00 96.00           C  
ATOM   3315  HG  LEU A 207      -4.076  20.671  27.707  1.00 96.00           H  
ATOM   3316  CD1 LEU A 207      -5.013  18.934  28.573  1.00 96.00           C  
ATOM   3317 HD11 LEU A 207      -5.676  19.465  29.256  1.00 96.00           H  
ATOM   3318 HD12 LEU A 207      -5.556  18.742  27.648  1.00 96.00           H  
ATOM   3319 HD13 LEU A 207      -4.714  17.990  29.030  1.00 96.00           H  
ATOM   3320  CD2 LEU A 207      -3.220  20.254  29.626  1.00 96.00           C  
ATOM   3321 HD21 LEU A 207      -2.370  20.912  29.448  1.00 96.00           H  
ATOM   3322 HD22 LEU A 207      -2.895  19.386  30.200  1.00 96.00           H  
ATOM   3323 HD23 LEU A 207      -3.981  20.799  30.184  1.00 96.00           H  
ATOM   3324  N   LYS A 208      -2.092  20.189  24.600  1.00 95.75           N  
ATOM   3325  H   LYS A 208      -1.225  19.897  25.029  1.00 95.75           H  
ATOM   3326  CA  LYS A 208      -1.982  21.176  23.520  1.00 95.75           C  
ATOM   3327  HA  LYS A 208      -2.358  22.133  23.881  1.00 95.75           H  
ATOM   3328  C   LYS A 208      -2.802  20.796  22.289  1.00 95.75           C  
ATOM   3329  CB  LYS A 208      -0.486  21.316  23.203  1.00 95.75           C  
ATOM   3330  HB2 LYS A 208       0.015  21.657  24.109  1.00 95.75           H  
ATOM   3331  HB3 LYS A 208      -0.093  20.329  22.958  1.00 95.75           H  
ATOM   3332  O   LYS A 208      -3.574  21.628  21.820  1.00 95.75           O  
ATOM   3333  CG  LYS A 208      -0.109  22.289  22.079  1.00 95.75           C  
ATOM   3334  HG2 LYS A 208      -0.402  23.303  22.352  1.00 95.75           H  
ATOM   3335  HG3 LYS A 208      -0.593  22.002  21.146  1.00 95.75           H  
ATOM   3336  CD  LYS A 208       1.415  22.204  21.914  1.00 95.75           C  
ATOM   3337  HD2 LYS A 208       1.662  21.189  21.600  1.00 95.75           H  
ATOM   3338  HD3 LYS A 208       1.895  22.381  22.877  1.00 95.75           H  
ATOM   3339  CE  LYS A 208       1.979  23.190  20.894  1.00 95.75           C  
ATOM   3340  HE2 LYS A 208       1.920  24.196  21.307  1.00 95.75           H  
ATOM   3341  HE3 LYS A 208       1.369  23.148  19.991  1.00 95.75           H  
ATOM   3342  NZ  LYS A 208       3.382  22.822  20.580  1.00 95.75           N  
ATOM   3343  HZ1 LYS A 208       3.801  23.447  19.906  1.00 95.75           H  
ATOM   3344  HZ2 LYS A 208       3.415  21.888  20.197  1.00 95.75           H  
ATOM   3345  HZ3 LYS A 208       3.939  22.813  21.423  1.00 95.75           H  
ATOM   3346  N   GLU A 209      -2.712  19.556  21.800  1.00 94.93           N  
ATOM   3347  H   GLU A 209      -2.010  18.938  22.180  1.00 94.93           H  
ATOM   3348  CA  GLU A 209      -3.512  19.087  20.660  1.00 94.93           C  
ATOM   3349  HA  GLU A 209      -3.382  19.793  19.840  1.00 94.93           H  
ATOM   3350  C   GLU A 209      -5.011  19.048  20.997  1.00 94.93           C  
ATOM   3351  CB  GLU A 209      -3.019  17.715  20.166  1.00 94.93           C  
ATOM   3352  HB2 GLU A 209      -1.935  17.742  20.050  1.00 94.93           H  
ATOM   3353  HB3 GLU A 209      -3.278  16.958  20.907  1.00 94.93           H  
ATOM   3354  O   GLU A 209      -5.825  19.509  20.200  1.00 94.93           O  
ATOM   3355  CG  GLU A 209      -3.641  17.356  18.803  1.00 94.93           C  
ATOM   3356  HG2 GLU A 209      -4.715  17.533  18.850  1.00 94.93           H  
ATOM   3357  HG3 GLU A 209      -3.227  18.015  18.041  1.00 94.93           H  
ATOM   3358  CD  GLU A 209      -3.426  15.894  18.392  1.00 94.93           C  
ATOM   3359  OE1 GLU A 209      -4.280  15.343  17.658  1.00 94.93           O  
ATOM   3360  OE2 GLU A 209      -2.438  15.273  18.837  1.00 94.93           O  
ATOM   3361  N   ARG A 210      -5.405  18.590  22.196  1.00 95.19           N  
ATOM   3362  H   ARG A 210      -4.696  18.246  22.828  1.00 95.19           H  
ATOM   3363  CA  ARG A 210      -6.819  18.625  22.629  1.00 95.19           C  
ATOM   3364  HA  ARG A 210      -7.424  18.106  21.886  1.00 95.19           H  
ATOM   3365  C   ARG A 210      -7.375  20.048  22.665  1.00 95.19           C  
ATOM   3366  CB  ARG A 210      -6.995  17.932  23.990  1.00 95.19           C  
ATOM   3367  HB2 ARG A 210      -6.167  18.191  24.650  1.00 95.19           H  
ATOM   3368  HB3 ARG A 210      -7.922  18.273  24.451  1.00 95.19           H  
ATOM   3369  O   ARG A 210      -8.429  20.301  22.087  1.00 95.19           O  
ATOM   3370  CG  ARG A 210      -7.081  16.414  23.811  1.00 95.19           C  
ATOM   3371  HG2 ARG A 210      -7.973  16.179  23.229  1.00 95.19           H  
ATOM   3372  HG3 ARG A 210      -6.206  16.065  23.263  1.00 95.19           H  
ATOM   3373  CD  ARG A 210      -7.161  15.679  25.149  1.00 95.19           C  
ATOM   3374  HD2 ARG A 210      -7.905  16.166  25.780  1.00 95.19           H  
ATOM   3375  HD3 ARG A 210      -7.480  14.655  24.958  1.00 95.19           H  
ATOM   3376  NE  ARG A 210      -5.849  15.650  25.817  1.00 95.19           N  
ATOM   3377  HE  ARG A 210      -5.048  15.882  25.247  1.00 95.19           H  
ATOM   3378  NH1 ARG A 210      -6.562  14.921  27.875  1.00 95.19           N  
ATOM   3379 HH11 ARG A 210      -7.519  15.002  27.562  1.00 95.19           H  
ATOM   3380 HH12 ARG A 210      -6.354  14.579  28.802  1.00 95.19           H  
ATOM   3381  NH2 ARG A 210      -4.373  15.121  27.445  1.00 95.19           N  
ATOM   3382 HH21 ARG A 210      -3.637  15.260  26.767  1.00 95.19           H  
ATOM   3383 HH22 ARG A 210      -4.151  14.706  28.339  1.00 95.19           H  
ATOM   3384  CZ  ARG A 210      -5.604  15.236  27.044  1.00 95.19           C  
ATOM   3385  N   VAL A 211      -6.652  20.983  23.282  1.00 97.34           N  
ATOM   3386  H   VAL A 211      -5.791  20.689  23.721  1.00 97.34           H  
ATOM   3387  CA  VAL A 211      -7.019  22.410  23.334  1.00 97.34           C  
ATOM   3388  HA  VAL A 211      -8.017  22.505  23.761  1.00 97.34           H  
ATOM   3389  C   VAL A 211      -7.078  23.009  21.923  1.00 97.34           C  
ATOM   3390  CB  VAL A 211      -6.027  23.168  24.241  1.00 97.34           C  
ATOM   3391  HB  VAL A 211      -5.011  22.936  23.919  1.00 97.34           H  
ATOM   3392  O   VAL A 211      -8.040  23.701  21.589  1.00 97.34           O  
ATOM   3393  CG1 VAL A 211      -6.194  24.694  24.219  1.00 97.34           C  
ATOM   3394 HG11 VAL A 211      -5.475  25.153  24.897  1.00 97.34           H  
ATOM   3395 HG12 VAL A 211      -6.010  25.083  23.217  1.00 97.34           H  
ATOM   3396 HG13 VAL A 211      -7.203  24.976  24.518  1.00 97.34           H  
ATOM   3397  CG2 VAL A 211      -6.187  22.726  25.701  1.00 97.34           C  
ATOM   3398 HG21 VAL A 211      -6.079  21.645  25.795  1.00 97.34           H  
ATOM   3399 HG22 VAL A 211      -7.167  23.012  26.082  1.00 97.34           H  
ATOM   3400 HG23 VAL A 211      -5.410  23.196  26.304  1.00 97.34           H  
ATOM   3401  N   TYR A 212      -6.100  22.696  21.068  1.00 96.54           N  
ATOM   3402  H   TYR A 212      -5.335  22.125  21.398  1.00 96.54           H  
ATOM   3403  CA  TYR A 212      -6.058  23.136  19.673  1.00 96.54           C  
ATOM   3404  HA  TYR A 212      -6.096  24.225  19.646  1.00 96.54           H  
ATOM   3405  C   TYR A 212      -7.260  22.619  18.872  1.00 96.54           C  
ATOM   3406  CB  TYR A 212      -4.736  22.681  19.033  1.00 96.54           C  
ATOM   3407  HB2 TYR A 212      -3.902  23.070  19.618  1.00 96.54           H  
ATOM   3408  HB3 TYR A 212      -4.676  21.593  19.064  1.00 96.54           H  
ATOM   3409  O   TYR A 212      -7.882  23.392  18.143  1.00 96.54           O  
ATOM   3410  CG  TYR A 212      -4.572  23.128  17.595  1.00 96.54           C  
ATOM   3411  CD1 TYR A 212      -5.155  22.373  16.560  1.00 96.54           C  
ATOM   3412  HD1 TYR A 212      -5.667  21.448  16.783  1.00 96.54           H  
ATOM   3413  CD2 TYR A 212      -3.881  24.318  17.296  1.00 96.54           C  
ATOM   3414  HD2 TYR A 212      -3.423  24.899  18.083  1.00 96.54           H  
ATOM   3415  CE1 TYR A 212      -5.116  22.844  15.236  1.00 96.54           C  
ATOM   3416  HE1 TYR A 212      -5.617  22.286  14.459  1.00 96.54           H  
ATOM   3417  CE2 TYR A 212      -3.795  24.767  15.966  1.00 96.54           C  
ATOM   3418  HE2 TYR A 212      -3.269  25.680  15.732  1.00 96.54           H  
ATOM   3419  OH  TYR A 212      -4.412  24.516  13.668  1.00 96.54           O  
ATOM   3420  HH  TYR A 212      -5.038  24.044  13.114  1.00 96.54           H  
ATOM   3421  CZ  TYR A 212      -4.444  24.049  14.941  1.00 96.54           C  
ATOM   3422  N   ASN A 213      -7.617  21.341  19.021  1.00 94.28           N  
ATOM   3423  H   ASN A 213      -7.033  20.751  19.597  1.00 94.28           H  
ATOM   3424  CA  ASN A 213      -8.727  20.710  18.308  1.00 94.28           C  
ATOM   3425  HA  ASN A 213      -8.639  20.945  17.248  1.00 94.28           H  
ATOM   3426  C   ASN A 213     -10.083  21.270  18.762  1.00 94.28           C  
ATOM   3427  CB  ASN A 213      -8.629  19.179  18.473  1.00 94.28           C  
ATOM   3428  HB2 ASN A 213      -9.555  18.725  18.122  1.00 94.28           H  
ATOM   3429  HB3 ASN A 213      -8.507  18.931  19.527  1.00 94.28           H  
ATOM   3430  O   ASN A 213     -10.925  21.562  17.914  1.00 94.28           O  
ATOM   3431  CG  ASN A 213      -7.490  18.558  17.673  1.00 94.28           C  
ATOM   3432  ND2 ASN A 213      -7.158  17.315  17.940  1.00 94.28           N  
ATOM   3433 HD21 ASN A 213      -6.342  16.945  17.475  1.00 94.28           H  
ATOM   3434 HD22 ASN A 213      -7.590  16.815  18.704  1.00 94.28           H  
ATOM   3435  OD1 ASN A 213      -6.919  19.164  16.780  1.00 94.28           O  
ATOM   3436  N   ILE A 214     -10.274  21.513  20.065  1.00 95.89           N  
ATOM   3437  H   ILE A 214      -9.555  21.232  20.716  1.00 95.89           H  
ATOM   3438  CA  ILE A 214     -11.481  22.173  20.593  1.00 95.89           C  
ATOM   3439  HA  ILE A 214     -12.354  21.590  20.297  1.00 95.89           H  
ATOM   3440  C   ILE A 214     -11.645  23.563  19.969  1.00 95.89           C  
ATOM   3441  CB  ILE A 214     -11.437  22.222  22.139  1.00 95.89           C  
ATOM   3442  HB  ILE A 214     -10.462  22.602  22.446  1.00 95.89           H  
ATOM   3443  O   ILE A 214     -12.693  23.859  19.395  1.00 95.89           O  
ATOM   3444  CG1 ILE A 214     -11.625  20.796  22.703  1.00 95.89           C  
ATOM   3445 HG12 ILE A 214     -11.038  20.085  22.122  1.00 95.89           H  
ATOM   3446 HG13 ILE A 214     -12.671  20.502  22.613  1.00 95.89           H  
ATOM   3447  CG2 ILE A 214     -12.522  23.150  22.720  1.00 95.89           C  
ATOM   3448 HG21 ILE A 214     -12.507  23.126  23.810  1.00 95.89           H  
ATOM   3449 HG22 ILE A 214     -12.354  24.182  22.415  1.00 95.89           H  
ATOM   3450 HG23 ILE A 214     -13.506  22.832  22.377  1.00 95.89           H  
ATOM   3451  CD1 ILE A 214     -11.189  20.654  24.164  1.00 95.89           C  
ATOM   3452 HD11 ILE A 214     -11.278  19.606  24.451  1.00 95.89           H  
ATOM   3453 HD12 ILE A 214     -10.152  20.967  24.278  1.00 95.89           H  
ATOM   3454 HD13 ILE A 214     -11.825  21.251  24.818  1.00 95.89           H  
ATOM   3455  N   ILE A 215     -10.597  24.392  19.989  1.00 97.00           N  
ATOM   3456  H   ILE A 215      -9.748  24.085  20.442  1.00 97.00           H  
ATOM   3457  CA  ILE A 215     -10.649  25.748  19.420  1.00 97.00           C  
ATOM   3458  HA  ILE A 215     -11.514  26.260  19.842  1.00 97.00           H  
ATOM   3459  C   ILE A 215     -10.860  25.692  17.897  1.00 97.00           C  
ATOM   3460  CB  ILE A 215      -9.381  26.537  19.821  1.00 97.00           C  
ATOM   3461  HB  ILE A 215      -8.510  25.959  19.514  1.00 97.00           H  
ATOM   3462  O   ILE A 215     -11.688  26.427  17.360  1.00 97.00           O  
ATOM   3463  CG1 ILE A 215      -9.335  26.750  21.356  1.00 97.00           C  
ATOM   3464 HG12 ILE A 215      -9.624  25.833  21.869  1.00 97.00           H  
ATOM   3465 HG13 ILE A 215     -10.054  27.518  21.640  1.00 97.00           H  
ATOM   3466  CG2 ILE A 215      -9.334  27.902  19.108  1.00 97.00           C  
ATOM   3467 HG21 ILE A 215     -10.203  28.499  19.383  1.00 97.00           H  
ATOM   3468 HG22 ILE A 215      -9.319  27.776  18.026  1.00 97.00           H  
ATOM   3469 HG23 ILE A 215      -8.422  28.434  19.382  1.00 97.00           H  
ATOM   3470  CD1 ILE A 215      -7.951  27.137  21.892  1.00 97.00           C  
ATOM   3471 HD11 ILE A 215      -7.208  26.410  21.564  1.00 97.00           H  
ATOM   3472 HD12 ILE A 215      -7.976  27.149  22.981  1.00 97.00           H  
ATOM   3473 HD13 ILE A 215      -7.666  28.130  21.543  1.00 97.00           H  
ATOM   3474  N   SER A 216     -10.169  24.784  17.202  1.00 94.55           N  
ATOM   3475  H   SER A 216      -9.517  24.200  17.706  1.00 94.55           H  
ATOM   3476  CA  SER A 216     -10.260  24.610  15.744  1.00 94.55           C  
ATOM   3477  HA  SER A 216     -10.149  25.587  15.272  1.00 94.55           H  
ATOM   3478  C   SER A 216     -11.600  24.039  15.273  1.00 94.55           C  
ATOM   3479  CB  SER A 216      -9.132  23.714  15.227  1.00 94.55           C  
ATOM   3480  HB2 SER A 216      -9.222  22.718  15.660  1.00 94.55           H  
ATOM   3481  HB3 SER A 216      -9.210  23.634  14.142  1.00 94.55           H  
ATOM   3482  O   SER A 216     -11.946  24.220  14.109  1.00 94.55           O  
ATOM   3483  OG  SER A 216      -7.874  24.263  15.555  1.00 94.55           O  
ATOM   3484  HG  SER A 216      -7.685  24.014  16.463  1.00 94.55           H  
ATOM   3485  N   SER A 217     -12.381  23.400  16.153  1.00 92.66           N  
ATOM   3486  H   SER A 217     -12.009  23.189  17.068  1.00 92.66           H  
ATOM   3487  CA  SER A 217     -13.751  22.961  15.840  1.00 92.66           C  
ATOM   3488  HA  SER A 217     -13.731  22.432  14.887  1.00 92.66           H  
ATOM   3489  C   SER A 217     -14.736  24.132  15.694  1.00 92.66           C  
ATOM   3490  CB  SER A 217     -14.257  21.984  16.908  1.00 92.66           C  
ATOM   3491  HB2 SER A 217     -13.483  21.259  17.158  1.00 92.66           H  
ATOM   3492  HB3 SER A 217     -15.113  21.444  16.502  1.00 92.66           H  
ATOM   3493  O   SER A 217     -15.788  23.999  15.073  1.00 92.66           O  
ATOM   3494  OG  SER A 217     -14.670  22.667  18.077  1.00 92.66           O  
ATOM   3495  HG  SER A 217     -13.909  23.036  18.531  1.00 92.66           H  
ATOM   3496  N   SER A 218     -14.417  25.295  16.271  1.00 95.22           N  
ATOM   3497  H   SER A 218     -13.545  25.335  16.779  1.00 95.22           H  
ATOM   3498  CA  SER A 218     -15.235  26.512  16.218  1.00 95.22           C  
ATOM   3499  HA  SER A 218     -15.726  26.585  15.247  1.00 95.22           H  
ATOM   3500  C   SER A 218     -14.346  27.753  16.389  1.00 95.22           C  
ATOM   3501  CB  SER A 218     -16.326  26.442  17.292  1.00 95.22           C  
ATOM   3502  HB2 SER A 218     -15.891  26.113  18.236  1.00 95.22           H  
ATOM   3503  HB3 SER A 218     -16.779  27.424  17.430  1.00 95.22           H  
ATOM   3504  O   SER A 218     -14.420  28.427  17.418  1.00 95.22           O  
ATOM   3505  OG  SER A 218     -17.332  25.543  16.885  1.00 95.22           O  
ATOM   3506  HG  SER A 218     -16.928  24.836  16.377  1.00 95.22           H  
ATOM   3507  N   PRO A 219     -13.482  28.075  15.408  1.00 93.47           N  
ATOM   3508  CA  PRO A 219     -12.446  29.099  15.563  1.00 93.47           C  
ATOM   3509  HA  PRO A 219     -11.892  28.919  16.485  1.00 93.47           H  
ATOM   3510  C   PRO A 219     -13.021  30.518  15.636  1.00 93.47           C  
ATOM   3511  CB  PRO A 219     -11.501  28.900  14.373  1.00 93.47           C  
ATOM   3512  HB2 PRO A 219     -11.070  29.839  14.024  1.00 93.47           H  
ATOM   3513  HB3 PRO A 219     -10.710  28.206  14.656  1.00 93.47           H  
ATOM   3514  O   PRO A 219     -12.384  31.403  16.202  1.00 93.47           O  
ATOM   3515  CG  PRO A 219     -12.383  28.251  13.307  1.00 93.47           C  
ATOM   3516  HG2 PRO A 219     -11.804  27.598  12.654  1.00 93.47           H  
ATOM   3517  HG3 PRO A 219     -12.904  29.021  12.738  1.00 93.47           H  
ATOM   3518  CD  PRO A 219     -13.387  27.432  14.110  1.00 93.47           C  
ATOM   3519  HD2 PRO A 219     -14.351  27.414  13.602  1.00 93.47           H  
ATOM   3520  HD3 PRO A 219     -13.009  26.418  14.236  1.00 93.47           H  
ATOM   3521  N   SER A 220     -14.236  30.732  15.122  1.00 94.73           N  
ATOM   3522  H   SER A 220     -14.711  29.969  14.661  1.00 94.73           H  
ATOM   3523  CA  SER A 220     -14.982  31.987  15.247  1.00 94.73           C  
ATOM   3524  HA  SER A 220     -14.309  32.809  15.002  1.00 94.73           H  
ATOM   3525  C   SER A 220     -15.526  32.257  16.654  1.00 94.73           C  
ATOM   3526  CB  SER A 220     -16.135  32.008  14.241  1.00 94.73           C  
ATOM   3527  HB2 SER A 220     -15.733  32.039  13.228  1.00 94.73           H  
ATOM   3528  HB3 SER A 220     -16.743  32.899  14.403  1.00 94.73           H  
ATOM   3529  O   SER A 220     -15.738  33.418  17.002  1.00 94.73           O  
ATOM   3530  OG  SER A 220     -16.927  30.842  14.397  1.00 94.73           O  
ATOM   3531  HG  SER A 220     -17.744  30.961  13.906  1.00 94.73           H  
ATOM   3532  N   ARG A 221     -15.719  31.228  17.494  1.00 96.38           N  
ATOM   3533  H   ARG A 221     -15.456  30.302  17.186  1.00 96.38           H  
ATOM   3534  CA  ARG A 221     -16.142  31.411  18.890  1.00 96.38           C  
ATOM   3535  HA  ARG A 221     -17.034  32.037  18.889  1.00 96.38           H  
ATOM   3536  C   ARG A 221     -15.054  32.161  19.661  1.00 96.38           C  
ATOM   3537  CB  ARG A 221     -16.505  30.051  19.522  1.00 96.38           C  
ATOM   3538  HB2 ARG A 221     -15.668  29.365  19.388  1.00 96.38           H  
ATOM   3539  HB3 ARG A 221     -17.366  29.641  18.995  1.00 96.38           H  
ATOM   3540  O   ARG A 221     -13.862  31.881  19.512  1.00 96.38           O  
ATOM   3541  CG  ARG A 221     -16.821  30.118  21.027  1.00 96.38           C  
ATOM   3542  HG2 ARG A 221     -17.600  30.858  21.206  1.00 96.38           H  
ATOM   3543  HG3 ARG A 221     -15.921  30.410  21.567  1.00 96.38           H  
ATOM   3544  CD  ARG A 221     -17.287  28.760  21.569  1.00 96.38           C  
ATOM   3545  HD2 ARG A 221     -16.582  27.992  21.252  1.00 96.38           H  
ATOM   3546  HD3 ARG A 221     -18.264  28.528  21.146  1.00 96.38           H  
ATOM   3547  NE  ARG A 221     -17.367  28.765  23.043  1.00 96.38           N  
ATOM   3548  HE  ARG A 221     -17.043  29.582  23.539  1.00 96.38           H  
ATOM   3549  NH1 ARG A 221     -18.188  26.634  23.329  1.00 96.38           N  
ATOM   3550 HH11 ARG A 221     -18.439  25.879  23.951  1.00 96.38           H  
ATOM   3551 HH12 ARG A 221     -18.040  26.450  22.347  1.00 96.38           H  
ATOM   3552  NH2 ARG A 221     -17.839  27.948  25.098  1.00 96.38           N  
ATOM   3553 HH21 ARG A 221     -18.150  27.209  25.713  1.00 96.38           H  
ATOM   3554 HH22 ARG A 221     -17.406  28.766  25.502  1.00 96.38           H  
ATOM   3555  CZ  ARG A 221     -17.797  27.781  23.811  1.00 96.38           C  
ATOM   3556  N   GLN A 222     -15.472  33.095  20.516  1.00 95.66           N  
ATOM   3557  H   GLN A 222     -16.460  33.299  20.559  1.00 95.66           H  
ATOM   3558  CA  GLN A 222     -14.583  33.790  21.448  1.00 95.66           C  
ATOM   3559  HA  GLN A 222     -13.625  33.942  20.951  1.00 95.66           H  
ATOM   3560  C   GLN A 222     -14.304  32.897  22.672  1.00 95.66           C  
ATOM   3561  CB  GLN A 222     -15.134  35.187  21.809  1.00 95.66           C  
ATOM   3562  HB2 GLN A 222     -14.433  35.667  22.492  1.00 95.66           H  
ATOM   3563  HB3 GLN A 222     -16.077  35.058  22.342  1.00 95.66           H  
ATOM   3564  O   GLN A 222     -14.840  33.124  23.756  1.00 95.66           O  
ATOM   3565  CG  GLN A 222     -15.390  36.149  20.626  1.00 95.66           C  
ATOM   3566  HG2 GLN A 222     -15.862  37.047  21.025  1.00 95.66           H  
ATOM   3567  HG3 GLN A 222     -16.101  35.696  19.935  1.00 95.66           H  
ATOM   3568  CD  GLN A 222     -14.161  36.595  19.824  1.00 95.66           C  
ATOM   3569  NE2 GLN A 222     -14.314  37.539  18.922  1.00 95.66           N  
ATOM   3570 HE21 GLN A 222     -13.537  37.808  18.334  1.00 95.66           H  
ATOM   3571 HE22 GLN A 222     -15.197  38.003  18.765  1.00 95.66           H  
ATOM   3572  OE1 GLN A 222     -13.057  36.078  19.947  1.00 95.66           O  
ATOM   3573  N   TRP A 223     -13.531  31.824  22.469  1.00 96.87           N  
ATOM   3574  H   TRP A 223     -13.130  31.697  21.551  1.00 96.87           H  
ATOM   3575  CA  TRP A 223     -13.187  30.866  23.525  1.00 96.87           C  
ATOM   3576  HA  TRP A 223     -14.109  30.463  23.945  1.00 96.87           H  
ATOM   3577  C   TRP A 223     -12.406  31.538  24.659  1.00 96.87           C  
ATOM   3578  CB  TRP A 223     -12.354  29.698  22.971  1.00 96.87           C  
ATOM   3579  HB2 TRP A 223     -12.008  29.105  23.817  1.00 96.87           H  
ATOM   3580  HB3 TRP A 223     -11.460  30.092  22.489  1.00 96.87           H  
ATOM   3581  O   TRP A 223     -11.500  32.339  24.422  1.00 96.87           O  
ATOM   3582  CG  TRP A 223     -13.040  28.751  22.035  1.00 96.87           C  
ATOM   3583  CD1 TRP A 223     -13.034  28.815  20.684  1.00 96.87           C  
ATOM   3584  HD1 TRP A 223     -12.560  29.585  20.093  1.00 96.87           H  
ATOM   3585  CD2 TRP A 223     -13.801  27.549  22.370  1.00 96.87           C  
ATOM   3586  CE2 TRP A 223     -14.200  26.909  21.158  1.00 96.87           C  
ATOM   3587  CE3 TRP A 223     -14.186  26.931  23.580  1.00 96.87           C  
ATOM   3588  HE3 TRP A 223     -13.880  27.373  24.516  1.00 96.87           H  
ATOM   3589  NE1 TRP A 223     -13.711  27.731  20.164  1.00 96.87           N  
ATOM   3590  HE1 TRP A 223     -13.832  27.595  19.170  1.00 96.87           H  
ATOM   3591  CH2 TRP A 223     -15.306  25.127  22.375  1.00 96.87           C  
ATOM   3592  HH2 TRP A 223     -15.844  24.191  22.387  1.00 96.87           H  
ATOM   3593  CZ2 TRP A 223     -14.940  25.716  21.151  1.00 96.87           C  
ATOM   3594  HZ2 TRP A 223     -15.194  25.233  20.219  1.00 96.87           H  
ATOM   3595  CZ3 TRP A 223     -14.927  25.734  23.586  1.00 96.87           C  
ATOM   3596  HZ3 TRP A 223     -15.180  25.260  24.522  1.00 96.87           H  
ATOM   3597  N   LYS A 224     -12.702  31.142  25.897  1.00 97.92           N  
ATOM   3598  H   LYS A 224     -13.475  30.503  26.018  1.00 97.92           H  
ATOM   3599  CA  LYS A 224     -11.924  31.499  27.090  1.00 97.92           C  
ATOM   3600  HA  LYS A 224     -11.140  32.203  26.813  1.00 97.92           H  
ATOM   3601  C   LYS A 224     -11.243  30.260  27.672  1.00 97.92           C  
ATOM   3602  CB  LYS A 224     -12.840  32.169  28.126  1.00 97.92           C  
ATOM   3603  HB2 LYS A 224     -12.258  32.431  29.009  1.00 97.92           H  
ATOM   3604  HB3 LYS A 224     -13.591  31.438  28.426  1.00 97.92           H  
ATOM   3605  O   LYS A 224     -11.626  29.128  27.384  1.00 97.92           O  
ATOM   3606  CG  LYS A 224     -13.553  33.430  27.615  1.00 97.92           C  
ATOM   3607  HG2 LYS A 224     -12.821  34.219  27.442  1.00 97.92           H  
ATOM   3608  HG3 LYS A 224     -14.070  33.215  26.679  1.00 97.92           H  
ATOM   3609  CD  LYS A 224     -14.593  33.893  28.641  1.00 97.92           C  
ATOM   3610  HD2 LYS A 224     -15.288  33.074  28.821  1.00 97.92           H  
ATOM   3611  HD3 LYS A 224     -14.096  34.150  29.577  1.00 97.92           H  
ATOM   3612  CE  LYS A 224     -15.359  35.103  28.099  1.00 97.92           C  
ATOM   3613  HE2 LYS A 224     -14.671  35.940  27.988  1.00 97.92           H  
ATOM   3614  HE3 LYS A 224     -15.738  34.845  27.109  1.00 97.92           H  
ATOM   3615  NZ  LYS A 224     -16.488  35.462  28.992  1.00 97.92           N  
ATOM   3616  HZ1 LYS A 224     -17.114  34.674  29.079  1.00 97.92           H  
ATOM   3617  HZ2 LYS A 224     -16.154  35.699  29.915  1.00 97.92           H  
ATOM   3618  HZ3 LYS A 224     -17.010  36.241  28.617  1.00 97.92           H  
ATOM   3619  N   LEU A 225     -10.265  30.487  28.552  1.00 98.02           N  
ATOM   3620  H   LEU A 225      -9.975  31.442  28.702  1.00 98.02           H  
ATOM   3621  CA  LEU A 225      -9.602  29.421  29.311  1.00 98.02           C  
ATOM   3622  HA  LEU A 225      -9.132  28.740  28.601  1.00 98.02           H  
ATOM   3623  C   LEU A 225     -10.599  28.595  30.147  1.00 98.02           C  
ATOM   3624  CB  LEU A 225      -8.517  30.063  30.198  1.00 98.02           C  
ATOM   3625  HB2 LEU A 225      -9.002  30.787  30.852  1.00 98.02           H  
ATOM   3626  HB3 LEU A 225      -7.814  30.600  29.561  1.00 98.02           H  
ATOM   3627  O   LEU A 225     -10.397  27.395  30.285  1.00 98.02           O  
ATOM   3628  CG  LEU A 225      -7.728  29.071  31.080  1.00 98.02           C  
ATOM   3629  HG  LEU A 225      -8.415  28.470  31.676  1.00 98.02           H  
ATOM   3630  CD1 LEU A 225      -6.830  28.145  30.263  1.00 98.02           C  
ATOM   3631 HD11 LEU A 225      -7.431  27.572  29.557  1.00 98.02           H  
ATOM   3632 HD12 LEU A 225      -6.090  28.730  29.718  1.00 98.02           H  
ATOM   3633 HD13 LEU A 225      -6.322  27.448  30.930  1.00 98.02           H  
ATOM   3634  CD2 LEU A 225      -6.837  29.844  32.051  1.00 98.02           C  
ATOM   3635 HD21 LEU A 225      -6.098  30.427  31.501  1.00 98.02           H  
ATOM   3636 HD22 LEU A 225      -6.334  29.139  32.712  1.00 98.02           H  
ATOM   3637 HD23 LEU A 225      -7.449  30.510  32.659  1.00 98.02           H  
ATOM   3638  N   THR A 226     -11.658  29.224  30.675  1.00 97.76           N  
ATOM   3639  H   THR A 226     -11.789  30.205  30.473  1.00 97.76           H  
ATOM   3640  CA  THR A 226     -12.789  28.565  31.360  1.00 97.76           C  
ATOM   3641  HA  THR A 226     -12.439  28.014  32.233  1.00 97.76           H  
ATOM   3642  C   THR A 226     -13.452  27.537  30.456  1.00 97.76           C  
ATOM   3643  CB  THR A 226     -13.835  29.601  31.822  1.00 97.76           C  
ATOM   3644  HB  THR A 226     -14.777  29.104  32.055  1.00 97.76           H  
ATOM   3645  O   THR A 226     -13.376  26.347  30.725  1.00 97.76           O  
ATOM   3646  CG2 THR A 226     -13.345  30.340  33.068  1.00 97.76           C  
ATOM   3647 HG21 THR A 226     -13.234  29.629  33.886  1.00 97.76           H  
ATOM   3648 HG22 THR A 226     -12.392  30.833  32.871  1.00 97.76           H  
ATOM   3649 HG23 THR A 226     -14.086  31.085  33.358  1.00 97.76           H  
ATOM   3650  OG1 THR A 226     -14.045  30.599  30.833  1.00 97.76           O  
ATOM   3651  HG1 THR A 226     -14.773  30.321  30.272  1.00 97.76           H  
ATOM   3652  N   ASP A 227     -13.972  27.995  29.319  1.00 97.80           N  
ATOM   3653  H   ASP A 227     -13.998  28.995  29.181  1.00 97.80           H  
ATOM   3654  CA  ASP A 227     -14.766  27.214  28.375  1.00 97.80           C  
ATOM   3655  HA  ASP A 227     -15.726  26.963  28.828  1.00 97.80           H  
ATOM   3656  C   ASP A 227     -14.074  25.917  27.936  1.00 97.80           C  
ATOM   3657  CB  ASP A 227     -14.981  28.060  27.109  1.00 97.80           C  
ATOM   3658  HB2 ASP A 227     -14.012  28.246  26.646  1.00 97.80           H  
ATOM   3659  HB3 ASP A 227     -15.559  27.458  26.408  1.00 97.80           H  
ATOM   3660  O   ASP A 227     -14.728  24.891  27.757  1.00 97.80           O  
ATOM   3661  CG  ASP A 227     -15.670  29.419  27.271  1.00 97.80           C  
ATOM   3662  OD1 ASP A 227     -15.577  30.050  28.350  1.00 97.80           O  
ATOM   3663  OD2 ASP A 227     -16.224  29.859  26.234  1.00 97.80           O  
ATOM   3664  N   VAL A 228     -12.751  25.978  27.737  1.00 98.02           N  
ATOM   3665  H   VAL A 228     -12.297  26.865  27.899  1.00 98.02           H  
ATOM   3666  CA  VAL A 228     -11.941  24.825  27.324  1.00 98.02           C  
ATOM   3667  HA  VAL A 228     -12.550  24.202  26.669  1.00 98.02           H  
ATOM   3668  C   VAL A 228     -11.546  23.943  28.509  1.00 98.02           C  
ATOM   3669  CB  VAL A 228     -10.716  25.261  26.501  1.00 98.02           C  
ATOM   3670  HB  VAL A 228     -10.079  25.913  27.099  1.00 98.02           H  
ATOM   3671  O   VAL A 228     -11.492  22.729  28.344  1.00 98.02           O  
ATOM   3672  CG1 VAL A 228      -9.893  24.053  26.040  1.00 98.02           C  
ATOM   3673 HG11 VAL A 228      -9.419  23.571  26.895  1.00 98.02           H  
ATOM   3674 HG12 VAL A 228     -10.539  23.332  25.539  1.00 98.02           H  
ATOM   3675 HG13 VAL A 228      -9.116  24.371  25.344  1.00 98.02           H  
ATOM   3676  CG2 VAL A 228     -11.161  26.017  25.240  1.00 98.02           C  
ATOM   3677 HG21 VAL A 228     -11.578  26.985  25.516  1.00 98.02           H  
ATOM   3678 HG22 VAL A 228     -11.917  25.439  24.710  1.00 98.02           H  
ATOM   3679 HG23 VAL A 228     -10.316  26.174  24.569  1.00 98.02           H  
ATOM   3680  N   ALA A 229     -11.305  24.514  29.694  1.00 98.00           N  
ATOM   3681  H   ALA A 229     -11.456  25.507  29.799  1.00 98.00           H  
ATOM   3682  CA  ALA A 229     -11.047  23.743  30.911  1.00 98.00           C  
ATOM   3683  HA  ALA A 229     -10.229  23.048  30.721  1.00 98.00           H  
ATOM   3684  C   ALA A 229     -12.273  22.900  31.303  1.00 98.00           C  
ATOM   3685  CB  ALA A 229     -10.611  24.710  32.021  1.00 98.00           C  
ATOM   3686  HB1 ALA A 229     -11.456  25.325  32.333  1.00 98.00           H  
ATOM   3687  HB2 ALA A 229      -9.802  25.351  31.670  1.00 98.00           H  
ATOM   3688  HB3 ALA A 229     -10.242  24.145  32.876  1.00 98.00           H  
ATOM   3689  O   ALA A 229     -12.138  21.700  31.548  1.00 98.00           O  
ATOM   3690  N   ASP A 230     -13.466  23.494  31.229  1.00 97.35           N  
ATOM   3691  H   ASP A 230     -13.493  24.493  31.082  1.00 97.35           H  
ATOM   3692  CA  ASP A 230     -14.743  22.818  31.465  1.00 97.35           C  
ATOM   3693  HA  ASP A 230     -14.717  22.352  32.450  1.00 97.35           H  
ATOM   3694  C   ASP A 230     -14.985  21.709  30.419  1.00 97.35           C  
ATOM   3695  CB  ASP A 230     -15.885  23.855  31.457  1.00 97.35           C  
ATOM   3696  HB2 ASP A 230     -15.945  24.299  30.464  1.00 97.35           H  
ATOM   3697  HB3 ASP A 230     -16.824  23.336  31.646  1.00 97.35           H  
ATOM   3698  O   ASP A 230     -15.335  20.586  30.777  1.00 97.35           O  
ATOM   3699  CG  ASP A 230     -15.737  24.981  32.498  1.00 97.35           C  
ATOM   3700  OD1 ASP A 230     -15.152  24.731  33.576  1.00 97.35           O  
ATOM   3701  OD2 ASP A 230     -16.208  26.104  32.197  1.00 97.35           O  
ATOM   3702  N   HIS A 231     -14.702  21.972  29.132  1.00 95.96           N  
ATOM   3703  H   HIS A 231     -14.419  22.913  28.898  1.00 95.96           H  
ATOM   3704  CA  HIS A 231     -14.808  20.984  28.038  1.00 95.96           C  
ATOM   3705  HA  HIS A 231     -15.829  20.601  28.021  1.00 95.96           H  
ATOM   3706  C   HIS A 231     -13.902  19.749  28.182  1.00 95.96           C  
ATOM   3707  CB  HIS A 231     -14.505  21.659  26.684  1.00 95.96           C  
ATOM   3708  HB2 HIS A 231     -13.821  21.033  26.111  1.00 95.96           H  
ATOM   3709  HB3 HIS A 231     -13.996  22.610  26.843  1.00 95.96           H  
ATOM   3710  O   HIS A 231     -14.156  18.736  27.531  1.00 95.96           O  
ATOM   3711  CG  HIS A 231     -15.723  21.891  25.832  1.00 95.96           C  
ATOM   3712  CD2 HIS A 231     -15.897  21.499  24.531  1.00 95.96           C  
ATOM   3713  HD2 HIS A 231     -15.173  20.975  23.925  1.00 95.96           H  
ATOM   3714  ND1 HIS A 231     -16.889  22.493  26.236  1.00 95.96           N  
ATOM   3715  HD1 HIS A 231     -17.065  22.853  27.163  1.00 95.96           H  
ATOM   3716  CE1 HIS A 231     -17.756  22.443  25.211  1.00 95.96           C  
ATOM   3717  HE1 HIS A 231     -18.776  22.796  25.246  1.00 95.96           H  
ATOM   3718  NE2 HIS A 231     -17.186  21.877  24.137  1.00 95.96           N  
ATOM   3719  N   ILE A 232     -12.838  19.825  28.987  1.00 96.36           N  
ATOM   3720  H   ILE A 232     -12.677  20.698  29.469  1.00 96.36           H  
ATOM   3721  CA  ILE A 232     -11.910  18.709  29.240  1.00 96.36           C  
ATOM   3722  HA  ILE A 232     -12.273  17.838  28.695  1.00 96.36           H  
ATOM   3723  C   ILE A 232     -11.908  18.265  30.709  1.00 96.36           C  
ATOM   3724  CB  ILE A 232     -10.496  19.007  28.695  1.00 96.36           C  
ATOM   3725  HB  ILE A 232      -9.911  18.090  28.774  1.00 96.36           H  
ATOM   3726  O   ILE A 232     -11.015  17.523  31.118  1.00 96.36           O  
ATOM   3727  CG1 ILE A 232      -9.789  20.081  29.544  1.00 96.36           C  
ATOM   3728 HG12 ILE A 232      -9.570  19.660  30.526  1.00 96.36           H  
ATOM   3729 HG13 ILE A 232     -10.451  20.934  29.693  1.00 96.36           H  
ATOM   3730  CG2 ILE A 232     -10.560  19.362  27.200  1.00 96.36           C  
ATOM   3731 HG21 ILE A 232      -9.562  19.351  26.761  1.00 96.36           H  
ATOM   3732 HG22 ILE A 232     -10.996  20.353  27.074  1.00 96.36           H  
ATOM   3733 HG23 ILE A 232     -11.181  18.633  26.679  1.00 96.36           H  
ATOM   3734  CD1 ILE A 232      -8.476  20.592  28.957  1.00 96.36           C  
ATOM   3735 HD11 ILE A 232      -7.983  21.192  29.721  1.00 96.36           H  
ATOM   3736 HD12 ILE A 232      -8.665  21.214  28.082  1.00 96.36           H  
ATOM   3737 HD13 ILE A 232      -7.844  19.747  28.683  1.00 96.36           H  
ATOM   3738  N   PHE A 233     -12.900  18.708  31.490  1.00 96.43           N  
ATOM   3739  H   PHE A 233     -13.605  19.295  31.066  1.00 96.43           H  
ATOM   3740  CA  PHE A 233     -13.103  18.351  32.897  1.00 96.43           C  
ATOM   3741  HA  PHE A 233     -13.885  19.015  33.264  1.00 96.43           H  
ATOM   3742  C   PHE A 233     -11.877  18.633  33.791  1.00 96.43           C  
ATOM   3743  CB  PHE A 233     -13.663  16.920  32.993  1.00 96.43           C  
ATOM   3744  HB2 PHE A 233     -13.974  16.733  34.021  1.00 96.43           H  
ATOM   3745  HB3 PHE A 233     -12.869  16.212  32.758  1.00 96.43           H  
ATOM   3746  O   PHE A 233     -11.499  17.832  34.646  1.00 96.43           O  
ATOM   3747  CG  PHE A 233     -14.845  16.666  32.071  1.00 96.43           C  
ATOM   3748  CD1 PHE A 233     -16.131  17.109  32.431  1.00 96.43           C  
ATOM   3749  HD1 PHE A 233     -16.287  17.609  33.376  1.00 96.43           H  
ATOM   3750  CD2 PHE A 233     -14.649  16.036  30.826  1.00 96.43           C  
ATOM   3751  HD2 PHE A 233     -13.661  15.709  30.537  1.00 96.43           H  
ATOM   3752  CE1 PHE A 233     -17.215  16.921  31.555  1.00 96.43           C  
ATOM   3753  HE1 PHE A 233     -18.199  17.271  31.830  1.00 96.43           H  
ATOM   3754  CE2 PHE A 233     -15.731  15.855  29.946  1.00 96.43           C  
ATOM   3755  HE2 PHE A 233     -15.575  15.388  28.985  1.00 96.43           H  
ATOM   3756  CZ  PHE A 233     -17.015  16.295  30.311  1.00 96.43           C  
ATOM   3757  HZ  PHE A 233     -17.845  16.164  29.633  1.00 96.43           H  
ATOM   3758  N   MET A 234     -11.238  19.790  33.595  1.00 97.35           N  
ATOM   3759  H   MET A 234     -11.622  20.422  32.907  1.00 97.35           H  
ATOM   3760  CA  MET A 234     -10.099  20.267  34.388  1.00 97.35           C  
ATOM   3761  HA  MET A 234      -9.930  19.592  35.228  1.00 97.35           H  
ATOM   3762  C   MET A 234     -10.369  21.658  34.969  1.00 97.35           C  
ATOM   3763  CB  MET A 234      -8.829  20.301  33.523  1.00 97.35           C  
ATOM   3764  HB2 MET A 234      -9.047  20.784  32.570  1.00 97.35           H  
ATOM   3765  HB3 MET A 234      -8.083  20.899  34.047  1.00 97.35           H  
ATOM   3766  O   MET A 234     -11.087  22.456  34.381  1.00 97.35           O  
ATOM   3767  CG  MET A 234      -8.244  18.902  33.283  1.00 97.35           C  
ATOM   3768  HG2 MET A 234      -8.012  18.465  34.254  1.00 97.35           H  
ATOM   3769  HG3 MET A 234      -9.010  18.279  32.821  1.00 97.35           H  
ATOM   3770  SD  MET A 234      -6.743  18.804  32.247  1.00 97.35           S  
ATOM   3771  CE  MET A 234      -5.808  20.247  32.808  1.00 97.35           C  
ATOM   3772  HE1 MET A 234      -5.694  20.209  33.891  1.00 97.35           H  
ATOM   3773  HE2 MET A 234      -4.830  20.263  32.328  1.00 97.35           H  
ATOM   3774  HE3 MET A 234      -6.351  21.150  32.530  1.00 97.35           H  
ATOM   3775  N   SER A 235      -9.723  22.011  36.086  1.00 97.84           N  
ATOM   3776  H   SER A 235      -9.138  21.339  36.562  1.00 97.84           H  
ATOM   3777  CA  SER A 235      -9.727  23.408  36.541  1.00 97.84           C  
ATOM   3778  HA  SER A 235     -10.755  23.766  36.489  1.00 97.84           H  
ATOM   3779  C   SER A 235      -8.876  24.293  35.621  1.00 97.84           C  
ATOM   3780  CB  SER A 235      -9.280  23.542  38.003  1.00 97.84           C  
ATOM   3781  HB2 SER A 235      -9.574  24.527  38.365  1.00 97.84           H  
ATOM   3782  HB3 SER A 235      -9.783  22.790  38.611  1.00 97.84           H  
ATOM   3783  O   SER A 235      -7.838  23.866  35.104  1.00 97.84           O  
ATOM   3784  OG  SER A 235      -7.873  23.413  38.139  1.00 97.84           O  
ATOM   3785  HG  SER A 235      -7.577  24.074  38.769  1.00 97.84           H  
ATOM   3786  N   THR A 236      -9.251  25.567  35.483  1.00 98.08           N  
ATOM   3787  H   THR A 236     -10.124  25.862  35.895  1.00 98.08           H  
ATOM   3788  CA  THR A 236      -8.479  26.571  34.724  1.00 98.08           C  
ATOM   3789  HA  THR A 236      -8.432  26.267  33.679  1.00 98.08           H  
ATOM   3790  C   THR A 236      -7.041  26.721  35.227  1.00 98.08           C  
ATOM   3791  CB  THR A 236      -9.150  27.948  34.803  1.00 98.08           C  
ATOM   3792  HB  THR A 236      -8.498  28.694  34.349  1.00 98.08           H  
ATOM   3793  O   THR A 236      -6.125  26.896  34.424  1.00 98.08           O  
ATOM   3794  CG2 THR A 236     -10.487  27.976  34.078  1.00 98.08           C  
ATOM   3795 HG21 THR A 236     -11.209  27.320  34.564  1.00 98.08           H  
ATOM   3796 HG22 THR A 236     -10.346  27.638  33.051  1.00 98.08           H  
ATOM   3797 HG23 THR A 236     -10.874  28.995  34.063  1.00 98.08           H  
ATOM   3798  OG1 THR A 236      -9.391  28.293  36.148  1.00 98.08           O  
ATOM   3799  HG1 THR A 236     -10.135  28.900  36.164  1.00 98.08           H  
ATOM   3800  N   SER A 237      -6.822  26.597  36.540  1.00 97.90           N  
ATOM   3801  H   SER A 237      -7.627  26.484  37.140  1.00 97.90           H  
ATOM   3802  CA  SER A 237      -5.494  26.593  37.161  1.00 97.90           C  
ATOM   3803  HA  SER A 237      -4.959  27.485  36.835  1.00 97.90           H  
ATOM   3804  C   SER A 237      -4.654  25.386  36.731  1.00 97.90           C  
ATOM   3805  CB  SER A 237      -5.622  26.658  38.690  1.00 97.90           C  
ATOM   3806  HB2 SER A 237      -5.999  27.643  38.966  1.00 97.90           H  
ATOM   3807  HB3 SER A 237      -4.637  26.530  39.138  1.00 97.90           H  
ATOM   3808  O   SER A 237      -3.495  25.555  36.351  1.00 97.90           O  
ATOM   3809  OG  SER A 237      -6.510  25.673  39.202  1.00 97.90           O  
ATOM   3810  HG  SER A 237      -6.525  25.769  40.157  1.00 97.90           H  
ATOM   3811  N   THR A 238      -5.240  24.184  36.710  1.00 97.93           N  
ATOM   3812  H   THR A 238      -6.205  24.112  36.997  1.00 97.93           H  
ATOM   3813  CA  THR A 238      -4.548  22.960  36.275  1.00 97.93           C  
ATOM   3814  HA  THR A 238      -3.585  22.910  36.782  1.00 97.93           H  
ATOM   3815  C   THR A 238      -4.274  22.987  34.773  1.00 97.93           C  
ATOM   3816  CB  THR A 238      -5.338  21.691  36.638  1.00 97.93           C  
ATOM   3817  HB  THR A 238      -6.231  21.619  36.018  1.00 97.93           H  
ATOM   3818  O   THR A 238      -3.184  22.608  34.354  1.00 97.93           O  
ATOM   3819  CG2 THR A 238      -4.496  20.423  36.480  1.00 97.93           C  
ATOM   3820 HG21 THR A 238      -5.109  19.555  36.725  1.00 97.93           H  
ATOM   3821 HG22 THR A 238      -4.133  20.326  35.457  1.00 97.93           H  
ATOM   3822 HG23 THR A 238      -3.644  20.462  37.159  1.00 97.93           H  
ATOM   3823  OG1 THR A 238      -5.712  21.714  37.992  1.00 97.93           O  
ATOM   3824  HG1 THR A 238      -6.532  22.208  38.066  1.00 97.93           H  
ATOM   3825  N   LEU A 239      -5.215  23.485  33.959  1.00 98.06           N  
ATOM   3826  H   LEU A 239      -6.106  23.749  34.355  1.00 98.06           H  
ATOM   3827  CA  LEU A 239      -5.014  23.661  32.518  1.00 98.06           C  
ATOM   3828  HA  LEU A 239      -4.695  22.705  32.104  1.00 98.06           H  
ATOM   3829  C   LEU A 239      -3.886  24.657  32.227  1.00 98.06           C  
ATOM   3830  CB  LEU A 239      -6.345  24.071  31.852  1.00 98.06           C  
ATOM   3831  HB2 LEU A 239      -7.091  23.302  32.054  1.00 98.06           H  
ATOM   3832  HB3 LEU A 239      -6.699  25.000  32.297  1.00 98.06           H  
ATOM   3833  O   LEU A 239      -2.975  24.345  31.463  1.00 98.06           O  
ATOM   3834  CG  LEU A 239      -6.239  24.268  30.325  1.00 98.06           C  
ATOM   3835  HG  LEU A 239      -5.609  25.133  30.117  1.00 98.06           H  
ATOM   3836  CD1 LEU A 239      -5.636  23.048  29.633  1.00 98.06           C  
ATOM   3837 HD11 LEU A 239      -6.106  22.133  29.994  1.00 98.06           H  
ATOM   3838 HD12 LEU A 239      -4.568  22.994  29.847  1.00 98.06           H  
ATOM   3839 HD13 LEU A 239      -5.766  23.121  28.554  1.00 98.06           H  
ATOM   3840  CD2 LEU A 239      -7.612  24.527  29.711  1.00 98.06           C  
ATOM   3841 HD21 LEU A 239      -8.249  23.651  29.833  1.00 98.06           H  
ATOM   3842 HD22 LEU A 239      -8.083  25.385  30.192  1.00 98.06           H  
ATOM   3843 HD23 LEU A 239      -7.510  24.741  28.647  1.00 98.06           H  
ATOM   3844  N   LYS A 240      -3.895  25.826  32.878  1.00 98.10           N  
ATOM   3845  H   LYS A 240      -4.671  26.028  33.493  1.00 98.10           H  
ATOM   3846  CA  LYS A 240      -2.840  26.834  32.710  1.00 98.10           C  
ATOM   3847  HA  LYS A 240      -2.770  27.078  31.650  1.00 98.10           H  
ATOM   3848  C   LYS A 240      -1.463  26.296  33.111  1.00 98.10           C  
ATOM   3849  CB  LYS A 240      -3.214  28.104  33.490  1.00 98.10           C  
ATOM   3850  HB2 LYS A 240      -3.188  27.894  34.560  1.00 98.10           H  
ATOM   3851  HB3 LYS A 240      -4.229  28.394  33.218  1.00 98.10           H  
ATOM   3852  O   LYS A 240      -0.495  26.590  32.416  1.00 98.10           O  
ATOM   3853  CG  LYS A 240      -2.272  29.273  33.164  1.00 98.10           C  
ATOM   3854  HG2 LYS A 240      -1.253  29.007  33.442  1.00 98.10           H  
ATOM   3855  HG3 LYS A 240      -2.304  29.468  32.092  1.00 98.10           H  
ATOM   3856  CD  LYS A 240      -2.670  30.546  33.920  1.00 98.10           C  
ATOM   3857  HD2 LYS A 240      -3.684  30.832  33.642  1.00 98.10           H  
ATOM   3858  HD3 LYS A 240      -2.633  30.346  34.991  1.00 98.10           H  
ATOM   3859  CE  LYS A 240      -1.690  31.671  33.565  1.00 98.10           C  
ATOM   3860  HE2 LYS A 240      -0.677  31.316  33.754  1.00 98.10           H  
ATOM   3861  HE3 LYS A 240      -1.769  31.880  32.498  1.00 98.10           H  
ATOM   3862  NZ  LYS A 240      -1.944  32.904  34.354  1.00 98.10           N  
ATOM   3863  HZ1 LYS A 240      -1.844  32.717  35.342  1.00 98.10           H  
ATOM   3864  HZ2 LYS A 240      -2.875  33.256  34.183  1.00 98.10           H  
ATOM   3865  HZ3 LYS A 240      -1.279  33.622  34.107  1.00 98.10           H  
ATOM   3866  N   ARG A 241      -1.374  25.498  34.186  1.00 97.92           N  
ATOM   3867  H   ARG A 241      -2.209  25.332  34.729  1.00 97.92           H  
ATOM   3868  CA  ARG A 241      -0.115  24.863  34.604  1.00 97.92           C  
ATOM   3869  HA  ARG A 241       0.663  25.627  34.609  1.00 97.92           H  
ATOM   3870  C   ARG A 241       0.355  23.815  33.592  1.00 97.92           C  
ATOM   3871  CB  ARG A 241      -0.229  24.282  36.024  1.00 97.92           C  
ATOM   3872  HB2 ARG A 241      -0.817  23.364  36.000  1.00 97.92           H  
ATOM   3873  HB3 ARG A 241      -0.729  25.000  36.675  1.00 97.92           H  
ATOM   3874  O   ARG A 241       1.472  23.928  33.108  1.00 97.92           O  
ATOM   3875  CG  ARG A 241       1.174  24.005  36.591  1.00 97.92           C  
ATOM   3876  HG2 ARG A 241       1.685  24.960  36.721  1.00 97.92           H  
ATOM   3877  HG3 ARG A 241       1.759  23.426  35.876  1.00 97.92           H  
ATOM   3878  CD  ARG A 241       1.167  23.284  37.946  1.00 97.92           C  
ATOM   3879  HD2 ARG A 241       2.192  23.257  38.315  1.00 97.92           H  
ATOM   3880  HD3 ARG A 241       0.555  23.854  38.644  1.00 97.92           H  
ATOM   3881  NE  ARG A 241       0.676  21.902  37.833  1.00 97.92           N  
ATOM   3882  HE  ARG A 241       0.978  21.431  36.992  1.00 97.92           H  
ATOM   3883  NH1 ARG A 241       0.320  21.509  40.067  1.00 97.92           N  
ATOM   3884 HH11 ARG A 241       0.858  22.339  40.273  1.00 97.92           H  
ATOM   3885 HH12 ARG A 241       0.018  20.895  40.810  1.00 97.92           H  
ATOM   3886  NH2 ARG A 241      -0.340  20.005  38.564  1.00 97.92           N  
ATOM   3887 HH21 ARG A 241      -0.256  19.668  37.616  1.00 97.92           H  
ATOM   3888 HH22 ARG A 241      -0.626  19.396  39.317  1.00 97.92           H  
ATOM   3889  CZ  ARG A 241       0.218  21.151  38.817  1.00 97.92           C  
ATOM   3890  N   LYS A 242      -0.499  22.859  33.212  1.00 97.78           N  
ATOM   3891  H   LYS A 242      -1.420  22.841  33.627  1.00 97.78           H  
ATOM   3892  CA  LYS A 242      -0.118  21.777  32.286  1.00 97.78           C  
ATOM   3893  HA  LYS A 242       0.788  21.300  32.660  1.00 97.78           H  
ATOM   3894  C   LYS A 242       0.249  22.266  30.881  1.00 97.78           C  
ATOM   3895  CB  LYS A 242      -1.209  20.706  32.212  1.00 97.78           C  
ATOM   3896  HB2 LYS A 242      -0.954  20.049  31.380  1.00 97.78           H  
ATOM   3897  HB3 LYS A 242      -2.172  21.175  32.014  1.00 97.78           H  
ATOM   3898  O   LYS A 242       1.134  21.697  30.260  1.00 97.78           O  
ATOM   3899  CG  LYS A 242      -1.303  19.843  33.479  1.00 97.78           C  
ATOM   3900  HG2 LYS A 242      -1.748  20.415  34.293  1.00 97.78           H  
ATOM   3901  HG3 LYS A 242      -0.302  19.532  33.776  1.00 97.78           H  
ATOM   3902  CD  LYS A 242      -2.128  18.581  33.204  1.00 97.78           C  
ATOM   3903  HD2 LYS A 242      -1.683  18.055  32.360  1.00 97.78           H  
ATOM   3904  HD3 LYS A 242      -3.153  18.855  32.956  1.00 97.78           H  
ATOM   3905  CE  LYS A 242      -2.106  17.668  34.433  1.00 97.78           C  
ATOM   3906  HE2 LYS A 242      -2.631  18.164  35.249  1.00 97.78           H  
ATOM   3907  HE3 LYS A 242      -1.066  17.533  34.731  1.00 97.78           H  
ATOM   3908  NZ  LYS A 242      -2.719  16.350  34.136  1.00 97.78           N  
ATOM   3909  HZ1 LYS A 242      -2.202  15.895  33.398  1.00 97.78           H  
ATOM   3910  HZ2 LYS A 242      -3.680  16.457  33.842  1.00 97.78           H  
ATOM   3911  HZ3 LYS A 242      -2.689  15.751  34.949  1.00 97.78           H  
ATOM   3912  N   LEU A 243      -0.369  23.340  30.385  1.00 97.65           N  
ATOM   3913  H   LEU A 243      -1.133  23.752  30.901  1.00 97.65           H  
ATOM   3914  CA  LEU A 243       0.063  23.946  29.118  1.00 97.65           C  
ATOM   3915  HA  LEU A 243       0.191  23.156  28.378  1.00 97.65           H  
ATOM   3916  C   LEU A 243       1.440  24.614  29.234  1.00 97.65           C  
ATOM   3917  CB  LEU A 243      -0.996  24.933  28.608  1.00 97.65           C  
ATOM   3918  HB2 LEU A 243      -1.219  25.648  29.400  1.00 97.65           H  
ATOM   3919  HB3 LEU A 243      -0.574  25.485  27.767  1.00 97.65           H  
ATOM   3920  O   LEU A 243       2.222  24.525  28.294  1.00 97.65           O  
ATOM   3921  CG  LEU A 243      -2.298  24.259  28.142  1.00 97.65           C  
ATOM   3922  HG  LEU A 243      -2.729  23.704  28.975  1.00 97.65           H  
ATOM   3923  CD1 LEU A 243      -3.289  25.347  27.719  1.00 97.65           C  
ATOM   3924 HD11 LEU A 243      -3.476  26.015  28.559  1.00 97.65           H  
ATOM   3925 HD12 LEU A 243      -2.880  25.909  26.880  1.00 97.65           H  
ATOM   3926 HD13 LEU A 243      -4.232  24.888  27.422  1.00 97.65           H  
ATOM   3927  CD2 LEU A 243      -2.095  23.283  26.982  1.00 97.65           C  
ATOM   3928 HD21 LEU A 243      -1.498  23.749  26.198  1.00 97.65           H  
ATOM   3929 HD22 LEU A 243      -1.565  22.394  27.325  1.00 97.65           H  
ATOM   3930 HD23 LEU A 243      -3.054  22.962  26.575  1.00 97.65           H  
ATOM   3931  N   ALA A 244       1.764  25.224  30.379  1.00 97.40           N  
ATOM   3932  H   ALA A 244       1.095  25.249  31.135  1.00 97.40           H  
ATOM   3933  CA  ALA A 244       3.102  25.759  30.628  1.00 97.40           C  
ATOM   3934  HA  ALA A 244       3.403  26.349  29.761  1.00 97.40           H  
ATOM   3935  C   ALA A 244       4.154  24.643  30.796  1.00 97.40           C  
ATOM   3936  CB  ALA A 244       3.043  26.697  31.840  1.00 97.40           C  
ATOM   3937  HB1 ALA A 244       2.302  27.477  31.666  1.00 97.40           H  
ATOM   3938  HB2 ALA A 244       4.020  27.157  31.984  1.00 97.40           H  
ATOM   3939  HB3 ALA A 244       2.781  26.137  32.738  1.00 97.40           H  
ATOM   3940  O   ALA A 244       5.282  24.809  30.341  1.00 97.40           O  
ATOM   3941  N   GLU A 245       3.776  23.497  31.377  1.00 96.37           N  
ATOM   3942  H   GLU A 245       2.858  23.460  31.797  1.00 96.37           H  
ATOM   3943  CA  GLU A 245       4.585  22.264  31.399  1.00 96.37           C  
ATOM   3944  HA  GLU A 245       5.564  22.488  31.822  1.00 96.37           H  
ATOM   3945  C   GLU A 245       4.839  21.738  29.962  1.00 96.37           C  
ATOM   3946  CB  GLU A 245       3.903  21.200  32.301  1.00 96.37           C  
ATOM   3947  HB2 GLU A 245       4.444  20.259  32.201  1.00 96.37           H  
ATOM   3948  HB3 GLU A 245       2.894  21.036  31.922  1.00 96.37           H  
ATOM   3949  O   GLU A 245       5.957  21.345  29.646  1.00 96.37           O  
ATOM   3950  CG  GLU A 245       3.827  21.552  33.812  1.00 96.37           C  
ATOM   3951  HG2 GLU A 245       3.601  22.613  33.918  1.00 96.37           H  
ATOM   3952  HG3 GLU A 245       4.812  21.393  34.250  1.00 96.37           H  
ATOM   3953  CD  GLU A 245       2.770  20.758  34.631  1.00 96.37           C  
ATOM   3954  OE1 GLU A 245       2.503  21.117  35.807  1.00 96.37           O  
ATOM   3955  OE2 GLU A 245       2.123  19.829  34.101  1.00 96.37           O  
ATOM   3956  N   GLU A 246       3.859  21.835  29.051  1.00 93.06           N  
ATOM   3957  H   GLU A 246       2.938  22.086  29.382  1.00 93.06           H  
ATOM   3958  CA  GLU A 246       4.009  21.586  27.598  1.00 93.06           C  
ATOM   3959  HA  GLU A 246       4.714  20.764  27.472  1.00 93.06           H  
ATOM   3960  C   GLU A 246       4.626  22.778  26.810  1.00 93.06           C  
ATOM   3961  CB  GLU A 246       2.662  21.134  26.985  1.00 93.06           C  
ATOM   3962  HB2 GLU A 246       1.901  21.877  27.228  1.00 93.06           H  
ATOM   3963  HB3 GLU A 246       2.763  21.099  25.900  1.00 93.06           H  
ATOM   3964  O   GLU A 246       4.552  22.833  25.578  1.00 93.06           O  
ATOM   3965  CG  GLU A 246       2.180  19.738  27.435  1.00 93.06           C  
ATOM   3966  HG2 GLU A 246       2.957  19.011  27.197  1.00 93.06           H  
ATOM   3967  HG3 GLU A 246       2.037  19.738  28.516  1.00 93.06           H  
ATOM   3968  CD  GLU A 246       0.862  19.304  26.756  1.00 93.06           C  
ATOM   3969  OE1 GLU A 246       0.421  18.139  26.916  1.00 93.06           O  
ATOM   3970  OE2 GLU A 246       0.220  20.132  26.074  1.00 93.06           O  
ATOM   3971  N   GLY A 247       5.232  23.758  27.495  1.00 93.72           N  
ATOM   3972  H   GLY A 247       5.278  23.668  28.499  1.00 93.72           H  
ATOM   3973  CA  GLY A 247       5.959  24.875  26.874  1.00 93.72           C  
ATOM   3974  HA2 GLY A 247       6.715  24.473  26.199  1.00 93.72           H  
ATOM   3975  HA3 GLY A 247       6.464  25.432  27.663  1.00 93.72           H  
ATOM   3976  C   GLY A 247       5.089  25.864  26.083  1.00 93.72           C  
ATOM   3977  O   GLY A 247       5.561  26.477  25.125  1.00 93.72           O  
ATOM   3978  N   THR A 248       3.806  26.005  26.427  1.00 95.96           N  
ATOM   3979  H   THR A 248       3.458  25.457  27.200  1.00 95.96           H  
ATOM   3980  CA  THR A 248       2.842  26.819  25.672  1.00 95.96           C  
ATOM   3981  HA  THR A 248       3.385  27.633  25.192  1.00 95.96           H  
ATOM   3982  C   THR A 248       1.787  27.486  26.572  1.00 95.96           C  
ATOM   3983  CB  THR A 248       2.237  25.944  24.556  1.00 95.96           C  
ATOM   3984  HB  THR A 248       3.050  25.409  24.066  1.00 95.96           H  
ATOM   3985  O   THR A 248       1.832  27.406  27.799  1.00 95.96           O  
ATOM   3986  CG2 THR A 248       1.223  24.905  25.034  1.00 95.96           C  
ATOM   3987 HG21 THR A 248       0.865  24.330  24.180  1.00 95.96           H  
ATOM   3988 HG22 THR A 248       1.704  24.217  25.730  1.00 95.96           H  
ATOM   3989 HG23 THR A 248       0.379  25.389  25.524  1.00 95.96           H  
ATOM   3990  OG1 THR A 248       1.625  26.748  23.569  1.00 95.96           O  
ATOM   3991  HG1 THR A 248       2.319  27.283  23.178  1.00 95.96           H  
ATOM   3992  N   SER A 249       0.820  28.191  25.981  1.00 97.78           N  
ATOM   3993  H   SER A 249       0.801  28.225  24.972  1.00 97.78           H  
ATOM   3994  CA  SER A 249      -0.304  28.782  26.710  1.00 97.78           C  
ATOM   3995  HA  SER A 249      -0.459  28.202  27.620  1.00 97.78           H  
ATOM   3996  C   SER A 249      -1.601  28.711  25.907  1.00 97.78           C  
ATOM   3997  CB  SER A 249       0.014  30.224  27.132  1.00 97.78           C  
ATOM   3998  HB2 SER A 249       1.069  30.313  27.393  1.00 97.78           H  
ATOM   3999  HB3 SER A 249      -0.576  30.459  28.018  1.00 97.78           H  
ATOM   4000  O   SER A 249      -1.593  28.593  24.682  1.00 97.78           O  
ATOM   4001  OG  SER A 249      -0.317  31.162  26.128  1.00 97.78           O  
ATOM   4002  HG  SER A 249       0.443  31.221  25.545  1.00 97.78           H  
ATOM   4003  N   PHE A 250      -2.739  28.840  26.597  1.00 98.01           N  
ATOM   4004  H   PHE A 250      -2.689  28.907  27.603  1.00 98.01           H  
ATOM   4005  CA  PHE A 250      -4.049  28.939  25.948  1.00 98.01           C  
ATOM   4006  HA  PHE A 250      -4.266  28.000  25.438  1.00 98.01           H  
ATOM   4007  C   PHE A 250      -4.084  30.045  24.879  1.00 98.01           C  
ATOM   4008  CB  PHE A 250      -5.121  29.174  27.022  1.00 98.01           C  
ATOM   4009  HB2 PHE A 250      -5.205  28.270  27.626  1.00 98.01           H  
ATOM   4010  HB3 PHE A 250      -4.805  29.988  27.675  1.00 98.01           H  
ATOM   4011  O   PHE A 250      -4.606  29.821  23.792  1.00 98.01           O  
ATOM   4012  CG  PHE A 250      -6.485  29.516  26.453  1.00 98.01           C  
ATOM   4013  CD1 PHE A 250      -6.867  30.864  26.291  1.00 98.01           C  
ATOM   4014  HD1 PHE A 250      -6.208  31.659  26.607  1.00 98.01           H  
ATOM   4015  CD2 PHE A 250      -7.334  28.489  26.002  1.00 98.01           C  
ATOM   4016  HD2 PHE A 250      -7.045  27.454  26.107  1.00 98.01           H  
ATOM   4017  CE1 PHE A 250      -8.081  31.182  25.657  1.00 98.01           C  
ATOM   4018  HE1 PHE A 250      -8.360  32.212  25.491  1.00 98.01           H  
ATOM   4019  CE2 PHE A 250      -8.549  28.812  25.374  1.00 98.01           C  
ATOM   4020  HE2 PHE A 250      -9.196  28.028  25.009  1.00 98.01           H  
ATOM   4021  CZ  PHE A 250      -8.915  30.154  25.189  1.00 98.01           C  
ATOM   4022  HZ  PHE A 250      -9.830  30.396  24.670  1.00 98.01           H  
ATOM   4023  N   SER A 251      -3.484  31.208  25.155  1.00 97.23           N  
ATOM   4024  H   SER A 251      -3.005  31.318  26.037  1.00 97.23           H  
ATOM   4025  CA  SER A 251      -3.445  32.343  24.224  1.00 97.23           C  
ATOM   4026  HA  SER A 251      -4.464  32.602  23.937  1.00 97.23           H  
ATOM   4027  C   SER A 251      -2.659  32.029  22.948  1.00 97.23           C  
ATOM   4028  CB  SER A 251      -2.807  33.554  24.908  1.00 97.23           C  
ATOM   4029  HB2 SER A 251      -1.767  33.331  25.147  1.00 97.23           H  
ATOM   4030  HB3 SER A 251      -2.834  34.405  24.226  1.00 97.23           H  
ATOM   4031  O   SER A 251      -3.073  32.429  21.860  1.00 97.23           O  
ATOM   4032  OG  SER A 251      -3.501  33.882  26.100  1.00 97.23           O  
ATOM   4033  HG  SER A 251      -3.049  34.627  26.504  1.00 97.23           H  
ATOM   4034  N   ASP A 252      -1.556  31.287  23.067  1.00 96.34           N  
ATOM   4035  H   ASP A 252      -1.273  30.977  23.985  1.00 96.34           H  
ATOM   4036  CA  ASP A 252      -0.713  30.907  21.928  1.00 96.34           C  
ATOM   4037  HA  ASP A 252      -0.548  31.784  21.302  1.00 96.34           H  
ATOM   4038  C   ASP A 252      -1.387  29.838  21.065  1.00 96.34           C  
ATOM   4039  CB  ASP A 252       0.655  30.418  22.420  1.00 96.34           C  
ATOM   4040  HB2 ASP A 252       1.272  30.161  21.559  1.00 96.34           H  
ATOM   4041  HB3 ASP A 252       0.524  29.521  23.025  1.00 96.34           H  
ATOM   4042  O   ASP A 252      -1.380  29.942  19.838  1.00 96.34           O  
ATOM   4043  CG  ASP A 252       1.363  31.497  23.233  1.00 96.34           C  
ATOM   4044  OD1 ASP A 252       1.596  32.588  22.672  1.00 96.34           O  
ATOM   4045  OD2 ASP A 252       1.586  31.238  24.437  1.00 96.34           O  
ATOM   4046  N   ILE A 253      -2.041  28.852  21.693  1.00 97.25           N  
ATOM   4047  H   ILE A 253      -1.984  28.812  22.700  1.00 97.25           H  
ATOM   4048  CA  ILE A 253      -2.826  27.831  20.985  1.00 97.25           C  
ATOM   4049  HA  ILE A 253      -2.200  27.398  20.205  1.00 97.25           H  
ATOM   4050  C   ILE A 253      -4.040  28.468  20.295  1.00 97.25           C  
ATOM   4051  CB  ILE A 253      -3.251  26.693  21.941  1.00 97.25           C  
ATOM   4052  HB  ILE A 253      -3.872  27.112  22.733  1.00 97.25           H  
ATOM   4053  O   ILE A 253      -4.330  28.148  19.144  1.00 97.25           O  
ATOM   4054  CG1 ILE A 253      -2.028  25.992  22.573  1.00 97.25           C  
ATOM   4055 HG12 ILE A 253      -1.521  25.391  21.819  1.00 97.25           H  
ATOM   4056 HG13 ILE A 253      -1.311  26.729  22.936  1.00 97.25           H  
ATOM   4057  CG2 ILE A 253      -4.066  25.651  21.153  1.00 97.25           C  
ATOM   4058 HG21 ILE A 253      -5.005  26.078  20.801  1.00 97.25           H  
ATOM   4059 HG22 ILE A 253      -3.483  25.307  20.299  1.00 97.25           H  
ATOM   4060 HG23 ILE A 253      -4.303  24.785  21.771  1.00 97.25           H  
ATOM   4061  CD1 ILE A 253      -2.403  25.104  23.763  1.00 97.25           C  
ATOM   4062 HD11 ILE A 253      -1.489  24.686  24.186  1.00 97.25           H  
ATOM   4063 HD12 ILE A 253      -3.041  24.277  23.451  1.00 97.25           H  
ATOM   4064 HD13 ILE A 253      -2.914  25.697  24.522  1.00 97.25           H  
ATOM   4065  N   TYR A 254      -4.719  29.409  20.956  1.00 97.27           N  
ATOM   4066  H   TYR A 254      -4.452  29.604  21.911  1.00 97.27           H  
ATOM   4067  CA  TYR A 254      -5.868  30.135  20.412  1.00 97.27           C  
ATOM   4068  HA  TYR A 254      -6.611  29.410  20.079  1.00 97.27           H  
ATOM   4069  C   TYR A 254      -5.498  30.986  19.192  1.00 97.27           C  
ATOM   4070  CB  TYR A 254      -6.469  30.984  21.538  1.00 97.27           C  
ATOM   4071  HB2 TYR A 254      -5.712  31.677  21.905  1.00 97.27           H  
ATOM   4072  HB3 TYR A 254      -6.731  30.325  22.365  1.00 97.27           H  
ATOM   4073  O   TYR A 254      -6.162  30.912  18.154  1.00 97.27           O  
ATOM   4074  CG  TYR A 254      -7.714  31.761  21.172  1.00 97.27           C  
ATOM   4075  CD1 TYR A 254      -7.687  33.169  21.124  1.00 97.27           C  
ATOM   4076  HD1 TYR A 254      -6.759  33.696  21.293  1.00 97.27           H  
ATOM   4077  CD2 TYR A 254      -8.921  31.069  20.962  1.00 97.27           C  
ATOM   4078  HD2 TYR A 254      -8.946  29.991  21.024  1.00 97.27           H  
ATOM   4079  CE1 TYR A 254      -8.882  33.889  20.927  1.00 97.27           C  
ATOM   4080  HE1 TYR A 254      -8.880  34.969  20.944  1.00 97.27           H  
ATOM   4081  CE2 TYR A 254     -10.108  31.783  20.734  1.00 97.27           C  
ATOM   4082  HE2 TYR A 254     -11.046  31.270  20.585  1.00 97.27           H  
ATOM   4083  OH  TYR A 254     -11.272  33.848  20.669  1.00 97.27           O  
ATOM   4084  HH  TYR A 254     -11.197  34.804  20.698  1.00 97.27           H  
ATOM   4085  CZ  TYR A 254     -10.095  33.189  20.765  1.00 97.27           C  
ATOM   4086  N   LEU A 255      -4.393  31.737  19.279  1.00 96.30           N  
ATOM   4087  H   LEU A 255      -3.897  31.768  20.158  1.00 96.30           H  
ATOM   4088  CA  LEU A 255      -3.846  32.471  18.140  1.00 96.30           C  
ATOM   4089  HA  LEU A 255      -4.640  33.097  17.734  1.00 96.30           H  
ATOM   4090  C   LEU A 255      -3.404  31.512  17.026  1.00 96.30           C  
ATOM   4091  CB  LEU A 255      -2.695  33.370  18.627  1.00 96.30           C  
ATOM   4092  HB2 LEU A 255      -3.076  34.036  19.401  1.00 96.30           H  
ATOM   4093  HB3 LEU A 255      -1.930  32.739  19.080  1.00 96.30           H  
ATOM   4094  O   LEU A 255      -3.725  31.751  15.865  1.00 96.30           O  
ATOM   4095  CG  LEU A 255      -2.038  34.217  17.518  1.00 96.30           C  
ATOM   4096  HG  LEU A 255      -1.625  33.560  16.753  1.00 96.30           H  
ATOM   4097  CD1 LEU A 255      -3.015  35.194  16.855  1.00 96.30           C  
ATOM   4098 HD11 LEU A 255      -3.459  35.845  17.608  1.00 96.30           H  
ATOM   4099 HD12 LEU A 255      -3.803  34.639  16.346  1.00 96.30           H  
ATOM   4100 HD13 LEU A 255      -2.489  35.791  16.111  1.00 96.30           H  
ATOM   4101  CD2 LEU A 255      -0.891  35.036  18.113  1.00 96.30           C  
ATOM   4102 HD21 LEU A 255      -0.411  35.626  17.332  1.00 96.30           H  
ATOM   4103 HD22 LEU A 255      -1.271  35.696  18.893  1.00 96.30           H  
ATOM   4104 HD23 LEU A 255      -0.156  34.361  18.552  1.00 96.30           H  
ATOM   4105  N   SER A 256      -2.721  30.415  17.368  1.00 95.51           N  
ATOM   4106  H   SER A 256      -2.485  30.280  18.341  1.00 95.51           H  
ATOM   4107  CA  SER A 256      -2.272  29.405  16.406  1.00 95.51           C  
ATOM   4108  HA  SER A 256      -1.617  29.890  15.682  1.00 95.51           H  
ATOM   4109  C   SER A 256      -3.437  28.795  15.626  1.00 95.51           C  
ATOM   4110  CB  SER A 256      -1.477  28.306  17.115  1.00 95.51           C  
ATOM   4111  HB2 SER A 256      -0.632  28.745  17.645  1.00 95.51           H  
ATOM   4112  HB3 SER A 256      -2.116  27.791  17.833  1.00 95.51           H  
ATOM   4113  O   SER A 256      -3.415  28.830  14.399  1.00 95.51           O  
ATOM   4114  OG  SER A 256      -1.002  27.378  16.164  1.00 95.51           O  
ATOM   4115  HG  SER A 256      -0.296  27.789  15.660  1.00 95.51           H  
ATOM   4116  N   ALA A 257      -4.484  28.315  16.303  1.00 96.23           N  
ATOM   4117  H   ALA A 257      -4.446  28.322  17.312  1.00 96.23           H  
ATOM   4118  CA  ALA A 257      -5.660  27.711  15.675  1.00 96.23           C  
ATOM   4119  HA  ALA A 257      -5.352  26.841  15.096  1.00 96.23           H  
ATOM   4120  C   ALA A 257      -6.360  28.676  14.705  1.00 96.23           C  
ATOM   4121  CB  ALA A 257      -6.601  27.243  16.792  1.00 96.23           C  
ATOM   4122  HB1 ALA A 257      -6.862  28.082  17.437  1.00 96.23           H  
ATOM   4123  HB2 ALA A 257      -7.509  26.826  16.356  1.00 96.23           H  
ATOM   4124  HB3 ALA A 257      -6.112  26.473  17.389  1.00 96.23           H  
ATOM   4125  O   ALA A 257      -6.634  28.324  13.555  1.00 96.23           O  
ATOM   4126  N   ARG A 258      -6.582  29.929  15.127  1.00 96.36           N  
ATOM   4127  H   ARG A 258      -6.320  30.162  16.074  1.00 96.36           H  
ATOM   4128  CA  ARG A 258      -7.189  30.967  14.278  1.00 96.36           C  
ATOM   4129  HA  ARG A 258      -8.107  30.575  13.841  1.00 96.36           H  
ATOM   4130  C   ARG A 258      -6.309  31.355  13.087  1.00 96.36           C  
ATOM   4131  CB  ARG A 258      -7.530  32.190  15.138  1.00 96.36           C  
ATOM   4132  HB2 ARG A 258      -6.683  32.450  15.773  1.00 96.36           H  
ATOM   4133  HB3 ARG A 258      -7.730  33.028  14.470  1.00 96.36           H  
ATOM   4134  O   ARG A 258      -6.826  31.546  11.989  1.00 96.36           O  
ATOM   4135  CG  ARG A 258      -8.783  31.952  15.992  1.00 96.36           C  
ATOM   4136  HG2 ARG A 258      -9.616  31.723  15.329  1.00 96.36           H  
ATOM   4137  HG3 ARG A 258      -8.629  31.115  16.673  1.00 96.36           H  
ATOM   4138  CD  ARG A 258      -9.113  33.210  16.798  1.00 96.36           C  
ATOM   4139  HD2 ARG A 258      -8.981  34.076  16.150  1.00 96.36           H  
ATOM   4140  HD3 ARG A 258      -8.424  33.288  17.639  1.00 96.36           H  
ATOM   4141  NE  ARG A 258     -10.501  33.180  17.288  1.00 96.36           N  
ATOM   4142  HE  ARG A 258     -11.003  32.306  17.218  1.00 96.36           H  
ATOM   4143  NH1 ARG A 258     -10.827  35.439  17.454  1.00 96.36           N  
ATOM   4144 HH11 ARG A 258      -9.962  35.568  16.949  1.00 96.36           H  
ATOM   4145 HH12 ARG A 258     -11.526  36.167  17.412  1.00 96.36           H  
ATOM   4146  NH2 ARG A 258     -12.469  34.059  18.005  1.00 96.36           N  
ATOM   4147 HH21 ARG A 258     -12.908  34.851  18.454  1.00 96.36           H  
ATOM   4148 HH22 ARG A 258     -12.805  33.129  18.209  1.00 96.36           H  
ATOM   4149  CZ  ARG A 258     -11.254  34.218  17.580  1.00 96.36           C  
ATOM   4150  N   MET A 259      -4.991  31.440  13.269  1.00 95.00           N  
ATOM   4151  H   MET A 259      -4.625  31.288  14.198  1.00 95.00           H  
ATOM   4152  CA  MET A 259      -4.047  31.741  12.186  1.00 95.00           C  
ATOM   4153  HA  MET A 259      -4.430  32.585  11.611  1.00 95.00           H  
ATOM   4154  C   MET A 259      -3.912  30.579  11.190  1.00 95.00           C  
ATOM   4155  CB  MET A 259      -2.686  32.144  12.775  1.00 95.00           C  
ATOM   4156  HB2 MET A 259      -2.369  31.399  13.505  1.00 95.00           H  
ATOM   4157  HB3 MET A 259      -1.939  32.168  11.982  1.00 95.00           H  
ATOM   4158  O   MET A 259      -3.897  30.817   9.983  1.00 95.00           O  
ATOM   4159  CG  MET A 259      -2.714  33.527  13.440  1.00 95.00           C  
ATOM   4160  HG2 MET A 259      -1.750  33.678  13.927  1.00 95.00           H  
ATOM   4161  HG3 MET A 259      -3.476  33.541  14.219  1.00 95.00           H  
ATOM   4162  SD  MET A 259      -3.000  34.933  12.325  1.00 95.00           S  
ATOM   4163  CE  MET A 259      -4.711  35.348  12.755  1.00 95.00           C  
ATOM   4164  HE1 MET A 259      -5.042  36.197  12.157  1.00 95.00           H  
ATOM   4165  HE2 MET A 259      -4.759  35.610  13.812  1.00 95.00           H  
ATOM   4166  HE3 MET A 259      -5.362  34.495  12.563  1.00 95.00           H  
ATOM   4167  N   ASN A 260      -3.887  29.328  11.658  1.00 92.81           N  
ATOM   4168  H   ASN A 260      -3.879  29.183  12.657  1.00 92.81           H  
ATOM   4169  CA  ASN A 260      -3.867  28.148  10.788  1.00 92.81           C  
ATOM   4170  HA  ASN A 260      -3.051  28.262  10.074  1.00 92.81           H  
ATOM   4171  C   ASN A 260      -5.152  28.030   9.965  1.00 92.81           C  
ATOM   4172  CB  ASN A 260      -3.645  26.871  11.620  1.00 92.81           C  
ATOM   4173  HB2 ASN A 260      -4.456  26.164  11.445  1.00 92.81           H  
ATOM   4174  HB3 ASN A 260      -3.646  27.095  12.687  1.00 92.81           H  
ATOM   4175  O   ASN A 260      -5.090  27.820   8.754  1.00 92.81           O  
ATOM   4176  CG  ASN A 260      -2.360  26.162  11.255  1.00 92.81           C  
ATOM   4177  ND2 ASN A 260      -1.662  25.650  12.234  1.00 92.81           N  
ATOM   4178 HD21 ASN A 260      -0.849  25.111  11.973  1.00 92.81           H  
ATOM   4179 HD22 ASN A 260      -2.038  25.659  13.171  1.00 92.81           H  
ATOM   4180  OD1 ASN A 260      -1.984  26.056  10.102  1.00 92.81           O  
ATOM   4181  N   GLN A 261      -6.318  28.226  10.592  1.00 91.65           N  
ATOM   4182  H   GLN A 261      -6.327  28.349  11.594  1.00 91.65           H  
ATOM   4183  CA  GLN A 261      -7.587  28.220   9.867  1.00 91.65           C  
ATOM   4184  HA  GLN A 261      -7.654  27.271   9.333  1.00 91.65           H  
ATOM   4185  C   GLN A 261      -7.638  29.336   8.816  1.00 91.65           C  
ATOM   4186  CB  GLN A 261      -8.758  28.319  10.856  1.00 91.65           C  
ATOM   4187  HB2 GLN A 261      -8.725  29.293  11.344  1.00 91.65           H  
ATOM   4188  HB3 GLN A 261      -8.655  27.552  11.624  1.00 91.65           H  
ATOM   4189  O   GLN A 261      -8.107  29.103   7.703  1.00 91.65           O  
ATOM   4190  CG  GLN A 261     -10.126  28.155  10.169  1.00 91.65           C  
ATOM   4191  HG2 GLN A 261     -10.207  28.832   9.318  1.00 91.65           H  
ATOM   4192  HG3 GLN A 261     -10.899  28.463  10.873  1.00 91.65           H  
ATOM   4193  CD  GLN A 261     -10.438  26.732   9.693  1.00 91.65           C  
ATOM   4194  NE2 GLN A 261     -11.683  26.442   9.389  1.00 91.65           N  
ATOM   4195 HE21 GLN A 261     -11.862  25.476   9.155  1.00 91.65           H  
ATOM   4196 HE22 GLN A 261     -12.423  27.112   9.542  1.00 91.65           H  
ATOM   4197  OE1 GLN A 261      -9.596  25.857   9.568  1.00 91.65           O  
ATOM   4198  N   ALA A 262      -7.100  30.520   9.121  1.00 94.17           N  
ATOM   4199  H   ALA A 262      -6.790  30.691  10.067  1.00 94.17           H  
ATOM   4200  CA  ALA A 262      -6.983  31.597   8.146  1.00 94.17           C  
ATOM   4201  HA  ALA A 262      -7.978  31.815   7.757  1.00 94.17           H  
ATOM   4202  C   ALA A 262      -6.104  31.196   6.951  1.00 94.17           C  
ATOM   4203  CB  ALA A 262      -6.459  32.851   8.846  1.00 94.17           C  
ATOM   4204  HB1 ALA A 262      -7.160  33.158   9.623  1.00 94.17           H  
ATOM   4205  HB2 ALA A 262      -6.360  33.644   8.106  1.00 94.17           H  
ATOM   4206  HB3 ALA A 262      -5.484  32.664   9.295  1.00 94.17           H  
ATOM   4207  O   ALA A 262      -6.549  31.301   5.811  1.00 94.17           O  
ATOM   4208  N   ALA A 263      -4.897  30.676   7.195  1.00 88.67           N  
ATOM   4209  H   ALA A 263      -4.591  30.595   8.155  1.00 88.67           H  
ATOM   4210  CA  ALA A 263      -4.004  30.179   6.146  1.00 88.67           C  
ATOM   4211  HA  ALA A 263      -3.740  31.001   5.481  1.00 88.67           H  
ATOM   4212  C   ALA A 263      -4.672  29.087   5.285  1.00 88.67           C  
ATOM   4213  CB  ALA A 263      -2.723  29.675   6.824  1.00 88.67           C  
ATOM   4214  HB1 ALA A 263      -2.044  29.263   6.078  1.00 88.67           H  
ATOM   4215  HB2 ALA A 263      -2.227  30.501   7.333  1.00 88.67           H  
ATOM   4216  HB3 ALA A 263      -2.956  28.895   7.550  1.00 88.67           H  
ATOM   4217  O   ALA A 263      -4.602  29.125   4.058  1.00 88.67           O  
ATOM   4218  N   LYS A 264      -5.394  28.154   5.914  1.00 86.06           N  
ATOM   4219  H   LYS A 264      -5.387  28.165   6.924  1.00 86.06           H  
ATOM   4220  CA  LYS A 264      -6.128  27.075   5.239  1.00 86.06           C  
ATOM   4221  HA  LYS A 264      -5.440  26.560   4.570  1.00 86.06           H  
ATOM   4222  C   LYS A 264      -7.277  27.590   4.367  1.00 86.06           C  
ATOM   4223  CB  LYS A 264      -6.597  26.094   6.320  1.00 86.06           C  
ATOM   4224  HB2 LYS A 264      -7.340  26.572   6.958  1.00 86.06           H  
ATOM   4225  HB3 LYS A 264      -5.734  25.841   6.936  1.00 86.06           H  
ATOM   4226  O   LYS A 264      -7.415  27.149   3.230  1.00 86.06           O  
ATOM   4227  CG  LYS A 264      -7.180  24.799   5.746  1.00 86.06           C  
ATOM   4228  HG2 LYS A 264      -6.492  24.389   5.006  1.00 86.06           H  
ATOM   4229  HG3 LYS A 264      -8.144  24.998   5.278  1.00 86.06           H  
ATOM   4230  CD  LYS A 264      -7.352  23.794   6.887  1.00 86.06           C  
ATOM   4231  HD2 LYS A 264      -6.394  23.680   7.394  1.00 86.06           H  
ATOM   4232  HD3 LYS A 264      -8.082  24.172   7.603  1.00 86.06           H  
ATOM   4233  CE  LYS A 264      -7.793  22.426   6.370  1.00 86.06           C  
ATOM   4234  HE2 LYS A 264      -7.173  22.156   5.515  1.00 86.06           H  
ATOM   4235  HE3 LYS A 264      -8.833  22.473   6.047  1.00 86.06           H  
ATOM   4236  NZ  LYS A 264      -7.609  21.422   7.435  1.00 86.06           N  
ATOM   4237  HZ1 LYS A 264      -6.632  21.354   7.679  1.00 86.06           H  
ATOM   4238  HZ2 LYS A 264      -8.120  21.629   8.282  1.00 86.06           H  
ATOM   4239  HZ3 LYS A 264      -7.770  20.469   7.141  1.00 86.06           H  
ATOM   4240  N   LEU A 265      -8.067  28.547   4.857  1.00 88.55           N  
ATOM   4241  H   LEU A 265      -7.902  28.859   5.804  1.00 88.55           H  
ATOM   4242  CA  LEU A 265      -9.154  29.168   4.089  1.00 88.55           C  
ATOM   4243  HA  LEU A 265      -9.778  28.383   3.663  1.00 88.55           H  
ATOM   4244  C   LEU A 265      -8.633  29.991   2.902  1.00 88.55           C  
ATOM   4245  CB  LEU A 265     -10.002  30.052   5.021  1.00 88.55           C  
ATOM   4246  HB2 LEU A 265      -9.331  30.700   5.584  1.00 88.55           H  
ATOM   4247  HB3 LEU A 265     -10.635  30.690   4.404  1.00 88.55           H  
ATOM   4248  O   LEU A 265      -9.210  29.915   1.820  1.00 88.55           O  
ATOM   4249  CG  LEU A 265     -10.910  29.286   6.000  1.00 88.55           C  
ATOM   4250  HG  LEU A 265     -10.338  28.534   6.543  1.00 88.55           H  
ATOM   4251  CD1 LEU A 265     -11.509  30.273   7.005  1.00 88.55           C  
ATOM   4252 HD11 LEU A 265     -12.160  29.743   7.701  1.00 88.55           H  
ATOM   4253 HD12 LEU A 265     -10.702  30.732   7.576  1.00 88.55           H  
ATOM   4254 HD13 LEU A 265     -12.067  31.052   6.487  1.00 88.55           H  
ATOM   4255  CD2 LEU A 265     -12.072  28.592   5.282  1.00 88.55           C  
ATOM   4256 HD21 LEU A 265     -11.684  27.821   4.616  1.00 88.55           H  
ATOM   4257 HD22 LEU A 265     -12.642  29.317   4.702  1.00 88.55           H  
ATOM   4258 HD23 LEU A 265     -12.717  28.107   6.015  1.00 88.55           H  
ATOM   4259  N   LEU A 266      -7.538  30.738   3.089  1.00 85.98           N  
ATOM   4260  H   LEU A 266      -7.133  30.773   4.014  1.00 85.98           H  
ATOM   4261  CA  LEU A 266      -6.888  31.504   2.019  1.00 85.98           C  
ATOM   4262  HA  LEU A 266      -7.632  32.135   1.533  1.00 85.98           H  
ATOM   4263  C   LEU A 266      -6.311  30.581   0.933  1.00 85.98           C  
ATOM   4264  CB  LEU A 266      -5.780  32.395   2.618  1.00 85.98           C  
ATOM   4265  HB2 LEU A 266      -5.211  32.847   1.806  1.00 85.98           H  
ATOM   4266  HB3 LEU A 266      -5.101  31.754   3.179  1.00 85.98           H  
ATOM   4267  O   LEU A 266      -6.393  30.928  -0.243  1.00 85.98           O  
ATOM   4268  CG  LEU A 266      -6.289  33.519   3.543  1.00 85.98           C  
ATOM   4269  HG  LEU A 266      -7.049  33.119   4.214  1.00 85.98           H  
ATOM   4270  CD1 LEU A 266      -5.135  34.069   4.383  1.00 85.98           C  
ATOM   4271 HD11 LEU A 266      -4.699  33.259   4.967  1.00 85.98           H  
ATOM   4272 HD12 LEU A 266      -4.367  34.491   3.735  1.00 85.98           H  
ATOM   4273 HD13 LEU A 266      -5.505  34.832   5.068  1.00 85.98           H  
ATOM   4274  CD2 LEU A 266      -6.910  34.695   2.793  1.00 85.98           C  
ATOM   4275 HD21 LEU A 266      -7.686  34.339   2.116  1.00 85.98           H  
ATOM   4276 HD22 LEU A 266      -6.139  35.217   2.226  1.00 85.98           H  
ATOM   4277 HD23 LEU A 266      -7.360  35.386   3.506  1.00 85.98           H  
ATOM   4278  N   ARG A 267      -5.779  29.408   1.321  1.00 77.27           N  
ATOM   4279  H   ARG A 267      -5.695  29.242   2.314  1.00 77.27           H  
ATOM   4280  CA  ARG A 267      -5.229  28.393   0.404  1.00 77.27           C  
ATOM   4281  HA  ARG A 267      -4.587  28.905  -0.313  1.00 77.27           H  
ATOM   4282  C   ARG A 267      -6.303  27.693  -0.434  1.00 77.27           C  
ATOM   4283  CB  ARG A 267      -4.384  27.373   1.196  1.00 77.27           C  
ATOM   4284  HB2 ARG A 267      -3.713  27.913   1.864  1.00 77.27           H  
ATOM   4285  HB3 ARG A 267      -5.045  26.753   1.802  1.00 77.27           H  
ATOM   4286  O   ARG A 267      -6.089  27.449  -1.609  1.00 77.27           O  
ATOM   4287  CG  ARG A 267      -3.521  26.474   0.289  1.00 77.27           C  
ATOM   4288  HG2 ARG A 267      -2.799  27.104  -0.230  1.00 77.27           H  
ATOM   4289  HG3 ARG A 267      -4.137  25.976  -0.460  1.00 77.27           H  
ATOM   4290  CD  ARG A 267      -2.736  25.416   1.079  1.00 77.27           C  
ATOM   4291  HD2 ARG A 267      -2.281  25.894   1.948  1.00 77.27           H  
ATOM   4292  HD3 ARG A 267      -1.933  25.051   0.438  1.00 77.27           H  
ATOM   4293  NE  ARG A 267      -3.578  24.262   1.466  1.00 77.27           N  
ATOM   4294  HE  ARG A 267      -4.184  23.913   0.738  1.00 77.27           H  
ATOM   4295  NH1 ARG A 267      -2.717  23.863   3.565  1.00 77.27           N  
ATOM   4296 HH11 ARG A 267      -2.113  24.664   3.455  1.00 77.27           H  
ATOM   4297 HH12 ARG A 267      -2.637  23.265   4.375  1.00 77.27           H  
ATOM   4298  NH2 ARG A 267      -4.203  22.450   2.699  1.00 77.27           N  
ATOM   4299 HH21 ARG A 267      -4.728  22.106   1.907  1.00 77.27           H  
ATOM   4300 HH22 ARG A 267      -4.059  21.841   3.492  1.00 77.27           H  
ATOM   4301  CZ  ARG A 267      -3.498  23.539   2.572  1.00 77.27           C  
ATOM   4302  N   ILE A 268      -7.462  27.370   0.144  1.00 74.49           N  
ATOM   4303  H   ILE A 268      -7.574  27.592   1.123  1.00 74.49           H  
ATOM   4304  CA  ILE A 268      -8.540  26.616  -0.536  1.00 74.49           C  
ATOM   4305  HA  ILE A 268      -8.077  26.014  -1.317  1.00 74.49           H  
ATOM   4306  C   ILE A 268      -9.491  27.585  -1.283  1.00 74.49           C  
ATOM   4307  CB  ILE A 268      -9.219  25.608   0.439  1.00 74.49           C  
ATOM   4308  HB  ILE A 268      -9.763  26.179   1.191  1.00 74.49           H  
ATOM   4309  O   ILE A 268     -10.712  27.471  -1.229  1.00 74.49           O  
ATOM   4310  CG1 ILE A 268      -8.175  24.705   1.157  1.00 74.49           C  
ATOM   4311 HG12 ILE A 268      -7.789  23.965   0.456  1.00 74.49           H  
ATOM   4312 HG13 ILE A 268      -7.321  25.293   1.494  1.00 74.49           H  
ATOM   4313  CG2 ILE A 268     -10.202  24.655  -0.281  1.00 74.49           C  
ATOM   4314 HG21 ILE A 268     -10.630  23.932   0.413  1.00 74.49           H  
ATOM   4315 HG22 ILE A 268     -11.043  25.194  -0.718  1.00 74.49           H  
ATOM   4316 HG23 ILE A 268      -9.687  24.119  -1.078  1.00 74.49           H  
ATOM   4317  CD1 ILE A 268      -8.719  23.987   2.400  1.00 74.49           C  
ATOM   4318 HD11 ILE A 268      -9.182  24.709   3.073  1.00 74.49           H  
ATOM   4319 HD12 ILE A 268      -9.449  23.226   2.122  1.00 74.49           H  
ATOM   4320 HD13 ILE A 268      -7.895  23.496   2.918  1.00 74.49           H  
ATOM   4321  N   GLY A 269      -8.946  28.611  -1.943  1.00 70.05           N  
ATOM   4322  H   GLY A 269      -7.939  28.642  -2.011  1.00 70.05           H  
ATOM   4323  CA  GLY A 269      -9.720  29.498  -2.822  1.00 70.05           C  
ATOM   4324  HA2 GLY A 269     -10.404  28.885  -3.409  1.00 70.05           H  
ATOM   4325  HA3 GLY A 269      -9.037  29.961  -3.534  1.00 70.05           H  
ATOM   4326  C   GLY A 269     -10.565  30.600  -2.155  1.00 70.05           C  
ATOM   4327  O   GLY A 269     -11.228  31.362  -2.859  1.00 70.05           O  
ATOM   4328  N   ASN A 270     -10.596  30.742  -0.819  1.00 67.41           N  
ATOM   4329  H   ASN A 270     -10.023  30.140  -0.246  1.00 67.41           H  
ATOM   4330  CA  ASN A 270     -11.426  31.775  -0.175  1.00 67.41           C  
ATOM   4331  HA  ASN A 270     -12.287  31.933  -0.825  1.00 67.41           H  
ATOM   4332  C   ASN A 270     -10.706  33.135  -0.114  1.00 67.41           C  
ATOM   4333  CB  ASN A 270     -12.010  31.294   1.166  1.00 67.41           C  
ATOM   4334  HB2 ASN A 270     -11.337  31.542   1.987  1.00 67.41           H  
ATOM   4335  HB3 ASN A 270     -12.127  30.210   1.141  1.00 67.41           H  
ATOM   4336  O   ASN A 270     -10.247  33.587   0.932  1.00 67.41           O  
ATOM   4337  CG  ASN A 270     -13.363  31.944   1.406  1.00 67.41           C  
ATOM   4338  ND2 ASN A 270     -14.439  31.201   1.266  1.00 67.41           N  
ATOM   4339 HD21 ASN A 270     -14.298  30.294   0.846  1.00 67.41           H  
ATOM   4340 HD22 ASN A 270     -15.264  31.741   1.046  1.00 67.41           H  
ATOM   4341  OD1 ASN A 270     -13.512  33.127   1.646  1.00 67.41           O  
ATOM   4342  N   HIS A 271     -10.605  33.797  -1.266  1.00 72.98           N  
ATOM   4343  H   HIS A 271     -10.896  33.307  -2.100  1.00 72.98           H  
ATOM   4344  CA  HIS A 271      -9.802  35.015  -1.443  1.00 72.98           C  
ATOM   4345  HA  HIS A 271      -8.841  34.848  -0.956  1.00 72.98           H  
ATOM   4346  C   HIS A 271     -10.391  36.285  -0.802  1.00 72.98           C  
ATOM   4347  CB  HIS A 271      -9.541  35.211  -2.941  1.00 72.98           C  
ATOM   4348  HB2 HIS A 271      -8.844  36.037  -3.082  1.00 72.98           H  
ATOM   4349  HB3 HIS A 271     -10.477  35.465  -3.438  1.00 72.98           H  
ATOM   4350  O   HIS A 271      -9.730  37.323  -0.757  1.00 72.98           O  
ATOM   4351  CG  HIS A 271      -8.961  33.978  -3.585  1.00 72.98           C  
ATOM   4352  CD2 HIS A 271      -9.366  33.405  -4.761  1.00 72.98           C  
ATOM   4353  HD2 HIS A 271     -10.138  33.773  -5.421  1.00 72.98           H  
ATOM   4354  ND1 HIS A 271      -7.999  33.155  -3.043  1.00 72.98           N  
ATOM   4355  HD1 HIS A 271      -7.501  33.272  -2.172  1.00 72.98           H  
ATOM   4356  CE1 HIS A 271      -7.816  32.124  -3.875  1.00 72.98           C  
ATOM   4357  HE1 HIS A 271      -7.137  31.304  -3.695  1.00 72.98           H  
ATOM   4358  NE2 HIS A 271      -8.632  32.232  -4.937  1.00 72.98           N  
ATOM   4359  N   ASN A 272     -11.621  36.230  -0.279  1.00 90.39           N  
ATOM   4360  H   ASN A 272     -12.088  35.335  -0.260  1.00 90.39           H  
ATOM   4361  CA  ASN A 272     -12.225  37.355   0.427  1.00 90.39           C  
ATOM   4362  HA  ASN A 272     -11.945  38.273  -0.089  1.00 90.39           H  
ATOM   4363  C   ASN A 272     -11.667  37.449   1.859  1.00 90.39           C  
ATOM   4364  CB  ASN A 272     -13.757  37.252   0.347  1.00 90.39           C  
ATOM   4365  HB2 ASN A 272     -14.093  36.343   0.845  1.00 90.39           H  
ATOM   4366  HB3 ASN A 272     -14.050  37.198  -0.701  1.00 90.39           H  
ATOM   4367  O   ASN A 272     -12.159  36.808   2.788  1.00 90.39           O  
ATOM   4368  CG  ASN A 272     -14.459  38.445   0.980  1.00 90.39           C  
ATOM   4369  ND2 ASN A 272     -15.718  38.647   0.675  1.00 90.39           N  
ATOM   4370 HD21 ASN A 272     -16.161  39.465   1.068  1.00 90.39           H  
ATOM   4371 HD22 ASN A 272     -16.187  38.054   0.006  1.00 90.39           H  
ATOM   4372  OD1 ASN A 272     -13.904  39.205   1.759  1.00 90.39           O  
ATOM   4373  N   VAL A 273     -10.659  38.305   2.036  1.00 94.12           N  
ATOM   4374  H   VAL A 273     -10.262  38.714   1.202  1.00 94.12           H  
ATOM   4375  CA  VAL A 273      -9.961  38.536   3.313  1.00 94.12           C  
ATOM   4376  HA  VAL A 273      -9.497  37.597   3.614  1.00 94.12           H  
ATOM   4377  C   VAL A 273     -10.920  38.943   4.450  1.00 94.12           C  
ATOM   4378  CB  VAL A 273      -8.836  39.580   3.114  1.00 94.12           C  
ATOM   4379  HB  VAL A 273      -9.285  40.544   2.875  1.00 94.12           H  
ATOM   4380  O   VAL A 273     -10.708  38.519   5.585  1.00 94.12           O  
ATOM   4381  CG1 VAL A 273      -7.955  39.745   4.357  1.00 94.12           C  
ATOM   4382 HG11 VAL A 273      -8.557  40.030   5.221  1.00 94.12           H  
ATOM   4383 HG12 VAL A 273      -7.215  40.526   4.183  1.00 94.12           H  
ATOM   4384 HG13 VAL A 273      -7.444  38.805   4.563  1.00 94.12           H  
ATOM   4385  CG2 VAL A 273      -7.883  39.183   1.973  1.00 94.12           C  
ATOM   4386 HG21 VAL A 273      -8.403  39.185   1.015  1.00 94.12           H  
ATOM   4387 HG22 VAL A 273      -7.476  38.187   2.148  1.00 94.12           H  
ATOM   4388 HG23 VAL A 273      -7.062  39.896   1.901  1.00 94.12           H  
ATOM   4389  N   ASN A 274     -12.013  39.671   4.167  1.00 94.67           N  
ATOM   4390  H   ASN A 274     -12.189  39.923   3.205  1.00 94.67           H  
ATOM   4391  CA  ASN A 274     -13.045  39.993   5.169  1.00 94.67           C  
ATOM   4392  HA  ASN A 274     -12.568  40.414   6.054  1.00 94.67           H  
ATOM   4393  C   ASN A 274     -13.805  38.733   5.619  1.00 94.67           C  
ATOM   4394  CB  ASN A 274     -14.053  41.022   4.608  1.00 94.67           C  
ATOM   4395  HB2 ASN A 274     -14.520  40.628   3.706  1.00 94.67           H  
ATOM   4396  HB3 ASN A 274     -14.843  41.163   5.346  1.00 94.67           H  
ATOM   4397  O   ASN A 274     -14.031  38.526   6.810  1.00 94.67           O  
ATOM   4398  CG  ASN A 274     -13.494  42.399   4.300  1.00 94.67           C  
ATOM   4399  ND2 ASN A 274     -14.219  43.213   3.573  1.00 94.67           N  
ATOM   4400 HD21 ASN A 274     -15.129  42.937   3.233  1.00 94.67           H  
ATOM   4401 HD22 ASN A 274     -13.838  44.134   3.408  1.00 94.67           H  
ATOM   4402  OD1 ASN A 274     -12.422  42.784   4.727  1.00 94.67           O  
ATOM   4403  N   ALA A 275     -14.178  37.863   4.675  1.00 94.52           N  
ATOM   4404  H   ALA A 275     -13.912  38.048   3.718  1.00 94.52           H  
ATOM   4405  CA  ALA A 275     -14.877  36.615   4.981  1.00 94.52           C  
ATOM   4406  HA  ALA A 275     -15.731  36.847   5.617  1.00 94.52           H  
ATOM   4407  C   ALA A 275     -13.986  35.627   5.755  1.00 94.52           C  
ATOM   4408  CB  ALA A 275     -15.402  36.004   3.677  1.00 94.52           C  
ATOM   4409  HB1 ALA A 275     -16.008  36.734   3.140  1.00 94.52           H  
ATOM   4410  HB2 ALA A 275     -16.018  35.134   3.907  1.00 94.52           H  
ATOM   4411  HB3 ALA A 275     -14.568  35.687   3.051  1.00 94.52           H  
ATOM   4412  O   ALA A 275     -14.479  34.913   6.628  1.00 94.52           O  
ATOM   4413  N   VAL A 276     -12.676  35.607   5.482  1.00 95.59           N  
ATOM   4414  H   VAL A 276     -12.347  36.159   4.703  1.00 95.59           H  
ATOM   4415  CA  VAL A 276     -11.701  34.824   6.261  1.00 95.59           C  
ATOM   4416  HA  VAL A 276     -12.086  33.810   6.372  1.00 95.59           H  
ATOM   4417  C   VAL A 276     -11.537  35.382   7.678  1.00 95.59           C  
ATOM   4418  CB  VAL A 276     -10.347  34.724   5.531  1.00 95.59           C  
ATOM   4419  HB  VAL A 276      -9.971  35.724   5.316  1.00 95.59           H  
ATOM   4420  O   VAL A 276     -11.549  34.595   8.626  1.00 95.59           O  
ATOM   4421  CG1 VAL A 276      -9.304  33.977   6.374  1.00 95.59           C  
ATOM   4422 HG11 VAL A 276      -9.676  32.987   6.638  1.00 95.59           H  
ATOM   4423 HG12 VAL A 276      -8.376  33.874   5.811  1.00 95.59           H  
ATOM   4424 HG13 VAL A 276      -9.077  34.532   7.284  1.00 95.59           H  
ATOM   4425  CG2 VAL A 276     -10.516  33.956   4.215  1.00 95.59           C  
ATOM   4426 HG21 VAL A 276      -9.551  33.830   3.724  1.00 95.59           H  
ATOM   4427 HG22 VAL A 276     -10.949  32.973   4.402  1.00 95.59           H  
ATOM   4428 HG23 VAL A 276     -11.166  34.501   3.532  1.00 95.59           H  
ATOM   4429  N   ALA A 277     -11.448  36.708   7.842  1.00 96.45           N  
ATOM   4430  H   ALA A 277     -11.419  37.302   7.025  1.00 96.45           H  
ATOM   4431  CA  ALA A 277     -11.366  37.357   9.154  1.00 96.45           C  
ATOM   4432  HA  ALA A 277     -10.456  37.020   9.651  1.00 96.45           H  
ATOM   4433  C   ALA A 277     -12.557  36.970  10.050  1.00 96.45           C  
ATOM   4434  CB  ALA A 277     -11.272  38.877   8.956  1.00 96.45           C  
ATOM   4435  HB1 ALA A 277     -11.143  39.366   9.921  1.00 96.45           H  
ATOM   4436  HB2 ALA A 277     -10.424  39.119   8.315  1.00 96.45           H  
ATOM   4437  HB3 ALA A 277     -12.183  39.260   8.496  1.00 96.45           H  
ATOM   4438  O   ALA A 277     -12.356  36.445  11.148  1.00 96.45           O  
ATOM   4439  N   LEU A 278     -13.785  37.111   9.535  1.00 95.14           N  
ATOM   4440  H   LEU A 278     -13.868  37.572   8.640  1.00 95.14           H  
ATOM   4441  CA  LEU A 278     -15.016  36.738  10.241  1.00 95.14           C  
ATOM   4442  HA  LEU A 278     -15.042  37.262  11.197  1.00 95.14           H  
ATOM   4443  C   LEU A 278     -15.076  35.235  10.564  1.00 95.14           C  
ATOM   4444  CB  LEU A 278     -16.228  37.173   9.395  1.00 95.14           C  
ATOM   4445  HB2 LEU A 278     -16.096  36.792   8.382  1.00 95.14           H  
ATOM   4446  HB3 LEU A 278     -17.127  36.715   9.806  1.00 95.14           H  
ATOM   4447  O   LEU A 278     -15.367  34.859  11.700  1.00 95.14           O  
ATOM   4448  CG  LEU A 278     -16.445  38.699   9.337  1.00 95.14           C  
ATOM   4449  HG  LEU A 278     -15.512  39.196   9.071  1.00 95.14           H  
ATOM   4450  CD1 LEU A 278     -17.484  39.024   8.263  1.00 95.14           C  
ATOM   4451 HD11 LEU A 278     -17.126  38.682   7.292  1.00 95.14           H  
ATOM   4452 HD12 LEU A 278     -18.432  38.540   8.499  1.00 95.14           H  
ATOM   4453 HD13 LEU A 278     -17.635  40.102   8.219  1.00 95.14           H  
ATOM   4454  CD2 LEU A 278     -16.944  39.258  10.670  1.00 95.14           C  
ATOM   4455 HD21 LEU A 278     -16.189  39.123  11.445  1.00 95.14           H  
ATOM   4456 HD22 LEU A 278     -17.866  38.764  10.975  1.00 95.14           H  
ATOM   4457 HD23 LEU A 278     -17.128  40.329  10.575  1.00 95.14           H  
ATOM   4458  N   LYS A 279     -14.723  34.354   9.614  1.00 94.54           N  
ATOM   4459  H   LYS A 279     -14.490  34.711   8.698  1.00 94.54           H  
ATOM   4460  CA  LYS A 279     -14.651  32.895   9.852  1.00 94.54           C  
ATOM   4461  HA  LYS A 279     -15.611  32.557  10.242  1.00 94.54           H  
ATOM   4462  C   LYS A 279     -13.621  32.501  10.920  1.00 94.54           C  
ATOM   4463  CB  LYS A 279     -14.357  32.157   8.537  1.00 94.54           C  
ATOM   4464  HB2 LYS A 279     -14.018  31.147   8.769  1.00 94.54           H  
ATOM   4465  HB3 LYS A 279     -13.554  32.669   8.008  1.00 94.54           H  
ATOM   4466  O   LYS A 279     -13.784  31.461  11.554  1.00 94.54           O  
ATOM   4467  CG  LYS A 279     -15.597  32.041   7.639  1.00 94.54           C  
ATOM   4468  HG2 LYS A 279     -16.024  33.028   7.457  1.00 94.54           H  
ATOM   4469  HG3 LYS A 279     -16.345  31.428   8.142  1.00 94.54           H  
ATOM   4470  CD  LYS A 279     -15.223  31.390   6.300  1.00 94.54           C  
ATOM   4471  HD2 LYS A 279     -14.795  30.406   6.491  1.00 94.54           H  
ATOM   4472  HD3 LYS A 279     -14.481  32.011   5.799  1.00 94.54           H  
ATOM   4473  CE  LYS A 279     -16.461  31.252   5.408  1.00 94.54           C  
ATOM   4474  HE2 LYS A 279     -17.218  30.685   5.950  1.00 94.54           H  
ATOM   4475  HE3 LYS A 279     -16.861  32.248   5.219  1.00 94.54           H  
ATOM   4476  NZ  LYS A 279     -16.134  30.577   4.126  1.00 94.54           N  
ATOM   4477  HZ1 LYS A 279     -15.439  31.100   3.612  1.00 94.54           H  
ATOM   4478  HZ2 LYS A 279     -15.771  29.649   4.295  1.00 94.54           H  
ATOM   4479  HZ3 LYS A 279     -16.958  30.493   3.549  1.00 94.54           H  
ATOM   4480  N   CYS A 280     -12.596  33.323  11.144  1.00 96.02           N  
ATOM   4481  H   CYS A 280     -12.510  34.139  10.555  1.00 96.02           H  
ATOM   4482  CA  CYS A 280     -11.597  33.140  12.200  1.00 96.02           C  
ATOM   4483  HA  CYS A 280     -11.632  32.104  12.537  1.00 96.02           H  
ATOM   4484  C   CYS A 280     -11.879  33.982  13.462  1.00 96.02           C  
ATOM   4485  CB  CYS A 280     -10.194  33.368  11.618  1.00 96.02           C  
ATOM   4486  HB2 CYS A 280      -9.448  33.192  12.394  1.00 96.02           H  
ATOM   4487  HB3 CYS A 280     -10.102  34.393  11.258  1.00 96.02           H  
ATOM   4488  O   CYS A 280     -11.010  34.081  14.326  1.00 96.02           O  
ATOM   4489  SG  CYS A 280      -9.911  32.209  10.250  1.00 96.02           S  
ATOM   4490  HG  CYS A 280     -10.685  32.867   9.382  1.00 96.02           H  
ATOM   4491  N   GLY A 281     -13.071  34.582  13.583  1.00 96.04           N  
ATOM   4492  H   GLY A 281     -13.727  34.516  12.818  1.00 96.04           H  
ATOM   4493  CA  GLY A 281     -13.522  35.291  14.786  1.00 96.04           C  
ATOM   4494  HA2 GLY A 281     -13.331  34.673  15.664  1.00 96.04           H  
ATOM   4495  HA3 GLY A 281     -14.598  35.447  14.711  1.00 96.04           H  
ATOM   4496  C   GLY A 281     -12.877  36.660  15.011  1.00 96.04           C  
ATOM   4497  O   GLY A 281     -12.667  37.056  16.161  1.00 96.04           O  
ATOM   4498  N   TYR A 282     -12.522  37.354  13.928  1.00 96.57           N  
ATOM   4499  H   TYR A 282     -12.691  36.943  13.021  1.00 96.57           H  
ATOM   4500  CA  TYR A 282     -12.042  38.733  13.951  1.00 96.57           C  
ATOM   4501  HA  TYR A 282     -11.855  39.040  14.980  1.00 96.57           H  
ATOM   4502  C   TYR A 282     -13.090  39.673  13.357  1.00 96.57           C  
ATOM   4503  CB  TYR A 282     -10.725  38.857  13.176  1.00 96.57           C  
ATOM   4504  HB2 TYR A 282     -10.879  38.509  12.155  1.00 96.57           H  
ATOM   4505  HB3 TYR A 282     -10.456  39.912  13.123  1.00 96.57           H  
ATOM   4506  O   TYR A 282     -13.340  39.654  12.154  1.00 96.57           O  
ATOM   4507  CG  TYR A 282      -9.565  38.097  13.780  1.00 96.57           C  
ATOM   4508  CD1 TYR A 282      -8.739  38.715  14.736  1.00 96.57           C  
ATOM   4509  HD1 TYR A 282      -8.929  39.738  15.024  1.00 96.57           H  
ATOM   4510  CD2 TYR A 282      -9.324  36.767  13.396  1.00 96.57           C  
ATOM   4511  HD2 TYR A 282      -9.970  36.295  12.670  1.00 96.57           H  
ATOM   4512  CE1 TYR A 282      -7.688  37.997  15.336  1.00 96.57           C  
ATOM   4513  HE1 TYR A 282      -7.067  38.475  16.079  1.00 96.57           H  
ATOM   4514  CE2 TYR A 282      -8.273  36.045  13.988  1.00 96.57           C  
ATOM   4515  HE2 TYR A 282      -8.100  35.017  13.707  1.00 96.57           H  
ATOM   4516  OH  TYR A 282      -6.498  35.931  15.596  1.00 96.57           O  
ATOM   4517  HH  TYR A 282      -6.052  36.449  16.270  1.00 96.57           H  
ATOM   4518  CZ  TYR A 282      -7.467  36.651  14.974  1.00 96.57           C  
ATOM   4519  N   ASP A 283     -13.634  40.548  14.198  1.00 94.99           N  
ATOM   4520  H   ASP A 283     -13.505  40.407  15.190  1.00 94.99           H  
ATOM   4521  CA  ASP A 283     -14.659  41.532  13.826  1.00 94.99           C  
ATOM   4522  HA  ASP A 283     -15.412  41.037  13.213  1.00 94.99           H  
ATOM   4523  C   ASP A 283     -14.085  42.712  13.009  1.00 94.99           C  
ATOM   4524  CB  ASP A 283     -15.344  42.015  15.117  1.00 94.99           C  
ATOM   4525  HB2 ASP A 283     -14.693  42.732  15.617  1.00 94.99           H  
ATOM   4526  HB3 ASP A 283     -16.276  42.521  14.863  1.00 94.99           H  
ATOM   4527  O   ASP A 283     -14.817  43.473  12.383  1.00 94.99           O  
ATOM   4528  CG  ASP A 283     -15.625  40.846  16.071  1.00 94.99           C  
ATOM   4529  OD1 ASP A 283     -16.622  40.128  15.850  1.00 94.99           O  
ATOM   4530  OD2 ASP A 283     -14.754  40.604  16.941  1.00 94.99           O  
ATOM   4531  N   SER A 284     -12.754  42.855  12.986  1.00 96.31           N  
ATOM   4532  H   SER A 284     -12.224  42.159  13.492  1.00 96.31           H  
ATOM   4533  CA  SER A 284     -12.019  43.866  12.220  1.00 96.31           C  
ATOM   4534  HA  SER A 284     -12.717  44.433  11.603  1.00 96.31           H  
ATOM   4535  C   SER A 284     -10.991  43.215  11.298  1.00 96.31           C  
ATOM   4536  CB  SER A 284     -11.349  44.855  13.181  1.00 96.31           C  
ATOM   4537  HB2 SER A 284     -10.772  44.305  13.924  1.00 96.31           H  
ATOM   4538  HB3 SER A 284     -12.126  45.421  13.694  1.00 96.31           H  
ATOM   4539  O   SER A 284      -9.990  42.656  11.760  1.00 96.31           O  
ATOM   4540  OG  SER A 284     -10.486  45.751  12.494  1.00 96.31           O  
ATOM   4541  HG  SER A 284     -10.569  46.603  12.927  1.00 96.31           H  
ATOM   4542  N   THR A 285     -11.186  43.344   9.980  1.00 96.50           N  
ATOM   4543  H   THR A 285     -12.071  43.696   9.644  1.00 96.50           H  
ATOM   4544  CA  THR A 285     -10.217  42.861   8.982  1.00 96.50           C  
ATOM   4545  HA  THR A 285     -10.092  41.788   9.129  1.00 96.50           H  
ATOM   4546  C   THR A 285      -8.857  43.538   9.139  1.00 96.50           C  
ATOM   4547  CB  THR A 285     -10.686  43.088   7.538  1.00 96.50           C  
ATOM   4548  HB  THR A 285     -10.522  44.129   7.258  1.00 96.50           H  
ATOM   4549  O   THR A 285      -7.829  42.885   8.984  1.00 96.50           O  
ATOM   4550  CG2 THR A 285      -9.931  42.170   6.575  1.00 96.50           C  
ATOM   4551 HG21 THR A 285     -10.129  42.463   5.543  1.00 96.50           H  
ATOM   4552 HG22 THR A 285      -8.855  42.243   6.735  1.00 96.50           H  
ATOM   4553 HG23 THR A 285     -10.242  41.137   6.728  1.00 96.50           H  
ATOM   4554  OG1 THR A 285     -12.049  42.791   7.398  1.00 96.50           O  
ATOM   4555  HG1 THR A 285     -12.238  42.863   6.459  1.00 96.50           H  
ATOM   4556  N   SER A 286      -8.816  44.826   9.493  1.00 96.68           N  
ATOM   4557  H   SER A 286      -9.683  45.336   9.587  1.00 96.68           H  
ATOM   4558  CA  SER A 286      -7.561  45.562   9.704  1.00 96.68           C  
ATOM   4559  HA  SER A 286      -6.964  45.510   8.794  1.00 96.68           H  
ATOM   4560  C   SER A 286      -6.736  44.956  10.843  1.00 96.68           C  
ATOM   4561  CB  SER A 286      -7.855  47.036   9.999  1.00 96.68           C  
ATOM   4562  HB2 SER A 286      -8.400  47.123  10.939  1.00 96.68           H  
ATOM   4563  HB3 SER A 286      -6.916  47.584  10.077  1.00 96.68           H  
ATOM   4564  O   SER A 286      -5.525  44.773  10.702  1.00 96.68           O  
ATOM   4565  OG  SER A 286      -8.635  47.578   8.952  1.00 96.68           O  
ATOM   4566  HG  SER A 286      -8.803  48.508   9.122  1.00 96.68           H  
ATOM   4567  N   TYR A 287      -7.394  44.571  11.943  1.00 96.93           N  
ATOM   4568  H   TYR A 287      -8.395  44.700  11.982  1.00 96.93           H  
ATOM   4569  CA  TYR A 287      -6.743  43.871  13.050  1.00 96.93           C  
ATOM   4570  HA  TYR A 287      -5.824  44.402  13.298  1.00 96.93           H  
ATOM   4571  C   TYR A 287      -6.343  42.439  12.662  1.00 96.93           C  
ATOM   4572  CB  TYR A 287      -7.656  43.903  14.281  1.00 96.93           C  
ATOM   4573  HB2 TYR A 287      -8.595  43.407  14.032  1.00 96.93           H  
ATOM   4574  HB3 TYR A 287      -7.883  44.940  14.527  1.00 96.93           H  
ATOM   4575  O   TYR A 287      -5.213  42.032  12.922  1.00 96.93           O  
ATOM   4576  CG  TYR A 287      -7.056  43.246  15.509  1.00 96.93           C  
ATOM   4577  CD1 TYR A 287      -7.723  42.171  16.127  1.00 96.93           C  
ATOM   4578  HD1 TYR A 287      -8.681  41.844  15.752  1.00 96.93           H  
ATOM   4579  CD2 TYR A 287      -5.833  43.709  16.034  1.00 96.93           C  
ATOM   4580  HD2 TYR A 287      -5.319  44.540  15.573  1.00 96.93           H  
ATOM   4581  CE1 TYR A 287      -7.156  41.537  17.249  1.00 96.93           C  
ATOM   4582  HE1 TYR A 287      -7.664  40.718  17.736  1.00 96.93           H  
ATOM   4583  CE2 TYR A 287      -5.269  43.089  17.165  1.00 96.93           C  
ATOM   4584  HE2 TYR A 287      -4.332  43.452  17.560  1.00 96.93           H  
ATOM   4585  OH  TYR A 287      -5.385  41.390  18.857  1.00 96.93           O  
ATOM   4586  HH  TYR A 287      -4.614  41.868  19.173  1.00 96.93           H  
ATOM   4587  CZ  TYR A 287      -5.927  41.995  17.768  1.00 96.93           C  
ATOM   4588  N   PHE A 288      -7.200  41.705  11.942  1.00 97.57           N  
ATOM   4589  H   PHE A 288      -8.125  42.072  11.769  1.00 97.57           H  
ATOM   4590  CA  PHE A 288      -6.855  40.389  11.391  1.00 97.57           C  
ATOM   4591  HA  PHE A 288      -6.629  39.715  12.217  1.00 97.57           H  
ATOM   4592  C   PHE A 288      -5.608  40.431  10.489  1.00 97.57           C  
ATOM   4593  CB  PHE A 288      -8.057  39.817  10.628  1.00 97.57           C  
ATOM   4594  HB2 PHE A 288      -8.484  40.596   9.997  1.00 97.57           H  
ATOM   4595  HB3 PHE A 288      -8.823  39.517  11.344  1.00 97.57           H  
ATOM   4596  O   PHE A 288      -4.691  39.635  10.681  1.00 97.57           O  
ATOM   4597  CG  PHE A 288      -7.702  38.631   9.756  1.00 97.57           C  
ATOM   4598  CD1 PHE A 288      -7.677  38.772   8.355  1.00 97.57           C  
ATOM   4599  HD1 PHE A 288      -7.976  39.702   7.896  1.00 97.57           H  
ATOM   4600  CD2 PHE A 288      -7.310  37.416  10.346  1.00 97.57           C  
ATOM   4601  HD2 PHE A 288      -7.321  37.309  11.421  1.00 97.57           H  
ATOM   4602  CE1 PHE A 288      -7.257  37.701   7.551  1.00 97.57           C  
ATOM   4603  HE1 PHE A 288      -7.249  37.798   6.475  1.00 97.57           H  
ATOM   4604  CE2 PHE A 288      -6.874  36.351   9.539  1.00 97.57           C  
ATOM   4605  HE2 PHE A 288      -6.559  35.426   9.998  1.00 97.57           H  
ATOM   4606  CZ  PHE A 288      -6.842  36.499   8.141  1.00 97.57           C  
ATOM   4607  HZ  PHE A 288      -6.502  35.693   7.507  1.00 97.57           H  
ATOM   4608  N   ILE A 289      -5.522  41.382   9.551  1.00 97.06           N  
ATOM   4609  H   ILE A 289      -6.315  41.998   9.438  1.00 97.06           H  
ATOM   4610  CA  ILE A 289      -4.360  41.571   8.666  1.00 97.06           C  
ATOM   4611  HA  ILE A 289      -4.173  40.637   8.137  1.00 97.06           H  
ATOM   4612  C   ILE A 289      -3.101  41.882   9.488  1.00 97.06           C  
ATOM   4613  CB  ILE A 289      -4.658  42.676   7.620  1.00 97.06           C  
ATOM   4614  HB  ILE A 289      -5.056  43.545   8.145  1.00 97.06           H  
ATOM   4615  O   ILE A 289      -2.028  41.353   9.188  1.00 97.06           O  
ATOM   4616  CG1 ILE A 289      -5.706  42.188   6.592  1.00 97.06           C  
ATOM   4617 HG12 ILE A 289      -6.501  41.645   7.104  1.00 97.06           H  
ATOM   4618 HG13 ILE A 289      -5.235  41.495   5.895  1.00 97.06           H  
ATOM   4619  CG2 ILE A 289      -3.381  43.113   6.870  1.00 97.06           C  
ATOM   4620 HG21 ILE A 289      -3.620  43.852   6.105  1.00 97.06           H  
ATOM   4621 HG22 ILE A 289      -2.908  42.250   6.400  1.00 97.06           H  
ATOM   4622 HG23 ILE A 289      -2.677  43.582   7.558  1.00 97.06           H  
ATOM   4623  CD1 ILE A 289      -6.359  43.322   5.790  1.00 97.06           C  
ATOM   4624 HD11 ILE A 289      -6.821  44.040   6.469  1.00 97.06           H  
ATOM   4625 HD12 ILE A 289      -7.129  42.906   5.140  1.00 97.06           H  
ATOM   4626 HD13 ILE A 289      -5.625  43.831   5.166  1.00 97.06           H  
ATOM   4627  N   GLN A 290      -3.219  42.693  10.546  1.00 97.11           N  
ATOM   4628  H   GLN A 290      -4.120  43.108  10.738  1.00 97.11           H  
ATOM   4629  CA  GLN A 290      -2.111  42.988  11.456  1.00 97.11           C  
ATOM   4630  HA  GLN A 290      -1.270  43.335  10.857  1.00 97.11           H  
ATOM   4631  C   GLN A 290      -1.651  41.732  12.220  1.00 97.11           C  
ATOM   4632  CB  GLN A 290      -2.522  44.119  12.412  1.00 97.11           C  
ATOM   4633  HB2 GLN A 290      -3.255  43.738  13.124  1.00 97.11           H  
ATOM   4634  HB3 GLN A 290      -2.985  44.925  11.842  1.00 97.11           H  
ATOM   4635  O   GLN A 290      -0.449  41.461  12.269  1.00 97.11           O  
ATOM   4636  CG  GLN A 290      -1.321  44.702  13.175  1.00 97.11           C  
ATOM   4637  HG2 GLN A 290      -0.658  45.198  12.466  1.00 97.11           H  
ATOM   4638  HG3 GLN A 290      -0.765  43.902  13.664  1.00 97.11           H  
ATOM   4639  CD  GLN A 290      -1.750  45.692  14.255  1.00 97.11           C  
ATOM   4640  NE2 GLN A 290      -1.132  46.848  14.355  1.00 97.11           N  
ATOM   4641 HE21 GLN A 290      -1.488  47.467  15.070  1.00 97.11           H  
ATOM   4642 HE22 GLN A 290      -0.429  47.137  13.690  1.00 97.11           H  
ATOM   4643  OE1 GLN A 290      -2.629  45.431  15.056  1.00 97.11           O  
ATOM   4644  N   CYS A 291      -2.579  40.935  12.761  1.00 96.51           N  
ATOM   4645  H   CYS A 291      -3.543  41.237  12.731  1.00 96.51           H  
ATOM   4646  CA  CYS A 291      -2.290  39.653  13.408  1.00 96.51           C  
ATOM   4647  HA  CYS A 291      -1.594  39.818  14.231  1.00 96.51           H  
ATOM   4648  C   CYS A 291      -1.618  38.667  12.444  1.00 96.51           C  
ATOM   4649  CB  CYS A 291      -3.588  39.056  13.975  1.00 96.51           C  
ATOM   4650  HB2 CYS A 291      -3.438  38.004  14.215  1.00 96.51           H  
ATOM   4651  HB3 CYS A 291      -4.385  39.129  13.234  1.00 96.51           H  
ATOM   4652  O   CYS A 291      -0.552  38.143  12.762  1.00 96.51           O  
ATOM   4653  SG  CYS A 291      -4.081  39.941  15.479  1.00 96.51           S  
ATOM   4654  HG  CYS A 291      -3.106  39.501  16.280  1.00 96.51           H  
ATOM   4655  N   PHE A 292      -2.183  38.476  11.250  1.00 96.34           N  
ATOM   4656  H   PHE A 292      -3.061  38.939  11.062  1.00 96.34           H  
ATOM   4657  CA  PHE A 292      -1.665  37.570  10.223  1.00 96.34           C  
ATOM   4658  HA  PHE A 292      -1.602  36.565  10.640  1.00 96.34           H  
ATOM   4659  C   PHE A 292      -0.249  37.966   9.786  1.00 96.34           C  
ATOM   4660  CB  PHE A 292      -2.662  37.542   9.055  1.00 96.34           C  
ATOM   4661  HB2 PHE A 292      -3.667  37.421   9.458  1.00 96.34           H  
ATOM   4662  HB3 PHE A 292      -2.638  38.500   8.534  1.00 96.34           H  
ATOM   4663  O   PHE A 292       0.657  37.131   9.793  1.00 96.34           O  
ATOM   4664  CG  PHE A 292      -2.426  36.427   8.056  1.00 96.34           C  
ATOM   4665  CD1 PHE A 292      -1.458  36.570   7.044  1.00 96.34           C  
ATOM   4666  HD1 PHE A 292      -0.866  37.472   6.984  1.00 96.34           H  
ATOM   4667  CD2 PHE A 292      -3.185  35.243   8.132  1.00 96.34           C  
ATOM   4668  HD2 PHE A 292      -3.924  35.120   8.910  1.00 96.34           H  
ATOM   4669  CE1 PHE A 292      -1.248  35.538   6.113  1.00 96.34           C  
ATOM   4670  HE1 PHE A 292      -0.499  35.646   5.342  1.00 96.34           H  
ATOM   4671  CE2 PHE A 292      -2.975  34.210   7.201  1.00 96.34           C  
ATOM   4672  HE2 PHE A 292      -3.544  33.295   7.268  1.00 96.34           H  
ATOM   4673  CZ  PHE A 292      -2.008  34.358   6.192  1.00 96.34           C  
ATOM   4674  HZ  PHE A 292      -1.845  33.557   5.485  1.00 96.34           H  
ATOM   4675  N   LYS A 293      -0.010  39.262   9.525  1.00 95.49           N  
ATOM   4676  H   LYS A 293      -0.793  39.900   9.536  1.00 95.49           H  
ATOM   4677  CA  LYS A 293       1.328  39.789   9.206  1.00 95.49           C  
ATOM   4678  HA  LYS A 293       1.745  39.174   8.409  1.00 95.49           H  
ATOM   4679  C   LYS A 293       2.303  39.652  10.378  1.00 95.49           C  
ATOM   4680  CB  LYS A 293       1.208  41.237   8.696  1.00 95.49           C  
ATOM   4681  HB2 LYS A 293       0.877  41.880   9.511  1.00 95.49           H  
ATOM   4682  HB3 LYS A 293       0.460  41.269   7.905  1.00 95.49           H  
ATOM   4683  O   LYS A 293       3.470  39.333  10.159  1.00 95.49           O  
ATOM   4684  CG  LYS A 293       2.540  41.761   8.129  1.00 95.49           C  
ATOM   4685  HG2 LYS A 293       3.305  41.728   8.904  1.00 95.49           H  
ATOM   4686  HG3 LYS A 293       2.850  41.118   7.305  1.00 95.49           H  
ATOM   4687  CD  LYS A 293       2.429  43.208   7.624  1.00 95.49           C  
ATOM   4688  HD2 LYS A 293       1.664  43.262   6.850  1.00 95.49           H  
ATOM   4689  HD3 LYS A 293       2.140  43.854   8.454  1.00 95.49           H  
ATOM   4690  CE  LYS A 293       3.782  43.664   7.056  1.00 95.49           C  
ATOM   4691  HE2 LYS A 293       4.073  42.974   6.263  1.00 95.49           H  
ATOM   4692  HE3 LYS A 293       4.532  43.588   7.844  1.00 95.49           H  
ATOM   4693  NZ  LYS A 293       3.739  45.053   6.528  1.00 95.49           N  
ATOM   4694  HZ1 LYS A 293       3.068  45.132   5.777  1.00 95.49           H  
ATOM   4695  HZ2 LYS A 293       4.642  45.319   6.161  1.00 95.49           H  
ATOM   4696  HZ3 LYS A 293       3.490  45.711   7.253  1.00 95.49           H  
ATOM   4697  N   LYS A 294       1.857  39.844  11.626  1.00 95.78           N  
ATOM   4698  H   LYS A 294       0.897  40.134  11.747  1.00 95.78           H  
ATOM   4699  CA  LYS A 294       2.693  39.629  12.821  1.00 95.78           C  
ATOM   4700  HA  LYS A 294       3.631  40.165  12.674  1.00 95.78           H  
ATOM   4701  C   LYS A 294       3.062  38.151  13.001  1.00 95.78           C  
ATOM   4702  CB  LYS A 294       1.992  40.215  14.063  1.00 95.78           C  
ATOM   4703  HB2 LYS A 294       1.068  39.670  14.250  1.00 95.78           H  
ATOM   4704  HB3 LYS A 294       1.741  41.257  13.863  1.00 95.78           H  
ATOM   4705  O   LYS A 294       4.191  37.876  13.414  1.00 95.78           O  
ATOM   4706  CG  LYS A 294       2.879  40.159  15.321  1.00 95.78           C  
ATOM   4707  HG2 LYS A 294       3.103  39.120  15.559  1.00 95.78           H  
ATOM   4708  HG3 LYS A 294       3.814  40.682  15.120  1.00 95.78           H  
ATOM   4709  CD  LYS A 294       2.199  40.799  16.542  1.00 95.78           C  
ATOM   4710  HD2 LYS A 294       1.260  40.281  16.737  1.00 95.78           H  
ATOM   4711  HD3 LYS A 294       1.989  41.847  16.330  1.00 95.78           H  
ATOM   4712  CE  LYS A 294       3.116  40.687  17.772  1.00 95.78           C  
ATOM   4713  HE2 LYS A 294       3.355  39.636  17.931  1.00 95.78           H  
ATOM   4714  HE3 LYS A 294       4.049  41.210  17.559  1.00 95.78           H  
ATOM   4715  NZ  LYS A 294       2.491  41.248  18.999  1.00 95.78           N  
ATOM   4716  HZ1 LYS A 294       1.640  40.754  19.227  1.00 95.78           H  
ATOM   4717  HZ2 LYS A 294       2.271  42.227  18.882  1.00 95.78           H  
ATOM   4718  HZ3 LYS A 294       3.115  41.161  19.789  1.00 95.78           H  
ATOM   4719  N   TYR A 295       2.154  37.230  12.677  1.00 94.71           N  
ATOM   4720  H   TYR A 295       1.241  37.553  12.391  1.00 94.71           H  
ATOM   4721  CA  TYR A 295       2.334  35.783  12.813  1.00 94.71           C  
ATOM   4722  HA  TYR A 295       2.868  35.592  13.744  1.00 94.71           H  
ATOM   4723  C   TYR A 295       3.203  35.213  11.678  1.00 94.71           C  
ATOM   4724  CB  TYR A 295       0.954  35.110  12.942  1.00 94.71           C  
ATOM   4725  HB2 TYR A 295       0.466  35.059  11.968  1.00 94.71           H  
ATOM   4726  HB3 TYR A 295       0.321  35.731  13.575  1.00 94.71           H  
ATOM   4727  O   TYR A 295       4.372  34.897  11.912  1.00 94.71           O  
ATOM   4728  CG  TYR A 295       0.987  33.728  13.567  1.00 94.71           C  
ATOM   4729  CD1 TYR A 295       1.035  32.575  12.760  1.00 94.71           C  
ATOM   4730  HD1 TYR A 295       1.065  32.657  11.684  1.00 94.71           H  
ATOM   4731  CD2 TYR A 295       0.948  33.599  14.970  1.00 94.71           C  
ATOM   4732  HD2 TYR A 295       0.902  34.480  15.594  1.00 94.71           H  
ATOM   4733  CE1 TYR A 295       1.044  31.298  13.356  1.00 94.71           C  
ATOM   4734  HE1 TYR A 295       1.103  30.410  12.744  1.00 94.71           H  
ATOM   4735  CE2 TYR A 295       0.958  32.324  15.569  1.00 94.71           C  
ATOM   4736  HE2 TYR A 295       0.924  32.228  16.644  1.00 94.71           H  
ATOM   4737  OH  TYR A 295       1.022  29.937  15.342  1.00 94.71           O  
ATOM   4738  HH  TYR A 295       1.112  30.003  16.295  1.00 94.71           H  
ATOM   4739  CZ  TYR A 295       1.008  31.167  14.761  1.00 94.71           C  
ATOM   4740  N   PHE A 296       2.682  35.195  10.444  1.00 91.54           N  
ATOM   4741  H   PHE A 296       1.748  35.559  10.320  1.00 91.54           H  
ATOM   4742  CA  PHE A 296       3.297  34.549   9.273  1.00 91.54           C  
ATOM   4743  HA  PHE A 296       3.773  33.633   9.621  1.00 91.54           H  
ATOM   4744  C   PHE A 296       4.388  35.373   8.568  1.00 91.54           C  
ATOM   4745  CB  PHE A 296       2.202  34.156   8.269  1.00 91.54           C  
ATOM   4746  HB2 PHE A 296       2.675  33.759   7.371  1.00 91.54           H  
ATOM   4747  HB3 PHE A 296       1.650  35.049   7.975  1.00 91.54           H  
ATOM   4748  O   PHE A 296       5.035  34.887   7.641  1.00 91.54           O  
ATOM   4749  CG  PHE A 296       1.238  33.100   8.767  1.00 91.54           C  
ATOM   4750  CD1 PHE A 296       1.677  31.773   8.942  1.00 91.54           C  
ATOM   4751  HD1 PHE A 296       2.702  31.506   8.735  1.00 91.54           H  
ATOM   4752  CD2 PHE A 296      -0.105  33.428   9.024  1.00 91.54           C  
ATOM   4753  HD2 PHE A 296      -0.455  34.440   8.878  1.00 91.54           H  
ATOM   4754  CE1 PHE A 296       0.779  30.783   9.372  1.00 91.54           C  
ATOM   4755  HE1 PHE A 296       1.117  29.765   9.498  1.00 91.54           H  
ATOM   4756  CE2 PHE A 296      -1.006  32.433   9.440  1.00 91.54           C  
ATOM   4757  HE2 PHE A 296      -2.043  32.683   9.609  1.00 91.54           H  
ATOM   4758  CZ  PHE A 296      -0.564  31.111   9.618  1.00 91.54           C  
ATOM   4759  HZ  PHE A 296      -1.256  30.342   9.928  1.00 91.54           H  
ATOM   4760  N   LYS A 297       4.586  36.633   8.983  1.00 90.90           N  
ATOM   4761  H   LYS A 297       3.984  36.952   9.728  1.00 90.90           H  
ATOM   4762  CA  LYS A 297       5.513  37.623   8.386  1.00 90.90           C  
ATOM   4763  HA  LYS A 297       5.402  38.543   8.959  1.00 90.90           H  
ATOM   4764  C   LYS A 297       5.173  38.064   6.952  1.00 90.90           C  
ATOM   4765  CB  LYS A 297       6.987  37.194   8.552  1.00 90.90           C  
ATOM   4766  HB2 LYS A 297       7.212  36.413   7.825  1.00 90.90           H  
ATOM   4767  HB3 LYS A 297       7.624  38.047   8.319  1.00 90.90           H  
ATOM   4768  O   LYS A 297       5.926  38.830   6.360  1.00 90.90           O  
ATOM   4769  CG  LYS A 297       7.366  36.670   9.949  1.00 90.90           C  
ATOM   4770  HG2 LYS A 297       8.438  36.473   9.959  1.00 90.90           H  
ATOM   4771  HG3 LYS A 297       6.855  35.723  10.123  1.00 90.90           H  
ATOM   4772  CD  LYS A 297       7.025  37.624  11.102  1.00 90.90           C  
ATOM   4773  HD2 LYS A 297       5.952  37.815  11.115  1.00 90.90           H  
ATOM   4774  HD3 LYS A 297       7.564  38.563  10.979  1.00 90.90           H  
ATOM   4775  CE  LYS A 297       7.429  36.939  12.409  1.00 90.90           C  
ATOM   4776  HE2 LYS A 297       8.513  36.826  12.433  1.00 90.90           H  
ATOM   4777  HE3 LYS A 297       6.985  35.943  12.407  1.00 90.90           H  
ATOM   4778  NZ  LYS A 297       6.952  37.683  13.595  1.00 90.90           N  
ATOM   4779  HZ1 LYS A 297       7.327  38.621  13.611  1.00 90.90           H  
ATOM   4780  HZ2 LYS A 297       5.943  37.735  13.567  1.00 90.90           H  
ATOM   4781  HZ3 LYS A 297       7.208  37.201  14.444  1.00 90.90           H  
ATOM   4782  N   THR A 298       4.007  37.676   6.437  1.00 87.78           N  
ATOM   4783  H   THR A 298       3.431  37.069   7.003  1.00 87.78           H  
ATOM   4784  CA  THR A 298       3.475  38.052   5.115  1.00 87.78           C  
ATOM   4785  HA  THR A 298       4.048  38.894   4.729  1.00 87.78           H  
ATOM   4786  C   THR A 298       2.011  38.503   5.222  1.00 87.78           C  
ATOM   4787  CB  THR A 298       3.676  36.889   4.133  1.00 87.78           C  
ATOM   4788  HB  THR A 298       4.708  36.550   4.217  1.00 87.78           H  
ATOM   4789  O   THR A 298       1.382  38.294   6.257  1.00 87.78           O  
ATOM   4790  CG2 THR A 298       2.745  35.696   4.363  1.00 87.78           C  
ATOM   4791 HG21 THR A 298       2.453  35.627   5.411  1.00 87.78           H  
ATOM   4792 HG22 THR A 298       3.269  34.778   4.097  1.00 87.78           H  
ATOM   4793 HG23 THR A 298       1.849  35.787   3.749  1.00 87.78           H  
ATOM   4794  OG1 THR A 298       3.474  37.374   2.831  1.00 87.78           O  
ATOM   4795  HG1 THR A 298       3.871  36.733   2.237  1.00 87.78           H  
ATOM   4796  N   THR A 299       1.454  39.174   4.208  1.00 90.93           N  
ATOM   4797  H   THR A 299       1.953  39.187   3.330  1.00 90.93           H  
ATOM   4798  CA  THR A 299       0.043  39.627   4.243  1.00 90.93           C  
ATOM   4799  HA  THR A 299      -0.224  39.812   5.283  1.00 90.93           H  
ATOM   4800  C   THR A 299      -0.908  38.549   3.706  1.00 90.93           C  
ATOM   4801  CB  THR A 299      -0.198  40.948   3.491  1.00 90.93           C  
ATOM   4802  HB  THR A 299      -1.172  41.322   3.806  1.00 90.93           H  
ATOM   4803  O   THR A 299      -0.469  37.751   2.878  1.00 90.93           O  
ATOM   4804  CG2 THR A 299       0.828  42.035   3.804  1.00 90.93           C  
ATOM   4805 HG21 THR A 299       1.810  41.749   3.428  1.00 90.93           H  
ATOM   4806 HG22 THR A 299       0.873  42.185   4.883  1.00 90.93           H  
ATOM   4807 HG23 THR A 299       0.520  42.964   3.324  1.00 90.93           H  
ATOM   4808  OG1 THR A 299      -0.262  40.772   2.095  1.00 90.93           O  
ATOM   4809  HG1 THR A 299       0.607  40.588   1.732  1.00 90.93           H  
ATOM   4810  N   PRO A 300      -2.208  38.537   4.074  1.00 91.99           N  
ATOM   4811  CA  PRO A 300      -3.181  37.614   3.479  1.00 91.99           C  
ATOM   4812  HA  PRO A 300      -2.921  36.597   3.771  1.00 91.99           H  
ATOM   4813  C   PRO A 300      -3.235  37.690   1.945  1.00 91.99           C  
ATOM   4814  CB  PRO A 300      -4.532  37.983   4.102  1.00 91.99           C  
ATOM   4815  HB2 PRO A 300      -5.183  37.115   4.201  1.00 91.99           H  
ATOM   4816  HB3 PRO A 300      -5.022  38.760   3.516  1.00 91.99           H  
ATOM   4817  O   PRO A 300      -3.284  36.662   1.279  1.00 91.99           O  
ATOM   4818  CG  PRO A 300      -4.137  38.553   5.461  1.00 91.99           C  
ATOM   4819  HG2 PRO A 300      -4.905  39.213   5.865  1.00 91.99           H  
ATOM   4820  HG3 PRO A 300      -3.941  37.734   6.153  1.00 91.99           H  
ATOM   4821  CD  PRO A 300      -2.839  39.299   5.145  1.00 91.99           C  
ATOM   4822  HD2 PRO A 300      -2.214  39.346   6.036  1.00 91.99           H  
ATOM   4823  HD3 PRO A 300      -3.072  40.303   4.789  1.00 91.99           H  
ATOM   4824  N   SER A 301      -3.146  38.895   1.372  1.00 87.59           N  
ATOM   4825  H   SER A 301      -3.168  39.721   1.953  1.00 87.59           H  
ATOM   4826  CA  SER A 301      -3.161  39.104  -0.083  1.00 87.59           C  
ATOM   4827  HA  SER A 301      -4.001  38.556  -0.509  1.00 87.59           H  
ATOM   4828  C   SER A 301      -1.888  38.607  -0.775  1.00 87.59           C  
ATOM   4829  CB  SER A 301      -3.354  40.590  -0.402  1.00 87.59           C  
ATOM   4830  HB2 SER A 301      -2.433  41.132  -0.187  1.00 87.59           H  
ATOM   4831  HB3 SER A 301      -3.590  40.698  -1.461  1.00 87.59           H  
ATOM   4832  O   SER A 301      -1.946  38.162  -1.917  1.00 87.59           O  
ATOM   4833  OG  SER A 301      -4.401  41.138   0.381  1.00 87.59           O  
ATOM   4834  HG  SER A 301      -4.762  41.900  -0.077  1.00 87.59           H  
ATOM   4835  N   THR A 302      -0.739  38.658  -0.094  1.00 82.19           N  
ATOM   4836  H   THR A 302      -0.745  39.062   0.832  1.00 82.19           H  
ATOM   4837  CA  THR A 302       0.504  38.031  -0.573  1.00 82.19           C  
ATOM   4838  HA  THR A 302       0.641  38.266  -1.629  1.00 82.19           H  
ATOM   4839  C   THR A 302       0.419  36.509  -0.452  1.00 82.19           C  
ATOM   4840  CB  THR A 302       1.730  38.532   0.207  1.00 82.19           C  
ATOM   4841  HB  THR A 302       1.691  38.116   1.214  1.00 82.19           H  
ATOM   4842  O   THR A 302       0.822  35.814  -1.372  1.00 82.19           O  
ATOM   4843  CG2 THR A 302       3.051  38.144  -0.457  1.00 82.19           C  
ATOM   4844 HG21 THR A 302       3.095  38.530  -1.475  1.00 82.19           H  
ATOM   4845 HG22 THR A 302       3.146  37.059  -0.494  1.00 82.19           H  
ATOM   4846 HG23 THR A 302       3.886  38.542   0.120  1.00 82.19           H  
ATOM   4847  OG1 THR A 302       1.740  39.942   0.319  1.00 82.19           O  
ATOM   4848  HG1 THR A 302       2.115  40.272  -0.501  1.00 82.19           H  
ATOM   4849  N   PHE A 303      -0.145  35.998   0.648  1.00 83.50           N  
ATOM   4850  H   PHE A 303      -0.454  36.638   1.366  1.00 83.50           H  
ATOM   4851  CA  PHE A 303      -0.331  34.569   0.909  1.00 83.50           C  
ATOM   4852  HA  PHE A 303       0.633  34.064   0.857  1.00 83.50           H  
ATOM   4853  C   PHE A 303      -1.239  33.897  -0.131  1.00 83.50           C  
ATOM   4854  CB  PHE A 303      -0.875  34.400   2.336  1.00 83.50           C  
ATOM   4855  HB2 PHE A 303      -1.881  34.816   2.393  1.00 83.50           H  
ATOM   4856  HB3 PHE A 303      -0.248  34.974   3.018  1.00 83.50           H  
ATOM   4857  O   PHE A 303      -0.896  32.832  -0.626  1.00 83.50           O  
ATOM   4858  CG  PHE A 303      -0.925  32.967   2.824  1.00 83.50           C  
ATOM   4859  CD1 PHE A 303      -1.970  32.118   2.412  1.00 83.50           C  
ATOM   4860  HD1 PHE A 303      -2.733  32.476   1.738  1.00 83.50           H  
ATOM   4861  CD2 PHE A 303       0.071  32.480   3.692  1.00 83.50           C  
ATOM   4862  HD2 PHE A 303       0.879  33.121   4.010  1.00 83.50           H  
ATOM   4863  CE1 PHE A 303      -1.998  30.779   2.834  1.00 83.50           C  
ATOM   4864  HE1 PHE A 303      -2.777  30.121   2.479  1.00 83.50           H  
ATOM   4865  CE2 PHE A 303       0.023  31.148   4.138  1.00 83.50           C  
ATOM   4866  HE2 PHE A 303       0.787  30.773   4.803  1.00 83.50           H  
ATOM   4867  CZ  PHE A 303      -0.998  30.292   3.691  1.00 83.50           C  
ATOM   4868  HZ  PHE A 303      -1.007  29.255   3.993  1.00 83.50           H  
ATOM   4869  N   ILE A 304      -2.352  34.537  -0.517  1.00 81.45           N  
ATOM   4870  H   ILE A 304      -2.608  35.384  -0.030  1.00 81.45           H  
ATOM   4871  CA  ILE A 304      -3.255  34.035  -1.572  1.00 81.45           C  
ATOM   4872  HA  ILE A 304      -3.675  33.080  -1.257  1.00 81.45           H  
ATOM   4873  C   ILE A 304      -2.500  33.759  -2.880  1.00 81.45           C  
ATOM   4874  CB  ILE A 304      -4.418  35.035  -1.796  1.00 81.45           C  
ATOM   4875  HB  ILE A 304      -4.004  36.043  -1.805  1.00 81.45           H  
ATOM   4876  O   ILE A 304      -2.726  32.729  -3.506  1.00 81.45           O  
ATOM   4877  CG1 ILE A 304      -5.441  34.930  -0.643  1.00 81.45           C  
ATOM   4878 HG12 ILE A 304      -4.908  34.826   0.302  1.00 81.45           H  
ATOM   4879 HG13 ILE A 304      -6.050  34.036  -0.776  1.00 81.45           H  
ATOM   4880  CG2 ILE A 304      -5.124  34.806  -3.148  1.00 81.45           C  
ATOM   4881 HG21 ILE A 304      -6.034  35.399  -3.236  1.00 81.45           H  
ATOM   4882 HG22 ILE A 304      -4.472  35.095  -3.971  1.00 81.45           H  
ATOM   4883 HG23 ILE A 304      -5.368  33.750  -3.267  1.00 81.45           H  
ATOM   4884  CD1 ILE A 304      -6.355  36.161  -0.533  1.00 81.45           C  
ATOM   4885 HD11 ILE A 304      -5.759  37.045  -0.305  1.00 81.45           H  
ATOM   4886 HD12 ILE A 304      -7.082  36.012   0.266  1.00 81.45           H  
ATOM   4887 HD13 ILE A 304      -6.903  36.328  -1.460  1.00 81.45           H  
ATOM   4888  N   LYS A 305      -1.579  34.644  -3.285  1.00 71.96           N  
ATOM   4889  H   LYS A 305      -1.384  35.445  -2.701  1.00 71.96           H  
ATOM   4890  CA  LYS A 305      -0.812  34.462  -4.529  1.00 71.96           C  
ATOM   4891  HA  LYS A 305      -1.504  34.287  -5.353  1.00 71.96           H  
ATOM   4892  C   LYS A 305       0.083  33.218  -4.504  1.00 71.96           C  
ATOM   4893  CB  LYS A 305       0.021  35.709  -4.844  1.00 71.96           C  
ATOM   4894  HB2 LYS A 305       0.644  35.484  -5.710  1.00 71.96           H  
ATOM   4895  HB3 LYS A 305       0.678  35.938  -4.005  1.00 71.96           H  
ATOM   4896  O   LYS A 305       0.302  32.636  -5.552  1.00 71.96           O  
ATOM   4897  CG  LYS A 305      -0.852  36.927  -5.175  1.00 71.96           C  
ATOM   4898  HG2 LYS A 305      -1.424  37.230  -4.299  1.00 71.96           H  
ATOM   4899  HG3 LYS A 305      -1.541  36.663  -5.978  1.00 71.96           H  
ATOM   4900  CD  LYS A 305       0.042  38.081  -5.638  1.00 71.96           C  
ATOM   4901  HD2 LYS A 305       0.648  37.726  -6.471  1.00 71.96           H  
ATOM   4902  HD3 LYS A 305       0.704  38.381  -4.825  1.00 71.96           H  
ATOM   4903  CE  LYS A 305      -0.805  39.269  -6.097  1.00 71.96           C  
ATOM   4904  HE2 LYS A 305      -1.248  39.750  -5.225  1.00 71.96           H  
ATOM   4905  HE3 LYS A 305      -1.613  38.886  -6.721  1.00 71.96           H  
ATOM   4906  NZ  LYS A 305       0.021  40.219  -6.882  1.00 71.96           N  
ATOM   4907  HZ1 LYS A 305      -0.532  40.991  -7.225  1.00 71.96           H  
ATOM   4908  HZ2 LYS A 305       0.796  40.564  -6.334  1.00 71.96           H  
ATOM   4909  HZ3 LYS A 305       0.411  39.737  -7.679  1.00 71.96           H  
ATOM   4910  N   MET A 306       0.541  32.789  -3.325  1.00 65.11           N  
ATOM   4911  H   MET A 306       0.237  33.273  -2.492  1.00 65.11           H  
ATOM   4912  CA  MET A 306       1.366  31.580  -3.148  1.00 65.11           C  
ATOM   4913  HA  MET A 306       2.153  31.575  -3.902  1.00 65.11           H  
ATOM   4914  C   MET A 306       0.578  30.266  -3.290  1.00 65.11           C  
ATOM   4915  CB  MET A 306       2.008  31.550  -1.747  1.00 65.11           C  
ATOM   4916  HB2 MET A 306       1.278  31.157  -1.040  1.00 65.11           H  
ATOM   4917  HB3 MET A 306       2.847  30.855  -1.772  1.00 65.11           H  
ATOM   4918  O   MET A 306       1.172  29.198  -3.202  1.00 65.11           O  
ATOM   4919  CG  MET A 306       2.505  32.878  -1.178  1.00 65.11           C  
ATOM   4920  HG2 MET A 306       3.250  33.304  -1.850  1.00 65.11           H  
ATOM   4921  HG3 MET A 306       1.662  33.566  -1.112  1.00 65.11           H  
ATOM   4922  SD  MET A 306       3.206  32.685   0.486  1.00 65.11           S  
ATOM   4923  CE  MET A 306       3.575  34.396   0.926  1.00 65.11           C  
ATOM   4924  HE1 MET A 306       4.072  34.410   1.896  1.00 65.11           H  
ATOM   4925  HE2 MET A 306       4.236  34.830   0.176  1.00 65.11           H  
ATOM   4926  HE3 MET A 306       2.651  34.972   0.970  1.00 65.11           H  
ATOM   4927  N   ALA A 307      -0.755  30.332  -3.367  1.00 62.66           N  
ATOM   4928  H   ALA A 307      -1.192  31.241  -3.412  1.00 62.66           H  
ATOM   4929  CA  ALA A 307      -1.649  29.175  -3.282  1.00 62.66           C  
ATOM   4930  HA  ALA A 307      -1.062  28.267  -3.137  1.00 62.66           H  
ATOM   4931  C   ALA A 307      -2.486  28.940  -4.553  1.00 62.66           C  
ATOM   4932  CB  ALA A 307      -2.539  29.379  -2.052  1.00 62.66           C  
ATOM   4933  HB1 ALA A 307      -3.216  28.527  -1.975  1.00 62.66           H  
ATOM   4934  HB2 ALA A 307      -1.926  29.451  -1.154  1.00 62.66           H  
ATOM   4935  HB3 ALA A 307      -3.132  30.286  -2.171  1.00 62.66           H  
ATOM   4936  O   ALA A 307      -3.305  28.025  -4.580  1.00 62.66           O  
ATOM   4937  N   ASN A 308      -2.298  29.784  -5.571  1.00 59.20           N  
ATOM   4938  H   ASN A 308      -1.540  30.446  -5.486  1.00 59.20           H
[truncated: 405,010 more chars]
