# Supplementary material for: HilE represses the activity of the Salmonella virulence regulator HilD via a mechanism distinct from that of intestinal long-chain fatty acids
Source: J Biol Chem. 2023 Oct 27;299(12):105387. doi: 10.1016/j.jbc.2023.105387 (PMC10696396; doi:10.1016/j.jbc.2023.105387)
Supplement: Dataset S2 [file mmc3.zip › S5 Dataset/ranked_15.pdb]

ATOM      1  N   MET A   1     -68.681 -18.700 -87.664  1.00 21.68           N  
ATOM      2  H   MET A   1     -69.135 -19.560 -87.392  1.00 21.68           H  
ATOM      3  H2  MET A   1     -67.936 -18.498 -87.012  1.00 21.68           H  
ATOM      4  H3  MET A   1     -68.294 -18.810 -88.590  1.00 21.68           H  
ATOM      5  CA  MET A   1     -69.656 -17.592 -87.654  1.00 21.68           C  
ATOM      6  HA  MET A   1     -69.149 -16.671 -87.945  1.00 21.68           H  
ATOM      7  C   MET A   1     -70.183 -17.320 -86.253  1.00 21.68           C  
ATOM      8  CB  MET A   1     -70.823 -17.803 -88.630  1.00 21.68           C  
ATOM      9  HB2 MET A   1     -71.714 -17.322 -88.226  1.00 21.68           H  
ATOM     10  HB3 MET A   1     -71.029 -18.868 -88.743  1.00 21.68           H  
ATOM     11  O   MET A   1     -69.820 -16.299 -85.704  1.00 21.68           O  
ATOM     12  CG  MET A   1     -70.597 -17.177 -90.002  1.00 21.68           C  
ATOM     13  HG2 MET A   1     -69.738 -17.641 -90.487  1.00 21.68           H  
ATOM     14  HG3 MET A   1     -70.407 -16.110 -89.880  1.00 21.68           H  
ATOM     15  SD  MET A   1     -72.058 -17.392 -91.045  1.00 21.68           S  
ATOM     16  CE  MET A   1     -71.628 -16.361 -92.468  1.00 21.68           C  
ATOM     17  HE1 MET A   1     -71.489 -15.329 -92.147  1.00 21.68           H  
ATOM     18  HE2 MET A   1     -72.438 -16.401 -93.197  1.00 21.68           H  
ATOM     19  HE3 MET A   1     -70.712 -16.730 -92.929  1.00 21.68           H  
ATOM     20  N   GLU A   2     -71.054 -18.171 -85.707  1.00 19.27           N  
ATOM     21  H   GLU A   2     -71.237 -19.054 -86.163  1.00 19.27           H  
ATOM     22  CA  GLU A   2     -72.278 -17.627 -85.089  1.00 19.27           C  
ATOM     23  HA  GLU A   2     -72.564 -16.708 -85.600  1.00 19.27           H  
ATOM     24  C   GLU A   2     -72.229 -17.259 -83.599  1.00 19.27           C  
ATOM     25  CB  GLU A   2     -73.417 -18.639 -85.309  1.00 19.27           C  
ATOM     26  HB2 GLU A   2     -74.315 -18.275 -84.809  1.00 19.27           H  
ATOM     27  HB3 GLU A   2     -73.126 -19.586 -84.854  1.00 19.27           H  
ATOM     28  O   GLU A   2     -72.648 -16.172 -83.233  1.00 19.27           O  
ATOM     29  CG  GLU A   2     -73.746 -18.857 -86.792  1.00 19.27           C  
ATOM     30  HG2 GLU A   2     -72.846 -19.197 -87.306  1.00 19.27           H  
ATOM     31  HG3 GLU A   2     -74.051 -17.907 -87.230  1.00 19.27           H  
ATOM     32  CD  GLU A   2     -74.825 -19.922 -87.007  1.00 19.27           C  
ATOM     33  OE1 GLU A   2     -75.590 -19.764 -87.981  1.00 19.27           O  
ATOM     34  OE2 GLU A   2     -74.787 -20.925 -86.262  1.00 19.27           O  
ATOM     35  N   ASN A   3     -71.870 -18.202 -82.729  1.00 17.00           N  
ATOM     36  H   ASN A   3     -71.397 -18.999 -83.130  1.00 17.00           H  
ATOM     37  CA  ASN A   3     -72.869 -18.549 -81.709  1.00 17.00           C  
ATOM     38  HA  ASN A   3     -73.840 -18.464 -82.196  1.00 17.00           H  
ATOM     39  C   ASN A   3     -73.041 -17.636 -80.476  1.00 17.00           C  
ATOM     40  CB  ASN A   3     -72.661 -20.030 -81.307  1.00 17.00           C  
ATOM     41  HB2 ASN A   3     -71.689 -20.394 -81.641  1.00 17.00           H  
ATOM     42  HB3 ASN A   3     -72.697 -20.126 -80.222  1.00 17.00           H  
ATOM     43  O   ASN A   3     -74.098 -17.054 -80.268  1.00 17.00           O  
ATOM     44  CG  ASN A   3     -73.743 -20.963 -81.806  1.00 17.00           C  
ATOM     45  ND2 ASN A   3     -73.513 -22.252 -81.744  1.00 17.00           N  
ATOM     46 HD21 ASN A   3     -72.640 -22.626 -81.401  1.00 17.00           H  
ATOM     47 HD22 ASN A   3     -74.253 -22.819 -82.132  1.00 17.00           H  
ATOM     48  OD1 ASN A   3     -74.813 -20.572 -82.217  1.00 17.00           O  
ATOM     49  N   VAL A   4     -72.100 -17.701 -79.539  1.00 16.28           N  
ATOM     50  H   VAL A   4     -71.193 -18.054 -79.811  1.00 16.28           H  
ATOM     51  CA  VAL A   4     -72.376 -17.593 -78.086  1.00 16.28           C  
ATOM     52  HA  VAL A   4     -73.449 -17.499 -77.919  1.00 16.28           H  
ATOM     53  C   VAL A   4     -71.743 -16.321 -77.500  1.00 16.28           C  
ATOM     54  CB  VAL A   4     -71.866 -18.871 -77.377  1.00 16.28           C  
ATOM     55  HB  VAL A   4     -71.573 -18.596 -76.364  1.00 16.28           H  
ATOM     56  O   VAL A   4     -71.010 -15.644 -78.203  1.00 16.28           O  
ATOM     57  CG1 VAL A   4     -72.956 -19.934 -77.214  1.00 16.28           C  
ATOM     58 HG11 VAL A   4     -72.680 -20.623 -76.415  1.00 16.28           H  
ATOM     59 HG12 VAL A   4     -73.086 -20.505 -78.134  1.00 16.28           H  
ATOM     60 HG13 VAL A   4     -73.916 -19.473 -76.981  1.00 16.28           H  
ATOM     61  CG2 VAL A   4     -70.633 -19.545 -78.005  1.00 16.28           C  
ATOM     62 HG21 VAL A   4     -70.277 -20.332 -77.341  1.00 16.28           H  
ATOM     63 HG22 VAL A   4     -70.862 -19.987 -78.975  1.00 16.28           H  
ATOM     64 HG23 VAL A   4     -69.839 -18.806 -78.119  1.00 16.28           H  
ATOM     65  N   THR A   5     -71.859 -15.892 -76.242  1.00 17.26           N  
ATOM     66  H   THR A   5     -71.265 -15.086 -76.110  1.00 17.26           H  
ATOM     67  CA  THR A   5     -72.846 -16.061 -75.159  1.00 17.26           C  
ATOM     68  HA  THR A   5     -73.809 -16.310 -75.604  1.00 17.26           H  
ATOM     69  C   THR A   5     -73.015 -14.657 -74.525  1.00 17.26           C  
ATOM     70  CB  THR A   5     -72.496 -17.150 -74.090  1.00 17.26           C  
ATOM     71  HB  THR A   5     -72.509 -16.745 -73.078  1.00 17.26           H  
ATOM     72  O   THR A   5     -73.403 -13.722 -75.202  1.00 17.26           O  
ATOM     73  CG2 THR A   5     -73.523 -18.271 -74.009  1.00 17.26           C  
ATOM     74 HG21 THR A   5     -73.652 -18.739 -74.985  1.00 17.26           H  
ATOM     75 HG22 THR A   5     -74.483 -17.859 -73.698  1.00 17.26           H  
ATOM     76 HG23 THR A   5     -73.210 -19.020 -73.281  1.00 17.26           H  
ATOM     77  OG1 THR A   5     -71.204 -17.685 -74.212  1.00 17.26           O  
ATOM     78  HG1 THR A   5     -71.169 -18.504 -73.713  1.00 17.26           H  
ATOM     79  N   PHE A   6     -72.703 -14.487 -73.243  1.00 18.38           N  
ATOM     80  H   PHE A   6     -72.068 -15.174 -72.861  1.00 18.38           H  
ATOM     81  CA  PHE A   6     -73.363 -13.653 -72.229  1.00 18.38           C  
ATOM     82  HA  PHE A   6     -74.379 -13.402 -72.532  1.00 18.38           H  
ATOM     83  C   PHE A   6     -72.588 -12.340 -71.941  1.00 18.38           C  
ATOM     84  CB  PHE A   6     -73.374 -14.575 -70.988  1.00 18.38           C  
ATOM     85  HB2 PHE A   6     -72.390 -15.034 -70.892  1.00 18.38           H  
ATOM     86  HB3 PHE A   6     -73.456 -13.984 -70.076  1.00 18.38           H  
ATOM     87  O   PHE A   6     -71.565 -12.087 -72.561  1.00 18.38           O  
ATOM     88  CG  PHE A   6     -74.427 -15.682 -70.939  1.00 18.38           C  
ATOM     89  CD1 PHE A   6     -75.801 -15.393 -70.822  1.00 18.38           C  
ATOM     90  HD1 PHE A   6     -76.183 -14.392 -70.953  1.00 18.38           H  
ATOM     91  CD2 PHE A   6     -74.037 -17.034 -70.930  1.00 18.38           C  
ATOM     92  HD2 PHE A   6     -72.992 -17.297 -70.996  1.00 18.38           H  
ATOM     93  CE1 PHE A   6     -76.750 -16.399 -70.602  1.00 18.38           C  
ATOM     94  HE1 PHE A   6     -77.796 -16.148 -70.504  1.00 18.38           H  
ATOM     95  CE2 PHE A   6     -74.996 -18.055 -70.791  1.00 18.38           C  
ATOM     96  HE2 PHE A   6     -74.685 -19.089 -70.786  1.00 18.38           H  
ATOM     97  CZ  PHE A   6     -76.349 -17.739 -70.593  1.00 18.38           C  
ATOM     98  HZ  PHE A   6     -77.078 -18.524 -70.457  1.00 18.38           H  
ATOM     99  N   VAL A   7     -72.839 -11.560 -70.874  1.00 19.71           N  
ATOM    100  H   VAL A   7     -71.962 -11.134 -70.610  1.00 19.71           H  
ATOM    101  CA  VAL A   7     -73.954 -10.597 -70.669  1.00 19.71           C  
ATOM    102  HA  VAL A   7     -74.460 -10.416 -71.617  1.00 19.71           H  
ATOM    103  C   VAL A   7     -73.402  -9.251 -70.169  1.00 19.71           C  
ATOM    104  CB  VAL A   7     -75.010 -11.003 -69.596  1.00 19.71           C  
ATOM    105  HB  VAL A   7     -74.520 -11.148 -68.633  1.00 19.71           H  
ATOM    106  O   VAL A   7     -73.670  -8.210 -70.749  1.00 19.71           O  
ATOM    107  CG1 VAL A   7     -76.120  -9.948 -69.435  1.00 19.71           C  
ATOM    108 HG11 VAL A   7     -75.716  -8.985 -69.120  1.00 19.71           H  
ATOM    109 HG12 VAL A   7     -76.643  -9.811 -70.381  1.00 19.71           H  
ATOM    110 HG13 VAL A   7     -76.833 -10.254 -68.670  1.00 19.71           H  
ATOM    111  CG2 VAL A   7     -75.747 -12.286 -69.888  1.00 19.71           C  
ATOM    112 HG21 VAL A   7     -75.887 -12.357 -70.967  1.00 19.71           H  
ATOM    113 HG22 VAL A   7     -75.188 -13.120 -69.464  1.00 19.71           H  
ATOM    114 HG23 VAL A   7     -76.725 -12.313 -69.407  1.00 19.71           H  
ATOM    115  N   SER A   8     -72.781  -9.270 -68.986  1.00 18.47           N  
ATOM    116  H   SER A   8     -72.423 -10.164 -68.684  1.00 18.47           H  
ATOM    117  CA  SER A   8     -72.997  -8.276 -67.908  1.00 18.47           C  
ATOM    118  HA  SER A   8     -73.770  -7.561 -68.193  1.00 18.47           H  
ATOM    119  C   SER A   8     -71.694  -7.502 -67.606  1.00 18.47           C  
ATOM    120  CB  SER A   8     -73.489  -9.129 -66.732  1.00 18.47           C  
ATOM    121  HB2 SER A   8     -74.335  -9.735 -67.056  1.00 18.47           H  
ATOM    122  HB3 SER A   8     -72.690  -9.798 -66.410  1.00 18.47           H  
ATOM    123  O   SER A   8     -70.770  -7.583 -68.401  1.00 18.47           O  
ATOM    124  OG  SER A   8     -73.926  -8.393 -65.636  1.00 18.47           O  
ATOM    125  HG  SER A   8     -74.536  -7.712 -65.929  1.00 18.47           H  
ATOM    126  N   ASN A   9     -71.390  -6.920 -66.437  1.00 19.04           N  
ATOM    127  H   ASN A   9     -70.381  -6.918 -66.388  1.00 19.04           H  
ATOM    128  CA  ASN A   9     -71.884  -5.705 -65.746  1.00 19.04           C  
ATOM    129  HA  ASN A   9     -72.622  -5.189 -66.359  1.00 19.04           H  
ATOM    130  C   ASN A   9     -70.622  -4.781 -65.658  1.00 19.04           C  
ATOM    131  CB  ASN A   9     -72.486  -6.106 -64.367  1.00 19.04           C  
ATOM    132  HB2 ASN A   9     -72.087  -5.492 -63.560  1.00 19.04           H  
ATOM    133  HB3 ASN A   9     -72.189  -7.127 -64.127  1.00 19.04           H  
ATOM    134  O   ASN A   9     -69.891  -4.699 -66.630  1.00 19.04           O  
ATOM    135  CG  ASN A   9     -74.002  -6.016 -64.264  1.00 19.04           C  
ATOM    136  ND2 ASN A   9     -74.562  -6.462 -63.165  1.00 19.04           N  
ATOM    137 HD21 ASN A   9     -75.572  -6.439 -63.141  1.00 19.04           H  
ATOM    138 HD22 ASN A   9     -74.007  -6.932 -62.464  1.00 19.04           H  
ATOM    139  OD1 ASN A   9     -74.709  -5.607 -65.169  1.00 19.04           O  
ATOM    140  N   SER A  10     -70.135  -4.277 -64.514  1.00 19.92           N  
ATOM    141  H   SER A  10     -69.140  -4.444 -64.482  1.00 19.92           H  
ATOM    142  CA  SER A  10     -70.399  -2.925 -63.976  1.00 19.92           C  
ATOM    143  HA  SER A  10     -71.032  -2.401 -64.693  1.00 19.92           H  
ATOM    144  C   SER A  10     -69.101  -2.061 -63.850  1.00 19.92           C  
ATOM    145  CB  SER A  10     -71.190  -3.005 -62.658  1.00 19.92           C  
ATOM    146  HB2 SER A  10     -71.425  -1.998 -62.313  1.00 19.92           H  
ATOM    147  HB3 SER A  10     -72.137  -3.517 -62.827  1.00 19.92           H  
ATOM    148  O   SER A  10     -68.413  -1.860 -64.837  1.00 19.92           O  
ATOM    149  OG  SER A  10     -70.445  -3.682 -61.660  1.00 19.92           O  
ATOM    150  HG  SER A  10     -71.026  -3.879 -60.921  1.00 19.92           H  
ATOM    151  N   HIS A  11     -68.806  -1.496 -62.666  1.00 19.66           N  
ATOM    152  H   HIS A  11     -69.293  -1.919 -61.889  1.00 19.66           H  
ATOM    153  CA  HIS A  11     -68.102  -0.220 -62.345  1.00 19.66           C  
ATOM    154  HA  HIS A  11     -68.346   0.525 -63.103  1.00 19.66           H  
ATOM    155  C   HIS A  11     -66.541  -0.292 -62.220  1.00 19.66           C  
ATOM    156  CB  HIS A  11     -68.696   0.203 -60.990  1.00 19.66           C  
ATOM    157  HB2 HIS A  11     -68.413   1.239 -60.809  1.00 19.66           H  
ATOM    158  HB3 HIS A  11     -68.274  -0.424 -60.204  1.00 19.66           H  
ATOM    159  O   HIS A  11     -65.985  -1.341 -62.495  1.00 19.66           O  
ATOM    160  CG  HIS A  11     -70.195   0.202 -60.859  1.00 19.66           C  
ATOM    161  CD2 HIS A  11     -70.905  -0.124 -59.734  1.00 19.66           C  
ATOM    162  HD2 HIS A  11     -70.494  -0.490 -58.804  1.00 19.66           H  
ATOM    163  ND1 HIS A  11     -71.092   0.694 -61.779  1.00 19.66           N  
ATOM    164  HD1 HIS A  11     -70.879   1.030 -62.707  1.00 19.66           H  
ATOM    165  CE1 HIS A  11     -72.315   0.662 -61.223  1.00 19.66           C  
ATOM    166  HE1 HIS A  11     -73.227   0.989 -61.701  1.00 19.66           H  
ATOM    167  NE2 HIS A  11     -72.248   0.164 -59.981  1.00 19.66           N  
ATOM    168  N   GLN A  12     -65.709   0.653 -61.702  1.00 20.22           N  
ATOM    169  H   GLN A  12     -64.815   0.211 -61.541  1.00 20.22           H  
ATOM    170  CA  GLN A  12     -65.590   2.132 -61.827  1.00 20.22           C  
ATOM    171  HA  GLN A  12     -66.048   2.393 -62.781  1.00 20.22           H  
ATOM    172  C   GLN A  12     -64.110   2.656 -61.904  1.00 20.22           C  
ATOM    173  CB  GLN A  12     -66.308   2.945 -60.711  1.00 20.22           C  
ATOM    174  HB2 GLN A  12     -66.899   2.307 -60.054  1.00 20.22           H  
ATOM    175  HB3 GLN A  12     -65.572   3.388 -60.039  1.00 20.22           H  
ATOM    176  O   GLN A  12     -63.752   3.230 -62.922  1.00 20.22           O  
ATOM    177  CG  GLN A  12     -67.171   4.083 -61.296  1.00 20.22           C  
ATOM    178  HG2 GLN A  12     -68.056   3.649 -61.761  1.00 20.22           H  
ATOM    179  HG3 GLN A  12     -66.600   4.593 -62.073  1.00 20.22           H  
ATOM    180  CD  GLN A  12     -67.610   5.149 -60.285  1.00 20.22           C  
ATOM    181  NE2 GLN A  12     -68.495   6.043 -60.664  1.00 20.22           N  
ATOM    182 HE21 GLN A  12     -68.930   5.984 -61.574  1.00 20.22           H  
ATOM    183 HE22 GLN A  12     -68.833   6.672 -59.950  1.00 20.22           H  
ATOM    184  OE1 GLN A  12     -67.141   5.246 -59.161  1.00 20.22           O  
ATOM    185  N   ARG A  13     -63.297   2.641 -60.816  1.00 20.79           N  
ATOM    186  H   ARG A  13     -63.523   1.979 -60.088  1.00 20.79           H  
ATOM    187  CA  ARG A  13     -62.419   3.798 -60.413  1.00 20.79           C  
ATOM    188  HA  ARG A  13     -62.485   4.536 -61.213  1.00 20.79           H  
ATOM    189  C   ARG A  13     -60.870   3.543 -60.303  1.00 20.79           C  
ATOM    190  CB  ARG A  13     -63.046   4.411 -59.134  1.00 20.79           C  
ATOM    191  HB2 ARG A  13     -63.724   3.696 -58.668  1.00 20.79           H  
ATOM    192  HB3 ARG A  13     -62.283   4.588 -58.376  1.00 20.79           H  
ATOM    193  O   ARG A  13     -60.461   2.406 -60.488  1.00 20.79           O  
ATOM    194  CG  ARG A  13     -63.829   5.713 -59.412  1.00 20.79           C  
ATOM    195  HG2 ARG A  13     -64.761   5.467 -59.922  1.00 20.79           H  
ATOM    196  HG3 ARG A  13     -63.289   6.388 -60.076  1.00 20.79           H  
ATOM    197  CD  ARG A  13     -64.128   6.442 -58.099  1.00 20.79           C  
ATOM    198  HD2 ARG A  13     -64.661   5.756 -57.439  1.00 20.79           H  
ATOM    199  HD3 ARG A  13     -63.185   6.727 -57.631  1.00 20.79           H  
ATOM    200  NE  ARG A  13     -64.957   7.639 -58.318  1.00 20.79           N  
ATOM    201  HE  ARG A  13     -65.335   7.762 -59.246  1.00 20.79           H  
ATOM    202  NH1 ARG A  13     -65.027   8.347 -56.134  1.00 20.79           N  
ATOM    203 HH11 ARG A  13     -64.451   7.560 -55.871  1.00 20.79           H  
ATOM    204 HH12 ARG A  13     -65.365   8.992 -55.433  1.00 20.79           H  
ATOM    205  NH2 ARG A  13     -66.153   9.475 -57.695  1.00 20.79           N  
ATOM    206 HH21 ARG A  13     -66.471  10.114 -56.981  1.00 20.79           H  
ATOM    207 HH22 ARG A  13     -66.431   9.620 -58.655  1.00 20.79           H  
ATOM    208  CZ  ARG A  13     -65.373   8.478 -57.385  1.00 20.79           C  
ATOM    209  N   PRO A  14     -60.001   4.567 -60.017  1.00 21.70           N  
ATOM    210  CA  PRO A  14     -58.707   4.753 -60.714  1.00 21.70           C  
ATOM    211  HA  PRO A  14     -58.706   4.174 -61.637  1.00 21.70           H  
ATOM    212  C   PRO A  14     -57.368   4.457 -59.992  1.00 21.70           C  
ATOM    213  CB  PRO A  14     -58.707   6.248 -61.072  1.00 21.70           C  
ATOM    214  HB2 PRO A  14     -57.705   6.638 -61.251  1.00 21.70           H  
ATOM    215  HB3 PRO A  14     -59.327   6.406 -61.955  1.00 21.70           H  
ATOM    216  O   PRO A  14     -56.439   3.987 -60.638  1.00 21.70           O  
ATOM    217  CG  PRO A  14     -59.366   6.907 -59.868  1.00 21.70           C  
ATOM    218  HG2 PRO A  14     -58.645   7.063 -59.066  1.00 21.70           H  
ATOM    219  HG3 PRO A  14     -59.839   7.852 -60.139  1.00 21.70           H  
ATOM    220  CD  PRO A  14     -60.390   5.863 -59.465  1.00 21.70           C  
ATOM    221  HD2 PRO A  14     -61.323   6.190 -59.924  1.00 21.70           H  
ATOM    222  HD3 PRO A  14     -60.474   5.824 -58.379  1.00 21.70           H  
ATOM    223  N   ALA A  15     -57.186   4.868 -58.729  1.00 20.58           N  
ATOM    224  H   ALA A  15     -57.997   5.152 -58.197  1.00 20.58           H  
ATOM    225  CA  ALA A  15     -55.876   5.337 -58.239  1.00 20.58           C  
ATOM    226  HA  ALA A  15     -55.270   5.644 -59.091  1.00 20.58           H  
ATOM    227  C   ALA A  15     -55.084   4.254 -57.483  1.00 20.58           C  
ATOM    228  CB  ALA A  15     -56.105   6.587 -57.376  1.00 20.58           C  
ATOM    229  HB1 ALA A  15     -56.749   6.350 -56.528  1.00 20.58           H  
ATOM    230  HB2 ALA A  15     -56.556   7.379 -57.974  1.00 20.58           H  
ATOM    231  HB3 ALA A  15     -55.147   6.946 -57.000  1.00 20.58           H  
ATOM    232  O   ALA A  15     -55.384   3.960 -56.328  1.00 20.58           O  
ATOM    233  N   ALA A  16     -54.071   3.660 -58.116  1.00 20.85           N  
ATOM    234  H   ALA A  16     -53.855   3.951 -59.058  1.00 20.85           H  
ATOM    235  CA  ALA A  16     -53.395   2.458 -57.610  1.00 20.85           C  
ATOM    236  HA  ALA A  16     -54.062   1.967 -56.901  1.00 20.85           H  
ATOM    237  C   ALA A  16     -52.077   2.710 -56.831  1.00 20.85           C  
ATOM    238  CB  ALA A  16     -53.221   1.493 -58.792  1.00 20.85           C  
ATOM    239  HB1 ALA A  16     -52.523   1.915 -59.515  1.00 20.85           H  
ATOM    240  HB2 ALA A  16     -52.828   0.540 -58.436  1.00 20.85           H  
ATOM    241  HB3 ALA A  16     -54.182   1.317 -59.276  1.00 20.85           H  
ATOM    242  O   ALA A  16     -51.317   1.768 -56.625  1.00 20.85           O  
ATOM    243  N   ASP A  17     -51.784   3.950 -56.415  1.00 20.33           N  
ATOM    244  H   ASP A  17     -52.462   4.665 -56.638  1.00 20.33           H  
ATOM    245  CA  ASP A  17     -50.405   4.432 -56.178  1.00 20.33           C  
ATOM    246  HA  ASP A  17     -49.839   4.249 -57.092  1.00 20.33           H  
ATOM    247  C   ASP A  17     -49.569   3.765 -55.054  1.00 20.33           C  
ATOM    248  CB  ASP A  17     -50.402   5.958 -55.943  1.00 20.33           C  
ATOM    249  HB2 ASP A  17     -49.422   6.233 -55.555  1.00 20.33           H  
ATOM    250  HB3 ASP A  17     -51.148   6.211 -55.189  1.00 20.33           H  
ATOM    251  O   ASP A  17     -48.659   2.982 -55.314  1.00 20.33           O  
ATOM    252  CG  ASP A  17     -50.598   6.831 -57.175  1.00 20.33           C  
ATOM    253  OD1 ASP A  17     -50.436   6.308 -58.298  1.00 20.33           O  
ATOM    254  OD2 ASP A  17     -50.931   8.015 -56.957  1.00 20.33           O  
ATOM    255  N   ASN A  18     -49.728   4.230 -53.804  1.00 18.89           N  
ATOM    256  H   ASN A  18     -50.546   4.812 -53.693  1.00 18.89           H  
ATOM    257  CA  ASN A  18     -48.544   4.649 -53.024  1.00 18.89           C  
ATOM    258  HA  ASN A  18     -47.743   4.896 -53.721  1.00 18.89           H  
ATOM    259  C   ASN A  18     -47.929   3.619 -52.056  1.00 18.89           C  
ATOM    260  CB  ASN A  18     -48.911   5.933 -52.234  1.00 18.89           C  
ATOM    261  HB2 ASN A  18     -49.913   5.844 -51.815  1.00 18.89           H  
ATOM    262  HB3 ASN A  18     -48.210   6.056 -51.408  1.00 18.89           H  
ATOM    263  O   ASN A  18     -46.725   3.374 -52.056  1.00 18.89           O  
ATOM    264  CG  ASN A  18     -48.802   7.211 -53.045  1.00 18.89           C  
ATOM    265  ND2 ASN A  18     -49.684   8.163 -52.849  1.00 18.89           N  
ATOM    266 HD21 ASN A  18     -50.477   8.048 -52.234  1.00 18.89           H  
ATOM    267 HD22 ASN A  18     -49.609   8.932 -53.499  1.00 18.89           H  
ATOM    268  OD1 ASN A  18     -47.900   7.386 -53.835  1.00 18.89           O  
ATOM    269  N   LEU A  19     -48.714   3.179 -51.066  1.00 18.40           N  
ATOM    270  H   LEU A  19     -49.703   3.331 -51.204  1.00 18.40           H  
ATOM    271  CA  LEU A  19     -48.219   3.265 -49.680  1.00 18.40           C  
ATOM    272  HA  LEU A  19     -47.533   4.111 -49.628  1.00 18.40           H  
ATOM    273  C   LEU A  19     -47.446   2.038 -49.166  1.00 18.40           C  
ATOM    274  CB  LEU A  19     -49.425   3.558 -48.760  1.00 18.40           C  
ATOM    275  HB2 LEU A  19     -49.860   2.615 -48.429  1.00 18.40           H  
ATOM    276  HB3 LEU A  19     -50.205   4.071 -49.323  1.00 18.40           H  
ATOM    277  O   LEU A  19     -46.437   2.157 -48.474  1.00 18.40           O  
ATOM    278  CG  LEU A  19     -49.051   4.421 -47.537  1.00 18.40           C  
ATOM    279  HG  LEU A  19     -47.972   4.396 -47.381  1.00 18.40           H  
ATOM    280  CD1 LEU A  19     -49.492   5.866 -47.772  1.00 18.40           C  
ATOM    281 HD11 LEU A  19     -49.202   6.483 -46.921  1.00 18.40           H  
ATOM    282 HD12 LEU A  19     -50.574   5.922 -47.897  1.00 18.40           H  
ATOM    283 HD13 LEU A  19     -49.005   6.260 -48.664  1.00 18.40           H  
ATOM    284  CD2 LEU A  19     -49.721   3.914 -46.259  1.00 18.40           C  
ATOM    285 HD21 LEU A  19     -49.373   4.507 -45.413  1.00 18.40           H  
ATOM    286 HD22 LEU A  19     -50.804   4.009 -46.340  1.00 18.40           H  
ATOM    287 HD23 LEU A  19     -49.454   2.871 -46.089  1.00 18.40           H  
ATOM    288  N   GLN A  20     -48.004   0.845 -49.376  1.00 18.81           N  
ATOM    289  H   GLN A  20     -48.788   0.810 -50.012  1.00 18.81           H  
ATOM    290  CA  GLN A  20     -47.865  -0.230 -48.382  1.00 18.81           C  
ATOM    291  HA  GLN A  20     -47.950   0.203 -47.385  1.00 18.81           H  
ATOM    292  C   GLN A  20     -46.532  -0.980 -48.400  1.00 18.81           C  
ATOM    293  CB  GLN A  20     -48.993  -1.252 -48.567  1.00 18.81           C  
ATOM    294  HB2 GLN A  20     -49.170  -1.416 -49.630  1.00 18.81           H  
ATOM    295  HB3 GLN A  20     -48.681  -2.202 -48.133  1.00 18.81           H  
ATOM    296  O   GLN A  20     -46.127  -1.520 -47.367  1.00 18.81           O  
ATOM    297  CG  GLN A  20     -50.299  -0.847 -47.872  1.00 18.81           C  
ATOM    298  HG2 GLN A  20     -50.104  -0.662 -46.816  1.00 18.81           H  
ATOM    299  HG3 GLN A  20     -50.689   0.066 -48.322  1.00 18.81           H  
ATOM    300  CD  GLN A  20     -51.357  -1.944 -47.988  1.00 18.81           C  
ATOM    301  NE2 GLN A  20     -52.429  -1.875 -47.232  1.00 18.81           N  
ATOM    302 HE21 GLN A  20     -52.603  -1.087 -46.624  1.00 18.81           H  
ATOM    303 HE22 GLN A  20     -53.106  -2.610 -47.381  1.00 18.81           H  
ATOM    304  OE1 GLN A  20     -51.240  -2.884 -48.752  1.00 18.81           O  
ATOM    305  N   LYS A  21     -45.876  -1.080 -49.563  1.00 19.99           N  
ATOM    306  H   LYS A  21     -46.232  -0.552 -50.347  1.00 19.99           H  
ATOM    307  CA  LYS A  21     -44.831  -2.096 -49.796  1.00 19.99           C  
ATOM    308  HA  LYS A  21     -45.234  -3.076 -49.541  1.00 19.99           H  
ATOM    309  C   LYS A  21     -43.596  -1.948 -48.909  1.00 19.99           C  
ATOM    310  CB  LYS A  21     -44.409  -2.100 -51.275  1.00 19.99           C  
ATOM    311  HB2 LYS A  21     -43.369  -2.420 -51.347  1.00 19.99           H  
ATOM    312  HB3 LYS A  21     -44.475  -1.094 -51.689  1.00 19.99           H  
ATOM    313  O   LYS A  21     -42.874  -2.920 -48.722  1.00 19.99           O  
ATOM    314  CG  LYS A  21     -45.250  -3.076 -52.108  1.00 19.99           C  
ATOM    315  HG2 LYS A  21     -45.177  -4.074 -51.675  1.00 19.99           H  
ATOM    316  HG3 LYS A  21     -46.293  -2.759 -52.099  1.00 19.99           H  
ATOM    317  CD  LYS A  21     -44.736  -3.116 -53.553  1.00 19.99           C  
ATOM    318  HD2 LYS A  21     -44.855  -2.128 -53.996  1.00 19.99           H  
ATOM    319  HD3 LYS A  21     -43.678  -3.378 -53.552  1.00 19.99           H  
ATOM    320  CE  LYS A  21     -45.514  -4.148 -54.377  1.00 19.99           C  
ATOM    321  HE2 LYS A  21     -46.577  -3.917 -54.306  1.00 19.99           H  
ATOM    322  HE3 LYS A  21     -45.357  -5.136 -53.944  1.00 19.99           H  
ATOM    323  NZ  LYS A  21     -45.092  -4.137 -55.802  1.00 19.99           N  
ATOM    324  HZ1 LYS A  21     -45.256  -3.228 -56.211  1.00 19.99           H  
ATOM    325  HZ2 LYS A  21     -44.109  -4.351 -55.891  1.00 19.99           H  
ATOM    326  HZ3 LYS A  21     -45.618  -4.813 -56.336  1.00 19.99           H  
ATOM    327  N   LEU A  22     -43.359  -0.755 -48.368  1.00 19.54           N  
ATOM    328  H   LEU A  22     -44.028  -0.022 -48.556  1.00 19.54           H  
ATOM    329  CA  LEU A  22     -42.116  -0.392 -47.686  1.00 19.54           C  
ATOM    330  HA  LEU A  22     -41.285  -0.544 -48.374  1.00 19.54           H  
ATOM    331  C   LEU A  22     -41.797  -1.247 -46.454  1.00 19.54           C  
ATOM    332  CB  LEU A  22     -42.208   1.102 -47.310  1.00 19.54           C  
ATOM    333  HB2 LEU A  22     -41.912   1.249 -46.271  1.00 19.54           H  
ATOM    334  HB3 LEU A  22     -43.243   1.435 -47.383  1.00 19.54           H  
ATOM    335  O   LEU A  22     -40.626  -1.430 -46.135  1.00 19.54           O  
ATOM    336  CG  LEU A  22     -41.322   1.979 -48.211  1.00 19.54           C  
ATOM    337  HG  LEU A  22     -41.231   1.522 -49.197  1.00 19.54           H  
ATOM    338  CD1 LEU A  22     -41.945   3.358 -48.398  1.00 19.54           C  
ATOM    339 HD11 LEU A  22     -42.062   3.854 -47.434  1.00 19.54           H  
ATOM    340 HD12 LEU A  22     -41.304   3.967 -49.036  1.00 19.54           H  
ATOM    341 HD13 LEU A  22     -42.920   3.266 -48.877  1.00 19.54           H  
ATOM    342  CD2 LEU A  22     -39.930   2.138 -47.599  1.00 19.54           C  
ATOM    343 HD21 LEU A  22     -39.993   2.653 -46.640  1.00 19.54           H  
ATOM    344 HD22 LEU A  22     -39.299   2.718 -48.272  1.00 19.54           H  
ATOM    345 HD23 LEU A  22     -39.476   1.158 -47.451  1.00 19.54           H  
ATOM    346  N   LYS A  23     -42.818  -1.755 -45.750  1.00 18.87           N  
ATOM    347  H   LYS A  23     -43.752  -1.607 -46.104  1.00 18.87           H  
ATOM    348  CA  LYS A  23     -42.631  -2.313 -44.402  1.00 18.87           C  
ATOM    349  HA  LYS A  23     -42.179  -1.549 -43.769  1.00 18.87           H  
ATOM    350  C   LYS A  23     -41.661  -3.491 -44.332  1.00 18.87           C  
ATOM    351  CB  LYS A  23     -43.977  -2.744 -43.795  1.00 18.87           C  
ATOM    352  HB2 LYS A  23     -43.786  -3.520 -43.054  1.00 18.87           H  
ATOM    353  HB3 LYS A  23     -44.617  -3.171 -44.567  1.00 18.87           H  
ATOM    354  O   LYS A  23     -40.913  -3.582 -43.364  1.00 18.87           O  
ATOM    355  CG  LYS A  23     -44.701  -1.595 -43.083  1.00 18.87           C  
ATOM    356  HG2 LYS A  23     -45.028  -0.857 -43.815  1.00 18.87           H  
ATOM    357  HG3 LYS A  23     -44.015  -1.120 -42.381  1.00 18.87           H  
ATOM    358  CD  LYS A  23     -45.910  -2.138 -42.308  1.00 18.87           C  
ATOM    359  HD2 LYS A  23     -45.574  -2.921 -41.629  1.00 18.87           H  
ATOM    360  HD3 LYS A  23     -46.624  -2.562 -43.014  1.00 18.87           H  
ATOM    361  CE  LYS A  23     -46.577  -1.021 -41.499  1.00 18.87           C  
ATOM    362  HE2 LYS A  23     -46.915  -0.246 -42.188  1.00 18.87           H  
ATOM    363  HE3 LYS A  23     -45.830  -0.576 -40.842  1.00 18.87           H  
ATOM    364  NZ  LYS A  23     -47.719  -1.532 -40.698  1.00 18.87           N  
ATOM    365  HZ1 LYS A  23     -48.144  -0.784 -40.169  1.00 18.87           H  
ATOM    366  HZ2 LYS A  23     -48.423  -1.939 -41.297  1.00 18.87           H  
ATOM    367  HZ3 LYS A  23     -47.407  -2.238 -40.046  1.00 18.87           H  
ATOM    368  N   SER A  24     -41.735  -4.431 -45.274  1.00 21.98           N  
ATOM    369  H   SER A  24     -42.274  -4.254 -46.110  1.00 21.98           H  
ATOM    370  CA  SER A  24     -41.237  -5.792 -45.028  1.00 21.98           C  
ATOM    371  HA  SER A  24     -41.599  -6.124 -44.055  1.00 21.98           H  
ATOM    372  C   SER A  24     -39.715  -5.909 -44.987  1.00 21.98           C  
ATOM    373  CB  SER A  24     -41.777  -6.764 -46.080  1.00 21.98           C  
ATOM    374  HB2 SER A  24     -41.428  -7.771 -45.850  1.00 21.98           H  
ATOM    375  HB3 SER A  24     -42.867  -6.756 -46.058  1.00 21.98           H  
ATOM    376  O   SER A  24     -39.192  -6.749 -44.263  1.00 21.98           O  
ATOM    377  OG  SER A  24     -41.326  -6.393 -47.368  1.00 21.98           O  
ATOM    378  HG  SER A  24     -41.562  -7.082 -47.994  1.00 21.98           H  
ATOM    379  N   LEU A  25     -39.000  -5.106 -45.778  1.00 20.37           N  
ATOM    380  H   LEU A  25     -39.503  -4.441 -46.349  1.00 20.37           H  
ATOM    381  CA  LEU A  25     -37.596  -5.385 -46.095  1.00 20.37           C  
ATOM    382  HA  LEU A  25     -37.503  -6.436 -46.368  1.00 20.37           H  
ATOM    383  C   LEU A  25     -36.640  -5.172 -44.920  1.00 20.37           C  
ATOM    384  CB  LEU A  25     -37.169  -4.507 -47.286  1.00 20.37           C  
ATOM    385  HB2 LEU A  25     -37.614  -3.518 -47.171  1.00 20.37           H  
ATOM    386  HB3 LEU A  25     -36.087  -4.377 -47.271  1.00 20.37           H  
ATOM    387  O   LEU A  25     -35.601  -5.829 -44.850  1.00 20.37           O  
ATOM    388  CG  LEU A  25     -37.559  -5.098 -48.650  1.00 20.37           C  
ATOM    389  HG  LEU A  25     -38.589  -5.454 -48.617  1.00 20.37           H  
ATOM    390  CD1 LEU A  25     -37.456  -4.019 -49.727  1.00 20.37           C  
ATOM    391 HD11 LEU A  25     -38.134  -3.199 -49.493  1.00 20.37           H  
ATOM    392 HD12 LEU A  25     -37.734  -4.436 -50.695  1.00 20.37           H  
ATOM    393 HD13 LEU A  25     -36.436  -3.638 -49.780  1.00 20.37           H  
ATOM    394  CD2 LEU A  25     -36.634  -6.254 -49.045  1.00 20.37           C  
ATOM    395 HD21 LEU A  25     -36.711  -7.066 -48.322  1.00 20.37           H  
ATOM    396 HD22 LEU A  25     -36.924  -6.637 -50.023  1.00 20.37           H  
ATOM    397 HD23 LEU A  25     -35.601  -5.911 -49.090  1.00 20.37           H  
ATOM    398  N   LEU A  26     -36.956  -4.237 -44.022  1.00 20.12           N  
ATOM    399  H   LEU A  26     -37.851  -3.777 -44.107  1.00 20.12           H  
ATOM    400  CA  LEU A  26     -35.970  -3.711 -43.074  1.00 20.12           C  
ATOM    401  HA  LEU A  26     -35.077  -3.424 -43.629  1.00 20.12           H  
ATOM    402  C   LEU A  26     -35.493  -4.729 -42.039  1.00 20.12           C  
ATOM    403  CB  LEU A  26     -36.547  -2.479 -42.358  1.00 20.12           C  
ATOM    404  HB2 LEU A  26     -37.570  -2.700 -42.053  1.00 20.12           H  
ATOM    405  HB3 LEU A  26     -35.970  -2.292 -41.452  1.00 20.12           H  
ATOM    406  O   LEU A  26     -34.421  -4.546 -41.466  1.00 20.12           O  
ATOM    407  CG  LEU A  26     -36.527  -1.193 -43.198  1.00 20.12           C  
ATOM    408  HG  LEU A  26     -37.018  -1.372 -44.155  1.00 20.12           H  
ATOM    409  CD1 LEU A  26     -37.295  -0.103 -42.452  1.00 20.12           C  
ATOM    410 HD11 LEU A  26     -37.311   0.809 -43.050  1.00 20.12           H  
ATOM    411 HD12 LEU A  26     -36.820   0.105 -41.493  1.00 20.12           H  
ATOM    412 HD13 LEU A  26     -38.323  -0.425 -42.286  1.00 20.12           H  
ATOM    413  CD2 LEU A  26     -35.103  -0.685 -43.446  1.00 20.12           C  
ATOM    414 HD21 LEU A  26     -34.550  -1.387 -44.070  1.00 20.12           H  
ATOM    415 HD22 LEU A  26     -34.579  -0.552 -42.500  1.00 20.12           H  
ATOM    416 HD23 LEU A  26     -35.141   0.271 -43.970  1.00 20.12           H  
ATOM    417  N   THR A  27     -36.260  -5.783 -41.765  1.00 22.52           N  
ATOM    418  H   THR A  27     -37.122  -5.927 -42.271  1.00 22.52           H  
ATOM    419  CA  THR A  27     -35.939  -6.696 -40.660  1.00 22.52           C  
ATOM    420  HA  THR A  27     -35.754  -6.097 -39.769  1.00 22.52           H  
ATOM    421  C   THR A  27     -34.665  -7.504 -40.871  1.00 22.52           C  
ATOM    422  CB  THR A  27     -37.099  -7.658 -40.355  1.00 22.52           C  
ATOM    423  HB  THR A  27     -36.718  -8.591 -39.942  1.00 22.52           H  
ATOM    424  O   THR A  27     -34.106  -7.978 -39.888  1.00 22.52           O  
ATOM    425  CG2 THR A  27     -38.046  -7.037 -39.332  1.00 22.52           C  
ATOM    426 HG21 THR A  27     -37.514  -6.858 -38.398  1.00 22.52           H  
ATOM    427 HG22 THR A  27     -38.442  -6.097 -39.715  1.00 22.52           H  
ATOM    428 HG23 THR A  27     -38.871  -7.723 -39.143  1.00 22.52           H  
ATOM    429  OG1 THR A  27     -37.871  -7.935 -41.503  1.00 22.52           O  
ATOM    430  HG1 THR A  27     -37.411  -8.577 -42.049  1.00 22.52           H  
ATOM    431  N   ASN A  28     -34.205  -7.680 -42.114  1.00 20.01           N  
ATOM    432  H   ASN A  28     -34.676  -7.215 -42.876  1.00 20.01           H  
ATOM    433  CA  ASN A  28     -33.180  -8.680 -42.412  1.00 20.01           C  
ATOM    434  HA  ASN A  28     -33.509  -9.637 -42.006  1.00 20.01           H  
ATOM    435  C   ASN A  28     -31.840  -8.403 -41.726  1.00 20.01           C  
ATOM    436  CB  ASN A  28     -32.992  -8.794 -43.942  1.00 20.01           C  
ATOM    437  HB2 ASN A  28     -31.930  -8.844 -44.180  1.00 20.01           H  
ATOM    438  HB3 ASN A  28     -33.397  -7.915 -44.444  1.00 20.01           H  
ATOM    439  O   ASN A  28     -31.314  -9.236 -40.992  1.00 20.01           O  
ATOM    440  CG  ASN A  28     -33.621 -10.035 -44.544  1.00 20.01           C  
ATOM    441  ND2 ASN A  28     -33.559 -10.173 -45.846  1.00 20.01           N  
ATOM    442 HD21 ASN A  28     -33.126  -9.465 -46.422  1.00 20.01           H  
ATOM    443 HD22 ASN A  28     -33.977 -11.013 -46.220  1.00 20.01           H  
ATOM    444  OD1 ASN A  28     -34.160 -10.899 -43.877  1.00 20.01           O  
ATOM    445  N   THR A  29     -31.238  -7.254 -42.021  1.00 22.07           N  
ATOM    446  H   THR A  29     -31.725  -6.591 -42.608  1.00 22.07           H  
ATOM    447  CA  THR A  29     -29.783  -7.080 -41.934  1.00 22.07           C  
ATOM    448  HA  THR A  29     -29.342  -8.065 -42.088  1.00 22.07           H  
ATOM    449  C   THR A  29     -29.289  -6.668 -40.558  1.00 22.07           C  
ATOM    450  CB  THR A  29     -29.223  -6.163 -43.045  1.00 22.07           C  
ATOM    451  HB  THR A  29     -28.613  -5.359 -42.634  1.00 22.07           H  
ATOM    452  O   THR A  29     -28.250  -6.027 -40.440  1.00 22.07           O  
ATOM    453  CG2 THR A  29     -28.364  -6.956 -44.029  1.00 22.07           C  
ATOM    454 HG21 THR A  29     -27.511  -7.388 -43.506  1.00 22.07           H  
ATOM    455 HG22 THR A  29     -28.955  -7.752 -44.483  1.00 22.07           H  
ATOM    456 HG23 THR A  29     -27.991  -6.293 -44.810  1.00 22.07           H  
ATOM    457  OG1 THR A  29     -30.262  -5.561 -43.783  1.00 22.07           O  
ATOM    458  HG1 THR A  29     -29.862  -4.909 -44.363  1.00 22.07           H  
ATOM    459  N   ARG A  30     -29.935  -7.094 -39.471  1.00 22.01           N  
ATOM    460  H   ARG A  30     -30.754  -7.669 -39.612  1.00 22.01           H  
ATOM    461  CA  ARG A  30     -29.164  -7.247 -38.231  1.00 22.01           C  
ATOM    462  HA  ARG A  30     -28.439  -6.438 -38.146  1.00 22.01           H  
ATOM    463  C   ARG A  30     -28.316  -8.506 -38.373  1.00 22.01           C  
ATOM    464  CB  ARG A  30     -30.045  -7.178 -36.979  1.00 22.01           C  
ATOM    465  HB2 ARG A  30     -30.974  -7.724 -37.140  1.00 22.01           H  
ATOM    466  HB3 ARG A  30     -29.510  -7.635 -36.146  1.00 22.01           H  
ATOM    467  O   ARG A  30     -28.557  -9.511 -37.715  1.00 22.01           O  
ATOM    468  CG  ARG A  30     -30.329  -5.711 -36.620  1.00 22.01           C  
ATOM    469  HG2 ARG A  30     -29.385  -5.174 -36.523  1.00 22.01           H  
ATOM    470  HG3 ARG A  30     -30.924  -5.249 -37.407  1.00 22.01           H  
ATOM    471  CD  ARG A  30     -31.081  -5.629 -35.290  1.00 22.01           C  
ATOM    472  HD2 ARG A  30     -32.049  -6.115 -35.412  1.00 22.01           H  
ATOM    473  HD3 ARG A  30     -30.511  -6.165 -34.532  1.00 22.01           H  
ATOM    474  NE  ARG A  30     -31.272  -4.232 -34.857  1.00 22.01           N  
ATOM    475  HE  ARG A  30     -30.840  -3.517 -35.425  1.00 22.01           H  
ATOM    476  NH1 ARG A  30     -32.548  -4.684 -33.004  1.00 22.01           N  
ATOM    477 HH11 ARG A  30     -33.051  -4.366 -32.188  1.00 22.01           H  
ATOM    478 HH12 ARG A  30     -32.504  -5.668 -33.227  1.00 22.01           H  
ATOM    479  NH2 ARG A  30     -32.035  -2.569 -33.497  1.00 22.01           N  
ATOM    480 HH21 ARG A  30     -32.541  -2.271 -32.676  1.00 22.01           H  
ATOM    481 HH22 ARG A  30     -31.576  -1.880 -34.076  1.00 22.01           H  
ATOM    482  CZ  ARG A  30     -31.948  -3.836 -33.793  1.00 22.01           C  
ATOM    483  N   GLN A  31     -27.308  -8.432 -39.247  1.00 24.16           N  
ATOM    484  H   GLN A  31     -27.202  -7.564 -39.752  1.00 24.16           H  
ATOM    485  CA  GLN A  31     -26.143  -9.293 -39.146  1.00 24.16           C  
ATOM    486  HA  GLN A  31     -26.444 -10.340 -39.171  1.00 24.16           H  
ATOM    487  C   GLN A  31     -25.548  -8.987 -37.777  1.00 24.16           C  
ATOM    488  CB  GLN A  31     -25.137  -9.028 -40.282  1.00 24.16           C  
ATOM    489  HB2 GLN A  31     -24.163  -9.412 -39.978  1.00 24.16           H  
ATOM    490  HB3 GLN A  31     -25.042  -7.955 -40.448  1.00 24.16           H  
ATOM    491  O   GLN A  31     -24.836  -8.003 -37.590  1.00 24.16           O  
ATOM    492  CG  GLN A  31     -25.531  -9.729 -41.592  1.00 24.16           C  
ATOM    493  HG2 GLN A  31     -26.491  -9.345 -41.937  1.00 24.16           H  
ATOM    494  HG3 GLN A  31     -25.636 -10.798 -41.404  1.00 24.16           H  
ATOM    495  CD  GLN A  31     -24.501  -9.531 -42.706  1.00 24.16           C  
ATOM    496  NE2 GLN A  31     -24.512 -10.354 -43.732  1.00 24.16           N  
ATOM    497 HE21 GLN A  31     -23.805 -10.177 -44.431  1.00 24.16           H  
ATOM    498 HE22 GLN A  31     -25.167 -11.121 -43.788  1.00 24.16           H  
ATOM    499  OE1 GLN A  31     -23.679  -8.635 -42.691  1.00 24.16           O  
ATOM    500  N   GLN A  32     -25.913  -9.799 -36.786  1.00 26.93           N  
ATOM    501  H   GLN A  32     -26.623 -10.494 -36.968  1.00 26.93           H  
ATOM    502  CA  GLN A  32     -25.112  -9.917 -35.588  1.00 26.93           C  
ATOM    503  HA  GLN A  32     -24.995  -8.943 -35.112  1.00 26.93           H  
ATOM    504  C   GLN A  32     -23.753 -10.393 -36.076  1.00 26.93           C  
ATOM    505  CB  GLN A  32     -25.733 -10.907 -34.590  1.00 26.93           C  
ATOM    506  HB2 GLN A  32     -26.098 -11.787 -35.121  1.00 26.93           H  
ATOM    507  HB3 GLN A  32     -24.956 -11.226 -33.896  1.00 26.93           H  
ATOM    508  O   GLN A  32     -23.553 -11.581 -36.330  1.00 26.93           O  
ATOM    509  CG  GLN A  32     -26.866 -10.285 -33.764  1.00 26.93           C  
ATOM    510  HG2 GLN A  32     -26.489  -9.392 -33.265  1.00 26.93           H  
ATOM    511  HG3 GLN A  32     -27.685  -9.994 -34.422  1.00 26.93           H  
ATOM    512  CD  GLN A  32     -27.405 -11.251 -32.709  1.00 26.93           C  
ATOM    513  NE2 GLN A  32     -27.889 -10.755 -31.591  1.00 26.93           N  
ATOM    514 HE21 GLN A  32     -27.878  -9.761 -31.415  1.00 26.93           H  
ATOM    515 HE22 GLN A  32     -28.243 -11.425 -30.922  1.00 26.93           H  
ATOM    516  OE1 GLN A  32     -27.393 -12.464 -32.851  1.00 26.93           O  
ATOM    517  N   ILE A  33     -22.826  -9.451 -36.230  1.00 29.93           N  
ATOM    518  H   ILE A  33     -23.114  -8.484 -36.189  1.00 29.93           H  
ATOM    519  CA  ILE A  33     -21.406  -9.744 -36.194  1.00 29.93           C  
ATOM    520  HA  ILE A  33     -21.180 -10.550 -36.892  1.00 29.93           H  
ATOM    521  C   ILE A  33     -21.176 -10.240 -34.767  1.00 29.93           C  
ATOM    522  CB  ILE A  33     -20.548  -8.508 -36.568  1.00 29.93           C  
ATOM    523  HB  ILE A  33     -20.691  -7.740 -35.809  1.00 29.93           H  
ATOM    524  O   ILE A  33     -20.785  -9.492 -33.878  1.00 29.93           O  
ATOM    525  CG1 ILE A  33     -20.969  -7.912 -37.934  1.00 29.93           C  
ATOM    526 HG12 ILE A  33     -22.038  -7.699 -37.925  1.00 29.93           H  
ATOM    527 HG13 ILE A  33     -20.779  -8.639 -38.724  1.00 29.93           H  
ATOM    528  CG2 ILE A  33     -19.060  -8.909 -36.592  1.00 29.93           C  
ATOM    529 HG21 ILE A  33     -18.877  -9.650 -37.369  1.00 29.93           H  
ATOM    530 HG22 ILE A  33     -18.759  -9.318 -35.627  1.00 29.93           H  
ATOM    531 HG23 ILE A  33     -18.434  -8.035 -36.775  1.00 29.93           H  
ATOM    532  CD1 ILE A  33     -20.263  -6.595 -38.282  1.00 29.93           C  
ATOM    533 HD11 ILE A  33     -20.710  -6.178 -39.185  1.00 29.93           H  
ATOM    534 HD12 ILE A  33     -19.203  -6.765 -38.472  1.00 29.93           H  
ATOM    535 HD13 ILE A  33     -20.382  -5.881 -37.467  1.00 29.93           H  
ATOM    536  N   LYS A  34     -21.505 -11.510 -34.513  1.00 34.09           N  
ATOM    537  H   LYS A  34     -21.959 -12.022 -35.256  1.00 34.09           H  
ATOM    538  CA  LYS A  34     -20.810 -12.261 -33.486  1.00 34.09           C  
ATOM    539  HA  LYS A  34     -20.810 -11.727 -32.536  1.00 34.09           H  
ATOM    540  C   LYS A  34     -19.385 -12.299 -34.006  1.00 34.09           C  
ATOM    541  CB  LYS A  34     -21.401 -13.671 -33.301  1.00 34.09           C  
ATOM    542  HB2 LYS A  34     -20.677 -14.263 -32.740  1.00 34.09           H  
ATOM    543  HB3 LYS A  34     -21.543 -14.141 -34.274  1.00 34.09           H  
ATOM    544  O   LYS A  34     -19.055 -13.151 -34.830  1.00 34.09           O  
ATOM    545  CG  LYS A  34     -22.727 -13.669 -32.527  1.00 34.09           C  
ATOM    546  HG2 LYS A  34     -22.587 -13.152 -31.578  1.00 34.09           H  
ATOM    547  HG3 LYS A  34     -23.487 -13.147 -33.109  1.00 34.09           H  
ATOM    548  CD  LYS A  34     -23.187 -15.109 -32.255  1.00 34.09           C  
ATOM    549  HD2 LYS A  34     -23.346 -15.617 -33.205  1.00 34.09           H  
ATOM    550  HD3 LYS A  34     -22.407 -15.628 -31.698  1.00 34.09           H  
ATOM    551  CE  LYS A  34     -24.484 -15.111 -31.439  1.00 34.09           C  
ATOM    552  HE2 LYS A  34     -25.255 -14.593 -32.011  1.00 34.09           H  
ATOM    553  HE3 LYS A  34     -24.316 -14.545 -30.523  1.00 34.09           H  
ATOM    554  NZ  LYS A  34     -24.919 -16.492 -31.113  1.00 34.09           N  
ATOM    555  HZ1 LYS A  34     -24.209 -16.960 -30.569  1.00 34.09           H  
ATOM    556  HZ2 LYS A  34     -25.774 -16.471 -30.576  1.00 34.09           H  
ATOM    557  HZ3 LYS A  34     -25.081 -17.018 -31.960  1.00 34.09           H  
ATOM    558  N   SER A  35     -18.568 -11.331 -33.594  1.00 41.19           N  
ATOM    559  H   SER A  35     -18.933 -10.619 -32.978  1.00 41.19           H  
ATOM    560  CA  SER A  35     -17.139 -11.581 -33.504  1.00 41.19           C  
ATOM    561  HA  SER A  35     -16.698 -11.614 -34.501  1.00 41.19           H  
ATOM    562  C   SER A  35     -17.033 -12.952 -32.849  1.00 41.19           C  
ATOM    563  CB  SER A  35     -16.439 -10.494 -32.673  1.00 41.19           C  
ATOM    564  HB2 SER A  35     -16.297  -9.610 -33.294  1.00 41.19           H  
ATOM    565  HB3 SER A  35     -15.462 -10.857 -32.354  1.00 41.19           H  
ATOM    566  O   SER A  35     -17.667 -13.195 -31.820  1.00 41.19           O  
ATOM    567  OG  SER A  35     -17.210 -10.131 -31.542  1.00 41.19           O  
ATOM    568  HG  SER A  35     -16.621  -9.902 -30.820  1.00 41.19           H  
ATOM    569  N   GLN A  36     -16.400 -13.907 -33.529  1.00 45.56           N  
ATOM    570  H   GLN A  36     -15.951 -13.685 -34.406  1.00 45.56           H  
ATOM    571  CA  GLN A  36     -16.137 -15.198 -32.915  1.00 45.56           C  
ATOM    572  HA  GLN A  36     -17.058 -15.623 -32.515  1.00 45.56           H  
ATOM    573  C   GLN A  36     -15.201 -14.911 -31.758  1.00 45.56           C  
ATOM    574  CB  GLN A  36     -15.503 -16.184 -33.904  1.00 45.56           C  
ATOM    575  HB2 GLN A  36     -14.897 -16.898 -33.345  1.00 45.56           H  
ATOM    576  HB3 GLN A  36     -14.850 -15.651 -34.594  1.00 45.56           H  
ATOM    577  O   GLN A  36     -13.993 -14.804 -31.944  1.00 45.56           O  
ATOM    578  CG  GLN A  36     -16.550 -16.989 -34.678  1.00 45.56           C  
ATOM    579  HG2 GLN A  36     -17.182 -17.528 -33.972  1.00 45.56           H  
ATOM    580  HG3 GLN A  36     -17.176 -16.309 -35.255  1.00 45.56           H  
ATOM    581  CD  GLN A  36     -15.911 -17.996 -35.630  1.00 45.56           C  
ATOM    582  NE2 GLN A  36     -16.689 -18.873 -36.224  1.00 45.56           N  
ATOM    583 HE21 GLN A  36     -17.688 -18.864 -36.073  1.00 45.56           H  
ATOM    584 HE22 GLN A  36     -16.219 -19.510 -36.850  1.00 45.56           H  
ATOM    585  OE1 GLN A  36     -14.718 -18.027 -35.876  1.00 45.56           O  
ATOM    586  N   THR A  37     -15.781 -14.707 -30.585  1.00 57.79           N  
ATOM    587  H   THR A  37     -16.781 -14.572 -30.533  1.00 57.79           H  
ATOM    588  CA  THR A  37     -15.038 -14.563 -29.360  1.00 57.79           C  
ATOM    589  HA  THR A  37     -14.348 -13.726 -29.462  1.00 57.79           H  
ATOM    590  C   THR A  37     -14.247 -15.846 -29.198  1.00 57.79           C  
ATOM    591  CB  THR A  37     -15.985 -14.336 -28.171  1.00 57.79           C  
ATOM    592  HB  THR A  37     -16.135 -15.255 -27.605  1.00 57.79           H  
ATOM    593  O   THR A  37     -14.835 -16.923 -29.060  1.00 57.79           O  
ATOM    594  CG2 THR A  37     -15.350 -13.294 -27.301  1.00 57.79           C  
ATOM    595 HG21 THR A  37     -15.999 -13.053 -26.459  1.00 57.79           H  
ATOM    596 HG22 THR A  37     -15.180 -12.381 -27.873  1.00 57.79           H  
ATOM    597 HG23 THR A  37     -14.397 -13.676 -26.935  1.00 57.79           H  
ATOM    598  OG1 THR A  37     -17.242 -13.793 -28.513  1.00 57.79           O  
ATOM    599  HG1 THR A  37     -17.624 -13.539 -27.670  1.00 57.79           H  
ATOM    600  N   GLN A  38     -12.922 -15.770 -29.337  1.00 71.84           N  
ATOM    601  H   GLN A  38     -12.474 -14.879 -29.494  1.00 71.84           H  
ATOM    602  CA  GLN A  38     -12.091 -16.950 -29.169  1.00 71.84           C  
ATOM    603  HA  GLN A  38     -12.551 -17.775 -29.714  1.00 71.84           H  
ATOM    604  C   GLN A  38     -12.120 -17.316 -27.693  1.00 71.84           C  
ATOM    605  CB  GLN A  38     -10.669 -16.752 -29.720  1.00 71.84           C  
ATOM    606  HB2 GLN A  38     -10.391 -15.698 -29.702  1.00 71.84           H  
ATOM    607  HB3 GLN A  38      -9.965 -17.303 -29.096  1.00 71.84           H  
ATOM    608  O   GLN A  38     -11.531 -16.647 -26.849  1.00 71.84           O  
ATOM    609  CG  GLN A  38     -10.579 -17.307 -31.148  1.00 71.84           C  
ATOM    610  HG2 GLN A  38     -11.261 -16.745 -31.786  1.00 71.84           H  
ATOM    611  HG3 GLN A  38     -10.888 -18.352 -31.152  1.00 71.84           H  
ATOM    612  CD  GLN A  38      -9.166 -17.238 -31.719  1.00 71.84           C  
ATOM    613  NE2 GLN A  38      -8.963 -16.563 -32.825  1.00 71.84           N  
ATOM    614 HE21 GLN A  38      -7.991 -16.331 -32.972  1.00 71.84           H  
ATOM    615 HE22 GLN A  38      -9.681 -15.914 -33.114  1.00 71.84           H  
ATOM    616  OE1 GLN A  38      -8.225 -17.846 -31.237  1.00 71.84           O  
ATOM    617  N   GLN A  39     -12.867 -18.376 -27.395  1.00 80.03           N  
ATOM    618  H   GLN A  39     -13.443 -18.779 -28.120  1.00 80.03           H  
ATOM    619  CA  GLN A  39     -12.911 -18.952 -26.070  1.00 80.03           C  
ATOM    620  HA  GLN A  39     -12.691 -18.158 -25.356  1.00 80.03           H  
ATOM    621  C   GLN A  39     -11.844 -20.030 -25.948  1.00 80.03           C  
ATOM    622  CB  GLN A  39     -14.308 -19.466 -25.733  1.00 80.03           C  
ATOM    623  HB2 GLN A  39     -15.038 -18.687 -25.954  1.00 80.03           H  
ATOM    624  HB3 GLN A  39     -14.528 -20.339 -26.347  1.00 80.03           H  
ATOM    625  O   GLN A  39     -11.694 -20.939 -26.770  1.00 80.03           O  
ATOM    626  CG  GLN A  39     -14.417 -19.830 -24.244  1.00 80.03           C  
ATOM    627  HG2 GLN A  39     -13.683 -20.594 -23.989  1.00 80.03           H  
ATOM    628  HG3 GLN A  39     -14.220 -18.942 -23.643  1.00 80.03           H  
ATOM    629  CD  GLN A  39     -15.794 -20.374 -23.887  1.00 80.03           C  
ATOM    630  NE2 GLN A  39     -16.109 -20.518 -22.625  1.00 80.03           N  
ATOM    631 HE21 GLN A  39     -15.506 -20.118 -21.920  1.00 80.03           H  
ATOM    632 HE22 GLN A  39     -17.063 -20.795 -22.444  1.00 80.03           H  
ATOM    633  OE1 GLN A  39     -16.616 -20.715 -24.719  1.00 80.03           O  
ATOM    634  N   VAL A  40     -11.119 -19.921 -24.857  1.00 80.44           N  
ATOM    635  H   VAL A  40     -11.309 -19.121 -24.270  1.00 80.44           H  
ATOM    636  CA  VAL A  40     -10.002 -20.751 -24.464  1.00 80.44           C  
ATOM    637  HA  VAL A  40      -9.718 -21.444 -25.255  1.00 80.44           H  
ATOM    638  C   VAL A  40     -10.402 -21.512 -23.237  1.00 80.44           C  
ATOM    639  CB  VAL A  40      -8.856 -19.827 -24.054  1.00 80.44           C  
ATOM    640  HB  VAL A  40      -9.231 -19.247 -23.211  1.00 80.44           H  
ATOM    641  O   VAL A  40     -10.870 -20.887 -22.301  1.00 80.44           O  
ATOM    642  CG1 VAL A  40      -7.706 -20.616 -23.398  1.00 80.44           C  
ATOM    643 HG11 VAL A  40      -6.761 -20.083 -23.506  1.00 80.44           H  
ATOM    644 HG12 VAL A  40      -7.898 -20.673 -22.327  1.00 80.44           H  
ATOM    645 HG13 VAL A  40      -7.646 -21.643 -23.759  1.00 80.44           H  
ATOM    646  CG2 VAL A  40      -8.599 -18.715 -25.086  1.00 80.44           C  
ATOM    647 HG21 VAL A  40      -7.678 -18.176 -24.863  1.00 80.44           H  
ATOM    648 HG22 VAL A  40      -8.666 -19.016 -26.131  1.00 80.44           H  
ATOM    649 HG23 VAL A  40      -9.378 -17.960 -24.976  1.00 80.44           H  
ATOM    650  N   THR A  41     -10.122 -22.807 -23.161  1.00 85.53           N  
ATOM    651  H   THR A  41      -9.734 -23.280 -23.965  1.00 85.53           H  
ATOM    652  CA  THR A  41     -10.179 -23.508 -21.877  1.00 85.53           C  
ATOM    653  HA  THR A  41     -10.252 -22.776 -21.073  1.00 85.53           H  
ATOM    654  C   THR A  41      -8.894 -24.285 -21.649  1.00 85.53           C  
ATOM    655  CB  THR A  41     -11.419 -24.398 -21.758  1.00 85.53           C  
ATOM    656  HB  THR A  41     -11.370 -25.187 -22.509  1.00 85.53           H  
ATOM    657  O   THR A  41      -8.524 -25.157 -22.435  1.00 85.53           O  
ATOM    658  CG2 THR A  41     -11.534 -25.034 -20.373  1.00 85.53           C  
ATOM    659 HG21 THR A  41     -10.716 -25.736 -20.217  1.00 85.53           H  
ATOM    660 HG22 THR A  41     -11.487 -24.261 -19.606  1.00 85.53           H  
ATOM    661 HG23 THR A  41     -12.484 -25.562 -20.293  1.00 85.53           H  
ATOM    662  OG1 THR A  41     -12.604 -23.665 -21.957  1.00 85.53           O  
ATOM    663  HG1 THR A  41     -12.655 -22.968 -21.298  1.00 85.53           H  
ATOM    664  N   ILE A  42      -8.233 -23.983 -20.537  1.00 85.21           N  
ATOM    665  H   ILE A  42      -8.607 -23.244 -19.959  1.00 85.21           H  
ATOM    666  CA  ILE A  42      -7.072 -24.694 -20.012  1.00 85.21           C  
ATOM    667  HA  ILE A  42      -6.703 -25.408 -20.748  1.00 85.21           H  
ATOM    668  C   ILE A  42      -7.550 -25.447 -18.779  1.00 85.21           C  
ATOM    669  CB  ILE A  42      -5.938 -23.706 -19.676  1.00 85.21           C  
ATOM    670  HB  ILE A  42      -6.313 -22.995 -18.939  1.00 85.21           H  
ATOM    671  O   ILE A  42      -8.012 -24.841 -17.812  1.00 85.21           O  
ATOM    672  CG1 ILE A  42      -5.481 -22.924 -20.930  1.00 85.21           C  
ATOM    673 HG12 ILE A  42      -6.332 -22.672 -21.564  1.00 85.21           H  
ATOM    674 HG13 ILE A  42      -4.808 -23.543 -21.522  1.00 85.21           H  
ATOM    675  CG2 ILE A  42      -4.744 -24.468 -19.066  1.00 85.21           C  
ATOM    676 HG21 ILE A  42      -3.956 -23.766 -18.789  1.00 85.21           H  
ATOM    677 HG22 ILE A  42      -5.041 -24.988 -18.155  1.00 85.21           H  
ATOM    678 HG23 ILE A  42      -4.346 -25.188 -19.780  1.00 85.21           H  
ATOM    679  CD1 ILE A  42      -4.792 -21.599 -20.582  1.00 85.21           C  
ATOM    680 HD11 ILE A  42      -5.520 -20.916 -20.146  1.00 85.21           H  
ATOM    681 HD12 ILE A  42      -3.984 -21.749 -19.866  1.00 85.21           H  
ATOM    682 HD13 ILE A  42      -4.391 -21.149 -21.490  1.00 85.21           H  
ATOM    683  N   LYS A  43      -7.461 -26.775 -18.807  1.00 89.44           N  
ATOM    684  H   LYS A  43      -7.017 -27.214 -19.601  1.00 89.44           H  
ATOM    685  CA  LYS A  43      -7.844 -27.610 -17.665  1.00 89.44           C  
ATOM    686  HA  LYS A  43      -8.439 -27.014 -16.972  1.00 89.44           H  
ATOM    687  C   LYS A  43      -6.618 -28.045 -16.881  1.00 89.44           C  
ATOM    688  CB  LYS A  43      -8.706 -28.795 -18.116  1.00 89.44           C  
ATOM    689  HB2 LYS A  43      -8.152 -29.392 -18.840  1.00 89.44           H  
ATOM    690  HB3 LYS A  43      -8.932 -29.414 -17.248  1.00 89.44           H  
ATOM    691  O   LYS A  43      -5.534 -28.143 -17.443  1.00 89.44           O  
ATOM    692  CG  LYS A  43     -10.021 -28.307 -18.741  1.00 89.44           C  
ATOM    693  HG2 LYS A  43     -10.467 -27.556 -18.089  1.00 89.44           H  
ATOM    694  HG3 LYS A  43      -9.811 -27.854 -19.710  1.00 89.44           H  
ATOM    695  CD  LYS A  43     -11.029 -29.446 -18.932  1.00 89.44           C  
ATOM    696  HD2 LYS A  43     -11.227 -29.908 -17.965  1.00 89.44           H  
ATOM    697  HD3 LYS A  43     -10.617 -30.187 -19.618  1.00 89.44           H  
ATOM    698  CE  LYS A  43     -12.326 -28.864 -19.506  1.00 89.44           C  
ATOM    699  HE2 LYS A  43     -12.646 -28.046 -18.861  1.00 89.44           H  
ATOM    700  HE3 LYS A  43     -12.115 -28.436 -20.486  1.00 89.44           H  
ATOM    701  NZ  LYS A  43     -13.408 -29.875 -19.603  1.00 89.44           N  
ATOM    702  HZ1 LYS A  43     -13.626 -30.242 -18.688  1.00 89.44           H  
ATOM    703  HZ2 LYS A  43     -13.152 -30.631 -20.222  1.00 89.44           H  
ATOM    704  HZ3 LYS A  43     -14.247 -29.440 -19.959  1.00 89.44           H  
ATOM    705  N   ASN A  44      -6.805 -28.381 -15.613  1.00 87.90           N  
ATOM    706  H   ASN A  44      -7.732 -28.268 -15.227  1.00 87.90           H  
ATOM    707  CA  ASN A  44      -5.767 -28.956 -14.758  1.00 87.90           C  
ATOM    708  HA  ASN A  44      -6.234 -29.038 -13.777  1.00 87.90           H  
ATOM    709  C   ASN A  44      -4.503 -28.090 -14.571  1.00 87.90           C  
ATOM    710  CB  ASN A  44      -5.423 -30.385 -15.209  1.00 87.90           C  
ATOM    711  HB2 ASN A  44      -4.698 -30.813 -14.516  1.00 87.90           H  
ATOM    712  HB3 ASN A  44      -4.951 -30.347 -16.191  1.00 87.90           H  
ATOM    713  O   ASN A  44      -3.400 -28.623 -14.420  1.00 87.90           O  
ATOM    714  CG  ASN A  44      -6.599 -31.328 -15.244  1.00 87.90           C  
ATOM    715  ND2 ASN A  44      -6.548 -32.305 -16.117  1.00 87.90           N  
ATOM    716 HD21 ASN A  44      -5.747 -32.343 -16.732  1.00 87.90           H  
ATOM    717 HD22 ASN A  44      -7.271 -33.002 -16.013  1.00 87.90           H  
ATOM    718  OD1 ASN A  44      -7.555 -31.241 -14.497  1.00 87.90           O  
ATOM    719  N   LEU A  45      -4.633 -26.762 -14.578  1.00 89.22           N  
ATOM    720  H   LEU A  45      -5.559 -26.360 -14.589  1.00 89.22           H  
ATOM    721  CA  LEU A  45      -3.512 -25.880 -14.270  1.00 89.22           C  
ATOM    722  HA  LEU A  45      -2.643 -26.229 -14.827  1.00 89.22           H  
ATOM    723  C   LEU A  45      -3.184 -25.976 -12.779  1.00 89.22           C  
ATOM    724  CB  LEU A  45      -3.838 -24.446 -14.714  1.00 89.22           C  
ATOM    725  HB2 LEU A  45      -4.122 -24.453 -15.766  1.00 89.22           H  
ATOM    726  HB3 LEU A  45      -4.695 -24.097 -14.138  1.00 89.22           H  
ATOM    727  O   LEU A  45      -4.042 -25.738 -11.933  1.00 89.22           O  
ATOM    728  CG  LEU A  45      -2.673 -23.458 -14.516  1.00 89.22           C  
ATOM    729  HG  LEU A  45      -2.332 -23.491 -13.481  1.00 89.22           H  
ATOM    730  CD1 LEU A  45      -1.496 -23.775 -15.443  1.00 89.22           C  
ATOM    731 HD11 LEU A  45      -0.743 -22.993 -15.352  1.00 89.22           H  
ATOM    732 HD12 LEU A  45      -1.021 -24.709 -15.141  1.00 89.22           H  
ATOM    733 HD13 LEU A  45      -1.829 -23.836 -16.479  1.00 89.22           H  
ATOM    734  CD2 LEU A  45      -3.152 -22.039 -14.811  1.00 89.22           C  
ATOM    735 HD21 LEU A  45      -3.476 -21.955 -15.849  1.00 89.22           H  
ATOM    736 HD22 LEU A  45      -2.342 -21.333 -14.628  1.00 89.22           H  
ATOM    737 HD23 LEU A  45      -3.983 -21.786 -14.153  1.00 89.22           H  
ATOM    738  N   TYR A  46      -1.947 -26.337 -12.450  1.00 91.05           N  
ATOM    739  H   TYR A  46      -1.258 -26.455 -13.179  1.00 91.05           H  
ATOM    740  CA  TYR A  46      -1.508 -26.437 -11.063  1.00 91.05           C  
ATOM    741  HA  TYR A  46      -2.362 -26.707 -10.440  1.00 91.05           H  
ATOM    742  C   TYR A  46      -0.979 -25.088 -10.571  1.00 91.05           C  
ATOM    743  CB  TYR A  46      -0.469 -27.555 -10.928  1.00 91.05           C  
ATOM    744  HB2 TYR A  46      -0.927 -28.499 -11.224  1.00 91.05           H  
ATOM    745  HB3 TYR A  46       0.359 -27.361 -11.609  1.00 91.05           H  
ATOM    746  O   TYR A  46      -0.038 -24.543 -11.139  1.00 91.05           O  
ATOM    747  CG  TYR A  46       0.062 -27.702  -9.516  1.00 91.05           C  
ATOM    748  CD1 TYR A  46       1.418 -27.450  -9.232  1.00 91.05           C  
ATOM    749  HD1 TYR A  46       2.092 -27.168 -10.027  1.00 91.05           H  
ATOM    750  CD2 TYR A  46      -0.823 -28.048  -8.479  1.00 91.05           C  
ATOM    751  HD2 TYR A  46      -1.871 -28.202  -8.689  1.00 91.05           H  
ATOM    752  CE1 TYR A  46       1.897 -27.556  -7.912  1.00 91.05           C  
ATOM    753  HE1 TYR A  46       2.939 -27.369  -7.696  1.00 91.05           H  
ATOM    754  CE2 TYR A  46      -0.355 -28.142  -7.159  1.00 91.05           C  
ATOM    755  HE2 TYR A  46      -1.047 -28.352  -6.357  1.00 91.05           H  
ATOM    756  OH  TYR A  46       1.430 -28.008  -5.592  1.00 91.05           O  
ATOM    757  HH  TYR A  46       2.314 -27.663  -5.446  1.00 91.05           H  
ATOM    758  CZ  TYR A  46       1.004 -27.894  -6.874  1.00 91.05           C  
ATOM    759  N   VAL A  47      -1.549 -24.562  -9.491  1.00 94.10           N  
ATOM    760  H   VAL A  47      -2.311 -25.063  -9.056  1.00 94.10           H  
ATOM    761  CA  VAL A  47      -1.100 -23.314  -8.863  1.00 94.10           C  
ATOM    762  HA  VAL A  47      -0.678 -22.657  -9.623  1.00 94.10           H  
ATOM    763  C   VAL A  47       0.000 -23.655  -7.858  1.00 94.10           C  
ATOM    764  CB  VAL A  47      -2.291 -22.574  -8.221  1.00 94.10           C  
ATOM    765  HB  VAL A  47      -2.708 -23.186  -7.421  1.00 94.10           H  
ATOM    766  O   VAL A  47      -0.284 -24.048  -6.729  1.00 94.10           O  
ATOM    767  CG1 VAL A  47      -1.852 -21.233  -7.637  1.00 94.10           C  
ATOM    768 HG11 VAL A  47      -1.135 -21.407  -6.835  1.00 94.10           H  
ATOM    769 HG12 VAL A  47      -1.401 -20.607  -8.407  1.00 94.10           H  
ATOM    770 HG13 VAL A  47      -2.709 -20.716  -7.205  1.00 94.10           H  
ATOM    771  CG2 VAL A  47      -3.404 -22.295  -9.241  1.00 94.10           C  
ATOM    772 HG21 VAL A  47      -3.814 -23.231  -9.619  1.00 94.10           H  
ATOM    773 HG22 VAL A  47      -3.012 -21.710 -10.074  1.00 94.10           H  
ATOM    774 HG23 VAL A  47      -4.212 -21.741  -8.763  1.00 94.10           H  
ATOM    775  N   SER A  48       1.268 -23.571  -8.268  1.00 90.60           N  
ATOM    776  H   SER A  48       1.461 -23.275  -9.214  1.00 90.60           H  
ATOM    777  CA  SER A  48       2.401 -24.023  -7.441  1.00 90.60           C  
ATOM    778  HA  SER A  48       2.139 -24.977  -6.984  1.00 90.60           H  
ATOM    779  C   SER A  48       2.764 -23.083  -6.295  1.00 90.60           C  
ATOM    780  CB  SER A  48       3.637 -24.245  -8.309  1.00 90.60           C  
ATOM    781  HB2 SER A  48       3.440 -25.090  -8.968  1.00 90.60           H  
ATOM    782  HB3 SER A  48       4.487 -24.492  -7.672  1.00 90.60           H  
ATOM    783  O   SER A  48       3.268 -23.529  -5.272  1.00 90.60           O  
ATOM    784  OG  SER A  48       3.947 -23.116  -9.107  1.00 90.60           O  
ATOM    785  HG  SER A  48       4.251 -22.386  -8.562  1.00 90.60           H  
ATOM    786  N   SER A  49       2.500 -21.794  -6.463  1.00 92.59           N  
ATOM    787  H   SER A  49       2.070 -21.506  -7.330  1.00 92.59           H  
ATOM    788  CA  SER A  49       2.778 -20.735  -5.495  1.00 92.59           C  
ATOM    789  HA  SER A  49       3.051 -21.166  -4.532  1.00 92.59           H  
ATOM    790  C   SER A  49       1.537 -19.883  -5.310  1.00 92.59           C  
ATOM    791  CB  SER A  49       3.938 -19.862  -5.978  1.00 92.59           C  
ATOM    792  HB2 SER A  49       4.046 -18.988  -5.336  1.00 92.59           H  
ATOM    793  HB3 SER A  49       4.860 -20.442  -5.935  1.00 92.59           H  
ATOM    794  O   SER A  49       0.644 -19.884  -6.156  1.00 92.59           O  
ATOM    795  OG  SER A  49       3.716 -19.456  -7.314  1.00 92.59           O  
ATOM    796  HG  SER A  49       2.944 -18.888  -7.373  1.00 92.59           H  
ATOM    797  N   PHE A  50       1.474 -19.128  -4.220  1.00 96.19           N  
ATOM    798  H   PHE A  50       2.265 -19.075  -3.596  1.00 96.19           H  
ATOM    799  CA  PHE A  50       0.375 -18.195  -4.027  1.00 96.19           C  
ATOM    800  HA  PHE A  50      -0.576 -18.726  -4.063  1.00 96.19           H  
ATOM    801  C   PHE A  50       0.423 -17.167  -5.150  1.00 96.19           C  
ATOM    802  CB  PHE A  50       0.538 -17.558  -2.668  1.00 96.19           C  
ATOM    803  HB2 PHE A  50       1.482 -17.012  -2.659  1.00 96.19           H  
ATOM    804  HB3 PHE A  50       0.599 -18.357  -1.929  1.00 96.19           H  
ATOM    805  O   PHE A  50       1.468 -16.566  -5.388  1.00 96.19           O  
ATOM    806  CG  PHE A  50      -0.574 -16.618  -2.273  1.00 96.19           C  
ATOM    807  CD1 PHE A  50      -0.538 -15.275  -2.686  1.00 96.19           C  
ATOM    808  HD1 PHE A  50       0.259 -14.922  -3.323  1.00 96.19           H  
ATOM    809  CD2 PHE A  50      -1.621 -17.075  -1.453  1.00 96.19           C  
ATOM    810  HD2 PHE A  50      -1.659 -18.107  -1.138  1.00 96.19           H  
ATOM    811  CE1 PHE A  50      -1.525 -14.383  -2.248  1.00 96.19           C  
ATOM    812  HE1 PHE A  50      -1.480 -13.348  -2.555  1.00 96.19           H  
ATOM    813  CE2 PHE A  50      -2.609 -16.177  -1.020  1.00 96.19           C  
ATOM    814  HE2 PHE A  50      -3.418 -16.511  -0.387  1.00 96.19           H  
ATOM    815  CZ  PHE A  50      -2.544 -14.827  -1.390  1.00 96.19           C  
ATOM    816  HZ  PHE A  50      -3.280 -14.130  -1.017  1.00 96.19           H  
ATOM    817  N   THR A  51      -0.664 -17.036  -5.897  1.00 96.53           N  
ATOM    818  H   THR A  51      -1.517 -17.498  -5.614  1.00 96.53           H  
ATOM    819  CA  THR A  51      -0.628 -16.360  -7.193  1.00 96.53           C  
ATOM    820  HA  THR A  51       0.346 -15.894  -7.343  1.00 96.53           H  
ATOM    821  C   THR A  51      -1.661 -15.260  -7.238  1.00 96.53           C  
ATOM    822  CB  THR A  51      -0.809 -17.358  -8.341  1.00 96.53           C  
ATOM    823  HB  THR A  51      -1.754 -17.890  -8.232  1.00 96.53           H  
ATOM    824  O   THR A  51      -2.827 -15.474  -6.912  1.00 96.53           O  
ATOM    825  CG2 THR A  51      -0.766 -16.688  -9.710  1.00 96.53           C  
ATOM    826 HG21 THR A  51      -1.638 -16.049  -9.851  1.00 96.53           H  
ATOM    827 HG22 THR A  51      -0.766 -17.452 -10.487  1.00 96.53           H  
ATOM    828 HG23 THR A  51       0.142 -16.090  -9.793  1.00 96.53           H  
ATOM    829  OG1 THR A  51       0.250 -18.288  -8.324  1.00 96.53           O  
ATOM    830  HG1 THR A  51       0.182 -18.808  -7.520  1.00 96.53           H  
ATOM    831  N   LEU A  52      -1.220 -14.089  -7.677  1.00 96.39           N  
ATOM    832  H   LEU A  52      -0.244 -14.002  -7.922  1.00 96.39           H  
ATOM    833  CA  LEU A  52      -2.083 -12.974  -8.010  1.00 96.39           C  
ATOM    834  HA  LEU A  52      -3.078 -13.162  -7.606  1.00 96.39           H  
ATOM    835  C   LEU A  52      -2.216 -12.880  -9.523  1.00 96.39           C  
ATOM    836  CB  LEU A  52      -1.520 -11.693  -7.382  1.00 96.39           C  
ATOM    837  HB2 LEU A  52      -0.470 -11.604  -7.661  1.00 96.39           H  
ATOM    838  HB3 LEU A  52      -2.053 -10.828  -7.775  1.00 96.39           H  
ATOM    839  O   LEU A  52      -1.214 -12.955 -10.234  1.00 96.39           O  
ATOM    840  CG  LEU A  52      -1.638 -11.708  -5.851  1.00 96.39           C  
ATOM    841  HG  LEU A  52      -1.312 -12.666  -5.445  1.00 96.39           H  
ATOM    842  CD1 LEU A  52      -0.778 -10.611  -5.251  1.00 96.39           C  
ATOM    843 HD11 LEU A  52      -1.165  -9.655  -5.604  1.00 96.39           H  
ATOM    844 HD12 LEU A  52       0.258 -10.736  -5.566  1.00 96.39           H  
ATOM    845 HD13 LEU A  52      -0.831 -10.647  -4.163  1.00 96.39           H  
ATOM    846  CD2 LEU A  52      -3.077 -11.436  -5.431  1.00 96.39           C  
ATOM    847 HD21 LEU A  52      -3.755 -12.132  -5.926  1.00 96.39           H  
ATOM    848 HD22 LEU A  52      -3.183 -11.579  -4.355  1.00 96.39           H  
ATOM    849 HD23 LEU A  52      -3.367 -10.419  -5.695  1.00 96.39           H  
ATOM    850  N   VAL A  53      -3.441 -12.707 -10.010  1.00 94.13           N  
ATOM    851  H   VAL A  53      -4.213 -12.670  -9.359  1.00 94.13           H  
ATOM    852  CA  VAL A  53      -3.704 -12.421 -11.422  1.00 94.13           C  
ATOM    853  HA  VAL A  53      -2.753 -12.386 -11.954  1.00 94.13           H  
ATOM    854  C   VAL A  53      -4.347 -11.050 -11.510  1.00 94.13           C  
ATOM    855  CB  VAL A  53      -4.555 -13.501 -12.116  1.00 94.13           C  
ATOM    856  HB  VAL A  53      -5.569 -13.482 -11.718  1.00 94.13           H  
ATOM    857  O   VAL A  53      -5.477 -10.875 -11.059  1.00 94.13           O  
ATOM    858  CG1 VAL A  53      -4.654 -13.242 -13.622  1.00 94.13           C  
ATOM    859 HG11 VAL A  53      -5.262 -14.014 -14.096  1.00 94.13           H  
ATOM    860 HG12 VAL A  53      -3.659 -13.242 -14.066  1.00 94.13           H  
ATOM    861 HG13 VAL A  53      -5.126 -12.277 -13.810  1.00 94.13           H  
ATOM    862  CG2 VAL A  53      -3.982 -14.908 -11.893  1.00 94.13           C  
ATOM    863 HG21 VAL A  53      -2.939 -14.938 -12.207  1.00 94.13           H  
ATOM    864 HG22 VAL A  53      -4.048 -15.172 -10.837  1.00 94.13           H  
ATOM    865 HG23 VAL A  53      -4.558 -15.636 -12.465  1.00 94.13           H  
ATOM    866  N   CYS A  54      -3.624 -10.080 -12.062  1.00 93.18           N  
ATOM    867  H   CYS A  54      -2.746 -10.331 -12.492  1.00 93.18           H  
ATOM    868  CA  CYS A  54      -4.170  -8.766 -12.361  1.00 93.18           C  
ATOM    869  HA  CYS A  54      -4.919  -8.500 -11.615  1.00 93.18           H  
ATOM    870  C   CYS A  54      -4.844  -8.835 -13.727  1.00 93.18           C  
ATOM    871  CB  CYS A  54      -3.053  -7.723 -12.312  1.00 93.18           C  
ATOM    872  HB2 CYS A  54      -2.301  -7.939 -13.071  1.00 93.18           H  
ATOM    873  HB3 CYS A  54      -2.581  -7.732 -11.330  1.00 93.18           H  
ATOM    874  O   CYS A  54      -4.182  -9.064 -14.734  1.00 93.18           O  
ATOM    875  SG  CYS A  54      -3.782  -6.094 -12.625  1.00 93.18           S  
ATOM    876  HG  CYS A  54      -4.780  -6.175 -11.740  1.00 93.18           H  
ATOM    877  N   PHE A  55      -6.159  -8.676 -13.753  1.00 90.80           N  
ATOM    878  H   PHE A  55      -6.637  -8.423 -12.899  1.00 90.80           H  
ATOM    879  CA  PHE A  55      -6.974  -8.780 -14.950  1.00 90.80           C  
ATOM    880  HA  PHE A  55      -6.393  -9.201 -15.771  1.00 90.80           H  
ATOM    881  C   PHE A  55      -7.439  -7.383 -15.367  1.00 90.80           C  
ATOM    882  CB  PHE A  55      -8.113  -9.743 -14.634  1.00 90.80           C  
ATOM    883  HB2 PHE A  55      -8.630  -9.403 -13.736  1.00 90.80           H  
ATOM    884  HB3 PHE A  55      -7.694 -10.726 -14.418  1.00 90.80           H  
ATOM    885  O   PHE A  55      -8.015  -6.653 -14.559  1.00 90.80           O  
ATOM    886  CG  PHE A  55      -9.108  -9.882 -15.750  1.00 90.80           C  
ATOM    887  CD1 PHE A  55     -10.355  -9.253 -15.630  1.00 90.80           C  
ATOM    888  HD1 PHE A  55     -10.579  -8.661 -14.754  1.00 90.80           H  
ATOM    889  CD2 PHE A  55      -8.795 -10.641 -16.891  1.00 90.80           C  
ATOM    890  HD2 PHE A  55      -7.833 -11.121 -16.986  1.00 90.80           H  
ATOM    891  CE1 PHE A  55     -11.325  -9.433 -16.620  1.00 90.80           C  
ATOM    892  HE1 PHE A  55     -12.307  -8.997 -16.514  1.00 90.80           H  
ATOM    893  CE2 PHE A  55      -9.756 -10.804 -17.895  1.00 90.80           C  
ATOM    894  HE2 PHE A  55      -9.544 -11.380 -18.784  1.00 90.80           H  
ATOM    895  CZ  PHE A  55     -11.021 -10.233 -17.723  1.00 90.80           C  
ATOM    896  HZ  PHE A  55     -11.809 -10.449 -18.430  1.00 90.80           H  
ATOM    897  N   ARG A  56      -7.138  -6.990 -16.607  1.00 88.50           N  
ATOM    898  H   ARG A  56      -6.680  -7.654 -17.213  1.00 88.50           H  
ATOM    899  CA  ARG A  56      -7.348  -5.635 -17.139  1.00 88.50           C  
ATOM    900  HA  ARG A  56      -7.704  -4.975 -16.348  1.00 88.50           H  
ATOM    901  C   ARG A  56      -8.419  -5.587 -18.225  1.00 88.50           C  
ATOM    902  CB  ARG A  56      -6.017  -5.089 -17.687  1.00 88.50           C  
ATOM    903  HB2 ARG A  56      -5.590  -5.817 -18.377  1.00 88.50           H  
ATOM    904  HB3 ARG A  56      -6.217  -4.174 -18.246  1.00 88.50           H  
ATOM    905  O   ARG A  56      -9.153  -4.606 -18.283  1.00 88.50           O  
ATOM    906  CG  ARG A  56      -4.984  -4.773 -16.596  1.00 88.50           C  
ATOM    907  HG2 ARG A  56      -5.424  -4.041 -15.919  1.00 88.50           H  
ATOM    908  HG3 ARG A  56      -4.750  -5.670 -16.022  1.00 88.50           H  
ATOM    909  CD  ARG A  56      -3.694  -4.175 -17.187  1.00 88.50           C  
ATOM    910  HD2 ARG A  56      -3.908  -3.702 -18.145  1.00 88.50           H  
ATOM    911  HD3 ARG A  56      -3.358  -3.395 -16.504  1.00 88.50           H  
ATOM    912  NE  ARG A  56      -2.616  -5.170 -17.357  1.00 88.50           N  
ATOM    913  HE  ARG A  56      -2.787  -5.925 -18.005  1.00 88.50           H  
ATOM    914  NH1 ARG A  56      -0.838  -3.916 -16.576  1.00 88.50           N  
ATOM    915 HH11 ARG A  56      -1.279  -3.047 -16.844  1.00 88.50           H  
ATOM    916 HH12 ARG A  56       0.097  -3.981 -16.200  1.00 88.50           H  
ATOM    917  NH2 ARG A  56      -0.576  -6.052 -16.826  1.00 88.50           N  
ATOM    918 HH21 ARG A  56       0.349  -5.914 -16.444  1.00 88.50           H  
ATOM    919 HH22 ARG A  56      -0.765  -6.926 -17.295  1.00 88.50           H  
ATOM    920  CZ  ARG A  56      -1.372  -5.045 -16.930  1.00 88.50           C  
ATOM    921  N   SER A  57      -8.516  -6.610 -19.075  1.00 88.45           N  
ATOM    922  H   SER A  57      -7.877  -7.387 -18.981  1.00 88.45           H  
ATOM    923  CA  SER A  57      -9.554  -6.696 -20.110  1.00 88.45           C  
ATOM    924  HA  SER A  57     -10.477  -6.290 -19.697  1.00 88.45           H  
ATOM    925  C   SER A  57      -9.842  -8.136 -20.542  1.00 88.45           C  
ATOM    926  CB  SER A  57      -9.175  -5.847 -21.332  1.00 88.45           C  
ATOM    927  HB2 SER A  57      -8.864  -4.853 -21.012  1.00 88.45           H  
ATOM    928  HB3 SER A  57     -10.054  -5.740 -21.968  1.00 88.45           H  
ATOM    929  O   SER A  57      -8.985  -9.011 -20.411  1.00 88.45           O  
ATOM    930  OG  SER A  57      -8.151  -6.441 -22.101  1.00 88.45           O  
ATOM    931  HG  SER A  57      -7.326  -6.442 -21.609  1.00 88.45           H  
ATOM    932  N   GLY A  58     -11.047  -8.353 -21.079  1.00 88.21           N  
ATOM    933  H   GLY A  58     -11.701  -7.584 -21.098  1.00 88.21           H  
ATOM    934  CA  GLY A  58     -11.549  -9.648 -21.542  1.00 88.21           C  
ATOM    935  HA2 GLY A  58     -11.940  -9.551 -22.554  1.00 88.21           H  
ATOM    936  HA3 GLY A  58     -10.733 -10.370 -21.578  1.00 88.21           H  
ATOM    937  C   GLY A  58     -12.649 -10.194 -20.633  1.00 88.21           C  
ATOM    938  O   GLY A  58     -13.306  -9.438 -19.916  1.00 88.21           O  
ATOM    939  N   LYS A  59     -12.808 -11.517 -20.606  1.00 90.28           N  
ATOM    940  H   LYS A  59     -12.320 -12.055 -21.309  1.00 90.28           H  
ATOM    941  CA  LYS A  59     -13.524 -12.266 -19.565  1.00 90.28           C  
ATOM    942  HA  LYS A  59     -13.651 -11.634 -18.687  1.00 90.28           H  
ATOM    943  C   LYS A  59     -12.717 -13.490 -19.160  1.00 90.28           C  
ATOM    944  CB  LYS A  59     -14.907 -12.705 -20.039  1.00 90.28           C  
ATOM    945  HB2 LYS A  59     -14.784 -13.284 -20.955  1.00 90.28           H  
ATOM    946  HB3 LYS A  59     -15.357 -13.344 -19.280  1.00 90.28           H  
ATOM    947  O   LYS A  59     -12.100 -14.158 -19.990  1.00 90.28           O  
ATOM    948  CG  LYS A  59     -15.852 -11.538 -20.319  1.00 90.28           C  
ATOM    949  HG2 LYS A  59     -15.402 -10.869 -21.053  1.00 90.28           H  
ATOM    950  HG3 LYS A  59     -16.060 -10.988 -19.402  1.00 90.28           H  
ATOM    951  CD  LYS A  59     -17.139 -12.113 -20.898  1.00 90.28           C  
ATOM    952  HD2 LYS A  59     -17.647 -12.708 -20.139  1.00 90.28           H  
ATOM    953  HD3 LYS A  59     -16.880 -12.758 -21.737  1.00 90.28           H  
ATOM    954  CE  LYS A  59     -18.052 -11.003 -21.394  1.00 90.28           C  
ATOM    955  HE2 LYS A  59     -18.454 -10.458 -20.540  1.00 90.28           H  
ATOM    956  HE3 LYS A  59     -17.461 -10.315 -21.998  1.00 90.28           H  
ATOM    957  NZ  LYS A  59     -19.120 -11.618 -22.210  1.00 90.28           N  
ATOM    958  HZ1 LYS A  59     -19.713 -10.913 -22.623  1.00 90.28           H  
ATOM    959  HZ2 LYS A  59     -19.662 -12.248 -21.636  1.00 90.28           H  
ATOM    960  HZ3 LYS A  59     -18.693 -12.178 -22.935  1.00 90.28           H  
ATOM    961  N   LEU A  60     -12.758 -13.816 -17.878  1.00 90.88           N  
ATOM    962  H   LEU A  60     -13.273 -13.211 -17.254  1.00 90.88           H  
ATOM    963  CA  LEU A  60     -12.071 -14.963 -17.313  1.00 90.88           C  
ATOM    964  HA  LEU A  60     -11.792 -15.639 -18.121  1.00 90.88           H  
ATOM    965  C   LEU A  60     -13.012 -15.721 -16.381  1.00 90.88           C  
ATOM    966  CB  LEU A  60     -10.767 -14.470 -16.666  1.00 90.88           C  
ATOM    967  HB2 LEU A  60     -10.164 -14.030 -17.461  1.00 90.88           H  
ATOM    968  HB3 LEU A  60     -10.987 -13.668 -15.961  1.00 90.88           H  
ATOM    969  O   LEU A  60     -13.615 -15.156 -15.480  1.00 90.88           O  
ATOM    970  CG  LEU A  60      -9.952 -15.579 -15.976  1.00 90.88           C  
ATOM    971  HG  LEU A  60     -10.177 -16.550 -16.415  1.00 90.88           H  
ATOM    972  CD1 LEU A  60      -8.450 -15.329 -16.089  1.00 90.88           C  
ATOM    973 HD11 LEU A  60      -7.894 -16.203 -15.750  1.00 90.88           H  
ATOM    974 HD12 LEU A  60      -8.171 -14.465 -15.485  1.00 90.88           H  
ATOM    975 HD13 LEU A  60      -8.177 -15.091 -17.117  1.00 90.88           H  
ATOM    976  CD2 LEU A  60     -10.237 -15.596 -14.482  1.00 90.88           C  
ATOM    977 HD21 LEU A  60     -11.268 -15.893 -14.290  1.00 90.88           H  
ATOM    978 HD22 LEU A  60     -10.097 -14.582 -14.106  1.00 90.88           H  
ATOM    979 HD23 LEU A  60      -9.563 -16.282 -13.970  1.00 90.88           H  
ATOM    980  N   THR A  61     -13.135 -17.026 -16.587  1.00 93.37           N  
ATOM    981  H   THR A  61     -12.624 -17.425 -17.362  1.00 93.37           H  
ATOM    982  CA  THR A  61     -13.780 -17.934 -15.636  1.00 93.37           C  
ATOM    983  HA  THR A  61     -14.219 -17.365 -14.817  1.00 93.37           H  
ATOM    984  C   THR A  61     -12.726 -18.864 -15.075  1.00 93.37           C  
ATOM    985  CB  THR A  61     -14.904 -18.742 -16.284  1.00 93.37           C  
ATOM    986  HB  THR A  61     -14.481 -19.402 -17.042  1.00 93.37           H  
ATOM    987  O   THR A  61     -12.059 -19.570 -15.830  1.00 93.37           O  
ATOM    988  CG2 THR A  61     -15.664 -19.597 -15.271  1.00 93.37           C  
ATOM    989 HG21 THR A  61     -16.061 -18.964 -14.477  1.00 93.37           H  
ATOM    990 HG22 THR A  61     -16.491 -20.102 -15.771  1.00 93.37           H  
ATOM    991 HG23 THR A  61     -15.007 -20.349 -14.836  1.00 93.37           H  
ATOM    992  OG1 THR A  61     -15.815 -17.879 -16.912  1.00 93.37           O  
ATOM    993  HG1 THR A  61     -15.337 -17.084 -17.159  1.00 93.37           H  
ATOM    994  N   ILE A  62     -12.578 -18.901 -13.759  1.00 94.98           N  
ATOM    995  H   ILE A  62     -13.184 -18.328 -13.191  1.00 94.98           H  
ATOM    996  CA  ILE A  62     -11.653 -19.803 -13.081  1.00 94.98           C  
ATOM    997  HA  ILE A  62     -11.215 -20.467 -13.826  1.00 94.98           H  
ATOM    998  C   ILE A  62     -12.422 -20.684 -12.106  1.00 94.98           C  
ATOM    999  CB  ILE A  62     -10.484 -19.025 -12.456  1.00 94.98           C  
ATOM   1000  HB  ILE A  62     -10.022 -18.450 -13.258  1.00 94.98           H  
ATOM   1001  O   ILE A  62     -13.299 -20.221 -11.385  1.00 94.98           O  
ATOM   1002  CG1 ILE A  62      -9.422 -20.012 -11.931  1.00 94.98           C  
ATOM   1003 HG12 ILE A  62      -9.247 -20.786 -12.679  1.00 94.98           H  
ATOM   1004 HG13 ILE A  62      -9.787 -20.505 -11.030  1.00 94.98           H  
ATOM   1005  CG2 ILE A  62     -10.971 -18.034 -11.383  1.00 94.98           C  
ATOM   1006 HG21 ILE A  62     -11.459 -18.565 -10.566  1.00 94.98           H  
ATOM   1007 HG22 ILE A  62     -10.139 -17.448 -10.992  1.00 94.98           H  
ATOM   1008 HG23 ILE A  62     -11.684 -17.333 -11.815  1.00 94.98           H  
ATOM   1009  CD1 ILE A  62      -8.084 -19.337 -11.622  1.00 94.98           C  
ATOM   1010 HD11 ILE A  62      -7.672 -18.887 -12.526  1.00 94.98           H  
ATOM   1011 HD12 ILE A  62      -7.383 -20.074 -11.232  1.00 94.98           H  
ATOM   1012 HD13 ILE A  62      -8.224 -18.560 -10.870  1.00 94.98           H  
ATOM   1013  N   SER A  63     -12.116 -21.975 -12.102  1.00 94.96           N  
ATOM   1014  H   SER A  63     -11.370 -22.299 -12.702  1.00 94.96           H  
ATOM   1015  CA  SER A  63     -12.812 -22.954 -11.269  1.00 94.96           C  
ATOM   1016  HA  SER A  63     -13.281 -22.430 -10.436  1.00 94.96           H  
ATOM   1017  C   SER A  63     -11.846 -23.964 -10.678  1.00 94.96           C  
ATOM   1018  CB  SER A  63     -13.911 -23.665 -12.067  1.00 94.96           C  
ATOM   1019  HB2 SER A  63     -14.636 -22.928 -12.413  1.00 94.96           H  
ATOM   1020  HB3 SER A  63     -14.424 -24.386 -11.431  1.00 94.96           H  
ATOM   1021  O   SER A  63     -10.838 -24.295 -11.298  1.00 94.96           O  
ATOM   1022  OG  SER A  63     -13.348 -24.323 -13.192  1.00 94.96           O  
ATOM   1023  HG  SER A  63     -12.848 -23.654 -13.665  1.00 94.96           H  
ATOM   1024  N   ASN A  64     -12.166 -24.481  -9.500  1.00 93.33           N  
ATOM   1025  H   ASN A  64     -13.027 -24.168  -9.077  1.00 93.33           H  
ATOM   1026  CA  ASN A  64     -11.568 -25.696  -8.952  1.00 93.33           C  
ATOM   1027  HA  ASN A  64     -10.929 -26.156  -9.706  1.00 93.33           H  
ATOM   1028  C   ASN A  64     -12.698 -26.716  -8.683  1.00 93.33           C  
ATOM   1029  CB  ASN A  64     -10.650 -25.313  -7.763  1.00 93.33           C  
ATOM   1030  HB2 ASN A  64     -10.091 -26.187  -7.431  1.00 93.33           H  
ATOM   1031  HB3 ASN A  64      -9.922 -24.579  -8.109  1.00 93.33           H  
ATOM   1032  O   ASN A  64     -13.759 -26.643  -9.302  1.00 93.33           O  
ATOM   1033  CG  ASN A  64     -11.376 -24.732  -6.565  1.00 93.33           C  
ATOM   1034  ND2 ASN A  64     -10.755 -23.904  -5.763  1.00 93.33           N  
ATOM   1035 HD21 ASN A  64     -11.329 -23.437  -5.076  1.00 93.33           H  
ATOM   1036 HD22 ASN A  64      -9.814 -23.593  -5.957  1.00 93.33           H  
ATOM   1037  OD1 ASN A  64     -12.509 -25.071  -6.313  1.00 93.33           O  
ATOM   1038  N   ASN A  65     -12.485 -27.689  -7.796  1.00 88.17           N  
ATOM   1039  H   ASN A  65     -11.602 -27.714  -7.306  1.00 88.17           H  
ATOM   1040  CA  ASN A  65     -13.508 -28.690  -7.462  1.00 88.17           C  
ATOM   1041  HA  ASN A  65     -13.943 -29.064  -8.389  1.00 88.17           H  
ATOM   1042  C   ASN A  65     -14.691 -28.143  -6.632  1.00 88.17           C  
ATOM   1043  CB  ASN A  65     -12.831 -29.862  -6.730  1.00 88.17           C  
ATOM   1044  HB2 ASN A  65     -13.600 -30.545  -6.371  1.00 88.17           H  
ATOM   1045  HB3 ASN A  65     -12.296 -29.485  -5.858  1.00 88.17           H  
ATOM   1046  O   ASN A  65     -15.669 -28.862  -6.435  1.00 88.17           O  
ATOM   1047  CG  ASN A  65     -11.881 -30.673  -7.594  1.00 88.17           C  
ATOM   1048  ND2 ASN A  65     -11.102 -31.531  -6.979  1.00 88.17           N  
ATOM   1049 HD21 ASN A  65     -11.187 -31.667  -5.982  1.00 88.17           H  
ATOM   1050 HD22 ASN A  65     -10.496 -32.087  -7.566  1.00 88.17           H  
ATOM   1051  OD1 ASN A  65     -11.813 -30.568  -8.807  1.00 88.17           O  
ATOM   1052  N   HIS A  66     -14.601 -26.915  -6.119  1.00 85.51           N  
ATOM   1053  H   HIS A  66     -13.789 -26.361  -6.351  1.00 85.51           H  
ATOM   1054  CA  HIS A  66     -15.556 -26.320  -5.176  1.00 85.51           C  
ATOM   1055  HA  HIS A  66     -16.455 -26.934  -5.119  1.00 85.51           H  
ATOM   1056  C   HIS A  66     -16.005 -24.916  -5.590  1.00 85.51           C  
ATOM   1057  CB  HIS A  66     -14.904 -26.271  -3.785  1.00 85.51           C  
ATOM   1058  HB2 HIS A  66     -15.617 -25.848  -3.077  1.00 85.51           H  
ATOM   1059  HB3 HIS A  66     -14.037 -25.611  -3.814  1.00 85.51           H  
ATOM   1060  O   HIS A  66     -17.186 -24.594  -5.505  1.00 85.51           O  
ATOM   1061  CG  HIS A  66     -14.478 -27.626  -3.283  1.00 85.51           C  
ATOM   1062  CD2 HIS A  66     -13.205 -28.030  -2.991  1.00 85.51           C  
ATOM   1063  HD2 HIS A  66     -12.323 -27.409  -3.037  1.00 85.51           H  
ATOM   1064  ND1 HIS A  66     -15.299 -28.716  -3.118  1.00 85.51           N  
ATOM   1065  HD1 HIS A  66     -16.275 -28.753  -3.374  1.00 85.51           H  
ATOM   1066  CE1 HIS A  66     -14.539 -29.753  -2.733  1.00 85.51           C  
ATOM   1067  HE1 HIS A  66     -14.898 -30.757  -2.561  1.00 85.51           H  
ATOM   1068  NE2 HIS A  66     -13.249 -29.389  -2.658  1.00 85.51           N  
ATOM   1069  N   ASP A  67     -15.069 -24.107  -6.072  1.00 86.80           N  
ATOM   1070  H   ASP A  67     -14.121 -24.456  -6.106  1.00 86.80           H  
ATOM   1071  CA  ASP A  67     -15.246 -22.703  -6.397  1.00 86.80           C  
ATOM   1072  HA  ASP A  67     -16.154 -22.334  -5.919  1.00 86.80           H  
ATOM   1073  C   ASP A  67     -15.357 -22.528  -7.913  1.00 86.80           C  
ATOM   1074  CB  ASP A  67     -14.059 -21.886  -5.859  1.00 86.80           C  
ATOM   1075  HB2 ASP A  67     -14.267 -20.825  -5.999  1.00 86.80           H  
ATOM   1076  HB3 ASP A  67     -13.180 -22.134  -6.454  1.00 86.80           H  
ATOM   1077  O   ASP A  67     -14.647 -23.174  -8.688  1.00 86.80           O  
ATOM   1078  CG  ASP A  67     -13.728 -22.138  -4.385  1.00 86.80           C  
ATOM   1079  OD1 ASP A  67     -14.666 -22.156  -3.566  1.00 86.80           O  
ATOM   1080  OD2 ASP A  67     -12.511 -22.280  -4.086  1.00 86.80           O  
ATOM   1081  N   THR A  68     -16.209 -21.608  -8.354  1.00 92.33           N  
ATOM   1082  H   THR A  68     -16.784 -21.124  -7.679  1.00 92.33           H  
ATOM   1083  CA  THR A  68     -16.174 -21.060  -9.713  1.00 92.33           C  
ATOM   1084  HA  THR A  68     -15.197 -21.252 -10.157  1.00 92.33           H  
ATOM   1085  C   THR A  68     -16.364 -19.558  -9.624  1.00 92.33           C  
ATOM   1086  CB  THR A  68     -17.231 -21.693 -10.625  1.00 92.33           C  
ATOM   1087  HB  THR A  68     -18.225 -21.530 -10.208  1.00 92.33           H  
ATOM   1088  O   THR A  68     -17.371 -19.092  -9.098  1.00 92.33           O  
ATOM   1089  CG2 THR A  68     -17.171 -21.140 -12.050  1.00 92.33           C  
ATOM   1090 HG21 THR A  68     -17.882 -21.676 -12.678  1.00 92.33           H  
ATOM   1091 HG22 THR A  68     -17.425 -20.080 -12.053  1.00 92.33           H  
ATOM   1092 HG23 THR A  68     -16.167 -21.260 -12.458  1.00 92.33           H  
ATOM   1093  OG1 THR A  68     -16.984 -23.076 -10.724  1.00 92.33           O  
ATOM   1094  HG1 THR A  68     -16.618 -23.355  -9.881  1.00 92.33           H  
ATOM   1095  N   ILE A  69     -15.389 -18.810 -10.130  1.00 92.84           N  
ATOM   1096  H   ILE A  69     -14.608 -19.271 -10.574  1.00 92.84           H  
ATOM   1097  CA  ILE A  69     -15.410 -17.354 -10.177  1.00 92.84           C  
ATOM   1098  HA  ILE A  69     -16.329 -16.995  -9.715  1.00 92.84           H  
ATOM   1099  C   ILE A  69     -15.440 -16.904 -11.631  1.00 92.84           C  
ATOM   1100  CB  ILE A  69     -14.238 -16.754  -9.374  1.00 92.84           C  
ATOM   1101  HB  ILE A  69     -13.300 -17.162  -9.751  1.00 92.84           H  
ATOM   1102  O   ILE A  69     -14.635 -17.349 -12.450  1.00 92.84           O  
ATOM   1103  CG1 ILE A  69     -14.388 -17.165  -7.886  1.00 92.84           C  
ATOM   1104 HG12 ILE A  69     -15.444 -17.300  -7.656  1.00 92.84           H  
ATOM   1105 HG13 ILE A  69     -13.898 -18.127  -7.739  1.00 92.84           H  
ATOM   1106  CG2 ILE A  69     -14.188 -15.231  -9.568  1.00 92.84           C  
ATOM   1107 HG21 ILE A  69     -13.316 -14.827  -9.055  1.00 92.84           H  
ATOM   1108 HG22 ILE A  69     -15.095 -14.760  -9.190  1.00 92.84           H  
ATOM   1109 HG23 ILE A  69     -14.071 -14.979 -10.622  1.00 92.84           H  
ATOM   1110  CD1 ILE A  69     -13.850 -16.175  -6.846  1.00 92.84           C  
ATOM   1111 HD11 ILE A  69     -14.002 -16.599  -5.854  1.00 92.84           H  
ATOM   1112 HD12 ILE A  69     -14.400 -15.235  -6.890  1.00 92.84           H  
ATOM   1113 HD13 ILE A  69     -12.788 -15.986  -7.005  1.00 92.84           H  
ATOM   1114  N   TYR A  70     -16.372 -16.001 -11.914  1.00 91.62           N  
ATOM   1115  H   TYR A  70     -16.940 -15.649 -11.157  1.00 91.62           H  
ATOM   1116  CA  TYR A  70     -16.503 -15.298 -13.180  1.00 91.62           C  
ATOM   1117  HA  TYR A  70     -15.904 -15.791 -13.946  1.00 91.62           H  
ATOM   1118  C   TYR A  70     -15.978 -13.872 -12.990  1.00 91.62           C  
ATOM   1119  CB  TYR A  70     -17.971 -15.329 -13.628  1.00 91.62           C  
ATOM   1120  HB2 TYR A  70     -18.059 -14.776 -14.563  1.00 91.62           H  
ATOM   1121  HB3 TYR A  70     -18.580 -14.806 -12.890  1.00 91.62           H  
ATOM   1122  O   TYR A  70     -16.342 -13.206 -12.023  1.00 91.62           O  
ATOM   1123  CG  TYR A  70     -18.529 -16.730 -13.827  1.00 91.62           C  
ATOM   1124  CD1 TYR A  70     -18.449 -17.343 -15.091  1.00 91.62           C  
ATOM   1125  HD1 TYR A  70     -18.001 -16.811 -15.917  1.00 91.62           H  
ATOM   1126  CD2 TYR A  70     -19.119 -17.425 -12.752  1.00 91.62           C  
ATOM   1127  HD2 TYR A  70     -19.189 -16.952 -11.784  1.00 91.62           H  
ATOM   1128  CE1 TYR A  70     -18.942 -18.647 -15.282  1.00 91.62           C  
ATOM   1129  HE1 TYR A  70     -18.869 -19.121 -16.250  1.00 91.62           H  
ATOM   1130  CE2 TYR A  70     -19.617 -18.730 -12.936  1.00 91.62           C  
ATOM   1131  HE2 TYR A  70     -20.061 -19.256 -12.104  1.00 91.62           H  
ATOM   1132  OH  TYR A  70     -19.977 -20.614 -14.383  1.00 91.62           O  
ATOM   1133  HH  TYR A  70     -20.344 -20.964 -13.568  1.00 91.62           H  
ATOM   1134  CZ  TYR A  70     -19.520 -19.346 -14.204  1.00 91.62           C  
ATOM   1135  N   CYS A  71     -15.091 -13.445 -13.882  1.00 89.22           N  
ATOM   1136  H   CYS A  71     -14.787 -14.086 -14.601  1.00 89.22           H  
ATOM   1137  CA  CYS A  71     -14.472 -12.127 -13.904  1.00 89.22           C  
ATOM   1138  HA  CYS A  71     -14.927 -11.486 -13.149  1.00 89.22           H  
ATOM   1139  C   CYS A  71     -14.701 -11.498 -15.278  1.00 89.22           C  
ATOM   1140  CB  CYS A  71     -12.965 -12.242 -13.626  1.00 89.22           C  
ATOM   1141  HB2 CYS A  71     -12.503 -12.843 -14.409  1.00 89.22           H  
ATOM   1142  HB3 CYS A  71     -12.525 -11.245 -13.655  1.00 89.22           H  
ATOM   1143  O   CYS A  71     -14.155 -11.950 -16.284  1.00 89.22           O  
ATOM   1144  SG  CYS A  71     -12.632 -13.003 -12.015  1.00 89.22           S  
ATOM   1145  HG  CYS A  71     -13.380 -12.151 -11.309  1.00 89.22           H  
ATOM   1146  N   ASP A  72     -15.511 -10.458 -15.309  1.00 85.94           N  
ATOM   1147  H   ASP A  72     -16.101 -10.318 -14.501  1.00 85.94           H  
ATOM   1148  CA  ASP A  72     -15.966  -9.734 -16.495  1.00 85.94           C  
ATOM   1149  HA  ASP A  72     -15.394 -10.082 -17.356  1.00 85.94           H  
ATOM   1150  C   ASP A  72     -15.660  -8.229 -16.418  1.00 85.94           C  
ATOM   1151  CB  ASP A  72     -17.451 -10.065 -16.772  1.00 85.94           C  
ATOM   1152  HB2 ASP A  72     -17.856  -9.323 -17.460  1.00 85.94           H  
ATOM   1153  HB3 ASP A  72     -17.465 -11.016 -17.305  1.00 85.94           H  
ATOM   1154  O   ASP A  72     -15.894  -7.487 -17.371  1.00 85.94           O  
ATOM   1155  CG  ASP A  72     -18.417 -10.224 -15.575  1.00 85.94           C  
ATOM   1156  OD1 ASP A  72     -17.973 -10.467 -14.427  1.00 85.94           O  
ATOM   1157  OD2 ASP A  72     -19.635 -10.224 -15.858  1.00 85.94           O  
ATOM   1158  N   GLU A  73     -15.048  -7.800 -15.316  1.00 84.54           N  
ATOM   1159  H   GLU A  73     -14.845  -8.484 -14.602  1.00 84.54           H  
ATOM   1160  CA  GLU A  73     -14.527  -6.456 -15.091  1.00 84.54           C  
ATOM   1161  HA  GLU A  73     -14.589  -5.889 -16.020  1.00 84.54           H  
ATOM   1162  C   GLU A  73     -13.060  -6.529 -14.648  1.00 84.54           C  
ATOM   1163  CB  GLU A  73     -15.362  -5.740 -14.022  1.00 84.54           C  
ATOM   1164  HB2 GLU A  73     -15.368  -6.342 -13.114  1.00 84.54           H  
ATOM   1165  HB3 GLU A  73     -14.896  -4.781 -13.795  1.00 84.54           H  
ATOM   1166  O   GLU A  73     -12.620  -7.577 -14.163  1.00 84.54           O  
ATOM   1167  CG  GLU A  73     -16.804  -5.482 -14.481  1.00 84.54           C  
ATOM   1168  HG2 GLU A  73     -16.773  -4.942 -15.427  1.00 84.54           H  
ATOM   1169  HG3 GLU A  73     -17.306  -6.435 -14.647  1.00 84.54           H  
ATOM   1170  CD  GLU A  73     -17.615  -4.665 -13.462  1.00 84.54           C  
ATOM   1171  OE1 GLU A  73     -18.725  -4.223 -13.838  1.00 84.54           O  
ATOM   1172  OE2 GLU A  73     -17.127  -4.458 -12.325  1.00 84.54           O  
ATOM   1173  N   PRO A  74     -12.288  -5.436 -14.782  1.00 90.00           N  
ATOM   1174  CA  PRO A  74     -10.935  -5.378 -14.257  1.00 90.00           C  
ATOM   1175  HA  PRO A  74     -10.347  -6.128 -14.787  1.00 90.00           H  
ATOM   1176  C   PRO A  74     -10.904  -5.651 -12.752  1.00 90.00           C  
ATOM   1177  CB  PRO A  74     -10.402  -3.980 -14.584  1.00 90.00           C  
ATOM   1178  HB2 PRO A  74      -9.351  -4.006 -14.873  1.00 90.00           H  
ATOM   1179  HB3 PRO A  74     -10.548  -3.309 -13.738  1.00 90.00           H  
ATOM   1180  O   PRO A  74     -11.749  -5.178 -11.989  1.00 90.00           O  
ATOM   1181  CG  PRO A  74     -11.294  -3.513 -15.731  1.00 90.00           C  
ATOM   1182  HG2 PRO A  74     -11.385  -2.428 -15.761  1.00 90.00           H  
ATOM   1183  HG3 PRO A  74     -10.910  -3.892 -16.679  1.00 90.00           H  
ATOM   1184  CD  PRO A  74     -12.629  -4.185 -15.436  1.00 90.00           C  
ATOM   1185  HD2 PRO A  74     -13.210  -3.563 -14.755  1.00 90.00           H  
ATOM   1186  HD3 PRO A  74     -13.174  -4.345 -16.367  1.00 90.00           H  
ATOM   1187  N   GLY A  75      -9.873  -6.357 -12.307  1.00 92.64           N  
ATOM   1188  H   GLY A  75      -9.173  -6.664 -12.967  1.00 92.64           H  
ATOM   1189  CA  GLY A  75      -9.723  -6.700 -10.904  1.00 92.64           C  
ATOM   1190  HA2 GLY A  75     -10.612  -7.232 -10.568  1.00 92.64           H  
ATOM   1191  HA3 GLY A  75      -9.630  -5.788 -10.315  1.00 92.64           H  
ATOM   1192  C   GLY A  75      -8.504  -7.559 -10.643  1.00 92.64           C  
ATOM   1193  O   GLY A  75      -7.594  -7.671 -11.468  1.00 92.64           O  
ATOM   1194  N   MET A  76      -8.473  -8.161  -9.462  1.00 93.79           N  
ATOM   1195  H   MET A  76      -9.247  -8.021  -8.829  1.00 93.79           H  
ATOM   1196  CA  MET A  76      -7.371  -9.018  -9.063  1.00 93.79           C  
ATOM   1197  HA  MET A  76      -6.812  -9.291  -9.959  1.00 93.79           H  
ATOM   1198  C   MET A  76      -7.878 -10.303  -8.435  1.00 93.79           C  
ATOM   1199  CB  MET A  76      -6.413  -8.232  -8.170  1.00 93.79           C  
ATOM   1200  HB2 MET A  76      -6.872  -8.021  -7.204  1.00 93.79           H  
ATOM   1201  HB3 MET A  76      -6.217  -7.281  -8.665  1.00 93.79           H  
ATOM   1202  O   MET A  76      -8.604 -10.279  -7.437  1.00 93.79           O  
ATOM   1203  CG  MET A  76      -5.079  -8.956  -7.957  1.00 93.79           C  
ATOM   1204  HG2 MET A  76      -5.023  -9.827  -8.610  1.00 93.79           H  
ATOM   1205  HG3 MET A  76      -5.035  -9.310  -6.927  1.00 93.79           H  
ATOM   1206  SD  MET A  76      -3.629  -7.922  -8.294  1.00 93.79           S  
ATOM   1207  CE  MET A  76      -3.924  -6.553  -7.147  1.00 93.79           C  
ATOM   1208  HE1 MET A  76      -3.087  -5.859  -7.216  1.00 93.79           H  
ATOM   1209  HE2 MET A  76      -4.001  -6.934  -6.128  1.00 93.79           H  
ATOM   1210  HE3 MET A  76      -4.841  -6.027  -7.414  1.00 93.79           H  
ATOM   1211  N   LEU A  77      -7.467 -11.424  -9.023  1.00 94.89           N  
ATOM   1212  H   LEU A  77      -6.859 -11.339  -9.825  1.00 94.89           H  
ATOM   1213  CA  LEU A  77      -7.683 -12.746  -8.460  1.00 94.89           C  
ATOM   1214  HA  LEU A  77      -8.614 -12.724  -7.895  1.00 94.89           H  
ATOM   1215  C   LEU A  77      -6.545 -13.111  -7.518  1.00 94.89           C  
ATOM   1216  CB  LEU A  77      -7.810 -13.796  -9.564  1.00 94.89           C  
ATOM   1217  HB2 LEU A  77      -7.619 -14.787  -9.152  1.00 94.89           H  
ATOM   1218  HB3 LEU A  77      -7.035 -13.592 -10.303  1.00 94.89           H  
ATOM   1219  O   LEU A  77      -5.376 -12.894  -7.833  1.00 94.89           O  
ATOM   1220  CG  LEU A  77      -9.178 -13.802 -10.248  1.00 94.89           C  
ATOM   1221  HG  LEU A  77      -9.528 -12.781 -10.404  1.00 94.89           H  
ATOM   1222  CD1 LEU A  77      -9.050 -14.477 -11.601  1.00 94.89           C  
ATOM   1223 HD11 LEU A  77      -8.445 -13.862 -12.267  1.00 94.89           H  
ATOM   1224 HD12 LEU A  77      -8.606 -15.467 -11.497  1.00 94.89           H  
ATOM   1225 HD13 LEU A  77     -10.056 -14.571 -12.008  1.00 94.89           H  
ATOM   1226  CD2 LEU A  77     -10.211 -14.593  -9.444  1.00 94.89           C  
ATOM   1227 HD21 LEU A  77     -10.399 -14.095  -8.493  1.00 94.89           H  
ATOM   1228 HD22 LEU A  77      -9.859 -15.609  -9.266  1.00 94.89           H  
ATOM   1229 HD23 LEU A  77     -11.151 -14.631  -9.995  1.00 94.89           H  
ATOM   1230  N   VAL A  78      -6.900 -13.735  -6.404  1.00 95.47           N  
ATOM   1231  H   VAL A  78      -7.890 -13.849  -6.239  1.00 95.47           H  
ATOM   1232  CA  VAL A  78      -5.986 -14.329  -5.435  1.00 95.47           C  
ATOM   1233  HA  VAL A  78      -4.957 -14.122  -5.731  1.00 95.47           H  
ATOM   1234  C   VAL A  78      -6.206 -15.833  -5.440  1.00 95.47           C  
ATOM   1235  CB  VAL A  78      -6.209 -13.762  -4.024  1.00 95.47           C  
ATOM   1236  HB  VAL A  78      -7.134 -14.170  -3.615  1.00 95.47           H  
ATOM   1237  O   VAL A  78      -7.304 -16.312  -5.154  1.00 95.47           O  
ATOM   1238  CG1 VAL A  78      -5.079 -14.200  -3.101  1.00 95.47           C  
ATOM   1239 HG11 VAL A  78      -5.017 -15.288  -3.059  1.00 95.47           H  
ATOM   1240 HG12 VAL A  78      -5.283 -13.833  -2.095  1.00 95.47           H  
ATOM   1241 HG13 VAL A  78      -4.134 -13.792  -3.458  1.00 95.47           H  
ATOM   1242  CG2 VAL A  78      -6.319 -12.233  -3.992  1.00 95.47           C  
ATOM   1243 HG21 VAL A  78      -7.269 -11.925  -4.429  1.00 95.47           H  
ATOM   1244 HG22 VAL A  78      -6.282 -11.881  -2.961  1.00 95.47           H  
ATOM   1245 HG23 VAL A  78      -5.511 -11.770  -4.559  1.00 95.47           H  
ATOM   1246  N   LEU A  79      -5.160 -16.583  -5.769  1.00 95.61           N  
ATOM   1247  H   LEU A  79      -4.302 -16.117  -6.028  1.00 95.61           H  
ATOM   1248  CA  LEU A  79      -5.182 -18.038  -5.821  1.00 95.61           C  
ATOM   1249  HA  LEU A  79      -6.193 -18.399  -5.634  1.00 95.61           H  
ATOM   1250  C   LEU A  79      -4.281 -18.585  -4.720  1.00 95.61           C  
ATOM   1251  CB  LEU A  79      -4.751 -18.536  -7.214  1.00 95.61           C  
ATOM   1252  HB2 LEU A  79      -4.918 -19.612  -7.259  1.00 95.61           H  
ATOM   1253  HB3 LEU A  79      -3.681 -18.357  -7.324  1.00 95.61           H  
ATOM   1254  O   LEU A  79      -3.061 -18.388  -4.743  1.00 95.61           O  
ATOM   1255  CG  LEU A  79      -5.461 -17.869  -8.406  1.00 95.61           C  
ATOM   1256  HG  LEU A  79      -5.252 -16.800  -8.405  1.00 95.61           H  
ATOM   1257  CD1 LEU A  79      -4.936 -18.453  -9.718  1.00 95.61           C  
ATOM   1258 HD11 LEU A  79      -5.418 -17.951 -10.557  1.00 95.61           H  
ATOM   1259 HD12 LEU A  79      -3.860 -18.287  -9.787  1.00 95.61           H  
ATOM   1260 HD13 LEU A  79      -5.143 -19.522  -9.767  1.00 95.61           H  
ATOM   1261  CD2 LEU A  79      -6.971 -18.075  -8.366  1.00 95.61           C  
ATOM   1262 HD21 LEU A  79      -7.433 -17.463  -9.141  1.00 95.61           H  
ATOM   1263 HD22 LEU A  79      -7.214 -19.126  -8.522  1.00 95.61           H  
ATOM   1264 HD23 LEU A  79      -7.367 -17.743  -7.406  1.00 95.61           H  
ATOM   1265  N   LYS A  80      -4.874 -19.327  -3.780  1.00 95.21           N  
ATOM   1266  H   LYS A  80      -5.880 -19.415  -3.807  1.00 95.21           H  
ATOM   1267  CA  LYS A  80      -4.106 -20.135  -2.829  1.00 95.21           C  
ATOM   1268  HA  LYS A  80      -3.473 -19.465  -2.248  1.00 95.21           H  
ATOM   1269  C   LYS A  80      -3.211 -21.105  -3.602  1.00 95.21           C  
ATOM   1270  CB  LYS A  80      -5.060 -20.876  -1.879  1.00 95.21           C  
ATOM   1271  HB2 LYS A  80      -5.761 -20.159  -1.453  1.00 95.21           H  
ATOM   1272  HB3 LYS A  80      -5.625 -21.616  -2.447  1.00 95.21           H  
ATOM   1273  O   LYS A  80      -3.618 -21.643  -4.633  1.00 95.21           O  
ATOM   1274  CG  LYS A  80      -4.317 -21.585  -0.734  1.00 95.21           C  
ATOM   1275  HG2 LYS A  80      -3.632 -22.332  -1.135  1.00 95.21           H  
ATOM   1276  HG3 LYS A  80      -3.735 -20.848  -0.181  1.00 95.21           H  
ATOM   1277  CD  LYS A  80      -5.291 -22.283   0.224  1.00 95.21           C  
ATOM   1278  HD2 LYS A  80      -5.797 -23.102  -0.288  1.00 95.21           H  
ATOM   1279  HD3 LYS A  80      -6.046 -21.563   0.538  1.00 95.21           H  
ATOM   1280  CE  LYS A  80      -4.580 -22.800   1.481  1.00 95.21           C  
ATOM   1281  HE2 LYS A  80      -3.952 -21.999   1.872  1.00 95.21           H  
ATOM   1282  HE3 LYS A  80      -5.326 -23.003   2.250  1.00 95.21           H  
ATOM   1283  NZ  LYS A  80      -3.760 -24.015   1.251  1.00 95.21           N  
ATOM   1284  HZ1 LYS A  80      -3.249 -24.213   2.100  1.00 95.21           H  
ATOM   1285  HZ2 LYS A  80      -4.334 -24.818   1.036  1.00 95.21           H  
ATOM   1286  HZ3 LYS A  80      -3.087 -23.866   0.512  1.00 95.21           H  
ATOM   1287  N   LYS A  81      -2.007 -21.359  -3.099  1.00 94.61           N  
ATOM   1288  H   LYS A  81      -1.736 -20.899  -2.242  1.00 94.61           H  
ATOM   1289  CA  LYS A  81      -1.136 -22.388  -3.674  1.00 94.61           C  
ATOM   1290  HA  LYS A  81      -1.072 -22.217  -4.748  1.00 94.61           H  
ATOM   1291  C   LYS A  81      -1.694 -23.800  -3.488  1.00 94.61           C  
ATOM   1292  CB  LYS A  81       0.276 -22.256  -3.102  1.00 94.61           C  
ATOM   1293  HB2 LYS A  81       0.601 -21.221  -3.208  1.00 94.61           H  
ATOM   1294  HB3 LYS A  81       0.947 -22.890  -3.681  1.00 94.61           H  
ATOM   1295  O   LYS A  81      -2.607 -24.033  -2.697  1.00 94.61           O  
ATOM   1296  CG  LYS A  81       0.384 -22.618  -1.620  1.00 94.61           C  
ATOM   1297  HG2 LYS A  81       0.010 -23.626  -1.441  1.00 94.61           H  
ATOM   1298  HG3 LYS A  81      -0.203 -21.923  -1.020  1.00 94.61           H  
ATOM   1299  CD  LYS A  81       1.853 -22.525  -1.210  1.00 94.61           C  
ATOM   1300  HD2 LYS A  81       2.492 -22.992  -1.960  1.00 94.61           H  
ATOM   1301  HD3 LYS A  81       2.128 -21.475  -1.116  1.00 94.61           H  
ATOM   1302  CE  LYS A  81       2.069 -23.248   0.110  1.00 94.61           C  
ATOM   1303  HE2 LYS A  81       1.266 -23.023   0.811  1.00 94.61           H  
ATOM   1304  HE3 LYS A  81       2.063 -24.325  -0.063  1.00 94.61           H  
ATOM   1305  NZ  LYS A  81       3.360 -22.844   0.676  1.00 94.61           N  
ATOM   1306  HZ1 LYS A  81       4.117 -23.168   0.091  1.00 94.61           H  
ATOM   1307  HZ2 LYS A  81       3.494 -23.287   1.574  1.00 94.61           H  
ATOM   1308  HZ3 LYS A  81       3.434 -21.843   0.792  1.00 94.61           H  
ATOM   1309  N   GLU A  82      -1.076 -24.742  -4.189  1.00 90.74           N  
ATOM   1310  H   GLU A  82      -0.396 -24.430  -4.867  1.00 90.74           H  
ATOM   1311  CA  GLU A  82      -1.320 -26.181  -4.102  1.00 90.74           C  
ATOM   1312  HA  GLU A  82      -0.688 -26.632  -4.867  1.00 90.74           H  
ATOM   1313  C   GLU A  82      -2.746 -26.610  -4.453  1.00 90.74           C  
ATOM   1314  CB  GLU A  82      -0.851 -26.755  -2.767  1.00 90.74           C  
ATOM   1315  HB2 GLU A  82      -1.460 -26.347  -1.960  1.00 90.74           H  
ATOM   1316  HB3 GLU A  82      -0.985 -27.836  -2.795  1.00 90.74           H  
ATOM   1317  O   GLU A  82      -3.286 -27.568  -3.903  1.00 90.74           O  
ATOM   1318  CG  GLU A  82       0.625 -26.477  -2.498  1.00 90.74           C  
ATOM   1319  HG2 GLU A  82       0.797 -25.416  -2.319  1.00 90.74           H  
ATOM   1320  HG3 GLU A  82       1.215 -26.765  -3.368  1.00 90.74           H  
ATOM   1321  CD  GLU A  82       1.058 -27.282  -1.286  1.00 90.74           C  
ATOM   1322  OE1 GLU A  82       2.091 -27.968  -1.418  1.00 90.74           O  
ATOM   1323  OE2 GLU A  82       0.336 -27.248  -0.271  1.00 90.74           O  
ATOM   1324  N   GLN A  83      -3.346 -25.936  -5.429  1.00 91.38           N  
ATOM   1325  H   GLN A  83      -2.845 -25.170  -5.856  1.00 91.38           H  
ATOM   1326  CA  GLN A  83      -4.625 -26.330  -6.007  1.00 91.38           C  
ATOM   1327  HA  GLN A  83      -4.927 -27.289  -5.584  1.00 91.38           H  
ATOM   1328  C   GLN A  83      -4.505 -26.545  -7.512  1.00 91.38           C  
ATOM   1329  CB  GLN A  83      -5.721 -25.324  -5.630  1.00 91.38           C  
ATOM   1330  HB2 GLN A  83      -6.687 -25.730  -5.931  1.00 91.38           H  
ATOM   1331  HB3 GLN A  83      -5.731 -25.195  -4.548  1.00 91.38           H  
ATOM   1332  O   GLN A  83      -3.553 -26.101  -8.155  1.00 91.38           O  
ATOM   1333  CG  GLN A  83      -5.528 -23.959  -6.298  1.00 91.38           C  
ATOM   1334  HG2 GLN A  83      -5.521 -24.068  -7.383  1.00 91.38           H  
ATOM   1335  HG3 GLN A  83      -4.565 -23.548  -5.996  1.00 91.38           H  
ATOM   1336  CD  GLN A  83      -6.638 -22.987  -5.926  1.00 91.38           C  
ATOM   1337  NE2 GLN A  83      -6.288 -21.838  -5.404  1.00 91.38           N  
ATOM   1338 HE21 GLN A  83      -5.311 -21.647  -5.234  1.00 91.38           H  
ATOM   1339 HE22 GLN A  83      -7.011 -21.188  -5.128  1.00 91.38           H  
ATOM   1340  OE1 GLN A  83      -7.820 -23.259  -6.078  1.00 91.38           O  
ATOM   1341  N   VAL A  84      -5.493 -27.234  -8.068  1.00 90.92           N  
ATOM   1342  H   VAL A  84      -6.276 -27.507  -7.492  1.00 90.92           H  
ATOM   1343  CA  VAL A  84      -5.648 -27.407  -9.508  1.00 90.92           C  
ATOM   1344  HA  VAL A  84      -4.775 -27.008 -10.023  1.00 90.92           H  
ATOM   1345  C   VAL A  84      -6.865 -26.604  -9.942  1.00 90.92           C  
ATOM   1346  CB  VAL A  84      -5.761 -28.895  -9.868  1.00 90.92           C  
ATOM   1347  HB  VAL A  84      -6.602 -29.342  -9.339  1.00 90.92           H  
ATOM   1348  O   VAL A  84      -7.934 -26.744  -9.350  1.00 90.92           O  
ATOM   1349  CG1 VAL A  84      -5.963 -29.068 -11.366  1.00 90.92           C  
ATOM   1350 HG11 VAL A  84      -6.917 -28.632 -11.665  1.00 90.92           H  
ATOM   1351 HG12 VAL A  84      -5.146 -28.576 -11.894  1.00 90.92           H  
ATOM   1352 HG13 VAL A  84      -5.981 -30.128 -11.619  1.00 90.92           H  
ATOM   1353  CG2 VAL A  84      -4.477 -29.651  -9.497  1.00 90.92           C  
ATOM   1354 HG21 VAL A  84      -3.626 -29.222 -10.027  1.00 90.92           H  
ATOM   1355 HG22 VAL A  84      -4.577 -30.701  -9.771  1.00 90.92           H  
ATOM   1356 HG23 VAL A  84      -4.303 -29.594  -8.422  1.00 90.92           H  
ATOM   1357  N   VAL A  85      -6.692 -25.768 -10.961  1.00 93.87           N  
ATOM   1358  H   VAL A  85      -5.778 -25.707 -11.386  1.00 93.87           H  
ATOM   1359  CA  VAL A  85      -7.741 -24.906 -11.502  1.00 93.87           C  
ATOM   1360  HA  VAL A  85      -8.673 -25.162 -10.997  1.00 93.87           H  
ATOM   1361  C   VAL A  85      -7.961 -25.168 -12.987  1.00 93.87           C  
ATOM   1362  CB  VAL A  85      -7.484 -23.409 -11.223  1.00 93.87           C  
ATOM   1363  HB  VAL A  85      -8.326 -22.842 -11.621  1.00 93.87           H  
ATOM   1364  O   VAL A  85      -7.042 -25.529 -13.726  1.00 93.87           O  
ATOM   1365  CG1 VAL A  85      -7.399 -23.126  -9.721  1.00 93.87           C  
ATOM   1366 HG11 VAL A  85      -6.497 -23.578  -9.309  1.00 93.87           H  
ATOM   1367 HG12 VAL A  85      -8.273 -23.543  -9.219  1.00 93.87           H  
ATOM   1368 HG13 VAL A  85      -7.375 -22.051  -9.546  1.00 93.87           H  
ATOM   1369  CG2 VAL A  85      -6.202 -22.885 -11.880  1.00 93.87           C  
ATOM   1370 HG21 VAL A  85      -6.289 -22.957 -12.965  1.00 93.87           H  
ATOM   1371 HG22 VAL A  85      -6.044 -21.839 -11.618  1.00 93.87           H  
ATOM   1372 HG23 VAL A  85      -5.338 -23.459 -11.547  1.00 93.87           H  
ATOM   1373  N   ASN A  86      -9.190 -24.963 -13.440  1.00 92.64           N  
ATOM   1374  H   ASN A  86      -9.888 -24.677 -12.769  1.00 92.64           H  
ATOM   1375  CA  ASN A  86      -9.519 -24.829 -14.849  1.00 92.64           C  
ATOM   1376  HA  ASN A  86      -8.670 -25.151 -15.452  1.00 92.64           H  
ATOM   1377  C   ASN A  86      -9.782 -23.355 -15.128  1.00 92.64           C  
ATOM   1378  CB  ASN A  86     -10.726 -25.699 -15.217  1.00 92.64           C  
ATOM   1379  HB2 ASN A  86     -10.835 -25.720 -16.302  1.00 92.64           H  
ATOM   1380  HB3 ASN A  86     -11.629 -25.254 -14.799  1.00 92.64           H  
ATOM   1381  O   ASN A  86     -10.551 -22.720 -14.407  1.00 92.64           O  
ATOM   1382  CG  ASN A  86     -10.597 -27.120 -14.715  1.00 92.64           C  
ATOM   1383  ND2 ASN A  86     -11.508 -27.554 -13.878  1.00 92.64           N  
ATOM   1384 HD21 ASN A  86     -11.356 -28.456 -13.449  1.00 92.64           H  
ATOM   1385 HD22 ASN A  86     -12.191 -26.910 -13.505  1.00 92.64           H  
ATOM   1386  OD1 ASN A  86      -9.692 -27.853 -15.086  1.00 92.64           O  
ATOM   1387  N   VAL A  87      -9.162 -22.831 -16.175  1.00 91.09           N  
ATOM   1388  H   VAL A  87      -8.602 -23.438 -16.757  1.00 91.09           H  
ATOM   1389  CA  VAL A  87      -9.266 -21.431 -16.571  1.00 91.09           C  
ATOM   1390  HA  VAL A  87      -9.923 -20.901 -15.882  1.00 91.09           H  
ATOM   1391  C   VAL A  87      -9.872 -21.375 -17.957  1.00 91.09           C  
ATOM   1392  CB  VAL A  87      -7.899 -20.731 -16.539  1.00 91.09           C  
ATOM   1393  HB  VAL A  87      -7.242 -21.182 -17.282  1.00 91.09           H  
ATOM   1394  O   VAL A  87      -9.419 -22.067 -18.869  1.00 91.09           O  
ATOM   1395  CG1 VAL A  87      -8.060 -19.244 -16.851  1.00 91.09           C  
ATOM   1396 HG11 VAL A  87      -7.093 -18.746 -16.778  1.00 91.09           H  
ATOM   1397 HG12 VAL A  87      -8.755 -18.777 -16.154  1.00 91.09           H  
ATOM   1398 HG13 VAL A  87      -8.434 -19.121 -17.868  1.00 91.09           H  
ATOM   1399  CG2 VAL A  87      -7.228 -20.847 -15.167  1.00 91.09           C  
ATOM   1400 HG21 VAL A  87      -6.270 -20.327 -15.180  1.00 91.09           H  
ATOM   1401 HG22 VAL A  87      -7.866 -20.394 -14.408  1.00 91.09           H  
ATOM   1402 HG23 VAL A  87      -7.047 -21.893 -14.920  1.00 91.09           H  
ATOM   1403  N   THR A  88     -10.892 -20.549 -18.110  1.00 89.18           N  
ATOM   1404  H   THR A  88     -11.199 -20.012 -17.312  1.00 89.18           H  
ATOM   1405  CA  THR A  88     -11.497 -20.230 -19.389  1.00 89.18           C  
ATOM   1406  HA  THR A  88     -10.963 -20.806 -20.146  1.00 89.18           H  
ATOM   1407  C   THR A  88     -11.316 -18.749 -19.662  1.00 89.18           C  
ATOM   1408  CB  THR A  88     -12.962 -20.651 -19.416  1.00 89.18           C  
ATOM   1409  HB  THR A  88     -13.477 -20.172 -18.583  1.00 89.18           H  
ATOM   1410  O   THR A  88     -11.717 -17.938 -18.836  1.00 89.18           O  
ATOM   1411  CG2 THR A  88     -13.706 -20.311 -20.691  1.00 89.18           C  
ATOM   1412 HG21 THR A  88     -13.638 -19.244 -20.904  1.00 89.18           H  
ATOM   1413 HG22 THR A  88     -14.747 -20.570 -20.501  1.00 89.18           H  
ATOM   1414 HG23 THR A  88     -13.317 -20.887 -21.531  1.00 89.18           H  
ATOM   1415  OG1 THR A  88     -13.045 -22.053 -19.261  1.00 89.18           O  
ATOM   1416  HG1 THR A  88     -12.902 -22.211 -18.325  1.00 89.18           H  
ATOM   1417  N   LEU A  89     -10.695 -18.410 -20.786  1.00 86.30           N  
ATOM   1418  H   LEU A  89     -10.512 -19.137 -21.463  1.00 86.30           H  
ATOM   1419  CA  LEU A  89     -10.455 -17.032 -21.212  1.00 86.30           C  
ATOM   1420  HA  LEU A  89     -10.745 -16.342 -20.420  1.00 86.30           H  
ATOM   1421  C   LEU A  89     -11.334 -16.744 -22.426  1.00 86.30           C  
ATOM   1422  CB  LEU A  89      -8.964 -16.791 -21.532  1.00 86.30           C  
ATOM   1423  HB2 LEU A  89      -8.733 -17.239 -22.499  1.00 86.30           H  
ATOM   1424  HB3 LEU A  89      -8.811 -15.718 -21.652  1.00 86.30           H  
ATOM   1425  O   LEU A  89     -11.498 -17.612 -23.284  1.00 86.30           O  
ATOM   1426  CG  LEU A  89      -7.960 -17.336 -20.502  1.00 86.30           C  
ATOM   1427  HG  LEU A  89      -8.102 -18.412 -20.393  1.00 86.30           H  
ATOM   1428  CD1 LEU A  89      -6.524 -17.115 -20.969  1.00 86.30           C  
ATOM   1429 HD11 LEU A  89      -5.821 -17.507 -20.234  1.00 86.30           H  
ATOM   1430 HD12 LEU A  89      -6.363 -17.621 -21.922  1.00 86.30           H  
ATOM   1431 HD13 LEU A  89      -6.339 -16.051 -21.114  1.00 86.30           H  
ATOM   1432  CD2 LEU A  89      -8.111 -16.691 -19.133  1.00 86.30           C  
ATOM   1433 HD21 LEU A  89      -7.887 -15.627 -19.198  1.00 86.30           H  
ATOM   1434 HD22 LEU A  89      -7.389 -17.128 -18.443  1.00 86.30           H  
ATOM   1435 HD23 LEU A  89      -9.122 -16.834 -18.752  1.00 86.30           H  
ATOM   1436  N   GLU A  90     -11.897 -15.551 -22.498  1.00 86.40           N  
ATOM   1437  H   GLU A  90     -11.761 -14.898 -21.740  1.00 86.40           H  
ATOM   1438  CA  GLU A  90     -12.692 -15.078 -23.625  1.00 86.40           C  
ATOM   1439  HA  GLU A  90     -12.468 -15.665 -24.516  1.00 86.40           H  
ATOM   1440  C   GLU A  90     -12.287 -13.627 -23.901  1.00 86.40           C  
ATOM   1441  CB  GLU A  90     -14.189 -15.256 -23.290  1.00 86.40           C  
ATOM   1442  HB2 GLU A  90     -14.395 -16.320 -23.180  1.00 86.40           H  
ATOM   1443  HB3 GLU A  90     -14.385 -14.783 -22.328  1.00 86.40           H  
ATOM   1444  O   GLU A  90     -12.385 -12.768 -23.028  1.00 86.40           O  
ATOM   1445  CG  GLU A  90     -15.151 -14.679 -24.341  1.00 86.40           C  
ATOM   1446  HG2 GLU A  90     -14.831 -13.661 -24.563  1.00 86.40           H  
ATOM   1447  HG3 GLU A  90     -15.069 -15.280 -25.247  1.00 86.40           H  
ATOM   1448  CD  GLU A  90     -16.631 -14.610 -23.899  1.00 86.40           C  
ATOM   1449  OE1 GLU A  90     -17.428 -13.880 -24.544  1.00 86.40           O  
ATOM   1450  OE2 GLU A  90     -16.999 -15.246 -22.888  1.00 86.40           O  
ATOM   1451  N   GLU A  91     -11.812 -13.350 -25.111  1.00 83.30           N  
ATOM   1452  H   GLU A  91     -11.676 -14.096 -25.777  1.00 83.30           H  
ATOM   1453  CA  GLU A  91     -11.479 -11.984 -25.530  1.00 83.30           C  
ATOM   1454  HA  GLU A  91     -10.751 -11.554 -24.842  1.00 83.30           H  
ATOM   1455  C   GLU A  91     -12.726 -11.092 -25.537  1.00 83.30           C  
ATOM   1456  CB  GLU A  91     -10.878 -12.016 -26.939  1.00 83.30           C  
ATOM   1457  HB2 GLU A  91     -11.546 -12.595 -27.577  1.00 83.30           H  
ATOM   1458  HB3 GLU A  91     -10.831 -10.998 -27.327  1.00 83.30           H  
ATOM   1459  O   GLU A  91     -13.813 -11.525 -25.893  1.00 83.30           O  
ATOM   1460  CG  GLU A  91      -9.464 -12.617 -26.985  1.00 83.30           C  
ATOM   1461  HG2 GLU A  91      -9.449 -13.546 -26.415  1.00 83.30           H  
ATOM   1462  HG3 GLU A  91      -8.775 -11.912 -26.519  1.00 83.30           H  
ATOM   1463  CD  GLU A  91      -8.997 -12.905 -28.420  1.00 83.30           C  
ATOM   1464  OE1 GLU A  91      -7.991 -13.631 -28.569  1.00 83.30           O  
ATOM   1465  OE2 GLU A  91      -9.703 -12.487 -29.372  1.00 83.30           O  
ATOM   1466  N   VAL A  92     -12.605  -9.806 -25.229  1.00 84.22           N  
ATOM   1467  H   VAL A  92     -11.697  -9.453 -24.960  1.00 84.22           H  
ATOM   1468  CA  VAL A  92     -13.706  -8.851 -25.435  1.00 84.22           C  
ATOM   1469  HA  VAL A  92     -14.556  -9.352 -25.899  1.00 84.22           H  
ATOM   1470  C   VAL A  92     -13.227  -7.799 -26.413  1.00 84.22           C  
ATOM   1471  CB  VAL A  92     -14.222  -8.267 -24.113  1.00 84.22           C  
ATOM   1472  HB  VAL A  92     -13.398  -7.811 -23.563  1.00 84.22           H  
ATOM   1473  O   VAL A  92     -12.207  -7.160 -26.190  1.00 84.22           O  
ATOM   1474  CG1 VAL A  92     -15.309  -7.209 -24.354  1.00 84.22           C  
ATOM   1475 HG11 VAL A  92     -14.883  -6.349 -24.870  1.00 84.22           H  
ATOM   1476 HG12 VAL A  92     -16.122  -7.627 -24.948  1.00 84.22           H  
ATOM   1477 HG13 VAL A  92     -15.701  -6.865 -23.397  1.00 84.22           H  
ATOM   1478  CG2 VAL A  92     -14.858  -9.367 -23.254  1.00 84.22           C  
ATOM   1479 HG21 VAL A  92     -14.138 -10.165 -23.070  1.00 84.22           H  
ATOM   1480 HG22 VAL A  92     -15.163  -8.945 -22.297  1.00 84.22           H  
ATOM   1481 HG23 VAL A  92     -15.718  -9.797 -23.766  1.00 84.22           H  
ATOM   1482  N   ASN A  93     -13.946  -7.637 -27.526  1.00 80.74           N  
ATOM   1483  H   ASN A  93     -14.802  -8.163 -27.623  1.00 80.74           H  
ATOM   1484  CA  ASN A  93     -13.531  -6.772 -28.639  1.00 80.74           C  
ATOM   1485  HA  ASN A  93     -14.211  -6.966 -29.469  1.00 80.74           H  
ATOM   1486  C   ASN A  93     -12.123  -7.100 -29.181  1.00 80.74           C  
ATOM   1487  CB  ASN A  93     -13.709  -5.293 -28.246  1.00 80.74           C  
ATOM   1488  HB2 ASN A  93     -13.015  -5.047 -27.443  1.00 80.74           H  
ATOM   1489  HB3 ASN A  93     -13.463  -4.659 -29.098  1.00 80.74           H  
ATOM   1490  O   ASN A  93     -11.411  -6.203 -29.618  1.00 80.74           O  
ATOM   1491  CG  ASN A  93     -15.122  -4.962 -27.818  1.00 80.74           C  
ATOM   1492  ND2 ASN A  93     -15.281  -4.073 -26.867  1.00 80.74           N  
ATOM   1493 HD21 ASN A  93     -16.229  -3.878 -26.577  1.00 80.74           H  
ATOM   1494 HD22 ASN A  93     -14.472  -3.657 -26.429  1.00 80.74           H  
ATOM   1495  OD1 ASN A  93     -16.098  -5.495 -28.323  1.00 80.74           O  
ATOM   1496  N   GLY A  94     -11.729  -8.379 -29.150  1.00 76.76           N  
ATOM   1497  H   GLY A  94     -12.336  -9.069 -28.731  1.00 76.76           H  
ATOM   1498  CA  GLY A  94     -10.411  -8.832 -29.608  1.00 76.76           C  
ATOM   1499  HA2 GLY A  94     -10.185  -8.382 -30.575  1.00 76.76           H  
ATOM   1500  HA3 GLY A  94     -10.426  -9.915 -29.728  1.00 76.76           H  
ATOM   1501  C   GLY A  94      -9.261  -8.496 -28.657  1.00 76.76           C  
ATOM   1502  O   GLY A  94      -8.113  -8.526 -29.082  1.00 76.76           O  
ATOM   1503  N   HIS A  95      -9.562  -8.151 -27.401  1.00 81.23           N  
ATOM   1504  H   HIS A  95     -10.531  -8.072 -27.126  1.00 81.23           H  
ATOM   1505  CA  HIS A  95      -8.564  -7.869 -26.377  1.00 81.23           C  
ATOM   1506  HA  HIS A  95      -7.568  -8.038 -26.787  1.00 81.23           H  
ATOM   1507  C   HIS A  95      -8.714  -8.804 -25.178  1.00 81.23           C  
ATOM   1508  CB  HIS A  95      -8.652  -6.396 -25.959  1.00 81.23           C  
ATOM   1509  HB2 HIS A  95      -8.056  -6.251 -25.058  1.00 81.23           H  
ATOM   1510  HB3 HIS A  95      -9.684  -6.140 -25.721  1.00 81.23           H  
ATOM   1511  O   HIS A  95      -9.821  -9.017 -24.665  1.00 81.23           O  
ATOM   1512  CG  HIS A  95      -8.122  -5.465 -27.017  1.00 81.23           C  
ATOM   1513  CD2 HIS A  95      -8.839  -4.612 -27.812  1.00 81.23           C  
ATOM   1514  HD2 HIS A  95      -9.912  -4.487 -27.796  1.00 81.23           H  
ATOM   1515  ND1 HIS A  95      -6.803  -5.352 -27.387  1.00 81.23           N  
ATOM   1516  HD1 HIS A  95      -6.049  -5.942 -27.065  1.00 81.23           H  
ATOM   1517  CE1 HIS A  95      -6.725  -4.442 -28.369  1.00 81.23           C  
ATOM   1518  HE1 HIS A  95      -5.816  -4.168 -28.884  1.00 81.23           H  
ATOM   1519  NE2 HIS A  95      -7.940  -3.946 -28.655  1.00 81.23           N  
ATOM   1520  N   MET A  96      -7.577  -9.325 -24.727  1.00 82.81           N  
ATOM   1521  H   MET A  96      -6.731  -9.201 -25.264  1.00 82.81           H  
ATOM   1522  CA  MET A  96      -7.418 -10.039 -23.472  1.00 82.81           C  
ATOM   1523  HA  MET A  96      -8.262  -9.825 -22.816  1.00 82.81           H  
ATOM   1524  C   MET A  96      -6.131  -9.540 -22.814  1.00 82.81           C  
ATOM   1525  CB  MET A  96      -7.374 -11.543 -23.768  1.00 82.81           C  
ATOM   1526  HB2 MET A  96      -6.498 -11.772 -24.375  1.00 82.81           H  
ATOM   1527  HB3 MET A  96      -8.265 -11.831 -24.326  1.00 82.81           H  
ATOM   1528  O   MET A  96      -5.042  -9.712 -23.341  1.00 82.81           O  
ATOM   1529  CG  MET A  96      -7.325 -12.375 -22.493  1.00 82.81           C  
ATOM   1530  HG2 MET A  96      -6.530 -11.999 -21.850  1.00 82.81           H  
ATOM   1531  HG3 MET A  96      -7.078 -13.400 -22.771  1.00 82.81           H  
ATOM   1532  SD  MET A  96      -8.891 -12.395 -21.583  1.00 82.81           S  
ATOM   1533  CE  MET A  96      -8.327 -13.329 -20.162  1.00 82.81           C  
ATOM   1534  HE1 MET A  96      -9.185 -13.775 -19.659  1.00 82.81           H  
ATOM   1535  HE2 MET A  96      -7.798 -12.664 -19.480  1.00 82.81           H  
ATOM   1536  HE3 MET A  96      -7.634 -14.092 -20.516  1.00 82.81           H  
ATOM   1537  N   ASP A  97      -6.236  -8.900 -21.652  1.00 85.93           N  
ATOM   1538  H   ASP A  97      -7.146  -8.830 -21.220  1.00 85.93           H  
ATOM   1539  CA  ASP A  97      -5.059  -8.379 -20.950  1.00 85.93           C  
ATOM   1540  HA  ASP A  97      -4.153  -8.809 -21.375  1.00 85.93           H  
ATOM   1541  C   ASP A  97      -5.114  -8.803 -19.492  1.00 85.93           C  
ATOM   1542  CB  ASP A  97      -4.929  -6.859 -21.124  1.00 85.93           C  
ATOM   1543  HB2 ASP A  97      -4.840  -6.633 -22.186  1.00 85.93           H  
ATOM   1544  HB3 ASP A  97      -5.839  -6.386 -20.754  1.00 85.93           H  
ATOM   1545  O   ASP A  97      -6.019  -8.429 -18.738  1.00 85.93           O  
ATOM   1546  CG  ASP A  97      -3.727  -6.244 -20.385  1.00 85.93           C  
ATOM   1547  OD1 ASP A  97      -2.872  -6.977 -19.837  1.00 85.93           O  
ATOM   1548  OD2 ASP A  97      -3.724  -5.003 -20.250  1.00 85.93           O  
ATOM   1549  N   PHE A  98      -4.136  -9.611 -19.108  1.00 88.25           N  
ATOM   1550  H   PHE A  98      -3.398  -9.811 -19.768  1.00 88.25           H  
ATOM   1551  CA  PHE A  98      -3.916 -10.002 -17.734  1.00 88.25           C  
ATOM   1552  HA  PHE A  98      -4.182  -9.151 -17.107  1.00 88.25           H  
ATOM   1553  C   PHE A  98      -2.450 -10.324 -17.496  1.00 88.25           C  
ATOM   1554  CB  PHE A  98      -4.801 -11.198 -17.361  1.00 88.25           C  
ATOM   1555  HB2 PHE A  98      -4.763 -11.341 -16.281  1.00 88.25           H  
ATOM   1556  HB3 PHE A  98      -5.830 -10.951 -17.623  1.00 88.25           H  
ATOM   1557  O   PHE A  98      -1.713 -10.747 -18.385  1.00 88.25           O  
ATOM   1558  CG  PHE A  98      -4.433 -12.501 -18.045  1.00 88.25           C  
ATOM   1559  CD1 PHE A  98      -4.880 -12.752 -19.354  1.00 88.25           C  
ATOM   1560  HD1 PHE A  98      -5.469 -12.010 -19.872  1.00 88.25           H  
ATOM   1561  CD2 PHE A  98      -3.621 -13.446 -17.391  1.00 88.25           C  
ATOM   1562  HD2 PHE A  98      -3.257 -13.241 -16.395  1.00 88.25           H  
ATOM   1563  CE1 PHE A  98      -4.524 -13.943 -20.008  1.00 88.25           C  
ATOM   1564  HE1 PHE A  98      -4.839 -14.107 -21.028  1.00 88.25           H  
ATOM   1565  CE2 PHE A  98      -3.272 -14.644 -18.042  1.00 88.25           C  
ATOM   1566  HE2 PHE A  98      -2.649 -15.370 -17.540  1.00 88.25           H  
ATOM   1567  CZ  PHE A  98      -3.724 -14.893 -19.350  1.00 88.25           C  
ATOM   1568  HZ  PHE A  98      -3.446 -15.801 -19.865  1.00 88.25           H  
ATOM   1569  N   ASP A  99      -2.047 -10.204 -16.241  1.00 88.99           N  
ATOM   1570  H   ASP A  99      -2.705  -9.855 -15.559  1.00 88.99           H  
ATOM   1571  CA  ASP A  99      -0.725 -10.590 -15.801  1.00 88.99           C  
ATOM   1572  HA  ASP A  99      -0.277 -11.231 -16.561  1.00 88.99           H  
ATOM   1573  C   ASP A  99      -0.752 -11.421 -14.535  1.00 88.99           C  
ATOM   1574  CB  ASP A  99       0.146  -9.354 -15.626  1.00 88.99           C  
ATOM   1575  HB2 ASP A  99      -0.455  -8.470 -15.416  1.00 88.99           H  
ATOM   1576  HB3 ASP A  99       0.816  -9.531 -14.785  1.00 88.99           H  
ATOM   1577  O   ASP A  99      -1.698 -11.389 -13.753  1.00 88.99           O  
ATOM   1578  CG  ASP A  99       1.046  -9.153 -16.824  1.00 88.99           C  
ATOM   1579  OD1 ASP A  99       1.772 -10.126 -17.146  1.00 88.99           O  
ATOM   1580  OD2 ASP A  99       1.325  -7.998 -17.185  1.00 88.99           O  
ATOM   1581  N   ILE A 100       0.325 -12.175 -14.338  1.00 91.26           N  
ATOM   1582  H   ILE A 100       1.102 -12.048 -14.970  1.00 91.26           H  
ATOM   1583  CA  ILE A 100       0.460 -13.142 -13.253  1.00 91.26           C  
ATOM   1584  HA  ILE A 100      -0.424 -13.092 -12.617  1.00 91.26           H  
ATOM   1585  C   ILE A 100       1.673 -12.774 -12.404  1.00 91.26           C  
ATOM   1586  CB  ILE A 100       0.551 -14.579 -13.810  1.00 91.26           C  
ATOM   1587  HB  ILE A 100       1.461 -14.664 -14.405  1.00 91.26           H  
ATOM   1588  O   ILE A 100       2.775 -12.605 -12.932  1.00 91.26           O  
ATOM   1589  CG1 ILE A 100      -0.660 -14.911 -14.719  1.00 91.26           C  
ATOM   1590 HG12 ILE A 100      -0.686 -14.215 -15.557  1.00 91.26           H  
ATOM   1591 HG13 ILE A 100      -1.584 -14.790 -14.154  1.00 91.26           H  
ATOM   1592  CG2 ILE A 100       0.639 -15.578 -12.645  1.00 91.26           C  
ATOM   1593 HG21 ILE A 100       1.479 -15.350 -11.989  1.00 91.26           H  
ATOM   1594 HG22 ILE A 100       0.792 -16.594 -13.009  1.00 91.26           H  
ATOM   1595 HG23 ILE A 100      -0.289 -15.534 -12.075  1.00 91.26           H  
ATOM   1596  CD1 ILE A 100      -0.625 -16.324 -15.315  1.00 91.26           C  
ATOM   1597 HD11 ILE A 100      -1.432 -16.436 -16.039  1.00 91.26           H  
ATOM   1598 HD12 ILE A 100       0.329 -16.497 -15.814  1.00 91.26           H  
ATOM   1599 HD13 ILE A 100      -0.773 -17.072 -14.536  1.00 91.26           H  
ATOM   1600  N   LEU A 101       1.470 -12.714 -11.090  1.00 94.16           N  
ATOM   1601  H   LEU A 101       0.525 -12.840 -10.757  1.00 94.16           H  
ATOM   1602  CA  LEU A 101       2.505 -12.527 -10.085  1.00 94.16           C  
ATOM   1603  HA  LEU A 101       3.478 -12.513 -10.577  1.00 94.16           H  
ATOM   1604  C   LEU A 101       2.478 -13.703  -9.104  1.00 94.16           C  
ATOM   1605  CB  LEU A 101       2.300 -11.163  -9.409  1.00 94.16           C  
ATOM   1606  HB2 LEU A 101       2.355 -10.381 -10.167  1.00 94.16           H  
ATOM   1607  HB3 LEU A 101       1.305 -11.144  -8.965  1.00 94.16           H  
ATOM   1608  O   LEU A 101       1.583 -13.840  -8.272  1.00 94.16           O  
ATOM   1609  CG  LEU A 101       3.326 -10.846  -8.315  1.00 94.16           C  
ATOM   1610  HG  LEU A 101       3.307 -11.654  -7.583  1.00 94.16           H  
ATOM   1611  CD1 LEU A 101       4.740 -10.728  -8.877  1.00 94.16           C  
ATOM   1612 HD11 LEU A 101       5.412 -10.335  -8.114  1.00 94.16           H  
ATOM   1613 HD12 LEU A 101       4.718 -10.044  -9.726  1.00 94.16           H  
ATOM   1614 HD13 LEU A 101       5.104 -11.705  -9.195  1.00 94.16           H  
ATOM   1615  CD2 LEU A 101       2.963  -9.539  -7.612  1.00 94.16           C  
ATOM   1616 HD21 LEU A 101       1.952  -9.605  -7.209  1.00 94.16           H  
ATOM   1617 HD22 LEU A 101       3.657  -9.354  -6.792  1.00 94.16           H  
ATOM   1618 HD23 LEU A 101       3.007  -8.712  -8.321  1.00 94.16           H  
ATOM   1619  N   GLU A 102       3.486 -14.558  -9.216  1.00 92.86           N  
ATOM   1620  H   GLU A 102       4.187 -14.379  -9.921  1.00 92.86           H  
ATOM   1621  CA  GLU A 102       3.734 -15.671  -8.301  1.00 92.86           C  
ATOM   1622  HA  GLU A 102       2.790 -16.112  -7.981  1.00 92.86           H  
ATOM   1623  C   GLU A 102       4.475 -15.142  -7.064  1.00 92.86           C  
ATOM   1624  CB  GLU A 102       4.557 -16.743  -9.042  1.00 92.86           C  
ATOM   1625  HB2 GLU A 102       4.952 -17.460  -8.322  1.00 92.86           H  
ATOM   1626  HB3 GLU A 102       5.406 -16.255  -9.522  1.00 92.86           H  
ATOM   1627  O   GLU A 102       5.577 -14.607  -7.183  1.00 92.86           O  
ATOM   1628  CG  GLU A 102       3.733 -17.491 -10.110  1.00 92.86           C  
ATOM   1629  HG2 GLU A 102       2.961 -18.074  -9.607  1.00 92.86           H  
ATOM   1630  HG3 GLU A 102       3.230 -16.756 -10.739  1.00 92.86           H  
ATOM   1631  CD  GLU A 102       4.555 -18.414 -11.041  1.00 92.86           C  
ATOM   1632  OE1 GLU A 102       3.928 -19.125 -11.854  1.00 92.86           O  
ATOM   1633  OE2 GLU A 102       5.811 -18.338 -11.096  1.00 92.86           O  
ATOM   1634  N   ILE A 103       3.883 -15.279  -5.874  1.00 94.93           N  
ATOM   1635  H   ILE A 103       2.972 -15.712  -5.832  1.00 94.93           H  
ATOM   1636  CA  ILE A 103       4.484 -14.850  -4.609  1.00 94.93           C  
ATOM   1637  HA  ILE A 103       5.169 -14.033  -4.832  1.00 94.93           H  
ATOM   1638  C   ILE A 103       5.275 -16.007  -3.991  1.00 94.93           C  
ATOM   1639  CB  ILE A 103       3.443 -14.281  -3.618  1.00 94.93           C  
ATOM   1640  HB  ILE A 103       2.810 -15.099  -3.272  1.00 94.93           H  
ATOM   1641  O   ILE A 103       4.675 -17.018  -3.611  1.00 94.93           O  
ATOM   1642  CG1 ILE A 103       2.508 -13.221  -4.243  1.00 94.93           C  
ATOM   1643 HG12 ILE A 103       1.885 -13.691  -5.005  1.00 94.93           H  
ATOM   1644 HG13 ILE A 103       1.841 -12.838  -3.471  1.00 94.93           H  
ATOM   1645  CG2 ILE A 103       4.168 -13.692  -2.389  1.00 94.93           C  
ATOM   1646 HG21 ILE A 103       3.446 -13.207  -1.733  1.00 94.93           H  
ATOM   1647 HG22 ILE A 103       4.923 -12.965  -2.688  1.00 94.93           H  
ATOM   1648 HG23 ILE A 103       4.652 -14.490  -1.825  1.00 94.93           H  
ATOM   1649  CD1 ILE A 103       3.244 -12.044  -4.881  1.00 94.93           C  
ATOM   1650 HD11 ILE A 103       3.843 -12.406  -5.717  1.00 94.93           H  
ATOM   1651 HD12 ILE A 103       3.909 -11.580  -4.153  1.00 94.93           H  
ATOM   1652 HD13 ILE A 103       2.524 -11.307  -5.235  1.00 94.93           H  
ATOM   1653  N   PRO A 104       6.609 -15.878  -3.840  1.00 90.86           N  
ATOM   1654  CA  PRO A 104       7.412 -16.893  -3.172  1.00 90.86           C  
ATOM   1655  HA  PRO A 104       7.317 -17.829  -3.722  1.00 90.86           H  
ATOM   1656  C   PRO A 104       6.968 -17.093  -1.721  1.00 90.86           C  
ATOM   1657  CB  PRO A 104       8.864 -16.400  -3.249  1.00 90.86           C  
ATOM   1658  HB2 PRO A 104       9.123 -15.838  -2.352  1.00 90.86           H  
ATOM   1659  HB3 PRO A 104       9.561 -17.226  -3.393  1.00 90.86           H  
ATOM   1660  O   PRO A 104       6.755 -16.123  -0.993  1.00 90.86           O  
ATOM   1661  CG  PRO A 104       8.860 -15.452  -4.445  1.00 90.86           C  
ATOM   1662  HG2 PRO A 104       8.955 -16.023  -5.368  1.00 90.86           H  
ATOM   1663  HG3 PRO A 104       9.647 -14.701  -4.375  1.00 90.86           H  
ATOM   1664  CD  PRO A 104       7.470 -14.830  -4.371  1.00 90.86           C  
ATOM   1665  HD2 PRO A 104       7.170 -14.511  -5.369  1.00 90.86           H  
ATOM   1666  HD3 PRO A 104       7.468 -13.982  -3.685  1.00 90.86           H  
ATOM   1667  N   THR A 105       6.920 -18.346  -1.269  1.00 92.57           N  
ATOM   1668  H   THR A 105       6.998 -19.102  -1.934  1.00 92.57           H  
ATOM   1669  CA  THR A 105       6.468 -18.713   0.085  1.00 92.57           C  
ATOM   1670  HA  THR A 105       5.417 -18.441   0.182  1.00 92.57           H  
ATOM   1671  C   THR A 105       7.226 -17.977   1.200  1.00 92.57           C  
ATOM   1672  CB  THR A 105       6.563 -20.239   0.243  1.00 92.57           C  
ATOM   1673  HB  THR A 105       7.582 -20.577   0.053  1.00 92.57           H  
ATOM   1674  O   THR A 105       6.628 -17.541   2.179  1.00 92.57           O  
ATOM   1675  CG2 THR A 105       6.116 -20.695   1.623  1.00 92.57           C  
ATOM   1676 HG21 THR A 105       5.221 -20.143   1.911  1.00 92.57           H  
ATOM   1677 HG22 THR A 105       5.881 -21.759   1.618  1.00 92.57           H  
ATOM   1678 HG23 THR A 105       6.898 -20.495   2.356  1.00 92.57           H  
ATOM   1679  OG1 THR A 105       5.690 -20.817  -0.700  1.00 92.57           O  
ATOM   1680  HG1 THR A 105       6.070 -21.624  -1.054  1.00 92.57           H  
ATOM   1681  N   GLN A 106       8.525 -17.720   1.021  1.00 86.75           N  
ATOM   1682  H   GLN A 106       8.969 -18.072   0.185  1.00 86.75           H  
ATOM   1683  CA  GLN A 106       9.332 -16.937   1.970  1.00 86.75           C  
ATOM   1684  HA  GLN A 106       9.286 -17.401   2.955  1.00 86.75           H  
ATOM   1685  C   GLN A 106       8.835 -15.488   2.124  1.00 86.75           C  
ATOM   1686  CB  GLN A 106      10.788 -16.933   1.484  1.00 86.75           C  
ATOM   1687  HB2 GLN A 106      10.799 -16.594   0.448  1.00 86.75           H  
ATOM   1688  HB3 GLN A 106      11.368 -16.228   2.079  1.00 86.75           H  
ATOM   1689  O   GLN A 106       8.831 -14.945   3.226  1.00 86.75           O  
ATOM   1690  CG  GLN A 106      11.450 -18.318   1.589  1.00 86.75           C  
ATOM   1691  HG2 GLN A 106      11.665 -18.531   2.636  1.00 86.75           H  
ATOM   1692  HG3 GLN A 106      10.772 -19.089   1.222  1.00 86.75           H  
ATOM   1693  CD  GLN A 106      12.739 -18.428   0.779  1.00 86.75           C  
ATOM   1694  NE2 GLN A 106      13.468 -19.513   0.911  1.00 86.75           N  
ATOM   1695 HE21 GLN A 106      14.317 -19.536   0.364  1.00 86.75           H  
ATOM   1696 HE22 GLN A 106      13.228 -20.222   1.588  1.00 86.75           H  
ATOM   1697  OE1 GLN A 106      13.097 -17.576  -0.016  1.00 86.75           O  
ATOM   1698  N   ARG A 107       8.370 -14.865   1.031  1.00 90.44           N  
ATOM   1699  H   ARG A 107       8.262 -15.410   0.187  1.00 90.44           H  
ATOM   1700  CA  ARG A 107       7.839 -13.492   1.039  1.00 90.44           C  
ATOM   1701  HA  ARG A 107       8.460 -12.877   1.691  1.00 90.44           H  
ATOM   1702  C   ARG A 107       6.441 -13.424   1.658  1.00 90.44           C  
ATOM   1703  CB  ARG A 107       7.880 -12.894  -0.379  1.00 90.44           C  
ATOM   1704  HB2 ARG A 107       7.360 -11.936  -0.368  1.00 90.44           H  
ATOM   1705  HB3 ARG A 107       7.373 -13.554  -1.083  1.00 90.44           H  
ATOM   1706  O   ARG A 107       6.114 -12.428   2.294  1.00 90.44           O  
ATOM   1707  CG  ARG A 107       9.331 -12.655  -0.828  1.00 90.44           C  
ATOM   1708  HG2 ARG A 107       9.880 -13.597  -0.836  1.00 90.44           H  
ATOM   1709  HG3 ARG A 107       9.803 -11.986  -0.109  1.00 90.44           H  
ATOM   1710  CD  ARG A 107       9.425 -12.022  -2.220  1.00 90.44           C  
ATOM   1711  HD2 ARG A 107       8.714 -11.199  -2.288  1.00 90.44           H  
ATOM   1712  HD3 ARG A 107       9.154 -12.769  -2.967  1.00 90.44           H  
ATOM   1713  NE  ARG A 107      10.794 -11.533  -2.485  1.00 90.44           N  
ATOM   1714  HE  ARG A 107      11.479 -11.589  -1.744  1.00 90.44           H  
ATOM   1715  NH1 ARG A 107      10.473 -10.724  -4.591  1.00 90.44           N  
ATOM   1716 HH11 ARG A 107       9.481 -10.908  -4.546  1.00 90.44           H  
ATOM   1717 HH12 ARG A 107      10.866 -10.279  -5.407  1.00 90.44           H  
ATOM   1718  NH2 ARG A 107      12.457 -10.584  -3.740  1.00 90.44           N  
ATOM   1719 HH21 ARG A 107      12.733  -9.957  -4.481  1.00 90.44           H  
ATOM   1720 HH22 ARG A 107      13.052 -10.529  -2.925  1.00 90.44           H  
ATOM   1721  CZ  ARG A 107      11.233 -10.957  -3.586  1.00 90.44           C  
ATOM   1722  N   LEU A 108       5.657 -14.499   1.547  1.00 91.62           N  
ATOM   1723  H   LEU A 108       5.992 -15.272   0.990  1.00 91.62           H  
ATOM   1724  CA  LEU A 108       4.411 -14.671   2.304  1.00 91.62           C  
ATOM   1725  HA  LEU A 108       3.776 -13.798   2.153  1.00 91.62           H  
ATOM   1726  C   LEU A 108       4.651 -14.789   3.812  1.00 91.62           C  
ATOM   1727  CB  LEU A 108       3.687 -15.927   1.807  1.00 91.62           C  
ATOM   1728  HB2 LEU A 108       3.164 -16.401   2.637  1.00 91.62           H  
ATOM   1729  HB3 LEU A 108       4.421 -16.643   1.438  1.00 91.62           H  
ATOM   1730  O   LEU A 108       3.896 -14.209   4.582  1.00 91.62           O  
ATOM   1731  CG  LEU A 108       2.665 -15.643   0.707  1.00 91.62           C  
ATOM   1732  HG  LEU A 108       3.069 -14.938  -0.019  1.00 91.62           H  
ATOM   1733  CD1 LEU A 108       2.368 -16.963   0.018  1.00 91.62           C  
ATOM   1734 HD11 LEU A 108       3.118 -17.163  -0.748  1.00 91.62           H  
ATOM   1735 HD12 LEU A 108       2.358 -17.776   0.743  1.00 91.62           H  
ATOM   1736 HD13 LEU A 108       1.371 -16.894  -0.416  1.00 91.62           H  
ATOM   1737  CD2 LEU A 108       1.355 -15.096   1.275  1.00 91.62           C  
ATOM   1738 HD21 LEU A 108       1.550 -14.194   1.855  1.00 91.62           H  
ATOM   1739 HD22 LEU A 108       0.672 -14.847   0.463  1.00 91.62           H  
ATOM   1740 HD23 LEU A 108       0.890 -15.843   1.919  1.00 91.62           H  
ATOM   1741  N   GLY A 109       5.706 -15.493   4.234  1.00 88.60           N  
ATOM   1742  H   GLY A 109       6.238 -16.025   3.560  1.00 88.60           H  
ATOM   1743  CA  GLY A 109       6.091 -15.560   5.648  1.00 88.60           C  
ATOM   1744  HA2 GLY A 109       6.970 -16.196   5.751  1.00 88.60           H  
ATOM   1745  HA3 GLY A 109       5.275 -15.987   6.230  1.00 88.60           H  
ATOM   1746  C   GLY A 109       6.419 -14.181   6.229  1.00 88.60           C  
ATOM   1747  O   GLY A 109       5.916 -13.825   7.291  1.00 88.60           O  
ATOM   1748  N   ALA A 110       7.185 -13.370   5.492  1.00 86.15           N  
ATOM   1749  H   ALA A 110       7.598 -13.732   4.644  1.00 86.15           H  
ATOM   1750  CA  ALA A 110       7.493 -11.995   5.890  1.00 86.15           C  
ATOM   1751  HA  ALA A 110       7.910 -12.010   6.897  1.00 86.15           H  
ATOM   1752  C   ALA A 110       6.245 -11.093   5.933  1.00 86.15           C  
ATOM   1753  CB  ALA A 110       8.554 -11.441   4.935  1.00 86.15           C  
ATOM   1754  HB1 ALA A 110       8.157 -11.386   3.922  1.00 86.15           H  
ATOM   1755  HB2 ALA A 110       8.846 -10.444   5.264  1.00 86.15           H  
ATOM   1756  HB3 ALA A 110       9.434 -12.084   4.947  1.00 86.15           H  
ATOM   1757  O   ALA A 110       6.108 -10.280   6.841  1.00 86.15           O  
ATOM   1758  N   LEU A 111       5.312 -11.259   4.986  1.00 87.86           N  
ATOM   1759  H   LEU A 111       5.497 -11.907   4.234  1.00 87.86           H  
ATOM   1760  CA  LEU A 111       4.013 -10.584   5.022  1.00 87.86           C  
ATOM   1761  HA  LEU A 111       4.173  -9.507   5.068  1.00 87.86           H  
ATOM   1762  C   LEU A 111       3.203 -10.978   6.263  1.00 87.86           C  
ATOM   1763  CB  LEU A 111       3.238 -10.927   3.737  1.00 87.86           C  
ATOM   1764  HB2 LEU A 111       3.744 -10.476   2.884  1.00 87.86           H  
ATOM   1765  HB3 LEU A 111       3.246 -12.008   3.598  1.00 87.86           H  
ATOM   1766  O   LEU A 111       2.651 -10.109   6.928  1.00 87.86           O  
ATOM   1767  CG  LEU A 111       1.768 -10.472   3.767  1.00 87.86           C  
ATOM   1768  HG  LEU A 111       1.252 -10.873   4.639  1.00 87.86           H  
ATOM   1769  CD1 LEU A 111       1.669  -8.957   3.780  1.00 87.86           C  
ATOM   1770 HD11 LEU A 111       2.072  -8.561   4.711  1.00 87.86           H  
ATOM   1771 HD12 LEU A 111       2.221  -8.538   2.938  1.00 87.86           H  
ATOM   1772 HD13 LEU A 111       0.617  -8.679   3.709  1.00 87.86           H  
ATOM   1773  CD2 LEU A 111       1.034 -11.002   2.544  1.00 87.86           C  
ATOM   1774 HD21 LEU A 111       0.004 -10.648   2.569  1.00 87.86           H  
ATOM   1775 HD22 LEU A 111       1.022 -12.092   2.575  1.00 87.86           H  
ATOM   1776 HD23 LEU A 111       1.530 -10.664   1.634  1.00 87.86           H  
ATOM   1777  N   TYR A 112       3.122 -12.275   6.569  1.00 84.60           N  
ATOM   1778  H   TYR A 112       3.583 -12.947   5.974  1.00 84.60           H  
ATOM   1779  CA  TYR A 112       2.344 -12.770   7.704  1.00 84.60           C  
ATOM   1780  HA  TYR A 112       1.310 -12.449   7.582  1.00 84.60           H  
ATOM   1781  C   TYR A 112       2.840 -12.188   9.032  1.00 84.60           C  
ATOM   1782  CB  TYR A 112       2.376 -14.303   7.719  1.00 84.60           C  
ATOM   1783  HB2 TYR A 112       3.400 -14.642   7.880  1.00 84.60           H  
ATOM   1784  HB3 TYR A 112       2.056 -14.676   6.747  1.00 84.60           H  
ATOM   1785  O   TYR A 112       2.035 -11.852   9.893  1.00 84.60           O  
ATOM   1786  CG  TYR A 112       1.479 -14.898   8.786  1.00 84.60           C  
ATOM   1787  CD1 TYR A 112       2.012 -15.261  10.040  1.00 84.60           C  
ATOM   1788  HD1 TYR A 112       3.065 -15.131  10.238  1.00 84.60           H  
ATOM   1789  CD2 TYR A 112       0.097 -15.027   8.547  1.00 84.60           C  
ATOM   1790  HD2 TYR A 112      -0.325 -14.720   7.602  1.00 84.60           H  
ATOM   1791  CE1 TYR A 112       1.162 -15.739  11.057  1.00 84.60           C  
ATOM   1792  HE1 TYR A 112       1.559 -15.986  12.030  1.00 84.60           H  
ATOM   1793  CE2 TYR A 112      -0.749 -15.530   9.551  1.00 84.60           C  
ATOM   1794  HE2 TYR A 112      -1.811 -15.632   9.380  1.00 84.60           H  
ATOM   1795  OH  TYR A 112      -1.056 -16.341  11.775  1.00 84.60           O  
ATOM   1796  HH  TYR A 112      -0.672 -16.282  12.653  1.00 84.60           H  
ATOM   1797  CZ  TYR A 112      -0.221 -15.876  10.811  1.00 84.60           C  
ATOM   1798  N   ALA A 113       4.152 -11.975   9.169  1.00 80.84           N  
ATOM   1799  H   ALA A 113       4.773 -12.284   8.435  1.00 80.84           H  
ATOM   1800  CA  ALA A 113       4.736 -11.324  10.340  1.00 80.84           C  
ATOM   1801  HA  ALA A 113       4.405 -11.858  11.230  1.00 80.84           H  
ATOM   1802  C   ALA A 113       4.306  -9.850  10.522  1.00 80.84           C  
ATOM   1803  CB  ALA A 113       6.259 -11.455  10.239  1.00 80.84           C  
ATOM   1804  HB1 ALA A 113       6.718 -11.049  11.141  1.00 80.84           H  
ATOM   1805  HB2 ALA A 113       6.627 -10.900   9.377  1.00 80.84           H  
ATOM   1806  HB3 ALA A 113       6.538 -12.504  10.143  1.00 80.84           H  
ATOM   1807  O   ALA A 113       4.397  -9.333  11.633  1.00 80.84           O  
ATOM   1808  N   LEU A 114       3.826  -9.175   9.467  1.00 78.60           N  
ATOM   1809  H   LEU A 114       3.760  -9.652   8.579  1.00 78.60           H  
ATOM   1810  CA  LEU A 114       3.262  -7.818   9.554  1.00 78.60           C  
ATOM   1811  HA  LEU A 114       3.796  -7.256  10.320  1.00 78.60           H  
ATOM   1812  C   LEU A 114       1.786  -7.796   9.972  1.00 78.60           C  
ATOM   1813  CB  LEU A 114       3.400  -7.078   8.210  1.00 78.60           C  
ATOM   1814  HB2 LEU A 114       2.935  -6.101   8.339  1.00 78.60           H  
ATOM   1815  HB3 LEU A 114       2.821  -7.606   7.452  1.00 78.60           H  
ATOM   1816  O   LEU A 114       1.247  -6.734  10.274  1.00 78.60           O  
ATOM   1817  CG  LEU A 114       4.819  -6.849   7.668  1.00 78.60           C  
ATOM   1818  HG  LEU A 114       5.256  -7.795   7.350  1.00 78.60           H  
ATOM   1819  CD1 LEU A 114       4.731  -5.914   6.462  1.00 78.60           C  
ATOM   1820 HD11 LEU A 114       4.236  -6.428   5.638  1.00 78.60           H  
ATOM   1821 HD12 LEU A 114       4.162  -5.022   6.723  1.00 78.60           H  
ATOM   1822 HD13 LEU A 114       5.728  -5.590   6.164  1.00 78.60           H  
ATOM   1823  CD2 LEU A 114       5.736  -6.198   8.691  1.00 78.60           C  
ATOM   1824 HD21 LEU A 114       5.258  -5.315   9.115  1.00 78.60           H  
ATOM   1825 HD22 LEU A 114       6.684  -5.918   8.231  1.00 78.60           H  
ATOM   1826 HD23 LEU A 114       5.943  -6.939   9.462  1.00 78.60           H  
ATOM   1827  N   ILE A 115       1.102  -8.937   9.938  1.00 76.49           N  
ATOM   1828  H   ILE A 115       1.600  -9.800   9.772  1.00 76.49           H  
ATOM   1829  CA  ILE A 115      -0.329  -9.010  10.215  1.00 76.49           C  
ATOM   1830  HA  ILE A 115      -0.803  -8.108   9.828  1.00 76.49           H  
ATOM   1831  C   ILE A 115      -0.559  -9.105  11.735  1.00 76.49           C  
ATOM   1832  CB  ILE A 115      -0.939 -10.194   9.452  1.00 76.49           C  
ATOM   1833  HB  ILE A 115      -0.360 -11.092   9.667  1.00 76.49           H  
ATOM   1834  O   ILE A 115      -0.089 -10.068  12.350  1.00 76.49           O  
ATOM   1835  CG1 ILE A 115      -0.905  -9.932   7.925  1.00 76.49           C  
ATOM   1836 HG12 ILE A 115      -1.511  -9.056   7.695  1.00 76.49           H  
ATOM   1837 HG13 ILE A 115       0.120  -9.714   7.625  1.00 76.49           H  
ATOM   1838  CG2 ILE A 115      -2.359 -10.437   9.960  1.00 76.49           C  
ATOM   1839 HG21 ILE A 115      -2.727 -11.343   9.477  1.00 76.49           H  
ATOM   1840 HG22 ILE A 115      -2.989  -9.567   9.774  1.00 76.49           H  
ATOM   1841 HG23 ILE A 115      -2.377 -10.665  11.026  1.00 76.49           H  
ATOM   1842  CD1 ILE A 115      -1.390 -11.104   7.060  1.00 76.49           C  
ATOM   1843 HD11 ILE A 115      -0.880 -12.022   7.353  1.00 76.49           H  
ATOM   1844 HD12 ILE A 115      -2.466 -11.240   7.170  1.00 76.49           H  
ATOM   1845 HD13 ILE A 115      -1.171 -10.892   6.014  1.00 76.49           H  
ATOM   1846  N   PRO A 116      -1.338  -8.194  12.352  1.00 67.09           N  
ATOM   1847  CA  PRO A 116      -1.588  -8.216  13.792  1.00 67.09           C  
ATOM   1848  HA  PRO A 116      -0.633  -8.087  14.302  1.00 67.09           H  
ATOM   1849  C   PRO A 116      -2.272  -9.487  14.290  1.00 67.09           C  
ATOM   1850  CB  PRO A 116      -2.488  -7.022  14.107  1.00 67.09           C  
ATOM   1851  HB2 PRO A 116      -3.538  -7.315  14.093  1.00 67.09           H  
ATOM   1852  HB3 PRO A 116      -2.234  -6.563  15.062  1.00 67.09           H  
ATOM   1853  O   PRO A 116      -3.216  -9.994  13.679  1.00 67.09           O  
ATOM   1854  CG  PRO A 116      -2.229  -6.085  12.951  1.00 67.09           C  
ATOM   1855  HG2 PRO A 116      -1.344  -5.492  13.184  1.00 67.09           H  
ATOM   1856  HG3 PRO A 116      -3.098  -5.452  12.773  1.00 67.09           H  
ATOM   1857  CD  PRO A 116      -1.934  -7.003  11.768  1.00 67.09           C  
ATOM   1858  HD2 PRO A 116      -1.252  -6.500  11.082  1.00 67.09           H  
ATOM   1859  HD3 PRO A 116      -2.861  -7.269  11.260  1.00 67.09           H  
ATOM   1860  N   ASN A 117      -1.881  -9.923  15.490  1.00 62.69           N  
ATOM   1861  H   ASN A 117      -1.076  -9.478  15.907  1.00 62.69           H  
ATOM   1862  CA  ASN A 117      -2.435 -11.107  16.152  1.00 62.69           C  
ATOM   1863  HA  ASN A 117      -2.240 -11.978  15.526  1.00 62.69           H  
ATOM   1864  C   ASN A 117      -3.955 -11.064  16.358  1.00 62.69           C  
ATOM   1865  CB  ASN A 117      -1.741 -11.304  17.512  1.00 62.69           C  
ATOM   1866  HB2 ASN A 117      -2.399 -11.883  18.161  1.00 62.69           H  
ATOM   1867  HB3 ASN A 117      -1.562 -10.342  17.991  1.00 62.69           H  
ATOM   1868  O   ASN A 117      -4.593 -12.106  16.263  1.00 62.69           O  
ATOM   1869  CG  ASN A 117      -0.444 -12.084  17.426  1.00 62.69           C  
ATOM   1870  ND2 ASN A 117       0.275 -12.195  18.516  1.00 62.69           N  
ATOM   1871 HD21 ASN A 117       1.126 -12.729  18.415  1.00 62.69           H  
ATOM   1872 HD22 ASN A 117      -0.026 -11.779  19.386  1.00 62.69           H  
ATOM   1873  OD1 ASN A 117      -0.051 -12.606  16.404  1.00 62.69           O  
ATOM   1874  N   GLU A 118      -4.558  -9.899  16.616  1.00 59.00           N  
ATOM   1875  H   GLU A 118      -4.000  -9.062  16.702  1.00 59.00           H  
ATOM   1876  CA  GLU A 118      -6.018  -9.791  16.811  1.00 59.00           C  
ATOM   1877  HA  GLU A 118      -6.325 -10.425  17.643  1.00 59.00           H  
ATOM   1878  C   GLU A 118      -6.818 -10.241  15.583  1.00 59.00           C  
ATOM   1879  CB  GLU A 118      -6.411  -8.342  17.114  1.00 59.00           C  
ATOM   1880  HB2 GLU A 118      -7.500  -8.289  17.143  1.00 59.00           H  
ATOM   1881  HB3 GLU A 118      -6.053  -7.699  16.311  1.00 59.00           H  
ATOM   1882  O   GLU A 118      -7.960 -10.689  15.693  1.00 59.00           O  
ATOM   1883  CG  GLU A 118      -5.869  -7.838  18.456  1.00 59.00           C  
ATOM   1884  HG2 GLU A 118      -6.170  -8.537  19.237  1.00 59.00           H  
ATOM   1885  HG3 GLU A 118      -4.779  -7.824  18.415  1.00 59.00           H  
ATOM   1886  CD  GLU A 118      -6.382  -6.432  18.809  1.00 59.00           C  
ATOM   1887  OE1 GLU A 118      -6.026  -5.966  19.912  1.00 59.00           O  
ATOM   1888  OE2 GLU A 118      -7.126  -5.842  17.991  1.00 59.00           O  
ATOM   1889  N   GLN A 119      -6.217 -10.136  14.400  1.00 57.54           N  
ATOM   1890  H   GLN A 119      -5.268  -9.792  14.361  1.00 57.54           H  
ATOM   1891  CA  GLN A 119      -6.813 -10.654  13.181  1.00 57.54           C  
ATOM   1892  HA  GLN A 119      -7.898 -10.582  13.249  1.00 57.54           H  
ATOM   1893  C   GLN A 119      -6.485 -12.137  12.970  1.00 57.54           C  
ATOM   1894  CB  GLN A 119      -6.368  -9.794  12.008  1.00 57.54           C  
ATOM   1895  HB2 GLN A 119      -6.870 -10.202  11.131  1.00 57.54           H  
ATOM   1896  HB3 GLN A 119      -5.289  -9.873  11.873  1.00 57.54           H  
ATOM   1897  O   GLN A 119      -7.309 -12.865  12.423  1.00 57.54           O  
ATOM   1898  CG  GLN A 119      -6.782  -8.319  12.140  1.00 57.54           C  
ATOM   1899  HG2 GLN A 119      -7.849  -8.259  12.353  1.00 57.54           H  
ATOM   1900  HG3 GLN A 119      -6.231  -7.839  12.948  1.00 57.54           H  
ATOM   1901  CD  GLN A 119      -6.477  -7.592  10.844  1.00 57.54           C  
ATOM   1902  NE2 GLN A 119      -7.438  -6.938  10.221  1.00 57.54           N  
ATOM   1903 HE21 GLN A 119      -8.374  -6.941  10.600  1.00 57.54           H  
ATOM   1904 HE22 GLN A 119      -7.287  -6.799   9.232  1.00 57.54           H  
ATOM   1905  OE1 GLN A 119      -5.379  -7.682  10.320  1.00 57.54           O  
ATOM   1906  N   GLN A 120      -5.343 -12.612  13.482  1.00 55.28           N  
ATOM   1907  H   GLN A 120      -4.728 -11.968  13.957  1.00 55.28           H  
ATOM   1908  CA  GLN A 120      -4.992 -14.036  13.488  1.00 55.28           C  
ATOM   1909  HA  GLN A 120      -5.103 -14.423  12.475  1.00 55.28           H  
ATOM   1910  C   GLN A 120      -5.932 -14.857  14.390  1.00 55.28           C  
ATOM   1911  CB  GLN A 120      -3.529 -14.246  13.921  1.00 55.28           C  
ATOM   1912  HB2 GLN A 120      -3.411 -13.957  14.966  1.00 55.28           H  
ATOM   1913  HB3 GLN A 120      -3.315 -15.312  13.851  1.00 55.28           H  
ATOM   1914  O   GLN A 120      -6.308 -15.967  14.037  1.00 55.28           O  
ATOM   1915  CG  GLN A 120      -2.492 -13.488  13.071  1.00 55.28           C  
ATOM   1916  HG2 GLN A 120      -2.674 -12.416  13.135  1.00 55.28           H  
ATOM   1917  HG3 GLN A 120      -2.592 -13.786  12.027  1.00 55.28           H  
ATOM   1918  CD  GLN A 120      -1.054 -13.759  13.515  1.00 55.28           C  
ATOM   1919  NE2 GLN A 120      -0.094 -12.970  13.089  1.00 55.28           N  
ATOM   1920 HE21 GLN A 120       0.813 -13.125  13.504  1.00 55.28           H  
ATOM   1921 HE22 GLN A 120      -0.279 -12.111  12.592  1.00 55.28           H  
ATOM   1922  OE1 GLN A 120      -0.754 -14.711  14.221  1.00 55.28           O  
ATOM   1923  N   THR A 121      -6.393 -14.328  15.528  1.00 52.67           N  
ATOM   1924  H   THR A 121      -6.050 -13.426  15.829  1.00 52.67           H  
ATOM   1925  CA  THR A 121      -7.333 -15.046  16.417  1.00 52.67           C  
ATOM   1926  HA  THR A 121      -6.995 -16.078  16.506  1.00 52.67           H  
ATOM   1927  C   THR A 121      -8.761 -15.129  15.884  1.00 52.67           C  
ATOM   1928  CB  THR A 121      -7.368 -14.448  17.828  1.00 52.67           C  
ATOM   1929  HB  THR A 121      -8.275 -14.767  18.341  1.00 52.67           H  
ATOM   1930  O   THR A 121      -9.524 -15.978  16.341  1.00 52.67           O  
ATOM   1931  CG2 THR A 121      -6.173 -14.902  18.659  1.00 52.67           C  
ATOM   1932 HG21 THR A 121      -6.236 -14.478  19.661  1.00 52.67           H  
ATOM   1933 HG22 THR A 121      -5.248 -14.573  18.185  1.00 52.67           H  
ATOM   1934 HG23 THR A 121      -6.171 -15.989  18.735  1.00 52.67           H  
ATOM   1935  OG1 THR A 121      -7.337 -13.042  17.775  1.00 52.67           O  
ATOM   1936  HG1 THR A 121      -7.351 -12.709  18.675  1.00 52.67           H  
ATOM   1937  N   LYS A 122      -9.128 -14.316  14.884  1.00 53.21           N  
ATOM   1938  H   LYS A 122      -8.449 -13.645  14.554  1.00 53.21           H  
ATOM   1939  CA  LYS A 122     -10.387 -14.472  14.134  1.00 53.21           C  
ATOM   1940  HA  LYS A 122     -11.172 -14.761  14.832  1.00 53.21           H  
ATOM   1941  C   LYS A 122     -10.346 -15.615  13.113  1.00 53.21           C  
ATOM   1942  CB  LYS A 122     -10.792 -13.145  13.470  1.00 53.21           C  
ATOM   1943  HB2 LYS A 122      -9.930 -12.712  12.962  1.00 53.21           H  
ATOM   1944  HB3 LYS A 122     -11.559 -13.337  12.720  1.00 53.21           H  
ATOM   1945  O   LYS A 122     -11.298 -15.755  12.348  1.00 53.21           O  
ATOM   1946  CG  LYS A 122     -11.371 -12.141  14.472  1.00 53.21           C  
ATOM   1947  HG2 LYS A 122     -10.603 -11.850  15.189  1.00 53.21           H  
ATOM   1948  HG3 LYS A 122     -12.206 -12.597  15.004  1.00 53.21           H  
ATOM   1949  CD  LYS A 122     -11.866 -10.905  13.712  1.00 53.21           C  
ATOM   1950  HD2 LYS A 122     -12.611 -11.210  12.976  1.00 53.21           H  
ATOM   1951  HD3 LYS A 122     -11.020 -10.454  13.193  1.00 53.21           H  
ATOM   1952  CE  LYS A 122     -12.482  -9.885  14.671  1.00 53.21           C  
ATOM   1953  HE2 LYS A 122     -13.326 -10.350  15.180  1.00 53.21           H  
ATOM   1954  HE3 LYS A 122     -11.735  -9.629  15.423  1.00 53.21           H  
ATOM   1955  NZ  LYS A 122     -12.917  -8.666  13.944  1.00 53.21           N  
ATOM   1956  HZ1 LYS A 122     -13.596  -8.893  13.232  1.00 53.21           H  
ATOM   1957  HZ2 LYS A 122     -12.126  -8.231  13.490  1.00 53.21           H  
ATOM   1958  HZ3 LYS A 122     -13.320  -7.990  14.578  1.00 53.21           H  
ATOM   1959  N   MET A 123      -9.278 -16.420  13.089  1.00 50.08           N  
ATOM   1960  H   MET A 123      -8.516 -16.232  13.723  1.00 50.08           H  
ATOM   1961  CA  MET A 123      -9.150 -17.574  12.201  1.00 50.08           C  
ATOM   1962  HA  MET A 123      -9.043 -17.211  11.178  1.00 50.08           H  
ATOM   1963  C   MET A 123     -10.401 -18.452  12.253  1.00 50.08           C  
ATOM   1964  CB  MET A 123      -7.902 -18.401  12.556  1.00 50.08           C  
ATOM   1965  HB2 MET A 123      -7.702 -18.334  13.626  1.00 50.08           H  
ATOM   1966  HB3 MET A 123      -8.081 -19.448  12.312  1.00 50.08           H  
ATOM   1967  O   MET A 123     -10.717 -19.076  13.269  1.00 50.08           O  
ATOM   1968  CG  MET A 123      -6.672 -17.943  11.761  1.00 50.08           C  
ATOM   1969  HG2 MET A 123      -6.822 -18.183  10.708  1.00 50.08           H  
ATOM   1970  HG3 MET A 123      -6.581 -16.860  11.834  1.00 50.08           H  
ATOM   1971  SD  MET A 123      -5.113 -18.692  12.314  1.00 50.08           S  
ATOM   1972  CE  MET A 123      -5.261 -20.338  11.576  1.00 50.08           C  
ATOM   1973  HE1 MET A 123      -4.475 -20.981  11.970  1.00 50.08           H  
ATOM   1974  HE2 MET A 123      -6.233 -20.773  11.807  1.00 50.08           H  
ATOM   1975  HE3 MET A 123      -5.138 -20.254  10.496  1.00 50.08           H  
ATOM   1976  N   ALA A 124     -11.096 -18.515  11.118  1.00 50.97           N  
ATOM   1977  H   ALA A 124     -10.829 -17.923  10.345  1.00 50.97           H  
ATOM   1978  CA  ALA A 124     -12.084 -19.549  10.886  1.00 50.97           C  
ATOM   1979  HA  ALA A 124     -12.855 -19.472  11.653  1.00 50.97           H  
ATOM   1980  C   ALA A 124     -11.404 -20.920  11.005  1.00 50.97           C  
ATOM   1981  CB  ALA A 124     -12.726 -19.334   9.511  1.00 50.97           C  
ATOM   1982  HB1 ALA A 124     -13.483 -20.098   9.332  1.00 50.97           H  
ATOM   1983  HB2 ALA A 124     -13.196 -18.351   9.469  1.00 50.97           H  
ATOM   1984  HB3 ALA A 124     -11.968 -19.401   8.731  1.00 50.97           H  
ATOM   1985  O   ALA A 124     -10.236 -21.084  10.643  1.00 50.97           O  
ATOM   1986  N   VAL A 125     -12.142 -21.913  11.506  1.00 49.59           N  
ATOM   1987  H   VAL A 125     -13.095 -21.721  11.781  1.00 49.59           H  
ATOM   1988  CA  VAL A 125     -11.656 -23.294  11.534  1.00 49.59           C  
ATOM   1989  HA  VAL A 125     -10.757 -23.319  12.149  1.00 49.59           H  
ATOM   1990  C   VAL A 125     -11.342 -23.697  10.091  1.00 49.59           C  
ATOM   1991  CB  VAL A 125     -12.681 -24.259  12.155  1.00 49.59           C  
ATOM   1992  HB  VAL A 125     -13.591 -24.264  11.555  1.00 49.59           H  
ATOM   1993  O   VAL A 125     -12.253 -23.625   9.255  1.00 49.59           O  
ATOM   1994  CG1 VAL A 125     -12.126 -25.688  12.224  1.00 49.59           C  
ATOM   1995 HG11 VAL A 125     -11.203 -25.706  12.804  1.00 49.59           H  
ATOM   1996 HG12 VAL A 125     -11.927 -26.067  11.221  1.00 49.59           H  
ATOM   1997 HG13 VAL A 125     -12.857 -26.346  12.694  1.00 49.59           H  
ATOM   1998  CG2 VAL A 125     -13.045 -23.826  13.582  1.00 49.59           C  
ATOM   1999 HG21 VAL A 125     -12.146 -23.766  14.195  1.00 49.59           H  
ATOM   2000 HG22 VAL A 125     -13.533 -22.851  13.571  1.00 49.59           H  
ATOM   2001 HG23 VAL A 125     -13.733 -24.546  14.023  1.00 49.59           H  
ATOM   2002  N   PRO A 126     -10.101 -24.120   9.779  1.00 52.92           N  
ATOM   2003  CA  PRO A 126      -9.746 -24.561   8.440  1.00 52.92           C  
ATOM   2004  HA  PRO A 126      -9.814 -23.717   7.753  1.00 52.92           H  
ATOM   2005  C   PRO A 126     -10.716 -25.666   8.036  1.00 52.92           C  
ATOM   2006  CB  PRO A 126      -8.294 -25.051   8.505  1.00 52.92           C  
ATOM   2007  HB2 PRO A 126      -8.250 -26.138   8.580  1.00 52.92           H  
ATOM   2008  HB3 PRO A 126      -7.722 -24.718   7.639  1.00 52.92           H  
ATOM   2009  O   PRO A 126     -10.713 -26.759   8.601  1.00 52.92           O  
ATOM   2010  CG  PRO A 126      -7.747 -24.450   9.799  1.00 52.92           C  
ATOM   2011  HG2 PRO A 126      -7.309 -23.471   9.605  1.00 52.92           H  
ATOM   2012  HG3 PRO A 126      -7.010 -25.102  10.268  1.00 52.92           H  
ATOM   2013  CD  PRO A 126      -8.970 -24.255  10.681  1.00 52.92           C  
ATOM   2014  HD2 PRO A 126      -9.112 -25.133  11.312  1.00 52.92           H  
ATOM   2015  HD3 PRO A 126      -8.833 -23.363  11.292  1.00 52.92           H  
ATOM   2016  N   THR A 127     -11.613 -25.363   7.103  1.00 55.26           N  
ATOM   2017  H   THR A 127     -11.605 -24.435   6.706  1.00 55.26           H  
ATOM   2018  CA  THR A 127     -12.536 -26.355   6.563  1.00 55.26           C  
ATOM   2019  HA  THR A 127     -12.536 -27.233   7.209  1.00 55.26           H  
ATOM   2020  C   THR A 127     -11.991 -26.779   5.214  1.00 55.26           C  
ATOM   2021  CB  THR A 127     -13.989 -25.851   6.462  1.00 55.26           C  
ATOM   2022  HB  THR A 127     -14.220 -25.626   5.421  1.00 55.26           H  
ATOM   2023  O   THR A 127     -11.548 -25.944   4.432  1.00 55.26           O  
ATOM   2024  CG2 THR A 127     -14.964 -26.918   6.963  1.00 55.26           C  
ATOM   2025 HG21 THR A 127     -15.984 -26.547   6.861  1.00 55.26           H  
ATOM   2026 HG22 THR A 127     -14.854 -27.830   6.377  1.00 55.26           H  
ATOM   2027 HG23 THR A 127     -14.769 -27.132   8.013  1.00 55.26           H  
ATOM   2028  OG1 THR A 127     -14.245 -24.693   7.222  1.00 55.26           O  
ATOM   2029  HG1 THR A 127     -13.533 -24.546   7.849  1.00 55.26           H  
ATOM   2030  N   GLU A 128     -12.048 -28.067   4.887  1.00 56.69           N  
ATOM   2031  H   GLU A 128     -12.317 -28.744   5.587  1.00 56.69           H  
ATOM   2032  CA  GLU A 128     -11.586 -28.569   3.583  1.00 56.69           C  
ATOM   2033  HA  GLU A 128     -10.520 -28.358   3.492  1.00 56.69           H  
ATOM   2034  C   GLU A 128     -12.305 -27.884   2.398  1.00 56.69           C  
ATOM   2035  CB  GLU A 128     -11.805 -30.088   3.569  1.00 56.69           C  
ATOM   2036  HB2 GLU A 128     -12.761 -30.306   3.093  1.00 56.69           H  
ATOM   2037  HB3 GLU A 128     -11.843 -30.458   4.593  1.00 56.69           H  
ATOM   2038  O   GLU A 128     -11.765 -27.780   1.296  1.00 56.69           O  
ATOM   2039  CG  GLU A 128     -10.672 -30.831   2.855  1.00 56.69           C  
ATOM   2040  HG2 GLU A 128     -10.619 -30.488   1.822  1.00 56.69           H  
ATOM   2041  HG3 GLU A 128      -9.731 -30.580   3.344  1.00 56.69           H  
ATOM   2042  CD  GLU A 128     -10.872 -32.354   2.877  1.00 56.69           C  
ATOM   2043  OE1 GLU A 128      -9.889 -33.054   2.551  1.00 56.69           O  
ATOM   2044  OE2 GLU A 128     -12.003 -32.800   3.182  1.00 56.69           O  
ATOM   2045  N   LYS A 129     -13.505 -27.351   2.675  1.00 63.96           N  
ATOM   2046  H   LYS A 129     -13.816 -27.474   3.628  1.00 63.96           H  
ATOM   2047  CA  LYS A 129     -14.366 -26.556   1.790  1.00 63.96           C  
ATOM   2048  HA  LYS A 129     -14.214 -26.887   0.762  1.00 63.96           H  
ATOM   2049  C   LYS A 129     -14.063 -25.052   1.777  1.00 63.96           C  
ATOM   2050  CB  LYS A 129     -15.834 -26.783   2.183  1.00 63.96           C  
ATOM   2051  HB2 LYS A 129     -16.469 -26.123   1.592  1.00 63.96           H  
ATOM   2052  HB3 LYS A 129     -15.970 -26.532   3.235  1.00 63.96           H  
ATOM   2053  O   LYS A 129     -14.838 -24.301   1.195  1.00 63.96           O  
ATOM   2054  CG  LYS A 129     -16.293 -28.220   1.924  1.00 63.96           C  
ATOM   2055  HG2 LYS A 129     -16.133 -28.465   0.874  1.00 63.96           H  
ATOM   2056  HG3 LYS A 129     -15.725 -28.913   2.545  1.00 63.96           H  
ATOM   2057  CD  LYS A 129     -17.781 -28.340   2.258  1.00 63.96           C  
ATOM   2058  HD2 LYS A 129     -18.342 -27.618   1.664  1.00 63.96           H  
ATOM   2059  HD3 LYS A 129     -17.928 -28.123   3.316  1.00 63.96           H  
ATOM   2060  CE  LYS A 129     -18.268 -29.754   1.942  1.00 63.96           C  
ATOM   2061  HE2 LYS A 129     -17.667 -30.464   2.512  1.00 63.96           H  
ATOM   2062  HE3 LYS A 129     -18.098 -29.950   0.883  1.00 63.96           H  
ATOM   2063  NZ  LYS A 129     -19.704 -29.907   2.273  1.00 63.96           N  
ATOM   2064  HZ1 LYS A 129     -19.855 -29.733   3.256  1.00 63.96           H  
ATOM   2065  HZ2 LYS A 129     -20.258 -29.248   1.744  1.00 63.96           H  
ATOM   2066  HZ3 LYS A 129     -20.019 -30.844   2.061  1.00 63.96           H  
ATOM   2067  N   ALA A 130     -13.001 -24.599   2.437  1.00 73.09           N  
ATOM   2068  H   ALA A 130     -12.390 -25.245   2.916  1.00 73.09           H  
ATOM   2069  CA  ALA A 130     -12.628 -23.193   2.413  1.00 73.09           C  
ATOM   2070  HA  ALA A 130     -13.481 -22.605   2.752  1.00 73.09           H  
ATOM   2071  C   ALA A 130     -12.295 -22.776   0.978  1.00 73.09           C  
ATOM   2072  CB  ALA A 130     -11.465 -22.934   3.374  1.00 73.09           C  
ATOM   2073  HB1 ALA A 130     -11.761 -23.190   4.392  1.00 73.09           H  
ATOM   2074  HB2 ALA A 130     -11.192 -21.879   3.345  1.00 73.09           H  
ATOM   2075  HB3 ALA A 130     -10.600 -23.533   3.088  1.00 73.09           H  
ATOM   2076  O   ALA A 130     -11.579 -23.484   0.262  1.00 73.09           O  
ATOM   2077  N   GLN A 131     -12.824 -21.622   0.584  1.00 84.14           N  
ATOM   2078  H   GLN A 131     -13.412 -21.114   1.230  1.00 84.14           H  
ATOM   2079  CA  GLN A 131     -12.604 -21.027  -0.723  1.00 84.14           C  
ATOM   2080  HA  GLN A 131     -13.008 -21.699  -1.480  1.00 84.14           H  
ATOM   2081  C   GLN A 131     -11.097 -20.852  -0.970  1.00 84.14           C  
ATOM   2082  CB  GLN A 131     -13.403 -19.717  -0.759  1.00 84.14           C  
ATOM   2083  HB2 GLN A 131     -14.443 -19.959  -0.540  1.00 84.14           H  
ATOM   2084  HB3 GLN A 131     -13.042 -19.047   0.021  1.00 84.14           H  
ATOM   2085  O   GLN A 131     -10.334 -20.489  -0.073  1.00 84.14           O  
ATOM   2086  CG  GLN A 131     -13.359 -18.994  -2.107  1.00 84.14           C  
ATOM   2087  HG2 GLN A 131     -13.603 -19.698  -2.903  1.00 84.14           H  
ATOM   2088  HG3 GLN A 131     -12.353 -18.611  -2.277  1.00 84.14           H  
ATOM   2089  CD  GLN A 131     -14.349 -17.833  -2.181  1.00 84.14           C  
ATOM   2090  NE2 GLN A 131     -14.462 -17.186  -3.314  1.00 84.14           N  
ATOM   2091 HE21 GLN A 131     -15.133 -16.431  -3.327  1.00 84.14           H  
ATOM   2092 HE22 GLN A 131     -13.792 -17.376  -4.046  1.00 84.14           H  
ATOM   2093  OE1 GLN A 131     -15.035 -17.466  -1.244  1.00 84.14           O  
ATOM   2094  N   LYS A 132     -10.637 -21.153  -2.185  1.00 91.62           N  
ATOM   2095  H   LYS A 132     -11.299 -21.546  -2.839  1.00 91.62           H  
ATOM   2096  CA  LYS A 132      -9.206 -21.062  -2.554  1.00 91.62           C  
ATOM   2097  HA  LYS A 132      -8.641 -20.682  -1.703  1.00 91.62           H  
ATOM   2098  C   LYS A 132      -8.944 -20.068  -3.677  1.00 91.62           C  
ATOM   2099  CB  LYS A 132      -8.663 -22.458  -2.891  1.00 91.62           C  
ATOM   2100  HB2 LYS A 132      -9.231 -22.872  -3.724  1.00 91.62           H  
ATOM   2101  HB3 LYS A 132      -7.617 -22.378  -3.185  1.00 91.62           H  
ATOM   2102  O   LYS A 132      -7.785 -19.847  -4.039  1.00 91.62           O  
ATOM   2103  CG  LYS A 132      -8.748 -23.409  -1.694  1.00 91.62           C  
ATOM   2104  HG2 LYS A 132      -8.225 -22.973  -0.843  1.00 91.62           H  
ATOM   2105  HG3 LYS A 132      -9.799 -23.539  -1.437  1.00 91.62           H  
ATOM   2106  CD  LYS A 132      -8.171 -24.793  -2.004  1.00 91.62           C  
ATOM   2107  HD2 LYS A 132      -8.681 -25.199  -2.877  1.00 91.62           H  
ATOM   2108  HD3 LYS A 132      -7.101 -24.719  -2.200  1.00 91.62           H  
ATOM   2109  CE  LYS A 132      -8.441 -25.677  -0.780  1.00 91.62           C  
ATOM   2110  HE2 LYS A 132      -9.492 -25.568  -0.515  1.00 91.62           H  
ATOM   2111  HE3 LYS A 132      -7.866 -25.301   0.067  1.00 91.62           H  
ATOM   2112  NZ  LYS A 132      -8.145 -27.110  -1.023  1.00 91.62           N  
ATOM   2113  HZ1 LYS A 132      -8.732 -27.459  -1.767  1.00 91.62           H  
ATOM   2114  HZ2 LYS A 132      -7.172 -27.265  -1.247  1.00 91.62           H  
ATOM   2115  HZ3 LYS A 132      -8.387 -27.644  -0.200  1.00 91.62           H  
ATOM   2116  N   ILE A 133     -10.006 -19.498  -4.235  1.00 93.93           N  
ATOM   2117  H   ILE A 133     -10.913 -19.734  -3.859  1.00 93.93           H  
ATOM   2118  CA  ILE A 133      -9.971 -18.534  -5.328  1.00 93.93           C  
ATOM   2119  HA  ILE A 133      -8.945 -18.207  -5.494  1.00 93.93           H  
ATOM   2120  C   ILE A 133     -10.811 -17.336  -4.916  1.00 93.93           C  
ATOM   2121  CB  ILE A 133     -10.514 -19.150  -6.635  1.00 93.93           C  
ATOM   2122  HB  ILE A 133     -11.569 -19.385  -6.495  1.00 93.93           H  
ATOM   2123  O   ILE A 133     -11.988 -17.494  -4.606  1.00 93.93           O  
ATOM   2124  CG1 ILE A 133      -9.797 -20.468  -7.013  1.00 93.93           C  
ATOM   2125 HG12 ILE A 133      -9.764 -21.137  -6.153  1.00 93.93           H  
ATOM   2126 HG13 ILE A 133      -8.771 -20.259  -7.314  1.00 93.93           H  
ATOM   2127  CG2 ILE A 133     -10.393 -18.091  -7.751  1.00 93.93           C  
ATOM   2128 HG21 ILE A 133      -9.583 -17.391  -7.547  1.00 93.93           H  
ATOM   2129 HG22 ILE A 133     -11.323 -17.526  -7.819  1.00 93.93           H  
ATOM   2130 HG23 ILE A 133     -10.197 -18.553  -8.718  1.00 93.93           H  
ATOM   2131  CD1 ILE A 133     -10.515 -21.242  -8.125  1.00 93.93           C  
ATOM   2132 HD11 ILE A 133      -9.964 -22.157  -8.343  1.00 93.93           H  
ATOM   2133 HD12 ILE A 133     -11.521 -21.509  -7.802  1.00 93.93           H  
ATOM   2134 HD13 ILE A 133     -10.593 -20.648  -9.036  1.00 93.93           H  
ATOM   2135  N   PHE A 134     -10.221 -16.148  -4.930  1.00 91.90           N  
ATOM   2136  H   PHE A 134      -9.242 -16.095  -5.172  1.00 91.90           H  
ATOM   2137  CA  PHE A 134     -10.877 -14.922  -4.488  1.00 91.90           C  
ATOM   2138  HA  PHE A 134     -11.938 -15.103  -4.316  1.00 91.90           H  
ATOM   2139  C   PHE A 134     -10.736 -13.858  -5.545  1.00 91.90           C  
ATOM   2140  CB  PHE A 134     -10.260 -14.427  -3.183  1.00 91.90           C  
ATOM   2141  HB2 PHE A 134      -9.215 -14.164  -3.346  1.00 91.90           H  
ATOM   2142  HB3 PHE A 134     -10.778 -13.522  -2.863  1.00 91.90           H  
ATOM   2143  O   PHE A 134      -9.674 -13.733  -6.143  1.00 91.90           O  
ATOM   2144  CG  PHE A 134     -10.352 -15.459  -2.097  1.00 91.90           C  
ATOM   2145  CD1 PHE A 134     -11.471 -15.454  -1.254  1.00 91.90           C  
ATOM   2146  HD1 PHE A 134     -12.248 -14.715  -1.387  1.00 91.90           H  
ATOM   2147  CD2 PHE A 134      -9.390 -16.482  -2.005  1.00 91.90           C  
ATOM   2148  HD2 PHE A 134      -8.548 -16.507  -2.681  1.00 91.90           H  
ATOM   2149  CE1 PHE A 134     -11.603 -16.422  -0.255  1.00 91.90           C  
ATOM   2150  HE1 PHE A 134     -12.455 -16.411   0.409  1.00 91.90           H  
ATOM   2151  CE2 PHE A 134      -9.572 -17.503  -1.064  1.00 91.90           C  
ATOM   2152  HE2 PHE A 134      -8.883 -18.334  -1.023  1.00 91.90           H  
ATOM   2153  CZ  PHE A 134     -10.657 -17.447  -0.168  1.00 91.90           C  
ATOM   2154  HZ  PHE A 134     -10.814 -18.214   0.576  1.00 91.90           H  
ATOM   2155  N   TYR A 135     -11.781 -13.068  -5.735  1.00 91.27           N  
ATOM   2156  H   TYR A 135     -12.604 -13.190  -5.162  1.00 91.27           H  
ATOM   2157  CA  TYR A 135     -11.757 -11.917  -6.619  1.00 91.27           C  
ATOM   2158  HA  TYR A 135     -10.813 -11.878  -7.162  1.00 91.27           H  
ATOM   2159  C   TYR A 135     -11.877 -10.639  -5.801  1.00 91.27           C  
ATOM   2160  CB  TYR A 135     -12.872 -12.055  -7.649  1.00 91.27           C  
ATOM   2161  HB2 TYR A 135     -12.679 -12.947  -8.245  1.00 91.27           H  
ATOM   2162  HB3 TYR A 135     -13.827 -12.187  -7.141  1.00 91.27           H  
ATOM   2163  O   TYR A 135     -12.681 -10.555  -4.874  1.00 91.27           O  
ATOM   2164  CG  TYR A 135     -12.960 -10.877  -8.587  1.00 91.27           C  
ATOM   2165  CD1 TYR A 135     -13.970  -9.913  -8.411  1.00 91.27           C  
ATOM   2166  HD1 TYR A 135     -14.690 -10.017  -7.613  1.00 91.27           H  
ATOM   2167  CD2 TYR A 135     -12.022 -10.744  -9.627  1.00 91.27           C  
ATOM   2168  HD2 TYR A 135     -11.248 -11.486  -9.762  1.00 91.27           H  
ATOM   2169  CE1 TYR A 135     -14.062  -8.824  -9.297  1.00 91.27           C  
ATOM   2170  HE1 TYR A 135     -14.850  -8.094  -9.191  1.00 91.27           H  
ATOM   2171  CE2 TYR A 135     -12.115  -9.661 -10.517  1.00 91.27           C  
ATOM   2172  HE2 TYR A 135     -11.429  -9.554 -11.344  1.00 91.27           H  
ATOM   2173  OH  TYR A 135     -13.216  -7.678 -11.229  1.00 91.27           O  
ATOM   2174  HH  TYR A 135     -13.980  -7.107 -11.125  1.00 91.27           H  
ATOM   2175  CZ  TYR A 135     -13.138  -8.705 -10.355  1.00 91.27           C  
ATOM   2176  N   THR A 136     -11.069  -9.645  -6.149  1.00 89.13           N  
ATOM   2177  H   THR A 136     -10.443  -9.786  -6.929  1.00 89.13           H  
ATOM   2178  CA  THR A 136     -11.127  -8.308  -5.563  1.00 89.13           C  
ATOM   2179  HA  THR A 136     -11.998  -8.265  -4.909  1.00 89.13           H  
ATOM   2180  C   THR A 136     -11.283  -7.270  -6.675  1.00 89.13           C  
ATOM   2181  CB  THR A 136      -9.907  -8.002  -4.683  1.00 89.13           C  
ATOM   2182  HB  THR A 136     -10.022  -6.999  -4.273  1.00 89.13           H  
ATOM   2183  O   THR A 136     -10.661  -7.432  -7.729  1.00 89.13           O  
ATOM   2184  CG2 THR A 136      -9.758  -8.981  -3.517  1.00 89.13           C  
ATOM   2185 HG21 THR A 136      -9.596  -9.994  -3.885  1.00 89.13           H  
ATOM   2186 HG22 THR A 136      -8.903  -8.690  -2.907  1.00 89.13           H  
ATOM   2187 HG23 THR A 136     -10.658  -8.963  -2.901  1.00 89.13           H  
ATOM   2188  OG1 THR A 136      -8.705  -8.048  -5.408  1.00 89.13           O  
ATOM   2189  HG1 THR A 136      -8.733  -8.831  -5.963  1.00 89.13           H  
ATOM   2190  N   PRO A 137     -12.078  -6.204  -6.464  1.00 85.49           N  
ATOM   2191  CA  PRO A 137     -12.242  -5.146  -7.457  1.00 85.49           C  
ATOM   2192  HA  PRO A 137     -12.681  -5.575  -8.357  1.00 85.49           H  
ATOM   2193  C   PRO A 137     -10.920  -4.462  -7.818  1.00 85.49           C  
ATOM   2194  CB  PRO A 137     -13.224  -4.143  -6.841  1.00 85.49           C  
ATOM   2195  HB2 PRO A 137     -12.679  -3.362  -6.309  1.00 85.49           H  
ATOM   2196  HB3 PRO A 137     -13.874  -3.702  -7.597  1.00 85.49           H  
ATOM   2197  O   PRO A 137      -9.976  -4.442  -7.017  1.00 85.49           O  
ATOM   2198  CG  PRO A 137     -14.011  -4.979  -5.837  1.00 85.49           C  
ATOM   2199  HG2 PRO A 137     -14.413  -4.372  -5.027  1.00 85.49           H  
ATOM   2200  HG3 PRO A 137     -14.812  -5.508  -6.354  1.00 85.49           H  
ATOM   2201  CD  PRO A 137     -12.976  -5.981  -5.338  1.00 85.49           C  
ATOM   2202  HD2 PRO A 137     -13.491  -6.892  -5.034  1.00 85.49           H  
ATOM   2203  HD3 PRO A 137     -12.417  -5.557  -4.504  1.00 85.49           H  
ATOM   2204  N   ASP A 138     -10.864  -3.844  -8.994  1.00 86.55           N  
ATOM   2205  H   ASP A 138     -11.631  -3.935  -9.646  1.00 86.55           H  
ATOM   2206  CA  ASP A 138      -9.714  -3.042  -9.409  1.00 86.55           C  
ATOM   2207  HA  ASP A 138      -8.835  -3.685  -9.372  1.00 86.55           H  
ATOM   2208  C   ASP A 138      -9.459  -1.851  -8.468  1.00 86.55           C  
ATOM   2209  CB  ASP A 138      -9.882  -2.589 -10.866  1.00 86.55           C  
ATOM   2210  HB2 ASP A 138     -10.764  -1.954 -10.949  1.00 86.55           H  
ATOM   2211  HB3 ASP A 138     -10.025  -3.475 -11.485  1.00 86.55           H  
ATOM   2212  O   ASP A 138     -10.362  -1.287  -7.847  1.00 86.55           O  
ATOM   2213  CG  ASP A 138      -8.657  -1.856 -11.417  1.00 86.55           C  
ATOM   2214  OD1 ASP A 138      -7.520  -2.224 -11.038  1.00 86.55           O  
ATOM   2215  OD2 ASP A 138      -8.840  -0.891 -12.193  1.00 86.55           O  
ATOM   2216  N   PHE A 139      -8.188  -1.478  -8.351  1.00 85.08           N  
ATOM   2217  H   PHE A 139      -7.543  -1.920  -8.991  1.00 85.08           H  
ATOM   2218  CA  PHE A 139      -7.767  -0.216  -7.757  1.00 85.08           C  
ATOM   2219  HA  PHE A 139      -8.555   0.516  -7.940  1.00 85.08           H  
ATOM   2220  C   PHE A 139      -6.462   0.211  -8.433  1.00 85.08           C  
ATOM   2221  CB  PHE A 139      -7.591  -0.356  -6.239  1.00 85.08           C  
ATOM   2222  HB2 PHE A 139      -6.850  -1.135  -6.056  1.00 85.08           H  
ATOM   2223  HB3 PHE A 139      -8.550  -0.661  -5.820  1.00 85.08           H  
ATOM   2224  O   PHE A 139      -5.483  -0.537  -8.348  1.00 85.08           O  
ATOM   2225  CG  PHE A 139      -7.171   0.900  -5.498  1.00 85.08           C  
ATOM   2226  CD1 PHE A 139      -6.176   0.845  -4.503  1.00 85.08           C  
ATOM   2227  HD1 PHE A 139      -5.706  -0.093  -4.248  1.00 85.08           H  
ATOM   2228  CD2 PHE A 139      -7.817   2.124  -5.753  1.00 85.08           C  
ATOM   2229  HD2 PHE A 139      -8.619   2.184  -6.474  1.00 85.08           H  
ATOM   2230  CE1 PHE A 139      -5.815   2.002  -3.793  1.00 85.08           C  
ATOM   2231  HE1 PHE A 139      -5.087   1.953  -2.996  1.00 85.08           H  
ATOM   2232  CE2 PHE A 139      -7.412   3.292  -5.085  1.00 85.08           C  
ATOM   2233  HE2 PHE A 139      -7.869   4.240  -5.325  1.00 85.08           H  
ATOM   2234  CZ  PHE A 139      -6.407   3.234  -4.109  1.00 85.08           C  
ATOM   2235  HZ  PHE A 139      -6.109   4.134  -3.592  1.00 85.08           H  
ATOM   2236  N   PRO A 140      -6.398   1.394  -9.074  1.00 88.80           N  
ATOM   2237  CA  PRO A 140      -5.239   1.809  -9.865  1.00 88.80           C  
ATOM   2238  HA  PRO A 140      -5.204   1.194 -10.764  1.00 88.80           H  
ATOM   2239  C   PRO A 140      -3.894   1.674  -9.142  1.00 88.80           C  
ATOM   2240  CB  PRO A 140      -5.531   3.256 -10.265  1.00 88.80           C  
ATOM   2241  HB2 PRO A 140      -5.222   3.939  -9.474  1.00 88.80           H  
ATOM   2242  HB3 PRO A 140      -5.051   3.524 -11.206  1.00 88.80           H  
ATOM   2243  O   PRO A 140      -2.959   1.102  -9.700  1.00 88.80           O  
ATOM   2244  CG  PRO A 140      -7.053   3.281 -10.377  1.00 88.80           C  
ATOM   2245  HG2 PRO A 140      -7.449   4.287 -10.245  1.00 88.80           H  
ATOM   2246  HG3 PRO A 140      -7.360   2.867 -11.337  1.00 88.80           H  
ATOM   2247  CD  PRO A 140      -7.487   2.350  -9.251  1.00 88.80           C  
ATOM   2248  HD2 PRO A 140      -7.614   2.936  -8.340  1.00 88.80           H  
ATOM   2249  HD3 PRO A 140      -8.421   1.862  -9.529  1.00 88.80           H  
ATOM   2250  N   ALA A 141      -3.809   2.079  -7.871  1.00 90.88           N  
ATOM   2251  H   ALA A 141      -4.582   2.587  -7.464  1.00 90.88           H  
ATOM   2252  CA  ALA A 141      -2.579   1.918  -7.096  1.00 90.88           C  
ATOM   2253  HA  ALA A 141      -1.767   2.425  -7.619  1.00 90.88           H  
ATOM   2254  C   ALA A 141      -2.157   0.452  -6.917  1.00 90.88           C  
ATOM   2255  CB  ALA A 141      -2.756   2.576  -5.733  1.00 90.88           C  
ATOM   2256  HB1 ALA A 141      -1.904   2.329  -5.099  1.00 90.88           H  
ATOM   2257  HB2 ALA A 141      -3.683   2.234  -5.273  1.00 90.88           H  
ATOM   2258  HB3 ALA A 141      -2.786   3.660  -5.840  1.00 90.88           H  
ATOM   2259  O   ALA A 141      -0.962   0.164  -6.908  1.00 90.88           O  
ATOM   2260  N   ARG A 142      -3.103  -0.493  -6.799  1.00 91.63           N  
ATOM   2261  H   ARG A 142      -4.064  -0.226  -6.957  1.00 91.63           H  
ATOM   2262  CA  ARG A 142      -2.764  -1.923  -6.738  1.00 91.63           C  
ATOM   2263  HA  ARG A 142      -1.985  -2.070  -5.990  1.00 91.63           H  
ATOM   2264  C   ARG A 142      -2.133  -2.401  -8.044  1.00 91.63           C  
ATOM   2265  CB  ARG A 142      -3.973  -2.800  -6.364  1.00 91.63           C  
ATOM   2266  HB2 ARG A 142      -4.859  -2.498  -6.922  1.00 91.63           H  
ATOM   2267  HB3 ARG A 142      -3.740  -3.825  -6.652  1.00 91.63           H  
ATOM   2268  O   ARG A 142      -1.214  -3.205  -7.973  1.00 91.63           O  
ATOM   2269  CG  ARG A 142      -4.273  -2.806  -4.858  1.00 91.63           C  
ATOM   2270  HG2 ARG A 142      -4.659  -1.833  -4.553  1.00 91.63           H  
ATOM   2271  HG3 ARG A 142      -3.341  -2.974  -4.318  1.00 91.63           H  
ATOM   2272  CD  ARG A 142      -5.257  -3.920  -4.456  1.00 91.63           C  
ATOM   2273  HD2 ARG A 142      -5.285  -3.984  -3.368  1.00 91.63           H  
ATOM   2274  HD3 ARG A 142      -4.863  -4.871  -4.812  1.00 91.63           H  
ATOM   2275  NE  ARG A 142      -6.628  -3.747  -4.991  1.00 91.63           N  
ATOM   2276  HE  ARG A 142      -6.856  -4.240  -5.843  1.00 91.63           H  
ATOM   2277  NH1 ARG A 142      -7.475  -2.431  -3.314  1.00 91.63           N  
ATOM   2278 HH11 ARG A 142      -8.232  -1.871  -2.949  1.00 91.63           H  
ATOM   2279 HH12 ARG A 142      -6.555  -2.404  -2.900  1.00 91.63           H  
ATOM   2280  NH2 ARG A 142      -8.813  -3.093  -4.962  1.00 91.63           N  
ATOM   2281 HH21 ARG A 142      -9.553  -2.490  -4.631  1.00 91.63           H  
ATOM   2282 HH22 ARG A 142      -9.008  -3.618  -5.803  1.00 91.63           H  
ATOM   2283  CZ  ARG A 142      -7.630  -3.100  -4.424  1.00 91.63           C  
ATOM   2284  N   ARG A 143      -2.549  -1.895  -9.211  1.00 91.25           N  
ATOM   2285  H   ARG A 143      -3.285  -1.204  -9.198  1.00 91.25           H  
ATOM   2286  CA  ARG A 143      -1.907  -2.245 -10.496  1.00 91.25           C  
ATOM   2287  HA  ARG A 143      -1.847  -3.330 -10.583  1.00 91.25           H  
ATOM   2288  C   ARG A 143      -0.465  -1.758 -10.578  1.00 91.25           C  
ATOM   2289  CB  ARG A 143      -2.703  -1.708 -11.690  1.00 91.25           C  
ATOM   2290  HB2 ARG A 143      -2.896  -0.641 -11.574  1.00 91.25           H  
ATOM   2291  HB3 ARG A 143      -2.101  -1.848 -12.588  1.00 91.25           H  
ATOM   2292  O   ARG A 143       0.412  -2.525 -10.951  1.00 91.25           O  
ATOM   2293  CG  ARG A 143      -4.017  -2.469 -11.873  1.00 91.25           C  
ATOM   2294  HG2 ARG A 143      -4.705  -2.231 -11.061  1.00 91.25           H  
ATOM   2295  HG3 ARG A 143      -3.807  -3.538 -11.839  1.00 91.25           H  
ATOM   2296  CD  ARG A 143      -4.669  -2.141 -13.217  1.00 91.25           C  
ATOM   2297  HD2 ARG A 143      -3.943  -2.258 -14.022  1.00 91.25           H  
ATOM   2298  HD3 ARG A 143      -5.475  -2.860 -13.366  1.00 91.25           H  
ATOM   2299  NE  ARG A 143      -5.216  -0.774 -13.212  1.00 91.25           N  
ATOM   2300  HE  ARG A 143      -4.850  -0.145 -12.512  1.00 91.25           H  
ATOM   2301  NH1 ARG A 143      -6.918  -1.128 -14.717  1.00 91.25           N  
ATOM   2302 HH11 ARG A 143      -6.525  -2.023 -14.968  1.00 91.25           H  
ATOM   2303 HH12 ARG A 143      -7.849  -0.864 -15.007  1.00 91.25           H  
ATOM   2304  NH2 ARG A 143      -6.983   0.641 -13.398  1.00 91.25           N  
ATOM   2305 HH21 ARG A 143      -7.946   0.401 -13.212  1.00 91.25           H  
ATOM   2306 HH22 ARG A 143      -6.562   1.233 -12.697  1.00 91.25           H  
ATOM   2307  CZ  ARG A 143      -6.350  -0.422 -13.784  1.00 91.25           C  
ATOM   2308  N   GLU A 144      -0.207  -0.522 -10.166  1.00 91.50           N  
ATOM   2309  H   GLU A 144      -0.981   0.076  -9.915  1.00 91.50           H  
ATOM   2310  CA  GLU A 144       1.160   0.015 -10.101  1.00 91.50           C  
ATOM   2311  HA  GLU A 144       1.629  -0.034 -11.084  1.00 91.50           H  
ATOM   2312  C   GLU A 144       2.053  -0.804  -9.158  1.00 91.50           C  
ATOM   2313  CB  GLU A 144       1.092   1.480  -9.648  1.00 91.50           C  
ATOM   2314  HB2 GLU A 144       1.945   1.701  -9.006  1.00 91.50           H  
ATOM   2315  HB3 GLU A 144       0.187   1.643  -9.063  1.00 91.50           H  
ATOM   2316  O   GLU A 144       3.159  -1.211  -9.515  1.00 91.50           O  
ATOM   2317  CG  GLU A 144       1.106   2.460 -10.824  1.00 91.50           C  
ATOM   2318  HG2 GLU A 144       0.810   3.438 -10.446  1.00 91.50           H  
ATOM   2319  HG3 GLU A 144       0.366   2.147 -11.560  1.00 91.50           H  
ATOM   2320  CD  GLU A 144       2.492   2.587 -11.479  1.00 91.50           C  
ATOM   2321  OE1 GLU A 144       2.575   3.309 -12.493  1.00 91.50           O  
ATOM   2322  OE2 GLU A 144       3.468   2.028 -10.928  1.00 91.50           O  
ATOM   2323  N   VAL A 145       1.550  -1.143  -7.966  1.00 93.58           N  
ATOM   2324  H   VAL A 145       0.643  -0.784  -7.703  1.00 93.58           H  
ATOM   2325  CA  VAL A 145       2.300  -1.987  -7.022  1.00 93.58           C  
ATOM   2326  HA  VAL A 145       3.299  -1.563  -6.916  1.00 93.58           H  
ATOM   2327  C   VAL A 145       2.493  -3.405  -7.562  1.00 93.58           C  
ATOM   2328  CB  VAL A 145       1.642  -1.987  -5.633  1.00 93.58           C  
ATOM   2329  HB  VAL A 145       0.600  -2.297  -5.711  1.00 93.58           H  
ATOM   2330  O   VAL A 145       3.562  -3.984  -7.371  1.00 93.58           O  
ATOM   2331  CG1 VAL A 145       2.371  -2.904  -4.644  1.00 93.58           C  
ATOM   2332 HG11 VAL A 145       1.945  -2.798  -3.647  1.00 93.58           H  
ATOM   2333 HG12 VAL A 145       3.429  -2.643  -4.616  1.00 93.58           H  
ATOM   2334 HG13 VAL A 145       2.269  -3.947  -4.945  1.00 93.58           H  
ATOM   2335  CG2 VAL A 145       1.711  -0.577  -5.044  1.00 93.58           C  
ATOM   2336 HG21 VAL A 145       2.751  -0.260  -4.971  1.00 93.58           H  
ATOM   2337 HG22 VAL A 145       1.173   0.127  -5.679  1.00 93.58           H  
ATOM   2338 HG23 VAL A 145       1.259  -0.558  -4.052  1.00 93.58           H  
ATOM   2339  N   PHE A 146       1.504  -3.956  -8.266  1.00 94.31           N  
ATOM   2340  H   PHE A 146       0.646  -3.438  -8.387  1.00 94.31           H  
ATOM   2341  CA  PHE A 146       1.616  -5.251  -8.929  1.00 94.31           C  
ATOM   2342  HA  PHE A 146       1.839  -6.012  -8.181  1.00 94.31           H  
ATOM   2343  C   PHE A 146       2.764  -5.259  -9.948  1.00 94.31           C  
ATOM   2344  CB  PHE A 146       0.277  -5.607  -9.594  1.00 94.31           C  
ATOM   2345  HB2 PHE A 146      -0.526  -5.582  -8.858  1.00 94.31           H  
ATOM   2346  HB3 PHE A 146       0.034  -4.863 -10.353  1.00 94.31           H  
ATOM   2347  O   PHE A 146       3.621  -6.139  -9.882  1.00 94.31           O  
ATOM   2348  CG  PHE A 146       0.268  -6.957 -10.261  1.00 94.31           C  
ATOM   2349  CD1 PHE A 146       0.824  -7.092 -11.543  1.00 94.31           C  
ATOM   2350  HD1 PHE A 146       1.246  -6.239 -12.054  1.00 94.31           H  
ATOM   2351  CD2 PHE A 146      -0.306  -8.071  -9.621  1.00 94.31           C  
ATOM   2352  HD2 PHE A 146      -0.746  -7.966  -8.641  1.00 94.31           H  
ATOM   2353  CE1 PHE A 146       0.832  -8.339 -12.171  1.00 94.31           C  
ATOM   2354  HE1 PHE A 146       1.294  -8.416 -13.145  1.00 94.31           H  
ATOM   2355  CE2 PHE A 146      -0.347  -9.312 -10.279  1.00 94.31           C  
ATOM   2356  HE2 PHE A 146      -0.823 -10.162  -9.813  1.00 94.31           H  
ATOM   2357  CZ  PHE A 146       0.226  -9.446 -11.555  1.00 94.31           C  
ATOM   2358  HZ  PHE A 146       0.190 -10.398 -12.063  1.00 94.31           H  
ATOM   2359  N   GLU A 147       2.828  -4.274 -10.850  1.00 91.77           N  
ATOM   2360  H   GLU A 147       2.100  -3.574 -10.859  1.00 91.77           H  
ATOM   2361  CA  GLU A 147       3.888  -4.185 -11.868  1.00 91.77           C  
ATOM   2362  HA  GLU A 147       3.960  -5.138 -12.392  1.00 91.77           H  
ATOM   2363  C   GLU A 147       5.265  -3.921 -11.248  1.00 91.77           C  
ATOM   2364  CB  GLU A 147       3.566  -3.084 -12.890  1.00 91.77           C  
ATOM   2365  HB2 GLU A 147       4.439  -2.920 -13.522  1.00 91.77           H  
ATOM   2366  HB3 GLU A 147       3.365  -2.155 -12.356  1.00 91.77           H  
ATOM   2367  O   GLU A 147       6.271  -4.522 -11.651  1.00 91.77           O  
ATOM   2368  CG  GLU A 147       2.366  -3.399 -13.796  1.00 91.77           C  
ATOM   2369  HG2 GLU A 147       1.482  -3.541 -13.175  1.00 91.77           H  
ATOM   2370  HG3 GLU A 147       2.183  -2.527 -14.425  1.00 91.77           H  
ATOM   2371  CD  GLU A 147       2.534  -4.629 -14.707  1.00 91.77           C  
ATOM   2372  OE1 GLU A 147       1.512  -4.994 -15.334  1.00 91.77           O  
ATOM   2373  OE2 GLU A 147       3.635  -5.226 -14.788  1.00 91.77           O  
ATOM   2374  N   HIS A 148       5.318  -3.086 -10.205  1.00 90.00           N  
ATOM   2375  H   HIS A 148       4.485  -2.571  -9.957  1.00 90.00           H  
ATOM   2376  CA  HIS A 148       6.539  -2.862  -9.439  1.00 90.00           C  
ATOM   2377  HA  HIS A 148       7.305  -2.481 -10.115  1.00 90.00           H  
ATOM   2378  C   HIS A 148       7.064  -4.170  -8.829  1.00 90.00           C  
ATOM   2379  CB  HIS A 148       6.282  -1.810  -8.353  1.00 90.00           C  
ATOM   2380  HB2 HIS A 148       5.514  -2.167  -7.667  1.00 90.00           H  
ATOM   2381  HB3 HIS A 148       5.920  -0.895  -8.822  1.00 90.00           H  
ATOM   2382  O   HIS A 148       8.240  -4.508  -8.988  1.00 90.00           O  
ATOM   2383  CG  HIS A 148       7.532  -1.496  -7.576  1.00 90.00           C  
ATOM   2384  CD2 HIS A 148       7.880  -1.974  -6.341  1.00 90.00           C  
ATOM   2385  HD2 HIS A 148       7.282  -2.628  -5.723  1.00 90.00           H  
ATOM   2386  ND1 HIS A 148       8.582  -0.732  -8.027  1.00 90.00           N  
ATOM   2387  HD1 HIS A 148       8.614  -0.236  -8.906  1.00 90.00           H  
ATOM   2388  CE1 HIS A 148       9.539  -0.746  -7.085  1.00 90.00           C  
ATOM   2389  HE1 HIS A 148      10.484  -0.227  -7.154  1.00 90.00           H  
ATOM   2390  NE2 HIS A 148       9.160  -1.494  -6.038  1.00 90.00           N  
ATOM   2391  N   LEU A 149       6.189  -4.949  -8.184  1.00 91.76           N  
ATOM   2392  H   LEU A 149       5.233  -4.634  -8.107  1.00 91.76           H  
ATOM   2393  CA  LEU A 149       6.555  -6.239  -7.601  1.00 91.76           C  
ATOM   2394  HA  LEU A 149       7.451  -6.101  -6.996  1.00 91.76           H  
ATOM   2395  C   LEU A 149       6.919  -7.263  -8.674  1.00 91.76           C  
ATOM   2396  CB  LEU A 149       5.419  -6.759  -6.710  1.00 91.76           C  
ATOM   2397  HB2 LEU A 149       5.610  -7.806  -6.475  1.00 91.76           H  
ATOM   2398  HB3 LEU A 149       4.486  -6.709  -7.273  1.00 91.76           H  
ATOM   2399  O   LEU A 149       7.924  -7.949  -8.527  1.00 91.76           O  
ATOM   2400  CG  LEU A 149       5.259  -5.988  -5.389  1.00 91.76           C  
ATOM   2401  HG  LEU A 149       5.194  -4.916  -5.576  1.00 91.76           H  
ATOM   2402  CD1 LEU A 149       3.978  -6.459  -4.709  1.00 91.76           C  
ATOM   2403 HD11 LEU A 149       3.138  -6.131  -5.322  1.00 91.76           H  
ATOM   2404 HD12 LEU A 149       3.969  -7.546  -4.630  1.00 91.76           H  
ATOM   2405 HD13 LEU A 149       3.882  -6.012  -3.719  1.00 91.76           H  
ATOM   2406  CD2 LEU A 149       6.411  -6.243  -4.419  1.00 91.76           C  
ATOM   2407 HD21 LEU A 149       6.396  -7.291  -4.121  1.00 91.76           H  
ATOM   2408 HD22 LEU A 149       7.369  -5.983  -4.869  1.00 91.76           H  
ATOM   2409 HD23 LEU A 149       6.278  -5.629  -3.528  1.00 91.76           H  
ATOM   2410  N   LYS A 150       6.185  -7.336  -9.785  1.00 90.18           N  
ATOM   2411  H   LYS A 150       5.360  -6.756  -9.849  1.00 90.18           H  
ATOM   2412  CA  LYS A 150       6.518  -8.215 -10.915  1.00 90.18           C  
ATOM   2413  HA  LYS A 150       6.520  -9.250 -10.574  1.00 90.18           H  
ATOM   2414  C   LYS A 150       7.927  -7.941 -11.439  1.00 90.18           C  
ATOM   2415  CB  LYS A 150       5.431  -8.037 -11.982  1.00 90.18           C  
ATOM   2416  HB2 LYS A 150       4.459  -8.229 -11.527  1.00 90.18           H  
ATOM   2417  HB3 LYS A 150       5.442  -7.004 -12.330  1.00 90.18           H  
ATOM   2418  O   LYS A 150       8.693  -8.882 -11.657  1.00 90.18           O  
ATOM   2419  CG  LYS A 150       5.592  -8.970 -13.189  1.00 90.18           C  
ATOM   2420  HG2 LYS A 150       6.535  -8.748 -13.687  1.00 90.18           H  
ATOM   2421  HG3 LYS A 150       5.589 -10.012 -12.867  1.00 90.18           H  
ATOM   2422  CD  LYS A 150       4.432  -8.724 -14.163  1.00 90.18           C  
ATOM   2423  HD2 LYS A 150       3.524  -9.202 -13.795  1.00 90.18           H  
ATOM   2424  HD3 LYS A 150       4.252  -7.650 -14.217  1.00 90.18           H  
ATOM   2425  CE  LYS A 150       4.757  -9.227 -15.570  1.00 90.18           C  
ATOM   2426  HE2 LYS A 150       4.590 -10.302 -15.633  1.00 90.18           H  
ATOM   2427  HE3 LYS A 150       5.808  -9.015 -15.765  1.00 90.18           H  
ATOM   2428  NZ  LYS A 150       3.937  -8.505 -16.572  1.00 90.18           N  
ATOM   2429  HZ1 LYS A 150       4.338  -8.476 -17.498  1.00 90.18           H  
ATOM   2430  HZ2 LYS A 150       3.729  -7.557 -16.291  1.00 90.18           H  
ATOM   2431  HZ3 LYS A 150       3.023  -8.913 -16.707  1.00 90.18           H  
ATOM   2432  N   THR A 151       8.313  -6.672 -11.539  1.00 84.74           N  
ATOM   2433  H   THR A 151       7.621  -5.956 -11.372  1.00 84.74           H  
ATOM   2434  CA  THR A 151       9.677  -6.267 -11.910  1.00 84.74           C  
ATOM   2435  HA  THR A 151       9.953  -6.779 -12.832  1.00 84.74           H  
ATOM   2436  C   THR A 151      10.696  -6.662 -10.838  1.00 84.74           C  
ATOM   2437  CB  THR A 151       9.733  -4.759 -12.186  1.00 84.74           C  
ATOM   2438  HB  THR A 151       9.510  -4.200 -11.278  1.00 84.74           H  
ATOM   2439  O   THR A 151      11.695  -7.315 -11.146  1.00 84.74           O  
ATOM   2440  CG2 THR A 151      11.101  -4.332 -12.721  1.00 84.74           C  
ATOM   2441 HG21 THR A 151      11.870  -4.482 -11.963  1.00 84.74           H  
ATOM   2442 HG22 THR A 151      11.348  -4.907 -13.613  1.00 84.74           H  
ATOM   2443 HG23 THR A 151      11.069  -3.274 -12.979  1.00 84.74           H  
ATOM   2444  OG1 THR A 151       8.787  -4.432 -13.175  1.00 84.74           O  
ATOM   2445  HG1 THR A 151       7.918  -4.372 -12.772  1.00 84.74           H  
ATOM   2446  N   ALA A 152      10.424  -6.349  -9.567  1.00 84.67           N  
ATOM   2447  H   ALA A 152       9.591  -5.813  -9.367  1.00 84.67           H  
ATOM   2448  CA  ALA A 152      11.307  -6.677  -8.446  1.00 84.67           C  
ATOM   2449  HA  ALA A 152      12.287  -6.236  -8.630  1.00 84.67           H  
ATOM   2450  C   ALA A 152      11.512  -8.194  -8.266  1.00 84.67           C  
ATOM   2451  CB  ALA A 152      10.721  -6.046  -7.176  1.00 84.67           C  
ATOM   2452  HB1 ALA A 152      10.625  -4.968  -7.308  1.00 84.67           H  
ATOM   2453  HB2 ALA A 152      11.383  -6.237  -6.331  1.00 84.67           H  
ATOM   2454  HB3 ALA A 152       9.738  -6.465  -6.964  1.00 84.67           H  
ATOM   2455  O   ALA A 152      12.578  -8.638  -7.852  1.00 84.67           O  
ATOM   2456  N   PHE A 153      10.500  -9.002  -8.582  1.00 84.86           N  
ATOM   2457  H   PHE A 153       9.627  -8.573  -8.852  1.00 84.86           H  
ATOM   2458  CA  PHE A 153      10.526 -10.461  -8.456  1.00 84.86           C  
ATOM   2459  HA  PHE A 153      11.086 -10.749  -7.567  1.00 84.86           H  
ATOM   2460  C   PHE A 153      11.239 -11.103  -9.651  1.00 84.86           C  
ATOM   2461  CB  PHE A 153       9.082 -10.983  -8.328  1.00 84.86           C  
ATOM   2462  HB2 PHE A 153       8.485 -10.577  -9.145  1.00 84.86           H  
ATOM   2463  HB3 PHE A 153       9.114 -12.064  -8.470  1.00 84.86           H  
ATOM   2464  O   PHE A 153      11.814 -12.181  -9.518  1.00 84.86           O  
ATOM   2465  CG  PHE A 153       8.347 -10.717  -7.016  1.00 84.86           C  
ATOM   2466  CD1 PHE A 153       8.584  -9.576  -6.220  1.00 84.86           C  
ATOM   2467  HD1 PHE A 153       9.279  -8.806  -6.520  1.00 84.86           H  
ATOM   2468  CD2 PHE A 153       7.375 -11.634  -6.583  1.00 84.86           C  
ATOM   2469  HD2 PHE A 153       7.137 -12.498  -7.187  1.00 84.86           H  
ATOM   2470  CE1 PHE A 153       7.941  -9.401  -4.985  1.00 84.86           C  
ATOM   2471  HE1 PHE A 153       8.166  -8.531  -4.388  1.00 84.86           H  
ATOM   2472  CE2 PHE A 153       6.706 -11.438  -5.364  1.00 84.86           C  
ATOM   2473  HE2 PHE A 153       5.965 -12.156  -5.045  1.00 84.86           H  
ATOM   2474  CZ  PHE A 153       6.997 -10.336  -4.550  1.00 84.86           C  
ATOM   2475  HZ  PHE A 153       6.474 -10.189  -3.616  1.00 84.86           H  
ATOM   2476  N   SER A 154      11.222 -10.429 -10.804  1.00 76.50           N  
ATOM   2477  H   SER A 154      10.703  -9.563 -10.840  1.00 76.50           H  
ATOM   2478  CA  SER A 154      11.911 -10.866 -12.020  1.00 76.50           C  
ATOM   2479  HA  SER A 154      11.808 -11.947 -12.116  1.00 76.50           H  
ATOM   2480  C   SER A 154      13.404 -10.548 -12.006  1.00 76.50           C  
ATOM   2481  CB  SER A 154      11.281 -10.222 -13.254  1.00 76.50           C  
ATOM   2482  HB2 SER A 154      11.798 -10.580 -14.145  1.00 76.50           H  
ATOM   2483  HB3 SER A 154      11.382  -9.138 -13.200  1.00 76.50           H  
ATOM   2484  O   SER A 154      14.168 -11.253 -12.663  1.00 76.50           O  
ATOM   2485  OG  SER A 154       9.913 -10.566 -13.349  1.00 76.50           O  
ATOM   2486  HG  SER A 154       9.430 -10.020 -12.725  1.00 76.50           H  
ATOM   2487  N   CYS A 155      13.844  -9.529 -11.256  1.00 67.11           N  
ATOM   2488  H   CYS A 155      13.171  -8.941 -10.785  1.00 67.11           H  
ATOM   2489  CA  CYS A 155      15.262  -9.368 -10.940  1.00 67.11           C  
ATOM   2490  HA  CYS A 155      15.838  -9.495 -11.857  1.00 67.11           H  
ATOM   2491  C   CYS A 155      15.685 -10.494  -9.994  1.00 67.11           C  
ATOM   2492  CB  CYS A 155      15.585  -7.971 -10.395  1.00 67.11           C  
ATOM   2493  HB2 CYS A 155      16.377  -8.058  -9.651  1.00 67.11           H  
ATOM   2494  HB3 CYS A 155      14.708  -7.567  -9.890  1.00 67.11           H  
ATOM   2495  O   CYS A 155      15.696 -10.367  -8.772  1.00 67.11           O  
ATOM   2496  SG  CYS A 155      16.163  -6.791 -11.653  1.00 67.11           S  
ATOM   2497  N   THR A 156      16.019 -11.636 -10.583  1.00 53.66           N  
ATOM   2498  H   THR A 156      15.889 -11.720 -11.581  1.00 53.66           H  
ATOM   2499  CA  THR A 156      16.647 -12.746  -9.885  1.00 53.66           C  
ATOM   2500  HA  THR A 156      15.963 -13.121  -9.124  1.00 53.66           H  
ATOM   2501  C   THR A 156      17.913 -12.237  -9.210  1.00 53.66           C  
ATOM   2502  CB  THR A 156      16.981 -13.884 -10.864  1.00 53.66           C  
ATOM   2503  HB  THR A 156      17.696 -14.563 -10.399  1.00 53.66           H  
ATOM   2504  O   THR A 156      18.799 -11.703  -9.880  1.00 53.66           O  
ATOM   2505  CG2 THR A 156      15.725 -14.673 -11.234  1.00 53.66           C  
ATOM   2506 HG21 THR A 156      15.994 -15.475 -11.921  1.00 53.66           H  
ATOM   2507 HG22 THR A 156      15.281 -15.106 -10.338  1.00 53.66           H  
ATOM   2508 HG23 THR A 156      15.001 -14.017 -11.717  1.00 53.66           H  
ATOM   2509  OG1 THR A 156      17.524 -13.377 -12.064  1.00 53.66           O  
ATOM   2510  HG1 THR A 156      18.304 -12.867 -11.834  1.00 53.66           H  
ATOM   2511  N   LYS A 157      18.013 -12.430  -7.888  1.00 48.75           N  
ATOM   2512  H   LYS A 157      17.195 -12.771  -7.404  1.00 48.75           H  
ATOM   2513  CA  LYS A 157      19.274 -12.346  -7.139  1.00 48.75           C  
ATOM   2514  HA  LYS A 157      19.782 -11.413  -7.381  1.00 48.75           H  
ATOM   2515  C   LYS A 157      20.192 -13.485  -7.575  1.00 48.75           C  
ATOM   2516  CB  LYS A 157      19.041 -12.430  -5.616  1.00 48.75           C  
ATOM   2517  HB2 LYS A 157      20.003 -12.608  -5.134  1.00 48.75           H  
ATOM   2518  HB3 LYS A 157      18.400 -13.286  -5.403  1.00 48.75           H  
ATOM   2519  O   LYS A 157      20.531 -14.350  -6.775  1.00 48.75           O  
ATOM   2520  CG  LYS A 157      18.463 -11.185  -4.945  1.00 48.75           C  
ATOM   2521  HG2 LYS A 157      17.473 -10.975  -5.349  1.00 48.75           H  
ATOM   2522  HG3 LYS A 157      19.117 -10.333  -5.131  1.00 48.75           H  
ATOM   2523  CD  LYS A 157      18.366 -11.444  -3.430  1.00 48.75           C  
ATOM   2524  HD2 LYS A 157      19.351 -11.693  -3.034  1.00 48.75           H  
ATOM   2525  HD3 LYS A 157      17.693 -12.285  -3.263  1.00 48.75           H  
ATOM   2526  CE  LYS A 157      17.825 -10.208  -2.704  1.00 48.75           C  
ATOM   2527  HE2 LYS A 157      16.939  -9.855  -3.231  1.00 48.75           H  
ATOM   2528  HE3 LYS A 157      18.570  -9.413  -2.755  1.00 48.75           H  
ATOM   2529  NZ  LYS A 157      17.466 -10.493  -1.292  1.00 48.75           N  
ATOM   2530  HZ1 LYS A 157      18.237 -10.892  -0.775  1.00 48.75           H  
ATOM   2531  HZ2 LYS A 157      16.668 -11.110  -1.255  1.00 48.75           H  
ATOM   2532  HZ3 LYS A 157      17.170  -9.642  -0.836  1.00 48.75           H  
ATOM   2533  N   ASP A 158      20.605 -13.511  -8.831  1.00 44.98           N  
ATOM   2534  H   ASP A 158      20.302 -12.782  -9.460  1.00 44.98           H  
ATOM   2535  CA  ASP A 158      21.832 -14.218  -9.141  1.00 44.98           C  
ATOM   2536  HA  ASP A 158      21.855 -15.138  -8.557  1.00 44.98           H  
ATOM   2537  C   ASP A 158      22.953 -13.306  -8.634  1.00 44.98           C  
ATOM   2538  CB  ASP A 158      21.881 -14.610 -10.628  1.00 44.98           C  
ATOM   2539  HB2 ASP A 158      20.863 -14.664 -11.013  1.00 44.98           H  
ATOM   2540  HB3 ASP A 158      22.413 -13.856 -11.209  1.00 44.98           H  
ATOM   2541  O   ASP A 158      23.480 -12.471  -9.350  1.00 44.98           O  
ATOM   2542  CG  ASP A 158      22.528 -15.983 -10.839  1.00 44.98           C  
ATOM   2543  OD1 ASP A 158      23.185 -16.483  -9.894  1.00 44.98           O  
ATOM   2544  OD2 ASP A 158      22.375 -16.519 -11.959  1.00 44.98           O  
ATOM   2545  N   THR A 159      23.229 -13.343  -7.327  1.00 45.61           N  
ATOM   2546  H   THR A 159      22.765 -14.043  -6.766  1.00 45.61           H  
ATOM   2547  CA  THR A 159      24.146 -12.407  -6.644  1.00 45.61           C  
ATOM   2548  HA  THR A 159      23.737 -11.398  -6.702  1.00 45.61           H  
ATOM   2549  C   THR A 159      25.533 -12.361  -7.280  1.00 45.61           C  
ATOM   2550  CB  THR A 159      24.325 -12.797  -5.170  1.00 45.61           C  
ATOM   2551  HB  THR A 159      25.199 -12.289  -4.762  1.00 45.61           H  
ATOM   2552  O   THR A 159      26.234 -11.360  -7.154  1.00 45.61           O  
ATOM   2553  CG2 THR A 159      23.112 -12.426  -4.322  1.00 45.61           C  
ATOM   2554 HG21 THR A 159      23.312 -12.657  -3.276  1.00 45.61           H  
ATOM   2555 HG22 THR A 159      22.910 -11.359  -4.417  1.00 45.61           H  
ATOM   2556 HG23 THR A 159      22.243 -12.993  -4.656  1.00 45.61           H  
ATOM   2557  OG1 THR A 159      24.495 -14.193  -5.060  1.00 45.61           O  
ATOM   2558  HG1 THR A 159      24.674 -14.404  -4.141  1.00 45.61           H  
ATOM   2559  N   SER A 160      25.916 -13.427  -7.984  1.00 49.13           N  
ATOM   2560  H   SER A 160      25.259 -14.191  -8.047  1.00 49.13           H  
ATOM   2561  CA  SER A 160      27.161 -13.529  -8.744  1.00 49.13           C  
ATOM   2562  HA  SER A 160      27.987 -13.230  -8.099  1.00 49.13           H  
ATOM   2563  C   SER A 160      27.206 -12.626  -9.988  1.00 49.13           C  
ATOM   2564  CB  SER A 160      27.370 -14.993  -9.145  1.00 49.13           C  
ATOM   2565  HB2 SER A 160      27.320 -15.629  -8.262  1.00 49.13           H  
ATOM   2566  HB3 SER A 160      28.363 -15.090  -9.583  1.00 49.13           H  
ATOM   2567  O   SER A 160      28.288 -12.233 -10.422  1.00 49.13           O  
ATOM   2568  OG  SER A 160      26.411 -15.422 -10.101  1.00 49.13           O  
ATOM   2569  HG  SER A 160      25.638 -15.821  -9.694  1.00 49.13           H  
ATOM   2570  N   LYS A 161      26.049 -12.267 -10.555  1.00 48.32           N  
ATOM   2571  H   LYS A 161      25.196 -12.591 -10.122  1.00 48.32           H  
ATOM   2572  CA  LYS A 161      25.895 -11.390 -11.719  1.00 48.32           C  
ATOM   2573  HA  LYS A 161      26.828 -10.868 -11.931  1.00 48.32           H  
ATOM   2574  C   LYS A 161      24.825 -10.360 -11.390  1.00 48.32           C  
ATOM   2575  CB  LYS A 161      25.480 -12.217 -12.945  1.00 48.32           C  
ATOM   2576  HB2 LYS A 161      24.637 -12.856 -12.681  1.00 48.32           H  
ATOM   2577  HB3 LYS A 161      25.156 -11.534 -13.730  1.00 48.32           H  
ATOM   2578  O   LYS A 161      23.644 -10.683 -11.398  1.00 48.32           O  
ATOM   2579  CG  LYS A 161      26.624 -13.079 -13.489  1.00 48.32           C  
ATOM   2580  HG2 LYS A 161      26.956 -13.778 -12.721  1.00 48.32           H  
ATOM   2581  HG3 LYS A 161      27.459 -12.436 -13.771  1.00 48.32           H  
ATOM   2582  CD  LYS A 161      26.141 -13.863 -14.711  1.00 48.32           C  
ATOM   2583  HD2 LYS A 161      25.793 -13.167 -15.474  1.00 48.32           H  
ATOM   2584  HD3 LYS A 161      25.315 -14.506 -14.407  1.00 48.32           H  
ATOM   2585  CE  LYS A 161      27.286 -14.713 -15.260  1.00 48.32           C  
ATOM   2586  HE2 LYS A 161      28.093 -14.052 -15.578  1.00 48.32           H  
ATOM   2587  HE3 LYS A 161      27.663 -15.338 -14.451  1.00 48.32           H  
ATOM   2588  NZ  LYS A 161      26.821 -15.558 -16.385  1.00 48.32           N  
ATOM   2589  HZ1 LYS A 161      26.464 -14.980 -17.132  1.00 48.32           H  
ATOM   2590  HZ2 LYS A 161      27.577 -16.131 -16.732  1.00 48.32           H  
ATOM   2591  HZ3 LYS A 161      26.078 -16.161 -16.061  1.00 48.32           H  
ATOM   2592  N   GLY A 162      25.233  -9.125 -11.085  1.00 51.63           N  
ATOM   2593  H   GLY A 162      26.223  -8.927 -11.084  1.00 51.63           H  
ATOM   2594  CA  GLY A 162      24.278  -8.065 -10.746  1.00 51.63           C  
ATOM   2595  HA2 GLY A 162      23.864  -8.306  -9.767  1.00 51.63           H  
ATOM   2596  HA3 GLY A 162      24.773  -7.094 -10.714  1.00 51.63           H  
ATOM   2597  C   GLY A 162      23.106  -8.000 -11.727  1.00 51.63           C  
ATOM   2598  O   GLY A 162      23.299  -8.320 -12.901  1.00 51.63           O  
ATOM   2599  N   CYS A 163      21.899  -7.659 -11.243  1.00 53.45           N  
ATOM   2600  H   CYS A 163      21.800  -7.426 -10.265  1.00 53.45           H  
ATOM   2601  CA  CYS A 163      20.704  -7.707 -12.088  1.00 53.45           C  
ATOM   2602  HA  CYS A 163      20.533  -8.753 -12.343  1.00 53.45           H  
ATOM   2603  C   CYS A 163      21.001  -6.943 -13.384  1.00 53.45           C  
ATOM   2604  CB  CYS A 163      19.425  -7.184 -11.389  1.00 53.45           C  
ATOM   2605  HB2 CYS A 163      19.304  -7.688 -10.430  1.00 53.45           H  
ATOM   2606  HB3 CYS A 163      19.534  -6.114 -11.217  1.00 53.45           H  
ATOM   2607  O   CYS A 163      21.396  -5.785 -13.369  1.00 53.45           O  
ATOM   2608  SG  CYS A 163      17.943  -7.510 -12.425  1.00 53.45           S  
ATOM   2609  N   SER A 164      20.885  -7.603 -14.529  1.00 53.89           N  
ATOM   2610  H   SER A 164      20.657  -8.587 -14.530  1.00 53.89           H  
ATOM   2611  CA  SER A 164      21.222  -6.972 -15.806  1.00 53.89           C  
ATOM   2612  HA  SER A 164      22.202  -6.502 -15.722  1.00 53.89           H  
ATOM   2613  C   SER A 164      20.227  -5.868 -16.185  1.00 53.89           C  
ATOM   2614  CB  SER A 164      21.306  -8.052 -16.884  1.00 53.89           C  
ATOM   2615  HB2 SER A 164      21.383  -7.592 -17.869  1.00 53.89           H  
ATOM   2616  HB3 SER A 164      22.200  -8.648 -16.706  1.00 53.89           H  
ATOM   2617  O   SER A 164      20.551  -5.015 -17.002  1.00 53.89           O  
ATOM   2618  OG  SER A 164      20.175  -8.906 -16.826  1.00 53.89           O  
ATOM   2619  HG  SER A 164      19.477  -8.517 -17.358  1.00 53.89           H  
ATOM   2620  N   ASN A 165      19.024  -5.885 -15.596  1.00 54.30           N  
ATOM   2621  H   ASN A 165      18.848  -6.624 -14.930  1.00 54.30           H  
ATOM   2622  CA  ASN A 165      17.950  -4.924 -15.873  1.00 54.30           C  
ATOM   2623  HA  ASN A 165      18.058  -4.549 -16.891  1.00 54.30           H  
ATOM   2624  C   ASN A 165      17.981  -3.680 -14.982  1.00 54.30           C  
ATOM   2625  CB  ASN A 165      16.589  -5.634 -15.718  1.00 54.30           C  
ATOM   2626  HB2 ASN A 165      16.672  -6.508 -15.072  1.00 54.30           H  
ATOM   2627  HB3 ASN A 165      15.879  -4.949 -15.252  1.00 54.30           H  
ATOM   2628  O   ASN A 165      17.699  -2.579 -15.440  1.00 54.30           O  
ATOM   2629  CG  ASN A 165      15.973  -6.052 -17.037  1.00 54.30           C  
ATOM   2630  ND2 ASN A 165      14.766  -6.563 -17.005  1.00 54.30           N  
ATOM   2631 HD21 ASN A 165      14.362  -6.784 -17.904  1.00 54.30           H  
ATOM   2632 HD22 ASN A 165      14.250  -6.621 -16.139  1.00 54.30           H  
ATOM   2633  OD1 ASN A 165      16.546  -5.942 -18.104  1.00 54.30           O  
ATOM   2634  N   CYS A 166      18.270  -3.849 -13.698  1.00 54.17           N  
ATOM   2635  H   CYS A 166      18.576  -4.761 -13.390  1.00 54.17           H  
ATOM   2636  CA  CYS A 166      18.417  -2.754 -12.749  1.00 54.17           C  
ATOM   2637  HA  CYS A 166      18.216  -1.797 -13.230  1.00 54.17           H  
ATOM   2638  C   CYS A 166      19.877  -2.802 -12.306  1.00 54.17           C  
ATOM   2639  CB  CYS A 166      17.402  -2.964 -11.604  1.00 54.17           C  
ATOM   2640  HB2 CYS A 166      17.252  -1.994 -11.128  1.00 54.17           H  
ATOM   2641  HB3 CYS A 166      16.448  -3.268 -12.033  1.00 54.17           H  
ATOM   2642  O   CYS A 166      20.305  -3.882 -11.946  1.00 54.17           O  
ATOM   2643  SG  CYS A 166      17.891  -4.180 -10.329  1.00 54.17           S  
ATOM   2644  N   ASN A 167      20.666  -1.723 -12.328  1.00 51.97           N  
ATOM   2645  H   ASN A 167      20.282  -0.869 -12.705  1.00 51.97           H  
ATOM   2646  CA  ASN A 167      22.097  -1.733 -11.941  1.00 51.97           C  
ATOM   2647  HA  ASN A 167      22.591  -2.520 -12.511  1.00 51.97           H  
ATOM   2648  C   ASN A 167      22.342  -2.090 -10.441  1.00 51.97           C  
ATOM   2649  CB  ASN A 167      22.726  -0.370 -12.333  1.00 51.97           C  
ATOM   2650  HB2 ASN A 167      22.011   0.434 -12.160  1.00 51.97           H  
ATOM   2651  HB3 ASN A 167      23.597  -0.171 -11.709  1.00 51.97           H  
ATOM   2652  O   ASN A 167      22.925  -1.308  -9.695  1.00 51.97           O  
ATOM   2653  CG  ASN A 167      23.258  -0.293 -13.752  1.00 51.97           C  
ATOM   2654  ND2 ASN A 167      23.465   0.897 -14.264  1.00 51.97           N  
ATOM   2655 HD21 ASN A 167      23.819   0.902 -15.210  1.00 51.97           H  
ATOM   2656 HD22 ASN A 167      23.223   1.739 -13.763  1.00 51.97           H  
ATOM   2657  OD1 ASN A 167      23.551  -1.279 -14.398  1.00 51.97           O  
ATOM   2658  N   ASN A 168      21.870  -3.256  -9.989  1.00 52.14           N  
ATOM   2659  H   ASN A 168      21.471  -3.828 -10.720  1.00 52.14           H  
ATOM   2660  CA  ASN A 168      21.750  -3.865  -8.660  1.00 52.14           C  
ATOM   2661  HA  ASN A 168      20.994  -4.640  -8.786  1.00 52.14           H  
ATOM   2662  C   ASN A 168      21.174  -3.013  -7.510  1.00 52.14           C  
ATOM   2663  CB  ASN A 168      23.083  -4.549  -8.292  1.00 52.14           C  
ATOM   2664  HB2 ASN A 168      23.407  -4.198  -7.312  1.00 52.14           H  
ATOM   2665  HB3 ASN A 168      23.860  -4.275  -9.006  1.00 52.14           H  
ATOM   2666  O   ASN A 168      20.424  -3.547  -6.694  1.00 52.14           O  
ATOM   2667  CG  ASN A 168      23.014  -6.068  -8.234  1.00 52.14           C  
ATOM   2668  ND2 ASN A 168      24.106  -6.699  -7.874  1.00 52.14           N  
ATOM   2669 HD21 ASN A 168      24.043  -7.704  -7.790  1.00 52.14           H  
ATOM   2670 HD22 ASN A 168      24.938  -6.189  -7.614  1.00 52.14           H  
ATOM   2671  OD1 ASN A 168      22.021  -6.715  -8.521  1.00 52.14           O  
ATOM   2672  N   LYS A 169      21.490  -1.714  -7.427  1.00 53.26           N  
ATOM   2673  H   LYS A 169      22.112  -1.354  -8.136  1.00 53.26           H  
ATOM   2674  CA  LYS A 169      21.130  -0.825  -6.309  1.00 53.26           C  
ATOM   2675  HA  LYS A 169      21.581  -1.201  -5.390  1.00 53.26           H  
ATOM   2676  C   LYS A 169      19.628  -0.804  -6.030  1.00 53.26           C  
ATOM   2677  CB  LYS A 169      21.651   0.602  -6.558  1.00 53.26           C  
ATOM   2678  HB2 LYS A 169      21.403   0.918  -7.571  1.00 53.26           H  
ATOM   2679  HB3 LYS A 169      21.143   1.268  -5.861  1.00 53.26           H  
ATOM   2680  O   LYS A 169      19.212  -1.114  -4.919  1.00 53.26           O  
ATOM   2681  CG  LYS A 169      23.162   0.735  -6.319  1.00 53.26           C  
ATOM   2682  HG2 LYS A 169      23.707   0.150  -7.061  1.00 53.26           H  
ATOM   2683  HG3 LYS A 169      23.400   0.359  -5.324  1.00 53.26           H  
ATOM   2684  CD  LYS A 169      23.582   2.209  -6.409  1.00 53.26           C  
ATOM   2685  HD2 LYS A 169      22.971   2.786  -5.716  1.00 53.26           H  
ATOM   2686  HD3 LYS A 169      23.404   2.571  -7.422  1.00 53.26           H  
ATOM   2687  CE  LYS A 169      25.059   2.383  -6.040  1.00 53.26           C  
ATOM   2688  HE2 LYS A 169      25.669   1.833  -6.756  1.00 53.26           H  
ATOM   2689  HE3 LYS A 169      25.216   1.945  -5.054  1.00 53.26           H  
ATOM   2690  NZ  LYS A 169      25.438   3.818  -6.020  1.00 53.26           N  
ATOM   2691  HZ1 LYS A 169      26.403   3.933  -5.748  1.00 53.26           H  
ATOM   2692  HZ2 LYS A 169      24.863   4.309  -5.350  1.00 53.26           H  
ATOM   2693  HZ3 LYS A 169      25.293   4.242  -6.925  1.00 53.26           H  
ATOM   2694  N   SER A 170      18.808  -0.542  -7.049  1.00 56.60           N  
ATOM   2695  H   SER A 170      19.202  -0.346  -7.958  1.00 56.60           H  
ATOM   2696  CA  SER A 170      17.357  -0.390  -6.865  1.00 56.60           C  
ATOM   2697  HA  SER A 170      17.186   0.329  -6.064  1.00 56.60           H  
ATOM   2698  C   SER A 170      16.644  -1.685  -6.467  1.00 56.60           C  
ATOM   2699  CB  SER A 170      16.724   0.162  -8.143  1.00 56.60           C  
ATOM   2700  HB2 SER A 170      17.226   1.089  -8.422  1.00 56.60           H  
ATOM   2701  HB3 SER A 170      15.669   0.375  -7.968  1.00 56.60           H  
ATOM   2702  O   SER A 170      15.573  -1.634  -5.865  1.00 56.60           O  
ATOM   2703  OG  SER A 170      16.851  -0.777  -9.189  1.00 56.60           O  
ATOM   2704  HG  SER A 170      16.045  -1.298  -9.225  1.00 56.60           H  
ATOM   2705  N   CYS A 171      17.208  -2.843  -6.819  1.00 58.81           N  
ATOM   2706  H   CYS A 171      18.091  -2.824  -7.308  1.00 58.81           H  
ATOM   2707  CA  CYS A 171      16.599  -4.134  -6.517  1.00 58.81           C  
ATOM   2708  HA  CYS A 171      15.515  -4.035  -6.577  1.00 58.81           H  
ATOM   2709  C   CYS A 171      16.906  -4.599  -5.093  1.00 58.81           C  
ATOM   2710  CB  CYS A 171      17.015  -5.145  -7.582  1.00 58.81           C  
ATOM   2711  HB2 CYS A 171      16.635  -6.125  -7.292  1.00 58.81           H  
ATOM   2712  HB3 CYS A 171      18.101  -5.199  -7.652  1.00 58.81           H  
ATOM   2713  O   CYS A 171      16.029  -5.164  -4.449  1.00 58.81           O  
ATOM   2714  SG  CYS A 171      16.300  -4.721  -9.192  1.00 58.81           S  
ATOM   2715  N   ILE A 172      18.107  -4.320  -4.572  1.00 55.29           N  
ATOM   2716  H   ILE A 172      18.785  -3.826  -5.135  1.00 55.29           H  
ATOM   2717  CA  ILE A 172      18.452  -4.651  -3.182  1.00 55.29           C  
ATOM   2718  HA  ILE A 172      18.075  -5.649  -2.960  1.00 55.29           H  
ATOM   2719  C   ILE A 172      17.748  -3.698  -2.208  1.00 55.29           C  
ATOM   2720  CB  ILE A 172      19.985  -4.669  -2.978  1.00 55.29           C  
ATOM   2721  HB  ILE A 172      20.389  -3.701  -3.272  1.00 55.29           H  
ATOM   2722  O   ILE A 172      17.145  -4.159  -1.243  1.00 55.29           O  
ATOM   2723  CG1 ILE A 172      20.638  -5.775  -3.842  1.00 55.29           C  
ATOM   2724 HG12 ILE A 172      20.405  -6.745  -3.402  1.00 55.29           H  
ATOM   2725 HG13 ILE A 172      20.220  -5.768  -4.849  1.00 55.29           H  
ATOM   2726  CG2 ILE A 172      20.317  -4.924  -1.492  1.00 55.29           C  
ATOM   2727 HG21 ILE A 172      19.829  -5.835  -1.145  1.00 55.29           H  
ATOM   2728 HG22 ILE A 172      21.392  -5.016  -1.336  1.00 55.29           H  
ATOM   2729 HG23 ILE A 172      19.977  -4.090  -0.878  1.00 55.29           H  
ATOM   2730  CD1 ILE A 172      22.162  -5.643  -3.987  1.00 55.29           C  
ATOM   2731 HD11 ILE A 172      22.602  -5.093  -3.156  1.00 55.29           H  
ATOM   2732 HD12 ILE A 172      22.610  -6.636  -4.032  1.00 55.29           H  
ATOM   2733 HD13 ILE A 172      22.392  -5.112  -4.911  1.00 55.29           H  
ATOM   2734  N   GLU A 173      17.766  -2.388  -2.481  1.00 57.37           N  
ATOM   2735  H   GLU A 173      18.276  -2.060  -3.288  1.00 57.37           H  
ATOM   2736  CA  GLU A 173      17.197  -1.367  -1.585  1.00 57.37           C  
ATOM   2737  HA  GLU A 173      17.664  -1.452  -0.604  1.00 57.37           H  
ATOM   2738  C   GLU A 173      15.681  -1.518  -1.356  1.00 57.37           C  
ATOM   2739  CB  GLU A 173      17.501   0.033  -2.147  1.00 57.37           C  
ATOM   2740  HB2 GLU A 173      17.249   0.047  -3.208  1.00 57.37           H  
ATOM   2741  HB3 GLU A 173      16.871   0.762  -1.638  1.00 57.37           H  
ATOM   2742  O   GLU A 173      15.161  -1.018  -0.359  1.00 57.37           O  
ATOM   2743  CG  GLU A 173      18.969   0.451  -1.946  1.00 57.37           C  
ATOM   2744  HG2 GLU A 173      19.163   0.531  -0.877  1.00 57.37           H  
ATOM   2745  HG3 GLU A 173      19.618  -0.330  -2.342  1.00 57.37           H  
ATOM   2746  CD  GLU A 173      19.323   1.786  -2.629  1.00 57.37           C  
ATOM   2747  OE1 GLU A 173      20.531   2.124  -2.643  1.00 57.37           O  
ATOM   2748  OE2 GLU A 173      18.408   2.438  -3.183  1.00 57.37           O  
ATOM   2749  N   ASN A 174      14.962  -2.211  -2.246  1.00 70.11           N  
ATOM   2750  H   ASN A 174      15.448  -2.618  -3.032  1.00 70.11           H  
ATOM   2751  CA  ASN A 174      13.515  -2.421  -2.133  1.00 70.11           C  
ATOM   2752  HA  ASN A 174      13.103  -1.663  -1.467  1.00 70.11           H  
ATOM   2753  C   ASN A 174      13.106  -3.746  -1.479  1.00 70.11           C  
ATOM   2754  CB  ASN A 174      12.862  -2.241  -3.515  1.00 70.11           C  
ATOM   2755  HB2 ASN A 174      11.930  -2.803  -3.560  1.00 70.11           H  
ATOM   2756  HB3 ASN A 174      13.519  -2.630  -4.293  1.00 70.11           H  
ATOM   2757  O   ASN A 174      11.919  -3.926  -1.221  1.00 70.11           O  
ATOM   2758  CG  ASN A 174      12.495  -0.796  -3.796  1.00 70.11           C  
ATOM   2759  ND2 ASN A 174      12.727  -0.339  -5.002  1.00 70.11           N  
ATOM   2760 HD21 ASN A 174      12.502   0.631  -5.171  1.00 70.11           H  
ATOM   2761 HD22 ASN A 174      13.268  -0.905  -5.639  1.00 70.11           H  
ATOM   2762  OD1 ASN A 174      12.013  -0.056  -2.948  1.00 70.11           O  
ATOM   2763  N   GLU A 175      14.035  -4.659  -1.177  1.00 77.52           N  
ATOM   2764  H   GLU A 175      15.006  -4.458  -1.367  1.00 77.52           H  
ATOM   2765  CA  GLU A 175      13.678  -5.989  -0.658  1.00 77.52           C  
ATOM   2766  HA  GLU A 175      13.008  -6.464  -1.375  1.00 77.52           H  
ATOM   2767  C   GLU A 175      12.940  -5.906   0.690  1.00 77.52           C  
ATOM   2768  CB  GLU A 175      14.947  -6.846  -0.540  1.00 77.52           C  
ATOM   2769  HB2 GLU A 175      15.538  -6.478   0.299  1.00 77.52           H  
ATOM   2770  HB3 GLU A 175      15.554  -6.732  -1.438  1.00 77.52           H  
ATOM   2771  O   GLU A 175      11.941  -6.596   0.893  1.00 77.52           O  
ATOM   2772  CG  GLU A 175      14.661  -8.341  -0.319  1.00 77.52           C  
ATOM   2773  HG2 GLU A 175      15.598  -8.809  -0.015  1.00 77.52           H  
ATOM   2774  HG3 GLU A 175      13.959  -8.466   0.505  1.00 77.52           H  
ATOM   2775  CD  GLU A 175      14.148  -9.089  -1.558  1.00 77.52           C  
ATOM   2776  OE1 GLU A 175      13.866 -10.304  -1.437  1.00 77.52           O  
ATOM   2777  OE2 GLU A 175      14.151  -8.548  -2.679  1.00 77.52           O  
ATOM   2778  N   GLU A 176      13.377  -5.007   1.579  1.00 78.69           N  
ATOM   2779  H   GLU A 176      14.202  -4.471   1.351  1.00 78.69           H  
ATOM   2780  CA  GLU A 176      12.744  -4.767   2.886  1.00 78.69           C  
ATOM   2781  HA  GLU A 176      12.645  -5.714   3.418  1.00 78.69           H  
ATOM   2782  C   GLU A 176      11.334  -4.171   2.771  1.00 78.69           C  
ATOM   2783  CB  GLU A 176      13.613  -3.824   3.731  1.00 78.69           C  
ATOM   2784  HB2 GLU A 176      13.086  -3.621   4.664  1.00 78.69           H  
ATOM   2785  HB3 GLU A 176      13.743  -2.883   3.195  1.00 78.69           H  
ATOM   2786  O   GLU A 176      10.540  -4.271   3.704  1.00 78.69           O  
ATOM   2787  CG  GLU A 176      14.990  -4.416   4.071  1.00 78.69           C  
ATOM   2788  HG2 GLU A 176      14.843  -5.411   4.492  1.00 78.69           H  
ATOM   2789  HG3 GLU A 176      15.569  -4.520   3.153  1.00 78.69           H  
ATOM   2790  CD  GLU A 176      15.782  -3.557   5.073  1.00 78.69           C  
ATOM   2791  OE1 GLU A 176      16.787  -4.084   5.602  1.00 78.69           O  
ATOM   2792  OE2 GLU A 176      15.386  -2.392   5.306  1.00 78.69           O  
ATOM   2793  N   LEU A 177      10.995  -3.574   1.622  1.00 85.19           N  
ATOM   2794  H   LEU A 177      11.655  -3.591   0.858  1.00 85.19           H  
ATOM   2795  CA  LEU A 177       9.675  -2.991   1.394  1.00 85.19           C  
ATOM   2796  HA  LEU A 177       9.272  -2.676   2.356  1.00 85.19           H  
ATOM   2797  C   LEU A 177       8.648  -3.959   0.825  1.00 85.19           C  
ATOM   2798  CB  LEU A 177       9.769  -1.777   0.474  1.00 85.19           C  
ATOM   2799  HB2 LEU A 177       8.739  -1.490   0.263  1.00 85.19           H  
ATOM   2800  HB3 LEU A 177      10.222  -2.062  -0.475  1.00 85.19           H  
ATOM   2801  O   LEU A 177       7.447  -3.690   0.893  1.00 85.19           O  
ATOM   2802  CG  LEU A 177      10.515  -0.562   1.039  1.00 85.19           C  
ATOM   2803  HG  LEU A 177      11.586  -0.686   0.877  1.00 85.19           H  
ATOM   2804  CD1 LEU A 177      10.040   0.645   0.222  1.00 85.19           C  
ATOM   2805 HD11 LEU A 177      10.197   1.570   0.776  1.00 85.19           H  
ATOM   2806 HD12 LEU A 177       8.969   0.591   0.027  1.00 85.19           H  
ATOM   2807 HD13 LEU A 177      10.557   0.650  -0.738  1.00 85.19           H  
ATOM   2808  CD2 LEU A 177      10.294  -0.339   2.540  1.00 85.19           C  
ATOM   2809 HD21 LEU A 177      10.388   0.715   2.802  1.00 85.19           H  
ATOM   2810 HD22 LEU A 177       9.308  -0.675   2.861  1.00 85.19           H  
ATOM   2811 HD23 LEU A 177      11.027  -0.920   3.101  1.00 85.19           H  
ATOM   2812  N   ILE A 178       9.100  -5.082   0.272  1.00 89.88           N  
ATOM   2813  H   ILE A 178      10.097  -5.247   0.281  1.00 89.88           H  
ATOM   2814  CA  ILE A 178       8.226  -6.055  -0.380  1.00 89.88           C  
ATOM   2815  HA  ILE A 178       7.760  -5.555  -1.229  1.00 89.88           H  
ATOM   2816  C   ILE A 178       7.069  -6.501   0.529  1.00 89.88           C  
ATOM   2817  CB  ILE A 178       9.049  -7.236  -0.930  1.00 89.88           C  
ATOM   2818  HB  ILE A 178       9.695  -7.633  -0.147  1.00 89.88           H  
ATOM   2819  O   ILE A 178       5.942  -6.529   0.033  1.00 89.88           O  
ATOM   2820  CG1 ILE A 178       9.945  -6.720  -2.076  1.00 89.88           C  
ATOM   2821 HG12 ILE A 178      10.592  -5.935  -1.685  1.00 89.88           H  
ATOM   2822 HG13 ILE A 178       9.328  -6.288  -2.864  1.00 89.88           H  
ATOM   2823  CG2 ILE A 178       8.128  -8.376  -1.395  1.00 89.88           C  
ATOM   2824 HG21 ILE A 178       8.719  -9.154  -1.877  1.00 89.88           H  
ATOM   2825 HG22 ILE A 178       7.624  -8.826  -0.539  1.00 89.88           H  
ATOM   2826 HG23 ILE A 178       7.382  -7.993  -2.091  1.00 89.88           H  
ATOM   2827  CD1 ILE A 178      10.859  -7.777  -2.690  1.00 89.88           C  
ATOM   2828 HD11 ILE A 178      10.272  -8.416  -3.350  1.00 89.88           H  
ATOM   2829 HD12 ILE A 178      11.328  -8.368  -1.904  1.00 89.88           H  
ATOM   2830 HD13 ILE A 178      11.631  -7.288  -3.283  1.00 89.88           H  
ATOM   2831  N   PRO A 179       7.266  -6.796   1.831  1.00 89.82           N  
ATOM   2832  CA  PRO A 179       6.162  -7.179   2.710  1.00 89.82           C  
ATOM   2833  HA  PRO A 179       5.722  -8.104   2.336  1.00 89.82           H  
ATOM   2834  C   PRO A 179       5.059  -6.114   2.800  1.00 89.82           C  
ATOM   2835  CB  PRO A 179       6.814  -7.455   4.068  1.00 89.82           C  
ATOM   2836  HB2 PRO A 179       6.878  -6.533   4.645  1.00 89.82           H  
ATOM   2837  HB3 PRO A 179       6.290  -8.230   4.627  1.00 89.82           H  
ATOM   2838  O   PRO A 179       3.880  -6.453   2.741  1.00 89.82           O  
ATOM   2839  CG  PRO A 179       8.235  -7.868   3.705  1.00 89.82           C  
ATOM   2840  HG2 PRO A 179       8.245  -8.902   3.357  1.00 89.82           H  
ATOM   2841  HG3 PRO A 179       8.928  -7.723   4.533  1.00 89.82           H  
ATOM   2842  CD  PRO A 179       8.532  -6.931   2.543  1.00 89.82           C  
ATOM   2843  HD2 PRO A 179       8.833  -5.958   2.932  1.00 89.82           H  
ATOM   2844  HD3 PRO A 179       9.326  -7.350   1.925  1.00 89.82           H  
ATOM   2845  N   TYR A 180       5.415  -4.827   2.850  1.00 87.68           N  
ATOM   2846  H   TYR A 180       6.398  -4.596   2.851  1.00 87.68           H  
ATOM   2847  CA  TYR A 180       4.451  -3.720   2.900  1.00 87.68           C  
ATOM   2848  HA  TYR A 180       3.714  -3.924   3.677  1.00 87.68           H  
ATOM   2849  C   TYR A 180       3.706  -3.542   1.578  1.00 87.68           C  
ATOM   2850  CB  TYR A 180       5.177  -2.419   3.244  1.00 87.68           C  
ATOM   2851  HB2 TYR A 180       4.449  -1.608   3.278  1.00 87.68           H  
ATOM   2852  HB3 TYR A 180       5.889  -2.184   2.454  1.00 87.68           H  
ATOM   2853  O   TYR A 180       2.496  -3.318   1.559  1.00 87.68           O  
ATOM   2854  CG  TYR A 180       5.906  -2.465   4.564  1.00 87.68           C  
ATOM   2855  CD1 TYR A 180       5.215  -2.198   5.757  1.00 87.68           C  
ATOM   2856  HD1 TYR A 180       4.159  -1.978   5.714  1.00 87.68           H  
ATOM   2857  CD2 TYR A 180       7.267  -2.806   4.601  1.00 87.68           C  
ATOM   2858  HD2 TYR A 180       7.792  -3.054   3.690  1.00 87.68           H  
ATOM   2859  CE1 TYR A 180       5.889  -2.233   6.993  1.00 87.68           C  
ATOM   2860  HE1 TYR A 180       5.365  -2.035   7.917  1.00 87.68           H  
ATOM   2861  CE2 TYR A 180       7.949  -2.839   5.825  1.00 87.68           C  
ATOM   2862  HE2 TYR A 180       8.997  -3.097   5.859  1.00 87.68           H  
ATOM   2863  OH  TYR A 180       7.968  -2.571   8.169  1.00 87.68           O  
ATOM   2864  HH  TYR A 180       7.483  -2.383   8.976  1.00 87.68           H  
ATOM   2865  CZ  TYR A 180       7.264  -2.543   7.018  1.00 87.68           C  
ATOM   2866  N   PHE A 181       4.415  -3.685   0.458  1.00 91.76           N  
ATOM   2867  H   PHE A 181       5.411  -3.833   0.534  1.00 91.76           H  
ATOM   2868  CA  PHE A 181       3.801  -3.668  -0.866  1.00 91.76           C  
ATOM   2869  HA  PHE A 181       3.196  -2.769  -0.978  1.00 91.76           H  
ATOM   2870  C   PHE A 181       2.836  -4.839  -1.057  1.00 91.76           C  
ATOM   2871  CB  PHE A 181       4.909  -3.672  -1.923  1.00 91.76           C  
ATOM   2872  HB2 PHE A 181       5.551  -4.532  -1.730  1.00 91.76           H  
ATOM   2873  HB3 PHE A 181       4.453  -3.815  -2.903  1.00 91.76           H  
ATOM   2874  O   PHE A 181       1.742  -4.639  -1.579  1.00 91.76           O  
ATOM   2875  CG  PHE A 181       5.785  -2.432  -2.001  1.00 91.76           C  
ATOM   2876  CD1 PHE A 181       5.360  -1.186  -1.494  1.00 91.76           C  
ATOM   2877  HD1 PHE A 181       4.419  -1.089  -0.973  1.00 91.76           H  
ATOM   2878  CD2 PHE A 181       7.044  -2.524  -2.622  1.00 91.76           C  
ATOM   2879  HD2 PHE A 181       7.391  -3.470  -3.012  1.00 91.76           H  
ATOM   2880  CE1 PHE A 181       6.164  -0.044  -1.634  1.00 91.76           C  
ATOM   2881  HE1 PHE A 181       5.824   0.901  -1.238  1.00 91.76           H  
ATOM   2882  CE2 PHE A 181       7.857  -1.385  -2.751  1.00 91.76           C  
ATOM   2883  HE2 PHE A 181       8.819  -1.461  -3.237  1.00 91.76           H  
ATOM   2884  CZ  PHE A 181       7.412  -0.143  -2.270  1.00 91.76           C  
ATOM   2885  HZ  PHE A 181       8.040   0.728  -2.385  1.00 91.76           H  
ATOM   2886  N   LEU A 182       3.185  -6.037  -0.582  1.00 93.46           N  
ATOM   2887  H   LEU A 182       4.099  -6.143  -0.167  1.00 93.46           H  
ATOM   2888  CA  LEU A 182       2.283  -7.188  -0.603  1.00 93.46           C  
ATOM   2889  HA  LEU A 182       1.882  -7.297  -1.611  1.00 93.46           H  
ATOM   2890  C   LEU A 182       1.069  -6.988   0.302  1.00 93.46           C  
ATOM   2891  CB  LEU A 182       3.042  -8.462  -0.199  1.00 93.46           C  
ATOM   2892  HB2 LEU A 182       2.314  -9.255  -0.025  1.00 93.46           H  
ATOM   2893  HB3 LEU A 182       3.567  -8.277   0.738  1.00 93.46           H  
ATOM   2894  O   LEU A 182      -0.043  -7.310  -0.111  1.00 93.46           O  
ATOM   2895  CG  LEU A 182       4.043  -8.960  -1.249  1.00 93.46           C  
ATOM   2896  HG  LEU A 182       4.738  -8.164  -1.513  1.00 93.46           H  
ATOM   2897  CD1 LEU A 182       4.834 -10.140  -0.680  1.00 93.46           C  
ATOM   2898 HD11 LEU A 182       5.375  -9.817   0.210  1.00 93.46           H  
ATOM   2899 HD12 LEU A 182       5.551 -10.497  -1.420  1.00 93.46           H  
ATOM   2900 HD13 LEU A 182       4.158 -10.950  -0.405  1.00 93.46           H  
ATOM   2901  CD2 LEU A 182       3.350  -9.432  -2.526  1.00 93.46           C  
ATOM   2902 HD21 LEU A 182       2.715  -8.650  -2.942  1.00 93.46           H  
ATOM   2903 HD22 LEU A 182       4.116  -9.652  -3.269  1.00 93.46           H  
ATOM   2904 HD23 LEU A 182       2.742 -10.314  -2.327  1.00 93.46           H  
ATOM   2905  N   LEU A 183       1.258  -6.421   1.496  1.00 90.64           N  
ATOM   2906  H   LEU A 183       2.202  -6.234   1.802  1.00 90.64           H  
ATOM   2907  CA  LEU A 183       0.163  -6.120   2.415  1.00 90.64           C  
ATOM   2908  HA  LEU A 183      -0.371  -7.045   2.634  1.00 90.64           H  
ATOM   2909  C   LEU A 183      -0.841  -5.161   1.770  1.00 90.64           C  
ATOM   2910  CB  LEU A 183       0.749  -5.536   3.713  1.00 90.64           C  
ATOM   2911  HB2 LEU A 183       1.590  -6.142   4.048  1.00 90.64           H  
ATOM   2912  HB3 LEU A 183       1.126  -4.534   3.507  1.00 90.64           H  
ATOM   2913  O   LEU A 183      -2.047  -5.407   1.803  1.00 90.64           O  
ATOM   2914  CG  LEU A 183      -0.280  -5.460   4.853  1.00 90.64           C  
ATOM   2915  HG  LEU A 183      -1.214  -5.052   4.467  1.00 90.64           H  
ATOM   2916  CD1 LEU A 183      -0.566  -6.818   5.482  1.00 90.64           C  
ATOM   2917 HD11 LEU A 183      -1.308  -6.715   6.275  1.00 90.64           H  
ATOM   2918 HD12 LEU A 183      -0.961  -7.507   4.735  1.00 90.64           H  
ATOM   2919 HD13 LEU A 183       0.345  -7.231   5.915  1.00 90.64           H  
ATOM   2920  CD2 LEU A 183       0.246  -4.542   5.948  1.00 90.64           C  
ATOM   2921 HD21 LEU A 183       1.268  -4.810   6.214  1.00 90.64           H  
ATOM   2922 HD22 LEU A 183       0.203  -3.519   5.576  1.00 90.64           H  
ATOM   2923 HD23 LEU A 183      -0.375  -4.611   6.841  1.00 90.64           H  
ATOM   2924  N   PHE A 184      -0.338  -4.116   1.109  1.00 92.00           N  
ATOM   2925  H   PHE A 184       0.658  -3.960   1.153  1.00 92.00           H  
ATOM   2926  CA  PHE A 184      -1.154  -3.189   0.333  1.00 92.00           C  
ATOM   2927  HA  PHE A 184      -1.892  -2.724   0.986  1.00 92.00           H  
ATOM   2928  C   PHE A 184      -1.892  -3.881  -0.823  1.00 92.00           C  
ATOM   2929  CB  PHE A 184      -0.259  -2.078  -0.200  1.00 92.00           C  
ATOM   2930  HB2 PHE A 184       0.164  -1.540   0.649  1.00 92.00           H  
ATOM   2931  HB3 PHE A 184       0.574  -2.507  -0.758  1.00 92.00           H  
ATOM   2932  O   PHE A 184      -3.099  -3.713  -1.012  1.00 92.00           O  
ATOM   2933  CG  PHE A 184      -1.021  -1.130  -1.093  1.00 92.00           C  
ATOM   2934  CD1 PHE A 184      -0.855  -1.212  -2.485  1.00 92.00           C  
ATOM   2935  HD1 PHE A 184      -0.159  -1.924  -2.904  1.00 92.00           H  
ATOM   2936  CD2 PHE A 184      -1.959  -0.237  -0.545  1.00 92.00           C  
ATOM   2937  HD2 PHE A 184      -2.091  -0.188   0.526  1.00 92.00           H  
ATOM   2938  CE1 PHE A 184      -1.597  -0.378  -3.332  1.00 92.00           C  
ATOM   2939  HE1 PHE A 184      -1.439  -0.420  -4.399  1.00 92.00           H  
ATOM   2940  CE2 PHE A 184      -2.717   0.585  -1.396  1.00 92.00           C  
ATOM   2941  HE2 PHE A 184      -3.424   1.293  -0.989  1.00 92.00           H  
ATOM   2942  CZ  PHE A 184      -2.532   0.512  -2.785  1.00 92.00           C  
ATOM   2943  HZ  PHE A 184      -3.100   1.159  -3.437  1.00 92.00           H  
ATOM   2944  N   LEU A 185      -1.173  -4.702  -1.590  1.00 93.15           N  
ATOM   2945  H   LEU A 185      -0.185  -4.793  -1.401  1.00 93.15           H  
ATOM   2946  CA  LEU A 185      -1.728  -5.413  -2.737  1.00 93.15           C  
ATOM   2947  HA  LEU A 185      -2.142  -4.668  -3.417  1.00 93.15           H  
ATOM   2948  C   LEU A 185      -2.870  -6.355  -2.326  1.00 93.15           C  
ATOM   2949  CB  LEU A 185      -0.580  -6.173  -3.422  1.00 93.15           C  
ATOM   2950  HB2 LEU A 185      -0.392  -7.095  -2.871  1.00 93.15           H  
ATOM   2951  HB3 LEU A 185       0.331  -5.574  -3.390  1.00 93.15           H  
ATOM   2952  O   LEU A 185      -3.870  -6.470  -3.032  1.00 93.15           O  
ATOM   2953  CG  LEU A 185      -0.859  -6.497  -4.891  1.00 93.15           C  
ATOM   2954  HG  LEU A 185      -1.837  -6.968  -4.993  1.00 93.15           H  
ATOM   2955  CD1 LEU A 185      -0.784  -5.232  -5.738  1.00 93.15           C  
ATOM   2956 HD11 LEU A 185      -1.576  -4.534  -5.467  1.00 93.15           H  
ATOM   2957 HD12 LEU A 185       0.184  -4.744  -5.621  1.00 93.15           H  
ATOM   2958 HD13 LEU A 185      -0.916  -5.504  -6.785  1.00 93.15           H  
ATOM   2959  CD2 LEU A 185       0.208  -7.439  -5.432  1.00 93.15           C  
ATOM   2960 HD21 LEU A 185       1.152  -6.906  -5.545  1.00 93.15           H  
ATOM   2961 HD22 LEU A 185      -0.093  -7.815  -6.410  1.00 93.15           H  
ATOM   2962 HD23 LEU A 185       0.369  -8.264  -4.739  1.00 93.15           H  
ATOM   2963  N   LEU A 186      -2.738  -6.977  -1.154  1.00 92.57           N  
ATOM   2964  H   LEU A 186      -1.869  -6.840  -0.657  1.00 92.57           H  
ATOM   2965  CA  LEU A 186      -3.681  -7.940  -0.594  1.00 92.57           C  
ATOM   2966  HA  LEU A 186      -4.265  -8.370  -1.408  1.00 92.57           H  
ATOM   2967  C   LEU A 186      -4.709  -7.318   0.352  1.00 92.57           C  
ATOM   2968  CB  LEU A 186      -2.883  -9.062   0.090  1.00 92.57           C  
ATOM   2969  HB2 LEU A 186      -2.208  -8.615   0.820  1.00 92.57           H  
ATOM   2970  HB3 LEU A 186      -3.565  -9.716   0.634  1.00 92.57           H  
ATOM   2971  O   LEU A 186      -5.551  -8.038   0.872  1.00 92.57           O  
ATOM   2972  CG  LEU A 186      -2.077  -9.914  -0.902  1.00 92.57           C  
ATOM   2973  HG  LEU A 186      -1.472  -9.280  -1.549  1.00 92.57           H  
ATOM   2974  CD1 LEU A 186      -1.139 -10.848  -0.149  1.00 92.57           C  
ATOM   2975 HD11 LEU A 186      -0.407 -10.230   0.370  1.00 92.57           H  
ATOM   2976 HD12 LEU A 186      -1.693 -11.453   0.569  1.00 92.57           H  
ATOM   2977 HD13 LEU A 186      -0.608 -11.498  -0.846  1.00 92.57           H  
ATOM   2978  CD2 LEU A 186      -2.994 -10.766  -1.774  1.00 92.57           C  
ATOM   2979 HD21 LEU A 186      -3.593 -10.135  -2.430  1.00 92.57           H  
ATOM   2980 HD22 LEU A 186      -3.648 -11.382  -1.157  1.00 92.57           H  
ATOM   2981 HD23 LEU A 186      -2.371 -11.412  -2.394  1.00 92.57           H  
ATOM   2982  N   THR A 187      -4.709  -6.000   0.555  1.00 88.75           N  
ATOM   2983  H   THR A 187      -3.985  -5.455   0.110  1.00 88.75           H  
ATOM   2984  CA  THR A 187      -5.558  -5.337   1.560  1.00 88.75           C  
ATOM   2985  HA  THR A 187      -5.271  -5.678   2.554  1.00 88.75           H  
ATOM   2986  C   THR A 187      -7.053  -5.649   1.388  1.00 88.75           C  
ATOM   2987  CB  THR A 187      -5.313  -3.826   1.491  1.00 88.75           C  
ATOM   2988  HB  THR A 187      -5.564  -3.461   0.495  1.00 88.75           H  
ATOM   2989  O   THR A 187      -7.761  -5.873   2.365  1.00 88.75           O  
ATOM   2990  CG2 THR A 187      -6.098  -3.042   2.516  1.00 88.75           C  
ATOM   2991 HG21 THR A 187      -5.895  -3.428   3.515  1.00 88.75           H  
ATOM   2992 HG22 THR A 187      -7.155  -3.150   2.274  1.00 88.75           H  
ATOM   2993 HG23 THR A 187      -5.832  -1.986   2.465  1.00 88.75           H  
ATOM   2994  OG1 THR A 187      -3.984  -3.506   1.775  1.00 88.75           O  
ATOM   2995  HG1 THR A 187      -3.457  -4.307   1.823  1.00 88.75           H  
ATOM   2996  N   ALA A 188      -7.555  -5.723   0.149  1.00 86.29           N  
ATOM   2997  H   ALA A 188      -6.926  -5.597  -0.632  1.00 86.29           H  
ATOM   2998  CA  ALA A 188      -8.952  -6.086  -0.104  1.00 86.29           C  
ATOM   2999  HA  ALA A 188      -9.587  -5.491   0.553  1.00 86.29           H  
ATOM   3000  C   ALA A 188      -9.252  -7.562   0.211  1.00 86.29           C  
ATOM   3001  CB  ALA A 188      -9.299  -5.738  -1.556  1.00 86.29           C  
ATOM   3002  HB1 ALA A 188      -9.161  -4.670  -1.727  1.00 86.29           H  
ATOM   3003  HB2 ALA A 188     -10.337  -6.002  -1.758  1.00 86.29           H  
ATOM   3004  HB3 ALA A 188      -8.655  -6.294  -2.237  1.00 86.29           H  
ATOM   3005  O   ALA A 188     -10.327  -7.864   0.717  1.00 86.29           O  
ATOM   3006  N   PHE A 189      -8.295  -8.453  -0.053  1.00 89.00           N  
ATOM   3007  H   PHE A 189      -7.395  -8.112  -0.361  1.00 89.00           H  
ATOM   3008  CA  PHE A 189      -8.385  -9.874   0.273  1.00 89.00           C  
ATOM   3009  HA  PHE A 189      -9.352 -10.261  -0.050  1.00 89.00           H  
ATOM   3010  C   PHE A 189      -8.296 -10.114   1.785  1.00 89.00           C  
ATOM   3011  CB  PHE A 189      -7.283 -10.610  -0.502  1.00 89.00           C  
ATOM   3012  HB2 PHE A 189      -6.343 -10.065  -0.417  1.00 89.00           H  
ATOM   3013  HB3 PHE A 189      -7.560 -10.617  -1.557  1.00 89.00           H  
ATOM   3014  O   PHE A 189      -9.042 -10.929   2.308  1.00 89.00           O  
ATOM   3015  CG  PHE A 189      -7.048 -12.034  -0.049  1.00 89.00           C  
ATOM   3016  CD1 PHE A 189      -5.885 -12.364   0.672  1.00 89.00           C  
ATOM   3017  HD1 PHE A 189      -5.151 -11.605   0.901  1.00 89.00           H  
ATOM   3018  CD2 PHE A 189      -8.017 -13.019  -0.303  1.00 89.00           C  
ATOM   3019  HD2 PHE A 189      -8.923 -12.766  -0.834  1.00 89.00           H  
ATOM   3020  CE1 PHE A 189      -5.687 -13.681   1.115  1.00 89.00           C  
ATOM   3021  HE1 PHE A 189      -4.799 -13.934   1.674  1.00 89.00           H  
ATOM   3022  CE2 PHE A 189      -7.834 -14.325   0.178  1.00 89.00           C  
ATOM   3023  HE2 PHE A 189      -8.609 -15.065   0.047  1.00 89.00           H  
ATOM   3024  CZ  PHE A 189      -6.662 -14.660   0.870  1.00 89.00           C  
ATOM   3025  HZ  PHE A 189      -6.530 -15.664   1.246  1.00 89.00           H  
ATOM   3026  N   LEU A 190      -7.466  -9.346   2.495  1.00 84.38           N  
ATOM   3027  H   LEU A 190      -6.871  -8.707   1.986  1.00 84.38           H  
ATOM   3028  CA  LEU A 190      -7.280  -9.419   3.950  1.00 84.38           C  
ATOM   3029  HA  LEU A 190      -7.047 -10.450   4.216  1.00 84.38           H  
ATOM   3030  C   LEU A 190      -8.527  -9.047   4.769  1.00 84.38           C  
ATOM   3031  CB  LEU A 190      -6.092  -8.526   4.342  1.00 84.38           C  
ATOM   3032  HB2 LEU A 190      -6.089  -8.388   5.424  1.00 84.38           H  
ATOM   3033  HB3 LEU A 190      -6.229  -7.543   3.891  1.00 84.38           H  
ATOM   3034  O   LEU A 190      -8.561  -9.283   5.971  1.00 84.38           O  
ATOM   3035  CG  LEU A 190      -4.729  -9.099   3.926  1.00 84.38           C  
ATOM   3036  HG  LEU A 190      -4.745  -9.397   2.878  1.00 84.38           H  
ATOM   3037  CD1 LEU A 190      -3.637  -8.050   4.108  1.00 84.38           C  
ATOM   3038 HD11 LEU A 190      -3.549  -7.779   5.161  1.00 84.38           H  
ATOM   3039 HD12 LEU A 190      -3.871  -7.159   3.526  1.00 84.38           H  
ATOM   3040 HD13 LEU A 190      -2.693  -8.457   3.747  1.00 84.38           H  
ATOM   3041  CD2 LEU A 190      -4.350 -10.315   4.766  1.00 84.38           C  
ATOM   3042 HD21 LEU A 190      -4.974 -11.167   4.495  1.00 84.38           H  
ATOM   3043 HD22 LEU A 190      -4.491 -10.094   5.824  1.00 84.38           H  
ATOM   3044 HD23 LEU A 190      -3.301 -10.556   4.599  1.00 84.38           H  
ATOM   3045  N   ARG A 191      -9.557  -8.468   4.138  1.00 78.36           N  
ATOM   3046  H   ARG A 191      -9.464  -8.300   3.146  1.00 78.36           H  
ATOM   3047  CA  ARG A 191     -10.866  -8.252   4.778  1.00 78.36           C  
ATOM   3048  HA  ARG A 191     -10.711  -7.943   5.811  1.00 78.36           H  
ATOM   3049  C   ARG A 191     -11.698  -9.529   4.885  1.00 78.36           C  
ATOM   3050  CB  ARG A 191     -11.658  -7.159   4.041  1.00 78.36           C  
ATOM   3051  HB2 ARG A 191     -11.625  -7.327   2.964  1.00 78.36           H  
ATOM   3052  HB3 ARG A 191     -12.699  -7.203   4.361  1.00 78.36           H  
ATOM   3053  O   ARG A 191     -12.685  -9.538   5.617  1.00 78.36           O  
ATOM   3054  CG  ARG A 191     -11.120  -5.768   4.385  1.00 78.36           C  
ATOM   3055  HG2 ARG A 191     -11.105  -5.669   5.471  1.00 78.36           H  
ATOM   3056  HG3 ARG A 191     -10.095  -5.682   4.023  1.00 78.36           H  
ATOM   3057  CD  ARG A 191     -12.001  -4.636   3.831  1.00 78.36           C  
ATOM   3058  HD2 ARG A 191     -11.807  -3.742   4.424  1.00 78.36           H  
ATOM   3059  HD3 ARG A 191     -13.050  -4.898   3.968  1.00 78.36           H  
ATOM   3060  NE  ARG A 191     -11.731  -4.338   2.411  1.00 78.36           N  
ATOM   3061  HE  ARG A 191     -11.160  -5.013   1.923  1.00 78.36           H  
ATOM   3062  NH1 ARG A 191     -12.987  -2.404   2.243  1.00 78.36           N  
ATOM   3063 HH11 ARG A 191     -13.246  -1.569   1.738  1.00 78.36           H  
ATOM   3064 HH12 ARG A 191     -13.312  -2.466   3.197  1.00 78.36           H  
ATOM   3065  NH2 ARG A 191     -11.852  -3.079   0.498  1.00 78.36           N  
ATOM   3066 HH21 ARG A 191     -12.213  -2.250   0.047  1.00 78.36           H  
ATOM   3067 HH22 ARG A 191     -11.312  -3.770  -0.001  1.00 78.36           H  
ATOM   3068  CZ  ARG A 191     -12.188  -3.291   1.738  1.00 78.36           C  
ATOM   3069  N   LEU A 192     -11.351 -10.576   4.141  1.00 81.29           N  
ATOM   3070  H   LEU A 192     -10.476 -10.554   3.637  1.00 81.29           H  
ATOM   3071  CA  LEU A 192     -12.105 -11.823   4.138  1.00 81.29           C  
ATOM   3072  HA  LEU A 192     -13.164 -11.570   4.196  1.00 81.29           H  
ATOM   3073  C   LEU A 192     -11.721 -12.674   5.359  1.00 81.29           C  
ATOM   3074  CB  LEU A 192     -11.882 -12.578   2.822  1.00 81.29           C  
ATOM   3075  HB2 LEU A 192     -12.465 -13.499   2.850  1.00 81.29           H  
ATOM   3076  HB3 LEU A 192     -10.830 -12.857   2.755  1.00 81.29           H  
ATOM   3077  O   LEU A 192     -10.532 -12.828   5.625  1.00 81.29           O  
ATOM   3078  CG  LEU A 192     -12.272 -11.772   1.570  1.00 81.29           C  
ATOM   3079  HG  LEU A 192     -11.693 -10.850   1.514  1.00 81.29           H  
ATOM   3080  CD1 LEU A 192     -11.955 -12.604   0.337  1.00 81.29           C  
ATOM   3081 HD11 LEU A 192     -12.569 -13.504   0.374  1.00 81.29           H  
ATOM   3082 HD12 LEU A 192     -10.902 -12.885   0.350  1.00 81.29           H  
ATOM   3083 HD13 LEU A 192     -12.177 -12.038  -0.568  1.00 81.29           H  
ATOM   3084  CD2 LEU A 192     -13.763 -11.427   1.528  1.00 81.29           C  
ATOM   3085 HD21 LEU A 192     -14.358 -12.332   1.646  1.00 81.29           H  
ATOM   3086 HD22 LEU A 192     -14.008 -10.954   0.577  1.00 81.29           H  
ATOM   3087 HD23 LEU A 192     -14.006 -10.729   2.329  1.00 81.29           H  
ATOM   3088  N   PRO A 193     -12.679 -13.266   6.092  1.00 75.66           N  
ATOM   3089  CA  PRO A 193     -12.386 -14.053   7.295  1.00 75.66           C  
ATOM   3090  HA  PRO A 193     -12.007 -13.386   8.069  1.00 75.66           H  
ATOM   3091  C   PRO A 193     -11.370 -15.183   7.069  1.00 75.66           C  
ATOM   3092  CB  PRO A 193     -13.738 -14.631   7.727  1.00 75.66           C  
ATOM   3093  HB2 PRO A 193     -13.813 -14.706   8.812  1.00 75.66           H  
ATOM   3094  HB3 PRO A 193     -13.893 -15.609   7.272  1.00 75.66           H  
ATOM   3095  O   PRO A 193     -10.536 -15.468   7.928  1.00 75.66           O  
ATOM   3096  CG  PRO A 193     -14.762 -13.656   7.154  1.00 75.66           C  
ATOM   3097  HG2 PRO A 193     -15.720 -14.141   6.966  1.00 75.66           H  
ATOM   3098  HG3 PRO A 193     -14.883 -12.813   7.834  1.00 75.66           H  
ATOM   3099  CD  PRO A 193     -14.112 -13.177   5.864  1.00 75.66           C  
ATOM   3100  HD2 PRO A 193     -14.392 -13.835   5.041  1.00 75.66           H  
ATOM   3101  HD3 PRO A 193     -14.435 -12.155   5.666  1.00 75.66           H  
ATOM   3102  N   GLU A 194     -11.414 -15.817   5.898  1.00 81.26           N  
ATOM   3103  H   GLU A 194     -12.147 -15.569   5.249  1.00 81.26           H  
ATOM   3104  CA  GLU A 194     -10.566 -16.951   5.534  1.00 81.26           C  
ATOM   3105  HA  GLU A 194     -10.484 -17.616   6.394  1.00 81.26           H  
ATOM   3106  C   GLU A 194      -9.138 -16.526   5.153  1.00 81.26           C  
ATOM   3107  CB  GLU A 194     -11.206 -17.743   4.376  1.00 81.26           C  
ATOM   3108  HB2 GLU A 194     -11.176 -17.148   3.463  1.00 81.26           H  
ATOM   3109  HB3 GLU A 194     -10.587 -18.623   4.201  1.00 81.26           H  
ATOM   3110  O   GLU A 194      -8.240 -17.369   5.078  1.00 81.26           O  
ATOM   3111  CG  GLU A 194     -12.645 -18.239   4.629  1.00 81.26           C  
ATOM   3112  HG2 GLU A 194     -12.683 -18.701   5.615  1.00 81.26           H  
ATOM   3113  HG3 GLU A 194     -12.858 -19.017   3.896  1.00 81.26           H  
ATOM   3114  CD  GLU A 194     -13.738 -17.158   4.512  1.00 81.26           C  
ATOM   3115  OE1 GLU A 194     -14.870 -17.440   4.957  1.00 81.26           O  
ATOM   3116  OE2 GLU A 194     -13.434 -16.044   4.018  1.00 81.26           O  
ATOM   3117  N   SER A 195      -8.889 -15.231   4.917  1.00 86.11           N  
ATOM   3118  H   SER A 195      -9.618 -14.554   5.091  1.00 86.11           H  
ATOM   3119  CA  SER A 195      -7.635 -14.759   4.323  1.00 86.11           C  
ATOM   3120  HA  SER A 195      -7.514 -15.258   3.361  1.00 86.11           H  
ATOM   3121  C   SER A 195      -6.409 -15.084   5.166  1.00 86.11           C  
ATOM   3122  CB  SER A 195      -7.687 -13.253   4.066  1.00 86.11           C  
ATOM   3123  HB2 SER A 195      -8.578 -13.034   3.478  1.00 86.11           H  
ATOM   3124  HB3 SER A 195      -6.809 -12.955   3.492  1.00 86.11           H  
ATOM   3125  O   SER A 195      -5.354 -15.404   4.620  1.00 86.11           O  
ATOM   3126  OG  SER A 195      -7.723 -12.497   5.262  1.00 86.11           O  
ATOM   3127  HG  SER A 195      -7.020 -12.733   5.872  1.00 86.11           H  
ATOM   3128  N   TYR A 196      -6.537 -15.021   6.493  1.00 83.38           N  
ATOM   3129  H   TYR A 196      -7.439 -14.771   6.873  1.00 83.38           H  
ATOM   3130  CA  TYR A 196      -5.429 -15.283   7.413  1.00 83.38           C  
ATOM   3131  HA  TYR A 196      -4.570 -14.690   7.101  1.00 83.38           H  
ATOM   3132  C   TYR A 196      -4.995 -16.741   7.378  1.00 83.38           C  
ATOM   3133  CB  TYR A 196      -5.819 -14.861   8.834  1.00 83.38           C  
ATOM   3134  HB2 TYR A 196      -5.015 -15.124   9.522  1.00 83.38           H  
ATOM   3135  HB3 TYR A 196      -6.717 -15.393   9.148  1.00 83.38           H  
ATOM   3136  O   TYR A 196      -3.804 -17.017   7.264  1.00 83.38           O  
ATOM   3137  CG  TYR A 196      -6.048 -13.374   8.908  1.00 83.38           C  
ATOM   3138  CD1 TYR A 196      -4.949 -12.515   8.747  1.00 83.38           C  
ATOM   3139  HD1 TYR A 196      -3.956 -12.930   8.652  1.00 83.38           H  
ATOM   3140  CD2 TYR A 196      -7.354 -12.854   8.968  1.00 83.38           C  
ATOM   3141  HD2 TYR A 196      -8.204 -13.514   9.068  1.00 83.38           H  
ATOM   3142  CE1 TYR A 196      -5.162 -11.132   8.625  1.00 83.38           C  
ATOM   3143  HE1 TYR A 196      -4.359 -10.451   8.386  1.00 83.38           H  
ATOM   3144  CE2 TYR A 196      -7.560 -11.469   8.861  1.00 83.38           C  
ATOM   3145  HE2 TYR A 196      -8.558 -11.055   8.869  1.00 83.38           H  
ATOM   3146  OH  TYR A 196      -6.647  -9.281   8.573  1.00 83.38           O  
ATOM   3147  HH  TYR A 196      -5.842  -8.786   8.742  1.00 83.38           H  
ATOM   3148  CZ  TYR A 196      -6.460 -10.612   8.689  1.00 83.38           C  
ATOM   3149  N   GLU A 197      -5.957 -17.663   7.391  1.00 85.93           N  
ATOM   3150  H   GLU A 197      -6.918 -17.351   7.402  1.00 85.93           H  
ATOM   3151  CA  GLU A 197      -5.714 -19.106   7.295  1.00 85.93           C  
ATOM   3152  HA  GLU A 197      -5.040 -19.411   8.095  1.00 85.93           H  
ATOM   3153  C   GLU A 197      -5.052 -19.444   5.948  1.00 85.93           C  
ATOM   3154  CB  GLU A 197      -7.068 -19.820   7.469  1.00 85.93           C  
ATOM   3155  HB2 GLU A 197      -7.705 -19.208   8.108  1.00 85.93           H  
ATOM   3156  HB3 GLU A 197      -7.572 -19.905   6.506  1.00 85.93           H  
ATOM   3157  O   GLU A 197      -4.064 -20.179   5.872  1.00 85.93           O  
ATOM   3158  CG  GLU A 197      -6.990 -21.194   8.141  1.00 85.93           C  
ATOM   3159  HG2 GLU A 197      -8.010 -21.549   8.290  1.00 85.93           H  
ATOM   3160  HG3 GLU A 197      -6.543 -21.073   9.128  1.00 85.93           H  
ATOM   3161  CD  GLU A 197      -6.225 -22.257   7.342  1.00 85.93           C  
ATOM   3162  OE1 GLU A 197      -5.427 -22.991   7.966  1.00 85.93           O  
ATOM   3163  OE2 GLU A 197      -6.446 -22.351   6.112  1.00 85.93           O  
ATOM   3164  N   ILE A 198      -5.515 -18.798   4.876  1.00 90.79           N  
ATOM   3165  H   ILE A 198      -6.342 -18.229   4.994  1.00 90.79           H  
ATOM   3166  CA  ILE A 198      -4.956 -18.966   3.537  1.00 90.79           C  
ATOM   3167  HA  ILE A 198      -4.931 -20.032   3.312  1.00 90.79           H  
ATOM   3168  C   ILE A 198      -3.521 -18.453   3.459  1.00 90.79           C  
ATOM   3169  CB  ILE A 198      -5.863 -18.276   2.509  1.00 90.79           C  
ATOM   3170  HB  ILE A 198      -6.051 -17.256   2.846  1.00 90.79           H  
ATOM   3171  O   ILE A 198      -2.680 -19.140   2.878  1.00 90.79           O  
ATOM   3172  CG1 ILE A 198      -7.194 -19.041   2.436  1.00 90.79           C  
ATOM   3173 HG12 ILE A 198      -7.535 -19.340   3.427  1.00 90.79           H  
ATOM   3174 HG13 ILE A 198      -7.073 -19.947   1.841  1.00 90.79           H  
ATOM   3175  CG2 ILE A 198      -5.198 -18.224   1.120  1.00 90.79           C  
ATOM   3176 HG21 ILE A 198      -5.860 -17.776   0.379  1.00 90.79           H  
ATOM   3177 HG22 ILE A 198      -4.932 -19.232   0.802  1.00 90.79           H  
ATOM   3178 HG23 ILE A 198      -4.298 -17.611   1.175  1.00 90.79           H  
ATOM   3179  CD1 ILE A 198      -8.286 -18.182   1.829  1.00 90.79           C  
ATOM   3180 HD11 ILE A 198      -7.969 -17.821   0.851  1.00 90.79           H  
ATOM   3181 HD12 ILE A 198      -9.183 -18.798   1.757  1.00 90.79           H  
ATOM   3182 HD13 ILE A 198      -8.495 -17.322   2.465  1.00 90.79           H  
ATOM   3183  N   ILE A 199      -3.219 -17.276   4.013  1.00 91.03           N  
ATOM   3184  H   ILE A 199      -3.956 -16.753   4.464  1.00 91.03           H  
ATOM   3185  CA  ILE A 199      -1.856 -16.728   4.016  1.00 91.03           C  
ATOM   3186  HA  ILE A 199      -1.454 -16.794   3.004  1.00 91.03           H  
ATOM   3187  C   ILE A 199      -0.948 -17.582   4.894  1.00 91.03           C  
ATOM   3188  CB  ILE A 199      -1.840 -15.239   4.429  1.00 91.03           C  
ATOM   3189  HB  ILE A 199      -2.445 -15.119   5.327  1.00 91.03           H  
ATOM   3190  O   ILE A 199       0.132 -17.943   4.437  1.00 91.03           O  
ATOM   3191  CG1 ILE A 199      -2.456 -14.420   3.277  1.00 91.03           C  
ATOM   3192 HG12 ILE A 199      -3.441 -14.828   3.049  1.00 91.03           H  
ATOM   3193 HG13 ILE A 199      -1.840 -14.516   2.384  1.00 91.03           H  
ATOM   3194  CG2 ILE A 199      -0.419 -14.714   4.724  1.00 91.03           C  
ATOM   3195 HG21 ILE A 199       0.081 -15.328   5.474  1.00 91.03           H  
ATOM   3196 HG22 ILE A 199       0.186 -14.715   3.818  1.00 91.03           H  
ATOM   3197 HG23 ILE A 199      -0.465 -13.700   5.122  1.00 91.03           H  
ATOM   3198  CD1 ILE A 199      -2.622 -12.937   3.602  1.00 91.03           C  
ATOM   3199 HD11 ILE A 199      -3.139 -12.844   4.557  1.00 91.03           H  
ATOM   3200 HD12 ILE A 199      -1.652 -12.442   3.657  1.00 91.03           H  
ATOM   3201 HD13 ILE A 199      -3.210 -12.456   2.821  1.00 91.03           H  
ATOM   3202  N   LEU A 200      -1.387 -17.960   6.098  1.00 88.74           N  
ATOM   3203  H   LEU A 200      -2.294 -17.639   6.407  1.00 88.74           H  
ATOM   3204  CA  LEU A 200      -0.612 -18.785   7.023  1.00 88.74           C  
ATOM   3205  HA  LEU A 200       0.319 -18.264   7.246  1.00 88.74           H  
ATOM   3206  C   LEU A 200      -0.262 -20.136   6.394  1.00 88.74           C  
ATOM   3207  CB  LEU A 200      -1.407 -18.969   8.327  1.00 88.74           C  
ATOM   3208  HB2 LEU A 200      -2.377 -19.408   8.091  1.00 88.74           H  
ATOM   3209  HB3 LEU A 200      -1.590 -17.991   8.772  1.00 88.74           H  
ATOM   3210  O   LEU A 200       0.911 -20.494   6.310  1.00 88.74           O  
ATOM   3211  CG  LEU A 200      -0.711 -19.867   9.369  1.00 88.74           C  
ATOM   3212  HG  LEU A 200      -0.575 -20.865   8.952  1.00 88.74           H  
ATOM   3213  CD1 LEU A 200       0.658 -19.333   9.795  1.00 88.74           C  
ATOM   3214 HD11 LEU A 200       0.553 -18.319  10.181  1.00 88.74           H  
ATOM   3215 HD12 LEU A 200       1.070 -19.967  10.581  1.00 88.74           H  
ATOM   3216 HD13 LEU A 200       1.346 -19.328   8.950  1.00 88.74           H  
ATOM   3217  CD2 LEU A 200      -1.598 -19.997  10.603  1.00 88.74           C  
ATOM   3218 HD21 LEU A 200      -2.552 -20.444  10.321  1.00 88.74           H  
ATOM   3219 HD22 LEU A 200      -1.119 -20.634  11.347  1.00 88.74           H  
ATOM   3220 HD23 LEU A 200      -1.783 -19.015  11.038  1.00 88.74           H  
ATOM   3221  N   SER A 201      -1.260 -20.862   5.887  1.00 90.73           N  
ATOM   3222  H   SER A 201      -2.207 -20.527   5.990  1.00 90.73           H  
ATOM   3223  CA  SER A 201      -1.033 -22.146   5.216  1.00 90.73           C  
ATOM   3224  HA  SER A 201      -0.447 -22.779   5.883  1.00 90.73           H  
ATOM   3225  C   SER A 201      -0.224 -21.983   3.923  1.00 90.73           C  
ATOM   3226  CB  SER A 201      -2.363 -22.862   4.957  1.00 90.73           C  
ATOM   3227  HB2 SER A 201      -2.889 -23.007   5.901  1.00 90.73           H  
ATOM   3228  HB3 SER A 201      -2.159 -23.841   4.523  1.00 90.73           H  
ATOM   3229  O   SER A 201       0.577 -22.851   3.577  1.00 90.73           O  
ATOM   3230  OG  SER A 201      -3.186 -22.123   4.077  1.00 90.73           O  
ATOM   3231  HG  SER A 201      -3.714 -21.563   4.651  1.00 90.73           H  
ATOM   3232  N   SER A 202      -0.357 -20.852   3.221  1.00 93.84           N  
ATOM   3233  H   SER A 202      -1.044 -20.179   3.530  1.00 93.84           H  
ATOM   3234  CA  SER A 202       0.464 -20.545   2.041  1.00 93.84           C  
ATOM   3235  HA  SER A 202       0.527 -21.453   1.442  1.00 93.84           H  
ATOM   3236  C   SER A 202       1.897 -20.132   2.383  1.00 93.84           C  
ATOM   3237  CB  SER A 202      -0.175 -19.487   1.145  1.00 93.84           C  
ATOM   3238  HB2 SER A 202       0.468 -19.312   0.282  1.00 93.84           H  
ATOM   3239  HB3 SER A 202      -0.293 -18.552   1.693  1.00 93.84           H  
ATOM   3240  O   SER A 202       2.769 -20.281   1.530  1.00 93.84           O  
ATOM   3241  OG  SER A 202      -1.433 -19.948   0.696  1.00 93.84           O  
ATOM   3242  HG  SER A 202      -2.020 -19.760   1.432  1.00 93.84           H  
ATOM   3243  N   ALA A 203       2.162 -19.664   3.603  1.00 92.84           N  
ATOM   3244  H   ALA A 203       1.385 -19.484   4.223  1.00 92.84           H  
ATOM   3245  CA  ALA A 203       3.492 -19.317   4.103  1.00 92.84           C  
ATOM   3246  HA  ALA A 203       4.055 -18.844   3.299  1.00 92.84           H  
ATOM   3247  C   ALA A 203       4.301 -20.545   4.568  1.00 92.84           C  
ATOM   3248  CB  ALA A 203       3.339 -18.282   5.225  1.00 92.84           C  
ATOM   3249  HB1 ALA A 203       4.326 -17.990   5.582  1.00 92.84           H  
ATOM   3250  HB2 ALA A 203       2.817 -17.398   4.858  1.00 92.84           H  
ATOM   3251  HB3 ALA A 203       2.779 -18.705   6.059  1.00 92.84           H  
ATOM   3252  O   ALA A 203       5.518 -20.457   4.718  1.00 92.84           O  
ATOM   3253  N   GLN A 204       3.656 -21.702   4.752  1.00 91.60           N  
ATOM   3254  H   GLN A 204       2.651 -21.709   4.648  1.00 91.60           H  
ATOM   3255  CA  GLN A 204       4.317 -22.959   5.118  1.00 91.60           C  
ATOM   3256  HA  GLN A 204       5.212 -22.737   5.701  1.00 91.60           H  
ATOM   3257  C   GLN A 204       4.748 -23.741   3.879  1.00 91.60           C  
ATOM   3258  CB  GLN A 204       3.380 -23.821   5.979  1.00 91.60           C  
ATOM   3259  HB2 GLN A 204       2.469 -24.032   5.418  1.00 91.60           H  
ATOM   3260  HB3 GLN A 204       3.868 -24.772   6.191  1.00 91.60           H  
ATOM   3261  O   GLN A 204       3.923 -24.039   3.021  1.00 91.60           O  
ATOM   3262  CG  GLN A 204       2.992 -23.160   7.309  1.00 91.60           C  
ATOM   3263  HG2 GLN A 204       2.321 -23.825   7.853  1.00 91.60           H  
ATOM   3264  HG3 GLN A 204       2.448 -22.236   7.110  1.00 91.60           H  
ATOM   3265  CD  GLN A 204       4.182 -22.844   8.207  1.00 91.60           C  
ATOM   3266  NE2 GLN A 204       4.055 -21.875   9.086  1.00 91.60           N  
ATOM   3267 HE21 GLN A 204       3.197 -21.346   9.146  1.00 91.60           H  
ATOM   3268 HE22 GLN A 204       4.857 -21.686   9.669  1.00 91.60           H  
ATOM   3269  OE1 GLN A 204       5.238 -23.455   8.139  1.00 91.60           O  
ATOM   3270  N   ILE A 205       6.024 -24.110   3.769  1.00 93.23           N  
ATOM   3271  H   ILE A 205       6.656 -23.885   4.524  1.00 93.23           H  
ATOM   3272  CA  ILE A 205       6.515 -24.923   2.646  1.00 93.23           C  
ATOM   3273  HA  ILE A 205       5.974 -24.640   1.743  1.00 93.23           H  
ATOM   3274  C   ILE A 205       6.225 -26.408   2.921  1.00 93.23           C  
ATOM   3275  CB  ILE A 205       8.014 -24.661   2.376  1.00 93.23           C  
ATOM   3276  HB  ILE A 205       8.585 -24.955   3.257  1.00 93.23           H  
ATOM   3277  O   ILE A 205       6.769 -26.988   3.863  1.00 93.23           O  
ATOM   3278  CG1 ILE A 205       8.302 -23.177   2.065  1.00 93.23           C  
ATOM   3279 HG12 ILE A 205       7.752 -22.895   1.167  1.00 93.23           H  
ATOM   3280 HG13 ILE A 205       7.953 -22.569   2.900  1.00 93.23           H  
ATOM   3281  CG2 ILE A 205       8.470 -25.504   1.180  1.00 93.23           C  
ATOM   3282 HG21 ILE A 205       9.554 -25.457   1.073  1.00 93.23           H  
ATOM   3283 HG22 ILE A 205       7.996 -25.143   0.267  1.00 93.23           H  
ATOM   3284 HG23 ILE A 205       8.172 -26.541   1.332  1.00 93.23           H  
ATOM   3285  CD1 ILE A 205       9.780 -22.833   1.844  1.00 93.23           C  
ATOM   3286 HD11 ILE A 205      10.127 -23.237   0.893  1.00 93.23           H  
ATOM   3287 HD12 ILE A 205      10.382 -23.234   2.659  1.00 93.23           H  
ATOM   3288 HD13 ILE A 205       9.894 -21.749   1.820  1.00 93.23           H  
ATOM   3289  N   THR A 206       5.425 -27.047   2.069  1.00 93.76           N  
ATOM   3290  H   THR A 206       5.016 -26.534   1.301  1.00 93.76           H  
ATOM   3291  CA  THR A 206       5.115 -28.489   2.145  1.00 93.76           C  
ATOM   3292  HA  THR A 206       4.984 -28.771   3.189  1.00 93.76           H  
ATOM   3293  C   THR A 206       6.240 -29.354   1.563  1.00 93.76           C  
ATOM   3294  CB  THR A 206       3.804 -28.802   1.416  1.00 93.76           C  
ATOM   3295  HB  THR A 206       3.563 -29.859   1.529  1.00 93.76           H  
ATOM   3296  O   THR A 206       7.214 -28.860   0.975  1.00 93.76           O  
ATOM   3297  CG2 THR A 206       2.641 -27.970   1.956  1.00 93.76           C  
ATOM   3298 HG21 THR A 206       2.619 -28.020   3.045  1.00 93.76           H  
ATOM   3299 HG22 THR A 206       1.707 -28.383   1.575  1.00 93.76           H  
ATOM   3300 HG23 THR A 206       2.725 -26.932   1.637  1.00 93.76           H  
ATOM   3301  OG1 THR A 206       4.044 -28.518   0.062  1.00 93.76           O  
ATOM   3302  HG1 THR A 206       3.206 -28.354  -0.376  1.00 93.76           H  
ATOM   3303  N   LEU A 207       6.156 -30.682   1.713  1.00 96.19           N  
ATOM   3304  H   LEU A 207       5.317 -31.094   2.095  1.00 96.19           H  
ATOM   3305  CA  LEU A 207       7.105 -31.572   1.043  1.00 96.19           C  
ATOM   3306  HA  LEU A 207       8.113 -31.207   1.239  1.00 96.19           H  
ATOM   3307  C   LEU A 207       6.905 -31.545  -0.477  1.00 96.19           C  
ATOM   3308  CB  LEU A 207       6.968 -32.986   1.615  1.00 96.19           C  
ATOM   3309  HB2 LEU A 207       5.997 -33.384   1.323  1.00 96.19           H  
ATOM   3310  HB3 LEU A 207       6.994 -32.935   2.704  1.00 96.19           H  
ATOM   3311  O   LEU A 207       7.891 -31.454  -1.212  1.00 96.19           O  
ATOM   3312  CG  LEU A 207       8.045 -33.965   1.127  1.00 96.19           C  
ATOM   3313  HG  LEU A 207       8.030 -34.036   0.039  1.00 96.19           H  
ATOM   3314  CD1 LEU A 207       9.450 -33.574   1.586  1.00 96.19           C  
ATOM   3315 HD11 LEU A 207       9.476 -33.465   2.670  1.00 96.19           H  
ATOM   3316 HD12 LEU A 207       9.762 -32.649   1.100  1.00 96.19           H  
ATOM   3317 HD13 LEU A 207      10.147 -34.360   1.295  1.00 96.19           H  
ATOM   3318  CD2 LEU A 207       7.740 -35.338   1.712  1.00 96.19           C  
ATOM   3319 HD21 LEU A 207       7.688 -35.269   2.798  1.00 96.19           H  
ATOM   3320 HD22 LEU A 207       6.779 -35.682   1.330  1.00 96.19           H  
ATOM   3321 HD23 LEU A 207       8.513 -36.053   1.429  1.00 96.19           H  
ATOM   3322  N   LYS A 208       5.653 -31.550  -0.942  1.00 95.89           N  
ATOM   3323  H   LYS A 208       4.903 -31.733  -0.290  1.00 95.89           H  
ATOM   3324  CA  LYS A 208       5.282 -31.387  -2.349  1.00 95.89           C  
ATOM   3325  HA  LYS A 208       5.655 -32.242  -2.913  1.00 95.89           H  
ATOM   3326  C   LYS A 208       5.889 -30.133  -2.958  1.00 95.89           C  
ATOM   3327  CB  LYS A 208       3.753 -31.359  -2.433  1.00 95.89           C  
ATOM   3328  HB2 LYS A 208       3.370 -32.311  -2.065  1.00 95.89           H  
ATOM   3329  HB3 LYS A 208       3.372 -30.564  -1.793  1.00 95.89           H  
ATOM   3330  O   LYS A 208       6.491 -30.223  -4.026  1.00 95.89           O  
ATOM   3331  CG  LYS A 208       3.220 -31.166  -3.854  1.00 95.89           C  
ATOM   3332  HG2 LYS A 208       3.613 -30.253  -4.300  1.00 95.89           H  
ATOM   3333  HG3 LYS A 208       3.503 -32.024  -4.464  1.00 95.89           H  
ATOM   3334  CD  LYS A 208       1.700 -31.064  -3.774  1.00 95.89           C  
ATOM   3335  HD2 LYS A 208       1.307 -31.902  -3.200  1.00 95.89           H  
ATOM   3336  HD3 LYS A 208       1.445 -30.139  -3.257  1.00 95.89           H  
ATOM   3337  CE  LYS A 208       1.083 -31.072  -5.167  1.00 95.89           C  
ATOM   3338  HE2 LYS A 208       1.575 -30.314  -5.776  1.00 95.89           H  
ATOM   3339  HE3 LYS A 208       1.253 -32.049  -5.620  1.00 95.89           H  
ATOM   3340  NZ  LYS A 208      -0.364 -30.790  -5.052  1.00 95.89           N  
ATOM   3341  HZ1 LYS A 208      -0.488 -29.894  -4.602  1.00 95.89           H  
ATOM   3342  HZ2 LYS A 208      -0.801 -31.479  -4.457  1.00 95.89           H  
ATOM   3343  HZ3 LYS A 208      -0.815 -30.783  -5.956  1.00 95.89           H  
ATOM   3344  N   GLU A 209       5.788 -28.987  -2.286  1.00 95.03           N  
ATOM   3345  H   GLU A 209       5.228 -28.964  -1.446  1.00 95.03           H  
ATOM   3346  CA  GLU A 209       6.364 -27.735  -2.775  1.00 95.03           C  
ATOM   3347  HA  GLU A 209       6.009 -27.565  -3.791  1.00 95.03           H  
ATOM   3348  C   GLU A 209       7.896 -27.797  -2.828  1.00 95.03           C  
ATOM   3349  CB  GLU A 209       5.884 -26.563  -1.915  1.00 95.03           C  
ATOM   3350  HB2 GLU A 209       4.797 -26.595  -1.846  1.00 95.03           H  
ATOM   3351  HB3 GLU A 209       6.310 -26.653  -0.916  1.00 95.03           H  
ATOM   3352  O   GLU A 209       8.484 -27.391  -3.829  1.00 95.03           O  
ATOM   3353  CG  GLU A 209       6.300 -25.225  -2.543  1.00 95.03           C  
ATOM   3354  HG2 GLU A 209       7.378 -25.232  -2.704  1.00 95.03           H  
ATOM   3355  HG3 GLU A 209       5.810 -25.115  -3.511  1.00 95.03           H  
ATOM   3356  CD  GLU A 209       5.971 -24.026  -1.657  1.00 95.03           C  
ATOM   3357  OE1 GLU A 209       6.565 -22.945  -1.871  1.00 95.03           O  
ATOM   3358  OE2 GLU A 209       5.176 -24.172  -0.707  1.00 95.03           O  
ATOM   3359  N   ARG A 210       8.566 -28.368  -1.815  1.00 95.29           N  
ATOM   3360  H   ARG A 210       8.039 -28.685  -1.014  1.00 95.29           H  
ATOM   3361  CA  ARG A 210      10.031 -28.560  -1.864  1.00 95.29           C  
ATOM   3362  HA  ARG A 210      10.506 -27.589  -2.007  1.00 95.29           H  
ATOM   3363  C   ARG A 210      10.457 -29.394  -3.066  1.00 95.29           C  
ATOM   3364  CB  ARG A 210      10.568 -29.208  -0.581  1.00 95.29           C  
ATOM   3365  HB2 ARG A 210       9.914 -30.022  -0.270  1.00 95.29           H  
ATOM   3366  HB3 ARG A 210      11.559 -29.618  -0.779  1.00 95.29           H  
ATOM   3367  O   ARG A 210      11.348 -28.983  -3.806  1.00 95.29           O  
ATOM   3368  CG  ARG A 210      10.699 -28.173   0.534  1.00 95.29           C  
ATOM   3369  HG2 ARG A 210       9.700 -27.799   0.761  1.00 95.29           H  
ATOM   3370  HG3 ARG A 210      11.325 -27.349   0.193  1.00 95.29           H  
ATOM   3371  CD  ARG A 210      11.302 -28.757   1.808  1.00 95.29           C  
ATOM   3372  HD2 ARG A 210      12.227 -29.278   1.560  1.00 95.29           H  
ATOM   3373  HD3 ARG A 210      11.532 -27.934   2.484  1.00 95.29           H  
ATOM   3374  NE  ARG A 210      10.356 -29.668   2.470  1.00 95.29           N  
ATOM   3375  HE  ARG A 210       9.400 -29.630   2.147  1.00 95.29           H  
ATOM   3376  NH1 ARG A 210      11.799 -30.432   4.082  1.00 95.29           N  
ATOM   3377 HH11 ARG A 210      11.993 -31.008   4.889  1.00 95.29           H  
ATOM   3378 HH12 ARG A 210      12.533 -29.868   3.677  1.00 95.29           H  
ATOM   3379  NH2 ARG A 210       9.674 -31.125   4.070  1.00 95.29           N  
ATOM   3380 HH21 ARG A 210       8.733 -31.043   3.714  1.00 95.29           H  
ATOM   3381 HH22 ARG A 210       9.844 -31.604   4.943  1.00 95.29           H  
ATOM   3382  CZ  ARG A 210      10.616 -30.406   3.531  1.00 95.29           C  
ATOM   3383  N   VAL A 211       9.811 -30.540  -3.278  1.00 97.46           N  
ATOM   3384  H   VAL A 211       9.076 -30.791  -2.632  1.00 97.46           H  
ATOM   3385  CA  VAL A 211      10.095 -31.431  -4.415  1.00 97.46           C  
ATOM   3386  HA  VAL A 211      11.153 -31.691  -4.409  1.00 97.46           H  
ATOM   3387  C   VAL A 211       9.813 -30.716  -5.738  1.00 97.46           C  
ATOM   3388  CB  VAL A 211       9.272 -32.727  -4.285  1.00 97.46           C  
ATOM   3389  HB  VAL A 211       8.225 -32.465  -4.133  1.00 97.46           H  
ATOM   3390  O   VAL A 211      10.635 -30.769  -6.654  1.00 97.46           O  
ATOM   3391  CG1 VAL A 211       9.359 -33.632  -5.524  1.00 97.46           C  
ATOM   3392 HG11 VAL A 211      10.397 -33.827  -5.795  1.00 97.46           H  
ATOM   3393 HG12 VAL A 211       8.878 -33.150  -6.375  1.00 97.46           H  
ATOM   3394 HG13 VAL A 211       8.844 -34.573  -5.334  1.00 97.46           H  
ATOM   3395  CG2 VAL A 211       9.740 -33.547  -3.077  1.00 97.46           C  
ATOM   3396 HG21 VAL A 211      10.767 -33.886  -3.218  1.00 97.46           H  
ATOM   3397 HG22 VAL A 211       9.692 -32.955  -2.163  1.00 97.46           H  
ATOM   3398 HG23 VAL A 211       9.084 -34.409  -2.955  1.00 97.46           H  
ATOM   3399  N   TYR A 212       8.692 -29.997  -5.826  1.00 96.54           N  
ATOM   3400  H   TYR A 212       8.060 -29.988  -5.039  1.00 96.54           H  
ATOM   3401  CA  TYR A 212       8.322 -29.209  -6.999  1.00 96.54           C  
ATOM   3402  HA  TYR A 212       8.262 -29.870  -7.864  1.00 96.54           H  
ATOM   3403  C   TYR A 212       9.364 -28.133  -7.318  1.00 96.54           C  
ATOM   3404  CB  TYR A 212       6.942 -28.580  -6.773  1.00 96.54           C  
ATOM   3405  HB2 TYR A 212       6.981 -27.927  -5.901  1.00 96.54           H  
ATOM   3406  HB3 TYR A 212       6.218 -29.366  -6.557  1.00 96.54           H  
ATOM   3407  O   TYR A 212       9.758 -27.998  -8.476  1.00 96.54           O  
ATOM   3408  CG  TYR A 212       6.448 -27.772  -7.953  1.00 96.54           C  
ATOM   3409  CD1 TYR A 212       6.824 -26.420  -8.080  1.00 96.54           C  
ATOM   3410  HD1 TYR A 212       7.435 -25.949  -7.325  1.00 96.54           H  
ATOM   3411  CD2 TYR A 212       5.633 -28.373  -8.931  1.00 96.54           C  
ATOM   3412  HD2 TYR A 212       5.348 -29.411  -8.843  1.00 96.54           H  
ATOM   3413  CE1 TYR A 212       6.410 -25.677  -9.199  1.00 96.54           C  
ATOM   3414  HE1 TYR A 212       6.709 -24.645  -9.300  1.00 96.54           H  
ATOM   3415  CE2 TYR A 212       5.188 -27.621 -10.032  1.00 96.54           C  
ATOM   3416  HE2 TYR A 212       4.546 -28.066 -10.779  1.00 96.54           H  
ATOM   3417  OH  TYR A 212       5.139 -25.548 -11.225  1.00 96.54           O  
ATOM   3418  HH  TYR A 212       5.436 -24.638 -11.156  1.00 96.54           H  
ATOM   3419  CZ  TYR A 212       5.592 -26.278 -10.176  1.00 96.54           C  
ATOM   3420  N   ASN A 213       9.847 -27.400  -6.313  1.00 94.40           N  
ATOM   3421  H   ASN A 213       9.441 -27.527  -5.397  1.00 94.40           H  
ATOM   3422  CA  ASN A 213      10.834 -26.335  -6.482  1.00 94.40           C  
ATOM   3423  HA  ASN A 213      10.494 -25.659  -7.266  1.00 94.40           H  
ATOM   3424  C   ASN A 213      12.191 -26.886  -6.937  1.00 94.40           C  
ATOM   3425  CB  ASN A 213      10.944 -25.539  -5.168  1.00 94.40           C  
ATOM   3426  HB2 ASN A 213      11.803 -24.871  -5.225  1.00 94.40           H  
ATOM   3427  HB3 ASN A 213      11.095 -26.224  -4.334  1.00 94.40           H  
ATOM   3428  O   ASN A 213      12.810 -26.310  -7.832  1.00 94.40           O  
ATOM   3429  CG  ASN A 213       9.719 -24.678  -4.892  1.00 94.40           C  
ATOM   3430  ND2 ASN A 213       9.579 -24.176  -3.687  1.00 94.40           N  
ATOM   3431 HD21 ASN A 213       8.716 -23.683  -3.508  1.00 94.40           H  
ATOM   3432 HD22 ASN A 213      10.224 -24.413  -2.947  1.00 94.40           H  
ATOM   3433  OD1 ASN A 213       8.898 -24.424  -5.758  1.00 94.40           O  
ATOM   3434  N   ILE A 214      12.622 -28.033  -6.398  1.00 96.23           N  
ATOM   3435  H   ILE A 214      12.084 -28.442  -5.648  1.00 96.23           H  
ATOM   3436  CA  ILE A 214      13.843 -28.719  -6.850  1.00 96.23           C  
ATOM   3437  HA  ILE A 214      14.687 -28.036  -6.750  1.00 96.23           H  
ATOM   3438  C   ILE A 214      13.733 -29.074  -8.332  1.00 96.23           C  
ATOM   3439  CB  ILE A 214      14.125 -29.967  -5.984  1.00 96.23           C  
ATOM   3440  HB  ILE A 214      13.213 -30.560  -5.914  1.00 96.23           H  
ATOM   3441  O   ILE A 214      14.609 -28.714  -9.116  1.00 96.23           O  
ATOM   3442  CG1 ILE A 214      14.542 -29.511  -4.572  1.00 96.23           C  
ATOM   3443 HG12 ILE A 214      15.561 -29.125  -4.600  1.00 96.23           H  
ATOM   3444 HG13 ILE A 214      13.897 -28.701  -4.231  1.00 96.23           H  
ATOM   3445  CG2 ILE A 214      15.234 -30.850  -6.593  1.00 96.23           C  
ATOM   3446 HG21 ILE A 214      16.142 -30.263  -6.738  1.00 96.23           H  
ATOM   3447 HG22 ILE A 214      15.464 -31.691  -5.939  1.00 96.23           H  
ATOM   3448 HG23 ILE A 214      14.922 -31.263  -7.552  1.00 96.23           H  
ATOM   3449  CD1 ILE A 214      14.457 -30.625  -3.532  1.00 96.23           C  
ATOM   3450 HD11 ILE A 214      15.151 -31.432  -3.766  1.00 96.23           H  
ATOM   3451 HD12 ILE A 214      13.441 -31.016  -3.485  1.00 96.23           H  
ATOM   3452 HD13 ILE A 214      14.722 -30.199  -2.564  1.00 96.23           H  
ATOM   3453  N   ILE A 215      12.636 -29.711  -8.744  1.00 97.24           N  
ATOM   3454  H   ILE A 215      11.940 -29.968  -8.058  1.00 97.24           H  
ATOM   3455  CA  ILE A 215      12.437 -30.106 -10.143  1.00 97.24           C  
ATOM   3456  HA  ILE A 215      13.314 -30.665 -10.469  1.00 97.24           H  
ATOM   3457  C   ILE A 215      12.333 -28.867 -11.047  1.00 97.24           C  
ATOM   3458  CB  ILE A 215      11.209 -31.034 -10.258  1.00 97.24           C  
ATOM   3459  HB  ILE A 215      10.352 -30.521  -9.820  1.00 97.24           H  
ATOM   3460  O   ILE A 215      12.969 -28.818 -12.100  1.00 97.24           O  
ATOM   3461  CG1 ILE A 215      11.457 -32.355  -9.486  1.00 97.24           C  
ATOM   3462 HG12 ILE A 215      11.940 -32.149  -8.531  1.00 97.24           H  
ATOM   3463 HG13 ILE A 215      12.133 -32.993 -10.056  1.00 97.24           H  
ATOM   3464  CG2 ILE A 215      10.892 -31.341 -11.734  1.00 97.24           C  
ATOM   3465 HG21 ILE A 215      10.665 -30.425 -12.279  1.00 97.24           H  
ATOM   3466 HG22 ILE A 215      11.743 -31.832 -12.207  1.00 97.24           H  
ATOM   3467 HG23 ILE A 215      10.013 -31.982 -11.802  1.00 97.24           H  
ATOM   3468  CD1 ILE A 215      10.177 -33.133  -9.168  1.00 97.24           C  
ATOM   3469 HD11 ILE A 215       9.471 -32.481  -8.653  1.00 97.24           H  
ATOM   3470 HD12 ILE A 215      10.417 -33.974  -8.518  1.00 97.24           H  
ATOM   3471 HD13 ILE A 215       9.720 -33.520 -10.079  1.00 97.24           H  
ATOM   3472  N   SER A 216      11.587 -27.846 -10.622  1.00 94.85           N  
ATOM   3473  H   SER A 216      11.100 -27.951  -9.744  1.00 94.85           H  
ATOM   3474  CA  SER A 216      11.356 -26.609 -11.385  1.00 94.85           C  
ATOM   3475  HA  SER A 216      11.036 -26.876 -12.392  1.00 94.85           H  
ATOM   3476  C   SER A 216      12.603 -25.737 -11.526  1.00 94.85           C  
ATOM   3477  CB  SER A 216      10.241 -25.777 -10.748  1.00 94.85           C  
ATOM   3478  HB2 SER A 216      10.529 -25.473  -9.742  1.00 94.85           H  
ATOM   3479  HB3 SER A 216      10.072 -24.885 -11.352  1.00 94.85           H  
ATOM   3480  O   SER A 216      12.692 -24.967 -12.478  1.00 94.85           O  
ATOM   3481  OG  SER A 216       9.049 -26.528 -10.698  1.00 94.85           O  
ATOM   3482  HG  SER A 216       9.076 -27.061  -9.900  1.00 94.85           H  
ATOM   3483  N   SER A 217      13.588 -25.876 -10.632  1.00 93.23           N  
ATOM   3484  H   SER A 217      13.416 -26.430  -9.805  1.00 93.23           H  
ATOM   3485  CA  SER A 217      14.892 -25.212 -10.768  1.00 93.23           C  
ATOM   3486  HA  SER A 217      14.721 -24.147 -10.923  1.00 93.23           H  
ATOM   3487  C   SER A 217      15.705 -25.726 -11.965  1.00 93.23           C  
ATOM   3488  CB  SER A 217      15.710 -25.376  -9.481  1.00 93.23           C  
ATOM   3489  HB2 SER A 217      15.086 -25.167  -8.612  1.00 93.23           H  
ATOM   3490  HB3 SER A 217      16.523 -24.650  -9.496  1.00 93.23           H  
ATOM   3491  O   SER A 217      16.580 -25.033 -12.478  1.00 93.23           O  
ATOM   3492  OG  SER A 217      16.274 -26.671  -9.372  1.00 93.23           O  
ATOM   3493  HG  SER A 217      15.593 -27.325  -9.198  1.00 93.23           H  
ATOM   3494  N   SER A 218      15.437 -26.951 -12.427  1.00 95.98           N  
ATOM   3495  H   SER A 218      14.703 -27.471 -11.966  1.00 95.98           H  
ATOM   3496  CA  SER A 218      16.108 -27.575 -13.572  1.00 95.98           C  
ATOM   3497  HA  SER A 218      16.376 -26.812 -14.303  1.00 95.98           H  
ATOM   3498  C   SER A 218      15.170 -28.580 -14.253  1.00 95.98           C  
ATOM   3499  CB  SER A 218      17.403 -28.250 -13.114  1.00 95.98           C  
ATOM   3500  HB2 SER A 218      17.196 -28.896 -12.261  1.00 95.98           H  
ATOM   3501  HB3 SER A 218      17.811 -28.854 -13.924  1.00 95.98           H  
ATOM   3502  O   SER A 218      15.392 -29.789 -14.169  1.00 95.98           O  
ATOM   3503  OG  SER A 218      18.360 -27.279 -12.756  1.00 95.98           O  
ATOM   3504  HG  SER A 218      17.906 -26.490 -12.452  1.00 95.98           H  
ATOM   3505  N   PRO A 219      14.111 -28.113 -14.936  1.00 94.70           N  
ATOM   3506  CA  PRO A 219      13.045 -28.977 -15.444  1.00 94.70           C  
ATOM   3507  HA  PRO A 219      12.688 -29.620 -14.640  1.00 94.70           H  
ATOM   3508  C   PRO A 219      13.517 -29.879 -16.591  1.00 94.70           C  
ATOM   3509  CB  PRO A 219      11.917 -28.024 -15.852  1.00 94.70           C  
ATOM   3510  HB2 PRO A 219      11.228 -27.912 -15.014  1.00 94.70           H  
ATOM   3511  HB3 PRO A 219      11.378 -28.372 -16.734  1.00 94.70           H  
ATOM   3512  O   PRO A 219      12.965 -30.963 -16.791  1.00 94.70           O  
ATOM   3513  CG  PRO A 219      12.614 -26.687 -16.106  1.00 94.70           C  
ATOM   3514  HG2 PRO A 219      12.930 -26.625 -17.148  1.00 94.70           H  
ATOM   3515  HG3 PRO A 219      11.975 -25.847 -15.835  1.00 94.70           H  
ATOM   3516  CD  PRO A 219      13.835 -26.715 -15.201  1.00 94.70           C  
ATOM   3517  HD2 PRO A 219      13.603 -26.211 -14.263  1.00 94.70           H  
ATOM   3518  HD3 PRO A 219      14.677 -26.225 -15.690  1.00 94.70           H  
ATOM   3519  N   SER A 220      14.572 -29.480 -17.310  1.00 95.80           N  
ATOM   3520  H   SER A 220      14.988 -28.581 -17.112  1.00 95.80           H  
ATOM   3521  CA  SER A 220      15.205 -30.298 -18.348  1.00 95.80           C  
ATOM   3522  HA  SER A 220      14.413 -30.693 -18.984  1.00 95.80           H  
ATOM   3523  C   SER A 220      15.982 -31.495 -17.798  1.00 95.80           C  
ATOM   3524  CB  SER A 220      16.122 -29.447 -19.227  1.00 95.80           C  
ATOM   3525  HB2 SER A 220      16.598 -30.084 -19.973  1.00 95.80           H  
ATOM   3526  HB3 SER A 220      15.536 -28.687 -19.743  1.00 95.80           H  
ATOM   3527  O   SER A 220      16.142 -32.491 -18.502  1.00 95.80           O  
ATOM   3528  OG  SER A 220      17.110 -28.823 -18.428  1.00 95.80           O  
ATOM   3529  HG  SER A 220      17.783 -28.456 -19.007  1.00 95.80           H  
ATOM   3530  N   ARG A 221      16.423 -31.453 -16.533  1.00 96.86           N  
ATOM   3531  H   ARG A 221      16.190 -30.649 -15.969  1.00 96.86           H  
ATOM   3532  CA  ARG A 221      17.136 -32.571 -15.906  1.00 96.86           C  
ATOM   3533  HA  ARG A 221      17.941 -32.863 -16.580  1.00 96.86           H  
ATOM   3534  C   ARG A 221      16.203 -33.775 -15.758  1.00 96.86           C  
ATOM   3535  CB  ARG A 221      17.766 -32.112 -14.580  1.00 96.86           C  
ATOM   3536  HB2 ARG A 221      18.472 -31.307 -14.789  1.00 96.86           H  
ATOM   3537  HB3 ARG A 221      16.983 -31.720 -13.930  1.00 96.86           H  
ATOM   3538  O   ARG A 221      15.035 -33.651 -15.374  1.00 96.86           O  
ATOM   3539  CG  ARG A 221      18.495 -33.235 -13.828  1.00 96.86           C  
ATOM   3540  HG2 ARG A 221      19.231 -33.700 -14.484  1.00 96.86           H  
ATOM   3541  HG3 ARG A 221      17.768 -33.985 -13.515  1.00 96.86           H  
ATOM   3542  CD  ARG A 221      19.203 -32.700 -12.580  1.00 96.86           C  
ATOM   3543  HD2 ARG A 221      18.495 -32.112 -11.995  1.00 96.86           H  
ATOM   3544  HD3 ARG A 221      20.022 -32.050 -12.887  1.00 96.86           H  
ATOM   3545  NE  ARG A 221      19.724 -33.803 -11.750  1.00 96.86           N  
ATOM   3546  HE  ARG A 221      19.524 -34.747 -12.049  1.00 96.86           H  
ATOM   3547  NH1 ARG A 221      20.630 -32.523 -10.071  1.00 96.86           N  
ATOM   3548 HH11 ARG A 221      21.096 -32.462  -9.177  1.00 96.86           H  
ATOM   3549 HH12 ARG A 221      20.208 -31.702 -10.479  1.00 96.86           H  
ATOM   3550  NH2 ARG A 221      20.802 -34.752  -9.991  1.00 96.86           N  
ATOM   3551 HH21 ARG A 221      21.288 -34.676  -9.109  1.00 96.86           H  
ATOM   3552 HH22 ARG A 221      20.547 -35.669 -10.327  1.00 96.86           H  
ATOM   3553  CZ  ARG A 221      20.381 -33.685 -10.610  1.00 96.86           C  
ATOM   3554  N   GLN A 222      16.733 -34.965 -16.030  1.00 96.15           N  
ATOM   3555  H   GLN A 222      17.681 -35.004 -16.375  1.00 96.15           H  
ATOM   3556  CA  GLN A 222      16.026 -36.229 -15.813  1.00 96.15           C  
ATOM   3557  HA  GLN A 222      14.970 -36.078 -16.039  1.00 96.15           H  
ATOM   3558  C   GLN A 222      16.081 -36.632 -14.333  1.00 96.15           C  
ATOM   3559  CB  GLN A 222      16.540 -37.330 -16.761  1.00 96.15           C  
ATOM   3560  HB2 GLN A 222      15.985 -38.246 -16.558  1.00 96.15           H  
ATOM   3561  HB3 GLN A 222      17.590 -37.521 -16.540  1.00 96.15           H  
ATOM   3562  O   GLN A 222      16.771 -37.579 -13.964  1.00 96.15           O  
ATOM   3563  CG  GLN A 222      16.416 -37.021 -18.268  1.00 96.15           C  
ATOM   3564  HG2 GLN A 222      16.833 -37.863 -18.821  1.00 96.15           H  
ATOM   3565  HG3 GLN A 222      17.025 -36.149 -18.505  1.00 96.15           H  
ATOM   3566  CD  GLN A 222      14.999 -36.774 -18.795  1.00 96.15           C  
ATOM   3567  NE2 GLN A 222      14.853 -36.463 -20.063  1.00 96.15           N  
ATOM   3568 HE21 GLN A 222      13.949 -36.193 -20.424  1.00 96.15           H  
ATOM   3569 HE22 GLN A 222      15.634 -36.476 -20.704  1.00 96.15           H  
ATOM   3570  OE1 GLN A 222      14.003 -36.778 -18.088  1.00 96.15           O  
ATOM   3571  N   TRP A 223      15.394 -35.865 -13.482  1.00 97.24           N  
ATOM   3572  H   TRP A 223      14.915 -35.052 -13.842  1.00 97.24           H  
ATOM   3573  CA  TRP A 223      15.315 -36.131 -12.047  1.00 97.24           C  
ATOM   3574  HA  TRP A 223      16.319 -36.086 -11.625  1.00 97.24           H  
ATOM   3575  C   TRP A 223      14.749 -37.522 -11.763  1.00 97.24           C  
ATOM   3576  CB  TRP A 223      14.449 -35.071 -11.357  1.00 97.24           C  
ATOM   3577  HB2 TRP A 223      14.315 -35.369 -10.317  1.00 97.24           H  
ATOM   3578  HB3 TRP A 223      13.457 -35.056 -11.808  1.00 97.24           H  
ATOM   3579  O   TRP A 223      13.695 -37.899 -12.278  1.00 97.24           O  
ATOM   3580  CG  TRP A 223      15.018 -33.688 -11.348  1.00 97.24           C  
ATOM   3581  CD1 TRP A 223      14.710 -32.675 -12.189  1.00 97.24           C  
ATOM   3582  HD1 TRP A 223      14.009 -32.724 -13.010  1.00 97.24           H  
ATOM   3583  CD2 TRP A 223      16.009 -33.151 -10.424  1.00 97.24           C  
ATOM   3584  CE2 TRP A 223      16.233 -31.779 -10.744  1.00 97.24           C  
ATOM   3585  CE3 TRP A 223      16.727 -33.690  -9.337  1.00 97.24           C  
ATOM   3586  HE3 TRP A 223      16.557 -34.718  -9.053  1.00 97.24           H  
ATOM   3587  NE1 TRP A 223      15.419 -31.546 -11.832  1.00 97.24           N  
ATOM   3588  HE1 TRP A 223      15.330 -30.672 -12.329  1.00 97.24           H  
ATOM   3589  CH2 TRP A 223      17.813 -31.544  -8.923  1.00 97.24           C  
ATOM   3590  HH2 TRP A 223      18.454 -30.927  -8.312  1.00 97.24           H  
ATOM   3591  CZ2 TRP A 223      17.123 -30.980 -10.011  1.00 97.24           C  
ATOM   3592  HZ2 TRP A 223      17.232 -29.930 -10.239  1.00 97.24           H  
ATOM   3593  CZ3 TRP A 223      17.619 -32.898  -8.592  1.00 97.24           C  
ATOM   3594  HZ3 TRP A 223      18.123 -33.317  -7.733  1.00 97.24           H  
ATOM   3595  N   LYS A 224      15.423 -38.259 -10.883  1.00 98.13           N  
ATOM   3596  H   LYS A 224      16.342 -37.944 -10.607  1.00 98.13           H  
ATOM   3597  CA  LYS A 224      14.913 -39.489 -10.275  1.00 98.13           C  
ATOM   3598  HA  LYS A 224      14.035 -39.823 -10.828  1.00 98.13           H  
ATOM   3599  C   LYS A 224      14.473 -39.228  -8.837  1.00 98.13           C  
ATOM   3600  CB  LYS A 224      15.988 -40.582 -10.358  1.00 98.13           C  
ATOM   3601  HB2 LYS A 224      15.621 -41.485  -9.870  1.00 98.13           H  
ATOM   3602  HB3 LYS A 224      16.880 -40.245  -9.831  1.00 98.13           H  
ATOM   3603  O   LYS A 224      14.921 -38.279  -8.196  1.00 98.13           O  
ATOM   3604  CG  LYS A 224      16.355 -40.914 -11.812  1.00 98.13           C  
ATOM   3605  HG2 LYS A 224      15.463 -41.238 -12.348  1.00 98.13           H  
ATOM   3606  HG3 LYS A 224      16.761 -40.029 -12.302  1.00 98.13           H  
ATOM   3607  CD  LYS A 224      17.408 -42.023 -11.856  1.00 98.13           C  
ATOM   3608  HD2 LYS A 224      17.001 -42.930 -11.408  1.00 98.13           H  
ATOM   3609  HD3 LYS A 224      18.278 -41.700 -11.283  1.00 98.13           H  
ATOM   3610  CE  LYS A 224      17.819 -42.288 -13.307  1.00 98.13           C  
ATOM   3611  HE2 LYS A 224      18.171 -41.349 -13.734  1.00 98.13           H  
ATOM   3612  HE3 LYS A 224      16.942 -42.603 -13.871  1.00 98.13           H  
ATOM   3613  NZ  LYS A 224      18.887 -43.315 -13.381  1.00 98.13           N  
ATOM   3614  HZ1 LYS A 224      18.572 -44.191 -12.990  1.00 98.13           H  
ATOM   3615  HZ2 LYS A 224      19.175 -43.463 -14.338  1.00 98.13           H  
ATOM   3616  HZ3 LYS A 224      19.692 -43.005 -12.855  1.00 98.13           H  
ATOM   3617  N   LEU A 225      13.638 -40.124  -8.305  1.00 98.16           N  
ATOM   3618  H   LEU A 225      13.270 -40.849  -8.904  1.00 98.16           H  
ATOM   3619  CA  LEU A 225      13.236 -40.092  -6.895  1.00 98.16           C  
ATOM   3620  HA  LEU A 225      12.688 -39.167  -6.717  1.00 98.16           H  
ATOM   3621  C   LEU A 225      14.457 -40.095  -5.958  1.00 98.16           C  
ATOM   3622  CB  LEU A 225      12.318 -41.298  -6.612  1.00 98.16           C  
ATOM   3623  HB2 LEU A 225      11.442 -41.235  -7.258  1.00 98.16           H  
ATOM   3624  HB3 LEU A 225      12.863 -42.207  -6.867  1.00 98.16           H  
ATOM   3625  O   LEU A 225      14.432 -39.405  -4.948  1.00 98.16           O  
ATOM   3626  CG  LEU A 225      11.849 -41.411  -5.145  1.00 98.16           C  
ATOM   3627  HG  LEU A 225      12.706 -41.396  -4.473  1.00 98.16           H  
ATOM   3628  CD1 LEU A 225      10.886 -40.294  -4.755  1.00 98.16           C  
ATOM   3629 HD11 LEU A 225      11.353 -39.322  -4.911  1.00 98.16           H  
ATOM   3630 HD12 LEU A 225       9.980 -40.366  -5.356  1.00 98.16           H  
ATOM   3631 HD13 LEU A 225      10.626 -40.390  -3.701  1.00 98.16           H  
ATOM   3632  CD2 LEU A 225      11.123 -42.740  -4.931  1.00 98.16           C  
ATOM   3633 HD21 LEU A 225      10.238 -42.791  -5.566  1.00 98.16           H  
ATOM   3634 HD22 LEU A 225      10.831 -42.825  -3.885  1.00 98.16           H  
ATOM   3635 HD23 LEU A 225      11.794 -43.565  -5.173  1.00 98.16           H  
ATOM   3636  N   THR A 226      15.508 -40.850  -6.304  1.00 97.90           N  
ATOM   3637  H   THR A 226      15.486 -41.340  -7.187  1.00 97.90           H  
ATOM   3638  CA  THR A 226      16.786 -40.899  -5.572  1.00 97.90           C  
ATOM   3639  HA  THR A 226      16.622 -41.211  -4.540  1.00 97.90           H  
ATOM   3640  C   THR A 226      17.442 -39.528  -5.493  1.00 97.90           C  
ATOM   3641  CB  THR A 226      17.761 -41.893  -6.229  1.00 97.90           C  
ATOM   3642  HB  THR A 226      18.751 -41.788  -5.784  1.00 97.90           H  
ATOM   3643  O   THR A 226      17.739 -39.067  -4.401  1.00 97.90           O  
ATOM   3644  CG2 THR A 226      17.293 -43.340  -6.056  1.00 97.90           C  
ATOM   3645 HG21 THR A 226      16.273 -43.467  -6.418  1.00 97.90           H  
ATOM   3646 HG22 THR A 226      17.362 -43.613  -5.003  1.00 97.90           H  
ATOM   3647 HG23 THR A 226      17.958 -43.998  -6.616  1.00 97.90           H  
ATOM   3648  OG1 THR A 226      17.843 -41.665  -7.624  1.00 97.90           O  
ATOM   3649  HG1 THR A 226      18.565 -41.049  -7.771  1.00 97.90           H  
ATOM   3650  N   ASP A 227      17.559 -38.838  -6.628  1.00 97.93           N  
ATOM   3651  H   ASP A 227      17.303 -39.289  -7.494  1.00 97.93           H  
ATOM   3652  CA  ASP A 227      18.249 -37.550  -6.716  1.00 97.93           C  
ATOM   3653  HA  ASP A 227      19.285 -37.677  -6.402  1.00 97.93           H  
ATOM   3654  C   ASP A 227      17.591 -36.494  -5.824  1.00 97.93           C  
ATOM   3655  CB  ASP A 227      18.210 -37.025  -8.161  1.00 97.93           C  
ATOM   3656  HB2 ASP A 227      17.183 -36.738  -8.389  1.00 97.93           H  
ATOM   3657  HB3 ASP A 227      18.825 -36.127  -8.221  1.00 97.93           H  
ATOM   3658  O   ASP A 227      18.273 -35.712  -5.166  1.00 97.93           O  
ATOM   3659  CG  ASP A 227      18.659 -37.997  -9.248  1.00 97.93           C  
ATOM   3660  OD1 ASP A 227      19.387 -38.969  -8.958  1.00 97.93           O  
ATOM   3661  OD2 ASP A 227      18.226 -37.761 -10.398  1.00 97.93           O  
ATOM   3662  N   VAL A 228      16.253 -36.467  -5.811  1.00 98.18           N  
ATOM   3663  H   VAL A 228      15.760 -37.138  -6.383  1.00 98.18           H  
ATOM   3664  CA  VAL A 228      15.497 -35.519  -4.987  1.00 98.18           C  
ATOM   3665  HA  VAL A 228      15.980 -34.545  -5.060  1.00 98.18           H  
ATOM   3666  C   VAL A 228      15.537 -35.909  -3.515  1.00 98.18           C  
ATOM   3667  CB  VAL A 228      14.052 -35.355  -5.480  1.00 98.18           C  
ATOM   3668  HB  VAL A 228      13.535 -36.315  -5.459  1.00 98.18           H  
ATOM   3669  O   VAL A 228      15.669 -35.024  -2.675  1.00 98.18           O  
ATOM   3670  CG1 VAL A 228      13.289 -34.363  -4.596  1.00 98.18           C  
ATOM   3671 HG11 VAL A 228      12.304 -34.170  -5.022  1.00 98.18           H  
ATOM   3672 HG12 VAL A 228      13.152 -34.768  -3.593  1.00 98.18           H  
ATOM   3673 HG13 VAL A 228      13.837 -33.423  -4.531  1.00 98.18           H  
ATOM   3674  CG2 VAL A 228      14.045 -34.810  -6.914  1.00 98.18           C  
ATOM   3675 HG21 VAL A 228      13.048 -34.461  -7.184  1.00 98.18           H  
ATOM   3676 HG22 VAL A 228      14.360 -35.588  -7.610  1.00 98.18           H  
ATOM   3677 HG23 VAL A 228      14.728 -33.965  -6.993  1.00 98.18           H  
ATOM   3678  N   ALA A 229      15.445 -37.205  -3.198  1.00 98.05           N  
ATOM   3679  H   ALA A 229      15.401 -37.888  -3.940  1.00 98.05           H  
ATOM   3680  CA  ALA A 229      15.539 -37.698  -1.826  1.00 98.05           C  
ATOM   3681  HA  ALA A 229      14.763 -37.218  -1.230  1.00 98.05           H  
ATOM   3682  C   ALA A 229      16.890 -37.321  -1.195  1.00 98.05           C  
ATOM   3683  CB  ALA A 229      15.279 -39.210  -1.834  1.00 98.05           C  
ATOM   3684  HB1 ALA A 229      16.138 -39.735  -2.253  1.00 98.05           H  
ATOM   3685  HB2 ALA A 229      14.389 -39.437  -2.419  1.00 98.05           H  
ATOM   3686  HB3 ALA A 229      15.100 -39.558  -0.816  1.00 98.05           H  
ATOM   3687  O   ALA A 229      16.907 -36.766  -0.096  1.00 98.05           O  
ATOM   3688  N   ASP A 230      17.985 -37.494  -1.938  1.00 97.33           N  
ATOM   3689  H   ASP A 230      17.912 -38.011  -2.803  1.00 97.33           H  
ATOM   3690  CA  ASP A 230      19.326 -37.083  -1.517  1.00 97.33           C  
ATOM   3691  HA  ASP A 230      19.554 -37.544  -0.556  1.00 97.33           H  
ATOM   3692  C   ASP A 230      19.414 -35.560  -1.332  1.00 97.33           C  
ATOM   3693  CB  ASP A 230      20.367 -37.565  -2.544  1.00 97.33           C  
ATOM   3694  HB2 ASP A 230      21.332 -37.130  -2.284  1.00 97.33           H  
ATOM   3695  HB3 ASP A 230      20.090 -37.195  -3.531  1.00 97.33           H  
ATOM   3696  O   ASP A 230      19.945 -35.089  -0.328  1.00 97.33           O  
ATOM   3697  CG  ASP A 230      20.539 -39.091  -2.602  1.00 97.33           C  
ATOM   3698  OD1 ASP A 230      20.124 -39.784  -1.645  1.00 97.33           O  
ATOM   3699  OD2 ASP A 230      21.096 -39.558  -3.621  1.00 97.33           O  
ATOM   3700  N   HIS A 231      18.822 -34.776  -2.243  1.00 96.06           N  
ATOM   3701  H   HIS A 231      18.405 -35.221  -3.048  1.00 96.06           H  
ATOM   3702  CA  HIS A 231      18.811 -33.307  -2.164  1.00 96.06           C  
ATOM   3703  HA  HIS A 231      19.845 -32.965  -2.118  1.00 96.06           H  
ATOM   3704  C   HIS A 231      18.117 -32.744  -0.917  1.00 96.06           C  
ATOM   3705  CB  HIS A 231      18.136 -32.718  -3.416  1.00 96.06           C  
ATOM   3706  HB2 HIS A 231      17.774 -33.513  -4.068  1.00 96.06           H  
ATOM   3707  HB3 HIS A 231      17.266 -32.130  -3.123  1.00 96.06           H  
ATOM   3708  O   HIS A 231      18.439 -31.639  -0.484  1.00 96.06           O  
ATOM   3709  CG  HIS A 231      19.058 -31.841  -4.213  1.00 96.06           C  
ATOM   3710  CD2 HIS A 231      18.944 -30.493  -4.417  1.00 96.06           C  
ATOM   3711  HD2 HIS A 231      18.157 -29.857  -4.039  1.00 96.06           H  
ATOM   3712  ND1 HIS A 231      20.213 -32.256  -4.829  1.00 96.06           N  
ATOM   3713  HD1 HIS A 231      20.599 -33.187  -4.770  1.00 96.06           H  
ATOM   3714  CE1 HIS A 231      20.792 -31.178  -5.383  1.00 96.06           C  
ATOM   3715  HE1 HIS A 231      21.744 -31.174  -5.893  1.00 96.06           H  
ATOM   3716  NE2 HIS A 231      20.041 -30.085  -5.184  1.00 96.06           N  
ATOM   3717  N   ILE A 232      17.143 -33.468  -0.362  1.00 96.47           N  
ATOM   3718  H   ILE A 232      16.917 -34.353  -0.793  1.00 96.47           H  
ATOM   3719  CA  ILE A 232      16.406 -33.068   0.847  1.00 96.47           C  
ATOM   3720  HA  ILE A 232      16.719 -32.060   1.119  1.00 96.47           H  
ATOM   3721  C   ILE A 232      16.761 -33.926   2.065  1.00 96.47           C  
ATOM   3722  CB  ILE A 232      14.887 -33.001   0.592  1.00 96.47           C  
ATOM   3723  HB  ILE A 232      14.415 -32.584   1.482  1.00 96.47           H  
ATOM   3724  O   ILE A 232      16.057 -33.861   3.073  1.00 96.47           O  
ATOM   3725  CG1 ILE A 232      14.306 -34.410   0.369  1.00 96.47           C  
ATOM   3726 HG12 ILE A 232      14.414 -34.983   1.290  1.00 96.47           H  
ATOM   3727 HG13 ILE A 232      14.865 -34.936  -0.405  1.00 96.47           H  
ATOM   3728  CG2 ILE A 232      14.583 -32.037  -0.564  1.00 96.47           C  
ATOM   3729 HG21 ILE A 232      14.891 -32.494  -1.504  1.00 96.47           H  
ATOM   3730 HG22 ILE A 232      15.135 -31.109  -0.418  1.00 96.47           H  
ATOM   3731 HG23 ILE A 232      13.517 -31.812  -0.604  1.00 96.47           H  
ATOM   3732  CD1 ILE A 232      12.828 -34.422  -0.004  1.00 96.47           C  
ATOM   3733 HD11 ILE A 232      12.267 -33.821   0.711  1.00 96.47           H  
ATOM   3734 HD12 ILE A 232      12.684 -34.035  -1.013  1.00 96.47           H  
ATOM   3735 HD13 ILE A 232      12.489 -35.457   0.032  1.00 96.47           H  
ATOM   3736  N   PHE A 233      17.836 -34.717   1.973  1.00 96.39           N  
ATOM   3737  H   PHE A 233      18.369 -34.691   1.115  1.00 96.39           H  
ATOM   3738  CA  PHE A 233      18.364 -35.563   3.045  1.00 96.39           C  
ATOM   3739  HA  PHE A 233      19.142 -36.178   2.594  1.00 96.39           H  
ATOM   3740  C   PHE A 233      17.329 -36.549   3.617  1.00 96.39           C  
ATOM   3741  CB  PHE A 233      19.048 -34.688   4.108  1.00 96.39           C  
ATOM   3742  HB2 PHE A 233      19.589 -35.334   4.799  1.00 96.39           H  
ATOM   3743  HB3 PHE A 233      18.284 -34.164   4.682  1.00 96.39           H  
ATOM   3744  O   PHE A 233      17.190 -36.717   4.829  1.00 96.39           O  
ATOM   3745  CG  PHE A 233      20.017 -33.670   3.536  1.00 96.39           C  
ATOM   3746  CD1 PHE A 233      21.313 -34.066   3.159  1.00 96.39           C  
ATOM   3747  HD1 PHE A 233      21.623 -35.093   3.281  1.00 96.39           H  
ATOM   3748  CD2 PHE A 233      19.610 -32.335   3.346  1.00 96.39           C  
ATOM   3749  HD2 PHE A 233      18.610 -32.031   3.617  1.00 96.39           H  
ATOM   3750  CE1 PHE A 233      22.204 -33.128   2.608  1.00 96.39           C  
ATOM   3751  HE1 PHE A 233      23.195 -33.437   2.311  1.00 96.39           H  
ATOM   3752  CE2 PHE A 233      20.499 -31.399   2.787  1.00 96.39           C  
ATOM   3753  HE2 PHE A 233      20.181 -30.380   2.626  1.00 96.39           H  
ATOM   3754  CZ  PHE A 233      21.797 -31.795   2.423  1.00 96.39           C  
ATOM   3755  HZ  PHE A 233      22.478 -31.080   1.986  1.00 96.39           H  
ATOM   3756  N   MET A 234      16.575 -37.209   2.737  1.00 97.58           N  
ATOM   3757  H   MET A 234      16.764 -37.058   1.756  1.00 97.58           H  
ATOM   3758  CA  MET A 234      15.595 -38.240   3.086  1.00 97.58           C  
ATOM   3759  HA  MET A 234      15.666 -38.465   4.151  1.00 97.58           H  
ATOM   3760  C   MET A 234      15.874 -39.539   2.328  1.00 97.58           C  
ATOM   3761  CB  MET A 234      14.173 -37.743   2.787  1.00 97.58           C  
ATOM   3762  HB2 MET A 234      14.122 -37.379   1.760  1.00 97.58           H  
ATOM   3763  HB3 MET A 234      13.490 -38.588   2.874  1.00 97.58           H  
ATOM   3764  O   MET A 234      16.373 -39.518   1.211  1.00 97.58           O  
ATOM   3765  CG  MET A 234      13.723 -36.633   3.748  1.00 97.58           C  
ATOM   3766  HG2 MET A 234      14.335 -35.750   3.562  1.00 97.58           H  
ATOM   3767  HG3 MET A 234      13.908 -36.950   4.775  1.00 97.58           H  
ATOM   3768  SD  MET A 234      11.974 -36.162   3.583  1.00 97.58           S  
ATOM   3769  CE  MET A 234      11.210 -37.578   4.394  1.00 97.58           C  
ATOM   3770  HE1 MET A 234      10.173 -37.661   4.067  1.00 97.58           H  
ATOM   3771  HE2 MET A 234      11.730 -38.489   4.099  1.00 97.58           H  
ATOM   3772  HE3 MET A 234      11.274 -37.462   5.476  1.00 97.58           H  
ATOM   3773  N   SER A 235      15.482 -40.691   2.881  1.00 97.89           N  
ATOM   3774  H   SER A 235      15.087 -40.694   3.810  1.00 97.89           H  
ATOM   3775  CA  SER A 235      15.469 -41.927   2.089  1.00 97.89           C  
ATOM   3776  HA  SER A 235      16.427 -42.000   1.574  1.00 97.89           H  
ATOM   3777  C   SER A 235      14.365 -41.881   1.025  1.00 97.89           C  
ATOM   3778  CB  SER A 235      15.335 -43.176   2.969  1.00 97.89           C  
ATOM   3779  HB2 SER A 235      15.613 -44.046   2.375  1.00 97.89           H  
ATOM   3780  HB3 SER A 235      16.020 -43.105   3.814  1.00 97.89           H  
ATOM   3781  O   SER A 235      13.293 -41.305   1.244  1.00 97.89           O  
ATOM   3782  OG  SER A 235      14.006 -43.354   3.437  1.00 97.89           O  
ATOM   3783  HG  SER A 235      13.806 -44.292   3.395  1.00 97.89           H  
ATOM   3784  N   THR A 236      14.570 -42.562  -0.104  1.00 98.12           N  
ATOM   3785  H   THR A 236      15.474 -42.984  -0.262  1.00 98.12           H  
ATOM   3786  CA  THR A 236      13.552 -42.692  -1.163  1.00 98.12           C  
ATOM   3787  HA  THR A 236      13.324 -41.702  -1.557  1.00 98.12           H  
ATOM   3788  C   THR A 236      12.243 -43.295  -0.656  1.00 98.12           C  
ATOM   3789  CB  THR A 236      14.057 -43.574  -2.309  1.00 98.12           C  
ATOM   3790  HB  THR A 236      13.232 -43.786  -2.989  1.00 98.12           H  
ATOM   3791  O   THR A 236      11.167 -42.842  -1.046  1.00 98.12           O  
ATOM   3792  CG2 THR A 236      15.162 -42.892  -3.096  1.00 98.12           C  
ATOM   3793 HG21 THR A 236      15.357 -43.469  -4.000  1.00 98.12           H  
ATOM   3794 HG22 THR A 236      16.072 -42.811  -2.501  1.00 98.12           H  
ATOM   3795 HG23 THR A 236      14.837 -41.891  -3.381  1.00 98.12           H  
ATOM   3796  OG1 THR A 236      14.575 -44.785  -1.806  1.00 98.12           O  
ATOM   3797  HG1 THR A 236      15.242 -45.097  -2.423  1.00 98.12           H  
ATOM   3798  N   SER A 237      12.319 -44.280   0.245  1.00 97.98           N  
ATOM   3799  H   SER A 237      13.237 -44.616   0.496  1.00 97.98           H  
ATOM   3800  CA  SER A 237      11.154 -44.900   0.885  1.00 97.98           C  
ATOM   3801  HA  SER A 237      10.482 -45.265   0.108  1.00 97.98           H  
ATOM   3802  C   SER A 237      10.362 -43.903   1.733  1.00 97.98           C  
ATOM   3803  CB  SER A 237      11.591 -46.103   1.734  1.00 97.98           C  
ATOM   3804  HB2 SER A 237      10.726 -46.500   2.266  1.00 97.98           H  
ATOM   3805  HB3 SER A 237      11.974 -46.878   1.071  1.00 97.98           H  
ATOM   3806  O   SER A 237       9.137 -43.840   1.624  1.00 97.98           O  
ATOM   3807  OG  SER A 237      12.607 -45.761   2.667  1.00 97.98           O  
ATOM   3808  HG  SER A 237      12.834 -46.559   3.150  1.00 97.98           H  
ATOM   3809  N   THR A 238      11.050 -43.078   2.527  1.00 97.93           N  
ATOM   3810  H   THR A 238      12.057 -43.155   2.547  1.00 97.93           H  
ATOM   3811  CA  THR A 238      10.407 -42.068   3.374  1.00 97.93           C  
ATOM   3812  HA  THR A 238       9.594 -42.544   3.922  1.00 97.93           H  
ATOM   3813  C   THR A 238       9.799 -40.956   2.527  1.00 97.93           C  
ATOM   3814  CB  THR A 238      11.382 -41.471   4.399  1.00 97.93           C  
ATOM   3815  HB  THR A 238      12.131 -40.860   3.895  1.00 97.93           H  
ATOM   3816  O   THR A 238       8.662 -40.565   2.779  1.00 97.93           O  
ATOM   3817  CG2 THR A 238      10.651 -40.639   5.453  1.00 97.93           C  
ATOM   3818 HG21 THR A 238      11.383 -40.146   6.093  1.00 97.93           H  
ATOM   3819 HG22 THR A 238      10.011 -39.892   4.984  1.00 97.93           H  
ATOM   3820 HG23 THR A 238      10.028 -41.292   6.063  1.00 97.93           H  
ATOM   3821  OG1 THR A 238      12.017 -42.493   5.125  1.00 97.93           O  
ATOM   3822  HG1 THR A 238      12.802 -42.747   4.635  1.00 97.93           H  
ATOM   3823  N   LEU A 239      10.510 -40.484   1.496  1.00 98.09           N  
ATOM   3824  H   LEU A 239      11.447 -40.831   1.349  1.00 98.09           H  
ATOM   3825  CA  LEU A 239       9.990 -39.485   0.561  1.00 98.09           C  
ATOM   3826  HA  LEU A 239       9.714 -38.597   1.129  1.00 98.09           H  
ATOM   3827  C   LEU A 239       8.723 -39.991  -0.139  1.00 98.09           C  
ATOM   3828  CB  LEU A 239      11.094 -39.107  -0.448  1.00 98.09           C  
ATOM   3829  HB2 LEU A 239      11.934 -38.681   0.102  1.00 98.09           H  
ATOM   3830  HB3 LEU A 239      11.448 -40.009  -0.948  1.00 98.09           H  
ATOM   3831  O   LEU A 239       7.706 -39.305  -0.143  1.00 98.09           O  
ATOM   3832  CG  LEU A 239      10.641 -38.100  -1.524  1.00 98.09           C  
ATOM   3833  HG  LEU A 239       9.887 -38.563  -2.160  1.00 98.09           H  
ATOM   3834  CD1 LEU A 239      10.049 -36.840  -0.900  1.00 98.09           C  
ATOM   3835 HD11 LEU A 239       9.050 -37.057  -0.520  1.00 98.09           H  
ATOM   3836 HD12 LEU A 239      10.664 -36.503  -0.065  1.00 98.09           H  
ATOM   3837 HD13 LEU A 239       9.970 -36.047  -1.643  1.00 98.09           H  
ATOM   3838  CD2 LEU A 239      11.815 -37.693  -2.410  1.00 98.09           C  
ATOM   3839 HD21 LEU A 239      11.463 -37.063  -3.227  1.00 98.09           H  
ATOM   3840 HD22 LEU A 239      12.295 -38.577  -2.830  1.00 98.09           H  
ATOM   3841 HD23 LEU A 239      12.547 -37.135  -1.826  1.00 98.09           H  
ATOM   3842  N   LYS A 240       8.754 -41.217  -0.674  1.00 98.20           N  
ATOM   3843  H   LYS A 240       9.622 -41.733  -0.636  1.00 98.20           H  
ATOM   3844  CA  LYS A 240       7.598 -41.819  -1.351  1.00 98.20           C  
ATOM   3845  HA  LYS A 240       7.301 -41.158  -2.165  1.00 98.20           H  
ATOM   3846  C   LYS A 240       6.385 -41.925  -0.422  1.00 98.20           C  
ATOM   3847  CB  LYS A 240       8.007 -43.182  -1.929  1.00 98.20           C  
ATOM   3848  HB2 LYS A 240       8.145 -43.898  -1.119  1.00 98.20           H  
ATOM   3849  HB3 LYS A 240       8.957 -43.066  -2.452  1.00 98.20           H  
ATOM   3850  O   LYS A 240       5.282 -41.600  -0.848  1.00 98.20           O  
ATOM   3851  CG  LYS A 240       6.979 -43.718  -2.935  1.00 98.20           C  
ATOM   3852  HG2 LYS A 240       6.857 -42.994  -3.740  1.00 98.20           H  
ATOM   3853  HG3 LYS A 240       6.019 -43.859  -2.438  1.00 98.20           H  
ATOM   3854  CD  LYS A 240       7.443 -45.057  -3.522  1.00 98.20           C  
ATOM   3855  HD2 LYS A 240       7.520 -45.788  -2.717  1.00 98.20           H  
ATOM   3856  HD3 LYS A 240       8.422 -44.929  -3.984  1.00 98.20           H  
ATOM   3857  CE  LYS A 240       6.436 -45.542  -4.571  1.00 98.20           C  
ATOM   3858  HE2 LYS A 240       5.452 -45.594  -4.105  1.00 98.20           H  
ATOM   3859  HE3 LYS A 240       6.380 -44.802  -5.370  1.00 98.20           H  
ATOM   3860  NZ  LYS A 240       6.805 -46.870  -5.124  1.00 98.20           N  
ATOM   3861  HZ1 LYS A 240       7.711 -46.838  -5.570  1.00 98.20           H  
ATOM   3862  HZ2 LYS A 240       6.829 -47.564  -4.390  1.00 98.20           H  
ATOM   3863  HZ3 LYS A 240       6.122 -47.168  -5.806  1.00 98.20           H  
ATOM   3864  N   ARG A 241       6.591 -42.338   0.836  1.00 97.98           N  
ATOM   3865  H   ARG A 241       7.530 -42.598   1.101  1.00 97.98           H  
ATOM   3866  CA  ARG A 241       5.520 -42.436   1.839  1.00 97.98           C  
ATOM   3867  HA  ARG A 241       4.694 -43.007   1.416  1.00 97.98           H  
ATOM   3868  C   ARG A 241       4.931 -41.066   2.181  1.00 97.98           C  
ATOM   3869  CB  ARG A 241       6.032 -43.170   3.088  1.00 97.98           C  
ATOM   3870  HB2 ARG A 241       6.817 -42.578   3.559  1.00 97.98           H  
ATOM   3871  HB3 ARG A 241       6.453 -44.130   2.790  1.00 97.98           H  
ATOM   3872  O   ARG A 241       3.724 -40.904   2.083  1.00 97.98           O  
ATOM   3873  CG  ARG A 241       4.892 -43.418   4.091  1.00 97.98           C  
ATOM   3874  HG2 ARG A 241       4.111 -44.002   3.605  1.00 97.98           H  
ATOM   3875  HG3 ARG A 241       4.460 -42.466   4.401  1.00 97.98           H  
ATOM   3876  CD  ARG A 241       5.359 -44.173   5.339  1.00 97.98           C  
ATOM   3877  HD2 ARG A 241       4.483 -44.381   5.953  1.00 97.98           H  
ATOM   3878  HD3 ARG A 241       5.799 -45.120   5.025  1.00 97.98           H  
ATOM   3879  NE  ARG A 241       6.311 -43.373   6.131  1.00 97.98           N  
ATOM   3880  HE  ARG A 241       6.044 -42.405   6.243  1.00 97.98           H  
ATOM   3881  NH1 ARG A 241       7.643 -45.088   6.890  1.00 97.98           N  
ATOM   3882 HH11 ARG A 241       8.414 -45.409   7.458  1.00 97.98           H  
ATOM   3883 HH12 ARG A 241       6.977 -45.744   6.509  1.00 97.98           H  
ATOM   3884  NH2 ARG A 241       8.144 -42.983   7.422  1.00 97.98           N  
ATOM   3885 HH21 ARG A 241       8.933 -43.323   7.954  1.00 97.98           H  
ATOM   3886 HH22 ARG A 241       7.861 -42.015   7.479  1.00 97.98           H  
ATOM   3887  CZ  ARG A 241       7.359 -43.817   6.803  1.00 97.98           C  
ATOM   3888  N   LYS A 242       5.767 -40.076   2.507  1.00 97.87           N  
ATOM   3889  H   LYS A 242       6.758 -40.268   2.536  1.00 97.87           H  
ATOM   3890  CA  LYS A 242       5.284 -38.736   2.880  1.00 97.87           C  
ATOM   3891  HA  LYS A 242       4.529 -38.833   3.661  1.00 97.87           H  
ATOM   3892  C   LYS A 242       4.582 -38.006   1.733  1.00 97.87           C  
ATOM   3893  CB  LYS A 242       6.423 -37.877   3.425  1.00 97.87           C  
ATOM   3894  HB2 LYS A 242       6.035 -36.862   3.520  1.00 97.87           H  
ATOM   3895  HB3 LYS A 242       7.253 -37.873   2.718  1.00 97.87           H  
ATOM   3896  O   LYS A 242       3.611 -37.303   1.966  1.00 97.87           O  
ATOM   3897  CG  LYS A 242       6.925 -38.327   4.802  1.00 97.87           C  
ATOM   3898  HG2 LYS A 242       6.078 -38.605   5.429  1.00 97.87           H  
ATOM   3899  HG3 LYS A 242       7.585 -39.188   4.696  1.00 97.87           H  
ATOM   3900  CD  LYS A 242       7.668 -37.165   5.472  1.00 97.87           C  
ATOM   3901  HD2 LYS A 242       8.432 -36.772   4.801  1.00 97.87           H  
ATOM   3902  HD3 LYS A 242       6.946 -36.372   5.665  1.00 97.87           H  
ATOM   3903  CE  LYS A 242       8.287 -37.612   6.797  1.00 97.87           C  
ATOM   3904  HE2 LYS A 242       7.489 -38.030   7.412  1.00 97.87           H  
ATOM   3905  HE3 LYS A 242       9.014 -38.400   6.601  1.00 97.87           H  
ATOM   3906  NZ  LYS A 242       8.925 -36.474   7.504  1.00 97.87           N  
ATOM   3907  HZ1 LYS A 242       9.654 -36.057   6.944  1.00 97.87           H  
ATOM   3908  HZ2 LYS A 242       8.228 -35.769   7.699  1.00 97.87           H  
ATOM   3909  HZ3 LYS A 242       9.310 -36.770   8.389  1.00 97.87           H  
ATOM   3910  N   LEU A 243       5.027 -38.188   0.487  1.00 97.78           N  
ATOM   3911  H   LEU A 243       5.863 -38.734   0.336  1.00 97.78           H  
ATOM   3912  CA  LEU A 243       4.298 -37.642  -0.665  1.00 97.78           C  
ATOM   3913  HA  LEU A 243       4.093 -36.586  -0.488  1.00 97.78           H  
ATOM   3914  C   LEU A 243       2.926 -38.303  -0.835  1.00 97.78           C  
ATOM   3915  CB  LEU A 243       5.132 -37.791  -1.945  1.00 97.78           C  
ATOM   3916  HB2 LEU A 243       5.453 -38.829  -2.035  1.00 97.78           H  
ATOM   3917  HB3 LEU A 243       4.491 -37.565  -2.798  1.00 97.78           H  
ATOM   3918  O   LEU A 243       1.963 -37.610  -1.146  1.00 97.78           O  
ATOM   3919  CG  LEU A 243       6.358 -36.868  -2.003  1.00 97.78           C  
ATOM   3920  HG  LEU A 243       7.011 -37.088  -1.159  1.00 97.78           H  
ATOM   3921  CD1 LEU A 243       7.122 -37.147  -3.300  1.00 97.78           C  
ATOM   3922 HD11 LEU A 243       7.428 -38.193  -3.323  1.00 97.78           H  
ATOM   3923 HD12 LEU A 243       8.013 -36.520  -3.342  1.00 97.78           H  
ATOM   3924 HD13 LEU A 243       6.484 -36.927  -4.156  1.00 97.78           H  
ATOM   3925  CD2 LEU A 243       5.992 -35.385  -1.931  1.00 97.78           C  
ATOM   3926 HD21 LEU A 243       6.847 -34.760  -2.191  1.00 97.78           H  
ATOM   3927 HD22 LEU A 243       5.159 -35.171  -2.601  1.00 97.78           H  
ATOM   3928 HD23 LEU A 243       5.680 -35.124  -0.920  1.00 97.78           H  
ATOM   3929  N   ALA A 244       2.825 -39.614  -0.592  1.00 97.57           N  
ATOM   3930  H   ALA A 244       3.649 -40.140  -0.338  1.00 97.57           H  
ATOM   3931  CA  ALA A 244       1.541 -40.310  -0.616  1.00 97.57           C  
ATOM   3932  HA  ALA A 244       1.046 -40.084  -1.561  1.00 97.57           H  
ATOM   3933  C   ALA A 244       0.605 -39.829   0.508  1.00 97.57           C  
ATOM   3934  CB  ALA A 244       1.789 -41.822  -0.556  1.00 97.57           C  
ATOM   3935  HB1 ALA A 244       2.450 -42.120  -1.370  1.00 97.57           H  
ATOM   3936  HB2 ALA A 244       0.837 -42.343  -0.659  1.00 97.57           H  
ATOM   3937  HB3 ALA A 244       2.237 -42.097   0.399  1.00 97.57           H  
ATOM   3938  O   ALA A 244      -0.593 -39.701   0.273  1.00 97.57           O  
ATOM   3939  N   GLU A 245       1.146 -39.507   1.689  1.00 96.53           N  
ATOM   3940  H   GLU A 245       2.126 -39.702   1.838  1.00 96.53           H  
ATOM   3941  CA  GLU A 245       0.404 -38.859   2.784  1.00 96.53           C  
ATOM   3942  HA  GLU A 245      -0.473 -39.458   3.028  1.00 96.53           H  
ATOM   3943  C   GLU A 245      -0.119 -37.465   2.376  1.00 96.53           C  
ATOM   3944  CB  GLU A 245       1.291 -38.764   4.046  1.00 96.53           C  
ATOM   3945  HB2 GLU A 245       0.790 -38.136   4.783  1.00 96.53           H  
ATOM   3946  HB3 GLU A 245       2.225 -38.273   3.774  1.00 96.53           H  
ATOM   3947  O   GLU A 245      -1.238 -37.111   2.729  1.00 96.53           O  
ATOM   3948  CG  GLU A 245       1.604 -40.123   4.711  1.00 96.53           C  
ATOM   3949  HG2 GLU A 245       1.838 -40.852   3.935  1.00 96.53           H  
ATOM   3950  HG3 GLU A 245       0.706 -40.473   5.221  1.00 96.53           H  
ATOM   3951  CD  GLU A 245       2.785 -40.092   5.711  1.00 96.53           C  
ATOM   3952  OE1 GLU A 245       3.202 -41.188   6.164  1.00 96.53           O  
ATOM   3953  OE2 GLU A 245       3.373 -39.015   5.962  1.00 96.53           O  
ATOM   3954  N   GLU A 246       0.625 -36.708   1.558  1.00 93.16           N  
ATOM   3955  H   GLU A 246       1.566 -37.017   1.357  1.00 93.16           H  
ATOM   3956  CA  GLU A 246       0.169 -35.446   0.939  1.00 93.16           C  
ATOM   3957  HA  GLU A 246      -0.458 -34.923   1.661  1.00 93.16           H  
ATOM   3958  C   GLU A 246      -0.724 -35.658  -0.311  1.00 93.16           C  
ATOM   3959  CB  GLU A 246       1.374 -34.530   0.626  1.00 93.16           C  
ATOM   3960  HB2 GLU A 246       2.090 -35.080   0.015  1.00 93.16           H  
ATOM   3961  HB3 GLU A 246       1.022 -33.676   0.048  1.00 93.16           H  
ATOM   3962  O   GLU A 246      -1.010 -34.714  -1.053  1.00 93.16           O  
ATOM   3963  CG  GLU A 246       2.089 -33.973   1.875  1.00 93.16           C  
ATOM   3964  HG2 GLU A 246       1.353 -33.465   2.498  1.00 93.16           H  
ATOM   3965  HG3 GLU A 246       2.502 -34.803   2.449  1.00 93.16           H  
ATOM   3966  CD  GLU A 246       3.226 -32.982   1.540  1.00 93.16           C  
ATOM   3967  OE1 GLU A 246       3.903 -32.464   2.462  1.00 93.16           O  
ATOM   3968  OE2 GLU A 246       3.502 -32.740   0.345  1.00 93.16           O  
ATOM   3969  N   GLY A 247      -1.160 -36.893  -0.586  1.00 94.15           N  
ATOM   3970  H   GLY A 247      -0.921 -37.633   0.059  1.00 94.15           H  
ATOM   3971  CA  GLY A 247      -2.048 -37.215  -1.707  1.00 94.15           C  
ATOM   3972  HA2 GLY A 247      -2.373 -38.251  -1.600  1.00 94.15           H  
ATOM   3973  HA3 GLY A 247      -2.926 -36.570  -1.664  1.00 94.15           H  
ATOM   3974  C   GLY A 247      -1.400 -37.059  -3.086  1.00 94.15           C  
ATOM   3975  O   GLY A 247      -2.083 -36.758  -4.066  1.00 94.15           O  
ATOM   3976  N   THR A 248      -0.078 -37.216  -3.188  1.00 96.18           N  
ATOM   3977  H   THR A 248       0.444 -37.434  -2.351  1.00 96.18           H  
ATOM   3978  CA  THR A 248       0.665 -37.050  -4.442  1.00 96.18           C  
ATOM   3979  HA  THR A 248      -0.018 -37.244  -5.269  1.00 96.18           H  
ATOM   3980  C   THR A 248       1.800 -38.068  -4.591  1.00 96.18           C  
ATOM   3981  CB  THR A 248       1.129 -35.586  -4.563  1.00 96.18           C  
ATOM   3982  HB  THR A 248       0.289 -34.942  -4.302  1.00 96.18           H  
ATOM   3983  O   THR A 248       2.020 -38.941  -3.753  1.00 96.18           O  
ATOM   3984  CG2 THR A 248       2.298 -35.221  -3.652  1.00 96.18           C  
ATOM   3985 HG21 THR A 248       2.530 -34.162  -3.767  1.00 96.18           H  
ATOM   3986 HG22 THR A 248       3.176 -35.818  -3.900  1.00 96.18           H  
ATOM   3987 HG23 THR A 248       2.022 -35.396  -2.612  1.00 96.18           H  
ATOM   3988  OG1 THR A 248       1.484 -35.284  -5.899  1.00 96.18           O  
ATOM   3989  HG1 THR A 248       0.712 -35.470  -6.438  1.00 96.18           H  
ATOM   3990  N   SER A 249       2.535 -37.998  -5.696  1.00 97.96           N  
ATOM   3991  H   SER A 249       2.342 -37.253  -6.350  1.00 97.96           H  
ATOM   3992  CA  SER A 249       3.689 -38.850  -5.959  1.00 97.96           C  
ATOM   3993  HA  SER A 249       4.078 -39.219  -5.010  1.00 97.96           H  
ATOM   3994  C   SER A 249       4.798 -38.053  -6.636  1.00 97.96           C  
ATOM   3995  CB  SER A 249       3.270 -40.061  -6.802  1.00 97.96           C  
ATOM   3996  HB2 SER A 249       4.051 -40.818  -6.734  1.00 97.96           H  
ATOM   3997  HB3 SER A 249       2.345 -40.484  -6.409  1.00 97.96           H  
ATOM   3998  O   SER A 249       4.554 -37.012  -7.247  1.00 97.96           O  
ATOM   3999  OG  SER A 249       3.102 -39.715  -8.161  1.00 97.96           O  
ATOM   4000  HG  SER A 249       2.198 -39.416  -8.284  1.00 97.96           H  
ATOM   4001  N   PHE A 250       6.033 -38.556  -6.576  1.00 98.16           N  
ATOM   4002  H   PHE A 250       6.196 -39.390  -6.030  1.00 98.16           H  
ATOM   4003  CA  PHE A 250       7.150 -37.941  -7.299  1.00 98.16           C  
ATOM   4004  HA  PHE A 250       7.320 -36.938  -6.908  1.00 98.16           H  
ATOM   4005  C   PHE A 250       6.849 -37.790  -8.797  1.00 98.16           C  
ATOM   4006  CB  PHE A 250       8.416 -38.776  -7.077  1.00 98.16           C  
ATOM   4007  HB2 PHE A 250       8.194 -39.828  -7.256  1.00 98.16           H  
ATOM   4008  HB3 PHE A 250       8.713 -38.661  -6.035  1.00 98.16           H  
ATOM   4009  O   PHE A 250       7.116 -36.738  -9.366  1.00 98.16           O  
ATOM   4010  CG  PHE A 250       9.572 -38.364  -7.967  1.00 98.16           C  
ATOM   4011  CD1 PHE A 250       9.835 -39.061  -9.165  1.00 98.16           C  
ATOM   4012  HD1 PHE A 250       9.236 -39.917  -9.437  1.00 98.16           H  
ATOM   4013  CD2 PHE A 250      10.331 -37.227  -7.639  1.00 98.16           C  
ATOM   4014  HD2 PHE A 250      10.125 -36.673  -6.735  1.00 98.16           H  
ATOM   4015  CE1 PHE A 250      10.843 -38.612 -10.037  1.00 98.16           C  
ATOM   4016  HE1 PHE A 250      11.027 -39.115 -10.974  1.00 98.16           H  
ATOM   4017  CE2 PHE A 250      11.336 -36.783  -8.513  1.00 98.16           C  
ATOM   4018  HE2 PHE A 250      11.900 -35.891  -8.284  1.00 98.16           H  
ATOM   4019  CZ  PHE A 250      11.585 -37.466  -9.710  1.00 98.16           C  
ATOM   4020  HZ  PHE A 250      12.333 -37.090 -10.392  1.00 98.16           H  
ATOM   4021  N   SER A 251       6.253 -38.810  -9.423  1.00 97.57           N  
ATOM   4022  H   SER A 251       5.993 -39.630  -8.893  1.00 97.57           H  
ATOM   4023  CA  SER A 251       5.905 -38.790 -10.847  1.00 97.57           C  
ATOM   4024  HA  SER A 251       6.802 -38.570 -11.426  1.00 97.57           H  
ATOM   4025  C   SER A 251       4.871 -37.713 -11.182  1.00 97.57           C  
ATOM   4026  CB  SER A 251       5.374 -40.163 -11.267  1.00 97.57           C  
ATOM   4027  HB2 SER A 251       4.499 -40.412 -10.666  1.00 97.57           H  
ATOM   4028  HB3 SER A 251       5.084 -40.139 -12.317  1.00 97.57           H  
ATOM   4029  O   SER A 251       5.013 -37.044 -12.205  1.00 97.57           O  
ATOM   4030  OG  SER A 251       6.379 -41.144 -11.072  1.00 97.57           O  
ATOM   4031  HG  SER A 251       7.008 -41.072 -11.794  1.00 97.57           H  
ATOM   4032  N   ASP A 252       3.881 -37.500 -10.311  1.00 96.56           N  
ATOM   4033  H   ASP A 252       3.803 -38.091  -9.495  1.00 96.56           H  
ATOM   4034  CA  ASP A 252       2.868 -36.458 -10.504  1.00 96.56           C  
ATOM   4035  HA  ASP A 252       2.468 -36.534 -11.515  1.00 96.56           H  
ATOM   4036  C   ASP A 252       3.467 -35.059 -10.347  1.00 96.56           C  
ATOM   4037  CB  ASP A 252       1.705 -36.637  -9.520  1.00 96.56           C  
ATOM   4038  HB2 ASP A 252       2.082 -36.566  -8.500  1.00 96.56           H  
ATOM   4039  HB3 ASP A 252       0.986 -35.831  -9.671  1.00 96.56           H  
ATOM   4040  O   ASP A 252       3.219 -34.186 -11.179  1.00 96.56           O  
ATOM   4041  CG  ASP A 252       0.987 -37.968  -9.713  1.00 96.56           C  
ATOM   4042  OD1 ASP A 252       0.749 -38.347 -10.881  1.00 96.56           O  
ATOM   4043  OD2 ASP A 252       0.758 -38.629  -8.676  1.00 96.56           O  
ATOM   4044  N   ILE A 253       4.307 -34.850  -9.325  1.00 97.43           N  
ATOM   4045  H   ILE A 253       4.454 -35.601  -8.666  1.00 97.43           H  
ATOM   4046  CA  ILE A 253       4.998 -33.569  -9.116  1.00 97.43           C  
ATOM   4047  HA  ILE A 253       4.252 -32.776  -9.097  1.00 97.43           H  
ATOM   4048  C   ILE A 253       5.944 -33.278 -10.283  1.00 97.43           C  
ATOM   4049  CB  ILE A 253       5.760 -33.547  -7.774  1.00 97.43           C  
ATOM   4050  HB  ILE A 253       6.503 -34.345  -7.770  1.00 97.43           H  
ATOM   4051  O   ILE A 253       5.993 -32.153 -10.775  1.00 97.43           O  
ATOM   4052  CG1 ILE A 253       4.796 -33.742  -6.588  1.00 97.43           C  
ATOM   4053 HG12 ILE A 253       4.129 -34.584  -6.771  1.00 97.43           H  
ATOM   4054 HG13 ILE A 253       4.171 -32.855  -6.482  1.00 97.43           H  
ATOM   4055  CG2 ILE A 253       6.469 -32.187  -7.619  1.00 97.43           C  
ATOM   4056 HG21 ILE A 253       7.244 -32.062  -8.375  1.00 97.43           H  
ATOM   4057 HG22 ILE A 253       6.939 -32.090  -6.641  1.00 97.43           H  
ATOM   4058 HG23 ILE A 253       5.739 -31.384  -7.723  1.00 97.43           H  
ATOM   4059  CD1 ILE A 253       5.522 -34.016  -5.269  1.00 97.43           C  
ATOM   4060 HD11 ILE A 253       6.153 -34.899  -5.367  1.00 97.43           H  
ATOM   4061 HD12 ILE A 253       4.774 -34.187  -4.495  1.00 97.43           H  
ATOM   4062 HD13 ILE A 253       6.126 -33.160  -4.966  1.00 97.43           H  
ATOM   4063  N   TYR A 254       6.661 -34.294 -10.759  1.00 97.50           N  
ATOM   4064  H   TYR A 254       6.591 -35.187 -10.291  1.00 97.50           H  
ATOM   4065  CA  TYR A 254       7.584 -34.179 -11.878  1.00 97.50           C  
ATOM   4066  HA  TYR A 254       8.302 -33.388 -11.661  1.00 97.50           H  
ATOM   4067  C   TYR A 254       6.885 -33.792 -13.180  1.00 97.50           C  
ATOM   4068  CB  TYR A 254       8.322 -35.508 -12.019  1.00 97.50           C  
ATOM   4069  HB2 TYR A 254       7.605 -36.307 -12.208  1.00 97.50           H  
ATOM   4070  HB3 TYR A 254       8.826 -35.732 -11.079  1.00 97.50           H  
ATOM   4071  O   TYR A 254       7.314 -32.858 -13.864  1.00 97.50           O  
ATOM   4072  CG  TYR A 254       9.363 -35.499 -13.106  1.00 97.50           C  
ATOM   4073  CD1 TYR A 254       9.172 -36.249 -14.282  1.00 97.50           C  
ATOM   4074  HD1 TYR A 254       8.256 -36.801 -14.432  1.00 97.50           H  
ATOM   4075  CD2 TYR A 254      10.545 -34.766 -12.903  1.00 97.50           C  
ATOM   4076  HD2 TYR A 254      10.685 -34.202 -11.993  1.00 97.50           H  
ATOM   4077  CE1 TYR A 254      10.220 -36.344 -15.213  1.00 97.50           C  
ATOM   4078  HE1 TYR A 254      10.143 -36.987 -16.078  1.00 97.50           H  
ATOM   4079  CE2 TYR A 254      11.573 -34.821 -13.851  1.00 97.50           C  
ATOM   4080  HE2 TYR A 254      12.498 -34.288 -13.691  1.00 97.50           H  
ATOM   4081  OH  TYR A 254      12.496 -35.891 -15.744  1.00 97.50           O  
ATOM   4082  HH  TYR A 254      13.238 -35.332 -15.500  1.00 97.50           H  
ATOM   4083  CZ  TYR A 254      11.428 -35.667 -14.961  1.00 97.50           C  
ATOM   4084  N   LEU A 255       5.777 -34.467 -13.501  1.00 96.61           N  
ATOM   4085  H   LEU A 255       5.472 -35.217 -12.896  1.00 96.61           H  
ATOM   4086  CA  LEU A 255       4.953 -34.118 -14.652  1.00 96.61           C  
ATOM   4087  HA  LEU A 255       5.592 -34.122 -15.535  1.00 96.61           H  
ATOM   4088  C   LEU A 255       4.381 -32.703 -14.504  1.00 96.61           C  
ATOM   4089  CB  LEU A 255       3.851 -35.177 -14.819  1.00 96.61           C  
ATOM   4090  HB2 LEU A 255       3.254 -35.205 -13.907  1.00 96.61           H  
ATOM   4091  HB3 LEU A 255       4.319 -36.153 -14.939  1.00 96.61           H  
ATOM   4092  O   LEU A 255       4.491 -31.911 -15.436  1.00 96.61           O  
ATOM   4093  CG  LEU A 255       2.910 -34.919 -16.011  1.00 96.61           C  
ATOM   4094  HG  LEU A 255       2.415 -33.956 -15.889  1.00 96.61           H  
ATOM   4095  CD1 LEU A 255       3.645 -34.927 -17.356  1.00 96.61           C  
ATOM   4096 HD11 LEU A 255       2.928 -34.788 -18.165  1.00 96.61           H  
ATOM   4097 HD12 LEU A 255       4.358 -34.103 -17.392  1.00 96.61           H  
ATOM   4098 HD13 LEU A 255       4.171 -35.873 -17.487  1.00 96.61           H  
ATOM   4099  CD2 LEU A 255       1.835 -36.006 -16.054  1.00 96.61           C  
ATOM   4100 HD21 LEU A 255       2.301 -36.987 -16.142  1.00 96.61           H  
ATOM   4101 HD22 LEU A 255       1.255 -35.974 -15.132  1.00 96.61           H  
ATOM   4102 HD23 LEU A 255       1.169 -35.840 -16.900  1.00 96.61           H  
ATOM   4103  N   SER A 256       3.831 -32.374 -13.332  1.00 95.44           N  
ATOM   4104  H   SER A 256       3.779 -33.082 -12.614  1.00 95.44           H  
ATOM   4105  CA  SER A 256       3.281 -31.051 -13.020  1.00 95.44           C  
ATOM   4106  HA  SER A 256       2.446 -30.850 -13.691  1.00 95.44           H  
ATOM   4107  C   SER A 256       4.308 -29.937 -13.227  1.00 95.44           C  
ATOM   4108  CB  SER A 256       2.749 -31.045 -11.583  1.00 95.44           C  
ATOM   4109  HB2 SER A 256       3.503 -31.463 -10.915  1.00 95.44           H  
ATOM   4110  HB3 SER A 256       1.853 -31.663 -11.530  1.00 95.44           H  
ATOM   4111  O   SER A 256       4.036 -29.003 -13.976  1.00 95.44           O  
ATOM   4112  OG  SER A 256       2.454 -29.730 -11.158  1.00 95.44           O  
ATOM   4113  HG  SER A 256       2.002 -29.769 -10.312  1.00 95.44           H  
ATOM   4114  N   ALA A 257       5.512 -30.061 -12.659  1.00 96.64           N  
ATOM   4115  H   ALA A 257       5.679 -30.855 -12.058  1.00 96.64           H  
ATOM   4116  CA  ALA A 257       6.580 -29.069 -12.788  1.00 96.64           C  
ATOM   4117  HA  ALA A 257       6.236 -28.110 -12.400  1.00 96.64           H  
ATOM   4118  C   ALA A 257       6.985 -28.837 -14.250  1.00 96.64           C  
ATOM   4119  CB  ALA A 257       7.768 -29.539 -11.941  1.00 96.64           C  
ATOM   4120  HB1 ALA A 257       7.479 -29.587 -10.891  1.00 96.64           H  
ATOM   4121  HB2 ALA A 257       8.090 -30.528 -12.268  1.00 96.64           H  
ATOM   4122  HB3 ALA A 257       8.594 -28.835 -12.045  1.00 96.64           H  
ATOM   4123  O   ALA A 257       7.068 -27.695 -14.710  1.00 96.64           O  
ATOM   4124  N   ARG A 258       7.169 -29.915 -15.023  1.00 96.92           N  
ATOM   4125  H   ARG A 258       7.069 -30.827 -14.599  1.00 96.92           H  
ATOM   4126  CA  ARG A 258       7.502 -29.814 -16.452  1.00 96.92           C  
ATOM   4127  HA  ARG A 258       8.356 -29.146 -16.569  1.00 96.92           H  
ATOM   4128  C   ARG A 258       6.377 -29.188 -17.272  1.00 96.92           C  
ATOM   4129  CB  ARG A 258       7.867 -31.198 -16.999  1.00 96.92           C  
ATOM   4130  HB2 ARG A 258       7.141 -31.940 -16.668  1.00 96.92           H  
ATOM   4131  HB3 ARG A 258       7.843 -31.151 -18.088  1.00 96.92           H  
ATOM   4132  O   ARG A 258       6.651 -28.354 -18.136  1.00 96.92           O  
ATOM   4133  CG  ARG A 258       9.278 -31.608 -16.570  1.00 96.92           C  
ATOM   4134  HG2 ARG A 258       9.976 -30.836 -16.893  1.00 96.92           H  
ATOM   4135  HG3 ARG A 258       9.335 -31.704 -15.485  1.00 96.92           H  
ATOM   4136  CD  ARG A 258       9.664 -32.937 -17.221  1.00 96.92           C  
ATOM   4137  HD2 ARG A 258       9.316 -32.943 -18.254  1.00 96.92           H  
ATOM   4138  HD3 ARG A 258       9.190 -33.754 -16.676  1.00 96.92           H  
ATOM   4139  NE  ARG A 258      11.122 -33.099 -17.221  1.00 96.92           N  
ATOM   4140  HE  ARG A 258      11.670 -32.315 -16.895  1.00 96.92           H  
ATOM   4141  NH1 ARG A 258      11.254 -35.056 -18.418  1.00 96.92           N  
ATOM   4142 HH11 ARG A 258      11.856 -35.786 -18.771  1.00 96.92           H  
ATOM   4143 HH12 ARG A 258      10.251 -35.059 -18.538  1.00 96.92           H  
ATOM   4144  NH2 ARG A 258      13.109 -34.037 -17.742  1.00 96.92           N  
ATOM   4145 HH21 ARG A 258      13.608 -34.851 -18.070  1.00 96.92           H  
ATOM   4146 HH22 ARG A 258      13.579 -33.281 -17.263  1.00 96.92           H  
ATOM   4147  CZ  ARG A 258      11.812 -34.055 -17.801  1.00 96.92           C  
ATOM   4148  N   MET A 259       5.129 -29.564 -17.001  1.00 95.55           N  
ATOM   4149  H   MET A 259       4.986 -30.250 -16.272  1.00 95.55           H  
ATOM   4150  CA  MET A 259       3.953 -29.026 -17.687  1.00 95.55           C  
ATOM   4151  HA  MET A 259       4.130 -29.059 -18.762  1.00 95.55           H  
ATOM   4152  C   MET A 259       3.707 -27.554 -17.343  1.00 95.55           C  
ATOM   4153  CB  MET A 259       2.719 -29.886 -17.369  1.00 95.55           C  
ATOM   4154  HB2 MET A 259       1.821 -29.375 -17.717  1.00 95.55           H  
ATOM   4155  HB3 MET A 259       2.630 -30.019 -16.291  1.00 95.55           H  
ATOM   4156  O   MET A 259       3.439 -26.765 -18.247  1.00 95.55           O  
ATOM   4157  CG  MET A 259       2.772 -31.259 -18.048  1.00 95.55           C  
ATOM   4158  HG2 MET A 259       3.649 -31.800 -17.694  1.00 95.55           H  
ATOM   4159  HG3 MET A 259       1.895 -31.828 -17.739  1.00 95.55           H  
ATOM   4160  SD  MET A 259       2.817 -31.216 -19.863  1.00 95.55           S  
ATOM   4161  CE  MET A 259       4.441 -31.956 -20.120  1.00 95.55           C  
ATOM   4162  HE1 MET A 259       5.198 -31.398 -19.570  1.00 95.55           H  
ATOM   4163  HE2 MET A 259       4.685 -31.952 -21.183  1.00 95.55           H  
ATOM   4164  HE3 MET A 259       4.405 -32.984 -19.759  1.00 95.55           H  
ATOM   4165  N   ASN A 260       3.866 -27.150 -16.080  1.00 93.83           N  
ATOM   4166  H   ASN A 260       4.060 -27.837 -15.366  1.00 93.83           H  
ATOM   4167  CA  ASN A 260       3.764 -25.746 -15.675  1.00 93.83           C  
ATOM   4168  HA  ASN A 260       2.819 -25.349 -16.048  1.00 93.83           H  
ATOM   4169  C   ASN A 260       4.856 -24.891 -16.311  1.00 93.83           C  
ATOM   4170  CB  ASN A 260       3.824 -25.621 -14.142  1.00 93.83           C  
ATOM   4171  HB2 ASN A 260       4.538 -24.845 -13.864  1.00 93.83           H  
ATOM   4172  HB3 ASN A 260       4.173 -26.547 -13.686  1.00 93.83           H  
ATOM   4173  O   ASN A 260       4.567 -23.815 -16.832  1.00 93.83           O  
ATOM   4174  CG  ASN A 260       2.504 -25.219 -13.524  1.00 93.83           C  
ATOM   4175  ND2 ASN A 260       2.346 -25.472 -12.254  1.00 93.83           N  
ATOM   4176 HD21 ASN A 260       1.521 -25.065 -11.836  1.00 93.83           H  
ATOM   4177 HD22 ASN A 260       3.153 -25.751 -11.714  1.00 93.83           H  
ATOM   4178  OD1 ASN A 260       1.620 -24.668 -14.155  1.00 93.83           O  
ATOM   4179  N   GLN A 261       6.097 -25.384 -16.344  1.00 93.07           N  
ATOM   4180  H   GLN A 261       6.311 -26.231 -15.837  1.00 93.07           H  
ATOM   4181  CA  GLN A 261       7.168 -24.671 -17.030  1.00 93.07           C  
ATOM   4182  HA  GLN A 261       7.215 -23.668 -16.607  1.00 93.07           H  
ATOM   4183  C   GLN A 261       6.869 -24.522 -18.524  1.00 93.07           C  
ATOM   4184  CB  GLN A 261       8.508 -25.383 -16.801  1.00 93.07           C  
ATOM   4185  HB2 GLN A 261       8.656 -25.555 -15.735  1.00 93.07           H  
ATOM   4186  HB3 GLN A 261       8.494 -26.351 -17.302  1.00 93.07           H  
ATOM   4187  O   GLN A 261       7.082 -23.450 -19.089  1.00 93.07           O  
ATOM   4188  CG  GLN A 261       9.683 -24.552 -17.341  1.00 93.07           C  
ATOM   4189  HG2 GLN A 261       9.512 -24.287 -18.385  1.00 93.07           H  
ATOM   4190  HG3 GLN A 261      10.581 -25.169 -17.330  1.00 93.07           H  
ATOM   4191  CD  GLN A 261       9.954 -23.272 -16.547  1.00 93.07           C  
ATOM   4192  NE2 GLN A 261      10.977 -22.529 -16.900  1.00 93.07           N  
ATOM   4193 HE21 GLN A 261      11.603 -22.825 -17.635  1.00 93.07           H  
ATOM   4194 HE22 GLN A 261      11.163 -21.739 -16.298  1.00 93.07           H  
ATOM   4195  OE1 GLN A 261       9.269 -22.896 -15.611  1.00 93.07           O  
ATOM   4196  N   ALA A 262       6.331 -25.565 -19.162  1.00 95.73           N  
ATOM   4197  H   ALA A 262       6.192 -26.431 -18.660  1.00 95.73           H  
ATOM   4198  CA  ALA A 262       5.924 -25.489 -20.557  1.00 95.73           C  
ATOM   4199  HA  ALA A 262       6.791 -25.201 -21.152  1.00 95.73           H  
ATOM   4200  C   ALA A 262       4.847 -24.417 -20.764  1.00 95.73           C  
ATOM   4201  CB  ALA A 262       5.453 -26.866 -21.026  1.00 95.73           C  
ATOM   4202  HB1 ALA A 262       6.257 -27.593 -20.913  1.00 95.73           H  
ATOM   4203  HB2 ALA A 262       5.170 -26.795 -22.076  1.00 95.73           H  
ATOM   4204  HB3 ALA A 262       4.587 -27.196 -20.451  1.00 95.73           H  
ATOM   4205  O   ALA A 262       5.004 -23.564 -21.632  1.00 95.73           O  
ATOM   4206  N   ALA A 263       3.800 -24.408 -19.934  1.00 90.26           N  
ATOM   4207  H   ALA A 263       3.735 -25.125 -19.226  1.00 90.26           H  
ATOM   4208  CA  ALA A 263       2.747 -23.396 -19.981  1.00 90.26           C  
ATOM   4209  HA  ALA A 263       2.268 -23.428 -20.959  1.00 90.26           H  
ATOM   4210  C   ALA A 263       3.309 -21.975 -19.794  1.00 90.26           C  
ATOM   4211  CB  ALA A 263       1.698 -23.744 -18.919  1.00 90.26           C  
ATOM   4212  HB1 ALA A 263       0.895 -23.007 -18.938  1.00 90.26           H  
ATOM   4213  HB2 ALA A 263       1.275 -24.727 -19.127  1.00 90.26           H  
ATOM   4214  HB3 ALA A 263       2.144 -23.748 -17.925  1.00 90.26           H  
ATOM   4215  O   ALA A 263       2.976 -21.078 -20.565  1.00 90.26           O  
ATOM   4216  N   LYS A 264       4.224 -21.775 -18.838  1.00 87.65           N  
ATOM   4217  H   LYS A 264       4.429 -22.546 -18.218  1.00 87.65           H  
ATOM   4218  CA  LYS A 264       4.890 -20.487 -18.597  1.00 87.65           C  
ATOM   4219  HA  LYS A 264       4.120 -19.734 -18.428  1.00 87.65           H  
ATOM   4220  C   LYS A 264       5.695 -20.018 -19.811  1.00 87.65           C  
ATOM   4221  CB  LYS A 264       5.748 -20.607 -17.326  1.00 87.65           C  
ATOM   4222  HB2 LYS A 264       6.545 -21.332 -17.487  1.00 87.65           H  
ATOM   4223  HB3 LYS A 264       5.108 -20.989 -16.530  1.00 87.65           H  
ATOM   4224  O   LYS A 264       5.541 -18.876 -20.230  1.00 87.65           O  
ATOM   4225  CG  LYS A 264       6.366 -19.277 -16.857  1.00 87.65           C  
ATOM   4226  HG2 LYS A 264       5.590 -18.513 -16.819  1.00 87.65           H  
ATOM   4227  HG3 LYS A 264       7.145 -18.963 -17.552  1.00 87.65           H  
ATOM   4228  CD  LYS A 264       6.964 -19.456 -15.450  1.00 87.65           C  
ATOM   4229  HD2 LYS A 264       6.178 -19.838 -14.798  1.00 87.65           H  
ATOM   4230  HD3 LYS A 264       7.763 -20.197 -15.483  1.00 87.65           H  
ATOM   4231  CE  LYS A 264       7.497 -18.149 -14.842  1.00 87.65           C  
ATOM   4232  HE2 LYS A 264       8.449 -17.900 -15.309  1.00 87.65           H  
ATOM   4233  HE3 LYS A 264       6.789 -17.350 -15.061  1.00 87.65           H  
ATOM   4234  NZ  LYS A 264       7.650 -18.264 -13.360  1.00 87.65           N  
ATOM   4235  HZ1 LYS A 264       8.014 -17.421 -12.938  1.00 87.65           H  
ATOM   4236  HZ2 LYS A 264       8.228 -19.045 -13.087  1.00 87.65           H  
ATOM   4237  HZ3 LYS A 264       6.773 -18.411 -12.881  1.00 87.65           H  
ATOM   4238  N   LEU A 265       6.516 -20.888 -20.403  1.00 90.83           N  
ATOM   4239  H   LEU A 265       6.582 -21.817 -20.013  1.00 90.83           H  
ATOM   4240  CA  LEU A 265       7.330 -20.546 -21.577  1.00 90.83           C  
ATOM   4241  HA  LEU A 265       7.872 -19.623 -21.375  1.00 90.83           H  
ATOM   4242  C   LEU A 265       6.476 -20.276 -22.821  1.00 90.83           C  
ATOM   4243  CB  LEU A 265       8.334 -21.674 -21.870  1.00 90.83           C  
ATOM   4244  HB2 LEU A 265       7.779 -22.605 -21.987  1.00 90.83           H  
ATOM   4245  HB3 LEU A 265       8.819 -21.450 -22.821  1.00 90.83           H  
ATOM   4246  O   LEU A 265       6.773 -19.343 -23.564  1.00 90.83           O  
ATOM   4247  CG  LEU A 265       9.433 -21.879 -20.814  1.00 90.83           C  
ATOM   4248  HG  LEU A 265       8.988 -22.056 -19.835  1.00 90.83           H  
ATOM   4249  CD1 LEU A 265      10.267 -23.104 -21.200  1.00 90.83           C  
ATOM   4250 HD11 LEU A 265      10.706 -22.966 -22.189  1.00 90.83           H  
ATOM   4251 HD12 LEU A 265      11.054 -23.263 -20.463  1.00 90.83           H  
ATOM   4252 HD13 LEU A 265       9.627 -23.986 -21.212  1.00 90.83           H  
ATOM   4253  CD2 LEU A 265      10.374 -20.680 -20.685  1.00 90.83           C  
ATOM   4254 HD21 LEU A 265      10.869 -20.472 -21.634  1.00 90.83           H  
ATOM   4255 HD22 LEU A 265      11.127 -20.887 -19.925  1.00 90.83           H  
ATOM   4256 HD23 LEU A 265       9.815 -19.799 -20.369  1.00 90.83           H  
ATOM   4257  N   LEU A 266       5.417 -21.062 -23.034  1.00 89.16           N  
ATOM   4258  H   LEU A 266       5.243 -21.824 -22.394  1.00 89.16           H  
ATOM   4259  CA  LEU A 266       4.469 -20.843 -24.128  1.00 89.16           C  
ATOM   4260  HA  LEU A 266       5.017 -20.764 -25.067  1.00 89.16           H  
ATOM   4261  C   LEU A 266       3.716 -19.523 -23.951  1.00 89.16           C  
ATOM   4262  CB  LEU A 266       3.474 -22.014 -24.213  1.00 89.16           C  
ATOM   4263  HB2 LEU A 266       2.686 -21.756 -24.922  1.00 89.16           H  
ATOM   4264  HB3 LEU A 266       3.010 -22.137 -23.235  1.00 89.16           H  
ATOM   4265  O   LEU A 266       3.522 -18.819 -24.935  1.00 89.16           O  
ATOM   4266  CG  LEU A 266       4.098 -23.350 -24.647  1.00 89.16           C  
ATOM   4267  HG  LEU A 266       5.007 -23.528 -24.072  1.00 89.16           H  
ATOM   4268  CD1 LEU A 266       3.112 -24.488 -24.383  1.00 89.16           C  
ATOM   4269 HD11 LEU A 266       2.864 -24.501 -23.321  1.00 89.16           H  
ATOM   4270 HD12 LEU A 266       3.564 -25.444 -24.647  1.00 89.16           H  
ATOM   4271 HD13 LEU A 266       2.198 -24.332 -24.955  1.00 89.16           H  
ATOM   4272  CD2 LEU A 266       4.474 -23.406 -26.124  1.00 89.16           C  
ATOM   4273 HD21 LEU A 266       5.030 -24.322 -26.325  1.00 89.16           H  
ATOM   4274 HD22 LEU A 266       3.564 -23.400 -26.723  1.00 89.16           H  
ATOM   4275 HD23 LEU A 266       5.096 -22.551 -26.390  1.00 89.16           H  
ATOM   4276  N   ARG A 267       3.354 -19.168 -22.708  1.00 81.91           N  
ATOM   4277  H   ARG A 267       3.501 -19.831 -21.960  1.00 81.91           H  
ATOM   4278  CA  ARG A 267       2.694 -17.897 -22.387  1.00 81.91           C  
ATOM   4279  HA  ARG A 267       1.844 -17.791 -23.060  1.00 81.91           H  
ATOM   4280  C   ARG A 267       3.584 -16.688 -22.655  1.00 81.91           C  
ATOM   4281  CB  ARG A 267       2.200 -17.898 -20.929  1.00 81.91           C  
ATOM   4282  HB2 ARG A 267       3.060 -17.952 -20.261  1.00 81.91           H  
ATOM   4283  HB3 ARG A 267       1.579 -18.778 -20.763  1.00 81.91           H  
ATOM   4284  O   ARG A 267       3.097 -15.672 -23.110  1.00 81.91           O  
ATOM   4285  CG  ARG A 267       1.364 -16.650 -20.582  1.00 81.91           C  
ATOM   4286  HG2 ARG A 267       1.926 -15.737 -20.782  1.00 81.91           H  
ATOM   4287  HG3 ARG A 267       0.466 -16.647 -21.199  1.00 81.91           H  
ATOM   4288  CD  ARG A 267       0.908 -16.632 -19.121  1.00 81.91           C  
ATOM   4289  HD2 ARG A 267       0.153 -15.855 -19.005  1.00 81.91           H  
ATOM   4290  HD3 ARG A 267       0.428 -17.583 -18.891  1.00 81.91           H  
ATOM   4291  NE  ARG A 267       2.026 -16.401 -18.181  1.00 81.91           N  
ATOM   4292  HE  ARG A 267       2.512 -17.222 -17.848  1.00 81.91           H  
ATOM   4293  NH1 ARG A 267       1.872 -14.101 -18.060  1.00 81.91           N  
ATOM   4294 HH11 ARG A 267       1.169 -14.090 -18.785  1.00 81.91           H  
ATOM   4295 HH12 ARG A 267       2.159 -13.202 -17.699  1.00 81.91           H  
ATOM   4296  NH2 ARG A 267       3.347 -15.189 -16.785  1.00 81.91           N  
ATOM   4297 HH21 ARG A 267       3.706 -16.042 -16.380  1.00 81.91           H  
ATOM   4298 HH22 ARG A 267       3.591 -14.290 -16.395  1.00 81.91           H  
ATOM   4299  CZ  ARG A 267       2.409 -15.233 -17.690  1.00 81.91           C  
ATOM   4300  N   ILE A 268       4.879 -16.792 -22.364  1.00 80.13           N  
ATOM   4301  H   ILE A 268       5.202 -17.643 -21.927  1.00 80.13           H  
ATOM   4302  CA  ILE A 268       5.838 -15.712 -22.647  1.00 80.13           C  
ATOM   4303  HA  ILE A 268       5.423 -14.771 -22.287  1.00 80.13           H  
ATOM   4304  C   ILE A 268       6.041 -15.532 -24.164  1.00 80.13           C  
ATOM   4305  CB  ILE A 268       7.158 -15.985 -21.885  1.00 80.13           C  
ATOM   4306  HB  ILE A 268       7.477 -17.003 -22.112  1.00 80.13           H  
ATOM   4307  O   ILE A 268       6.443 -14.463 -24.603  1.00 80.13           O  
ATOM   4308  CG1 ILE A 268       6.937 -15.862 -20.358  1.00 80.13           C  
ATOM   4309 HG12 ILE A 268       6.008 -16.357 -20.074  1.00 80.13           H  
ATOM   4310 HG13 ILE A 268       6.832 -14.810 -20.092  1.00 80.13           H  
ATOM   4311  CG2 ILE A 268       8.288 -15.027 -22.305  1.00 80.13           C  
ATOM   4312 HG21 ILE A 268       8.550 -15.193 -23.350  1.00 80.13           H  
ATOM   4313 HG22 ILE A 268       7.962 -13.994 -22.188  1.00 80.13           H  
ATOM   4314 HG23 ILE A 268       9.189 -15.191 -21.713  1.00 80.13           H  
ATOM   4315  CD1 ILE A 268       8.061 -16.485 -19.519  1.00 80.13           C  
ATOM   4316 HD11 ILE A 268       8.993 -15.933 -19.644  1.00 80.13           H  
ATOM   4317 HD12 ILE A 268       7.781 -16.450 -18.466  1.00 80.13           H  
ATOM   4318 HD13 ILE A 268       8.208 -17.525 -19.810  1.00 80.13           H  
ATOM   4319  N   GLY A 269       5.812 -16.569 -24.977  1.00 82.09           N  
ATOM   4320  H   GLY A 269       5.429 -17.413 -24.574  1.00 82.09           H  
ATOM   4321  CA  GLY A 269       5.834 -16.461 -26.440  1.00 82.09           C  
ATOM   4322  HA2 GLY A 269       5.294 -15.557 -26.721  1.00 82.09           H  
ATOM   4323  HA3 GLY A 269       5.310 -17.319 -26.862  1.00 82.09           H  
ATOM   4324  C   GLY A 269       7.222 -16.380 -27.092  1.00 82.09           C  
ATOM   4325  O   GLY A 269       7.321 -16.444 -28.313  1.00 82.09           O  
ATOM   4326  N   ASN A 270       8.308 -16.330 -26.313  1.00 85.24           N  
ATOM   4327  H   ASN A 270       8.136 -16.151 -25.334  1.00 85.24           H  
ATOM   4328  CA  ASN A 270       9.681 -16.172 -26.828  1.00 85.24           C  
ATOM   4329  HA  ASN A 270       9.653 -15.456 -27.650  1.00 85.24           H  
ATOM   4330  C   ASN A 270      10.307 -17.455 -27.411  1.00 85.24           C  
ATOM   4331  CB  ASN A 270      10.564 -15.588 -25.709  1.00 85.24           C  
ATOM   4332  HB2 ASN A 270      10.464 -16.190 -24.806  1.00 85.24           H  
ATOM   4333  HB3 ASN A 270      11.607 -15.609 -26.023  1.00 85.24           H  
ATOM   4334  O   ASN A 270      11.456 -17.449 -27.863  1.00 85.24           O  
ATOM   4335  CG  ASN A 270      10.233 -14.141 -25.393  1.00 85.24           C  
ATOM   4336  ND2 ASN A 270      10.747 -13.610 -24.310  1.00 85.24           N  
ATOM   4337 HD21 ASN A 270      10.472 -12.653 -24.145  1.00 85.24           H  
ATOM   4338 HD22 ASN A 270      11.342 -14.136 -23.686  1.00 85.24           H  
ATOM   4339  OD1 ASN A 270       9.537 -13.459 -26.114  1.00 85.24           O  
ATOM   4340  N   HIS A 271       9.599 -18.583 -27.365  1.00 91.00           N  
ATOM   4341  H   HIS A 271       8.638 -18.525 -27.058  1.00 91.00           H  
ATOM   4342  CA  HIS A 271      10.103 -19.878 -27.809  1.00 91.00           C  
ATOM   4343  HA  HIS A 271      10.970 -19.728 -28.453  1.00 91.00           H  
ATOM   4344  C   HIS A 271       9.053 -20.622 -28.627  1.00 91.00           C  
ATOM   4345  CB  HIS A 271      10.541 -20.711 -26.596  1.00 91.00           C  
ATOM   4346  HB2 HIS A 271       9.683 -20.835 -25.935  1.00 91.00           H  
ATOM   4347  HB3 HIS A 271      10.843 -21.702 -26.934  1.00 91.00           H  
ATOM   4348  O   HIS A 271       7.884 -20.688 -28.255  1.00 91.00           O  
ATOM   4349  CG  HIS A 271      11.679 -20.112 -25.808  1.00 91.00           C  
ATOM   4350  CD2 HIS A 271      11.710 -19.923 -24.456  1.00 91.00           C  
ATOM   4351  HD2 HIS A 271      10.916 -20.189 -23.773  1.00 91.00           H  
ATOM   4352  ND1 HIS A 271      12.841 -19.576 -26.316  1.00 91.00           N  
ATOM   4353  HD1 HIS A 271      12.952 -19.266 -27.271  1.00 91.00           H  
ATOM   4354  CE1 HIS A 271      13.546 -19.072 -25.292  1.00 91.00           C  
ATOM   4355  HE1 HIS A 271      14.440 -18.475 -25.398  1.00 91.00           H  
ATOM   4356  NE2 HIS A 271      12.926 -19.311 -24.126  1.00 91.00           N  
ATOM   4357  N   ASN A 272       9.491 -21.251 -29.718  1.00 93.14           N  
ATOM   4358  H   ASN A 272      10.467 -21.176 -29.969  1.00 93.14           H  
ATOM   4359  CA  ASN A 272       8.642 -22.183 -30.449  1.00 93.14           C  
ATOM   4360  HA  ASN A 272       7.667 -21.711 -30.566  1.00 93.14           H  
ATOM   4361  C   ASN A 272       8.411 -23.477 -29.641  1.00 93.14           C  
ATOM   4362  CB  ASN A 272       9.215 -22.406 -31.863  1.00 93.14           C  
ATOM   4363  HB2 ASN A 272       8.487 -22.947 -32.467  1.00 93.14           H  
ATOM   4364  HB3 ASN A 272       9.366 -21.434 -32.332  1.00 93.14           H  
ATOM   4365  O   ASN A 272       9.116 -23.776 -28.673  1.00 93.14           O  
ATOM   4366  CG  ASN A 272      10.519 -23.188 -31.910  1.00 93.14           C  
ATOM   4367  ND2 ASN A 272      11.379 -22.897 -32.854  1.00 93.14           N  
ATOM   4368 HD21 ASN A 272      12.236 -23.431 -32.880  1.00 93.14           H  
ATOM   4369 HD22 ASN A 272      11.188 -22.166 -33.523  1.00 93.14           H  
ATOM   4370  OD1 ASN A 272      10.774 -24.087 -31.130  1.00 93.14           O  
ATOM   4371  N   VAL A 273       7.436 -24.278 -30.074  1.00 96.03           N  
ATOM   4372  H   VAL A 273       6.884 -23.967 -30.862  1.00 96.03           H  
ATOM   4373  CA  VAL A 273       7.025 -25.515 -29.388  1.00 96.03           C  
ATOM   4374  HA  VAL A 273       6.697 -25.254 -28.382  1.00 96.03           H  
ATOM   4375  C   VAL A 273       8.186 -26.514 -29.226  1.00 96.03           C  
ATOM   4376  CB  VAL A 273       5.829 -26.146 -30.134  1.00 96.03           C  
ATOM   4377  HB  VAL A 273       6.124 -26.358 -31.161  1.00 96.03           H  
ATOM   4378  O   VAL A 273       8.287 -27.153 -28.180  1.00 96.03           O  
ATOM   4379  CG1 VAL A 273       5.337 -27.449 -29.497  1.00 96.03           C  
ATOM   4380 HG11 VAL A 273       4.995 -27.250 -28.481  1.00 96.03           H  
ATOM   4381 HG12 VAL A 273       4.511 -27.854 -30.080  1.00 96.03           H  
ATOM   4382 HG13 VAL A 273       6.133 -28.194 -29.479  1.00 96.03           H  
ATOM   4383  CG2 VAL A 273       4.627 -25.184 -30.154  1.00 96.03           C  
ATOM   4384 HG21 VAL A 273       4.352 -24.905 -29.137  1.00 96.03           H  
ATOM   4385 HG22 VAL A 273       3.774 -25.662 -30.636  1.00 96.03           H  
ATOM   4386 HG23 VAL A 273       4.866 -24.281 -30.715  1.00 96.03           H  
ATOM   4387  N   ASN A 274       9.098 -26.615 -30.203  1.00 96.58           N  
ATOM   4388  H   ASN A 274       8.991 -26.043 -31.028  1.00 96.58           H  
ATOM   4389  CA  ASN A 274      10.257 -27.518 -30.133  1.00 96.58           C  
ATOM   4390  HA  ASN A 274       9.914 -28.517 -29.864  1.00 96.58           H  
ATOM   4391  C   ASN A 274      11.254 -27.081 -29.050  1.00 96.58           C  
ATOM   4392  CB  ASN A 274      10.967 -27.602 -31.500  1.00 96.58           C  
ATOM   4393  HB2 ASN A 274      11.877 -28.190 -31.378  1.00 96.58           H  
ATOM   4394  HB3 ASN A 274      11.255 -26.604 -31.833  1.00 96.58           H  
ATOM   4395  O   ASN A 274      11.719 -27.902 -28.261  1.00 96.58           O  
ATOM   4396  CG  ASN A 274      10.155 -28.261 -32.599  1.00 96.58           C  
ATOM   4397  ND2 ASN A 274      10.728 -28.451 -33.762  1.00 96.58           N  
ATOM   4398 HD21 ASN A 274      10.169 -28.918 -34.462  1.00 96.58           H  
ATOM   4399 HD22 ASN A 274      11.705 -28.237 -33.903  1.00 96.58           H  
ATOM   4400  OD1 ASN A 274       8.991 -28.573 -32.454  1.00 96.58           O  
ATOM   4401  N   ALA A 275      11.555 -25.784 -28.981  1.00 96.95           N  
ATOM   4402  H   ALA A 275      11.134 -25.155 -29.650  1.00 96.95           H  
ATOM   4403  CA  ALA A 275      12.443 -25.219 -27.974  1.00 96.95           C  
ATOM   4404  HA  ALA A 275      13.382 -25.773 -27.982  1.00 96.95           H  
ATOM   4405  C   ALA A 275      11.849 -25.340 -26.563  1.00 96.95           C  
ATOM   4406  CB  ALA A 275      12.733 -23.762 -28.351  1.00 96.95           C  
ATOM   4407  HB1 ALA A 275      13.237 -23.727 -29.317  1.00 96.95           H  
ATOM   4408  HB2 ALA A 275      11.801 -23.202 -28.418  1.00 96.95           H  
ATOM   4409  HB3 ALA A 275      13.377 -23.308 -27.598  1.00 96.95           H  
ATOM   4410  O   ALA A 275      12.584 -25.621 -25.616  1.00 96.95           O  
ATOM   4411  N   VAL A 276      10.527 -25.181 -26.418  1.00 97.46           N  
ATOM   4412  H   VAL A 276       9.984 -24.906 -27.224  1.00 97.46           H  
ATOM   4413  CA  VAL A 276       9.834 -25.432 -25.145  1.00 97.46           C  
ATOM   4414  HA  VAL A 276      10.326 -24.853 -24.363  1.00 97.46           H  
ATOM   4415  C   VAL A 276       9.955 -26.900 -24.736  1.00 97.46           C  
ATOM   4416  CB  VAL A 276       8.360 -24.987 -25.196  1.00 97.46           C  
ATOM   4417  HB  VAL A 276       7.858 -25.457 -26.042  1.00 97.46           H  
ATOM   4418  O   VAL A 276      10.306 -27.169 -23.590  1.00 97.46           O  
ATOM   4419  CG1 VAL A 276       7.617 -25.371 -23.910  1.00 97.46           C  
ATOM   4420 HG11 VAL A 276       8.130 -24.955 -23.044  1.00 97.46           H  
ATOM   4421 HG12 VAL A 276       7.561 -26.455 -23.806  1.00 97.46           H  
ATOM   4422 HG13 VAL A 276       6.595 -24.993 -23.939  1.00 97.46           H  
ATOM   4423  CG2 VAL A 276       8.273 -23.463 -25.345  1.00 97.46           C  
ATOM   4424 HG21 VAL A 276       8.693 -23.146 -26.299  1.00 97.46           H  
ATOM   4425 HG22 VAL A 276       7.233 -23.138 -25.310  1.00 97.46           H  
ATOM   4426 HG23 VAL A 276       8.822 -22.977 -24.538  1.00 97.46           H  
ATOM   4427  N   ALA A 277       9.742 -27.845 -25.659  1.00 97.71           N  
ATOM   4428  H   ALA A 277       9.442 -27.568 -26.583  1.00 97.71           H  
ATOM   4429  CA  ALA A 277       9.885 -29.274 -25.376  1.00 97.71           C  
ATOM   4430  HA  ALA A 277       9.146 -29.550 -24.623  1.00 97.71           H  
ATOM   4431  C   ALA A 277      11.277 -29.604 -24.802  1.00 97.71           C  
ATOM   4432  CB  ALA A 277       9.591 -30.073 -26.654  1.00 97.71           C  
ATOM   4433  HB1 ALA A 277       9.590 -31.138 -26.426  1.00 97.71           H  
ATOM   4434  HB2 ALA A 277       8.619 -29.788 -27.057  1.00 97.71           H  
ATOM   4435  HB3 ALA A 277      10.357 -29.882 -27.405  1.00 97.71           H  
ATOM   4436  O   ALA A 277      11.371 -30.183 -23.717  1.00 97.71           O  
ATOM   4437  N   LEU A 278      12.344 -29.140 -25.465  1.00 97.16           N  
ATOM   4438  H   LEU A 278      12.187 -28.686 -26.353  1.00 97.16           H  
ATOM   4439  CA  LEU A 278      13.728 -29.332 -25.014  1.00 97.16           C  
ATOM   4440  HA  LEU A 278      13.910 -30.399 -24.888  1.00 97.16           H  
ATOM   4441  C   LEU A 278      13.994 -28.678 -23.649  1.00 97.16           C  
ATOM   4442  CB  LEU A 278      14.690 -28.770 -26.078  1.00 97.16           C  
ATOM   4443  HB2 LEU A 278      15.673 -28.632 -25.628  1.00 97.16           H  
ATOM   4444  HB3 LEU A 278      14.330 -27.789 -26.389  1.00 97.16           H  
ATOM   4445  O   LEU A 278      14.554 -29.311 -22.755  1.00 97.16           O  
ATOM   4446  CG  LEU A 278      14.856 -29.668 -27.317  1.00 97.16           C  
ATOM   4447  HG  LEU A 278      13.876 -29.962 -27.694  1.00 97.16           H  
ATOM   4448  CD1 LEU A 278      15.581 -28.888 -28.415  1.00 97.16           C  
ATOM   4449 HD11 LEU A 278      14.993 -28.015 -28.696  1.00 97.16           H  
ATOM   4450 HD12 LEU A 278      16.564 -28.573 -28.064  1.00 97.16           H  
ATOM   4451 HD13 LEU A 278      15.704 -29.524 -29.292  1.00 97.16           H  
ATOM   4452  CD2 LEU A 278      15.676 -30.921 -27.002  1.00 97.16           C  
ATOM   4453 HD21 LEU A 278      16.655 -30.652 -26.606  1.00 97.16           H  
ATOM   4454 HD22 LEU A 278      15.809 -31.512 -27.909  1.00 97.16           H  
ATOM   4455 HD23 LEU A 278      15.154 -31.547 -26.278  1.00 97.16           H  
ATOM   4456  N   LYS A 279      13.545 -27.431 -23.442  1.00 96.78           N  
ATOM   4457  H   LYS A 279      13.074 -26.966 -24.205  1.00 96.78           H  
ATOM   4458  CA  LYS A 279      13.696 -26.718 -22.157  1.00 96.78           C  
ATOM   4459  HA  LYS A 279      14.748 -26.723 -21.872  1.00 96.78           H  
ATOM   4460  C   LYS A 279      12.960 -27.402 -21.001  1.00 96.78           C  
ATOM   4461  CB  LYS A 279      13.217 -25.267 -22.306  1.00 96.78           C  
ATOM   4462  HB2 LYS A 279      13.053 -24.842 -21.316  1.00 96.78           H  
ATOM   4463  HB3 LYS A 279      12.269 -25.252 -22.842  1.00 96.78           H  
ATOM   4464  O   LYS A 279      13.388 -27.282 -19.856  1.00 96.78           O  
ATOM   4465  CG  LYS A 279      14.254 -24.398 -23.031  1.00 96.78           C  
ATOM   4466  HG2 LYS A 279      15.142 -24.312 -22.404  1.00 96.78           H  
ATOM   4467  HG3 LYS A 279      14.539 -24.865 -23.973  1.00 96.78           H  
ATOM   4468  CD  LYS A 279      13.687 -23.002 -23.315  1.00 96.78           C  
ATOM   4469  HD2 LYS A 279      12.847 -23.110 -24.002  1.00 96.78           H  
ATOM   4470  HD3 LYS A 279      13.319 -22.543 -22.398  1.00 96.78           H  
ATOM   4471  CE  LYS A 279      14.736 -22.102 -23.976  1.00 96.78           C  
ATOM   4472  HE2 LYS A 279      15.291 -22.689 -24.709  1.00 96.78           H  
ATOM   4473  HE3 LYS A 279      14.208 -21.317 -24.517  1.00 96.78           H  
ATOM   4474  NZ  LYS A 279      15.655 -21.483 -22.988  1.00 96.78           N  
ATOM   4475  HZ1 LYS A 279      15.132 -20.870 -22.380  1.00 96.78           H  
ATOM   4476  HZ2 LYS A 279      16.354 -20.925 -23.457  1.00 96.78           H  
ATOM   4477  HZ3 LYS A 279      16.117 -22.189 -22.432  1.00 96.78           H  
ATOM   4478  N   CYS A 280      11.891 -28.136 -21.295  1.00 97.43           N  
ATOM   4479  H   CYS A 280      11.549 -28.107 -22.245  1.00 97.43           H  
ATOM   4480  CA  CYS A 280      11.135 -28.929 -20.328  1.00 97.43           C  
ATOM   4481  HA  CYS A 280      11.278 -28.504 -19.335  1.00 97.43           H  
ATOM   4482  C   CYS A 280      11.612 -30.390 -20.223  1.00 97.43           C  
ATOM   4483  CB  CYS A 280       9.645 -28.813 -20.670  1.00 97.43           C  
ATOM   4484  HB2 CYS A 280       9.493 -29.055 -21.722  1.00 97.43           H  
ATOM   4485  HB3 CYS A 280       9.066 -29.504 -20.057  1.00 97.43           H  
ATOM   4486  O   CYS A 280      10.988 -31.163 -19.503  1.00 97.43           O  
ATOM   4487  SG  CYS A 280       9.087 -27.117 -20.344  1.00 97.43           S  
ATOM   4488  HG  CYS A 280       8.491 -27.373 -19.176  1.00 97.43           H  
ATOM   4489  N   GLY A 281      12.699 -30.776 -20.906  1.00 96.91           N  
ATOM   4490  H   GLY A 281      13.147 -30.112 -21.522  1.00 96.91           H  
ATOM   4491  CA  GLY A 281      13.330 -32.097 -20.772  1.00 96.91           C  
ATOM   4492  HA2 GLY A 281      14.371 -32.016 -21.085  1.00 96.91           H  
ATOM   4493  HA3 GLY A 281      13.312 -32.402 -19.726  1.00 96.91           H  
ATOM   4494  C   GLY A 281      12.692 -33.213 -21.595  1.00 96.91           C  
ATOM   4495  O   GLY A 281      12.765 -34.381 -21.205  1.00 96.91           O  
ATOM   4496  N   TYR A 282      12.045 -32.855 -22.705  1.00 97.29           N  
ATOM   4497  H   TYR A 282      12.026 -31.877 -22.957  1.00 97.29           H  
ATOM   4498  CA  TYR A 282      11.491 -33.796 -23.672  1.00 97.29           C  
ATOM   4499  HA  TYR A 282      11.483 -34.799 -23.245  1.00 97.29           H  
ATOM   4500  C   TYR A 282      12.341 -33.824 -24.941  1.00 97.29           C  
ATOM   4501  CB  TYR A 282      10.046 -33.419 -24.016  1.00 97.29           C  
ATOM   4502  HB2 TYR A 282       9.700 -34.074 -24.816  1.00 97.29           H  
ATOM   4503  HB3 TYR A 282      10.023 -32.400 -24.402  1.00 97.29           H  
ATOM   4504  O   TYR A 282      12.419 -32.830 -25.660  1.00 97.29           O  
ATOM   4505  CG  TYR A 282       9.081 -33.525 -22.856  1.00 97.29           C  
ATOM   4506  CD1 TYR A 282       8.390 -34.729 -22.629  1.00 97.29           C  
ATOM   4507  HD1 TYR A 282       8.540 -35.563 -23.299  1.00 97.29           H  
ATOM   4508  CD2 TYR A 282       8.890 -32.429 -21.997  1.00 97.29           C  
ATOM   4509  HD2 TYR A 282       9.429 -31.510 -22.173  1.00 97.29           H  
ATOM   4510  CE1 TYR A 282       7.537 -34.859 -21.519  1.00 97.29           C  
ATOM   4511  HE1 TYR A 282       7.025 -35.792 -21.339  1.00 97.29           H  
ATOM   4512  CE2 TYR A 282       8.039 -32.552 -20.885  1.00 97.29           C  
ATOM   4513  HE2 TYR A 282       7.916 -31.723 -20.204  1.00 97.29           H  
ATOM   4514  OH  TYR A 282       6.641 -33.929 -19.506  1.00 97.29           O  
ATOM   4515  HH  TYR A 282       6.271 -34.812 -19.440  1.00 97.29           H  
ATOM   4516  CZ  TYR A 282       7.385 -33.775 -20.630  1.00 97.29           C  
ATOM   4517  N   ASP A 283      12.892 -34.994 -25.257  1.00 95.44           N  
ATOM   4518  H   ASP A 283      12.947 -35.711 -24.548  1.00 95.44           H  
ATOM   4519  CA  ASP A 283      13.703 -35.196 -26.466  1.00 95.44           C  
ATOM   4520  HA  ASP A 283      14.384 -34.354 -26.584  1.00 95.44           H  
ATOM   4521  C   ASP A 283      12.844 -35.292 -27.740  1.00 95.44           C  
ATOM   4522  CB  ASP A 283      14.547 -36.467 -26.287  1.00 95.44           C  
ATOM   4523  HB2 ASP A 283      15.234 -36.560 -27.127  1.00 95.44           H  
ATOM   4524  HB3 ASP A 283      13.886 -37.333 -26.290  1.00 95.44           H  
ATOM   4525  O   ASP A 283      13.302 -35.013 -28.844  1.00 95.44           O  
ATOM   4526  CG  ASP A 283      15.351 -36.440 -24.983  1.00 95.44           C  
ATOM   4527  OD1 ASP A 283      16.007 -35.410 -24.722  1.00 95.44           O  
ATOM   4528  OD2 ASP A 283      15.212 -37.411 -24.207  1.00 95.44           O  
ATOM   4529  N   SER A 284      11.568 -35.661 -27.592  1.00 96.66           N  
ATOM   4530  H   SER A 284      11.253 -35.832 -26.647  1.00 96.66           H  
ATOM   4531  CA  SER A 284      10.600 -35.747 -28.686  1.00 96.66           C  
ATOM   4532  HA  SER A 284      11.109 -35.577 -29.635  1.00 96.66           H  
ATOM   4533  C   SER A 284       9.518 -34.686 -28.535  1.00 96.66           C  
ATOM   4534  CB  SER A 284      10.006 -37.156 -28.750  1.00 96.66           C  
ATOM   4535  HB2 SER A 284      10.785 -37.847 -29.072  1.00 96.66           H  
ATOM   4536  HB3 SER A 284       9.670 -37.455 -27.757  1.00 96.66           H  
ATOM   4537  O   SER A 284       8.693 -34.744 -27.618  1.00 96.66           O  
ATOM   4538  OG  SER A 284       8.912 -37.217 -29.654  1.00 96.66           O  
ATOM   4539  HG  SER A 284       8.958 -38.073 -30.085  1.00 96.66           H  
ATOM   4540  N   THR A 285       9.465 -33.746 -29.482  1.00 97.14           N  
ATOM   4541  H   THR A 285      10.214 -33.688 -30.158  1.00 97.14           H  
ATOM   4542  CA  THR A 285       8.389 -32.747 -29.547  1.00 97.14           C  
ATOM   4543  HA  THR A 285       8.386 -32.176 -28.618  1.00 97.14           H  
ATOM   4544  C   THR A 285       7.021 -33.412 -29.698  1.00 97.14           C  
ATOM   4545  CB  THR A 285       8.598 -31.772 -30.711  1.00 97.14           C  
ATOM   4546  HB  THR A 285       8.446 -32.305 -31.649  1.00 97.14           H  
ATOM   4547  O   THR A 285       6.066 -32.993 -29.049  1.00 97.14           O  
ATOM   4548  CG2 THR A 285       7.624 -30.593 -30.644  1.00 97.14           C  
ATOM   4549 HG21 THR A 285       8.028 -29.794 -30.023  1.00 97.14           H  
ATOM   4550 HG22 THR A 285       7.447 -30.227 -31.655  1.00 97.14           H  
ATOM   4551 HG23 THR A 285       6.653 -30.884 -30.244  1.00 97.14           H  
ATOM   4552  OG1 THR A 285       9.918 -31.273 -30.678  1.00 97.14           O  
ATOM   4553  HG1 THR A 285      10.093 -30.912 -29.806  1.00 97.14           H  
ATOM   4554  N   SER A 286       6.911 -34.485 -30.487  1.00 97.06           N  
ATOM   4555  H   SER A 286       7.709 -34.788 -31.027  1.00 97.06           H  
ATOM   4556  CA  SER A 286       5.649 -35.217 -30.655  1.00 97.06           C  
ATOM   4557  HA  SER A 286       4.888 -34.530 -31.024  1.00 97.06           H  
ATOM   4558  C   SER A 286       5.153 -35.800 -29.330  1.00 97.06           C  
ATOM   4559  CB  SER A 286       5.817 -36.339 -31.684  1.00 97.06           C  
ATOM   4560  HB2 SER A 286       6.547 -37.064 -31.324  1.00 97.06           H  
ATOM   4561  HB3 SER A 286       4.860 -36.838 -31.834  1.00 97.06           H  
ATOM   4562  O   SER A 286       3.977 -35.653 -28.989  1.00 97.06           O  
ATOM   4563  OG  SER A 286       6.261 -35.790 -32.907  1.00 97.06           O  
ATOM   4564  HG  SER A 286       6.325 -36.483 -33.568  1.00 97.06           H  
ATOM   4565  N   TYR A 287       6.055 -36.395 -28.541  1.00 97.37           N  
ATOM   4566  H   TYR A 287       7.016 -36.446 -28.846  1.00 97.37           H  
ATOM   4567  CA  TYR A 287       5.715 -36.909 -27.215  1.00 97.37           C  
ATOM   4568  HA  TYR A 287       4.830 -37.539 -27.306  1.00 97.37           H  
ATOM   4569  C   TYR A 287       5.370 -35.782 -26.232  1.00 97.37           C  
ATOM   4570  CB  TYR A 287       6.866 -37.772 -26.691  1.00 97.37           C  
ATOM   4571  HB2 TYR A 287       7.764 -37.158 -26.630  1.00 97.37           H  
ATOM   4572  HB3 TYR A 287       7.055 -38.582 -27.395  1.00 97.37           H  
ATOM   4573  O   TYR A 287       4.395 -35.894 -25.487  1.00 97.37           O  
ATOM   4574  CG  TYR A 287       6.587 -38.377 -25.330  1.00 97.37           C  
ATOM   4575  CD1 TYR A 287       7.431 -38.083 -24.242  1.00 97.37           C  
ATOM   4576  HD1 TYR A 287       8.304 -37.466 -24.394  1.00 97.37           H  
ATOM   4577  CD2 TYR A 287       5.476 -39.224 -25.150  1.00 97.37           C  
ATOM   4578  HD2 TYR A 287       4.828 -39.464 -25.980  1.00 97.37           H  
ATOM   4579  CE1 TYR A 287       7.159 -38.618 -22.969  1.00 97.37           C  
ATOM   4580  HE1 TYR A 287       7.816 -38.400 -22.140  1.00 97.37           H  
ATOM   4581  CE2 TYR A 287       5.203 -39.764 -23.880  1.00 97.37           C  
ATOM   4582  HE2 TYR A 287       4.355 -40.418 -23.734  1.00 97.37           H  
ATOM   4583  OH  TYR A 287       5.768 -39.987 -21.565  1.00 97.37           O  
ATOM   4584  HH  TYR A 287       6.447 -39.765 -20.924  1.00 97.37           H  
ATOM   4585  CZ  TYR A 287       6.040 -39.461 -22.788  1.00 97.37           C  
ATOM   4586  N   PHE A 288       6.095 -34.659 -26.277  1.00 98.03           N  
ATOM   4587  H   PHE A 288       6.902 -34.628 -26.884  1.00 98.03           H  
ATOM   4588  CA  PHE A 288       5.761 -33.462 -25.503  1.00 98.03           C  
ATOM   4589  HA  PHE A 288       5.781 -33.712 -24.442  1.00 98.03           H  
ATOM   4590  C   PHE A 288       4.349 -32.949 -25.822  1.00 98.03           C  
ATOM   4591  CB  PHE A 288       6.801 -32.363 -25.753  1.00 98.03           C  
ATOM   4592  HB2 PHE A 288       7.726 -32.628 -25.240  1.00 98.03           H  
ATOM   4593  HB3 PHE A 288       7.024 -32.307 -26.818  1.00 98.03           H  
ATOM   4594  O   PHE A 288       3.556 -32.754 -24.904  1.00 98.03           O  
ATOM   4595  CG  PHE A 288       6.347 -30.997 -25.282  1.00 98.03           C  
ATOM   4596  CD1 PHE A 288       5.989 -30.009 -26.219  1.00 98.03           C  
ATOM   4597  HD1 PHE A 288       6.090 -30.199 -27.278  1.00 98.03           H  
ATOM   4598  CD2 PHE A 288       6.207 -30.742 -23.906  1.00 98.03           C  
ATOM   4599  HD2 PHE A 288       6.471 -31.502 -23.185  1.00 98.03           H  
ATOM   4600  CE1 PHE A 288       5.502 -28.769 -25.777  1.00 98.03           C  
ATOM   4601  HE1 PHE A 288       5.244 -27.997 -26.487  1.00 98.03           H  
ATOM   4602  CE2 PHE A 288       5.705 -29.506 -23.468  1.00 98.03           C  
ATOM   4603  HE2 PHE A 288       5.589 -29.319 -22.411  1.00 98.03           H  
ATOM   4604  CZ  PHE A 288       5.350 -28.520 -24.406  1.00 98.03           C  
ATOM   4605  HZ  PHE A 288       4.959 -27.567 -24.082  1.00 98.03           H  
ATOM   4606  N   ILE A 289       4.000 -32.788 -27.104  1.00 97.59           N  
ATOM   4607  H   ILE A 289       4.701 -32.964 -27.809  1.00 97.59           H  
ATOM   4608  CA  ILE A 289       2.668 -32.335 -27.537  1.00 97.59           C  
ATOM   4609  HA  ILE A 289       2.471 -31.361 -27.088  1.00 97.59           H  
ATOM   4610  C   ILE A 289       1.585 -33.295 -27.025  1.00 97.59           C  
ATOM   4611  CB  ILE A 289       2.618 -32.185 -29.079  1.00 97.59           C  
ATOM   4612  HB  ILE A 289       3.011 -33.098 -29.525  1.00 97.59           H  
ATOM   4613  O   ILE A 289       0.545 -32.843 -26.539  1.00 97.59           O  
ATOM   4614  CG1 ILE A 289       3.487 -30.992 -29.543  1.00 97.59           C  
ATOM   4615 HG12 ILE A 289       4.439 -30.999 -29.012  1.00 97.59           H  
ATOM   4616 HG13 ILE A 289       2.983 -30.058 -29.296  1.00 97.59           H  
ATOM   4617  CG2 ILE A 289       1.171 -31.989 -29.578  1.00 97.59           C  
ATOM   4618 HG21 ILE A 289       0.578 -32.883 -29.386  1.00 97.59           H  
ATOM   4619 HG22 ILE A 289       1.156 -31.826 -30.656  1.00 97.59           H  
ATOM   4620 HG23 ILE A 289       0.711 -31.136 -29.080  1.00 97.59           H  
ATOM   4621  CD1 ILE A 289       3.795 -30.997 -31.047  1.00 97.59           C  
ATOM   4622 HD11 ILE A 289       2.886 -30.859 -31.633  1.00 97.59           H  
ATOM   4623 HD12 ILE A 289       4.271 -31.937 -31.325  1.00 97.59           H  
ATOM   4624 HD13 ILE A 289       4.476 -30.177 -31.276  1.00 97.59           H  
ATOM   4625  N   GLN A 290       1.828 -34.610 -27.085  1.00 97.46           N  
ATOM   4626  H   GLN A 290       2.688 -34.920 -27.516  1.00 97.46           H  
ATOM   4627  CA  GLN A 290       0.912 -35.619 -26.552  1.00 97.46           C  
ATOM   4628  HA  GLN A 290      -0.064 -35.469 -27.012  1.00 97.46           H  
ATOM   4629  C   GLN A 290       0.736 -35.484 -25.032  1.00 97.46           C  
ATOM   4630  CB  GLN A 290       1.419 -37.019 -26.932  1.00 97.46           C  
ATOM   4631  HB2 GLN A 290       2.343 -37.225 -26.392  1.00 97.46           H  
ATOM   4632  HB3 GLN A 290       1.634 -37.046 -28.000  1.00 97.46           H  
ATOM   4633  O   GLN A 290      -0.400 -35.477 -24.551  1.00 97.46           O  
ATOM   4634  CG  GLN A 290       0.387 -38.116 -26.616  1.00 97.46           C  
ATOM   4635  HG2 GLN A 290       0.088 -38.062 -25.569  1.00 97.46           H  
ATOM   4636  HG3 GLN A 290      -0.496 -37.959 -27.235  1.00 97.46           H  
ATOM   4637  CD  GLN A 290       0.930 -39.522 -26.860  1.00 97.46           C  
ATOM   4638  NE2 GLN A 290       0.081 -40.496 -27.109  1.00 97.46           N  
ATOM   4639 HE21 GLN A 290      -0.908 -40.326 -27.227  1.00 97.46           H  
ATOM   4640 HE22 GLN A 290       0.504 -41.397 -27.276  1.00 97.46           H  
ATOM   4641  OE1 GLN A 290       2.116 -39.785 -26.799  1.00 97.46           O  
ATOM   4642  N   CYS A 291       1.832 -35.333 -24.280  1.00 96.96           N  
ATOM   4643  H   CYS A 291       2.732 -35.360 -24.738  1.00 96.96           H  
ATOM   4644  CA  CYS A 291       1.806 -35.121 -22.831  1.00 96.96           C  
ATOM   4645  HA  CYS A 291       1.282 -35.949 -22.354  1.00 96.96           H  
ATOM   4646  C   CYS A 291       1.056 -33.838 -22.466  1.00 96.96           C  
ATOM   4647  CB  CYS A 291       3.238 -35.078 -22.284  1.00 96.96           C  
ATOM   4648  HB2 CYS A 291       3.842 -34.368 -22.848  1.00 96.96           H  
ATOM   4649  HB3 CYS A 291       3.216 -34.761 -21.241  1.00 96.96           H  
ATOM   4650  O   CYS A 291       0.144 -33.881 -21.643  1.00 96.96           O  
ATOM   4651  SG  CYS A 291       3.970 -36.730 -22.383  1.00 96.96           S  
ATOM   4652  HG  CYS A 291       4.068 -36.785 -23.714  1.00 96.96           H  
ATOM   4653  N   PHE A 292       1.375 -32.728 -23.132  1.00 97.01           N  
ATOM   4654  H   PHE A 292       2.137 -32.772 -23.793  1.00 97.01           H  
ATOM   4655  CA  PHE A 292       0.752 -31.426 -22.909  1.00 97.01           C  
ATOM   4656  HA  PHE A 292       0.888 -31.144 -21.865  1.00 97.01           H  
ATOM   4657  C   PHE A 292      -0.755 -31.476 -23.179  1.00 97.01           C  
ATOM   4658  CB  PHE A 292       1.461 -30.387 -23.787  1.00 97.01           C  
ATOM   4659  HB2 PHE A 292       1.240 -30.581 -24.837  1.00 97.01           H  
ATOM   4660  HB3 PHE A 292       2.538 -30.495 -23.658  1.00 97.01           H  
ATOM   4661  O   PHE A 292      -1.551 -31.084 -22.326  1.00 97.01           O  
ATOM   4662  CG  PHE A 292       1.085 -28.959 -23.453  1.00 97.01           C  
ATOM   4663  CD1 PHE A 292      -0.104 -28.400 -23.955  1.00 97.01           C  
ATOM   4664  HD1 PHE A 292      -0.753 -28.988 -24.587  1.00 97.01           H  
ATOM   4665  CD2 PHE A 292       1.922 -28.189 -22.625  1.00 97.01           C  
ATOM   4666  HD2 PHE A 292       2.830 -28.614 -22.222  1.00 97.01           H  
ATOM   4667  CE1 PHE A 292      -0.458 -27.079 -23.632  1.00 97.01           C  
ATOM   4668  HE1 PHE A 292      -1.375 -26.653 -24.013  1.00 97.01           H  
ATOM   4669  CE2 PHE A 292       1.569 -26.867 -22.303  1.00 97.01           C  
ATOM   4670  HE2 PHE A 292       2.201 -26.280 -21.653  1.00 97.01           H  
ATOM   4671  CZ  PHE A 292       0.380 -26.312 -22.805  1.00 97.01           C  
ATOM   4672  HZ  PHE A 292       0.109 -25.299 -22.547  1.00 97.01           H  
ATOM   4673  N   LYS A 293      -1.169 -32.062 -24.313  1.00 96.21           N  
ATOM   4674  H   LYS A 293      -0.468 -32.366 -24.973  1.00 96.21           H  
ATOM   4675  CA  LYS A 293      -2.589 -32.255 -24.643  1.00 96.21           C  
ATOM   4676  HA  LYS A 293      -3.091 -31.291 -24.565  1.00 96.21           H  
ATOM   4677  C   LYS A 293      -3.291 -33.157 -23.635  1.00 96.21           C  
ATOM   4678  CB  LYS A 293      -2.725 -32.775 -26.083  1.00 96.21           C  
ATOM   4679  HB2 LYS A 293      -2.185 -32.102 -26.749  1.00 96.21           H  
ATOM   4680  HB3 LYS A 293      -2.274 -33.765 -26.152  1.00 96.21           H  
ATOM   4681  O   LYS A 293      -4.419 -32.868 -23.241  1.00 96.21           O  
ATOM   4682  CG  LYS A 293      -4.194 -32.842 -26.536  1.00 96.21           C  
ATOM   4683  HG2 LYS A 293      -4.758 -33.491 -25.865  1.00 96.21           H  
ATOM   4684  HG3 LYS A 293      -4.623 -31.841 -26.500  1.00 96.21           H  
ATOM   4685  CD  LYS A 293      -4.320 -33.400 -27.961  1.00 96.21           C  
ATOM   4686  HD2 LYS A 293      -3.753 -32.767 -28.645  1.00 96.21           H  
ATOM   4687  HD3 LYS A 293      -3.904 -34.407 -27.988  1.00 96.21           H  
ATOM   4688  CE  LYS A 293      -5.795 -33.435 -28.386  1.00 96.21           C  
ATOM   4689  HE2 LYS A 293      -6.340 -34.084 -27.700  1.00 96.21           H  
ATOM   4690  HE3 LYS A 293      -6.208 -32.432 -28.286  1.00 96.21           H  
ATOM   4691  NZ  LYS A 293      -5.964 -33.913 -29.784  1.00 96.21           N  
ATOM   4692  HZ1 LYS A 293      -5.487 -33.302 -30.432  1.00 96.21           H  
ATOM   4693  HZ2 LYS A 293      -5.599 -34.848 -29.898  1.00 96.21           H  
ATOM   4694  HZ3 LYS A 293      -6.941 -33.925 -30.039  1.00 96.21           H  
ATOM   4695  N   LYS A 294      -2.646 -34.239 -23.189  1.00 96.34           N  
ATOM   4696  H   LYS A 294      -1.725 -34.431 -23.557  1.00 96.34           H  
ATOM   4697  CA  LYS A 294      -3.208 -35.125 -22.161  1.00 96.34           C  
ATOM   4698  HA  LYS A 294      -4.207 -35.422 -22.480  1.00 96.34           H  
ATOM   4699  C   LYS A 294      -3.369 -34.397 -20.825  1.00 96.34           C  
ATOM   4700  CB  LYS A 294      -2.339 -36.387 -22.034  1.00 96.34           C  
ATOM   4701  HB2 LYS A 294      -1.342 -36.110 -21.694  1.00 96.34           H  
ATOM   4702  HB3 LYS A 294      -2.250 -36.851 -23.016  1.00 96.34           H  
ATOM   4703  O   LYS A 294      -4.376 -34.634 -20.155  1.00 96.34           O  
ATOM   4704  CG  LYS A 294      -2.942 -37.411 -21.056  1.00 96.34           C  
ATOM   4705  HG2 LYS A 294      -2.991 -36.976 -20.058  1.00 96.34           H  
ATOM   4706  HG3 LYS A 294      -3.950 -37.669 -21.381  1.00 96.34           H  
ATOM   4707  CD  LYS A 294      -2.092 -38.687 -20.987  1.00 96.34           C  
ATOM   4708  HD2 LYS A 294      -2.060 -39.152 -21.973  1.00 96.34           H  
ATOM   4709  HD3 LYS A 294      -1.078 -38.422 -20.689  1.00 96.34           H  
ATOM   4710  CE  LYS A 294      -2.685 -39.671 -19.967  1.00 96.34           C  
ATOM   4711  HE2 LYS A 294      -2.745 -39.172 -18.999  1.00 96.34           H  
ATOM   4712  HE3 LYS A 294      -3.700 -39.926 -20.273  1.00 96.34           H  
ATOM   4713  NZ  LYS A 294      -1.868 -40.906 -19.841  1.00 96.34           N  
ATOM   4714  HZ1 LYS A 294      -0.929 -40.687 -19.540  1.00 96.34           H  
ATOM   4715  HZ2 LYS A 294      -2.267 -41.532 -19.156  1.00 96.34           H  
ATOM   4716  HZ3 LYS A 294      -1.811 -41.401 -20.720  1.00 96.34           H  
ATOM   4717  N   TYR A 295      -2.426 -33.530 -20.464  1.00 95.02           N  
ATOM   4718  H   TYR A 295      -1.617 -33.431 -21.060  1.00 95.02           H  
ATOM   4719  CA  TYR A 295      -2.406 -32.805 -19.196  1.00 95.02           C  
ATOM   4720  HA  TYR A 295      -2.704 -33.491 -18.404  1.00 95.02           H  
ATOM   4721  C   TYR A 295      -3.415 -31.644 -19.182  1.00 95.02           C  
ATOM   4722  CB  TYR A 295      -0.964 -32.367 -18.895  1.00 95.02           C  
ATOM   4723  HB2 TYR A 295      -0.679 -31.539 -19.544  1.00 95.02           H  
ATOM   4724  HB3 TYR A 295      -0.289 -33.194 -19.115  1.00 95.02           H  
ATOM   4725  O   TYR A 295      -4.399 -31.709 -18.444  1.00 95.02           O  
ATOM   4726  CG  TYR A 295      -0.746 -31.980 -17.450  1.00 95.02           C  
ATOM   4727  CD1 TYR A 295      -0.882 -30.639 -17.047  1.00 95.02           C  
ATOM   4728  HD1 TYR A 295      -1.143 -29.873 -17.763  1.00 95.02           H  
ATOM   4729  CD2 TYR A 295      -0.411 -32.969 -16.504  1.00 95.02           C  
ATOM   4730  HD2 TYR A 295      -0.305 -34.000 -16.808  1.00 95.02           H  
ATOM   4731  CE1 TYR A 295      -0.692 -30.285 -15.699  1.00 95.02           C  
ATOM   4732  HE1 TYR A 295      -0.824 -29.260 -15.388  1.00 95.02           H  
ATOM   4733  CE2 TYR A 295      -0.209 -32.617 -15.156  1.00 95.02           C  
ATOM   4734  HE2 TYR A 295       0.049 -33.361 -14.418  1.00 95.02           H  
ATOM   4735  OH  TYR A 295      -0.182 -30.942 -13.447  1.00 95.02           O  
ATOM   4736  HH  TYR A 295      -0.350 -30.009 -13.298  1.00 95.02           H  
ATOM   4737  CZ  TYR A 295      -0.355 -31.275 -14.751  1.00 95.02           C  
ATOM   4738  N   PHE A 296      -3.243 -30.656 -20.071  1.00 92.13           N  
ATOM   4739  H   PHE A 296      -2.437 -30.703 -20.678  1.00 92.13           H  
ATOM   4740  CA  PHE A 296      -4.033 -29.415 -20.112  1.00 92.13           C  
ATOM   4741  HA  PHE A 296      -4.330 -29.183 -19.090  1.00 92.13           H  
ATOM   4742  C   PHE A 296      -5.324 -29.489 -20.936  1.00 92.13           C  
ATOM   4743  CB  PHE A 296      -3.157 -28.262 -20.617  1.00 92.13           C  
ATOM   4744  HB2 PHE A 296      -2.738 -28.524 -21.589  1.00 92.13           H  
ATOM   4745  HB3 PHE A 296      -3.781 -27.380 -20.760  1.00 92.13           H  
ATOM   4746  O   PHE A 296      -6.115 -28.546 -20.943  1.00 92.13           O  
ATOM   4747  CG  PHE A 296      -2.050 -27.870 -19.666  1.00 92.13           C  
ATOM   4748  CD1 PHE A 296      -2.365 -27.292 -18.422  1.00 92.13           C  
ATOM   4749  HD1 PHE A 296      -3.394 -27.128 -18.138  1.00 92.13           H  
ATOM   4750  CD2 PHE A 296      -0.705 -28.057 -20.026  1.00 92.13           C  
ATOM   4751  HD2 PHE A 296      -0.455 -28.493 -20.982  1.00 92.13           H  
ATOM   4752  CE1 PHE A 296      -1.339 -26.906 -17.546  1.00 92.13           C  
ATOM   4753  HE1 PHE A 296      -1.581 -26.452 -16.597  1.00 92.13           H  
ATOM   4754  CE2 PHE A 296       0.320 -27.649 -19.157  1.00 92.13           C  
ATOM   4755  HE2 PHE A 296       1.352 -27.764 -19.451  1.00 92.13           H  
ATOM   4756  CZ  PHE A 296       0.004 -27.077 -17.913  1.00 92.13           C  
ATOM   4757  HZ  PHE A 296       0.790 -26.750 -17.247  1.00 92.13           H  
ATOM   4758  N   LYS A 297      -5.545 -30.600 -21.652  1.00 91.68           N  
ATOM   4759  H   LYS A 297      -4.827 -31.310 -21.617  1.00 91.68           H  
ATOM   4760  CA  LYS A 297      -6.690 -30.819 -22.561  1.00 91.68           C  
ATOM   4761  HA  LYS A 297      -6.554 -31.797 -23.022  1.00 91.68           H  
ATOM   4762  C   LYS A 297      -6.738 -29.866 -23.763  1.00 91.68           C  
ATOM   4763  CB  LYS A 297      -8.019 -30.885 -21.781  1.00 91.68           C  
ATOM   4764  HB2 LYS A 297      -8.304 -29.878 -21.474  1.00 91.68           H  
ATOM   4765  HB3 LYS A 297      -8.798 -31.251 -22.450  1.00 91.68           H  
ATOM   4766  O   LYS A 297      -7.766 -29.766 -24.422  1.00 91.68           O  
ATOM   4767  CG  LYS A 297      -7.990 -31.781 -20.532  1.00 91.68           C  
ATOM   4768  HG2 LYS A 297      -7.324 -31.345 -19.787  1.00 91.68           H  
ATOM   4769  HG3 LYS A 297      -8.994 -31.806 -20.107  1.00 91.68           H  
ATOM   4770  CD  LYS A 297      -7.540 -33.218 -20.814  1.00 91.68           C  
ATOM   4771  HD2 LYS A 297      -6.515 -33.213 -21.184  1.00 91.68           H  
ATOM   4772  HD3 LYS A 297      -8.196 -33.674 -21.556  1.00 91.68           H  
ATOM   4773  CE  LYS A 297      -7.598 -33.999 -19.500  1.00 91.68           C  
ATOM   4774  HE2 LYS A 297      -8.636 -34.075 -19.176  1.00 91.68           H  
ATOM   4775  HE3 LYS A 297      -7.052 -33.430 -18.747  1.00 91.68           H  
ATOM   4776  NZ  LYS A 297      -6.991 -35.340 -19.637  1.00 91.68           N  
ATOM   4777  HZ1 LYS A 297      -6.014 -35.220 -19.862  1.00 91.68           H  
ATOM   4778  HZ2 LYS A 297      -7.040 -35.836 -18.758  1.00 91.68           H  
ATOM   4779  HZ3 LYS A 297      -7.447 -35.876 -20.361  1.00 91.68           H  
ATOM   4780  N   THR A 298      -5.609 -29.245 -24.101  1.00 88.74           N  
ATOM   4781  H   THR A 298      -4.804 -29.379 -23.507  1.00 88.74           H  
ATOM   4782  CA  THR A 298      -5.424 -28.392 -25.284  1.00 88.74           C  
ATOM   4783  HA  THR A 298      -6.142 -28.687 -26.049  1.00 88.74           H  
ATOM   4784  C   THR A 298      -4.019 -28.575 -25.862  1.00 88.74           C  
ATOM   4785  CB  THR A 298      -5.712 -26.925 -24.941  1.00 88.74           C  
ATOM   4786  HB  THR A 298      -6.683 -26.862 -24.450  1.00 88.74           H  
ATOM   4787  O   THR A 298      -3.132 -29.078 -25.177  1.00 88.74           O  
ATOM   4788  CG2 THR A 298      -4.660 -26.269 -24.046  1.00 88.74           C  
ATOM   4789 HG21 THR A 298      -4.988 -25.263 -23.784  1.00 88.74           H  
ATOM   4790 HG22 THR A 298      -4.544 -26.842 -23.126  1.00 88.74           H  
ATOM   4791 HG23 THR A 298      -3.702 -26.205 -24.562  1.00 88.74           H  
ATOM   4792  OG1 THR A 298      -5.772 -26.201 -26.143  1.00 88.74           O  
ATOM   4793  HG1 THR A 298      -6.087 -25.323 -25.913  1.00 88.74           H  
ATOM   4794  N   THR A 299      -3.793 -28.225 -27.128  1.00 92.43           N  
ATOM   4795  H   THR A 299      -4.490 -27.650 -27.579  1.00 92.43           H  
ATOM   4796  CA  THR A 299      -2.457 -28.353 -27.743  1.00 92.43           C  
ATOM   4797  HA  THR A 299      -1.982 -29.242 -27.328  1.00 92.43           H  
ATOM   4798  C   THR A 299      -1.568 -27.148 -27.409  1.00 92.43           C  
ATOM   4799  CB  THR A 299      -2.514 -28.554 -29.265  1.00 92.43           C  
ATOM   4800  HB  THR A 299      -1.516 -28.849 -29.589  1.00 92.43           H  
ATOM   4801  O   THR A 299      -2.110 -26.063 -27.190  1.00 92.43           O  
ATOM   4802  CG2 THR A 299      -3.474 -29.663 -29.693  1.00 92.43           C  
ATOM   4803 HG21 THR A 299      -4.502 -29.390 -29.455  1.00 92.43           H  
ATOM   4804 HG22 THR A 299      -3.205 -30.586 -29.178  1.00 92.43           H  
ATOM   4805 HG23 THR A 299      -3.385 -29.813 -30.769  1.00 92.43           H  
ATOM   4806  OG1 THR A 299      -2.833 -27.366 -29.953  1.00 92.43           O  
ATOM   4807  HG1 THR A 299      -3.745 -27.104 -29.809  1.00 92.43           H  
ATOM   4808  N   PRO A 300      -0.223 -27.274 -27.434  1.00 93.73           N  
ATOM   4809  CA  PRO A 300       0.672 -26.127 -27.249  1.00 93.73           C  
ATOM   4810  HA  PRO A 300       0.569 -25.764 -26.226  1.00 93.73           H  
ATOM   4811  C   PRO A 300       0.389 -24.968 -28.217  1.00 93.73           C  
ATOM   4812  CB  PRO A 300       2.088 -26.677 -27.451  1.00 93.73           C  
ATOM   4813  HB2 PRO A 300       2.363 -26.642 -28.505  1.00 93.73           H  
ATOM   4814  HB3 PRO A 300       2.821 -26.140 -26.850  1.00 93.73           H  
ATOM   4815  O   PRO A 300       0.382 -23.814 -27.808  1.00 93.73           O  
ATOM   4816  CG  PRO A 300       1.954 -28.132 -27.017  1.00 93.73           C  
ATOM   4817  HG2 PRO A 300       2.732 -28.760 -27.453  1.00 93.73           H  
ATOM   4818  HG3 PRO A 300       1.990 -28.188 -25.929  1.00 93.73           H  
ATOM   4819  CD  PRO A 300       0.558 -28.504 -27.519  1.00 93.73           C  
ATOM   4820  HD2 PRO A 300       0.141 -29.295 -26.896  1.00 93.73           H  
ATOM   4821  HD3 PRO A 300       0.616 -28.825 -28.559  1.00 93.73           H  
ATOM   4822  N   SER A 301       0.095 -25.260 -29.489  1.00 89.05           N  
ATOM   4823  H   SER A 301       0.141 -26.220 -29.798  1.00 89.05           H  
ATOM   4824  CA  SER A 301      -0.211 -24.234 -30.497  1.00 89.05           C  
ATOM   4825  HA  SER A 301       0.588 -23.494 -30.509  1.00 89.05           H  
ATOM   4826  C   SER A 301      -1.516 -23.497 -30.211  1.00 89.05           C  
ATOM   4827  CB  SER A 301      -0.314 -24.874 -31.882  1.00 89.05           C  
ATOM   4828  HB2 SER A 301      -0.509 -24.105 -32.629  1.00 89.05           H  
ATOM   4829  HB3 SER A 301      -1.134 -25.591 -31.889  1.00 89.05           H  
ATOM   4830  O   SER A 301      -1.597 -22.293 -30.432  1.00 89.05           O  
ATOM   4831  OG  SER A 301       0.889 -25.546 -32.196  1.00 89.05           O  
ATOM   4832  HG  SER A 301       1.531 -24.903 -32.505  1.00 89.05           H  
ATOM   4833  N   THR A 302      -2.532 -24.206 -29.715  1.00 83.54           N  
ATOM   4834  H   THR A 302      -2.413 -25.198 -29.566  1.00 83.54           H  
ATOM   4835  CA  THR A 302      -3.780 -23.582 -29.265  1.00 83.54           C  
ATOM   4836  HA  THR A 302      -4.161 -22.929 -30.050  1.00 83.54           H  
ATOM   4837  C   THR A 302      -3.516 -22.711 -28.041  1.00 83.54           C  
ATOM   4838  CB  THR A 302      -4.840 -24.644 -28.949  1.00 83.54           C  
ATOM   4839  HB  THR A 302      -4.506 -25.227 -28.091  1.00 83.54           H  
ATOM   4840  O   THR A 302      -3.944 -21.570 -28.027  1.00 83.54           O  
ATOM   4841  CG2 THR A 302      -6.209 -24.044 -28.659  1.00 83.54           C  
ATOM   4842 HG21 THR A 302      -6.956 -24.833 -28.571  1.00 83.54           H  
ATOM   4843 HG22 THR A 302      -6.161 -23.514 -27.708  1.00 83.54           H  
ATOM   4844 HG23 THR A 302      -6.499 -23.345 -29.443  1.00 83.54           H  
ATOM   4845  OG1 THR A 302      -5.018 -25.529 -30.036  1.00 83.54           O  
ATOM   4846  HG1 THR A 302      -5.669 -25.116 -30.609  1.00 83.54           H  
ATOM   4847  N   PHE A 303      -2.740 -23.206 -27.073  1.00 84.93           N  
ATOM   4848  H   PHE A 303      -2.396 -24.152 -27.162  1.00 84.93           H  
ATOM   4849  CA  PHE A 303      -2.377 -22.466 -25.864  1.00 84.93           C  
ATOM   4850  HA  PHE A 303      -3.289 -22.198 -25.330  1.00 84.93           H  
ATOM   4851  C   PHE A 303      -1.633 -21.151 -26.163  1.00 84.93           C  
ATOM   4852  CB  PHE A 303      -1.542 -23.396 -24.971  1.00 84.93           C  
ATOM   4853  HB2 PHE A 303      -2.069 -24.344 -24.865  1.00 84.93           H  
ATOM   4854  HB3 PHE A 303      -0.589 -23.606 -25.456  1.00 84.93           H  
ATOM   4855  O   PHE A 303      -1.929 -20.140 -25.542  1.00 84.93           O  
ATOM   4856  CG  PHE A 303      -1.256 -22.849 -23.589  1.00 84.93           C  
ATOM   4857  CD1 PHE A 303      -0.233 -21.902 -23.397  1.00 84.93           C  
ATOM   4858  HD1 PHE A 303       0.341 -21.538 -24.237  1.00 84.93           H  
ATOM   4859  CD2 PHE A 303      -2.006 -23.299 -22.487  1.00 84.93           C  
ATOM   4860  HD2 PHE A 303      -2.785 -24.034 -22.623  1.00 84.93           H  
ATOM   4861  CE1 PHE A 303       0.016 -21.382 -22.118  1.00 84.93           C  
ATOM   4862  HE1 PHE A 303       0.778 -20.628 -21.983  1.00 84.93           H  
ATOM   4863  CE2 PHE A 303      -1.735 -22.798 -21.203  1.00 84.93           C  
ATOM   4864  HE2 PHE A 303      -2.294 -23.158 -20.352  1.00 84.93           H  
ATOM   4865  CZ  PHE A 303      -0.740 -21.823 -21.020  1.00 84.93           C  
ATOM   4866  HZ  PHE A 303      -0.556 -21.412 -20.039  1.00 84.93           H  
ATOM   4867  N   ILE A 304      -0.697 -21.132 -27.124  1.00 81.99           N  
ATOM   4868  H   ILE A 304      -0.446 -22.007 -27.563  1.00 81.99           H  
ATOM   4869  CA  ILE A 304       0.059 -19.912 -27.485  1.00 81.99           C  
ATOM   4870  HA  ILE A 304       0.553 -19.527 -26.593  1.00 81.99           H  
ATOM   4871  C   ILE A 304      -0.862 -18.798 -27.989  1.00 81.99           C  
ATOM   4872  CB  ILE A 304       1.140 -20.214 -28.550  1.00 81.99           C  
ATOM   4873  HB  ILE A 304       0.675 -20.775 -29.361  1.00 81.99           H  
ATOM   4874  O   ILE A 304      -0.716 -17.654 -27.568  1.00 81.99           O  
ATOM   4875  CG1 ILE A 304       2.289 -21.053 -27.954  1.00 81.99           C  
ATOM   4876 HG12 ILE A 304       1.882 -21.840 -27.320  1.00 81.99           H  
ATOM   4877 HG13 ILE A 304       2.915 -20.419 -27.326  1.00 81.99           H  
ATOM   4878  CG2 ILE A 304       1.732 -18.913 -29.137  1.00 81.99           C  
ATOM   4879 HG21 ILE A 304       0.979 -18.347 -29.685  1.00 81.99           H  
ATOM   4880 HG22 ILE A 304       2.116 -18.295 -28.326  1.00 81.99           H  
ATOM   4881 HG23 ILE A 304       2.540 -19.116 -29.838  1.00 81.99           H  
ATOM   4882  CD1 ILE A 304       3.162 -21.710 -29.037  1.00 81.99           C  
ATOM   4883 HD11 ILE A 304       2.559 -22.402 -29.626  1.00 81.99           H  
ATOM   4884 HD12 ILE A 304       3.606 -20.965 -29.698  1.00 81.99           H  
ATOM   4885 HD13 ILE A 304       3.984 -22.260 -28.578  1.00 81.99           H  
ATOM   4886  N   LYS A 305      -1.807 -19.120 -28.884  1.00 73.36           N  
ATOM   4887  H   LYS A 305      -1.909 -20.090 -29.149  1.00 73.36           H  
ATOM   4888  CA  LYS A 305      -2.739 -18.124 -29.451  1.00 73.36           C  
ATOM   4889  HA  LYS A 305      -2.189 -17.354 -29.991  1.00 73.36           H  
ATOM   4890  C   LYS A 305      -3.513 -17.381 -28.365  1.00 73.36           C  
ATOM   4891  CB  LYS A 305      -3.739 -18.804 -30.393  1.00 73.36           C  
ATOM   4892  HB2 LYS A 305      -4.509 -18.079 -30.657  1.00 73.36           H  
ATOM   4893  HB3 LYS A 305      -4.219 -19.636 -29.878  1.00 73.36           H  
ATOM   4894  O   LYS A 305      -3.916 -16.255 -28.559  1.00 73.36           O  
ATOM   4895  CG  LYS A 305      -3.072 -19.294 -31.681  1.00 73.36           C  
ATOM   4896  HG2 LYS A 305      -2.299 -20.027 -31.449  1.00 73.36           H  
ATOM   4897  HG3 LYS A 305      -2.615 -18.447 -32.192  1.00 73.36           H  
ATOM   4898  CD  LYS A 305      -4.126 -19.928 -32.590  1.00 73.36           C  
ATOM   4899  HD2 LYS A 305      -4.581 -20.776 -32.079  1.00 73.36           H  
ATOM   4900  HD3 LYS A 305      -4.894 -19.184 -32.799  1.00 73.36           H  
ATOM   4901  CE  LYS A 305      -3.476 -20.386 -33.895  1.00 73.36           C  
ATOM   4902  HE2 LYS A 305      -2.770 -21.187 -33.677  1.00 73.36           H  
ATOM   4903  HE3 LYS A 305      -2.917 -19.545 -34.307  1.00 73.36           H  
ATOM   4904  NZ  LYS A 305      -4.508 -20.827 -34.862  1.00 73.36           N  
ATOM   4905  HZ1 LYS A 305      -4.091 -21.092 -35.743  1.00 73.36           H  
ATOM   4906  HZ2 LYS A 305      -5.142 -20.059 -35.037  1.00 73.36           H  
ATOM   4907  HZ3 LYS A 305      -5.050 -21.592 -34.486  1.00 73.36           H  
ATOM   4908  N   MET A 306      -3.683 -18.024 -27.224  1.00 65.35           N  
ATOM   4909  H   MET A 306      -3.267 -18.940 -27.133  1.00 65.35           H  
ATOM   4910  CA  MET A 306      -4.499 -17.554 -26.116  1.00 65.35           C  
ATOM   4911  HA  MET A 306      -5.324 -16.948 -26.490  1.00 65.35           H  
ATOM   4912  C   MET A 306      -3.714 -16.687 -25.129  1.00 65.35           C  
ATOM   4913  CB  MET A 306      -5.055 -18.813 -25.449  1.00 65.35           C  
ATOM   4914  HB2 MET A 306      -5.642 -18.523 -24.578  1.00 65.35           H  
ATOM   4915  HB3 MET A 306      -4.240 -19.444 -25.094  1.00 65.35           H  
ATOM   4916  O   MET A 306      -4.310 -16.066 -24.261  1.00 65.35           O  
ATOM   4917  CG  MET A 306      -5.900 -19.602 -26.469  1.00 65.35           C  
ATOM   4918  HG2 MET A 306      -6.751 -18.992 -26.772  1.00 65.35           H  
ATOM   4919  HG3 MET A 306      -5.339 -19.741 -27.394  1.00 65.35           H  
ATOM   4920  SD  MET A 306      -6.415 -21.260 -25.970  1.00 65.35           S  
ATOM   4921  CE  MET A 306      -7.882 -21.520 -27.005  1.00 65.35           C  
ATOM   4922  HE1 MET A 306      -8.661 -20.767 -26.887  1.00 65.35           H  
ATOM   4923  HE2 MET A 306      -7.578 -21.505 -28.051  1.00 65.35           H  
ATOM   4924  HE3 MET A 306      -8.313 -22.496 -26.780  1.00 65.35           H  
ATOM   4925  N   ALA A 307      -2.384 -16.694 -25.222  1.00 63.14           N  
ATOM   4926  H   ALA A 307      -1.958 -17.216 -25.975  1.00 63.14           H  
ATOM   4927  CA  ALA A 307      -1.497 -15.966 -24.324  1.00 63.14           C  
ATOM   4928  HA  ALA A 307      -2.039 -15.661 -23.429  1.00 63.14           H  
ATOM   4929  C   ALA A 307      -0.902 -14.688 -24.933  1.00 63.14           C  
ATOM   4930  CB  ALA A 307      -0.382 -16.926 -23.922  1.00 63.14           C  
ATOM   4931  HB1 ALA A 307       0.109 -17.323 -24.811  1.00 63.14           H  
ATOM   4932  HB2 ALA A 307      -0.784 -17.741 -23.320  1.00 63.14           H  
ATOM   4933  HB3 ALA A 307       0.348 -16.350 -23.354  1.00 63.14           H  
ATOM   4934  O   ALA A 307      -0.436 -13.840 -24.180  1.00 63.14           O  
ATOM   4935  N   ASN A 308      -0.877 -14.581 -26.267  1.00 60.62           N  
ATOM   4936  H   ASN A 308      -1.338 -15.300 -26.806  1.00 60.62           H  
ATOM   4937  CA  ASN A 308      -0.191 -13.514 -27.007  1.00 60.62           C  
ATOM   4938  HA  ASN A 308       0.316 -12.861 -26.296  1.00 60.62           H
[truncated: 404,686 more chars]
