# Supplementary material for: HilE represses the activity of the Salmonella virulence regulator HilD via a mechanism distinct from that of intestinal long-chain fatty acids
Source: J Biol Chem. 2023 Oct 27;299(12):105387. doi: 10.1016/j.jbc.2023.105387 (PMC10696396; doi:10.1016/j.jbc.2023.105387)
Supplement: Dataset S2 [file mmc3.zip › S5 Dataset/ranked_16.pdb]

ATOM      1  N   MET A   1     -62.322  32.470 -74.422  1.00 20.66           N  
ATOM      2  H   MET A   1     -63.123  32.867 -73.951  1.00 20.66           H  
ATOM      3  H2  MET A   1     -61.753  31.965 -73.757  1.00 20.66           H  
ATOM      4  H3  MET A   1     -62.636  31.822 -75.130  1.00 20.66           H  
ATOM      5  CA  MET A   1     -61.525  33.532 -75.061  1.00 20.66           C  
ATOM      6  HA  MET A   1     -62.163  34.028 -75.793  1.00 20.66           H  
ATOM      7  C   MET A   1     -60.388  32.910 -75.863  1.00 20.66           C  
ATOM      8  CB  MET A   1     -61.060  34.606 -74.059  1.00 20.66           C  
ATOM      9  HB2 MET A   1     -61.755  34.630 -73.219  1.00 20.66           H  
ATOM     10  HB3 MET A   1     -60.076  34.371 -73.655  1.00 20.66           H  
ATOM     11  O   MET A   1     -60.552  32.779 -77.062  1.00 20.66           O  
ATOM     12  CG  MET A   1     -61.042  36.013 -74.662  1.00 20.66           C  
ATOM     13  HG2 MET A   1     -60.431  36.022 -75.564  1.00 20.66           H  
ATOM     14  HG3 MET A   1     -62.062  36.297 -74.923  1.00 20.66           H  
ATOM     15  SD  MET A   1     -60.375  37.225 -73.494  1.00 20.66           S  
ATOM     16  CE  MET A   1     -61.049  38.772 -74.152  1.00 20.66           C  
ATOM     17  HE1 MET A   1     -60.680  39.608 -73.557  1.00 20.66           H  
ATOM     18  HE2 MET A   1     -60.729  38.903 -75.186  1.00 20.66           H  
ATOM     19  HE3 MET A   1     -62.138  38.751 -74.105  1.00 20.66           H  
ATOM     20  N   GLU A   2     -59.282  32.516 -75.228  1.00 19.48           N  
ATOM     21  H   GLU A   2     -59.220  32.599 -74.224  1.00 19.48           H  
ATOM     22  CA  GLU A   2     -57.974  32.357 -75.888  1.00 19.48           C  
ATOM     23  HA  GLU A   2     -57.992  32.875 -76.847  1.00 19.48           H  
ATOM     24  C   GLU A   2     -57.535  30.912 -76.222  1.00 19.48           C  
ATOM     25  CB  GLU A   2     -56.931  33.060 -74.999  1.00 19.48           C  
ATOM     26  HB2 GLU A   2     -55.928  32.687 -75.207  1.00 19.48           H  
ATOM     27  HB3 GLU A   2     -57.148  32.846 -73.952  1.00 19.48           H  
ATOM     28  O   GLU A   2     -58.285  29.955 -76.049  1.00 19.48           O  
ATOM     29  CG  GLU A   2     -56.887  34.574 -75.225  1.00 19.48           C  
ATOM     30  HG2 GLU A   2     -57.818  35.018 -74.873  1.00 19.48           H  
ATOM     31  HG3 GLU A   2     -56.800  34.762 -76.295  1.00 19.48           H  
ATOM     32  CD  GLU A   2     -55.690  35.207 -74.500  1.00 19.48           C  
ATOM     33  OE1 GLU A   2     -55.327  36.336 -74.886  1.00 19.48           O  
ATOM     34  OE2 GLU A   2     -55.144  34.545 -73.589  1.00 19.48           O  
ATOM     35  N   ASN A   3     -56.290  30.818 -76.714  1.00 19.99           N  
ATOM     36  H   ASN A   3     -55.765  31.679 -76.662  1.00 19.99           H  
ATOM     37  CA  ASN A   3     -55.684  29.818 -77.599  1.00 19.99           C  
ATOM     38  HA  ASN A   3     -56.272  29.796 -78.517  1.00 19.99           H  
ATOM     39  C   ASN A   3     -55.656  28.347 -77.121  1.00 19.99           C  
ATOM     40  CB  ASN A   3     -54.267  30.333 -77.945  1.00 19.99           C  
ATOM     41  HB2 ASN A   3     -53.809  30.762 -77.054  1.00 19.99           H  
ATOM     42  HB3 ASN A   3     -53.655  29.508 -78.311  1.00 19.99           H  
ATOM     43  O   ASN A   3     -56.226  27.495 -77.787  1.00 19.99           O  
ATOM     44  CG  ASN A   3     -54.205  31.366 -79.045  1.00 19.99           C  
ATOM     45  ND2 ASN A   3     -53.183  32.189 -79.056  1.00 19.99           N  
ATOM     46 HD21 ASN A   3     -53.188  32.880 -79.792  1.00 19.99           H  
ATOM     47 HD22 ASN A   3     -52.506  32.198 -78.306  1.00 19.99           H  
ATOM     48  OD1 ASN A   3     -55.039  31.425 -79.926  1.00 19.99           O  
ATOM     49  N   VAL A   4     -54.921  27.962 -76.070  1.00 20.93           N  
ATOM     50  H   VAL A   4     -55.432  27.316 -75.485  1.00 20.93           H  
ATOM     51  CA  VAL A   4     -53.532  27.476 -76.264  1.00 20.93           C  
ATOM     52  HA  VAL A   4     -53.148  27.831 -77.220  1.00 20.93           H  
ATOM     53  C   VAL A   4     -53.500  25.935 -76.320  1.00 20.93           C  
ATOM     54  CB  VAL A   4     -52.600  28.009 -75.152  1.00 20.93           C  
ATOM     55  HB  VAL A   4     -52.926  27.602 -74.195  1.00 20.93           H  
ATOM     56  O   VAL A   4     -54.146  25.281 -75.511  1.00 20.93           O  
ATOM     57  CG1 VAL A   4     -51.148  27.597 -75.390  1.00 20.93           C  
ATOM     58 HG11 VAL A   4     -50.504  28.055 -74.640  1.00 20.93           H  
ATOM     59 HG12 VAL A   4     -50.827  27.922 -76.380  1.00 20.93           H  
ATOM     60 HG13 VAL A   4     -51.061  26.517 -75.276  1.00 20.93           H  
ATOM     61  CG2 VAL A   4     -52.578  29.537 -75.038  1.00 20.93           C  
ATOM     62 HG21 VAL A   4     -53.588  29.923 -74.896  1.00 20.93           H  
ATOM     63 HG22 VAL A   4     -52.118  29.979 -75.921  1.00 20.93           H  
ATOM     64 HG23 VAL A   4     -51.995  29.828 -74.164  1.00 20.93           H  
ATOM     65  N   THR A   5     -52.725  25.346 -77.240  1.00 22.34           N  
ATOM     66  H   THR A   5     -52.207  25.924 -77.886  1.00 22.34           H  
ATOM     67  CA  THR A   5     -52.727  23.896 -77.560  1.00 22.34           C  
ATOM     68  HA  THR A   5     -53.740  23.509 -77.449  1.00 22.34           H  
ATOM     69  C   THR A   5     -51.823  22.993 -76.707  1.00 22.34           C  
ATOM     70  CB  THR A   5     -52.279  23.694 -79.026  1.00 22.34           C  
ATOM     71  HB  THR A   5     -51.949  22.667 -79.181  1.00 22.34           H  
ATOM     72  O   THR A   5     -51.881  21.778 -76.863  1.00 22.34           O  
ATOM     73  CG2 THR A   5     -53.394  23.973 -80.027  1.00 22.34           C  
ATOM     74 HG21 THR A   5     -53.743  25.000 -79.926  1.00 22.34           H  
ATOM     75 HG22 THR A   5     -53.034  23.809 -81.043  1.00 22.34           H  
ATOM     76 HG23 THR A   5     -54.228  23.296 -79.839  1.00 22.34           H  
ATOM     77  OG1 THR A   5     -51.213  24.572 -79.339  1.00 22.34           O  
ATOM     78  HG1 THR A   5     -50.956  24.392 -80.246  1.00 22.34           H  
ATOM     79  N   PHE A   6     -50.899  23.553 -75.921  1.00 20.17           N  
ATOM     80  H   PHE A   6     -51.010  24.538 -75.728  1.00 20.17           H  
ATOM     81  CA  PHE A   6     -49.534  23.004 -75.833  1.00 20.17           C  
ATOM     82  HA  PHE A   6     -49.248  22.795 -76.864  1.00 20.17           H  
ATOM     83  C   PHE A   6     -49.317  21.650 -75.113  1.00 20.17           C  
ATOM     84  CB  PHE A   6     -48.565  24.089 -75.336  1.00 20.17           C  
ATOM     85  HB2 PHE A   6     -47.785  23.635 -74.725  1.00 20.17           H  
ATOM     86  HB3 PHE A   6     -49.093  24.787 -74.685  1.00 20.17           H  
ATOM     87  O   PHE A   6     -50.101  21.189 -74.295  1.00 20.17           O  
ATOM     88  CG  PHE A   6     -47.892  24.857 -76.460  1.00 20.17           C  
ATOM     89  CD1 PHE A   6     -46.610  24.490 -76.913  1.00 20.17           C  
ATOM     90  HD1 PHE A   6     -46.090  23.658 -76.461  1.00 20.17           H  
ATOM     91  CD2 PHE A   6     -48.550  25.934 -77.075  1.00 20.17           C  
ATOM     92  HD2 PHE A   6     -49.565  26.172 -76.792  1.00 20.17           H  
ATOM     93  CE1 PHE A   6     -45.989  25.220 -77.943  1.00 20.17           C  
ATOM     94  HE1 PHE A   6     -45.003  24.942 -78.284  1.00 20.17           H  
ATOM     95  CE2 PHE A   6     -47.923  26.685 -78.082  1.00 20.17           C  
ATOM     96  HE2 PHE A   6     -48.438  27.516 -78.541  1.00 20.17           H  
ATOM     97  CZ  PHE A   6     -46.638  26.327 -78.516  1.00 20.17           C  
ATOM     98  HZ  PHE A   6     -46.155  26.893 -79.299  1.00 20.17           H  
ATOM     99  N   VAL A   7     -48.157  21.052 -75.437  1.00 22.50           N  
ATOM    100  H   VAL A   7     -47.556  21.622 -76.015  1.00 22.50           H  
ATOM    101  CA  VAL A   7     -47.880  19.600 -75.550  1.00 22.50           C  
ATOM    102  HA  VAL A   7     -48.823  19.072 -75.685  1.00 22.50           H  
ATOM    103  C   VAL A   7     -47.159  18.956 -74.343  1.00 22.50           C  
ATOM    104  CB  VAL A   7     -47.003  19.402 -76.827  1.00 22.50           C  
ATOM    105  HB  VAL A   7     -46.015  19.815 -76.624  1.00 22.50           H  
ATOM    106  O   VAL A   7     -47.002  17.744 -74.303  1.00 22.50           O  
ATOM    107  CG1 VAL A   7     -46.810  17.944 -77.273  1.00 22.50           C  
ATOM    108 HG11 VAL A   7     -46.195  17.396 -76.559  1.00 22.50           H  
ATOM    109 HG12 VAL A   7     -46.298  17.899 -78.235  1.00 22.50           H  
ATOM    110 HG13 VAL A   7     -47.779  17.453 -77.362  1.00 22.50           H  
ATOM    111  CG2 VAL A   7     -47.559  20.154 -78.053  1.00 22.50           C  
ATOM    112 HG21 VAL A   7     -48.590  19.851 -78.234  1.00 22.50           H  
ATOM    113 HG22 VAL A   7     -46.966  19.927 -78.939  1.00 22.50           H  
ATOM    114 HG23 VAL A   7     -47.518  21.234 -77.911  1.00 22.50           H  
ATOM    115  N   SER A   8     -46.598  19.749 -73.422  1.00 20.64           N  
ATOM    116  H   SER A   8     -46.925  20.703 -73.393  1.00 20.64           H  
ATOM    117  CA  SER A   8     -45.252  19.461 -72.870  1.00 20.64           C  
ATOM    118  HA  SER A   8     -44.603  19.402 -73.744  1.00 20.64           H  
ATOM    119  C   SER A   8     -45.043  18.123 -72.114  1.00 20.64           C  
ATOM    120  CB  SER A   8     -44.741  20.653 -72.054  1.00 20.64           C  
ATOM    121  HB2 SER A   8     -43.662  20.735 -72.186  1.00 20.64           H  
ATOM    122  HB3 SER A   8     -45.199  21.575 -72.410  1.00 20.64           H  
ATOM    123  O   SER A   8     -45.931  17.614 -71.440  1.00 20.64           O  
ATOM    124  OG  SER A   8     -45.000  20.490 -70.679  1.00 20.64           O  
ATOM    125  HG  SER A   8     -45.863  20.083 -70.566  1.00 20.64           H  
ATOM    126  N   ASN A   9     -43.804  17.609 -72.191  1.00 21.25           N  
ATOM    127  H   ASN A   9     -43.128  18.195 -72.659  1.00 21.25           H  
ATOM    128  CA  ASN A   9     -43.430  16.184 -72.098  1.00 21.25           C  
ATOM    129  HA  ASN A   9     -44.262  15.577 -72.456  1.00 21.25           H  
ATOM    130  C   ASN A   9     -43.024  15.597 -70.725  1.00 21.25           C  
ATOM    131  CB  ASN A   9     -42.193  16.011 -73.029  1.00 21.25           C  
ATOM    132  HB2 ASN A   9     -41.457  15.363 -72.553  1.00 21.25           H  
ATOM    133  HB3 ASN A   9     -41.698  16.968 -73.196  1.00 21.25           H  
ATOM    134  O   ASN A   9     -42.952  14.373 -70.598  1.00 21.25           O  
ATOM    135  CG  ASN A   9     -42.472  15.368 -74.372  1.00 21.25           C  
ATOM    136  ND2 ASN A   9     -41.558  15.485 -75.306  1.00 21.25           N  
ATOM    137 HD21 ASN A   9     -40.689  15.973 -75.144  1.00 21.25           H  
ATOM    138 HD22 ASN A   9     -41.772  15.015 -76.174  1.00 21.25           H  
ATOM    139  OD1 ASN A   9     -43.477  14.728 -74.600  1.00 21.25           O  
ATOM    140  N   SER A  10     -42.499  16.404 -69.798  1.00 22.35           N  
ATOM    141  H   SER A  10     -42.730  17.388 -69.819  1.00 22.35           H  
ATOM    142  CA  SER A  10     -41.284  15.989 -69.061  1.00 22.35           C  
ATOM    143  HA  SER A  10     -40.585  15.653 -69.827  1.00 22.35           H  
ATOM    144  C   SER A  10     -41.447  14.782 -68.105  1.00 22.35           C  
ATOM    145  CB  SER A  10     -40.597  17.186 -68.394  1.00 22.35           C  
ATOM    146  HB2 SER A  10     -39.663  16.860 -67.936  1.00 22.35           H  
ATOM    147  HB3 SER A  10     -40.372  17.937 -69.151  1.00 22.35           H  
ATOM    148  O   SER A  10     -42.451  14.612 -67.424  1.00 22.35           O  
ATOM    149  OG  SER A  10     -41.423  17.758 -67.409  1.00 22.35           O  
ATOM    150  HG  SER A  10     -41.003  18.532 -67.027  1.00 22.35           H  
ATOM    151  N   HIS A  11     -40.433  13.900 -68.092  1.00 23.11           N  
ATOM    152  H   HIS A  11     -39.644  14.116 -68.685  1.00 23.11           H  
ATOM    153  CA  HIS A  11     -40.547  12.488 -67.670  1.00 23.11           C  
ATOM    154  HA  HIS A  11     -41.587  12.169 -67.741  1.00 23.11           H  
ATOM    155  C   HIS A  11     -40.054  12.122 -66.257  1.00 23.11           C  
ATOM    156  CB  HIS A  11     -39.693  11.643 -68.637  1.00 23.11           C  
ATOM    157  HB2 HIS A  11     -39.621  10.629 -68.245  1.00 23.11           H  
ATOM    158  HB3 HIS A  11     -38.682  12.047 -68.669  1.00 23.11           H  
ATOM    159  O   HIS A  11     -40.309  11.005 -65.802  1.00 23.11           O  
ATOM    160  CG  HIS A  11     -40.198  11.502 -70.046  1.00 23.11           C  
ATOM    161  CD2 HIS A  11     -39.579  10.779 -71.029  1.00 23.11           C  
ATOM    162  HD2 HIS A  11     -38.644  10.246 -70.938  1.00 23.11           H  
ATOM    163  ND1 HIS A  11     -41.379  11.976 -70.575  1.00 23.11           N  
ATOM    164  HD1 HIS A  11     -42.043  12.613 -70.156  1.00 23.11           H  
ATOM    165  CE1 HIS A  11     -41.465  11.546 -71.843  1.00 23.11           C  
ATOM    166  HE1 HIS A  11     -42.271  11.783 -72.522  1.00 23.11           H  
ATOM    167  NE2 HIS A  11     -40.386  10.818 -72.165  1.00 23.11           N  
ATOM    168  N   GLN A  12     -39.209  12.946 -65.628  1.00 23.95           N  
ATOM    169  H   GLN A  12     -39.114  13.889 -65.976  1.00 23.95           H  
ATOM    170  CA  GLN A  12     -38.204  12.460 -64.663  1.00 23.95           C  
ATOM    171  HA  GLN A  12     -37.718  11.588 -65.100  1.00 23.95           H  
ATOM    172  C   GLN A  12     -38.801  11.977 -63.323  1.00 23.95           C  
ATOM    173  CB  GLN A  12     -37.112  13.531 -64.457  1.00 23.95           C  
ATOM    174  HB2 GLN A  12     -36.635  13.372 -63.490  1.00 23.95           H  
ATOM    175  HB3 GLN A  12     -37.570  14.520 -64.445  1.00 23.95           H  
ATOM    176  O   GLN A  12     -38.874  12.723 -62.356  1.00 23.95           O  
ATOM    177  CG  GLN A  12     -35.999  13.468 -65.517  1.00 23.95           C  
ATOM    178  HG2 GLN A  12     -36.430  13.596 -66.510  1.00 23.95           H  
ATOM    179  HG3 GLN A  12     -35.521  12.490 -65.472  1.00 23.95           H  
ATOM    180  CD  GLN A  12     -34.937  14.550 -65.312  1.00 23.95           C  
ATOM    181  NE2 GLN A  12     -33.706  14.325 -65.717  1.00 23.95           N  
ATOM    182 HE21 GLN A  12     -33.441  13.459 -66.162  1.00 23.95           H  
ATOM    183 HE22 GLN A  12     -33.059  15.086 -65.564  1.00 23.95           H  
ATOM    184  OE1 GLN A  12     -35.193  15.625 -64.806  1.00 23.95           O  
ATOM    185  N   ARG A  13     -39.200  10.700 -63.247  1.00 23.72           N  
ATOM    186  H   ARG A  13     -39.267  10.209 -64.127  1.00 23.72           H  
ATOM    187  CA  ARG A  13     -39.798  10.075 -62.049  1.00 23.72           C  
ATOM    188  HA  ARG A  13     -40.540  10.771 -61.658  1.00 23.72           H  
ATOM    189  C   ARG A  13     -38.886   9.801 -60.831  1.00 23.72           C  
ATOM    190  CB  ARG A  13     -40.520   8.768 -62.430  1.00 23.72           C  
ATOM    191  HB2 ARG A  13     -40.623   8.159 -61.532  1.00 23.72           H  
ATOM    192  HB3 ARG A  13     -39.916   8.207 -63.143  1.00 23.72           H  
ATOM    193  O   ARG A  13     -39.329  10.081 -59.724  1.00 23.72           O  
ATOM    194  CG  ARG A  13     -41.929   8.978 -62.999  1.00 23.72           C  
ATOM    195  HG2 ARG A  13     -42.516   9.576 -62.301  1.00 23.72           H  
ATOM    196  HG3 ARG A  13     -41.866   9.501 -63.954  1.00 23.72           H  
ATOM    197  CD  ARG A  13     -42.608   7.614 -63.193  1.00 23.72           C  
ATOM    198  HD2 ARG A  13     -42.015   7.025 -63.892  1.00 23.72           H  
ATOM    199  HD3 ARG A  13     -42.634   7.100 -62.233  1.00 23.72           H  
ATOM    200  NE  ARG A  13     -43.983   7.748 -63.710  1.00 23.72           N  
ATOM    201  HE  ARG A  13     -44.292   8.682 -63.940  1.00 23.72           H  
ATOM    202  NH1 ARG A  13     -44.544   5.517 -63.663  1.00 23.72           N  
ATOM    203 HH11 ARG A  13     -43.632   5.300 -63.287  1.00 23.72           H  
ATOM    204 HH12 ARG A  13     -45.216   4.782 -63.827  1.00 23.72           H  
ATOM    205  NH2 ARG A  13     -46.032   7.012 -64.386  1.00 23.72           N  
ATOM    206 HH21 ARG A  13     -46.686   6.260 -64.547  1.00 23.72           H  
ATOM    207 HH22 ARG A  13     -46.306   7.961 -64.600  1.00 23.72           H  
ATOM    208  CZ  ARG A  13     -44.842   6.763 -63.916  1.00 23.72           C  
ATOM    209  N   PRO A  14     -37.738   9.094 -60.926  1.00 25.23           N  
ATOM    210  CA  PRO A  14     -37.633   7.857 -60.127  1.00 25.23           C  
ATOM    211  HA  PRO A  14     -38.636   7.503 -59.890  1.00 25.23           H  
ATOM    212  C   PRO A  14     -36.865   7.948 -58.798  1.00 25.23           C  
ATOM    213  CB  PRO A  14     -36.960   6.817 -61.042  1.00 25.23           C  
ATOM    214  HB2 PRO A  14     -35.964   6.571 -60.672  1.00 25.23           H  
ATOM    215  HB3 PRO A  14     -37.557   5.908 -61.110  1.00 25.23           H  
ATOM    216  O   PRO A  14     -36.772   6.952 -58.091  1.00 25.23           O  
ATOM    217  CG  PRO A  14     -36.824   7.487 -62.406  1.00 25.23           C  
ATOM    218  HG2 PRO A  14     -35.902   7.199 -62.911  1.00 25.23           H  
ATOM    219  HG3 PRO A  14     -37.689   7.246 -63.023  1.00 25.23           H  
ATOM    220  CD  PRO A  14     -36.837   8.968 -62.062  1.00 25.23           C  
ATOM    221  HD2 PRO A  14     -35.839   9.272 -61.748  1.00 25.23           H  
ATOM    222  HD3 PRO A  14     -37.123   9.558 -62.933  1.00 25.23           H  
ATOM    223  N   ALA A  15     -36.215   9.071 -58.491  1.00 27.37           N  
ATOM    224  H   ALA A  15     -36.418   9.895 -59.038  1.00 27.37           H  
ATOM    225  CA  ALA A  15     -34.943   9.049 -57.752  1.00 27.37           C  
ATOM    226  HA  ALA A  15     -34.315   8.286 -58.212  1.00 27.37           H  
ATOM    227  C   ALA A  15     -34.990   8.688 -56.246  1.00 27.37           C  
ATOM    228  CB  ALA A  15     -34.259  10.404 -57.980  1.00 27.37           C  
ATOM    229  HB1 ALA A  15     -33.267  10.396 -57.529  1.00 27.37           H  
ATOM    230  HB2 ALA A  15     -34.847  11.199 -57.522  1.00 27.37           H  
ATOM    231  HB3 ALA A  15     -34.155  10.599 -59.048  1.00 27.37           H  
ATOM    232  O   ALA A  15     -33.933   8.599 -55.624  1.00 27.37           O  
ATOM    233  N   ALA A  16     -36.166   8.506 -55.638  1.00 27.02           N  
ATOM    234  H   ALA A  16     -36.997   8.466 -56.211  1.00 27.02           H  
ATOM    235  CA  ALA A  16     -36.325   8.540 -54.180  1.00 27.02           C  
ATOM    236  HA  ALA A  16     -35.880   9.465 -53.812  1.00 27.02           H  
ATOM    237  C   ALA A  16     -35.641   7.388 -53.408  1.00 27.02           C  
ATOM    238  CB  ALA A  16     -37.827   8.585 -53.874  1.00 27.02           C  
ATOM    239  HB1 ALA A  16     -38.308   7.671 -54.222  1.00 27.02           H  
ATOM    240  HB2 ALA A  16     -38.285   9.446 -54.362  1.00 27.02           H  
ATOM    241  HB3 ALA A  16     -37.977   8.671 -52.797  1.00 27.02           H  
ATOM    242  O   ALA A  16     -35.128   7.608 -52.310  1.00 27.02           O  
ATOM    243  N   ASP A  17     -35.633   6.170 -53.956  1.00 25.76           N  
ATOM    244  H   ASP A  17     -36.069   6.067 -54.861  1.00 25.76           H  
ATOM    245  CA  ASP A  17     -35.465   4.934 -53.164  1.00 25.76           C  
ATOM    246  HA  ASP A  17     -36.169   4.957 -52.332  1.00 25.76           H  
ATOM    247  C   ASP A  17     -34.083   4.728 -52.527  1.00 25.76           C  
ATOM    248  CB  ASP A  17     -35.769   3.718 -54.066  1.00 25.76           C  
ATOM    249  HB2 ASP A  17     -35.121   2.890 -53.778  1.00 25.76           H  
ATOM    250  HB3 ASP A  17     -35.530   3.959 -55.101  1.00 25.76           H  
ATOM    251  O   ASP A  17     -33.945   4.018 -51.527  1.00 25.76           O  
ATOM    252  CG  ASP A  17     -37.207   3.198 -53.977  1.00 25.76           C  
ATOM    253  OD1 ASP A  17     -37.950   3.646 -53.077  1.00 25.76           O  
ATOM    254  OD2 ASP A  17     -37.529   2.326 -54.811  1.00 25.76           O  
ATOM    255  N   ASN A  18     -33.028   5.298 -53.111  1.00 27.99           N  
ATOM    256  H   ASN A  18     -33.212   5.905 -53.897  1.00 27.99           H  
ATOM    257  CA  ASN A  18     -31.672   4.784 -52.892  1.00 27.99           C  
ATOM    258  HA  ASN A  18     -31.685   3.711 -53.082  1.00 27.99           H  
ATOM    259  C   ASN A  18     -31.153   4.923 -51.453  1.00 27.99           C  
ATOM    260  CB  ASN A  18     -30.711   5.467 -53.884  1.00 27.99           C  
ATOM    261  HB2 ASN A  18     -29.708   5.491 -53.457  1.00 27.99           H  
ATOM    262  HB3 ASN A  18     -31.023   6.496 -54.061  1.00 27.99           H  
ATOM    263  O   ASN A  18     -30.299   4.138 -51.032  1.00 27.99           O  
ATOM    264  CG  ASN A  18     -30.593   4.730 -55.205  1.00 27.99           C  
ATOM    265  ND2 ASN A  18     -30.130   5.396 -56.235  1.00 27.99           N  
ATOM    266 HD21 ASN A  18     -30.074   4.884 -57.104  1.00 27.99           H  
ATOM    267 HD22 ASN A  18     -29.928   6.383 -56.165  1.00 27.99           H  
ATOM    268  OD1 ASN A  18     -30.862   3.547 -55.328  1.00 27.99           O  
ATOM    269  N   LEU A  19     -31.621   5.922 -50.699  1.00 28.77           N  
ATOM    270  H   LEU A  19     -32.375   6.482 -51.070  1.00 28.77           H  
ATOM    271  CA  LEU A  19     -30.919   6.358 -49.491  1.00 28.77           C  
ATOM    272  HA  LEU A  19     -29.872   6.498 -49.762  1.00 28.77           H  
ATOM    273  C   LEU A  19     -30.951   5.318 -48.357  1.00 28.77           C  
ATOM    274  CB  LEU A  19     -31.489   7.708 -49.018  1.00 28.77           C  
ATOM    275  HB2 LEU A  19     -32.301   7.518 -48.316  1.00 28.77           H  
ATOM    276  HB3 LEU A  19     -31.913   8.257 -49.859  1.00 28.77           H  
ATOM    277  O   LEU A  19     -29.971   5.181 -47.623  1.00 28.77           O  
ATOM    278  CG  LEU A  19     -30.405   8.578 -48.351  1.00 28.77           C  
ATOM    279  HG  LEU A  19     -29.676   7.942 -47.848  1.00 28.77           H  
ATOM    280  CD1 LEU A  19     -29.686   9.434 -49.396  1.00 28.77           C  
ATOM    281 HD11 LEU A  19     -30.389  10.116 -49.875  1.00 28.77           H  
ATOM    282 HD12 LEU A  19     -28.897  10.015 -48.918  1.00 28.77           H  
ATOM    283 HD13 LEU A  19     -29.236   8.794 -50.155  1.00 28.77           H  
ATOM    284  CD2 LEU A  19     -31.013   9.504 -47.301  1.00 28.77           C  
ATOM    285 HD21 LEU A  19     -31.755  10.153 -47.765  1.00 28.77           H  
ATOM    286 HD22 LEU A  19     -30.230  10.119 -46.855  1.00 28.77           H  
ATOM    287 HD23 LEU A  19     -31.490   8.913 -46.519  1.00 28.77           H  
ATOM    288  N   GLN A  20     -32.058   4.578 -48.202  1.00 26.68           N  
ATOM    289  H   GLN A  20     -32.804   4.681 -48.875  1.00 26.68           H  
ATOM    290  CA  GLN A  20     -32.247   3.683 -47.051  1.00 26.68           C  
ATOM    291  HA  GLN A  20     -32.134   4.264 -46.136  1.00 26.68           H  
ATOM    292  C   GLN A  20     -31.198   2.566 -46.983  1.00 26.68           C  
ATOM    293  CB  GLN A  20     -33.648   3.051 -47.063  1.00 26.68           C  
ATOM    294  HB2 GLN A  20     -33.598   2.120 -46.498  1.00 26.68           H  
ATOM    295  HB3 GLN A  20     -33.943   2.805 -48.083  1.00 26.68           H  
ATOM    296  O   GLN A  20     -30.716   2.251 -45.891  1.00 26.68           O  
ATOM    297  CG  GLN A  20     -34.726   3.925 -46.400  1.00 26.68           C  
ATOM    298  HG2 GLN A  20     -34.360   4.281 -45.437  1.00 26.68           H  
ATOM    299  HG3 GLN A  20     -34.938   4.787 -47.033  1.00 26.68           H  
ATOM    300  CD  GLN A  20     -36.023   3.151 -46.158  1.00 26.68           C  
ATOM    301  NE2 GLN A  20     -36.965   3.701 -45.425  1.00 26.68           N  
ATOM    302 HE21 GLN A  20     -36.901   4.657 -45.108  1.00 26.68           H  
ATOM    303 HE22 GLN A  20     -37.812   3.155 -45.346  1.00 26.68           H  
ATOM    304  OE1 GLN A  20     -36.207   2.029 -46.590  1.00 26.68           O  
ATOM    305  N   LYS A  21     -30.814   1.987 -48.132  1.00 28.49           N  
ATOM    306  H   LYS A  21     -31.209   2.343 -48.991  1.00 28.49           H  
ATOM    307  CA  LYS A  21     -29.931   0.807 -48.183  1.00 28.49           C  
ATOM    308  HA  LYS A  21     -30.398  -0.007 -47.629  1.00 28.49           H  
ATOM    309  C   LYS A  21     -28.586   1.047 -47.500  1.00 28.49           C  
ATOM    310  CB  LYS A  21     -29.707   0.362 -49.640  1.00 28.49           C  
ATOM    311  HB2 LYS A  21     -28.754  -0.164 -49.704  1.00 28.49           H  
ATOM    312  HB3 LYS A  21     -29.655   1.233 -50.294  1.00 28.49           H  
ATOM    313  O   LYS A  21     -28.093   0.160 -46.800  1.00 28.49           O  
ATOM    314  CG  LYS A  21     -30.801  -0.600 -50.124  1.00 28.49           C  
ATOM    315  HG2 LYS A  21     -30.835  -1.465 -49.462  1.00 28.49           H  
ATOM    316  HG3 LYS A  21     -31.766  -0.095 -50.095  1.00 28.49           H  
ATOM    317  CD  LYS A  21     -30.517  -1.076 -51.557  1.00 28.49           C  
ATOM    318  HD2 LYS A  21     -29.528  -1.534 -51.598  1.00 28.49           H  
ATOM    319  HD3 LYS A  21     -30.538  -0.213 -52.223  1.00 28.49           H  
ATOM    320  CE  LYS A  21     -31.574  -2.096 -51.996  1.00 28.49           C  
ATOM    321  HE2 LYS A  21     -32.559  -1.654 -51.848  1.00 28.49           H  
ATOM    322  HE3 LYS A  21     -31.505  -2.974 -51.353  1.00 28.49           H  
ATOM    323  NZ  LYS A  21     -31.409  -2.483 -53.421  1.00 28.49           N  
ATOM    324  HZ1 LYS A  21     -32.126  -3.141 -53.692  1.00 28.49           H  
ATOM    325  HZ2 LYS A  21     -30.505  -2.902 -53.583  1.00 28.49           H  
ATOM    326  HZ3 LYS A  21     -31.502  -1.671 -54.014  1.00 28.49           H  
ATOM    327  N   LEU A  22     -28.012   2.240 -47.668  1.00 29.43           N  
ATOM    328  H   LEU A  22     -28.518   2.932 -48.201  1.00 29.43           H  
ATOM    329  CA  LEU A  22     -26.645   2.549 -47.238  1.00 29.43           C  
ATOM    330  HA  LEU A  22     -25.966   1.848 -47.724  1.00 29.43           H  
ATOM    331  C   LEU A  22     -26.425   2.371 -45.734  1.00 29.43           C  
ATOM    332  CB  LEU A  22     -26.290   3.982 -47.677  1.00 29.43           C  
ATOM    333  HB2 LEU A  22     -27.198   4.585 -47.706  1.00 29.43           H  
ATOM    334  HB3 LEU A  22     -25.625   4.439 -46.944  1.00 29.43           H  
ATOM    335  O   LEU A  22     -25.393   1.833 -45.336  1.00 29.43           O  
ATOM    336  CG  LEU A  22     -25.593   4.022 -49.047  1.00 29.43           C  
ATOM    337  HG  LEU A  22     -26.091   3.334 -49.729  1.00 29.43           H  
ATOM    338  CD1 LEU A  22     -25.676   5.428 -49.636  1.00 29.43           C  
ATOM    339 HD11 LEU A  22     -25.194   6.145 -48.972  1.00 29.43           H  
ATOM    340 HD12 LEU A  22     -25.180   5.450 -50.606  1.00 29.43           H  
ATOM    341 HD13 LEU A  22     -26.720   5.709 -49.775  1.00 29.43           H  
ATOM    342  CD2 LEU A  22     -24.116   3.634 -48.922  1.00 29.43           C  
ATOM    343 HD21 LEU A  22     -23.595   4.334 -48.269  1.00 29.43           H  
ATOM    344 HD22 LEU A  22     -24.017   2.627 -48.519  1.00 29.43           H  
ATOM    345 HD23 LEU A  22     -23.649   3.658 -49.907  1.00 29.43           H  
ATOM    346  N   LYS A  23     -27.392   2.764 -44.892  1.00 28.94           N  
ATOM    347  H   LYS A  23     -28.244   3.140 -45.283  1.00 28.94           H  
ATOM    348  CA  LYS A  23     -27.239   2.653 -43.430  1.00 28.94           C  
ATOM    349  HA  LYS A  23     -26.345   3.196 -43.126  1.00 28.94           H  
ATOM    350  C   LYS A  23     -27.000   1.210 -42.980  1.00 28.94           C  
ATOM    351  CB  LYS A  23     -28.458   3.237 -42.697  1.00 28.94           C  
ATOM    352  HB2 LYS A  23     -28.477   2.826 -41.688  1.00 28.94           H  
ATOM    353  HB3 LYS A  23     -29.375   2.934 -43.202  1.00 28.94           H  
ATOM    354  O   LYS A  23     -26.189   0.996 -42.085  1.00 28.94           O  
ATOM    355  CG  LYS A  23     -28.398   4.767 -42.580  1.00 28.94           C  
ATOM    356  HG2 LYS A  23     -27.447   5.054 -42.132  1.00 28.94           H  
ATOM    357  HG3 LYS A  23     -28.473   5.213 -43.572  1.00 28.94           H  
ATOM    358  CD  LYS A  23     -29.544   5.278 -41.694  1.00 28.94           C  
ATOM    359  HD2 LYS A  23     -30.494   5.033 -42.169  1.00 28.94           H  
ATOM    360  HD3 LYS A  23     -29.494   4.781 -40.725  1.00 28.94           H  
ATOM    361  CE  LYS A  23     -29.440   6.795 -41.492  1.00 28.94           C  
ATOM    362  HE2 LYS A  23     -28.475   7.019 -41.037  1.00 28.94           H  
ATOM    363  HE3 LYS A  23     -29.466   7.277 -42.469  1.00 28.94           H  
ATOM    364  NZ  LYS A  23     -30.541   7.312 -40.637  1.00 28.94           N  
ATOM    365  HZ1 LYS A  23     -30.456   8.311 -40.515  1.00 28.94           H  
ATOM    366  HZ2 LYS A  23     -30.520   6.879 -39.725  1.00 28.94           H  
ATOM    367  HZ3 LYS A  23     -31.439   7.123 -41.060  1.00 28.94           H  
ATOM    368  N   SER A  24     -27.674   0.244 -43.613  1.00 30.02           N  
ATOM    369  H   SER A  24     -28.282   0.508 -44.375  1.00 30.02           H  
ATOM    370  CA  SER A  24     -27.573  -1.176 -43.245  1.00 30.02           C  
ATOM    371  HA  SER A  24     -27.769  -1.271 -42.177  1.00 30.02           H  
ATOM    372  C   SER A  24     -26.179  -1.759 -43.496  1.00 30.02           C  
ATOM    373  CB  SER A  24     -28.630  -2.003 -43.991  1.00 30.02           C  
ATOM    374  HB2 SER A  24     -28.681  -2.991 -43.533  1.00 30.02           H  
ATOM    375  HB3 SER A  24     -29.606  -1.529 -43.890  1.00 30.02           H  
ATOM    376  O   SER A  24     -25.687  -2.560 -42.703  1.00 30.02           O  
ATOM    377  OG  SER A  24     -28.317  -2.166 -45.365  1.00 30.02           O  
ATOM    378  HG  SER A  24     -28.308  -1.320 -45.818  1.00 30.02           H  
ATOM    379  N   LEU A  25     -25.514  -1.322 -44.573  1.00 31.81           N  
ATOM    380  H   LEU A  25     -25.961  -0.639 -45.169  1.00 31.81           H  
ATOM    381  CA  LEU A  25     -24.211  -1.851 -44.974  1.00 31.81           C  
ATOM    382  HA  LEU A  25     -24.275  -2.937 -45.031  1.00 31.81           H  
ATOM    383  C   LEU A  25     -23.133  -1.538 -43.937  1.00 31.81           C  
ATOM    384  CB  LEU A  25     -23.829  -1.283 -46.354  1.00 31.81           C  
ATOM    385  HB2 LEU A  25     -22.744  -1.291 -46.460  1.00 31.81           H  
ATOM    386  HB3 LEU A  25     -24.151  -0.243 -46.412  1.00 31.81           H  
ATOM    387  O   LEU A  25     -22.344  -2.416 -43.596  1.00 31.81           O  
ATOM    388  CG  LEU A  25     -24.433  -2.082 -47.520  1.00 31.81           C  
ATOM    389  HG  LEU A  25     -25.471  -2.329 -47.298  1.00 31.81           H  
ATOM    390  CD1 LEU A  25     -24.402  -1.247 -48.800  1.00 31.81           C  
ATOM    391 HD11 LEU A  25     -23.375  -0.978 -49.047  1.00 31.81           H  
ATOM    392 HD12 LEU A  25     -24.990  -0.340 -48.662  1.00 31.81           H  
ATOM    393 HD13 LEU A  25     -24.830  -1.820 -49.623  1.00 31.81           H  
ATOM    394  CD2 LEU A  25     -23.645  -3.371 -47.770  1.00 31.81           C  
ATOM    395 HD21 LEU A  25     -23.668  -4.008 -46.886  1.00 31.81           H  
ATOM    396 HD22 LEU A  25     -24.090  -3.920 -48.600  1.00 31.81           H  
ATOM    397 HD23 LEU A  25     -22.608  -3.140 -48.014  1.00 31.81           H  
ATOM    398  N   LEU A  26     -23.130  -0.315 -43.396  1.00 31.00           N  
ATOM    399  H   LEU A  26     -23.836   0.342 -43.698  1.00 31.00           H  
ATOM    400  CA  LEU A  26     -22.105   0.121 -42.443  1.00 31.00           C  
ATOM    401  HA  LEU A  26     -21.126   0.004 -42.907  1.00 31.00           H  
ATOM    402  C   LEU A  26     -22.074  -0.737 -41.176  1.00 31.00           C  
ATOM    403  CB  LEU A  26     -22.339   1.595 -42.071  1.00 31.00           C  
ATOM    404  HB2 LEU A  26     -21.820   1.812 -41.138  1.00 31.00           H  
ATOM    405  HB3 LEU A  26     -23.404   1.746 -41.896  1.00 31.00           H  
ATOM    406  O   LEU A  26     -20.998  -0.974 -40.624  1.00 31.00           O  
ATOM    407  CG  LEU A  26     -21.844   2.591 -43.132  1.00 31.00           C  
ATOM    408  HG  LEU A  26     -22.236   2.313 -44.110  1.00 31.00           H  
ATOM    409  CD1 LEU A  26     -22.351   3.991 -42.784  1.00 31.00           C  
ATOM    410 HD11 LEU A  26     -22.014   4.700 -43.541  1.00 31.00           H  
ATOM    411 HD12 LEU A  26     -21.972   4.298 -41.810  1.00 31.00           H  
ATOM    412 HD13 LEU A  26     -23.441   3.991 -42.769  1.00 31.00           H  
ATOM    413  CD2 LEU A  26     -20.314   2.644 -43.194  1.00 31.00           C  
ATOM    414 HD21 LEU A  26     -20.003   3.402 -43.913  1.00 31.00           H  
ATOM    415 HD22 LEU A  26     -19.902   2.890 -42.215  1.00 31.00           H  
ATOM    416 HD23 LEU A  26     -19.912   1.685 -43.523  1.00 31.00           H  
ATOM    417  N   THR A  27     -23.232  -1.216 -40.711  1.00 30.94           N  
ATOM    418  H   THR A  27     -24.089  -1.029 -41.211  1.00 30.94           H  
ATOM    419  CA  THR A  27     -23.288  -2.068 -39.518  1.00 30.94           C  
ATOM    420  HA  THR A  27     -22.754  -1.564 -38.713  1.00 30.94           H  
ATOM    421  C   THR A  27     -22.578  -3.397 -39.764  1.00 30.94           C  
ATOM    422  CB  THR A  27     -24.734  -2.337 -39.063  1.00 30.94           C  
ATOM    423  HB  THR A  27     -25.097  -3.258 -39.518  1.00 30.94           H  
ATOM    424  O   THR A  27     -21.817  -3.849 -38.909  1.00 30.94           O  
ATOM    425  CG2 THR A  27     -24.806  -2.455 -37.542  1.00 30.94           C  
ATOM    426 HG21 THR A  27     -24.473  -1.530 -37.070  1.00 30.94           H  
ATOM    427 HG22 THR A  27     -25.834  -2.663 -37.246  1.00 30.94           H  
ATOM    428 HG23 THR A  27     -24.176  -3.279 -37.209  1.00 30.94           H  
ATOM    429  OG1 THR A  27     -25.607  -1.293 -39.433  1.00 30.94           O  
ATOM    430  HG1 THR A  27     -25.298  -0.480 -39.027  1.00 30.94           H  
ATOM    431  N   ASN A  28     -22.769  -3.983 -40.951  1.00 31.36           N  
ATOM    432  H   ASN A  28     -23.362  -3.525 -41.629  1.00 31.36           H  
ATOM    433  CA  ASN A  28     -22.155  -5.257 -41.321  1.00 31.36           C  
ATOM    434  HA  ASN A  28     -22.316  -5.972 -40.514  1.00 31.36           H  
ATOM    435  C   ASN A  28     -20.637  -5.155 -41.467  1.00 31.36           C  
ATOM    436  CB  ASN A  28     -22.796  -5.791 -42.617  1.00 31.36           C  
ATOM    437  HB2 ASN A  28     -22.042  -6.325 -43.196  1.00 31.36           H  
ATOM    438  HB3 ASN A  28     -23.163  -4.968 -43.230  1.00 31.36           H  
ATOM    439  O   ASN A  28     -19.926  -6.055 -41.024  1.00 31.36           O  
ATOM    440  CG  ASN A  28     -23.920  -6.779 -42.368  1.00 31.36           C  
ATOM    441  ND2 ASN A  28     -24.663  -7.128 -43.390  1.00 31.36           N  
ATOM    442 HD21 ASN A  28     -24.486  -6.753 -44.311  1.00 31.36           H  
ATOM    443 HD22 ASN A  28     -25.387  -7.803 -43.192  1.00 31.36           H  
ATOM    444  OD1 ASN A  28     -24.147  -7.265 -41.276  1.00 31.36           O  
ATOM    445  N   THR A  29     -20.110  -4.065 -42.033  1.00 34.75           N  
ATOM    446  H   THR A  29     -20.713  -3.386 -42.475  1.00 34.75           H  
ATOM    447  CA  THR A  29     -18.656  -3.962 -42.246  1.00 34.75           C  
ATOM    448  HA  THR A  29     -18.336  -4.845 -42.801  1.00 34.75           H  
ATOM    449  C   THR A  29     -17.884  -3.951 -40.928  1.00 34.75           C  
ATOM    450  CB  THR A  29     -18.272  -2.726 -43.067  1.00 34.75           C  
ATOM    451  HB  THR A  29     -18.245  -1.847 -42.422  1.00 34.75           H  
ATOM    452  O   THR A  29     -16.806  -4.538 -40.845  1.00 34.75           O  
ATOM    453  CG2 THR A  29     -16.915  -2.910 -43.744  1.00 34.75           C  
ATOM    454 HG21 THR A  29     -16.139  -3.059 -42.994  1.00 34.75           H  
ATOM    455 HG22 THR A  29     -16.665  -2.021 -44.324  1.00 34.75           H  
ATOM    456 HG23 THR A  29     -16.939  -3.777 -44.405  1.00 34.75           H  
ATOM    457  OG1 THR A  29     -19.205  -2.497 -44.095  1.00 34.75           O  
ATOM    458  HG1 THR A  29     -18.781  -1.948 -44.758  1.00 34.75           H  
ATOM    459  N   ARG A  30     -18.454  -3.357 -39.867  1.00 32.28           N  
ATOM    460  H   ARG A  30     -19.359  -2.925 -39.991  1.00 32.28           H  
ATOM    461  CA  ARG A  30     -17.859  -3.416 -38.522  1.00 32.28           C  
ATOM    462  HA  ARG A  30     -16.826  -3.073 -38.580  1.00 32.28           H  
ATOM    463  C   ARG A  30     -17.747  -4.839 -37.972  1.00 32.28           C  
ATOM    464  CB  ARG A  30     -18.638  -2.534 -37.530  1.00 32.28           C  
ATOM    465  HB2 ARG A  30     -18.659  -3.027 -36.558  1.00 32.28           H  
ATOM    466  HB3 ARG A  30     -19.669  -2.412 -37.862  1.00 32.28           H  
ATOM    467  O   ARG A  30     -16.879  -5.064 -37.141  1.00 32.28           O  
ATOM    468  CG  ARG A  30     -17.980  -1.162 -37.342  1.00 32.28           C  
ATOM    469  HG2 ARG A  30     -16.935  -1.299 -37.067  1.00 32.28           H  
ATOM    470  HG3 ARG A  30     -18.037  -0.599 -38.274  1.00 32.28           H  
ATOM    471  CD  ARG A  30     -18.696  -0.397 -36.224  1.00 32.28           C  
ATOM    472  HD2 ARG A  30     -18.680  -1.005 -35.319  1.00 32.28           H  
ATOM    473  HD3 ARG A  30     -19.732  -0.237 -36.523  1.00 32.28           H  
ATOM    474  NE  ARG A  30     -18.050   0.899 -35.945  1.00 32.28           N  
ATOM    475  HE  ARG A  30     -17.167   1.072 -36.405  1.00 32.28           H  
ATOM    476  NH1 ARG A  30     -19.603   1.683 -34.446  1.00 32.28           N  
ATOM    477 HH11 ARG A  30     -19.901   2.383 -33.782  1.00 32.28           H  
ATOM    478 HH12 ARG A  30     -20.108   0.813 -34.536  1.00 32.28           H  
ATOM    479  NH2 ARG A  30     -17.821   2.932 -34.941  1.00 32.28           N  
ATOM    480 HH21 ARG A  30     -18.140   3.626 -34.280  1.00 32.28           H  
ATOM    481 HH22 ARG A  30     -16.938   3.067 -35.412  1.00 32.28           H  
ATOM    482  CZ  ARG A  30     -18.493   1.829 -35.116  1.00 32.28           C  
ATOM    483  N   GLN A  31     -18.590  -5.783 -38.404  1.00 31.16           N  
ATOM    484  H   GLN A  31     -19.263  -5.556 -39.122  1.00 31.16           H  
ATOM    485  CA  GLN A  31     -18.482  -7.173 -37.950  1.00 31.16           C  
ATOM    486  HA  GLN A  31     -18.361  -7.195 -36.867  1.00 31.16           H  
ATOM    487  C   GLN A  31     -17.281  -7.888 -38.561  1.00 31.16           C  
ATOM    488  CB  GLN A  31     -19.717  -7.999 -38.332  1.00 31.16           C  
ATOM    489  HB2 GLN A  31     -19.881  -7.944 -39.408  1.00 31.16           H  
ATOM    490  HB3 GLN A  31     -19.501  -9.041 -38.094  1.00 31.16           H  
ATOM    491  O   GLN A  31     -16.603  -8.648 -37.874  1.00 31.16           O  
ATOM    492  CG  GLN A  31     -21.008  -7.631 -37.602  1.00 31.16           C  
ATOM    493  HG2 GLN A  31     -20.836  -7.669 -36.526  1.00 31.16           H  
ATOM    494  HG3 GLN A  31     -21.313  -6.620 -37.874  1.00 31.16           H  
ATOM    495  CD  GLN A  31     -22.134  -8.600 -37.962  1.00 31.16           C  
ATOM    496  NE2 GLN A  31     -23.190  -8.657 -37.183  1.00 31.16           N  
ATOM    497 HE21 GLN A  31     -23.284  -8.048 -36.383  1.00 31.16           H  
ATOM    498 HE22 GLN A  31     -23.920  -9.279 -37.498  1.00 31.16           H  
ATOM    499  OE1 GLN A  31     -22.085  -9.342 -38.928  1.00 31.16           O  
ATOM    500  N   GLN A  32     -17.087  -7.734 -39.875  1.00 33.58           N  
ATOM    501  H   GLN A  32     -17.686  -7.097 -40.380  1.00 33.58           H  
ATOM    502  CA  GLN A  32     -16.238  -8.651 -40.635  1.00 33.58           C  
ATOM    503  HA  GLN A  32     -16.270  -9.611 -40.120  1.00 33.58           H  
ATOM    504  C   GLN A  32     -14.764  -8.274 -40.659  1.00 33.58           C  
ATOM    505  CB  GLN A  32     -16.781  -8.865 -42.050  1.00 33.58           C  
ATOM    506  HB2 GLN A  32     -17.698  -8.295 -42.200  1.00 33.58           H  
ATOM    507  HB3 GLN A  32     -16.047  -8.523 -42.780  1.00 33.58           H  
ATOM    508  O   GLN A  32     -13.945  -9.145 -40.947  1.00 33.58           O  
ATOM    509  CG  GLN A  32     -17.077 -10.353 -42.279  1.00 33.58           C  
ATOM    510  HG2 GLN A  32     -16.192 -10.940 -42.032  1.00 33.58           H  
ATOM    511  HG3 GLN A  32     -17.895 -10.662 -41.629  1.00 33.58           H  
ATOM    512  CD  GLN A  32     -17.452 -10.659 -43.722  1.00 33.58           C  
ATOM    513  NE2 GLN A  32     -17.772 -11.895 -44.035  1.00 33.58           N  
ATOM    514 HE21 GLN A  32     -18.000 -12.047 -45.007  1.00 33.58           H  
ATOM    515 HE22 GLN A  32     -17.770 -12.629 -43.342  1.00 33.58           H  
ATOM    516  OE1 GLN A  32     -17.464  -9.814 -44.599  1.00 33.58           O  
ATOM    517  N   ILE A  33     -14.398  -7.062 -40.230  1.00 36.07           N  
ATOM    518  H   ILE A  33     -15.117  -6.383 -40.023  1.00 36.07           H  
ATOM    519  CA  ILE A  33     -13.066  -6.861 -39.650  1.00 36.07           C  
ATOM    520  HA  ILE A  33     -12.348  -7.400 -40.268  1.00 36.07           H  
ATOM    521  C   ILE A  33     -13.061  -7.542 -38.270  1.00 36.07           C  
ATOM    522  CB  ILE A  33     -12.598  -5.386 -39.622  1.00 36.07           C  
ATOM    523  HB  ILE A  33     -13.126  -4.866 -38.823  1.00 36.07           H  
ATOM    524  O   ILE A  33     -12.830  -6.926 -37.237  1.00 36.07           O  
ATOM    525  CG1 ILE A  33     -12.899  -4.652 -40.949  1.00 36.07           C  
ATOM    526 HG12 ILE A  33     -13.968  -4.704 -41.155  1.00 36.07           H  
ATOM    527 HG13 ILE A  33     -12.372  -5.143 -41.768  1.00 36.07           H  
ATOM    528  CG2 ILE A  33     -11.080  -5.350 -39.336  1.00 36.07           C  
ATOM    529 HG21 ILE A  33     -10.526  -5.792 -40.165  1.00 36.07           H  
ATOM    530 HG22 ILE A  33     -10.744  -4.324 -39.184  1.00 36.07           H  
ATOM    531 HG23 ILE A  33     -10.843  -5.898 -38.423  1.00 36.07           H  
ATOM    532  CD1 ILE A  33     -12.526  -3.163 -40.932  1.00 36.07           C  
ATOM    533 HD11 ILE A  33     -11.444  -3.038 -40.911  1.00 36.07           H  
ATOM    534 HD12 ILE A  33     -12.970  -2.678 -40.063  1.00 36.07           H  
ATOM    535 HD13 ILE A  33     -12.909  -2.689 -41.836  1.00 36.07           H  
ATOM    536  N   LYS A  34     -13.298  -8.857 -38.255  1.00 36.22           N  
ATOM    537  H   LYS A  34     -13.540  -9.265 -39.147  1.00 36.22           H  
ATOM    538  CA  LYS A  34     -12.569  -9.725 -37.355  1.00 36.22           C  
ATOM    539  HA  LYS A  34     -12.644  -9.380 -36.324  1.00 36.22           H  
ATOM    540  C   LYS A  34     -11.126  -9.571 -37.811  1.00 36.22           C  
ATOM    541  CB  LYS A  34     -13.054 -11.182 -37.466  1.00 36.22           C  
ATOM    542  HB2 LYS A  34     -12.331 -11.814 -36.951  1.00 36.22           H  
ATOM    543  HB3 LYS A  34     -13.083 -11.480 -38.514  1.00 36.22           H  
ATOM    544  O   LYS A  34     -10.669 -10.306 -38.687  1.00 36.22           O  
ATOM    545  CG  LYS A  34     -14.433 -11.409 -36.831  1.00 36.22           C  
ATOM    546  HG2 LYS A  34     -15.183 -10.839 -37.378  1.00 36.22           H  
ATOM    547  HG3 LYS A  34     -14.410 -11.069 -35.796  1.00 36.22           H  
ATOM    548  CD  LYS A  34     -14.799 -12.899 -36.869  1.00 36.22           C  
ATOM    549  HD2 LYS A  34     -14.848 -13.229 -37.907  1.00 36.22           H  
ATOM    550  HD3 LYS A  34     -14.025 -13.464 -36.349  1.00 36.22           H  
ATOM    551  CE  LYS A  34     -16.149 -13.123 -36.182  1.00 36.22           C  
ATOM    552  HE2 LYS A  34     -16.089 -12.712 -35.174  1.00 36.22           H  
ATOM    553  HE3 LYS A  34     -16.912 -12.563 -36.723  1.00 36.22           H  
ATOM    554  NZ  LYS A  34     -16.496 -14.564 -36.125  1.00 36.22           N  
ATOM    555  HZ1 LYS A  34     -15.789 -15.064 -35.605  1.00 36.22           H  
ATOM    556  HZ2 LYS A  34     -17.382 -14.693 -35.657  1.00 36.22           H  
ATOM    557  HZ3 LYS A  34     -16.552 -14.952 -37.056  1.00 36.22           H  
ATOM    558  N   SER A  35     -10.411  -8.593 -37.249  1.00 44.66           N  
ATOM    559  H   SER A  35     -10.873  -8.001 -36.574  1.00 44.66           H  
ATOM    560  CA  SER A  35      -8.986  -8.816 -37.033  1.00 44.66           C  
ATOM    561  HA  SER A  35      -8.452  -8.762 -37.982  1.00 44.66           H  
ATOM    562  C   SER A  35      -8.900 -10.233 -36.476  1.00 44.66           C  
ATOM    563  CB  SER A  35      -8.394  -7.790 -36.055  1.00 44.66           C  
ATOM    564  HB2 SER A  35      -8.277  -6.835 -36.567  1.00 44.66           H  
ATOM    565  HB3 SER A  35      -7.413  -8.132 -35.725  1.00 44.66           H  
ATOM    566  O   SER A  35      -9.709 -10.601 -35.621  1.00 44.66           O  
ATOM    567  OG  SER A  35      -9.235  -7.603 -34.933  1.00 44.66           O  
ATOM    568  HG  SER A  35      -8.713  -7.298 -34.187  1.00 44.66           H  
ATOM    569  N   GLN A  36      -8.070 -11.085 -37.073  1.00 47.77           N  
ATOM    570  H   GLN A  36      -7.457 -10.762 -37.808  1.00 47.77           H  
ATOM    571  CA  GLN A  36      -7.888 -12.432 -36.550  1.00 47.77           C  
ATOM    572  HA  GLN A  36      -8.852 -12.933 -36.454  1.00 47.77           H  
ATOM    573  C   GLN A  36      -7.297 -12.271 -35.152  1.00 47.77           C  
ATOM    574  CB  GLN A  36      -6.971 -13.259 -37.467  1.00 47.77           C  
ATOM    575  HB2 GLN A  36      -6.524 -14.061 -36.880  1.00 47.77           H  
ATOM    576  HB3 GLN A  36      -6.166 -12.629 -37.844  1.00 47.77           H  
ATOM    577  O   GLN A  36      -6.083 -12.187 -35.006  1.00 47.77           O  
ATOM    578  CG  GLN A  36      -7.720 -13.914 -38.635  1.00 47.77           C  
ATOM    579  HG2 GLN A  36      -8.492 -14.572 -38.236  1.00 47.77           H  
ATOM    580  HG3 GLN A  36      -8.201 -13.142 -39.236  1.00 47.77           H  
ATOM    581  CD  GLN A  36      -6.795 -14.729 -39.539  1.00 47.77           C  
ATOM    582  NE2 GLN A  36      -7.331 -15.585 -40.381  1.00 47.77           N  
ATOM    583 HE21 GLN A  36      -6.672 -16.073 -40.971  1.00 47.77           H  
ATOM    584 HE22 GLN A  36      -8.333 -15.691 -40.444  1.00 47.77           H  
ATOM    585  OE1 GLN A  36      -5.583 -14.617 -39.535  1.00 47.77           O  
ATOM    586  N   THR A  37      -8.154 -12.148 -34.138  1.00 58.08           N  
ATOM    587  H   THR A  37      -9.140 -12.031 -34.321  1.00 58.08           H  
ATOM    588  CA  THR A  37      -7.747 -12.173 -32.750  1.00 58.08           C  
ATOM    589  HA  THR A  37      -6.974 -11.420 -32.595  1.00 58.08           H  
ATOM    590  C   THR A  37      -7.122 -13.534 -32.542  1.00 58.08           C  
ATOM    591  CB  THR A  37      -8.912 -11.920 -31.768  1.00 58.08           C  
ATOM    592  HB  THR A  37      -8.867 -12.649 -30.959  1.00 58.08           H  
ATOM    593  O   THR A  37      -7.790 -14.567 -32.654  1.00 58.08           O  
ATOM    594  CG2 THR A  37      -8.765 -10.528 -31.181  1.00 58.08           C  
ATOM    595 HG21 THR A  37      -8.939  -9.772 -31.947  1.00 58.08           H  
ATOM    596 HG22 THR A  37      -9.460 -10.389 -30.353  1.00 58.08           H  
ATOM    597 HG23 THR A  37      -7.745 -10.428 -30.809  1.00 58.08           H  
ATOM    598  OG1 THR A  37     -10.203 -11.948 -32.341  1.00 58.08           O  
ATOM    599  HG1 THR A  37     -10.778 -11.888 -31.574  1.00 58.08           H  
ATOM    600  N   GLN A  38      -5.803 -13.551 -32.353  1.00 69.40           N  
ATOM    601  H   GLN A  38      -5.283 -12.685 -32.331  1.00 69.40           H  
ATOM    602  CA  GLN A  38      -5.106 -14.783 -32.046  1.00 69.40           C  
ATOM    603  HA  GLN A  38      -5.452 -15.565 -32.722  1.00 69.40           H  
ATOM    604  C   GLN A  38      -5.508 -15.178 -30.633  1.00 69.40           C  
ATOM    605  CB  GLN A  38      -3.590 -14.643 -32.228  1.00 69.40           C  
ATOM    606  HB2 GLN A  38      -3.103 -15.461 -31.697  1.00 69.40           H  
ATOM    607  HB3 GLN A  38      -3.240 -13.702 -31.805  1.00 69.40           H  
ATOM    608  O   GLN A  38      -5.115 -14.554 -29.650  1.00 69.40           O  
ATOM    609  CG  GLN A  38      -3.211 -14.733 -33.713  1.00 69.40           C  
ATOM    610  HG2 GLN A  38      -3.592 -13.854 -34.232  1.00 69.40           H  
ATOM    611  HG3 GLN A  38      -3.666 -15.618 -34.157  1.00 69.40           H  
ATOM    612  CD  GLN A  38      -1.703 -14.836 -33.909  1.00 69.40           C  
ATOM    613  NE2 GLN A  38      -1.091 -13.899 -34.591  1.00 69.40           N  
ATOM    614 HE21 GLN A  38      -1.582 -13.023 -34.697  1.00 69.40           H  
ATOM    615 HE22 GLN A  38      -0.091 -13.877 -34.450  1.00 69.40           H  
ATOM    616  OE1 GLN A  38      -1.053 -15.788 -33.502  1.00 69.40           O  
ATOM    617  N   GLN A  39      -6.354 -16.201 -30.555  1.00 77.77           N  
ATOM    618  H   GLN A  39      -6.737 -16.574 -31.412  1.00 77.77           H  
ATOM    619  CA  GLN A  39      -6.747 -16.805 -29.299  1.00 77.77           C  
ATOM    620  HA  GLN A  39      -6.587 -16.071 -28.509  1.00 77.77           H  
ATOM    621  C   GLN A  39      -5.872 -18.017 -29.016  1.00 77.77           C  
ATOM    622  CB  GLN A  39      -8.237 -17.147 -29.289  1.00 77.77           C  
ATOM    623  HB2 GLN A  39      -8.427 -17.970 -29.978  1.00 77.77           H  
ATOM    624  HB3 GLN A  39      -8.805 -16.276 -29.614  1.00 77.77           H  
ATOM    625  O   GLN A  39      -5.597 -18.862 -29.873  1.00 77.77           O  
ATOM    626  CG  GLN A  39      -8.690 -17.528 -27.872  1.00 77.77           C  
ATOM    627  HG2 GLN A  39      -8.149 -18.410 -27.528  1.00 77.77           H  
ATOM    628  HG3 GLN A  39      -8.475 -16.700 -27.197  1.00 77.77           H  
ATOM    629  CD  GLN A  39     -10.175 -17.852 -27.807  1.00 77.77           C  
ATOM    630  NE2 GLN A  39     -10.842 -17.544 -26.721  1.00 77.77           N  
ATOM    631 HE21 GLN A  39     -11.843 -17.661 -26.781  1.00 77.77           H  
ATOM    632 HE22 GLN A  39     -10.424 -16.923 -26.043  1.00 77.77           H  
ATOM    633  OE1 GLN A  39     -10.767 -18.409 -28.715  1.00 77.77           O  
ATOM    634  N   VAL A  40      -5.464 -18.108 -27.764  1.00 77.60           N  
ATOM    635  H   VAL A  40      -5.700 -17.343 -27.147  1.00 77.60           H  
ATOM    636  CA  VAL A  40      -4.502 -19.071 -27.279  1.00 77.60           C  
ATOM    637  HA  VAL A  40      -4.308 -19.826 -28.040  1.00 77.60           H  
ATOM    638  C   VAL A  40      -5.054 -19.733 -26.052  1.00 77.60           C  
ATOM    639  CB  VAL A  40      -3.225 -18.329 -26.878  1.00 77.60           C  
ATOM    640  HB  VAL A  40      -3.509 -17.537 -26.186  1.00 77.60           H  
ATOM    641  O   VAL A  40      -5.313 -19.042 -25.084  1.00 77.60           O  
ATOM    642  CG1 VAL A  40      -2.351 -19.290 -26.040  1.00 77.60           C  
ATOM    643 HG11 VAL A  40      -2.725 -19.302 -25.016  1.00 77.60           H  
ATOM    644 HG12 VAL A  40      -1.325 -18.936 -25.930  1.00 77.60           H  
ATOM    645 HG13 VAL A  40      -2.393 -20.315 -26.409  1.00 77.60           H  
ATOM    646  CG2 VAL A  40      -2.674 -17.572 -28.097  1.00 77.60           C  
ATOM    647 HG21 VAL A  40      -1.767 -17.031 -27.830  1.00 77.60           H  
ATOM    648 HG22 VAL A  40      -2.563 -18.204 -28.978  1.00 77.60           H  
ATOM    649 HG23 VAL A  40      -3.368 -16.779 -28.372  1.00 77.60           H  
ATOM    650  N   THR A  41      -5.108 -21.060 -26.015  1.00 86.64           N  
ATOM    651  H   THR A  41      -4.898 -21.586 -26.851  1.00 86.64           H  
ATOM    652  CA  THR A  41      -5.443 -21.776 -24.782  1.00 86.64           C  
ATOM    653  HA  THR A  41      -5.656 -21.058 -23.990  1.00 86.64           H  
ATOM    654  C   THR A  41      -4.271 -22.626 -24.308  1.00 86.64           C  
ATOM    655  CB  THR A  41      -6.722 -22.598 -24.948  1.00 86.64           C  
ATOM    656  HB  THR A  41      -6.552 -23.382 -25.685  1.00 86.64           H  
ATOM    657  O   THR A  41      -3.818 -23.535 -25.004  1.00 86.64           O  
ATOM    658  CG2 THR A  41      -7.166 -23.237 -23.634  1.00 86.64           C  
ATOM    659 HG21 THR A  41      -7.243 -22.477 -22.857  1.00 86.64           H  
ATOM    660 HG22 THR A  41      -8.137 -23.714 -23.770  1.00 86.64           H  
ATOM    661 HG23 THR A  41      -6.436 -23.984 -23.322  1.00 86.64           H  
ATOM    662  OG1 THR A  41      -7.791 -21.796 -25.387  1.00 86.64           O  
ATOM    663  HG1 THR A  41      -8.033 -21.183 -24.689  1.00 86.64           H  
ATOM    664  N   ILE A  42      -3.821 -22.365 -23.084  1.00 87.58           N  
ATOM    665  H   ILE A  42      -4.244 -21.592 -22.589  1.00 87.58           H  
ATOM    666  CA  ILE A  42      -2.875 -23.185 -22.329  1.00 87.58           C  
ATOM    667  HA  ILE A  42      -2.392 -23.903 -22.992  1.00 87.58           H  
ATOM    668  C   ILE A  42      -3.685 -23.939 -21.280  1.00 87.58           C  
ATOM    669  CB  ILE A  42      -1.784 -22.307 -21.684  1.00 87.58           C  
ATOM    670  HB  ILE A  42      -2.271 -21.585 -21.028  1.00 87.58           H  
ATOM    671  O   ILE A  42      -4.298 -23.332 -20.402  1.00 87.58           O  
ATOM    672  CG1 ILE A  42      -0.976 -21.536 -22.754  1.00 87.58           C  
ATOM    673 HG12 ILE A  42      -1.627 -21.189 -23.556  1.00 87.58           H  
ATOM    674 HG13 ILE A  42      -0.237 -22.200 -23.202  1.00 87.58           H  
ATOM    675  CG2 ILE A  42      -0.835 -23.183 -20.837  1.00 87.58           C  
ATOM    676 HG21 ILE A  42      -0.327 -23.914 -21.466  1.00 87.58           H  
ATOM    677 HG22 ILE A  42      -1.385 -23.704 -20.053  1.00 87.58           H  
ATOM    678 HG23 ILE A  42      -0.093 -22.557 -20.341  1.00 87.58           H  
ATOM    679  CD1 ILE A  42      -0.280 -20.292 -22.191  1.00 87.58           C  
ATOM    680 HD11 ILE A  42       0.309 -20.530 -21.305  1.00 87.58           H  
ATOM    681 HD12 ILE A  42       0.371 -19.863 -22.953  1.00 87.58           H  
ATOM    682 HD13 ILE A  42      -1.030 -19.551 -21.916  1.00 87.58           H  
ATOM    683  N   LYS A  43      -3.704 -25.269 -21.368  1.00 92.47           N  
ATOM    684  H   LYS A  43      -3.125 -25.718 -22.064  1.00 92.47           H  
ATOM    685  CA  LYS A  43      -4.406 -26.112 -20.394  1.00 92.47           C  
ATOM    686  HA  LYS A  43      -5.123 -25.498 -19.849  1.00 92.47           H  
ATOM    687  C   LYS A  43      -3.444 -26.651 -19.349  1.00 92.47           C  
ATOM    688  CB  LYS A  43      -5.185 -27.230 -21.099  1.00 92.47           C  
ATOM    689  HB2 LYS A  43      -4.499 -27.838 -21.689  1.00 92.47           H  
ATOM    690  HB3 LYS A  43      -5.650 -27.862 -20.343  1.00 92.47           H  
ATOM    691  O   LYS A  43      -2.259 -26.787 -19.624  1.00 92.47           O  
ATOM    692  CG  LYS A  43      -6.278 -26.648 -22.006  1.00 92.47           C  
ATOM    693  HG2 LYS A  43      -5.810 -26.181 -22.873  1.00 92.47           H  
ATOM    694  HG3 LYS A  43      -6.832 -25.890 -21.452  1.00 92.47           H  
ATOM    695  CD  LYS A  43      -7.263 -27.718 -22.487  1.00 92.47           C  
ATOM    696  HD2 LYS A  43      -7.712 -28.200 -21.619  1.00 92.47           H  
ATOM    697  HD3 LYS A  43      -6.734 -28.459 -23.088  1.00 92.47           H  
ATOM    698  CE  LYS A  43      -8.352 -27.038 -23.326  1.00 92.47           C  
ATOM    699  HE2 LYS A  43      -7.890 -26.597 -24.210  1.00 92.47           H  
ATOM    700  HE3 LYS A  43      -8.771 -26.220 -22.740  1.00 92.47           H  
ATOM    701  NZ  LYS A  43      -9.435 -27.974 -23.718  1.00 92.47           N  
ATOM    702  HZ1 LYS A  43     -10.138 -27.477 -24.245  1.00 92.47           H  
ATOM    703  HZ2 LYS A  43      -9.885 -28.352 -22.897  1.00 92.47           H  
ATOM    704  HZ3 LYS A  43      -9.080 -28.728 -24.290  1.00 92.47           H  
ATOM    705  N   ASN A  44      -3.963 -27.033 -18.189  1.00 92.32           N  
ATOM    706  H   ASN A  44      -4.953 -26.889 -18.046  1.00 92.32           H  
ATOM    707  CA  ASN A  44      -3.206 -27.710 -17.134  1.00 92.32           C  
ATOM    708  HA  ASN A  44      -3.901 -27.806 -16.300  1.00 92.32           H  
ATOM    709  C   ASN A  44      -1.991 -26.931 -16.586  1.00 92.32           C  
ATOM    710  CB  ASN A  44      -2.831 -29.139 -17.572  1.00 92.32           C  
ATOM    711  HB2 ASN A  44      -2.204 -29.095 -18.463  1.00 92.32           H  
ATOM    712  HB3 ASN A  44      -2.241 -29.606 -16.783  1.00 92.32           H  
ATOM    713  O   ASN A  44      -0.981 -27.532 -16.215  1.00 92.32           O  
ATOM    714  CG  ASN A  44      -4.000 -30.059 -17.826  1.00 92.32           C  
ATOM    715  ND2 ASN A  44      -3.722 -31.225 -18.356  1.00 92.32           N  
ATOM    716 HD21 ASN A  44      -4.474 -31.899 -18.317  1.00 92.32           H  
ATOM    717 HD22 ASN A  44      -2.757 -31.421 -18.579  1.00 92.32           H  
ATOM    718  OD1 ASN A  44      -5.153 -29.793 -17.540  1.00 92.32           O  
ATOM    719  N   LEU A  45      -2.065 -25.601 -16.522  1.00 93.02           N  
ATOM    720  H   LEU A  45      -2.943 -25.147 -16.730  1.00 93.02           H  
ATOM    721  CA  LEU A  45      -1.023 -24.804 -15.881  1.00 93.02           C  
ATOM    722  HA  LEU A  45      -0.056 -25.177 -16.216  1.00 93.02           H  
ATOM    723  C   LEU A  45      -1.103 -24.987 -14.362  1.00 93.02           C  
ATOM    724  CB  LEU A  45      -1.161 -23.336 -16.313  1.00 93.02           C  
ATOM    725  HB2 LEU A  45      -2.104 -22.952 -15.925  1.00 93.02           H  
ATOM    726  HB3 LEU A  45      -1.203 -23.286 -17.401  1.00 93.02           H  
ATOM    727  O   LEU A  45      -2.147 -24.742 -13.761  1.00 93.02           O  
ATOM    728  CG  LEU A  45      -0.014 -22.438 -15.817  1.00 93.02           C  
ATOM    729  HG  LEU A  45       0.089 -22.534 -14.736  1.00 93.02           H  
ATOM    730  CD1 LEU A  45       1.320 -22.797 -16.480  1.00 93.02           C  
ATOM    731 HD11 LEU A  45       1.216 -22.801 -17.565  1.00 93.02           H  
ATOM    732 HD12 LEU A  45       2.076 -22.066 -16.193  1.00 93.02           H  
ATOM    733 HD13 LEU A  45       1.662 -23.772 -16.133  1.00 93.02           H  
ATOM    734  CD2 LEU A  45      -0.334 -20.979 -16.137  1.00 93.02           C  
ATOM    735 HD21 LEU A  45      -0.434 -20.840 -17.214  1.00 93.02           H  
ATOM    736 HD22 LEU A  45      -1.267 -20.694 -15.651  1.00 93.02           H  
ATOM    737 HD23 LEU A  45       0.460 -20.336 -15.759  1.00 93.02           H  
ATOM    738  N   TYR A  46      -0.013 -25.428 -13.736  1.00 94.98           N  
ATOM    739  H   TYR A  46       0.841 -25.557 -14.260  1.00 94.98           H  
ATOM    740  CA  TYR A  46       0.034 -25.609 -12.288  1.00 94.98           C  
ATOM    741  HA  TYR A  46      -0.971 -25.822 -11.924  1.00 94.98           H  
ATOM    742  C   TYR A  46       0.508 -24.323 -11.606  1.00 94.98           C  
ATOM    743  CB  TYR A  46       0.909 -26.820 -11.938  1.00 94.98           C  
ATOM    744  HB2 TYR A  46       0.450 -27.713 -12.361  1.00 94.98           H  
ATOM    745  HB3 TYR A  46       1.888 -26.709 -12.404  1.00 94.98           H  
ATOM    746  O   TYR A  46       1.611 -23.849 -11.871  1.00 94.98           O  
ATOM    747  CG  TYR A  46       1.073 -27.027 -10.445  1.00 94.98           C  
ATOM    748  CD1 TYR A  46       2.333 -26.895  -9.825  1.00 94.98           C  
ATOM    749  HD1 TYR A  46       3.210 -26.683 -10.419  1.00 94.98           H  
ATOM    750  CD2 TYR A  46      -0.061 -27.323  -9.668  1.00 94.98           C  
ATOM    751  HD2 TYR A  46      -1.033 -27.393 -10.134  1.00 94.98           H  
ATOM    752  CE1 TYR A  46       2.461 -27.046  -8.431  1.00 94.98           C  
ATOM    753  HE1 TYR A  46       3.427 -26.946  -7.958  1.00 94.98           H  
ATOM    754  CE2 TYR A  46       0.062 -27.483  -8.279  1.00 94.98           C  
ATOM    755  HE2 TYR A  46      -0.819 -27.665  -7.681  1.00 94.98           H  
ATOM    756  OH  TYR A  46       1.402 -27.522  -6.318  1.00 94.98           O  
ATOM    757  HH  TYR A  46       2.241 -27.258  -5.932  1.00 94.98           H  
ATOM    758  CZ  TYR A  46       1.319 -27.340  -7.658  1.00 94.98           C  
ATOM    759  N   VAL A  47      -0.301 -23.776 -10.702  1.00 96.25           N  
ATOM    760  H   VAL A  47      -1.185 -24.228 -10.513  1.00 96.25           H  
ATOM    761  CA  VAL A  47       0.034 -22.577  -9.925  1.00 96.25           C  
ATOM    762  HA  VAL A  47       0.671 -21.925 -10.523  1.00 96.25           H  
ATOM    763  C   VAL A  47       0.816 -23.008  -8.683  1.00 96.25           C  
ATOM    764  CB  VAL A  47      -1.241 -21.783  -9.573  1.00 96.25           C  
ATOM    765  HB  VAL A  47      -1.873 -22.383  -8.917  1.00 96.25           H  
ATOM    766  O   VAL A  47       0.230 -23.431  -7.690  1.00 96.25           O  
ATOM    767  CG1 VAL A  47      -0.887 -20.478  -8.861  1.00 96.25           C  
ATOM    768 HG11 VAL A  47      -1.795 -19.926  -8.621  1.00 96.25           H  
ATOM    769 HG12 VAL A  47      -0.242 -19.860  -9.486  1.00 96.25           H  
ATOM    770 HG13 VAL A  47      -0.380 -20.703  -7.923  1.00 96.25           H  
ATOM    771  CG2 VAL A  47      -2.057 -21.423 -10.823  1.00 96.25           C  
ATOM    772 HG21 VAL A  47      -1.444 -20.850 -11.518  1.00 96.25           H  
ATOM    773 HG22 VAL A  47      -2.413 -22.328 -11.315  1.00 96.25           H  
ATOM    774 HG23 VAL A  47      -2.925 -20.829 -10.537  1.00 96.25           H  
ATOM    775  N   SER A  48       2.149 -22.961  -8.737  1.00 94.21           N  
ATOM    776  H   SER A  48       2.594 -22.640  -9.585  1.00 94.21           H  
ATOM    777  CA  SER A  48       3.006 -23.501  -7.667  1.00 94.21           C  
ATOM    778  HA  SER A  48       2.586 -24.449  -7.332  1.00 94.21           H  
ATOM    779  C   SER A  48       3.117 -22.619  -6.425  1.00 94.21           C  
ATOM    780  CB  SER A  48       4.409 -23.783  -8.203  1.00 94.21           C  
ATOM    781  HB2 SER A  48       5.046 -24.119  -7.385  1.00 94.21           H  
ATOM    782  HB3 SER A  48       4.337 -24.582  -8.940  1.00 94.21           H  
ATOM    783  O   SER A  48       3.403 -23.121  -5.345  1.00 94.21           O  
ATOM    784  OG  SER A  48       4.984 -22.645  -8.823  1.00 94.21           O  
ATOM    785  HG  SER A  48       5.108 -21.945  -8.178  1.00 94.21           H  
ATOM    786  N   SER A  49       2.905 -21.317  -6.570  1.00 94.40           N  
ATOM    787  H   SER A  49       2.656 -20.961  -7.482  1.00 94.40           H  
ATOM    788  CA  SER A  49       2.996 -20.322  -5.501  1.00 94.40           C  
ATOM    789  HA  SER A  49       2.939 -20.815  -4.530  1.00 94.40           H  
ATOM    790  C   SER A  49       1.829 -19.350  -5.603  1.00 94.40           C  
ATOM    791  CB  SER A  49       4.330 -19.574  -5.577  1.00 94.40           C  
ATOM    792  HB2 SER A  49       5.142 -20.265  -5.350  1.00 94.40           H  
ATOM    793  HB3 SER A  49       4.343 -18.765  -4.847  1.00 94.40           H  
ATOM    794  O   SER A  49       1.140 -19.292  -6.623  1.00 94.40           O  
ATOM    795  OG  SER A  49       4.510 -19.052  -6.876  1.00 94.40           O  
ATOM    796  HG  SER A  49       5.289 -18.490  -6.885  1.00 94.40           H  
ATOM    797  N   PHE A  50       1.571 -18.601  -4.533  1.00 96.45           N  
ATOM    798  H   PHE A  50       2.210 -18.606  -3.751  1.00 96.45           H  
ATOM    799  CA  PHE A  50       0.512 -17.603  -4.551  1.00 96.45           C  
ATOM    800  HA  PHE A  50      -0.424 -18.072  -4.856  1.00 96.45           H  
ATOM    801  C   PHE A  50       0.886 -16.536  -5.583  1.00 96.45           C  
ATOM    802  CB  PHE A  50       0.340 -17.050  -3.139  1.00 96.45           C  
ATOM    803  HB2 PHE A  50       1.246 -16.522  -2.840  1.00 96.45           H  
ATOM    804  HB3 PHE A  50       0.203 -17.883  -2.450  1.00 96.45           H  
ATOM    805  O   PHE A  50       1.943 -15.919  -5.478  1.00 96.45           O  
ATOM    806  CG  PHE A  50      -0.844 -16.125  -3.011  1.00 96.45           C  
ATOM    807  CD1 PHE A  50      -0.683 -14.759  -3.279  1.00 96.45           C  
ATOM    808  HD1 PHE A  50       0.286 -14.395  -3.587  1.00 96.45           H  
ATOM    809  CD2 PHE A  50      -2.101 -16.622  -2.629  1.00 96.45           C  
ATOM    810  HD2 PHE A  50      -2.237 -17.676  -2.441  1.00 96.45           H  
ATOM    811  CE1 PHE A  50      -1.758 -13.874  -3.111  1.00 96.45           C  
ATOM    812  HE1 PHE A  50      -1.613 -12.818  -3.285  1.00 96.45           H  
ATOM    813  CE2 PHE A  50      -3.181 -15.738  -2.475  1.00 96.45           C  
ATOM    814  HE2 PHE A  50      -4.153 -16.110  -2.185  1.00 96.45           H  
ATOM    815  CZ  PHE A  50      -3.003 -14.362  -2.682  1.00 96.45           C  
ATOM    816  HZ  PHE A  50      -3.824 -13.681  -2.514  1.00 96.45           H  
ATOM    817  N   THR A  51       0.080 -16.387  -6.631  1.00 96.08           N  
ATOM    818  H   THR A  51      -0.814 -16.856  -6.630  1.00 96.08           H  
ATOM    819  CA  THR A  51       0.505 -15.685  -7.848  1.00 96.08           C  
ATOM    820  HA  THR A  51       1.517 -15.300  -7.719  1.00 96.08           H  
ATOM    821  C   THR A  51      -0.398 -14.500  -8.129  1.00 96.08           C  
ATOM    822  CB  THR A  51       0.556 -16.640  -9.049  1.00 96.08           C  
ATOM    823  HB  THR A  51      -0.425 -17.090  -9.206  1.00 96.08           H  
ATOM    824  O   THR A  51      -1.619 -14.642  -8.154  1.00 96.08           O  
ATOM    825  CG2 THR A  51       0.994 -15.945 -10.335  1.00 96.08           C  
ATOM    826 HG21 THR A  51       1.136 -16.688 -11.120  1.00 96.08           H  
ATOM    827 HG22 THR A  51       0.234 -15.235 -10.662  1.00 96.08           H  
ATOM    828 HG23 THR A  51       1.934 -15.420 -10.162  1.00 96.08           H  
ATOM    829  OG1 THR A  51       1.497 -17.664  -8.827  1.00 96.08           O  
ATOM    830  HG1 THR A  51       1.258 -18.141  -8.029  1.00 96.08           H  
ATOM    831  N   LEU A  52       0.209 -13.345  -8.389  1.00 94.81           N  
ATOM    832  H   LEU A  52       1.218 -13.318  -8.359  1.00 94.81           H  
ATOM    833  CA  LEU A  52      -0.469 -12.184  -8.950  1.00 94.81           C  
ATOM    834  HA  LEU A  52      -1.545 -12.316  -8.829  1.00 94.81           H  
ATOM    835  C   LEU A  52      -0.179 -12.098 -10.447  1.00 94.81           C  
ATOM    836  CB  LEU A  52      -0.068 -10.897  -8.209  1.00 94.81           C  
ATOM    837  HB2 LEU A  52      -0.667 -10.077  -8.606  1.00 94.81           H  
ATOM    838  HB3 LEU A  52       0.980 -10.683  -8.421  1.00 94.81           H  
ATOM    839  O   LEU A  52       0.962 -12.290 -10.866  1.00 94.81           O  
ATOM    840  CG  LEU A  52      -0.233 -10.938  -6.685  1.00 94.81           C  
ATOM    841  HG  LEU A  52       0.457 -11.668  -6.263  1.00 94.81           H  
ATOM    842  CD1 LEU A  52       0.062  -9.565  -6.078  1.00 94.81           C  
ATOM    843 HD11 LEU A  52       1.078  -9.260  -6.329  1.00 94.81           H  
ATOM    844 HD12 LEU A  52      -0.633  -8.824  -6.472  1.00 94.81           H  
ATOM    845 HD13 LEU A  52      -0.038  -9.606  -4.994  1.00 94.81           H  
ATOM    846  CD2 LEU A  52      -1.654 -11.313  -6.301  1.00 94.81           C  
ATOM    847 HD21 LEU A  52      -1.892 -12.320  -6.643  1.00 94.81           H  
ATOM    848 HD22 LEU A  52      -2.336 -10.590  -6.749  1.00 94.81           H  
ATOM    849 HD23 LEU A  52      -1.740 -11.300  -5.214  1.00 94.81           H  
ATOM    850  N   VAL A  53      -1.192 -11.785 -11.250  1.00 92.07           N  
ATOM    851  H   VAL A  53      -2.104 -11.654 -10.835  1.00 92.07           H  
ATOM    852  CA  VAL A  53      -1.027 -11.492 -12.681  1.00 92.07           C  
ATOM    853  HA  VAL A  53       0.035 -11.492 -12.926  1.00 92.07           H  
ATOM    854  C   VAL A  53      -1.569 -10.099 -12.943  1.00 92.07           C  
ATOM    855  CB  VAL A  53      -1.703 -12.537 -13.590  1.00 92.07           C  
ATOM    856  HB  VAL A  53      -2.786 -12.444 -13.512  1.00 92.07           H  
ATOM    857  O   VAL A  53      -2.767  -9.882 -12.794  1.00 92.07           O  
ATOM    858  CG1 VAL A  53      -1.350 -12.296 -15.063  1.00 92.07           C  
ATOM    859 HG11 VAL A  53      -1.728 -11.325 -15.384  1.00 92.07           H  
ATOM    860 HG12 VAL A  53      -1.809 -13.060 -15.690  1.00 92.07           H  
ATOM    861 HG13 VAL A  53      -0.269 -12.310 -15.202  1.00 92.07           H  
ATOM    862  CG2 VAL A  53      -1.341 -13.975 -13.188  1.00 92.07           C  
ATOM    863 HG21 VAL A  53      -1.685 -14.676 -13.948  1.00 92.07           H  
ATOM    864 HG22 VAL A  53      -0.263 -14.069 -13.054  1.00 92.07           H  
ATOM    865 HG23 VAL A  53      -1.830 -14.221 -12.245  1.00 92.07           H  
ATOM    866  N   CYS A  54      -0.706  -9.157 -13.306  1.00 88.74           N  
ATOM    867  H   CYS A  54       0.246  -9.434 -13.501  1.00 88.74           H  
ATOM    868  CA  CYS A  54      -1.103  -7.817 -13.727  1.00 88.74           C  
ATOM    869  HA  CYS A  54      -2.098  -7.577 -13.353  1.00 88.74           H  
ATOM    870  C   CYS A  54      -1.141  -7.795 -15.250  1.00 88.74           C  
ATOM    871  CB  CYS A  54      -0.110  -6.796 -13.159  1.00 88.74           C  
ATOM    872  HB2 CYS A  54      -0.096  -6.864 -12.071  1.00 88.74           H  
ATOM    873  HB3 CYS A  54       0.892  -7.007 -13.533  1.00 88.74           H  
ATOM    874  O   CYS A  54      -0.127  -8.061 -15.883  1.00 88.74           O  
ATOM    875  SG  CYS A  54      -0.592  -5.111 -13.650  1.00 88.74           S  
ATOM    876  HG  CYS A  54      -1.843  -5.125 -13.181  1.00 88.74           H  
ATOM    877  N   PHE A  55      -2.288  -7.503 -15.847  1.00 85.01           N  
ATOM    878  H   PHE A  55      -3.089  -7.231 -15.294  1.00 85.01           H  
ATOM    879  CA  PHE A  55      -2.425  -7.453 -17.297  1.00 85.01           C  
ATOM    880  HA  PHE A  55      -1.449  -7.596 -17.761  1.00 85.01           H  
ATOM    881  C   PHE A  55      -2.896  -6.064 -17.721  1.00 85.01           C  
ATOM    882  CB  PHE A  55      -3.287  -8.616 -17.786  1.00 85.01           C  
ATOM    883  HB2 PHE A  55      -2.833  -9.555 -17.469  1.00 85.01           H  
ATOM    884  HB3 PHE A  55      -3.299  -8.609 -18.876  1.00 85.01           H  
ATOM    885  O   PHE A  55      -3.834  -5.487 -17.167  1.00 85.01           O  
ATOM    886  CG  PHE A  55      -4.695  -8.564 -17.268  1.00 85.01           C  
ATOM    887  CD1 PHE A  55      -5.019  -9.059 -15.987  1.00 85.01           C  
ATOM    888  HD1 PHE A  55      -4.257  -9.515 -15.372  1.00 85.01           H  
ATOM    889  CD2 PHE A  55      -5.675  -7.976 -18.074  1.00 85.01           C  
ATOM    890  HD2 PHE A  55      -5.443  -7.625 -19.068  1.00 85.01           H  
ATOM    891  CE1 PHE A  55      -6.327  -8.919 -15.495  1.00 85.01           C  
ATOM    892  HE1 PHE A  55      -6.584  -9.287 -14.513  1.00 85.01           H  
ATOM    893  CE2 PHE A  55      -6.973  -7.868 -17.589  1.00 85.01           C  
ATOM    894  HE2 PHE A  55      -7.742  -7.487 -18.244  1.00 85.01           H  
ATOM    895  CZ  PHE A  55      -7.294  -8.289 -16.300  1.00 85.01           C  
ATOM    896  HZ  PHE A  55      -8.322  -8.169 -15.992  1.00 85.01           H  
ATOM    897  N   ARG A  56      -2.157  -5.498 -18.671  1.00 83.12           N  
ATOM    898  H   ARG A  56      -1.438  -6.072 -19.087  1.00 83.12           H  
ATOM    899  CA  ARG A  56      -2.255  -4.115 -19.138  1.00 83.12           C  
ATOM    900  HA  ARG A  56      -2.862  -3.534 -18.443  1.00 83.12           H  
ATOM    901  C   ARG A  56      -2.936  -4.037 -20.499  1.00 83.12           C  
ATOM    902  CB  ARG A  56      -0.844  -3.504 -19.229  1.00 83.12           C  
ATOM    903  HB2 ARG A  56      -0.335  -3.926 -20.095  1.00 83.12           H  
ATOM    904  HB3 ARG A  56      -0.941  -2.430 -19.388  1.00 83.12           H  
ATOM    905  O   ARG A  56      -3.579  -3.031 -20.773  1.00 83.12           O  
ATOM    906  CG  ARG A  56       0.034  -3.762 -17.993  1.00 83.12           C  
ATOM    907  HG2 ARG A  56       0.230  -4.831 -17.912  1.00 83.12           H  
ATOM    908  HG3 ARG A  56      -0.472  -3.426 -17.088  1.00 83.12           H  
ATOM    909  CD  ARG A  56       1.376  -3.045 -18.142  1.00 83.12           C  
ATOM    910  HD2 ARG A  56       1.710  -3.141 -19.176  1.00 83.12           H  
ATOM    911  HD3 ARG A  56       1.243  -1.977 -17.969  1.00 83.12           H  
ATOM    912  NE  ARG A  56       2.394  -3.583 -17.223  1.00 83.12           N  
ATOM    913  HE  ARG A  56       2.150  -3.709 -16.251  1.00 83.12           H  
ATOM    914  NH1 ARG A  56       4.008  -4.134 -18.790  1.00 83.12           N  
ATOM    915 HH11 ARG A  56       3.366  -4.027 -19.563  1.00 83.12           H  
ATOM    916 HH12 ARG A  56       4.762  -4.775 -18.990  1.00 83.12           H  
ATOM    917  NH2 ARG A  56       4.362  -4.546 -16.664  1.00 83.12           N  
ATOM    918 HH21 ARG A  56       4.185  -4.576 -15.670  1.00 83.12           H  
ATOM    919 HH22 ARG A  56       5.028  -5.257 -16.930  1.00 83.12           H  
ATOM    920  CZ  ARG A  56       3.570  -4.077 -17.569  1.00 83.12           C  
ATOM    921  N   SER A  57      -2.758  -5.082 -21.310  1.00 82.90           N  
ATOM    922  H   SER A  57      -2.203  -5.851 -20.963  1.00 82.90           H  
ATOM    923  CA  SER A  57      -3.294  -5.238 -22.661  1.00 82.90           C  
ATOM    924  HA  SER A  57      -4.179  -4.608 -22.753  1.00 82.90           H  
ATOM    925  C   SER A  57      -3.624  -6.714 -22.933  1.00 82.90           C  
ATOM    926  CB  SER A  57      -2.263  -4.738 -23.672  1.00 82.90           C  
ATOM    927  HB2 SER A  57      -1.347  -5.315 -23.548  1.00 82.90           H  
ATOM    928  HB3 SER A  57      -2.039  -3.693 -23.458  1.00 82.90           H  
ATOM    929  O   SER A  57      -2.901  -7.597 -22.473  1.00 82.90           O  
ATOM    930  OG  SER A  57      -2.664  -4.843 -25.025  1.00 82.90           O  
ATOM    931  HG  SER A  57      -3.050  -5.701 -25.220  1.00 82.90           H  
ATOM    932  N   GLY A  58      -4.642  -6.991 -23.738  1.00 83.20           N  
ATOM    933  H   GLY A  58      -5.226  -6.202 -23.977  1.00 83.20           H  
ATOM    934  CA  GLY A  58      -5.220  -8.303 -23.986  1.00 83.20           C  
ATOM    935  HA2 GLY A  58      -4.476  -9.078 -23.803  1.00 83.20           H  
ATOM    936  HA3 GLY A  58      -5.499  -8.367 -25.038  1.00 83.20           H  
ATOM    937  C   GLY A  58      -6.453  -8.616 -23.128  1.00 83.20           C  
ATOM    938  O   GLY A  58      -6.784  -7.956 -22.144  1.00 83.20           O  
ATOM    939  N   LYS A  59      -7.120  -9.707 -23.490  1.00 86.12           N  
ATOM    940  H   LYS A  59      -6.791 -10.200 -24.308  1.00 86.12           H  
ATOM    941  CA  LYS A  59      -8.147 -10.357 -22.678  1.00 86.12           C  
ATOM    942  HA  LYS A  59      -8.368  -9.745 -21.804  1.00 86.12           H  
ATOM    943  C   LYS A  59      -7.634 -11.691 -22.186  1.00 86.12           C  
ATOM    944  CB  LYS A  59      -9.434 -10.542 -23.474  1.00 86.12           C  
ATOM    945  HB2 LYS A  59      -9.208 -11.050 -24.411  1.00 86.12           H  
ATOM    946  HB3 LYS A  59     -10.128 -11.154 -22.898  1.00 86.12           H  
ATOM    947  O   LYS A  59      -6.931 -12.416 -22.893  1.00 86.12           O  
ATOM    948  CG  LYS A  59     -10.089  -9.197 -23.771  1.00 86.12           C  
ATOM    949  HG2 LYS A  59      -9.401  -8.558 -24.325  1.00 86.12           H  
ATOM    950  HG3 LYS A  59     -10.361  -8.708 -22.835  1.00 86.12           H  
ATOM    951  CD  LYS A  59     -11.334  -9.444 -24.610  1.00 86.12           C  
ATOM    952  HD2 LYS A  59     -12.024 -10.076 -24.051  1.00 86.12           H  
ATOM    953  HD3 LYS A  59     -11.055  -9.939 -25.541  1.00 86.12           H  
ATOM    954  CE  LYS A  59     -11.982  -8.099 -24.900  1.00 86.12           C  
ATOM    955  HE2 LYS A  59     -12.214  -7.622 -23.948  1.00 86.12           H  
ATOM    956  HE3 LYS A  59     -11.268  -7.474 -25.435  1.00 86.12           H  
ATOM    957  NZ  LYS A  59     -13.210  -8.309 -25.690  1.00 86.12           N  
ATOM    958  HZ1 LYS A  59     -13.856  -8.841 -25.124  1.00 86.12           H  
ATOM    959  HZ2 LYS A  59     -12.985  -8.836 -26.521  1.00 86.12           H  
ATOM    960  HZ3 LYS A  59     -13.623  -7.418 -25.925  1.00 86.12           H  
ATOM    961  N   LEU A  60      -8.034 -12.040 -20.973  1.00 87.99           N  
ATOM    962  H   LEU A  60      -8.618 -11.397 -20.457  1.00 87.99           H  
ATOM    963  CA  LEU A  60      -7.642 -13.291 -20.354  1.00 87.99           C  
ATOM    964  HA  LEU A  60      -7.238 -13.957 -21.116  1.00 87.99           H  
ATOM    965  C   LEU A  60      -8.877 -13.969 -19.771  1.00 87.99           C  
ATOM    966  CB  LEU A  60      -6.496 -12.991 -19.373  1.00 87.99           C  
ATOM    967  HB2 LEU A  60      -5.699 -12.528 -19.955  1.00 87.99           H  
ATOM    968  HB3 LEU A  60      -6.818 -12.253 -18.638  1.00 87.99           H  
ATOM    969  O   LEU A  60      -9.626 -13.391 -18.997  1.00 87.99           O  
ATOM    970  CG  LEU A  60      -5.912 -14.222 -18.663  1.00 87.99           C  
ATOM    971  HG  LEU A  60      -5.829 -15.049 -19.368  1.00 87.99           H  
ATOM    972  CD1 LEU A  60      -4.516 -13.912 -18.123  1.00 87.99           C  
ATOM    973 HD11 LEU A  60      -3.881 -13.530 -18.922  1.00 87.99           H  
ATOM    974 HD12 LEU A  60      -4.584 -13.147 -17.349  1.00 87.99           H  
ATOM    975 HD13 LEU A  60      -4.063 -14.813 -17.711  1.00 87.99           H  
ATOM    976  CD2 LEU A  60      -6.780 -14.653 -17.484  1.00 87.99           C  
ATOM    977 HD21 LEU A  60      -6.173 -15.125 -16.711  1.00 87.99           H  
ATOM    978 HD22 LEU A  60      -7.293 -13.788 -17.064  1.00 87.99           H  
ATOM    979 HD23 LEU A  60      -7.535 -15.359 -17.829  1.00 87.99           H  
ATOM    980  N   THR A  61      -9.099 -15.220 -20.147  1.00 92.18           N  
ATOM    981  H   THR A  61      -8.462 -15.625 -20.817  1.00 92.18           H  
ATOM    982  CA  THR A  61     -10.075 -16.094 -19.497  1.00 92.18           C  
ATOM    983  HA  THR A  61     -10.678 -15.525 -18.790  1.00 92.18           H  
ATOM    984  C   THR A  61      -9.318 -17.165 -18.743  1.00 92.18           C  
ATOM    985  CB  THR A  61     -11.028 -16.727 -20.508  1.00 92.18           C  
ATOM    986  HB  THR A  61     -10.464 -17.363 -21.189  1.00 92.18           H  
ATOM    987  O   THR A  61      -8.583 -17.946 -19.344  1.00 92.18           O  
ATOM    988  CG2 THR A  61     -12.110 -17.563 -19.826  1.00 92.18           C  
ATOM    989 HG21 THR A  61     -11.666 -18.419 -19.318  1.00 92.18           H  
ATOM    990 HG22 THR A  61     -12.649 -16.951 -19.103  1.00 92.18           H  
ATOM    991 HG23 THR A  61     -12.812 -17.926 -20.576  1.00 92.18           H  
ATOM    992  OG1 THR A  61     -11.663 -15.723 -21.257  1.00 92.18           O  
ATOM    993  HG1 THR A  61     -11.010 -15.045 -21.448  1.00 92.18           H  
ATOM    994  N   ILE A  62      -9.484 -17.224 -17.431  1.00 94.35           N  
ATOM    995  H   ILE A  62     -10.133 -16.583 -16.997  1.00 94.35           H  
ATOM    996  CA  ILE A  62      -8.849 -18.236 -16.592  1.00 94.35           C  
ATOM    997  HA  ILE A  62      -8.251 -18.888 -17.228  1.00 94.35           H  
ATOM    998  C   ILE A  62      -9.919 -19.105 -15.954  1.00 94.35           C  
ATOM    999  CB  ILE A  62      -7.867 -17.601 -15.596  1.00 94.35           C  
ATOM   1000  HB  ILE A  62      -7.139 -17.044 -16.185  1.00 94.35           H  
ATOM   1001  O   ILE A  62     -10.946 -18.618 -15.494  1.00 94.35           O  
ATOM   1002  CG1 ILE A  62      -7.078 -18.695 -14.849  1.00 94.35           C  
ATOM   1003 HG12 ILE A  62      -6.754 -19.454 -15.561  1.00 94.35           H  
ATOM   1004 HG13 ILE A  62      -7.721 -19.179 -14.114  1.00 94.35           H  
ATOM   1005  CG2 ILE A  62      -8.582 -16.614 -14.658  1.00 94.35           C  
ATOM   1006 HG21 ILE A  62      -9.368 -17.125 -14.102  1.00 94.35           H  
ATOM   1007 HG22 ILE A  62      -9.036 -15.807 -15.234  1.00 94.35           H  
ATOM   1008 HG23 ILE A  62      -7.876 -16.158 -13.964  1.00 94.35           H  
ATOM   1009  CD1 ILE A  62      -5.833 -18.144 -14.150  1.00 94.35           C  
ATOM   1010 HD11 ILE A  62      -5.141 -17.731 -14.884  1.00 94.35           H  
ATOM   1011 HD12 ILE A  62      -6.119 -17.360 -13.448  1.00 94.35           H  
ATOM   1012 HD13 ILE A  62      -5.341 -18.942 -13.594  1.00 94.35           H  
ATOM   1013  N   SER A  63      -9.692 -20.410 -15.948  1.00 94.90           N  
ATOM   1014  H   SER A  63      -8.825 -20.757 -16.333  1.00 94.90           H  
ATOM   1015  CA  SER A  63     -10.638 -21.371 -15.388  1.00 94.90           C  
ATOM   1016  HA  SER A  63     -11.301 -20.844 -14.702  1.00 94.90           H  
ATOM   1017  C   SER A  63      -9.927 -22.439 -14.581  1.00 94.90           C  
ATOM   1018  CB  SER A  63     -11.500 -22.003 -16.487  1.00 94.90           C  
ATOM   1019  HB2 SER A  63     -12.155 -22.759 -16.053  1.00 94.90           H  
ATOM   1020  HB3 SER A  63     -12.116 -21.230 -16.946  1.00 94.90           H  
ATOM   1021  O   SER A  63      -8.800 -22.817 -14.894  1.00 94.90           O  
ATOM   1022  OG  SER A  63     -10.674 -22.587 -17.480  1.00 94.90           O  
ATOM   1023  HG  SER A  63     -10.104 -21.880 -17.791  1.00 94.90           H  
ATOM   1024  N   ASN A  64     -10.597 -22.943 -13.556  1.00 93.29           N  
ATOM   1025  H   ASN A  64     -11.529 -22.589 -13.396  1.00 93.29           H  
ATOM   1026  CA  ASN A  64     -10.245 -24.189 -12.882  1.00 93.29           C  
ATOM   1027  HA  ASN A  64      -9.412 -24.662 -13.401  1.00 93.29           H  
ATOM   1028  C   ASN A  64     -11.436 -25.164 -13.015  1.00 93.29           C  
ATOM   1029  CB  ASN A  64      -9.759 -23.855 -11.451  1.00 93.29           C  
ATOM   1030  HB2 ASN A  64      -8.932 -23.149 -11.521  1.00 93.29           H  
ATOM   1031  HB3 ASN A  64      -9.374 -24.755 -10.971  1.00 93.29           H  
ATOM   1032  O   ASN A  64     -12.260 -25.021 -13.917  1.00 93.29           O  
ATOM   1033  CG  ASN A  64     -10.824 -23.253 -10.554  1.00 93.29           C  
ATOM   1034  ND2 ASN A  64     -10.471 -22.520  -9.528  1.00 93.29           N  
ATOM   1035 HD21 ASN A  64      -9.502 -22.284  -9.365  1.00 93.29           H  
ATOM   1036 HD22 ASN A  64     -11.235 -22.077  -9.038  1.00 93.29           H  
ATOM   1037  OD1 ASN A  64     -11.998 -23.484 -10.738  1.00 93.29           O  
ATOM   1038  N   ASN A  65     -11.531 -26.175 -12.150  1.00 88.27           N  
ATOM   1039  H   ASN A  65     -10.832 -26.263 -11.426  1.00 88.27           H  
ATOM   1040  CA  ASN A  65     -12.630 -27.151 -12.196  1.00 88.27           C  
ATOM   1041  HA  ASN A  65     -12.784 -27.453 -13.232  1.00 88.27           H  
ATOM   1042  C   ASN A  65     -13.989 -26.604 -11.708  1.00 88.27           C  
ATOM   1043  CB  ASN A  65     -12.226 -28.391 -11.382  1.00 88.27           C  
ATOM   1044  HB2 ASN A  65     -11.981 -28.091 -10.363  1.00 88.27           H  
ATOM   1045  HB3 ASN A  65     -13.077 -29.070 -11.330  1.00 88.27           H  
ATOM   1046  O   ASN A  65     -14.990 -27.308 -11.814  1.00 88.27           O  
ATOM   1047  CG  ASN A  65     -11.069 -29.173 -11.974  1.00 88.27           C  
ATOM   1048  ND2 ASN A  65     -10.519 -30.091 -11.215  1.00 88.27           N  
ATOM   1049 HD21 ASN A  65     -10.897 -30.280 -10.297  1.00 88.27           H  
ATOM   1050 HD22 ASN A  65      -9.772 -30.628 -11.632  1.00 88.27           H  
ATOM   1051  OD1 ASN A  65     -10.635 -28.992 -13.099  1.00 88.27           O  
ATOM   1052  N   HIS A  66     -14.026 -25.398 -11.143  1.00 86.66           N  
ATOM   1053  H   HIS A  66     -13.181 -24.845 -11.130  1.00 86.66           H  
ATOM   1054  CA  HIS A  66     -15.203 -24.809 -10.497  1.00 86.66           C  
ATOM   1055  HA  HIS A  66     -16.066 -25.463 -10.622  1.00 86.66           H  
ATOM   1056  C   HIS A  66     -15.580 -23.459 -11.105  1.00 86.66           C  
ATOM   1057  CB  HIS A  66     -14.917 -24.659  -8.995  1.00 86.66           C  
ATOM   1058  HB2 HIS A  66     -15.797 -24.239  -8.509  1.00 86.66           H  
ATOM   1059  HB3 HIS A  66     -14.096 -23.957  -8.848  1.00 86.66           H  
ATOM   1060  O   HIS A  66     -16.746 -23.218 -11.401  1.00 86.66           O  
ATOM   1061  CG  HIS A  66     -14.573 -25.966  -8.330  1.00 86.66           C  
ATOM   1062  CD2 HIS A  66     -13.370 -26.316  -7.784  1.00 86.66           C  
ATOM   1063  HD2 HIS A  66     -12.501 -25.677  -7.725  1.00 86.66           H  
ATOM   1064  ND1 HIS A  66     -15.399 -27.059  -8.226  1.00 86.66           N  
ATOM   1065  HD1 HIS A  66     -16.336 -27.122  -8.596  1.00 86.66           H  
ATOM   1066  CE1 HIS A  66     -14.713 -28.043  -7.622  1.00 86.66           C  
ATOM   1067  HE1 HIS A  66     -15.100 -29.028  -7.410  1.00 86.66           H  
ATOM   1068  NE2 HIS A  66     -13.459 -27.644  -7.348  1.00 86.66           N  
ATOM   1069  N   ASP A  67     -14.581 -22.613 -11.335  1.00 86.13           N  
ATOM   1070  H   ASP A  67     -13.648 -22.903 -11.081  1.00 86.13           H  
ATOM   1071  CA  ASP A  67     -14.746 -21.217 -11.699  1.00 86.13           C  
ATOM   1072  HA  ASP A  67     -15.806 -20.962 -11.678  1.00 86.13           H  
ATOM   1073  C   ASP A  67     -14.197 -20.964 -13.101  1.00 86.13           C  
ATOM   1074  CB  ASP A  67     -14.035 -20.322 -10.671  1.00 86.13           C  
ATOM   1075  HB2 ASP A  67     -12.958 -20.440 -10.789  1.00 86.13           H  
ATOM   1076  HB3 ASP A  67     -14.281 -19.280 -10.879  1.00 86.13           H  
ATOM   1077  O   ASP A  67     -13.189 -21.541 -13.517  1.00 86.13           O  
ATOM   1078  CG  ASP A  67     -14.420 -20.646  -9.225  1.00 86.13           C  
ATOM   1079  OD1 ASP A  67     -15.637 -20.692  -8.948  1.00 86.13           O  
ATOM   1080  OD2 ASP A  67     -13.473 -20.858  -8.423  1.00 86.13           O  
ATOM   1081  N   THR A  68     -14.839 -20.052 -13.824  1.00 92.37           N  
ATOM   1082  H   THR A  68     -15.655 -19.617 -13.417  1.00 92.37           H  
ATOM   1083  CA  THR A  68     -14.279 -19.412 -15.016  1.00 92.37           C  
ATOM   1084  HA  THR A  68     -13.219 -19.651 -15.101  1.00 92.37           H  
ATOM   1085  C   THR A  68     -14.419 -17.915 -14.844  1.00 92.37           C  
ATOM   1086  CB  THR A  68     -14.970 -19.873 -16.301  1.00 92.37           C  
ATOM   1087  HB  THR A  68     -16.039 -19.667 -16.241  1.00 92.37           H  
ATOM   1088  O   THR A  68     -15.520 -17.414 -14.628  1.00 92.37           O  
ATOM   1089  CG2 THR A  68     -14.389 -19.204 -17.548  1.00 92.37           C  
ATOM   1090 HG21 THR A  68     -13.308 -19.343 -17.578  1.00 92.37           H  
ATOM   1091 HG22 THR A  68     -14.611 -18.137 -17.541  1.00 92.37           H  
ATOM   1092 HG23 THR A  68     -14.835 -19.644 -18.440  1.00 92.37           H  
ATOM   1093  OG1 THR A  68     -14.772 -21.259 -16.447  1.00 92.37           O  
ATOM   1094  HG1 THR A  68     -14.870 -21.647 -15.574  1.00 92.37           H  
ATOM   1095  N   ILE A  69     -13.300 -17.208 -14.921  1.00 91.92           N  
ATOM   1096  H   ILE A  69     -12.436 -17.687 -15.129  1.00 91.92           H  
ATOM   1097  CA  ILE A  69     -13.231 -15.768 -14.729  1.00 91.92           C  
ATOM   1098  HA  ILE A  69     -14.231 -15.377 -14.542  1.00 91.92           H  
ATOM   1099  C   ILE A  69     -12.726 -15.146 -16.016  1.00 91.92           C  
ATOM   1100  CB  ILE A  69     -12.376 -15.428 -13.501  1.00 91.92           C  
ATOM   1101  HB  ILE A  69     -11.417 -15.938 -13.595  1.00 91.92           H  
ATOM   1102  O   ILE A  69     -11.690 -15.536 -16.559  1.00 91.92           O  
ATOM   1103  CG1 ILE A  69     -13.119 -15.922 -12.243  1.00 91.92           C  
ATOM   1104 HG12 ILE A  69     -13.933 -15.242 -11.991  1.00 91.92           H  
ATOM   1105 HG13 ILE A  69     -13.551 -16.909 -12.408  1.00 91.92           H  
ATOM   1106  CG2 ILE A  69     -12.125 -13.918 -13.374  1.00 91.92           C  
ATOM   1107 HG21 ILE A  69     -11.493 -13.719 -12.509  1.00 91.92           H  
ATOM   1108 HG22 ILE A  69     -11.607 -13.548 -14.259  1.00 91.92           H  
ATOM   1109 HG23 ILE A  69     -13.066 -13.378 -13.269  1.00 91.92           H  
ATOM   1110  CD1 ILE A  69     -12.187 -16.061 -11.062  1.00 91.92           C  
ATOM   1111 HD11 ILE A  69     -11.402 -16.744 -11.387  1.00 91.92           H  
ATOM   1112 HD12 ILE A  69     -11.781 -15.098 -10.753  1.00 91.92           H  
ATOM   1113 HD13 ILE A  69     -12.730 -16.530 -10.241  1.00 91.92           H  
ATOM   1114  N   TYR A  70     -13.500 -14.178 -16.483  1.00 89.29           N  
ATOM   1115  H   TYR A  70     -14.304 -13.904 -15.936  1.00 89.29           H  
ATOM   1116  CA  TYR A  70     -13.198 -13.360 -17.640  1.00 89.29           C  
ATOM   1117  HA  TYR A  70     -12.468 -13.865 -18.272  1.00 89.29           H  
ATOM   1118  C   TYR A  70     -12.598 -12.048 -17.145  1.00 89.29           C  
ATOM   1119  CB  TYR A  70     -14.476 -13.150 -18.459  1.00 89.29           C  
ATOM   1120  HB2 TYR A  70     -15.205 -12.611 -17.854  1.00 89.29           H  
ATOM   1121  HB3 TYR A  70     -14.239 -12.521 -19.317  1.00 89.29           H  
ATOM   1122  O   TYR A  70     -13.163 -11.388 -16.271  1.00 89.29           O  
ATOM   1123  CG  TYR A  70     -15.098 -14.444 -18.951  1.00 89.29           C  
ATOM   1124  CD1 TYR A  70     -14.703 -14.983 -20.189  1.00 89.29           C  
ATOM   1125  HD1 TYR A  70     -13.964 -14.473 -20.789  1.00 89.29           H  
ATOM   1126  CD2 TYR A  70     -16.053 -15.121 -18.165  1.00 89.29           C  
ATOM   1127  HD2 TYR A  70     -16.355 -14.711 -17.213  1.00 89.29           H  
ATOM   1128  CE1 TYR A  70     -15.262 -16.191 -20.646  1.00 89.29           C  
ATOM   1129  HE1 TYR A  70     -14.955 -16.608 -21.594  1.00 89.29           H  
ATOM   1130  CE2 TYR A  70     -16.611 -16.333 -18.614  1.00 89.29           C  
ATOM   1131  HE2 TYR A  70     -17.336 -16.849 -18.003  1.00 89.29           H  
ATOM   1132  OH  TYR A  70     -16.749 -18.038 -20.299  1.00 89.29           O  
ATOM   1133  HH  TYR A  70     -17.379 -18.391 -19.666  1.00 89.29           H  
ATOM   1134  CZ  TYR A  70     -16.215 -16.868 -19.860  1.00 89.29           C  
ATOM   1135  N   CYS A  71     -11.435 -11.706 -17.680  1.00 87.06           N  
ATOM   1136  H   CYS A  71     -11.006 -12.324 -18.353  1.00 87.06           H  
ATOM   1137  CA  CYS A  71     -10.643 -10.561 -17.276  1.00 87.06           C  
ATOM   1138  HA  CYS A  71     -11.142 -10.014 -16.476  1.00 87.06           H  
ATOM   1139  C   CYS A  71     -10.469  -9.622 -18.471  1.00 87.06           C  
ATOM   1140  CB  CYS A  71      -9.300 -11.077 -16.748  1.00 87.06           C  
ATOM   1141  HB2 CYS A  71      -8.792 -11.652 -17.522  1.00 87.06           H  
ATOM   1142  HB3 CYS A  71      -8.663 -10.231 -16.492  1.00 87.06           H  
ATOM   1143  O   CYS A  71      -9.844  -9.993 -19.468  1.00 87.06           O  
ATOM   1144  SG  CYS A  71      -9.537 -12.092 -15.271  1.00 87.06           S  
ATOM   1145  HG  CYS A  71     -10.218 -11.172 -14.583  1.00 87.06           H  
ATOM   1146  N   ASP A  72     -11.016  -8.414 -18.342  1.00 81.86           N  
ATOM   1147  H   ASP A  72     -11.528  -8.201 -17.498  1.00 81.86           H  
ATOM   1148  CA  ASP A  72     -10.867  -7.318 -19.304  1.00 81.86           C  
ATOM   1149  HA  ASP A  72     -10.557  -7.717 -20.270  1.00 81.86           H  
ATOM   1150  C   ASP A  72      -9.799  -6.328 -18.832  1.00 81.86           C  
ATOM   1151  CB  ASP A  72     -12.200  -6.585 -19.494  1.00 81.86           C  
ATOM   1152  HB2 ASP A  72     -12.592  -6.295 -18.520  1.00 81.86           H  
ATOM   1153  HB3 ASP A  72     -12.018  -5.674 -20.064  1.00 81.86           H  
ATOM   1154  O   ASP A  72      -9.686  -6.056 -17.638  1.00 81.86           O  
ATOM   1155  CG  ASP A  72     -13.244  -7.407 -20.255  1.00 81.86           C  
ATOM   1156  OD1 ASP A  72     -12.914  -7.929 -21.349  1.00 81.86           O  
ATOM   1157  OD2 ASP A  72     -14.395  -7.459 -19.768  1.00 81.86           O  
ATOM   1158  N   GLU A  73      -8.986  -5.816 -19.754  1.00 78.91           N  
ATOM   1159  H   GLU A  73      -9.115  -6.073 -20.722  1.00 78.91           H  
ATOM   1160  CA  GLU A  73      -7.885  -4.897 -19.450  1.00 78.91           C  
ATOM   1161  HA  GLU A  73      -7.293  -5.362 -18.661  1.00 78.91           H  
ATOM   1162  C   GLU A  73      -8.355  -3.511 -18.964  1.00 78.91           C  
ATOM   1163  CB  GLU A  73      -6.979  -4.741 -20.687  1.00 78.91           C  
ATOM   1164  HB2 GLU A  73      -6.090  -4.171 -20.414  1.00 78.91           H  
ATOM   1165  HB3 GLU A  73      -6.657  -5.732 -21.005  1.00 78.91           H  
ATOM   1166  O   GLU A  73      -9.409  -3.023 -19.383  1.00 78.91           O  
ATOM   1167  CG  GLU A  73      -7.716  -4.011 -21.833  1.00 78.91           C  
ATOM   1168  HG2 GLU A  73      -8.707  -4.447 -21.960  1.00 78.91           H  
ATOM   1169  HG3 GLU A  73      -7.846  -2.967 -21.551  1.00 78.91           H  
ATOM   1170  CD  GLU A  73      -7.027  -4.054 -23.197  1.00 78.91           C  
ATOM   1171  OE1 GLU A  73      -7.336  -3.206 -24.059  1.00 78.91           O  
ATOM   1172  OE2 GLU A  73      -6.249  -4.984 -23.436  1.00 78.91           O  
ATOM   1173  N   PRO A  74      -7.534  -2.808 -18.167  1.00 83.15           N  
ATOM   1174  CA  PRO A  74      -6.435  -3.331 -17.362  1.00 83.15           C  
ATOM   1175  HA  PRO A  74      -5.865  -4.087 -17.901  1.00 83.15           H  
ATOM   1176  C   PRO A  74      -6.952  -3.924 -16.039  1.00 83.15           C  
ATOM   1177  CB  PRO A  74      -5.530  -2.121 -17.144  1.00 83.15           C  
ATOM   1178  HB2 PRO A  74      -4.895  -1.991 -18.021  1.00 83.15           H  
ATOM   1179  HB3 PRO A  74      -4.916  -2.219 -16.249  1.00 83.15           H  
ATOM   1180  O   PRO A  74      -7.942  -3.456 -15.465  1.00 83.15           O  
ATOM   1181  CG  PRO A  74      -6.523  -0.957 -17.063  1.00 83.15           C  
ATOM   1182  HG2 PRO A  74      -6.948  -0.890 -16.062  1.00 83.15           H  
ATOM   1183  HG3 PRO A  74      -6.062  -0.011 -17.349  1.00 83.15           H  
ATOM   1184  CD  PRO A  74      -7.631  -1.365 -18.030  1.00 83.15           C  
ATOM   1185  HD2 PRO A  74      -7.465  -0.901 -19.002  1.00 83.15           H  
ATOM   1186  HD3 PRO A  74      -8.606  -1.076 -17.638  1.00 83.15           H  
ATOM   1187  N   GLY A  75      -6.228  -4.893 -15.482  1.00 88.61           N  
ATOM   1188  H   GLY A  75      -5.413  -5.252 -15.960  1.00 88.61           H  
ATOM   1189  CA  GLY A  75      -6.576  -5.426 -14.171  1.00 88.61           C  
ATOM   1190  HA2 GLY A  75      -6.697  -4.598 -13.473  1.00 88.61           H  
ATOM   1191  HA3 GLY A  75      -7.543  -5.921 -14.250  1.00 88.61           H  
ATOM   1192  C   GLY A  75      -5.551  -6.369 -13.560  1.00 88.61           C  
ATOM   1193  O   GLY A  75      -4.440  -6.549 -14.064  1.00 88.61           O  
ATOM   1194  N   MET A  76      -5.920  -6.947 -12.418  1.00 90.56           N  
ATOM   1195  H   MET A  76      -6.838  -6.740 -12.051  1.00 90.56           H  
ATOM   1196  CA  MET A  76      -5.067  -7.858 -11.667  1.00 90.56           C  
ATOM   1197  HA  MET A  76      -4.265  -8.174 -12.334  1.00 90.56           H  
ATOM   1198  C   MET A  76      -5.829  -9.107 -11.231  1.00 90.56           C  
ATOM   1199  CB  MET A  76      -4.416  -7.126 -10.486  1.00 90.56           C  
ATOM   1200  HB2 MET A  76      -4.045  -6.159 -10.826  1.00 90.56           H  
ATOM   1201  HB3 MET A  76      -5.155  -6.960  -9.702  1.00 90.56           H  
ATOM   1202  O   MET A  76      -6.939  -9.033 -10.703  1.00 90.56           O  
ATOM   1203  CG  MET A  76      -3.228  -7.919  -9.928  1.00 90.56           C  
ATOM   1204  HG2 MET A  76      -3.577  -8.882  -9.555  1.00 90.56           H  
ATOM   1205  HG3 MET A  76      -2.531  -8.108 -10.744  1.00 90.56           H  
ATOM   1206  SD  MET A  76      -2.310  -7.086  -8.607  1.00 90.56           S  
ATOM   1207  CE  MET A  76      -3.540  -7.164  -7.284  1.00 90.56           C  
ATOM   1208  HE1 MET A  76      -4.033  -8.136  -7.291  1.00 90.56           H  
ATOM   1209  HE2 MET A  76      -4.282  -6.375  -7.410  1.00 90.56           H  
ATOM   1210  HE3 MET A  76      -3.027  -7.043  -6.330  1.00 90.56           H  
ATOM   1211  N   LEU A  77      -5.203 -10.260 -11.433  1.00 92.61           N  
ATOM   1212  H   LEU A  77      -4.302 -10.223 -11.887  1.00 92.61           H  
ATOM   1213  CA  LEU A  77      -5.649 -11.554 -10.938  1.00 92.61           C  
ATOM   1214  HA  LEU A  77      -6.701 -11.480 -10.660  1.00 92.61           H  
ATOM   1215  C   LEU A  77      -4.845 -11.966  -9.710  1.00 92.61           C  
ATOM   1216  CB  LEU A  77      -5.507 -12.604 -12.041  1.00 92.61           C  
ATOM   1217  HB2 LEU A  77      -5.350 -13.589 -11.601  1.00 92.61           H  
ATOM   1218  HB3 LEU A  77      -4.609 -12.357 -12.608  1.00 92.61           H  
ATOM   1219  O   LEU A  77      -3.632 -11.770  -9.661  1.00 92.61           O  
ATOM   1220  CG  LEU A  77      -6.701 -12.668 -12.999  1.00 92.61           C  
ATOM   1221  HG  LEU A  77      -7.123 -11.675 -13.151  1.00 92.61           H  
ATOM   1222  CD1 LEU A  77      -6.215 -13.205 -14.339  1.00 92.61           C  
ATOM   1223 HD11 LEU A  77      -5.719 -14.166 -14.210  1.00 92.61           H  
ATOM   1224 HD12 LEU A  77      -7.078 -13.330 -14.993  1.00 92.61           H  
ATOM   1225 HD13 LEU A  77      -5.532 -12.491 -14.798  1.00 92.61           H  
ATOM   1226  CD2 LEU A  77      -7.774 -13.616 -12.459  1.00 92.61           C  
ATOM   1227 HD21 LEU A  77      -8.579 -13.725 -13.185  1.00 92.61           H  
ATOM   1228 HD22 LEU A  77      -7.341 -14.596 -12.256  1.00 92.61           H  
ATOM   1229 HD23 LEU A  77      -8.196 -13.208 -11.541  1.00 92.61           H  
ATOM   1230  N   VAL A  78      -5.518 -12.614  -8.768  1.00 94.30           N  
ATOM   1231  H   VAL A  78      -6.516 -12.694  -8.895  1.00 94.30           H  
ATOM   1232  CA  VAL A  78      -4.932 -13.297  -7.617  1.00 94.30           C  
ATOM   1233  HA  VAL A  78      -3.851 -13.162  -7.621  1.00 94.30           H  
ATOM   1234  C   VAL A  78      -5.250 -14.779  -7.739  1.00 94.30           C  
ATOM   1235  CB  VAL A  78      -5.488 -12.749  -6.293  1.00 94.30           C  
ATOM   1236  HB  VAL A  78      -6.536 -13.036  -6.205  1.00 94.30           H  
ATOM   1237  O   VAL A  78      -6.416 -15.164  -7.815  1.00 94.30           O  
ATOM   1238  CG1 VAL A  78      -4.760 -13.359  -5.101  1.00 94.30           C  
ATOM   1239 HG11 VAL A  78      -3.702 -13.098  -5.138  1.00 94.30           H  
ATOM   1240 HG12 VAL A  78      -5.200 -12.970  -4.182  1.00 94.30           H  
ATOM   1241 HG13 VAL A  78      -4.870 -14.443  -5.095  1.00 94.30           H  
ATOM   1242  CG2 VAL A  78      -5.411 -11.221  -6.196  1.00 94.30           C  
ATOM   1243 HG21 VAL A  78      -6.109 -10.770  -6.902  1.00 94.30           H  
ATOM   1244 HG22 VAL A  78      -4.403 -10.875  -6.425  1.00 94.30           H  
ATOM   1245 HG23 VAL A  78      -5.679 -10.899  -5.190  1.00 94.30           H  
ATOM   1246  N   LEU A  79      -4.219 -15.616  -7.751  1.00 95.47           N  
ATOM   1247  H   LEU A  79      -3.289 -15.224  -7.714  1.00 95.47           H  
ATOM   1248  CA  LEU A  79      -4.337 -17.064  -7.855  1.00 95.47           C  
ATOM   1249  HA  LEU A  79      -5.384 -17.343  -7.974  1.00 95.47           H  
ATOM   1250  C   LEU A  79      -3.826 -17.703  -6.567  1.00 95.47           C  
ATOM   1251  CB  LEU A  79      -3.563 -17.584  -9.084  1.00 95.47           C  
ATOM   1252  HB2 LEU A  79      -3.806 -18.638  -9.219  1.00 95.47           H  
ATOM   1253  HB3 LEU A  79      -2.497 -17.513  -8.867  1.00 95.47           H  
ATOM   1254  O   LEU A  79      -2.643 -17.583  -6.231  1.00 95.47           O  
ATOM   1255  CG  LEU A  79      -3.818 -16.839 -10.406  1.00 95.47           C  
ATOM   1256  HG  LEU A  79      -3.519 -15.796 -10.305  1.00 95.47           H  
ATOM   1257  CD1 LEU A  79      -3.000 -17.461 -11.537  1.00 95.47           C  
ATOM   1258 HD11 LEU A  79      -1.939 -17.401 -11.293  1.00 95.47           H  
ATOM   1259 HD12 LEU A  79      -3.281 -18.504 -11.679  1.00 95.47           H  
ATOM   1260 HD13 LEU A  79      -3.176 -16.908 -12.460  1.00 95.47           H  
ATOM   1261  CD2 LEU A  79      -5.283 -16.895 -10.805  1.00 95.47           C  
ATOM   1262 HD21 LEU A  79      -5.433 -16.262 -11.680  1.00 95.47           H  
ATOM   1263 HD22 LEU A  79      -5.581 -17.921 -11.020  1.00 95.47           H  
ATOM   1264 HD23 LEU A  79      -5.893 -16.492  -9.996  1.00 95.47           H  
ATOM   1265  N   LYS A  80      -4.701 -18.441  -5.876  1.00 95.64           N  
ATOM   1266  H   LYS A  80      -5.661 -18.465  -6.189  1.00 95.64           H  
ATOM   1267  CA  LYS A  80      -4.279 -19.344  -4.798  1.00 95.64           C  
ATOM   1268  HA  LYS A  80      -3.794 -18.743  -4.028  1.00 95.64           H  
ATOM   1269  C   LYS A  80      -3.252 -20.339  -5.349  1.00 95.64           C  
ATOM   1270  CB  LYS A  80      -5.501 -20.055  -4.184  1.00 95.64           C  
ATOM   1271  HB2 LYS A  80      -6.255 -19.311  -3.926  1.00 95.64           H  
ATOM   1272  HB3 LYS A  80      -5.924 -20.743  -4.916  1.00 95.64           H  
ATOM   1273  O   LYS A  80      -3.367 -20.783  -6.494  1.00 95.64           O  
ATOM   1274  CG  LYS A  80      -5.126 -20.841  -2.916  1.00 95.64           C  
ATOM   1275  HG2 LYS A  80      -4.374 -21.593  -3.154  1.00 95.64           H  
ATOM   1276  HG3 LYS A  80      -4.695 -20.139  -2.202  1.00 95.64           H  
ATOM   1277  CD  LYS A  80      -6.308 -21.555  -2.245  1.00 95.64           C  
ATOM   1278  HD2 LYS A  80      -6.718 -22.305  -2.921  1.00 95.64           H  
ATOM   1279  HD3 LYS A  80      -7.078 -20.824  -2.000  1.00 95.64           H  
ATOM   1280  CE  LYS A  80      -5.792 -22.224  -0.961  1.00 95.64           C  
ATOM   1281  HE2 LYS A  80      -5.260 -21.466  -0.386  1.00 95.64           H  
ATOM   1282  HE3 LYS A  80      -5.066 -22.996  -1.216  1.00 95.64           H  
ATOM   1283  NZ  LYS A  80      -6.866 -22.782  -0.098  1.00 95.64           N  
ATOM   1284  HZ1 LYS A  80      -7.217 -23.680  -0.400  1.00 95.64           H  
ATOM   1285  HZ2 LYS A  80      -7.629 -22.131   0.025  1.00 95.64           H  
ATOM   1286  HZ3 LYS A  80      -6.505 -22.874   0.841  1.00 95.64           H  
ATOM   1287  N   LYS A  81      -2.267 -20.719  -4.542  1.00 95.90           N  
ATOM   1288  H   LYS A  81      -2.241 -20.348  -3.603  1.00 95.90           H  
ATOM   1289  CA  LYS A  81      -1.325 -21.779  -4.920  1.00 95.90           C  
ATOM   1290  HA  LYS A  81      -0.974 -21.575  -5.931  1.00 95.90           H  
ATOM   1291  C   LYS A  81      -1.982 -23.164  -4.957  1.00 95.90           C  
ATOM   1292  CB  LYS A  81      -0.106 -21.739  -3.998  1.00 95.90           C  
ATOM   1293  HB2 LYS A  81       0.673 -22.373  -4.423  1.00 95.90           H  
ATOM   1294  HB3 LYS A  81       0.268 -20.716  -3.951  1.00 95.90           H  
ATOM   1295  O   LYS A  81      -3.114 -23.353  -4.518  1.00 95.90           O  
ATOM   1296  CG  LYS A  81      -0.406 -22.192  -2.568  1.00 95.90           C  
ATOM   1297  HG2 LYS A  81      -1.107 -21.503  -2.097  1.00 95.90           H  
ATOM   1298  HG3 LYS A  81      -0.853 -23.186  -2.571  1.00 95.90           H  
ATOM   1299  CD  LYS A  81       0.897 -22.215  -1.774  1.00 95.90           C  
ATOM   1300  HD2 LYS A  81       1.187 -21.190  -1.539  1.00 95.90           H  
ATOM   1301  HD3 LYS A  81       1.693 -22.686  -2.351  1.00 95.90           H  
ATOM   1302  CE  LYS A  81       0.697 -23.017  -0.496  1.00 95.90           C  
ATOM   1303  HE2 LYS A  81      -0.255 -22.764  -0.029  1.00 95.90           H  
ATOM   1304  HE3 LYS A  81       0.675 -24.080  -0.738  1.00 95.90           H  
ATOM   1305  NZ  LYS A  81       1.798 -22.742   0.433  1.00 95.90           N  
ATOM   1306  HZ1 LYS A  81       2.672 -23.069   0.047  1.00 95.90           H  
ATOM   1307  HZ2 LYS A  81       1.659 -23.257   1.291  1.00 95.90           H  
ATOM   1308  HZ3 LYS A  81       1.873 -21.758   0.647  1.00 95.90           H  
ATOM   1309  N   GLU A  82      -1.228 -24.133  -5.460  1.00 94.14           N  
ATOM   1310  H   GLU A  82      -0.357 -23.851  -5.886  1.00 94.14           H  
ATOM   1311  CA  GLU A  82      -1.559 -25.559  -5.504  1.00 94.14           C  
ATOM   1312  HA  GLU A  82      -0.778 -26.015  -6.112  1.00 94.14           H  
ATOM   1313  C   GLU A  82      -2.868 -25.904  -6.224  1.00 94.14           C  
ATOM   1314  CB  GLU A  82      -1.453 -26.216  -4.126  1.00 94.14           C  
ATOM   1315  HB2 GLU A  82      -2.206 -25.800  -3.457  1.00 94.14           H  
ATOM   1316  HB3 GLU A  82      -1.649 -27.280  -4.254  1.00 94.14           H  
ATOM   1317  O   GLU A  82      -3.558 -26.866  -5.887  1.00 94.14           O  
ATOM   1318  CG  GLU A  82      -0.065 -26.072  -3.499  1.00 94.14           C  
ATOM   1319  HG2 GLU A  82       0.055 -25.082  -3.060  1.00 94.14           H  
ATOM   1320  HG3 GLU A  82       0.700 -26.187  -4.267  1.00 94.14           H  
ATOM   1321  CD  GLU A  82       0.114 -27.140  -2.428  1.00 94.14           C  
ATOM   1322  OE1 GLU A  82       1.145 -27.843  -2.483  1.00 94.14           O  
ATOM   1323  OE2 GLU A  82      -0.808 -27.302  -1.608  1.00 94.14           O  
ATOM   1324  N   GLN A  83      -3.185 -25.161  -7.281  1.00 93.69           N  
ATOM   1325  H   GLN A  83      -2.571 -24.396  -7.523  1.00 93.69           H  
ATOM   1326  CA  GLN A  83      -4.294 -25.468  -8.181  1.00 93.69           C  
ATOM   1327  HA  GLN A  83      -4.726 -26.428  -7.897  1.00 93.69           H  
ATOM   1328  C   GLN A  83      -3.812 -25.624  -9.621  1.00 93.69           C  
ATOM   1329  CB  GLN A  83      -5.411 -24.425  -8.033  1.00 93.69           C  
ATOM   1330  HB2 GLN A  83      -5.691 -24.350  -6.982  1.00 93.69           H  
ATOM   1331  HB3 GLN A  83      -6.283 -24.761  -8.593  1.00 93.69           H  
ATOM   1332  O   GLN A  83      -2.709 -25.209  -9.983  1.00 93.69           O  
ATOM   1333  CG  GLN A  83      -4.998 -23.039  -8.542  1.00 93.69           C  
ATOM   1334  HG2 GLN A  83      -4.117 -22.707  -7.993  1.00 93.69           H  
ATOM   1335  HG3 GLN A  83      -4.736 -23.089  -9.598  1.00 93.69           H  
ATOM   1336  CD  GLN A  83      -6.115 -22.017  -8.376  1.00 93.69           C  
ATOM   1337  NE2 GLN A  83      -5.826 -20.904  -7.753  1.00 93.69           N  
ATOM   1338 HE21 GLN A  83      -4.893 -20.762  -7.394  1.00 93.69           H  
ATOM   1339 HE22 GLN A  83      -6.548 -20.207  -7.636  1.00 93.69           H  
ATOM   1340  OE1 GLN A  83      -7.251 -22.214  -8.784  1.00 93.69           O  
ATOM   1341  N   VAL A  84      -4.658 -26.230 -10.446  1.00 94.11           N  
ATOM   1342  H   VAL A  84      -5.573 -26.481 -10.101  1.00 94.11           H  
ATOM   1343  CA  VAL A  84      -4.450 -26.332 -11.888  1.00 94.11           C  
ATOM   1344  HA  VAL A  84      -3.454 -25.971 -12.140  1.00 94.11           H  
ATOM   1345  C   VAL A  84      -5.466 -25.433 -12.574  1.00 94.11           C  
ATOM   1346  CB  VAL A  84      -4.546 -27.790 -12.361  1.00 94.11           C  
ATOM   1347  HB  VAL A  84      -5.521 -28.201 -12.096  1.00 94.11           H  
ATOM   1348  O   VAL A  84      -6.656 -25.499 -12.265  1.00 94.11           O  
ATOM   1349  CG1 VAL A  84      -4.358 -27.886 -13.872  1.00 94.11           C  
ATOM   1350 HG11 VAL A  84      -5.171 -27.373 -14.385  1.00 94.11           H  
ATOM   1351 HG12 VAL A  84      -3.405 -27.432 -14.144  1.00 94.11           H  
ATOM   1352 HG13 VAL A  84      -4.369 -28.931 -14.181  1.00 94.11           H  
ATOM   1353  CG2 VAL A  84      -3.450 -28.648 -11.712  1.00 94.11           C  
ATOM   1354 HG21 VAL A  84      -3.524 -29.674 -12.072  1.00 94.11           H  
ATOM   1355 HG22 VAL A  84      -2.468 -28.249 -11.965  1.00 94.11           H  
ATOM   1356 HG23 VAL A  84      -3.570 -28.656 -10.629  1.00 94.11           H  
ATOM   1357  N   VAL A  85      -4.987 -24.599 -13.491  1.00 95.40           N  
ATOM   1358  H   VAL A  85      -3.995 -24.605 -13.680  1.00 95.40           H  
ATOM   1359  CA  VAL A  85      -5.808 -23.657 -14.249  1.00 95.40           C  
ATOM   1360  HA  VAL A  85      -6.854 -23.874 -14.035  1.00 95.40           H  
ATOM   1361  C   VAL A  85      -5.618 -23.850 -15.749  1.00 95.40           C  
ATOM   1362  CB  VAL A  85      -5.562 -22.192 -13.825  1.00 95.40           C  
ATOM   1363  HB  VAL A  85      -6.235 -21.556 -14.400  1.00 95.40           H  
ATOM   1364  O   VAL A  85      -4.555 -24.260 -16.220  1.00 95.40           O  
ATOM   1365  CG1 VAL A  85      -5.876 -21.980 -12.341  1.00 95.40           C  
ATOM   1366 HG11 VAL A  85      -6.871 -22.365 -12.118  1.00 95.40           H  
ATOM   1367 HG12 VAL A  85      -5.849 -20.917 -12.104  1.00 95.40           H  
ATOM   1368 HG13 VAL A  85      -5.142 -22.502 -11.726  1.00 95.40           H  
ATOM   1369  CG2 VAL A  85      -4.124 -21.727 -14.088  1.00 95.40           C  
ATOM   1370 HG21 VAL A  85      -3.929 -21.726 -15.161  1.00 95.40           H  
ATOM   1371 HG22 VAL A  85      -3.411 -22.386 -13.591  1.00 95.40           H  
ATOM   1372 HG23 VAL A  85      -3.979 -20.715 -13.712  1.00 95.40           H  
ATOM   1373  N   ASN A  86      -6.653 -23.532 -16.514  1.00 94.75           N  
ATOM   1374  H   ASN A  86      -7.491 -23.211 -16.051  1.00 94.75           H  
ATOM   1375  CA  ASN A  86      -6.563 -23.328 -17.950  1.00 94.75           C  
ATOM   1376  HA  ASN A  86      -5.599 -23.687 -18.311  1.00 94.75           H  
ATOM   1377  C   ASN A  86      -6.652 -21.829 -18.209  1.00 94.75           C  
ATOM   1378  CB  ASN A  86      -7.668 -24.101 -18.681  1.00 94.75           C  
ATOM   1379  HB2 ASN A  86      -7.473 -24.076 -19.754  1.00 94.75           H  
ATOM   1380  HB3 ASN A  86      -8.624 -23.609 -18.505  1.00 94.75           H  
ATOM   1381  O   ASN A  86      -7.561 -21.171 -17.703  1.00 94.75           O  
ATOM   1382  CG  ASN A  86      -7.766 -25.545 -18.239  1.00 94.75           C  
ATOM   1383  ND2 ASN A  86      -8.894 -25.944 -17.702  1.00 94.75           N  
ATOM   1384 HD21 ASN A  86      -8.911 -26.866 -17.289  1.00 94.75           H  
ATOM   1385 HD22 ASN A  86      -9.612 -25.265 -17.492  1.00 94.75           H  
ATOM   1386  OD1 ASN A  86      -6.841 -26.328 -18.389  1.00 94.75           O  
ATOM   1387  N   VAL A  87      -5.728 -21.302 -19.001  1.00 91.87           N  
ATOM   1388  H   VAL A  87      -5.056 -21.919 -19.435  1.00 91.87           H  
ATOM   1389  CA  VAL A  87      -5.674 -19.886 -19.359  1.00 91.87           C  
ATOM   1390  HA  VAL A  87      -6.464 -19.343 -18.840  1.00 91.87           H  
ATOM   1391  C   VAL A  87      -5.917 -19.776 -20.850  1.00 91.87           C  
ATOM   1392  CB  VAL A  87      -4.335 -19.241 -18.960  1.00 91.87           C  
ATOM   1393  HB  VAL A  87      -3.532 -19.667 -19.562  1.00 91.87           H  
ATOM   1394  O   VAL A  87      -5.238 -20.430 -21.640  1.00 91.87           O  
ATOM   1395  CG1 VAL A  87      -4.380 -17.727 -19.187  1.00 91.87           C  
ATOM   1396 HG11 VAL A  87      -5.163 -17.280 -18.575  1.00 91.87           H  
ATOM   1397 HG12 VAL A  87      -4.579 -17.500 -20.234  1.00 91.87           H  
ATOM   1398 HG13 VAL A  87      -3.423 -17.280 -18.921  1.00 91.87           H  
ATOM   1399  CG2 VAL A  87      -4.012 -19.483 -17.480  1.00 91.87           C  
ATOM   1400 HG21 VAL A  87      -3.101 -18.949 -17.209  1.00 91.87           H  
ATOM   1401 HG22 VAL A  87      -4.834 -19.124 -16.860  1.00 91.87           H  
ATOM   1402 HG23 VAL A  87      -3.853 -20.545 -17.296  1.00 91.87           H  
ATOM   1403  N   THR A  88      -6.891 -18.964 -21.229  1.00 89.60           N  
ATOM   1404  H   THR A  88      -7.399 -18.461 -20.515  1.00 89.60           H  
ATOM   1405  CA  THR A  88      -7.111 -18.551 -22.604  1.00 89.60           C  
ATOM   1406  HA  THR A  88      -6.431 -19.135 -23.224  1.00 89.60           H  
ATOM   1407  C   THR A  88      -6.767 -17.080 -22.737  1.00 89.60           C  
ATOM   1408  CB  THR A  88      -8.517 -18.870 -23.100  1.00 89.60           C  
ATOM   1409  HB  THR A  88      -9.256 -18.322 -22.514  1.00 89.60           H  
ATOM   1410  O   THR A  88      -7.371 -16.250 -22.069  1.00 89.60           O  
ATOM   1411  CG2 THR A  88      -8.698 -18.539 -24.572  1.00 89.60           C  
ATOM   1412 HG21 THR A  88      -9.660 -18.935 -24.898  1.00 89.60           H  
ATOM   1413 HG22 THR A  88      -8.681 -17.458 -24.713  1.00 89.60           H  
ATOM   1414 HG23 THR A  88      -7.907 -18.995 -25.166  1.00 89.60           H  
ATOM   1415  OG1 THR A  88      -8.747 -20.256 -22.963  1.00 89.60           O  
ATOM   1416  HG1 THR A  88      -8.917 -20.389 -22.028  1.00 89.60           H  
ATOM   1417  N   LEU A  89      -5.781 -16.778 -23.565  1.00 83.91           N  
ATOM   1418  H   LEU A  89      -5.397 -17.522 -24.131  1.00 83.91           H  
ATOM   1419  CA  LEU A  89      -5.311 -15.439 -23.866  1.00 83.91           C  
ATOM   1420  HA  LEU A  89      -5.679 -14.724 -23.130  1.00 83.91           H  
ATOM   1421  C   LEU A  89      -5.849 -15.025 -25.235  1.00 83.91           C  
ATOM   1422  CB  LEU A  89      -3.776 -15.448 -23.841  1.00 83.91           C  
ATOM   1423  HB2 LEU A  89      -3.418 -16.166 -24.579  1.00 83.91           H  
ATOM   1424  HB3 LEU A  89      -3.444 -14.465 -24.175  1.00 83.91           H  
ATOM   1425  O   LEU A  89      -5.864 -15.835 -26.162  1.00 83.91           O  
ATOM   1426  CG  LEU A  89      -3.126 -15.788 -22.489  1.00 83.91           C  
ATOM   1427  HG  LEU A  89      -3.514 -16.745 -22.142  1.00 83.91           H  
ATOM   1428  CD1 LEU A  89      -1.612 -15.944 -22.633  1.00 83.91           C  
ATOM   1429 HD11 LEU A  89      -1.177 -16.244 -21.680  1.00 83.91           H  
ATOM   1430 HD12 LEU A  89      -1.384 -16.694 -23.391  1.00 83.91           H  
ATOM   1431 HD13 LEU A  89      -1.173 -14.993 -22.936  1.00 83.91           H  
ATOM   1432  CD2 LEU A  89      -3.404 -14.735 -21.421  1.00 83.91           C  
ATOM   1433 HD21 LEU A  89      -2.919 -15.020 -20.488  1.00 83.91           H  
ATOM   1434 HD22 LEU A  89      -4.478 -14.643 -21.259  1.00 83.91           H  
ATOM   1435 HD23 LEU A  89      -3.014 -13.768 -21.741  1.00 83.91           H  
ATOM   1436  N   GLU A  90      -6.303 -13.788 -25.357  1.00 83.97           N  
ATOM   1437  H   GLU A  90      -6.298 -13.181 -24.550  1.00 83.97           H  
ATOM   1438  CA  GLU A  90      -6.749 -13.194 -26.614  1.00 83.97           C  
ATOM   1439  HA  GLU A  90      -6.397 -13.793 -27.454  1.00 83.97           H  
ATOM   1440  C   GLU A  90      -6.121 -11.806 -26.736  1.00 83.97           C  
ATOM   1441  CB  GLU A  90      -8.288 -13.170 -26.651  1.00 83.97           C  
ATOM   1442  HB2 GLU A  90      -8.650 -14.191 -26.530  1.00 83.97           H  
ATOM   1443  HB3 GLU A  90      -8.652 -12.579 -25.811  1.00 83.97           H  
ATOM   1444  O   GLU A  90      -6.276 -10.963 -25.852  1.00 83.97           O  
ATOM   1445  CG  GLU A  90      -8.864 -12.604 -27.961  1.00 83.97           C  
ATOM   1446  HG2 GLU A  90      -8.522 -13.234 -28.781  1.00 83.97           H  
ATOM   1447  HG3 GLU A  90      -8.468 -11.600 -28.116  1.00 83.97           H  
ATOM   1448  CD  GLU A  90     -10.405 -12.525 -27.989  1.00 83.97           C  
ATOM   1449  OE1 GLU A  90     -10.946 -12.050 -29.018  1.00 83.97           O  
ATOM   1450  OE2 GLU A  90     -11.058 -12.942 -27.003  1.00 83.97           O  
ATOM   1451  N   GLU A  91      -5.388 -11.570 -27.820  1.00 79.17           N  
ATOM   1452  H   GLU A  91      -5.234 -12.310 -28.489  1.00 79.17           H  
ATOM   1453  CA  GLU A  91      -4.809 -10.254 -28.098  1.00 79.17           C  
ATOM   1454  HA  GLU A  91      -4.183  -9.948 -27.260  1.00 79.17           H  
ATOM   1455  C   GLU A  91      -5.907  -9.201 -28.286  1.00 79.17           C  
ATOM   1456  CB  GLU A  91      -3.942 -10.321 -29.360  1.00 79.17           C  
ATOM   1457  HB2 GLU A  91      -3.681  -9.307 -29.663  1.00 79.17           H  
ATOM   1458  HB3 GLU A  91      -4.535 -10.774 -30.155  1.00 79.17           H  
ATOM   1459  O   GLU A  91      -6.977  -9.478 -28.824  1.00 79.17           O  
ATOM   1460  CG  GLU A  91      -2.642 -11.117 -29.160  1.00 79.17           C  
ATOM   1461  HG2 GLU A  91      -2.879 -12.071 -28.688  1.00 79.17           H  
ATOM   1462  HG3 GLU A  91      -1.989 -10.558 -28.490  1.00 79.17           H  
ATOM   1463  CD  GLU A  91      -1.912 -11.393 -30.486  1.00 79.17           C  
ATOM   1464  OE1 GLU A  91      -0.989 -12.236 -30.477  1.00 79.17           O  
ATOM   1465  OE2 GLU A  91      -2.349 -10.855 -31.535  1.00 79.17           O  
ATOM   1466  N   VAL A  92      -5.631  -7.955 -27.914  1.00 78.76           N  
ATOM   1467  H   VAL A  92      -4.734  -7.753 -27.495  1.00 78.76           H  
ATOM   1468  CA  VAL A  92      -6.494  -6.820 -28.260  1.00 78.76           C  
ATOM   1469  HA  VAL A  92      -7.351  -7.166 -28.838  1.00 78.76           H  
ATOM   1470  C   VAL A  92      -5.682  -5.895 -29.149  1.00 78.76           C  
ATOM   1471  CB  VAL A  92      -7.054  -6.128 -27.007  1.00 78.76           C  
ATOM   1472  HB  VAL A  92      -6.233  -5.830 -26.356  1.00 78.76           H  
ATOM   1473  O   VAL A  92      -4.579  -5.495 -28.799  1.00 78.76           O  
ATOM   1474  CG1 VAL A  92      -7.878  -4.889 -27.384  1.00 78.76           C  
ATOM   1475 HG11 VAL A  92      -7.230  -4.139 -27.838  1.00 78.76           H  
ATOM   1476 HG12 VAL A  92      -8.290  -4.449 -26.476  1.00 78.76           H  
ATOM   1477 HG13 VAL A  92      -8.686  -5.153 -28.067  1.00 78.76           H  
ATOM   1478  CG2 VAL A  92      -7.991  -7.074 -26.243  1.00 78.76           C  
ATOM   1479 HG21 VAL A  92      -7.471  -7.997 -25.986  1.00 78.76           H  
ATOM   1480 HG22 VAL A  92      -8.305  -6.590 -25.318  1.00 78.76           H  
ATOM   1481 HG23 VAL A  92      -8.860  -7.323 -26.851  1.00 78.76           H  
ATOM   1482  N   ASN A  93      -6.195  -5.595 -30.346  1.00 76.08           N  
ATOM   1483  H   ASN A  93      -7.123  -5.931 -30.562  1.00 76.08           H  
ATOM   1484  CA  ASN A  93      -5.478  -4.814 -31.364  1.00 76.08           C  
ATOM   1485  HA  ASN A  93      -6.046  -4.898 -32.291  1.00 76.08           H  
ATOM   1486  C   ASN A  93      -4.072  -5.362 -31.706  1.00 76.08           C  
ATOM   1487  CB  ASN A  93      -5.479  -3.326 -30.969  1.00 76.08           C  
ATOM   1488  HB2 ASN A  93      -4.909  -3.199 -30.048  1.00 76.08           H  
ATOM   1489  HB3 ASN A  93      -4.986  -2.741 -31.746  1.00 76.08           H  
ATOM   1490  O   ASN A  93      -3.187  -4.595 -32.073  1.00 76.08           O  
ATOM   1491  CG  ASN A  93      -6.876  -2.771 -30.792  1.00 76.08           C  
ATOM   1492  ND2 ASN A  93      -7.085  -1.949 -29.793  1.00 76.08           N  
ATOM   1493 HD21 ASN A  93      -8.037  -1.651 -29.632  1.00 76.08           H  
ATOM   1494 HD22 ASN A  93      -6.349  -1.785 -29.121  1.00 76.08           H  
ATOM   1495  OD1 ASN A  93      -7.794  -3.072 -31.541  1.00 76.08           O  
ATOM   1496  N   GLY A  94      -3.882  -6.683 -31.606  1.00 71.93           N  
ATOM   1497  H   GLY A  94      -4.631  -7.255 -31.242  1.00 71.93           H  
ATOM   1498  CA  GLY A  94      -2.607  -7.350 -31.895  1.00 71.93           C  
ATOM   1499  HA2 GLY A  94      -2.195  -6.968 -32.829  1.00 71.93           H  
ATOM   1500  HA3 GLY A  94      -2.784  -8.419 -32.011  1.00 71.93           H  
ATOM   1501  C   GLY A  94      -1.543  -7.179 -30.810  1.00 71.93           C  
ATOM   1502  O   GLY A  94      -0.365  -7.342 -31.104  1.00 71.93           O  
ATOM   1503  N   HIS A  95      -1.940  -6.799 -29.594  1.00 76.03           N  
ATOM   1504  H   HIS A  95      -2.916  -6.601 -29.423  1.00 76.03           H  
ATOM   1505  CA  HIS A  95      -1.030  -6.604 -28.476  1.00 76.03           C  
ATOM   1506  HA  HIS A  95      -0.052  -7.018 -28.726  1.00 76.03           H  
ATOM   1507  C   HIS A  95      -1.542  -7.335 -27.235  1.00 76.03           C  
ATOM   1508  CB  HIS A  95      -0.865  -5.099 -28.237  1.00 76.03           C  
ATOM   1509  HB2 HIS A  95      -0.712  -4.607 -29.197  1.00 76.03           H  
ATOM   1510  HB3 HIS A  95      -1.780  -4.699 -27.801  1.00 76.03           H  
ATOM   1511  O   HIS A  95      -2.740  -7.309 -26.915  1.00 76.03           O  
ATOM   1512  CG  HIS A  95       0.304  -4.751 -27.356  1.00 76.03           C  
ATOM   1513  CD2 HIS A  95       1.579  -4.472 -27.769  1.00 76.03           C  
ATOM   1514  HD2 HIS A  95       1.936  -4.512 -28.787  1.00 76.03           H  
ATOM   1515  ND1 HIS A  95       0.273  -4.588 -25.993  1.00 76.03           N  
ATOM   1516  HD1 HIS A  95      -0.551  -4.684 -25.417  1.00 76.03           H  
ATOM   1517  CE1 HIS A  95       1.500  -4.205 -25.597  1.00 76.03           C  
ATOM   1518  HE1 HIS A  95       1.779  -3.946 -24.586  1.00 76.03           H  
ATOM   1519  NE2 HIS A  95       2.325  -4.092 -26.649  1.00 76.03           N  
ATOM   1520  N   MET A  96      -0.623  -7.966 -26.514  1.00 79.63           N  
ATOM   1521  H   MET A  96       0.325  -8.035 -26.855  1.00 79.63           H  
ATOM   1522  CA  MET A  96      -0.888  -8.552 -25.215  1.00 79.63           C  
ATOM   1523  HA  MET A  96      -1.799  -8.121 -24.800  1.00 79.63           H  
ATOM   1524  C   MET A  96       0.263  -8.222 -24.273  1.00 79.63           C  
ATOM   1525  CB  MET A  96      -1.112 -10.050 -25.384  1.00 79.63           C  
ATOM   1526  HB2 MET A  96      -1.985 -10.210 -26.018  1.00 79.63           H  
ATOM   1527  HB3 MET A  96      -0.238 -10.499 -25.857  1.00 79.63           H  
ATOM   1528  O   MET A  96       1.424  -8.480 -24.552  1.00 79.63           O  
ATOM   1529  CG  MET A  96      -1.356 -10.697 -24.027  1.00 79.63           C  
ATOM   1530  HG2 MET A  96      -0.404 -10.722 -23.496  1.00 79.63           H  
ATOM   1531  HG3 MET A  96      -2.061 -10.091 -23.459  1.00 79.63           H  
ATOM   1532  SD  MET A  96      -2.003 -12.370 -24.115  1.00 79.63           S  
ATOM   1533  CE  MET A  96      -0.745 -13.147 -25.158  1.00 79.63           C  
ATOM   1534  HE1 MET A  96      -0.772 -12.718 -26.159  1.00 79.63           H  
ATOM   1535  HE2 MET A  96      -0.953 -14.215 -25.234  1.00 79.63           H  
ATOM   1536  HE3 MET A  96       0.247 -12.990 -24.735  1.00 79.63           H  
ATOM   1537  N   ASP A  97      -0.065  -7.640 -23.127  1.00 81.81           N  
ATOM   1538  H   ASP A  97      -1.041  -7.539 -22.887  1.00 81.81           H  
ATOM   1539  CA  ASP A  97       0.937  -7.241 -22.148  1.00 81.81           C  
ATOM   1540  HA  ASP A  97       1.866  -7.782 -22.326  1.00 81.81           H  
ATOM   1541  C   ASP A  97       0.445  -7.609 -20.764  1.00 81.81           C  
ATOM   1542  CB  ASP A  97       1.257  -5.751 -22.289  1.00 81.81           C  
ATOM   1543  HB2 ASP A  97       0.353  -5.163 -22.128  1.00 81.81           H  
ATOM   1544  HB3 ASP A  97       1.612  -5.586 -23.306  1.00 81.81           H  
ATOM   1545  O   ASP A  97      -0.527  -7.045 -20.251  1.00 81.81           O  
ATOM   1546  CG  ASP A  97       2.343  -5.276 -21.323  1.00 81.81           C  
ATOM   1547  OD1 ASP A  97       3.065  -6.106 -20.735  1.00 81.81           O  
ATOM   1548  OD2 ASP A  97       2.429  -4.048 -21.098  1.00 81.81           O  
ATOM   1549  N   PHE A  98       1.107  -8.594 -20.175  1.00 85.35           N  
ATOM   1550  H   PHE A  98       1.932  -8.956 -20.630  1.00 85.35           H  
ATOM   1551  CA  PHE A  98       0.851  -9.028 -18.821  1.00 85.35           C  
ATOM   1552  HA  PHE A  98       0.480  -8.169 -18.262  1.00 85.35           H  
ATOM   1553  C   PHE A  98       2.138  -9.467 -18.150  1.00 85.35           C  
ATOM   1554  CB  PHE A  98      -0.203 -10.145 -18.783  1.00 85.35           C  
ATOM   1555  HB2 PHE A  98      -0.484 -10.321 -17.745  1.00 85.35           H  
ATOM   1556  HB3 PHE A  98      -1.095  -9.805 -19.310  1.00 85.35           H  
ATOM   1557  O   PHE A  98       3.055 -10.009 -18.764  1.00 85.35           O  
ATOM   1558  CG  PHE A  98       0.254 -11.456 -19.393  1.00 85.35           C  
ATOM   1559  CD1 PHE A  98       0.108 -11.667 -20.772  1.00 85.35           C  
ATOM   1560  HD1 PHE A  98      -0.343 -10.897 -21.381  1.00 85.35           H  
ATOM   1561  CD2 PHE A  98       0.862 -12.446 -18.597  1.00 85.35           C  
ATOM   1562  HD2 PHE A  98       0.991 -12.271 -17.539  1.00 85.35           H  
ATOM   1563  CE1 PHE A  98       0.573 -12.854 -21.363  1.00 85.35           C  
ATOM   1564  HE1 PHE A  98       0.481 -12.991 -22.430  1.00 85.35           H  
ATOM   1565  CE2 PHE A  98       1.327 -13.636 -19.187  1.00 85.35           C  
ATOM   1566  HE2 PHE A  98       1.809 -14.388 -18.581  1.00 85.35           H  
ATOM   1567  CZ  PHE A  98       1.184 -13.840 -20.571  1.00 85.35           C  
ATOM   1568  HZ  PHE A  98       1.553 -14.741 -21.038  1.00 85.35           H  
ATOM   1569  N   ASP A  99       2.153  -9.301 -16.840  1.00 87.19           N  
ATOM   1570  H   ASP A  99       1.354  -8.860 -16.408  1.00 87.19           H  
ATOM   1571  CA  ASP A  99       3.248  -9.681 -15.988  1.00 87.19           C  
ATOM   1572  HA  ASP A  99       3.910 -10.336 -16.554  1.00 87.19           H  
ATOM   1573  C   ASP A  99       2.776 -10.516 -14.808  1.00 87.19           C  
ATOM   1574  CB  ASP A  99       4.026  -8.430 -15.582  1.00 87.19           C  
ATOM   1575  HB2 ASP A  99       3.361  -7.581 -15.421  1.00 87.19           H  
ATOM   1576  HB3 ASP A  99       4.565  -8.647 -14.660  1.00 87.19           H  
ATOM   1577  O   ASP A  99       1.634 -10.443 -14.355  1.00 87.19           O  
ATOM   1578  CG  ASP A  99       5.097  -8.119 -16.613  1.00 87.19           C  
ATOM   1579  OD1 ASP A  99       5.851  -9.077 -16.902  1.00 87.19           O  
ATOM   1580  OD2 ASP A  99       5.418  -6.946 -16.868  1.00 87.19           O  
ATOM   1581  N   ILE A 100       3.677 -11.375 -14.337  1.00 91.10           N  
ATOM   1582  H   ILE A 100       4.610 -11.326 -14.721  1.00 91.10           H  
ATOM   1583  CA  ILE A 100       3.387 -12.402 -13.339  1.00 91.10           C  
ATOM   1584  HA  ILE A 100       2.378 -12.252 -12.955  1.00 91.10           H  
ATOM   1585  C   ILE A 100       4.349 -12.235 -12.166  1.00 91.10           C  
ATOM   1586  CB  ILE A 100       3.428 -13.808 -13.983  1.00 91.10           C  
ATOM   1587  HB  ILE A 100       4.389 -13.947 -14.477  1.00 91.10           H  
ATOM   1588  O   ILE A 100       5.567 -12.230 -12.354  1.00 91.10           O  
ATOM   1589  CG1 ILE A 100       2.292 -13.921 -15.029  1.00 91.10           C  
ATOM   1590 HG12 ILE A 100       2.338 -13.078 -15.718  1.00 91.10           H  
ATOM   1591 HG13 ILE A 100       1.340 -13.852 -14.503  1.00 91.10           H  
ATOM   1592  CG2 ILE A 100       3.259 -14.889 -12.899  1.00 91.10           C  
ATOM   1593 HG21 ILE A 100       4.062 -14.834 -12.164  1.00 91.10           H  
ATOM   1594 HG22 ILE A 100       3.278 -15.892 -13.326  1.00 91.10           H  
ATOM   1595 HG23 ILE A 100       2.306 -14.737 -12.393  1.00 91.10           H  
ATOM   1596  CD1 ILE A 100       2.258 -15.178 -15.897  1.00 91.10           C  
ATOM   1597 HD11 ILE A 100       3.023 -15.092 -16.669  1.00 91.10           H  
ATOM   1598 HD12 ILE A 100       2.386 -16.085 -15.306  1.00 91.10           H  
ATOM   1599 HD13 ILE A 100       1.289 -15.231 -16.394  1.00 91.10           H  
ATOM   1600  N   LEU A 101       3.788 -12.145 -10.962  1.00 93.57           N  
ATOM   1601  H   LEU A 101       2.780 -12.160 -10.913  1.00 93.57           H  
ATOM   1602  CA  LEU A 101       4.501 -12.068  -9.695  1.00 93.57           C  
ATOM   1603  HA  LEU A 101       5.574 -12.072  -9.890  1.00 93.57           H  
ATOM   1604  C   LEU A 101       4.150 -13.294  -8.855  1.00 93.57           C  
ATOM   1605  CB  LEU A 101       4.147 -10.752  -8.985  1.00 93.57           C  
ATOM   1606  HB2 LEU A 101       4.361  -9.918  -9.653  1.00 93.57           H  
ATOM   1607  HB3 LEU A 101       3.077 -10.750  -8.778  1.00 93.57           H  
ATOM   1608  O   LEU A 101       3.057 -13.412  -8.304  1.00 93.57           O  
ATOM   1609  CG  LEU A 101       4.905 -10.525  -7.667  1.00 93.57           C  
ATOM   1610  HG  LEU A 101       4.830 -11.400  -7.022  1.00 93.57           H  
ATOM   1611  CD1 LEU A 101       6.372 -10.230  -7.959  1.00 93.57           C  
ATOM   1612 HD11 LEU A 101       6.425  -9.442  -8.711  1.00 93.57           H  
ATOM   1613 HD12 LEU A 101       6.879 -11.123  -8.323  1.00 93.57           H  
ATOM   1614 HD13 LEU A 101       6.871  -9.870  -7.059  1.00 93.57           H  
ATOM   1615  CD2 LEU A 101       4.324  -9.324  -6.924  1.00 93.57           C  
ATOM   1616 HD21 LEU A 101       3.277  -9.516  -6.689  1.00 93.57           H  
ATOM   1617 HD22 LEU A 101       4.395  -8.430  -7.543  1.00 93.57           H  
ATOM   1618 HD23 LEU A 101       4.866  -9.164  -5.992  1.00 93.57           H  
ATOM   1619  N   GLU A 102       5.101 -14.210  -8.754  1.00 92.99           N  
ATOM   1620  H   GLU A 102       5.978 -14.038  -9.224  1.00 92.99           H  
ATOM   1621  CA  GLU A 102       5.029 -15.376  -7.877  1.00 92.99           C  
ATOM   1622  HA  GLU A 102       4.008 -15.752  -7.820  1.00 92.99           H  
ATOM   1623  C   GLU A 102       5.481 -14.951  -6.471  1.00 92.99           C  
ATOM   1624  CB  GLU A 102       5.936 -16.474  -8.470  1.00 92.99           C  
ATOM   1625  HB2 GLU A 102       6.898 -16.025  -8.719  1.00 92.99           H  
ATOM   1626  HB3 GLU A 102       6.117 -17.243  -7.719  1.00 92.99           H  
ATOM   1627  O   GLU A 102       6.653 -14.633  -6.274  1.00 92.99           O  
ATOM   1628  CG  GLU A 102       5.345 -17.132  -9.735  1.00 92.99           C  
ATOM   1629  HG2 GLU A 102       4.518 -17.777  -9.439  1.00 92.99           H  
ATOM   1630  HG3 GLU A 102       4.939 -16.352 -10.378  1.00 92.99           H  
ATOM   1631  CD  GLU A 102       6.361 -17.950 -10.567  1.00 92.99           C  
ATOM   1632  OE1 GLU A 102       6.047 -18.273 -11.735  1.00 92.99           O  
ATOM   1633  OE2 GLU A 102       7.524 -18.177 -10.143  1.00 92.99           O  
ATOM   1634  N   ILE A 103       4.572 -14.931  -5.493  1.00 94.44           N  
ATOM   1635  H   ILE A 103       3.623 -15.209  -5.696  1.00 94.44           H  
ATOM   1636  CA  ILE A 103       4.878 -14.553  -4.107  1.00 94.44           C  
ATOM   1637  HA  ILE A 103       5.672 -13.807  -4.132  1.00 94.44           H  
ATOM   1638  C   ILE A 103       5.363 -15.801  -3.350  1.00 94.44           C  
ATOM   1639  CB  ILE A 103       3.674 -13.873  -3.411  1.00 94.44           C  
ATOM   1640  HB  ILE A 103       2.834 -14.567  -3.393  1.00 94.44           H  
ATOM   1641  O   ILE A 103       4.603 -16.767  -3.216  1.00 94.44           O  
ATOM   1642  CG1 ILE A 103       3.259 -12.594  -4.178  1.00 94.44           C  
ATOM   1643 HG12 ILE A 103       3.180 -12.803  -5.245  1.00 94.44           H  
ATOM   1644 HG13 ILE A 103       4.035 -11.839  -4.049  1.00 94.44           H  
ATOM   1645  CG2 ILE A 103       4.052 -13.515  -1.956  1.00 94.44           C  
ATOM   1646 HG21 ILE A 103       4.298 -14.414  -1.392  1.00 94.44           H  
ATOM   1647 HG22 ILE A 103       4.903 -12.833  -1.944  1.00 94.44           H  
ATOM   1648 HG23 ILE A 103       3.212 -13.044  -1.446  1.00 94.44           H  
ATOM   1649  CD1 ILE A 103       1.925 -11.971  -3.755  1.00 94.44           C  
ATOM   1650 HD11 ILE A 103       1.840 -11.886  -2.672  1.00 94.44           H  
ATOM   1651 HD12 ILE A 103       1.851 -10.977  -4.197  1.00 94.44           H  
ATOM   1652 HD13 ILE A 103       1.099 -12.565  -4.145  1.00 94.44           H  
ATOM   1653  N   PRO A 104       6.604 -15.814  -2.824  1.00 90.62           N  
ATOM   1654  CA  PRO A 104       7.102 -16.943  -2.043  1.00 90.62           C  
ATOM   1655  HA  PRO A 104       7.063 -17.837  -2.664  1.00 90.62           H  
ATOM   1656  C   PRO A 104       6.275 -17.164  -0.771  1.00 90.62           C  
ATOM   1657  CB  PRO A 104       8.564 -16.615  -1.712  1.00 90.62           C  
ATOM   1658  HB2 PRO A 104       8.633 -16.150  -0.728  1.00 90.62           H  
ATOM   1659  HB3 PRO A 104       9.194 -17.503  -1.751  1.00 90.62           H  
ATOM   1660  O   PRO A 104       5.944 -16.208  -0.070  1.00 90.62           O  
ATOM   1661  CG  PRO A 104       8.964 -15.595  -2.778  1.00 90.62           C  
ATOM   1662  HG2 PRO A 104       9.759 -14.934  -2.433  1.00 90.62           H  
ATOM   1663  HG3 PRO A 104       9.264 -16.114  -3.688  1.00 90.62           H  
ATOM   1664  CD  PRO A 104       7.666 -14.836  -3.030  1.00 90.62           C  
ATOM   1665  HD2 PRO A 104       7.556 -14.023  -2.312  1.00 90.62           H  
ATOM   1666  HD3 PRO A 104       7.676 -14.435  -4.043  1.00 90.62           H  
ATOM   1667  N   THR A 105       6.017 -18.423  -0.409  1.00 93.36           N  
ATOM   1668  H   THR A 105       6.220 -19.167  -1.062  1.00 93.36           H  
ATOM   1669  CA  THR A 105       5.194 -18.784   0.761  1.00 93.36           C  
ATOM   1670  HA  THR A 105       4.174 -18.443   0.582  1.00 93.36           H  
ATOM   1671  C   THR A 105       5.666 -18.120   2.062  1.00 93.36           C  
ATOM   1672  CB  THR A 105       5.153 -20.314   0.899  1.00 93.36           C  
ATOM   1673  HB  THR A 105       6.165 -20.709   0.990  1.00 93.36           H  
ATOM   1674  O   THR A 105       4.852 -17.627   2.837  1.00 93.36           O  
ATOM   1675  CG2 THR A 105       4.320 -20.764   2.091  1.00 93.36           C  
ATOM   1676 HG21 THR A 105       3.393 -20.192   2.118  1.00 93.36           H  
ATOM   1677 HG22 THR A 105       4.866 -20.590   3.019  1.00 93.36           H  
ATOM   1678 HG23 THR A 105       4.077 -21.823   2.004  1.00 93.36           H  
ATOM   1679  OG1 THR A 105       4.550 -20.835  -0.261  1.00 93.36           O  
ATOM   1680  HG1 THR A 105       4.968 -21.669  -0.488  1.00 93.36           H  
ATOM   1681  N   GLN A 106       6.983 -18.000   2.267  1.00 85.93           N  
ATOM   1682  H   GLN A 106       7.609 -18.392   1.579  1.00 85.93           H  
ATOM   1683  CA  GLN A 106       7.562 -17.306   3.428  1.00 85.93           C  
ATOM   1684  HA  GLN A 106       7.204 -17.775   4.344  1.00 85.93           H  
ATOM   1685  C   GLN A 106       7.168 -15.818   3.493  1.00 85.93           C  
ATOM   1686  CB  GLN A 106       9.092 -17.425   3.370  1.00 85.93           C  
ATOM   1687  HB2 GLN A 106       9.435 -17.038   2.410  1.00 85.93           H  
ATOM   1688  HB3 GLN A 106       9.524 -16.807   4.157  1.00 85.93           H  
ATOM   1689  O   GLN A 106       6.890 -15.297   4.571  1.00 85.93           O  
ATOM   1690  CG  GLN A 106       9.601 -18.866   3.554  1.00 85.93           C  
ATOM   1691  HG2 GLN A 106       9.109 -19.528   2.841  1.00 85.93           H  
ATOM   1692  HG3 GLN A 106       9.358 -19.205   4.561  1.00 85.93           H  
ATOM   1693  CD  GLN A 106      11.108 -18.988   3.340  1.00 85.93           C  
ATOM   1694  NE2 GLN A 106      11.679 -20.156   3.530  1.00 85.93           N  
ATOM   1695 HE21 GLN A 106      11.158 -20.941   3.892  1.00 85.93           H  
ATOM   1696 HE22 GLN A 106      12.680 -20.165   3.397  1.00 85.93           H  
ATOM   1697  OE1 GLN A 106      11.798 -18.057   2.970  1.00 85.93           O  
ATOM   1698  N   ARG A 107       7.090 -15.137   2.339  1.00 88.39           N  
ATOM   1699  H   ARG A 107       7.188 -15.655   1.478  1.00 88.39           H  
ATOM   1700  CA  ARG A 107       6.654 -13.732   2.249  1.00 88.39           C  
ATOM   1701  HA  ARG A 107       7.161 -13.141   3.011  1.00 88.39           H  
ATOM   1702  C   ARG A 107       5.175 -13.584   2.556  1.00 88.39           C  
ATOM   1703  CB  ARG A 107       6.932 -13.161   0.846  1.00 88.39           C  
ATOM   1704  HB2 ARG A 107       6.387 -13.740   0.100  1.00 88.39           H  
ATOM   1705  HB3 ARG A 107       6.551 -12.140   0.798  1.00 88.39           H  
ATOM   1706  O   ARG A 107       4.779 -12.614   3.194  1.00 88.39           O  
ATOM   1707  CG  ARG A 107       8.411 -13.146   0.462  1.00 88.39           C  
ATOM   1708  HG2 ARG A 107       8.835 -14.146   0.549  1.00 88.39           H  
ATOM   1709  HG3 ARG A 107       8.507 -12.811  -0.571  1.00 88.39           H  
ATOM   1710  CD  ARG A 107       9.168 -12.181   1.362  1.00 88.39           C  
ATOM   1711  HD2 ARG A 107       9.032 -12.467   2.406  1.00 88.39           H  
ATOM   1712  HD3 ARG A 107       8.784 -11.172   1.214  1.00 88.39           H  
ATOM   1713  NE  ARG A 107      10.593 -12.215   1.061  1.00 88.39           N  
ATOM   1714  HE  ARG A 107      10.940 -12.785   0.302  1.00 88.39           H  
ATOM   1715  NH1 ARG A 107      11.204 -10.786   2.727  1.00 88.39           N  
ATOM   1716 HH11 ARG A 107      11.754  -9.940   2.681  1.00 88.39           H  
ATOM   1717 HH12 ARG A 107      10.229 -10.632   2.943  1.00 88.39           H  
ATOM   1718  NH2 ARG A 107      12.745 -11.775   1.413  1.00 88.39           N  
ATOM   1719 HH21 ARG A 107      13.399 -11.591   2.161  1.00 88.39           H  
ATOM   1720 HH22 ARG A 107      13.051 -11.161   0.673  1.00 88.39           H  
ATOM   1721  CZ  ARG A 107      11.508 -11.583   1.742  1.00 88.39           C  
ATOM   1722  N   LEU A 108       4.374 -14.560   2.138  1.00 90.56           N  
ATOM   1723  H   LEU A 108       4.775 -15.319   1.606  1.00 90.56           H  
ATOM   1724  CA  LEU A 108       2.951 -14.586   2.442  1.00 90.56           C  
ATOM   1725  HA  LEU A 108       2.545 -13.606   2.192  1.00 90.56           H  
ATOM   1726  C   LEU A 108       2.690 -14.807   3.942  1.00 90.56           C  
ATOM   1727  CB  LEU A 108       2.281 -15.654   1.568  1.00 90.56           C  
ATOM   1728  HB2 LEU A 108       2.357 -16.620   2.068  1.00 90.56           H  
ATOM   1729  HB3 LEU A 108       2.788 -15.730   0.606  1.00 90.56           H  
ATOM   1730  O   LEU A 108       1.775 -14.205   4.494  1.00 90.56           O  
ATOM   1731  CG  LEU A 108       0.807 -15.312   1.316  1.00 90.56           C  
ATOM   1732  HG  LEU A 108       0.343 -14.994   2.249  1.00 90.56           H  
ATOM   1733  CD1 LEU A 108       0.645 -14.215   0.261  1.00 90.56           C  
ATOM   1734 HD11 LEU A 108       1.161 -13.304   0.565  1.00 90.56           H  
ATOM   1735 HD12 LEU A 108       1.050 -14.550  -0.694  1.00 90.56           H  
ATOM   1736 HD13 LEU A 108      -0.413 -13.983   0.133  1.00 90.56           H  
ATOM   1737  CD2 LEU A 108       0.079 -16.541   0.800  1.00 90.56           C  
ATOM   1738 HD21 LEU A 108       0.045 -17.276   1.603  1.00 90.56           H  
ATOM   1739 HD22 LEU A 108      -0.940 -16.267   0.529  1.00 90.56           H  
ATOM   1740 HD23 LEU A 108       0.596 -16.953  -0.067  1.00 90.56           H  
ATOM   1741  N   GLY A 109       3.532 -15.594   4.620  1.00 87.49           N  
ATOM   1742  H   GLY A 109       4.216 -16.127   4.102  1.00 87.49           H  
ATOM   1743  CA  GLY A 109       3.497 -15.727   6.080  1.00 87.49           C  
ATOM   1744  HA2 GLY A 109       4.256 -16.445   6.392  1.00 87.49           H  
ATOM   1745  HA3 GLY A 109       2.519 -16.092   6.391  1.00 87.49           H  
ATOM   1746  C   GLY A 109       3.757 -14.404   6.808  1.00 87.49           C  
ATOM   1747  O   GLY A 109       3.020 -14.059   7.728  1.00 87.49           O  
ATOM   1748  N   ALA A 110       4.744 -13.622   6.352  1.00 83.03           N  
ATOM   1749  H   ALA A 110       5.337 -13.970   5.612  1.00 83.03           H  
ATOM   1750  CA  ALA A 110       5.017 -12.293   6.907  1.00 83.03           C  
ATOM   1751  HA  ALA A 110       5.148 -12.386   7.985  1.00 83.03           H  
ATOM   1752  C   ALA A 110       3.854 -11.309   6.677  1.00 83.03           C  
ATOM   1753  CB  ALA A 110       6.324 -11.765   6.305  1.00 83.03           C  
ATOM   1754  HB1 ALA A 110       7.135 -12.464   6.510  1.00 83.03           H  
ATOM   1755  HB2 ALA A 110       6.566 -10.803   6.757  1.00 83.03           H  
ATOM   1756  HB3 ALA A 110       6.220 -11.635   5.227  1.00 83.03           H  
ATOM   1757  O   ALA A 110       3.519 -10.535   7.566  1.00 83.03           O  
ATOM   1758  N   LEU A 111       3.210 -11.372   5.506  1.00 85.06           N  
ATOM   1759  H   LEU A 111       3.565 -12.003   4.802  1.00 85.06           H  
ATOM   1760  CA  LEU A 111       1.992 -10.614   5.210  1.00 85.06           C  
ATOM   1761  HA  LEU A 111       2.191  -9.551   5.347  1.00 85.06           H  
ATOM   1762  C   LEU A 111       0.840 -10.984   6.158  1.00 85.06           C  
ATOM   1763  CB  LEU A 111       1.612 -10.874   3.740  1.00 85.06           C  
ATOM   1764  HB2 LEU A 111       1.611 -11.950   3.562  1.00 85.06           H  
ATOM   1765  HB3 LEU A 111       2.372 -10.435   3.093  1.00 85.06           H  
ATOM   1766  O   LEU A 111       0.174 -10.095   6.681  1.00 85.06           O  
ATOM   1767  CG  LEU A 111       0.226 -10.344   3.344  1.00 85.06           C  
ATOM   1768  HG  LEU A 111      -0.541 -10.714   4.024  1.00 85.06           H  
ATOM   1769  CD1 LEU A 111       0.224  -8.832   3.359  1.00 85.06           C  
ATOM   1770 HD11 LEU A 111       1.048  -8.438   2.765  1.00 85.06           H  
ATOM   1771 HD12 LEU A 111       0.318  -8.497   4.392  1.00 85.06           H  
ATOM   1772 HD13 LEU A 111      -0.720  -8.472   2.948  1.00 85.06           H  
ATOM   1773  CD2 LEU A 111      -0.156 -10.816   1.949  1.00 85.06           C  
ATOM   1774 HD21 LEU A 111       0.554 -10.444   1.211  1.00 85.06           H  
ATOM   1775 HD22 LEU A 111      -0.176 -11.906   1.932  1.00 85.06           H  
ATOM   1776 HD23 LEU A 111      -1.161 -10.459   1.723  1.00 85.06           H  
ATOM   1777  N   TYR A 112       0.602 -12.280   6.378  1.00 79.85           N  
ATOM   1778  H   TYR A 112       1.169 -12.966   5.899  1.00 79.85           H  
ATOM   1779  CA  TYR A 112      -0.486 -12.756   7.236  1.00 79.85           C  
ATOM   1780  HA  TYR A 112      -1.432 -12.387   6.842  1.00 79.85           H  
ATOM   1781  C   TYR A 112      -0.371 -12.227   8.671  1.00 79.85           C  
ATOM   1782  CB  TYR A 112      -0.528 -14.288   7.216  1.00 79.85           C  
ATOM   1783  HB2 TYR A 112       0.414 -14.682   7.597  1.00 79.85           H  
ATOM   1784  HB3 TYR A 112      -0.635 -14.628   6.186  1.00 79.85           H  
ATOM   1785  O   TYR A 112      -1.375 -11.865   9.275  1.00 79.85           O  
ATOM   1786  CG  TYR A 112      -1.670 -14.851   8.040  1.00 79.85           C  
ATOM   1787  CD1 TYR A 112      -1.448 -15.250   9.374  1.00 79.85           C  
ATOM   1788  HD1 TYR A 112      -0.459 -15.183   9.801  1.00 79.85           H  
ATOM   1789  CD2 TYR A 112      -2.969 -14.900   7.500  1.00 79.85           C  
ATOM   1790  HD2 TYR A 112      -3.153 -14.570   6.487  1.00 79.85           H  
ATOM   1791  CE1 TYR A 112      -2.526 -15.681  10.172  1.00 79.85           C  
ATOM   1792  HE1 TYR A 112      -2.366 -15.958  11.204  1.00 79.85           H  
ATOM   1793  CE2 TYR A 112      -4.044 -15.351   8.288  1.00 79.85           C  
ATOM   1794  HE2 TYR A 112      -5.046 -15.385   7.887  1.00 79.85           H  
ATOM   1795  OH  TYR A 112      -4.880 -16.152  10.376  1.00 79.85           O  
ATOM   1796  HH  TYR A 112      -4.706 -16.101  11.319  1.00 79.85           H  
ATOM   1797  CZ  TYR A 112      -3.828 -15.733   9.627  1.00 79.85           C  
ATOM   1798  N   ALA A 113       0.849 -12.095   9.194  1.00 74.98           N  
ATOM   1799  H   ALA A 113       1.646 -12.405   8.656  1.00 74.98           H  
ATOM   1800  CA  ALA A 113       1.083 -11.518  10.516  1.00 74.98           C  
ATOM   1801  HA  ALA A 113       0.495 -12.077  11.245  1.00 74.98           H  
ATOM   1802  C   ALA A 113       0.652 -10.038  10.637  1.00 74.98           C  
ATOM   1803  CB  ALA A 113       2.567 -11.702  10.850  1.00 74.98           C  
ATOM   1804  HB1 ALA A 113       2.837 -12.756  10.787  1.00 74.98           H  
ATOM   1805  HB2 ALA A 113       2.758 -11.349  11.864  1.00 74.98           H  
ATOM   1806  HB3 ALA A 113       3.181 -11.128  10.156  1.00 74.98           H  
ATOM   1807  O   ALA A 113       0.455  -9.558  11.752  1.00 74.98           O  
ATOM   1808  N   LEU A 114       0.492  -9.322   9.514  1.00 74.02           N  
ATOM   1809  H   LEU A 114       0.652  -9.778   8.627  1.00 74.02           H  
ATOM   1810  CA  LEU A 114       0.009  -7.934   9.478  1.00 74.02           C  
ATOM   1811  HA  LEU A 114       0.277  -7.436  10.410  1.00 74.02           H  
ATOM   1812  C   LEU A 114      -1.513  -7.804   9.377  1.00 74.02           C  
ATOM   1813  CB  LEU A 114       0.652  -7.161   8.316  1.00 74.02           C  
ATOM   1814  HB2 LEU A 114       0.308  -6.130   8.406  1.00 74.02           H  
ATOM   1815  HB3 LEU A 114       0.261  -7.558   7.379  1.00 74.02           H  
ATOM   1816  O   LEU A 114      -2.051  -6.704   9.459  1.00 74.02           O  
ATOM   1817  CG  LEU A 114       2.183  -7.137   8.221  1.00 74.02           C  
ATOM   1818  HG  LEU A 114       2.551  -8.113   7.903  1.00 74.02           H  
ATOM   1819  CD1 LEU A 114       2.589  -6.089   7.189  1.00 74.02           C  
ATOM   1820 HD11 LEU A 114       2.117  -5.134   7.420  1.00 74.02           H  
ATOM   1821 HD12 LEU A 114       2.278  -6.410   6.195  1.00 74.02           H  
ATOM   1822 HD13 LEU A 114       3.667  -5.935   7.228  1.00 74.02           H  
ATOM   1823  CD2 LEU A 114       2.868  -6.746   9.515  1.00 74.02           C  
ATOM   1824 HD21 LEU A 114       3.946  -6.677   9.367  1.00 74.02           H  
ATOM   1825 HD22 LEU A 114       2.685  -7.530  10.249  1.00 74.02           H  
ATOM   1826 HD23 LEU A 114       2.487  -5.779   9.845  1.00 74.02           H  
ATOM   1827  N   ILE A 115      -2.221  -8.902   9.150  1.00 71.65           N  
ATOM   1828  H   ILE A 115      -1.752  -9.797   9.168  1.00 71.65           H  
ATOM   1829  CA  ILE A 115      -3.666  -8.883   8.981  1.00 71.65           C  
ATOM   1830  HA  ILE A 115      -3.941  -7.965   8.462  1.00 71.65           H  
ATOM   1831  C   ILE A 115      -4.360  -8.917  10.361  1.00 71.65           C  
ATOM   1832  CB  ILE A 115      -4.046 -10.050   8.064  1.00 71.65           C  
ATOM   1833  HB  ILE A 115      -3.417 -10.909   8.298  1.00 71.65           H  
ATOM   1834  O   ILE A 115      -4.076  -9.822  11.150  1.00 71.65           O  
ATOM   1835  CG1 ILE A 115      -3.804  -9.657   6.584  1.00 71.65           C  
ATOM   1836 HG12 ILE A 115      -4.573  -8.945   6.283  1.00 71.65           H  
ATOM   1837 HG13 ILE A 115      -2.841  -9.154   6.496  1.00 71.65           H  
ATOM   1838  CG2 ILE A 115      -5.480 -10.474   8.357  1.00 71.65           C  
ATOM   1839 HG21 ILE A 115      -6.184  -9.666   8.158  1.00 71.65           H  
ATOM   1840 HG22 ILE A 115      -5.663 -11.387   7.789  1.00 71.65           H  
ATOM   1841 HG23 ILE A 115      -5.612 -10.803   9.388  1.00 71.65           H  
ATOM   1842  CD1 ILE A 115      -3.798 -10.825   5.586  1.00 71.65           C  
ATOM   1843 HD11 ILE A 115      -4.623 -11.512   5.773  1.00 71.65           H  
ATOM   1844 HD12 ILE A 115      -3.886 -10.431   4.574  1.00 71.65           H  
ATOM   1845 HD13 ILE A 115      -2.855 -11.367   5.662  1.00 71.65           H  
ATOM   1846  N   PRO A 116      -5.335  -8.029  10.645  1.00 61.94           N  
ATOM   1847  CA  PRO A 116      -6.032  -7.999  11.933  1.00 61.94           C  
ATOM   1848  HA  PRO A 116      -5.294  -7.809  12.712  1.00 61.94           H  
ATOM   1849  C   PRO A 116      -6.819  -9.268  12.265  1.00 61.94           C  
ATOM   1850  CB  PRO A 116      -7.017  -6.831  11.886  1.00 61.94           C  
ATOM   1851  HB2 PRO A 116      -7.036  -6.281  12.827  1.00 61.94           H  
ATOM   1852  HB3 PRO A 116      -8.019  -7.177  11.630  1.00 61.94           H  
ATOM   1853  O   PRO A 116      -7.547  -9.810  11.431  1.00 61.94           O  
ATOM   1854  CG  PRO A 116      -6.498  -5.975  10.755  1.00 61.94           C  
ATOM   1855  HG2 PRO A 116      -5.783  -5.270  11.178  1.00 61.94           H  
ATOM   1856  HG3 PRO A 116      -7.326  -5.476  10.251  1.00 61.94           H  
ATOM   1857  CD  PRO A 116      -5.769  -6.920   9.814  1.00 61.94           C  
ATOM   1858  HD2 PRO A 116      -6.453  -7.282   9.046  1.00 61.94           H  
ATOM   1859  HD3 PRO A 116      -4.927  -6.393   9.364  1.00 61.94           H  
ATOM   1860  N   ASN A 117      -6.790  -9.651  13.544  1.00 57.33           N  
ATOM   1861  H   ASN A 117      -6.142  -9.177  14.157  1.00 57.33           H  
ATOM   1862  CA  ASN A 117      -7.500 -10.823  14.065  1.00 57.33           C  
ATOM   1863  HA  ASN A 117      -7.166 -11.701  13.511  1.00 57.33           H  
ATOM   1864  C   ASN A 117      -9.025 -10.773  13.903  1.00 57.33           C  
ATOM   1865  CB  ASN A 117      -7.156 -11.021  15.553  1.00 57.33           C  
ATOM   1866  HB2 ASN A 117      -7.940 -11.618  16.019  1.00 57.33           H  
ATOM   1867  HB3 ASN A 117      -7.120 -10.059  16.063  1.00 57.33           H  
ATOM   1868  O   ASN A 117      -9.625 -11.820  13.698  1.00 57.33           O  
ATOM   1869  CG  ASN A 117      -5.860 -11.772  15.788  1.00 57.33           C  
ATOM   1870  ND2 ASN A 117      -5.406 -11.839  17.016  1.00 57.33           N  
ATOM   1871 HD21 ASN A 117      -4.550 -12.363  17.125  1.00 57.33           H  
ATOM   1872 HD22 ASN A 117      -5.907 -11.414  17.782  1.00 57.33           H  
ATOM   1873  OD1 ASN A 117      -5.234 -12.312  14.901  1.00 57.33           O  
ATOM   1874  N   GLU A 118      -9.683  -9.611  13.986  1.00 53.47           N  
ATOM   1875  H   GLU A 118      -9.174  -8.759  14.171  1.00 53.47           H  
ATOM   1876  CA  GLU A 118     -11.152  -9.550  13.833  1.00 53.47           C  
ATOM   1877  HA  GLU A 118     -11.622 -10.202  14.569  1.00 53.47           H  
ATOM   1878  C   GLU A 118     -11.622 -10.030  12.455  1.00 53.47           C  
ATOM   1879  CB  GLU A 118     -11.669  -8.124  14.041  1.00 53.47           C  
ATOM   1880  HB2 GLU A 118     -12.716  -8.107  13.736  1.00 53.47           H  
ATOM   1881  HB3 GLU A 118     -11.111  -7.438  13.404  1.00 53.47           H  
ATOM   1882  O   GLU A 118     -12.716 -10.582  12.312  1.00 53.47           O  
ATOM   1883  CG  GLU A 118     -11.588  -7.665  15.501  1.00 53.47           C  
ATOM   1884  HG2 GLU A 118     -10.540  -7.565  15.782  1.00 53.47           H  
ATOM   1885  HG3 GLU A 118     -12.039  -8.431  16.132  1.00 53.47           H  
ATOM   1886  CD  GLU A 118     -12.317  -6.330  15.736  1.00 53.47           C  
ATOM   1887  OE1 GLU A 118     -12.382  -5.925  16.916  1.00 53.47           O  
ATOM   1888  OE2 GLU A 118     -12.829  -5.746  14.752  1.00 53.47           O  
ATOM   1889  N   GLN A 119     -10.784  -9.854  11.434  1.00 51.95           N  
ATOM   1890  H   GLN A 119      -9.881  -9.435  11.604  1.00 51.95           H  
ATOM   1891  CA  GLN A 119     -11.053 -10.403  10.114  1.00 51.95           C  
ATOM   1892  HA  GLN A 119     -12.122 -10.333   9.911  1.00 51.95           H  
ATOM   1893  C   GLN A 119     -10.693 -11.894  10.032  1.00 51.95           C  
ATOM   1894  CB  GLN A 119     -10.333  -9.570   9.059  1.00 51.95           C  
ATOM   1895  HB2 GLN A 119     -10.631  -9.995   8.100  1.00 51.95           H  
ATOM   1896  HB3 GLN A 119      -9.252  -9.649   9.175  1.00 51.95           H  
ATOM   1897  O   GLN A 119     -11.362 -12.640   9.320  1.00 51.95           O  
ATOM   1898  CG  GLN A 119     -10.762  -8.095   9.056  1.00 51.95           C  
ATOM   1899  HG2 GLN A 119     -10.381  -7.597   9.947  1.00 51.95           H  
ATOM   1900  HG3 GLN A 119     -11.850  -8.032   9.058  1.00 51.95           H  
ATOM   1901  CD  GLN A 119     -10.222  -7.374   7.832  1.00 51.95           C  
ATOM   1902  NE2 GLN A 119     -11.008  -7.208   6.787  1.00 51.95           N  
ATOM   1903 HE21 GLN A 119     -10.516  -6.996   5.931  1.00 51.95           H  
ATOM   1904 HE22 GLN A 119     -11.932  -7.615   6.761  1.00 51.95           H  
ATOM   1905  OE1 GLN A 119      -9.070  -6.977   7.794  1.00 51.95           O  
ATOM   1906  N   GLN A 120      -9.718 -12.350  10.829  1.00 52.48           N  
ATOM   1907  H   GLN A 120      -9.220 -11.686  11.404  1.00 52.48           H  
ATOM   1908  CA  GLN A 120      -9.405 -13.775  10.985  1.00 52.48           C  
ATOM   1909  HA  GLN A 120      -9.285 -14.207   9.992  1.00 52.48           H  
ATOM   1910  C   GLN A 120     -10.548 -14.549  11.678  1.00 52.48           C  
ATOM   1911  CB  GLN A 120      -8.080 -13.976  11.753  1.00 52.48           C  
ATOM   1912  HB2 GLN A 120      -7.879 -15.047  11.783  1.00 52.48           H  
ATOM   1913  HB3 GLN A 120      -8.199 -13.645  12.784  1.00 52.48           H  
ATOM   1914  O   GLN A 120     -10.862 -15.664  11.267  1.00 52.48           O  
ATOM   1915  CG  GLN A 120      -6.848 -13.279  11.140  1.00 52.48           C  
ATOM   1916  HG2 GLN A 120      -6.682 -13.657  10.131  1.00 52.48           H  
ATOM   1917  HG3 GLN A 120      -7.028 -12.206  11.072  1.00 52.48           H  
ATOM   1918  CD  GLN A 120      -5.575 -13.505  11.958  1.00 52.48           C  
ATOM   1919  NE2 GLN A 120      -4.540 -12.715  11.778  1.00 52.48           N  
ATOM   1920 HE21 GLN A 120      -4.582 -11.879  11.214  1.00 52.48           H  
ATOM   1921 HE22 GLN A 120      -3.782 -12.838  12.434  1.00 52.48           H  
ATOM   1922  OE1 GLN A 120      -5.470 -14.421  12.761  1.00 52.48           O  
ATOM   1923  N   THR A 121     -11.209 -13.983  12.699  1.00 48.06           N  
ATOM   1924  H   THR A 121     -10.904 -13.077  13.025  1.00 48.06           H  
ATOM   1925  CA  THR A 121     -12.245 -14.686  13.488  1.00 48.06           C  
ATOM   1926  HA  THR A 121     -11.928 -15.722  13.615  1.00 48.06           H  
ATOM   1927  C   THR A 121     -13.613 -14.752  12.818  1.00 48.06           C  
ATOM   1928  CB  THR A 121     -12.426 -14.088  14.891  1.00 48.06           C  
ATOM   1929  HB  THR A 121     -13.338 -14.487  15.335  1.00 48.06           H  
ATOM   1930  O   THR A 121     -14.296 -15.765  12.960  1.00 48.06           O  
ATOM   1931  CG2 THR A 121     -11.266 -14.432  15.819  1.00 48.06           C  
ATOM   1932 HG21 THR A 121     -11.171 -15.515  15.900  1.00 48.06           H  
ATOM   1933 HG22 THR A 121     -10.337 -14.023  15.421  1.00 48.06           H  
ATOM   1934 HG23 THR A 121     -11.448 -14.019  16.811  1.00 48.06           H  
ATOM   1935  OG1 THR A 121     -12.522 -12.686  14.834  1.00 48.06           O  
ATOM   1936  HG1 THR A 121     -12.426 -12.351  15.729  1.00 48.06           H  
ATOM   1937  N   LYS A 122     -14.035 -13.726  12.065  1.00 47.70           N  
ATOM   1938  H   LYS A 122     -13.455 -12.900  12.023  1.00 47.70           H  
ATOM   1939  CA  LYS A 122     -15.345 -13.738  11.377  1.00 47.70           C  
ATOM   1940  HA  LYS A 122     -16.130 -13.924  12.109  1.00 47.70           H  
ATOM   1941  C   LYS A 122     -15.491 -14.859  10.339  1.00 47.70           C  
ATOM   1942  CB  LYS A 122     -15.596 -12.383  10.695  1.00 47.70           C  
ATOM   1943  HB2 LYS A 122     -14.676 -12.035  10.225  1.00 47.70           H  
ATOM   1944  HB3 LYS A 122     -16.344 -12.515   9.914  1.00 47.70           H  
ATOM   1945  O   LYS A 122     -16.611 -15.235  10.012  1.00 47.70           O  
ATOM   1946  CG  LYS A 122     -16.123 -11.326  11.673  1.00 47.70           C  
ATOM   1947  HG2 LYS A 122     -15.394 -11.161  12.466  1.00 47.70           H  
ATOM   1948  HG3 LYS A 122     -17.055 -11.676  12.116  1.00 47.70           H  
ATOM   1949  CD  LYS A 122     -16.378 -10.011  10.927  1.00 47.70           C  
ATOM   1950  HD2 LYS A 122     -17.090 -10.184  10.120  1.00 47.70           H  
ATOM   1951  HD3 LYS A 122     -15.435  -9.666  10.503  1.00 47.70           H  
ATOM   1952  CE  LYS A 122     -16.928  -8.950  11.884  1.00 47.70           C  
ATOM   1953  HE2 LYS A 122     -17.889  -9.288  12.270  1.00 47.70           H  
ATOM   1954  HE3 LYS A 122     -16.240  -8.862  12.725  1.00 47.70           H  
ATOM   1955  NZ  LYS A 122     -17.066  -7.636  11.209  1.00 47.70           N  
ATOM   1956  HZ1 LYS A 122     -17.415  -6.940  11.854  1.00 47.70           H  
ATOM   1957  HZ2 LYS A 122     -16.162  -7.322  10.888  1.00 47.70           H  
ATOM   1958  HZ3 LYS A 122     -17.685  -7.699  10.413  1.00 47.70           H  
ATOM   1959  N   MET A 123     -14.379 -15.367   9.811  1.00 46.92           N  
ATOM   1960  H   MET A 123     -13.501 -15.028  10.177  1.00 46.92           H  
ATOM   1961  CA  MET A 123     -14.335 -16.131   8.560  1.00 46.92           C  
ATOM   1962  HA  MET A 123     -15.310 -16.094   8.075  1.00 46.92           H  
ATOM   1963  C   MET A 123     -13.987 -17.611   8.730  1.00 46.92           C  
ATOM   1964  CB  MET A 123     -13.296 -15.469   7.645  1.00 46.92           C  
ATOM   1965  HB2 MET A 123     -13.087 -16.099   6.781  1.00 46.92           H  
ATOM   1966  HB3 MET A 123     -12.359 -15.374   8.195  1.00 46.92           H  
ATOM   1967  O   MET A 123     -13.795 -18.309   7.740  1.00 46.92           O  
ATOM   1968  CG  MET A 123     -13.689 -14.080   7.150  1.00 46.92           C  
ATOM   1969  HG2 MET A 123     -13.778 -13.402   7.999  1.00 46.92           H  
ATOM   1970  HG3 MET A 123     -12.861 -13.714   6.543  1.00 46.92           H  
ATOM   1971  SD  MET A 123     -15.175 -13.952   6.155  1.00 46.92           S  
ATOM   1972  CE  MET A 123     -15.174 -15.521   5.220  1.00 46.92           C  
ATOM   1973  HE1 MET A 123     -15.443 -16.335   5.893  1.00 46.92           H  
ATOM   1974  HE2 MET A 123     -14.188 -15.745   4.814  1.00 46.92           H  
ATOM   1975  HE3 MET A 123     -15.914 -15.509   4.419  1.00 46.92           H  
ATOM   1976  N   ALA A 124     -13.862 -18.104   9.963  1.00 46.70           N  
ATOM   1977  H   ALA A 124     -14.036 -17.492  10.747  1.00 46.70           H  
ATOM   1978  CA  ALA A 124     -13.183 -19.373  10.219  1.00 46.70           C  
ATOM   1979  HA  ALA A 124     -12.250 -19.363   9.657  1.00 46.70           H  
ATOM   1980  C   ALA A 124     -13.935 -20.634   9.765  1.00 46.70           C  
ATOM   1981  CB  ALA A 124     -12.823 -19.442  11.706  1.00 46.70           C  
ATOM   1982  HB1 ALA A 124     -13.731 -19.485  12.308  1.00 46.70           H  
ATOM   1983  HB2 ALA A 124     -12.220 -20.329  11.899  1.00 46.70           H  
ATOM   1984  HB3 ALA A 124     -12.243 -18.562  11.984  1.00 46.70           H  
ATOM   1985  O   ALA A 124     -13.461 -21.728  10.050  1.00 46.70           O  
ATOM   1986  N   VAL A 125     -15.089 -20.537   9.098  1.00 43.41           N  
ATOM   1987  H   VAL A 125     -15.375 -19.621   8.781  1.00 43.41           H  
ATOM   1988  CA  VAL A 125     -15.671 -21.715   8.449  1.00 43.41           C  
ATOM   1989  HA  VAL A 125     -15.421 -22.603   9.030  1.00 43.41           H  
ATOM   1990  C   VAL A 125     -15.036 -21.822   7.063  1.00 43.41           C  
ATOM   1991  CB  VAL A 125     -17.209 -21.681   8.395  1.00 43.41           C  
ATOM   1992  HB  VAL A 125     -17.546 -20.870   7.748  1.00 43.41           H  
ATOM   1993  O   VAL A 125     -15.480 -21.104   6.162  1.00 43.41           O  
ATOM   1994  CG1 VAL A 125     -17.743 -23.017   7.856  1.00 43.41           C  
ATOM   1995 HG11 VAL A 125     -17.420 -23.840   8.494  1.00 43.41           H  
ATOM   1996 HG12 VAL A 125     -17.377 -23.185   6.843  1.00 43.41           H  
ATOM   1997 HG13 VAL A 125     -18.832 -22.991   7.826  1.00 43.41           H  
ATOM   1998  CG2 VAL A 125     -17.814 -21.468   9.790  1.00 43.41           C  
ATOM   1999 HG21 VAL A 125     -17.465 -22.244  10.471  1.00 43.41           H  
ATOM   2000 HG22 VAL A 125     -17.522 -20.493  10.179  1.00 43.41           H  
ATOM   2001 HG23 VAL A 125     -18.902 -21.500   9.730  1.00 43.41           H  
ATOM   2002  N   PRO A 126     -14.014 -22.681   6.851  1.00 47.83           N  
ATOM   2003  CA  PRO A 126     -13.546 -22.978   5.510  1.00 47.83           C  
ATOM   2004  HA  PRO A 126     -13.179 -22.074   5.025  1.00 47.83           H  
ATOM   2005  C   PRO A 126     -14.730 -23.543   4.735  1.00 47.83           C  
ATOM   2006  CB  PRO A 126     -12.395 -23.980   5.662  1.00 47.83           C  
ATOM   2007  HB2 PRO A 126     -12.362 -24.700   4.844  1.00 47.83           H  
ATOM   2008  HB3 PRO A 126     -11.451 -23.437   5.720  1.00 47.83           H  
ATOM   2009  O   PRO A 126     -15.195 -24.657   4.971  1.00 47.83           O  
ATOM   2010  CG  PRO A 126     -12.670 -24.650   7.004  1.00 47.83           C  
ATOM   2011  HG2 PRO A 126     -11.752 -25.008   7.471  1.00 47.83           H  
ATOM   2012  HG3 PRO A 126     -13.381 -25.466   6.874  1.00 47.83           H  
ATOM   2013  CD  PRO A 126     -13.315 -23.530   7.807  1.00 47.83           C  
ATOM   2014  HD2 PRO A 126     -12.513 -22.954   8.270  1.00 47.83           H  
ATOM   2015  HD3 PRO A 126     -13.975 -23.957   8.561  1.00 47.83           H  
ATOM   2016  N   THR A 127     -15.272 -22.751   3.820  1.00 48.43           N  
ATOM   2017  H   THR A 127     -14.901 -21.821   3.687  1.00 48.43           H  
ATOM   2018  CA  THR A 127     -16.211 -23.274   2.843  1.00 48.43           C  
ATOM   2019  HA  THR A 127     -16.880 -23.984   3.328  1.00 48.43           H  
ATOM   2020  C   THR A 127     -15.373 -24.042   1.828  1.00 48.43           C  
ATOM   2021  CB  THR A 127     -17.075 -22.166   2.214  1.00 48.43           C  
ATOM   2022  HB  THR A 127     -17.351 -22.464   1.202  1.00 48.43           H  
ATOM   2023  O   THR A 127     -14.527 -23.467   1.151  1.00 48.43           O  
ATOM   2024  CG2 THR A 127     -18.357 -21.948   3.017  1.00 48.43           C  
ATOM   2025 HG21 THR A 127     -18.956 -22.859   3.012  1.00 48.43           H  
ATOM   2026 HG22 THR A 127     -18.111 -21.687   4.046  1.00 48.43           H  
ATOM   2027 HG23 THR A 127     -18.936 -21.141   2.568  1.00 48.43           H  
ATOM   2028  OG1 THR A 127     -16.415 -20.925   2.162  1.00 48.43           O  
ATOM   2029  HG1 THR A 127     -16.550 -20.469   2.996  1.00 48.43           H  
ATOM   2030  N   GLU A 128     -15.595 -25.354   1.693  1.00 51.30           N  
ATOM   2031  H   GLU A 128     -16.170 -25.819   2.380  1.00 51.30           H  
ATOM   2032  CA  GLU A 128     -14.919 -26.194   0.680  1.00 51.30           C  
ATOM   2033  HA  GLU A 128     -13.857 -26.266   0.916  1.00 51.30           H  
ATOM   2034  C   GLU A 128     -15.021 -25.621  -0.749  1.00 51.30           C  
ATOM   2035  CB  GLU A 128     -15.534 -27.605   0.683  1.00 51.30           C  
ATOM   2036  HB2 GLU A 128     -15.448 -28.029  -0.318  1.00 51.30           H  
ATOM   2037  HB3 GLU A 128     -16.595 -27.531   0.920  1.00 51.30           H  
ATOM   2038  O   GLU A 128     -14.220 -25.954  -1.620  1.00 51.30           O  
ATOM   2039  CG  GLU A 128     -14.837 -28.574   1.646  1.00 51.30           C  
ATOM   2040  HG2 GLU A 128     -13.774 -28.594   1.407  1.00 51.30           H  
ATOM   2041  HG3 GLU A 128     -14.953 -28.205   2.665  1.00 51.30           H  
ATOM   2042  CD  GLU A 128     -15.418 -29.995   1.541  1.00 51.30           C  
ATOM   2043  OE1 GLU A 128     -14.642 -30.955   1.745  1.00 51.30           O  
ATOM   2044  OE2 GLU A 128     -16.629 -30.111   1.235  1.00 51.30           O  
ATOM   2045  N   LYS A 129     -15.989 -24.727  -0.984  1.00 61.30           N  
ATOM   2046  H   LYS A 129     -16.556 -24.478  -0.186  1.00 61.30           H  
ATOM   2047  CA  LYS A 129     -16.217 -23.991  -2.232  1.00 61.30           C  
ATOM   2048  HA  LYS A 129     -15.731 -24.534  -3.043  1.00 61.30           H  
ATOM   2049  C   LYS A 129     -15.571 -22.598  -2.268  1.00 61.30           C  
ATOM   2050  CB  LYS A 129     -17.721 -23.934  -2.528  1.00 61.30           C  
ATOM   2051  HB2 LYS A 129     -17.891 -23.307  -3.404  1.00 61.30           H  
ATOM   2052  HB3 LYS A 129     -18.243 -23.488  -1.681  1.00 61.30           H  
ATOM   2053  O   LYS A 129     -16.049 -21.739  -3.001  1.00 61.30           O  
ATOM   2054  CG  LYS A 129     -18.296 -25.318  -2.834  1.00 61.30           C  
ATOM   2055  HG2 LYS A 129     -17.745 -25.765  -3.662  1.00 61.30           H  
ATOM   2056  HG3 LYS A 129     -18.213 -25.962  -1.958  1.00 61.30           H  
ATOM   2057  CD  LYS A 129     -19.768 -25.172  -3.222  1.00 61.30           C  
ATOM   2058  HD2 LYS A 129     -20.318 -24.751  -2.381  1.00 61.30           H  
ATOM   2059  HD3 LYS A 129     -19.849 -24.500  -4.076  1.00 61.30           H  
ATOM   2060  CE  LYS A 129     -20.341 -26.540  -3.589  1.00 61.30           C  
ATOM   2061  HE2 LYS A 129     -20.214 -27.209  -2.738  1.00 61.30           H  
ATOM   2062  HE3 LYS A 129     -19.766 -26.946  -4.421  1.00 61.30           H  
ATOM   2063  NZ  LYS A 129     -21.774 -26.430  -3.952  1.00 61.30           N  
ATOM   2064  HZ1 LYS A 129     -22.148 -27.337  -4.191  1.00 61.30           H  
ATOM   2065  HZ2 LYS A 129     -21.887 -25.808  -4.739  1.00 61.30           H  
ATOM   2066  HZ3 LYS A 129     -22.299 -26.059  -3.173  1.00 61.30           H  
ATOM   2067  N   ALA A 130     -14.513 -22.355  -1.495  1.00 64.04           N  
ATOM   2068  H   ALA A 130     -14.232 -23.037  -0.804  1.00 64.04           H  
ATOM   2069  CA  ALA A 130     -13.795 -21.089  -1.564  1.00 64.04           C  
ATOM   2070  HA  ALA A 130     -14.503 -20.286  -1.364  1.00 64.04           H  
ATOM   2071  C   ALA A 130     -13.216 -20.889  -2.972  1.00 64.04           C  
ATOM   2072  CB  ALA A 130     -12.716 -21.032  -0.477  1.00 64.04           C  
ATOM   2073  HB1 ALA A 130     -12.189 -20.080  -0.533  1.00 64.04           H  
ATOM   2074  HB2 ALA A 130     -13.182 -21.115   0.506  1.00 64.04           H  
ATOM   2075  HB3 ALA A 130     -12.005 -21.848  -0.608  1.00 64.04           H  
ATOM   2076  O   ALA A 130     -12.437 -21.712  -3.471  1.00 64.04           O  
ATOM   2077  N   GLN A 131     -13.605 -19.781  -3.600  1.00 81.60           N  
ATOM   2078  H   GLN A 131     -14.284 -19.188  -3.145  1.00 81.60           H  
ATOM   2079  CA  GLN A 131     -13.090 -19.350  -4.891  1.00 81.60           C  
ATOM   2080  HA  GLN A 131     -13.377 -20.087  -5.642  1.00 81.60           H  
ATOM   2081  C   GLN A 131     -11.555 -19.278  -4.817  1.00 81.60           C  
ATOM   2082  CB  GLN A 131     -13.779 -18.018  -5.225  1.00 81.60           C  
ATOM   2083  HB2 GLN A 131     -14.855 -18.165  -5.140  1.00 81.60           H  
ATOM   2084  HB3 GLN A 131     -13.482 -17.261  -4.499  1.00 81.60           H  
ATOM   2085  O   GLN A 131     -10.983 -18.829  -3.828  1.00 81.60           O  
ATOM   2086  CG  GLN A 131     -13.482 -17.510  -6.637  1.00 81.60           C  
ATOM   2087  HG2 GLN A 131     -12.419 -17.274  -6.689  1.00 81.60           H  
ATOM   2088  HG3 GLN A 131     -13.704 -18.294  -7.361  1.00 81.60           H  
ATOM   2089  CD  GLN A 131     -14.297 -16.270  -7.012  1.00 81.60           C  
ATOM   2090  NE2 GLN A 131     -13.982 -15.626  -8.109  1.00 81.60           N  
ATOM   2091 HE21 GLN A 131     -14.549 -14.816  -8.316  1.00 81.60           H  
ATOM   2092 HE22 GLN A 131     -13.105 -15.844  -8.561  1.00 81.60           H  
ATOM   2093  OE1 GLN A 131     -15.216 -15.835  -6.342  1.00 81.60           O  
ATOM   2094  N   LYS A 132     -10.846 -19.792  -5.826  1.00 90.80           N  
ATOM   2095  H   LYS A 132     -11.367 -20.212  -6.583  1.00 90.80           H  
ATOM   2096  CA  LYS A 132      -9.363 -19.857  -5.803  1.00 90.80           C  
ATOM   2097  HA  LYS A 132      -9.009 -19.579  -4.811  1.00 90.80           H  
ATOM   2098  C   LYS A 132      -8.699 -18.853  -6.739  1.00 90.80           C  
ATOM   2099  CB  LYS A 132      -8.889 -21.291  -6.067  1.00 90.80           C  
ATOM   2100  HB2 LYS A 132      -9.269 -21.626  -7.032  1.00 90.80           H  
ATOM   2101  HB3 LYS A 132      -7.799 -21.301  -6.096  1.00 90.80           H  
ATOM   2102  O   LYS A 132      -7.470 -18.800  -6.819  1.00 90.80           O  
ATOM   2103  CG  LYS A 132      -9.330 -22.265  -4.971  1.00 90.80           C  
ATOM   2104  HG2 LYS A 132      -9.013 -21.889  -3.999  1.00 90.80           H  
ATOM   2105  HG3 LYS A 132     -10.417 -22.347  -4.985  1.00 90.80           H  
ATOM   2106  CD  LYS A 132      -8.729 -23.655  -5.205  1.00 90.80           C  
ATOM   2107  HD2 LYS A 132      -7.642 -23.600  -5.154  1.00 90.80           H  
ATOM   2108  HD3 LYS A 132      -9.030 -24.009  -6.191  1.00 90.80           H  
ATOM   2109  CE  LYS A 132      -9.266 -24.601  -4.126  1.00 90.80           C  
ATOM   2110  HE2 LYS A 132     -10.355 -24.551  -4.142  1.00 90.80           H  
ATOM   2111  HE3 LYS A 132      -8.947 -24.237  -3.149  1.00 90.80           H  
ATOM   2112  NZ  LYS A 132      -8.823 -26.002  -4.331  1.00 90.80           N  
ATOM   2113  HZ1 LYS A 132      -9.174 -26.349  -5.212  1.00 90.80           H  
ATOM   2114  HZ2 LYS A 132      -9.205 -26.590  -3.604  1.00 90.80           H  
ATOM   2115  HZ3 LYS A 132      -7.815 -26.077  -4.316  1.00 90.80           H  
ATOM   2116  N   ILE A 133      -9.505 -18.101  -7.473  1.00 93.54           N  
ATOM   2117  H   ILE A 133     -10.497 -18.162  -7.291  1.00 93.54           H  
ATOM   2118  CA  ILE A 133      -9.084 -17.157  -8.497  1.00 93.54           C  
ATOM   2119  HA  ILE A 133      -8.025 -16.924  -8.386  1.00 93.54           H  
ATOM   2120  C   ILE A 133      -9.905 -15.890  -8.296  1.00 93.54           C  
ATOM   2121  CB  ILE A 133      -9.326 -17.746  -9.899  1.00 93.54           C  
ATOM   2122  HB  ILE A 133     -10.394 -17.948  -9.980  1.00 93.54           H  
ATOM   2123  O   ILE A 133     -11.130 -15.953  -8.258  1.00 93.54           O  
ATOM   2124  CG1 ILE A 133      -8.606 -19.091 -10.144  1.00 93.54           C  
ATOM   2125 HG12 ILE A 133      -7.531 -18.929 -10.217  1.00 93.54           H  
ATOM   2126 HG13 ILE A 133      -8.786 -19.770  -9.310  1.00 93.54           H  
ATOM   2127  CG2 ILE A 133      -8.904 -16.716 -10.965  1.00 93.54           C  
ATOM   2128 HG21 ILE A 133      -9.388 -15.751 -10.816  1.00 93.54           H  
ATOM   2129 HG22 ILE A 133      -9.191 -17.069 -11.956  1.00 93.54           H  
ATOM   2130 HG23 ILE A 133      -7.825 -16.560 -10.947  1.00 93.54           H  
ATOM   2131  CD1 ILE A 133      -9.105 -19.812 -11.403  1.00 93.54           C  
ATOM   2132 HD11 ILE A 133      -8.931 -19.209 -12.294  1.00 93.54           H  
ATOM   2133 HD12 ILE A 133     -10.172 -20.015 -11.315  1.00 93.54           H  
ATOM   2134 HD13 ILE A 133      -8.573 -20.757 -11.511  1.00 93.54           H  
ATOM   2135  N   PHE A 134      -9.246 -14.744  -8.200  1.00 91.97           N  
ATOM   2136  H   PHE A 134      -8.237 -14.757  -8.223  1.00 91.97           H  
ATOM   2137  CA  PHE A 134      -9.911 -13.469  -7.948  1.00 91.97           C  
ATOM   2138  HA  PHE A 134     -10.989 -13.581  -8.063  1.00 91.97           H  
ATOM   2139  C   PHE A 134      -9.438 -12.434  -8.928  1.00 91.97           C  
ATOM   2140  CB  PHE A 134      -9.639 -12.993  -6.530  1.00 91.97           C  
ATOM   2141  HB2 PHE A 134      -8.577 -12.782  -6.401  1.00 91.97           H  
ATOM   2142  HB3 PHE A 134     -10.180 -12.063  -6.353  1.00 91.97           H  
ATOM   2143  O   PHE A 134      -8.252 -12.370  -9.224  1.00 91.97           O  
ATOM   2144  CG  PHE A 134     -10.077 -14.016  -5.529  1.00 91.97           C  
ATOM   2145  CD1 PHE A 134     -11.406 -13.997  -5.096  1.00 91.97           C  
ATOM   2146  HD1 PHE A 134     -12.095 -13.269  -5.498  1.00 91.97           H  
ATOM   2147  CD2 PHE A 134      -9.217 -15.057  -5.147  1.00 91.97           C  
ATOM   2148  HD2 PHE A 134      -8.214 -15.116  -5.544  1.00 91.97           H  
ATOM   2149  CE1 PHE A 134     -11.846 -14.913  -4.137  1.00 91.97           C  
ATOM   2150  HE1 PHE A 134     -12.858 -14.875  -3.759  1.00 91.97           H  
ATOM   2151  CE2 PHE A 134      -9.695 -16.046  -4.281  1.00 91.97           C  
ATOM   2152  HE2 PHE A 134      -9.066 -16.892  -4.044  1.00 91.97           H  
ATOM   2153  CZ  PHE A 134     -10.981 -15.923  -3.716  1.00 91.97           C  
ATOM   2154  HZ  PHE A 134     -11.360 -16.637  -3.000  1.00 91.97           H  
ATOM   2155  N   TYR A 135     -10.363 -11.613  -9.396  1.00 91.00           N  
ATOM   2156  H   TYR A 135     -11.308 -11.675  -9.045  1.00 91.00           H  
ATOM   2157  CA  TYR A 135     -10.087 -10.569 -10.359  1.00 91.00           C  
ATOM   2158  HA  TYR A 135      -9.017 -10.535 -10.565  1.00 91.00           H  
ATOM   2159  C   TYR A 135     -10.483  -9.207  -9.788  1.00 91.00           C  
ATOM   2160  CB  TYR A 135     -10.812 -10.910 -11.666  1.00 91.00           C  
ATOM   2161  HB2 TYR A 135     -11.863 -11.110 -11.459  1.00 91.00           H  
ATOM   2162  HB3 TYR A 135     -10.362 -11.806 -12.093  1.00 91.00           H  
ATOM   2163  O   TYR A 135     -11.548  -9.072  -9.187  1.00 91.00           O  
ATOM   2164  CG  TYR A 135     -10.705  -9.799 -12.674  1.00 91.00           C  
ATOM   2165  CD1 TYR A 135     -11.851  -9.133 -13.155  1.00 91.00           C  
ATOM   2166  HD1 TYR A 135     -12.837  -9.487 -12.893  1.00 91.00           H  
ATOM   2167  CD2 TYR A 135      -9.425  -9.347 -13.015  1.00 91.00           C  
ATOM   2168  HD2 TYR A 135      -8.542  -9.844 -12.643  1.00 91.00           H  
ATOM   2169  CE1 TYR A 135     -11.712  -7.994 -13.975  1.00 91.00           C  
ATOM   2170  HE1 TYR A 135     -12.582  -7.478 -14.353  1.00 91.00           H  
ATOM   2171  CE2 TYR A 135      -9.295  -8.166 -13.741  1.00 91.00           C  
ATOM   2172  HE2 TYR A 135      -8.311  -7.750 -13.899  1.00 91.00           H  
ATOM   2173  OH  TYR A 135     -10.220  -6.354 -14.940  1.00 91.00           O  
ATOM   2174  HH  TYR A 135     -10.903  -6.108 -15.569  1.00 91.00           H  
ATOM   2175  CZ  TYR A 135     -10.422  -7.495 -14.246  1.00 91.00           C  
ATOM   2176  N   THR A 136      -9.631  -8.200  -9.979  1.00 86.88           N  
ATOM   2177  H   THR A 136      -8.761  -8.393 -10.454  1.00 86.88           H  
ATOM   2178  CA  THR A 136      -9.932  -6.798  -9.681  1.00 86.88           C  
ATOM   2179  HA  THR A 136     -11.008  -6.715  -9.526  1.00 86.88           H  
ATOM   2180  C   THR A 136      -9.519  -5.903 -10.852  1.00 86.88           C  
ATOM   2181  CB  THR A 136      -9.273  -6.329  -8.372  1.00 86.88           C  
ATOM   2182  HB  THR A 136      -9.666  -6.937  -7.558  1.00 86.88           H  
ATOM   2183  O   THR A 136      -8.425  -6.088 -11.392  1.00 86.88           O  
ATOM   2184  CG2 THR A 136      -7.745  -6.421  -8.342  1.00 86.88           C  
ATOM   2185 HG21 THR A 136      -7.434  -7.449  -8.524  1.00 86.88           H  
ATOM   2186 HG22 THR A 136      -7.304  -5.771  -9.098  1.00 86.88           H  
ATOM   2187 HG23 THR A 136      -7.378  -6.118  -7.361  1.00 86.88           H  
ATOM   2188  OG1 THR A 136      -9.599  -4.978  -8.115  1.00 86.88           O  
ATOM   2189  HG1 THR A 136      -9.182  -4.444  -8.795  1.00 86.88           H  
ATOM   2190  N   PRO A 137     -10.323  -4.885 -11.206  1.00 80.87           N  
ATOM   2191  CA  PRO A 137      -9.902  -3.830 -12.126  1.00 80.87           C  
ATOM   2192  HA  PRO A 137      -9.701  -4.273 -13.101  1.00 80.87           H  
ATOM   2193  C   PRO A 137      -8.647  -3.091 -11.637  1.00 80.87           C  
ATOM   2194  CB  PRO A 137     -11.097  -2.879 -12.239  1.00 80.87           C  
ATOM   2195  HB2 PRO A 137     -11.201  -2.486 -13.251  1.00 80.87           H  
ATOM   2196  HB3 PRO A 137     -10.995  -2.062 -11.525  1.00 80.87           H  
ATOM   2197  O   PRO A 137      -8.353  -3.063 -10.431  1.00 80.87           O  
ATOM   2198  CG  PRO A 137     -12.293  -3.743 -11.844  1.00 80.87           C  
ATOM   2199  HG2 PRO A 137     -12.628  -4.319 -12.707  1.00 80.87           H  
ATOM   2200  HG3 PRO A 137     -13.110  -3.147 -11.438  1.00 80.87           H  
ATOM   2201  CD  PRO A 137     -11.705  -4.685 -10.801  1.00 80.87           C  
ATOM   2202  HD2 PRO A 137     -12.267  -5.619 -10.802  1.00 80.87           H  
ATOM   2203  HD3 PRO A 137     -11.736  -4.218  -9.816  1.00 80.87           H  
ATOM   2204  N   ASP A 138      -7.905  -2.487 -12.566  1.00 70.71           N  
ATOM   2205  H   ASP A 138      -8.163  -2.584 -13.538  1.00 70.71           H  
ATOM   2206  CA  ASP A 138      -6.634  -1.823 -12.261  1.00 70.71           C  
ATOM   2207  HA  ASP A 138      -6.046  -2.537 -11.684  1.00 70.71           H  
ATOM   2208  C   ASP A 138      -6.794  -0.553 -11.405  1.00 70.71           C  
ATOM   2209  CB  ASP A 138      -5.845  -1.521 -13.549  1.00 70.71           C  
ATOM   2210  HB2 ASP A 138      -5.979  -2.359 -14.233  1.00 70.71           H  
ATOM   2211  HB3 ASP A 138      -6.248  -0.616 -14.002  1.00 70.71           H  
ATOM   2212  O   ASP A 138      -7.829   0.112 -11.385  1.00 70.71           O  
ATOM   2213  CG  ASP A 138      -4.330  -1.358 -13.354  1.00 70.71           C  
ATOM   2214  OD1 ASP A 138      -3.856  -1.653 -12.235  1.00 70.71           O  
ATOM   2215  OD2 ASP A 138      -3.645  -0.966 -14.331  1.00 70.71           O  
ATOM   2216  N   PHE A 139      -5.723  -0.227 -10.692  1.00 72.83           N  
ATOM   2217  H   PHE A 139      -4.901  -0.785 -10.877  1.00 72.83           H  
ATOM   2218  CA  PHE A 139      -5.449   1.076 -10.092  1.00 72.83           C  
ATOM   2219  HA  PHE A 139      -6.091   1.837 -10.537  1.00 72.83           H  
ATOM   2220  C   PHE A 139      -3.971   1.340 -10.394  1.00 72.83           C  
ATOM   2221  CB  PHE A 139      -5.700   1.032  -8.582  1.00 72.83           C  
ATOM   2222  HB2 PHE A 139      -6.765   0.876  -8.406  1.00 72.83           H  
ATOM   2223  HB3 PHE A 139      -5.128   0.192  -8.188  1.00 72.83           H  
ATOM   2224  O   PHE A 139      -3.159   0.542  -9.925  1.00 72.83           O  
ATOM   2225  CG  PHE A 139      -5.270   2.248  -7.800  1.00 72.83           C  
ATOM   2226  CD1 PHE A 139      -4.271   2.137  -6.817  1.00 72.83           C  
ATOM   2227  HD1 PHE A 139      -3.793   1.190  -6.613  1.00 72.83           H  
ATOM   2228  CD2 PHE A 139      -5.876   3.492  -8.037  1.00 72.83           C  
ATOM   2229  HD2 PHE A 139      -6.641   3.590  -8.793  1.00 72.83           H  
ATOM   2230  CE1 PHE A 139      -3.877   3.262  -6.086  1.00 72.83           C  
ATOM   2231  HE1 PHE A 139      -3.105   3.166  -5.336  1.00 72.83           H  
ATOM   2232  CE2 PHE A 139      -5.461   4.624  -7.314  1.00 72.83           C  
ATOM   2233  HE2 PHE A 139      -5.896   5.590  -7.523  1.00 72.83           H  
ATOM   2234  CZ  PHE A 139      -4.455   4.512  -6.342  1.00 72.83           C  
ATOM   2235  HZ  PHE A 139      -4.122   5.387  -5.803  1.00 72.83           H  
ATOM   2236  N   PRO A 140      -3.597   2.370 -11.176  1.00 73.56           N  
ATOM   2237  CA  PRO A 140      -2.277   2.409 -11.813  1.00 73.56           C  
ATOM   2238  HA  PRO A 140      -2.214   1.545 -12.475  1.00 73.56           H  
ATOM   2239  C   PRO A 140      -1.093   2.324 -10.838  1.00 73.56           C  
ATOM   2240  CB  PRO A 140      -2.245   3.667 -12.682  1.00 73.56           C  
ATOM   2241  HB2 PRO A 140      -1.758   3.465 -13.636  1.00 73.56           H  
ATOM   2242  HB3 PRO A 140      -1.713   4.479 -12.185  1.00 73.56           H  
ATOM   2243  O   PRO A 140      -0.140   1.598 -11.116  1.00 73.56           O  
ATOM   2244  CG  PRO A 140      -3.717   4.026 -12.887  1.00 73.56           C  
ATOM   2245  HG2 PRO A 140      -4.082   3.535 -13.788  1.00 73.56           H  
ATOM   2246  HG3 PRO A 140      -3.857   5.105 -12.958  1.00 73.56           H  
ATOM   2247  CD  PRO A 140      -4.440   3.448 -11.674  1.00 73.56           C  
ATOM   2248  HD2 PRO A 140      -4.534   4.214 -10.904  1.00 73.56           H  
ATOM   2249  HD3 PRO A 140      -5.423   3.097 -11.986  1.00 73.56           H  
ATOM   2250  N   ALA A 141      -1.199   2.894  -9.637  1.00 78.93           N  
ATOM   2251  H   ALA A 141      -1.841   3.670  -9.563  1.00 78.93           H  
ATOM   2252  CA  ALA A 141      -0.169   2.734  -8.608  1.00 78.93           C  
ATOM   2253  HA  ALA A 141       0.757   3.164  -8.989  1.00 78.93           H  
ATOM   2254  C   ALA A 141       0.111   1.260  -8.226  1.00 78.93           C  
ATOM   2255  CB  ALA A 141      -0.597   3.531  -7.380  1.00 78.93           C  
ATOM   2256  HB1 ALA A 141      -0.791   4.567  -7.659  1.00 78.93           H  
ATOM   2257  HB2 ALA A 141      -1.516   3.102  -6.981  1.00 78.93           H  
ATOM   2258  HB3 ALA A 141       0.193   3.500  -6.629  1.00 78.93           H  
ATOM   2259  O   ALA A 141       1.232   0.918  -7.842  1.00 78.93           O  
ATOM   2260  N   ARG A 142      -0.872   0.350  -8.359  1.00 85.42           N  
ATOM   2261  H   ARG A 142      -1.736   0.662  -8.777  1.00 85.42           H  
ATOM   2262  CA  ARG A 142      -0.652  -1.102  -8.196  1.00 85.42           C  
ATOM   2263  HA  ARG A 142      -0.171  -1.287  -7.236  1.00 85.42           H  
ATOM   2264  C   ARG A 142       0.329  -1.635  -9.229  1.00 85.42           C  
ATOM   2265  CB  ARG A 142      -1.953  -1.928  -8.260  1.00 85.42           C  
ATOM   2266  HB2 ARG A 142      -2.520  -1.693  -9.160  1.00 85.42           H  
ATOM   2267  HB3 ARG A 142      -1.674  -2.980  -8.327  1.00 85.42           H  
ATOM   2268  O   ARG A 142       1.159  -2.463  -8.878  1.00 85.42           O  
ATOM   2269  CG  ARG A 142      -2.830  -1.765  -7.013  1.00 85.42           C  
ATOM   2270  HG2 ARG A 142      -3.234  -0.753  -6.980  1.00 85.42           H  
ATOM   2271  HG3 ARG A 142      -2.207  -1.913  -6.130  1.00 85.42           H  
ATOM   2272  CD  ARG A 142      -3.980  -2.785  -6.955  1.00 85.42           C  
ATOM   2273  HD2 ARG A 142      -4.295  -2.887  -5.917  1.00 85.42           H  
ATOM   2274  HD3 ARG A 142      -3.602  -3.761  -7.258  1.00 85.42           H  
ATOM   2275  NE  ARG A 142      -5.140  -2.426  -7.805  1.00 85.42           N  
ATOM   2276  HE  ARG A 142      -5.061  -2.626  -8.792  1.00 85.42           H  
ATOM   2277  NH1 ARG A 142      -6.445  -1.459  -6.174  1.00 85.42           N  
ATOM   2278 HH11 ARG A 142      -5.705  -1.602  -5.502  1.00 85.42           H  
ATOM   2279 HH12 ARG A 142      -7.309  -1.018  -5.893  1.00 85.42           H  
ATOM   2280  NH2 ARG A 142      -7.275  -1.705  -8.220  1.00 85.42           N  
ATOM   2281 HH21 ARG A 142      -8.110  -1.213  -7.935  1.00 85.42           H  
ATOM   2282 HH22 ARG A 142      -7.274  -2.099  -9.150  1.00 85.42           H  
ATOM   2283  CZ  ARG A 142      -6.275  -1.874  -7.401  1.00 85.42           C  
ATOM   2284  N   ARG A 143       0.286  -1.152 -10.469  1.00 84.19           N  
ATOM   2285  H   ARG A 143      -0.362  -0.402 -10.665  1.00 84.19           H  
ATOM   2286  CA  ARG A 143       1.205  -1.579 -11.528  1.00 84.19           C  
ATOM   2287  HA  ARG A 143       1.157  -2.664 -11.626  1.00 84.19           H  
ATOM   2288  C   ARG A 143       2.651  -1.225 -11.195  1.00 84.19           C  
ATOM   2289  CB  ARG A 143       0.753  -0.938 -12.838  1.00 84.19           C  
ATOM   2290  HB2 ARG A 143      -0.314  -1.121 -12.959  1.00 84.19           H  
ATOM   2291  HB3 ARG A 143       0.918   0.139 -12.792  1.00 84.19           H  
ATOM   2292  O   ARG A 143       3.527  -2.075 -11.305  1.00 84.19           O  
ATOM   2293  CG  ARG A 143       1.508  -1.485 -14.053  1.00 84.19           C  
ATOM   2294  HG2 ARG A 143       1.304  -2.549 -14.171  1.00 84.19           H  
ATOM   2295  HG3 ARG A 143       2.581  -1.340 -13.923  1.00 84.19           H  
ATOM   2296  CD  ARG A 143       1.061  -0.725 -15.303  1.00 84.19           C  
ATOM   2297  HD2 ARG A 143       1.256   0.337 -15.156  1.00 84.19           H  
ATOM   2298  HD3 ARG A 143       1.667  -1.067 -16.142  1.00 84.19           H  
ATOM   2299  NE  ARG A 143      -0.377  -0.926 -15.576  1.00 84.19           N  
ATOM   2300  HE  ARG A 143      -0.951  -1.283 -14.826  1.00 84.19           H  
ATOM   2301  NH1 ARG A 143      -0.454  -0.057 -17.699  1.00 84.19           N  
ATOM   2302 HH11 ARG A 143      -0.990   0.165 -18.526  1.00 84.19           H  
ATOM   2303 HH12 ARG A 143       0.527   0.174 -17.637  1.00 84.19           H  
ATOM   2304  NH2 ARG A 143      -2.316  -0.819 -16.730  1.00 84.19           N  
ATOM   2305 HH21 ARG A 143      -2.853  -0.600 -17.557  1.00 84.19           H  
ATOM   2306 HH22 ARG A 143      -2.809  -1.020 -15.872  1.00 84.19           H  
ATOM   2307  CZ  ARG A 143      -1.038  -0.601 -16.667  1.00 84.19           C  
ATOM   2308  N   GLU A 144       2.907  -0.008 -10.729  1.00 86.05           N  
ATOM   2309  H   GLU A 144       2.155   0.665 -10.677  1.00 86.05           H  
ATOM   2310  CA  GLU A 144       4.263   0.400 -10.344  1.00 86.05           C  
ATOM   2311  HA  GLU A 144       4.948   0.225 -11.173  1.00 86.05           H  
ATOM   2312  C   GLU A 144       4.794  -0.395  -9.145  1.00 86.05           C  
ATOM   2313  CB  GLU A 144       4.289   1.885  -9.996  1.00 86.05           C  
ATOM   2314  HB2 GLU A 144       5.258   2.092  -9.542  1.00 86.05           H  
ATOM   2315  HB3 GLU A 144       3.503   2.096  -9.270  1.00 86.05           H  
ATOM   2316  O   GLU A 144       5.939  -0.854  -9.153  1.00 86.05           O  
ATOM   2317  CG  GLU A 144       4.110   2.797 -11.215  1.00 86.05           C  
ATOM   2318  HG2 GLU A 144       4.796   2.471 -11.997  1.00 86.05           H  
ATOM   2319  HG3 GLU A 144       3.091   2.697 -11.590  1.00 86.05           H  
ATOM   2320  CD  GLU A 144       4.402   4.267 -10.875  1.00 86.05           C  
ATOM   2321  OE1 GLU A 144       4.382   5.090 -11.813  1.00 86.05           O  
ATOM   2322  OE2 GLU A 144       4.729   4.547  -9.697  1.00 86.05           O  
ATOM   2323  N   VAL A 145       3.956  -0.613  -8.125  1.00 89.20           N  
ATOM   2324  H   VAL A 145       3.040  -0.188  -8.152  1.00 89.20           H  
ATOM   2325  CA  VAL A 145       4.333  -1.451  -6.977  1.00 89.20           C  
ATOM   2326  HA  VAL A 145       5.284  -1.088  -6.586  1.00 89.20           H  
ATOM   2327  C   VAL A 145       4.566  -2.902  -7.405  1.00 89.20           C  
ATOM   2328  CB  VAL A 145       3.291  -1.359  -5.847  1.00 89.20           C  
ATOM   2329  HB  VAL A 145       2.296  -1.568  -6.240  1.00 89.20           H  
ATOM   2330  O   VAL A 145       5.498  -3.542  -6.916  1.00 89.20           O  
ATOM   2331  CG1 VAL A 145       3.605  -2.346  -4.714  1.00 89.20           C  
ATOM   2332 HG11 VAL A 145       4.649  -2.247  -4.418  1.00 89.20           H  
ATOM   2333 HG12 VAL A 145       3.433  -3.369  -5.048  1.00 89.20           H  
ATOM   2334 HG13 VAL A 145       2.964  -2.160  -3.852  1.00 89.20           H  
ATOM   2335  CG2 VAL A 145       3.300   0.047  -5.239  1.00 89.20           C  
ATOM   2336 HG21 VAL A 145       2.564   0.119  -4.438  1.00 89.20           H  
ATOM   2337 HG22 VAL A 145       4.285   0.263  -4.827  1.00 89.20           H  
ATOM   2338 HG23 VAL A 145       3.052   0.786  -6.001  1.00 89.20           H  
ATOM   2339  N   PHE A 146       3.768  -3.417  -8.339  1.00 90.59           N  
ATOM   2340  H   PHE A 146       3.012  -2.852  -8.699  1.00 90.59           H  
ATOM   2341  CA  PHE A 146       3.945  -4.749  -8.905  1.00 90.59           C  
ATOM   2342  HA  PHE A 146       3.913  -5.480  -8.097  1.00 90.59           H  
ATOM   2343  C   PHE A 146       5.312  -4.886  -9.583  1.00 90.59           C  
ATOM   2344  CB  PHE A 146       2.784  -5.045  -9.862  1.00 90.59           C  
ATOM   2345  HB2 PHE A 146       2.808  -4.352 -10.703  1.00 90.59           H  
ATOM   2346  HB3 PHE A 146       1.846  -4.885  -9.330  1.00 90.59           H  
ATOM   2347  O   PHE A 146       6.052  -5.816  -9.260  1.00 90.59           O  
ATOM   2348  CG  PHE A 146       2.777  -6.446 -10.419  1.00 90.59           C  
ATOM   2349  CD1 PHE A 146       3.703  -6.818 -11.411  1.00 90.59           C  
ATOM   2350  HD1 PHE A 146       4.420  -6.108 -11.795  1.00 90.59           H  
ATOM   2351  CD2 PHE A 146       1.818  -7.372  -9.971  1.00 90.59           C  
ATOM   2352  HD2 PHE A 146       1.091  -7.084  -9.226  1.00 90.59           H  
ATOM   2353  CE1 PHE A 146       3.687  -8.120 -11.923  1.00 90.59           C  
ATOM   2354  HE1 PHE A 146       4.428  -8.407 -12.654  1.00 90.59           H  
ATOM   2355  CE2 PHE A 146       1.764  -8.653 -10.540  1.00 90.59           C  
ATOM   2356  HE2 PHE A 146       0.985  -9.344 -10.253  1.00 90.59           H  
ATOM   2357  CZ  PHE A 146       2.695  -9.024 -11.519  1.00 90.59           C  
ATOM   2358  HZ  PHE A 146       2.632 -10.003 -11.972  1.00 90.59           H  
ATOM   2359  N   GLU A 147       5.695  -3.952 -10.459  1.00 86.72           N  
ATOM   2360  H   GLU A 147       5.040  -3.227 -10.714  1.00 86.72           H  
ATOM   2361  CA  GLU A 147       7.007  -3.985 -11.125  1.00 86.72           C  
ATOM   2362  HA  GLU A 147       7.134  -4.954 -11.606  1.00 86.72           H  
ATOM   2363  C   GLU A 147       8.169  -3.843 -10.135  1.00 86.72           C  
ATOM   2364  CB  GLU A 147       7.117  -2.881 -12.191  1.00 86.72           C  
ATOM   2365  HB2 GLU A 147       6.909  -1.912 -11.737  1.00 86.72           H  
ATOM   2366  HB3 GLU A 147       8.145  -2.861 -12.553  1.00 86.72           H  
ATOM   2367  O   GLU A 147       9.197  -4.522 -10.265  1.00 86.72           O  
ATOM   2368  CG  GLU A 147       6.199  -3.073 -13.405  1.00 86.72           C  
ATOM   2369  HG2 GLU A 147       6.503  -2.376 -14.186  1.00 86.72           H  
ATOM   2370  HG3 GLU A 147       5.180  -2.813 -13.119  1.00 86.72           H  
ATOM   2371  CD  GLU A 147       6.227  -4.505 -13.956  1.00 86.72           C  
ATOM   2372  OE1 GLU A 147       5.117  -5.053 -14.134  1.00 86.72           O  
ATOM   2373  OE2 GLU A 147       7.330  -5.081 -14.141  1.00 86.72           O  
ATOM   2374  N   HIS A 148       7.999  -3.014  -9.102  1.00 84.20           N  
ATOM   2375  H   HIS A 148       7.159  -2.454  -9.067  1.00 84.20           H  
ATOM   2376  CA  HIS A 148       8.977  -2.894  -8.026  1.00 84.20           C  
ATOM   2377  HA  HIS A 148       9.933  -2.606  -8.463  1.00 84.20           H  
ATOM   2378  C   HIS A 148       9.188  -4.232  -7.306  1.00 84.20           C  
ATOM   2379  CB  HIS A 148       8.540  -1.794  -7.053  1.00 84.20           C  
ATOM   2380  HB2 HIS A 148       7.579  -2.048  -6.607  1.00 84.20           H  
ATOM   2381  HB3 HIS A 148       8.422  -0.867  -7.614  1.00 84.20           H  
ATOM   2382  O   HIS A 148      10.325  -4.692  -7.177  1.00 84.20           O  
ATOM   2383  CG  HIS A 148       9.548  -1.570  -5.958  1.00 84.20           C  
ATOM   2384  CD2 HIS A 148       9.441  -1.935  -4.641  1.00 84.20           C  
ATOM   2385  HD2 HIS A 148       8.592  -2.420  -4.182  1.00 84.20           H  
ATOM   2386  ND1 HIS A 148      10.790  -1.006  -6.123  1.00 84.20           N  
ATOM   2387  HD1 HIS A 148      11.171  -0.657  -6.991  1.00 84.20           H  
ATOM   2388  CE1 HIS A 148      11.418  -1.032  -4.938  1.00 84.20           C  
ATOM   2389  HE1 HIS A 148      12.420  -0.668  -4.761  1.00 84.20           H  
ATOM   2390  NE2 HIS A 148      10.635  -1.583  -3.999  1.00 84.20           N  
ATOM   2391  N   LEU A 149       8.105  -4.902  -6.901  1.00 88.60           N  
ATOM   2392  H   LEU A 149       7.197  -4.487  -7.058  1.00 88.60           H  
ATOM   2393  CA  LEU A 149       8.176  -6.205  -6.236  1.00 88.60           C  
ATOM   2394  HA  LEU A 149       8.887  -6.140  -5.412  1.00 88.60           H  
ATOM   2395  C   LEU A 149       8.696  -7.310  -7.154  1.00 88.60           C  
ATOM   2396  CB  LEU A 149       6.795  -6.592  -5.696  1.00 88.60           C  
ATOM   2397  HB2 LEU A 149       6.052  -6.436  -6.478  1.00 88.60           H  
ATOM   2398  HB3 LEU A 149       6.812  -7.656  -5.462  1.00 88.60           H  
ATOM   2399  O   LEU A 149       9.483  -8.145  -6.717  1.00 88.60           O  
ATOM   2400  CG  LEU A 149       6.368  -5.836  -4.428  1.00 88.60           C  
ATOM   2401  HG  LEU A 149       6.308  -4.765  -4.620  1.00 88.60           H  
ATOM   2402  CD1 LEU A 149       4.991  -6.355  -4.034  1.00 88.60           C  
ATOM   2403 HD11 LEU A 149       4.653  -5.892  -3.107  1.00 88.60           H  
ATOM   2404 HD12 LEU A 149       5.029  -7.437  -3.906  1.00 88.60           H  
ATOM   2405 HD13 LEU A 149       4.289  -6.105  -4.830  1.00 88.60           H  
ATOM   2406  CD2 LEU A 149       7.320  -6.084  -3.255  1.00 88.60           C  
ATOM   2407 HD21 LEU A 149       6.892  -5.686  -2.335  1.00 88.60           H  
ATOM   2408 HD22 LEU A 149       8.269  -5.575  -3.426  1.00 88.60           H  
ATOM   2409 HD23 LEU A 149       7.498  -7.153  -3.136  1.00 88.60           H  
ATOM   2410  N   LYS A 150       8.313  -7.307  -8.432  1.00 86.30           N  
ATOM   2411  H   LYS A 150       7.627  -6.623  -8.718  1.00 86.30           H  
ATOM   2412  CA  LYS A 150       8.832  -8.247  -9.431  1.00 86.30           C  
ATOM   2413  HA  LYS A 150       8.637  -9.269  -9.104  1.00 86.30           H  
ATOM   2414  C   LYS A 150      10.345  -8.116  -9.565  1.00 86.30           C  
ATOM   2415  CB  LYS A 150       8.098  -7.982 -10.747  1.00 86.30           C  
ATOM   2416  HB2 LYS A 150       7.024  -8.049 -10.576  1.00 86.30           H  
ATOM   2417  HB3 LYS A 150       8.323  -6.966 -11.072  1.00 86.30           H  
ATOM   2418  O   LYS A 150      11.054  -9.123  -9.576  1.00 86.30           O  
ATOM   2419  CG  LYS A 150       8.475  -8.964 -11.863  1.00 86.30           C  
ATOM   2420  HG2 LYS A 150       8.222  -9.984 -11.575  1.00 86.30           H  
ATOM   2421  HG3 LYS A 150       9.544  -8.893 -12.062  1.00 86.30           H  
ATOM   2422  CD  LYS A 150       7.695  -8.563 -13.116  1.00 86.30           C  
ATOM   2423  HD2 LYS A 150       7.713  -7.476 -13.196  1.00 86.30           H  
ATOM   2424  HD3 LYS A 150       6.654  -8.874 -13.028  1.00 86.30           H  
ATOM   2425  CE  LYS A 150       8.307  -9.143 -14.387  1.00 86.30           C  
ATOM   2426  HE2 LYS A 150       9.391  -9.142 -14.274  1.00 86.30           H  
ATOM   2427  HE3 LYS A 150       7.957 -10.163 -14.540  1.00 86.30           H  
ATOM   2428  NZ  LYS A 150       7.939  -8.275 -15.528  1.00 86.30           N  
ATOM   2429  HZ1 LYS A 150       7.007  -8.470 -15.864  1.00 86.30           H  
ATOM   2430  HZ2 LYS A 150       8.513  -8.392 -16.351  1.00 86.30           H  
ATOM   2431  HZ3 LYS A 150       7.897  -7.297 -15.278  1.00 86.30           H  
ATOM   2432  N   THR A 151      10.846  -6.884  -9.579  1.00 80.17           N  
ATOM   2433  H   THR A 151      10.197  -6.110  -9.584  1.00 80.17           H  
ATOM   2434  CA  THR A 151      12.283  -6.606  -9.577  1.00 80.17           C  
ATOM   2435  HA  THR A 151      12.740  -7.147 -10.406  1.00 80.17           H  
ATOM   2436  C   THR A 151      12.936  -7.099  -8.284  1.00 80.17           C  
ATOM   2437  CB  THR A 151      12.550  -5.113  -9.794  1.00 80.17           C  
ATOM   2438  HB  THR A 151      12.157  -4.530  -8.961  1.00 80.17           H  
ATOM   2439  O   THR A 151      13.928  -7.827  -8.352  1.00 80.17           O  
ATOM   2440  CG2 THR A 151      14.043  -4.829  -9.950  1.00 80.17           C  
ATOM   2441 HG21 THR A 151      14.171  -3.785 -10.237  1.00 80.17           H  
ATOM   2442 HG22 THR A 151      14.557  -5.009  -9.006  1.00 80.17           H  
ATOM   2443 HG23 THR A 151      14.462  -5.468 -10.727  1.00 80.17           H  
ATOM   2444  OG1 THR A 151      11.934  -4.686 -10.986  1.00 80.17           O  
ATOM   2445  HG1 THR A 151      10.993  -4.590 -10.827  1.00 80.17           H  
ATOM   2446  N   ALA A 152      12.354  -6.793  -7.121  1.00 78.45           N  
ATOM   2447  H   ALA A 152      11.544  -6.191  -7.122  1.00 78.45           H  
ATOM   2448  CA  ALA A 152      12.865  -7.241  -5.825  1.00 78.45           C  
ATOM   2449  HA  ALA A 152      13.882  -6.866  -5.706  1.00 78.45           H  
ATOM   2450  C   ALA A 152      12.931  -8.778  -5.716  1.00 78.45           C  
ATOM   2451  CB  ALA A 152      12.002  -6.622  -4.718  1.00 78.45           C  
ATOM   2452  HB1 ALA A 152      11.984  -5.537  -4.820  1.00 78.45           H  
ATOM   2453  HB2 ALA A 152      12.422  -6.877  -3.745  1.00 78.45           H  
ATOM   2454  HB3 ALA A 152      10.983  -7.006  -4.773  1.00 78.45           H  
ATOM   2455  O   ALA A 152      13.961  -9.322  -5.332  1.00 78.45           O  
ATOM   2456  N   PHE A 153      11.889  -9.502  -6.135  1.00 80.52           N  
ATOM   2457  H   PHE A 153      11.050  -9.011  -6.411  1.00 80.52           H  
ATOM   2458  CA  PHE A 153      11.850 -10.971  -6.083  1.00 80.52           C  
ATOM   2459  HA  PHE A 153      12.247 -11.305  -5.125  1.00 80.52           H  
ATOM   2460  C   PHE A 153      12.717 -11.652  -7.144  1.00 80.52           C  
ATOM   2461  CB  PHE A 153      10.401 -11.458  -6.217  1.00 80.52           C  
ATOM   2462  HB2 PHE A 153       9.983 -11.051  -7.137  1.00 80.52           H  
ATOM   2463  HB3 PHE A 153      10.416 -12.543  -6.318  1.00 80.52           H  
ATOM   2464  O   PHE A 153      13.183 -12.771  -6.931  1.00 80.52           O  
ATOM   2465  CG  PHE A 153       9.453 -11.137  -5.075  1.00 80.52           C  
ATOM   2466  CD1 PHE A 153       9.902 -10.633  -3.837  1.00 80.52           C  
ATOM   2467  HD1 PHE A 153      10.948 -10.439  -3.651  1.00 80.52           H  
ATOM   2468  CD2 PHE A 153       8.085 -11.407  -5.248  1.00 80.52           C  
ATOM   2469  HD2 PHE A 153       7.739 -11.849  -6.171  1.00 80.52           H  
ATOM   2470  CE1 PHE A 153       8.983 -10.395  -2.804  1.00 80.52           C  
ATOM   2471  HE1 PHE A 153       9.344 -10.063  -1.841  1.00 80.52           H  
ATOM   2472  CE2 PHE A 153       7.162 -11.104  -4.235  1.00 80.52           C  
ATOM   2473  HE2 PHE A 153       6.109 -11.277  -4.403  1.00 80.52           H  
ATOM   2474  CZ  PHE A 153       7.610 -10.595  -3.007  1.00 80.52           C  
ATOM   2475  HZ  PHE A 153       6.905 -10.376  -2.219  1.00 80.52           H  
ATOM   2476  N   SER A 154      12.967 -10.998  -8.282  1.00 73.72           N  
ATOM   2477  H   SER A 154      12.488 -10.124  -8.451  1.00 73.72           H  
ATOM   2478  CA  SER A 154      13.905 -11.507  -9.294  1.00 73.72           C  
ATOM   2479  HA  SER A 154      13.637 -12.539  -9.521  1.00 73.72           H  
ATOM   2480  C   SER A 154      15.357 -11.514  -8.804  1.00 73.72           C  
ATOM   2481  CB  SER A 154      13.784 -10.695 -10.584  1.00 73.72           C  
ATOM   2482  HB2 SER A 154      14.278 -11.242 -11.387  1.00 73.72           H  
ATOM   2483  HB3 SER A 154      12.732 -10.585 -10.849  1.00 73.72           H  
ATOM   2484  O   SER A 154      16.200 -12.246  -9.325  1.00 73.72           O  
ATOM   2485  OG  SER A 154      14.390  -9.420 -10.483  1.00 73.72           O  
ATOM   2486  HG  SER A 154      14.102  -8.966  -9.688  1.00 73.72           H  
ATOM   2487  N   CYS A 155      15.639 -10.720  -7.773  1.00 64.17           N  
ATOM   2488  H   CYS A 155      14.882 -10.181  -7.377  1.00 64.17           H  
ATOM   2489  CA  CYS A 155      16.918 -10.611  -7.101  1.00 64.17           C  
ATOM   2490  HA  CYS A 155      17.704 -10.573  -7.856  1.00 64.17           H  
ATOM   2491  C   CYS A 155      17.150 -11.841  -6.206  1.00 64.17           C  
ATOM   2492  CB  CYS A 155      16.894  -9.277  -6.345  1.00 64.17           C  
ATOM   2493  HB2 CYS A 155      16.504  -9.419  -5.337  1.00 64.17           H  
ATOM   2494  HB3 CYS A 155      16.194  -8.612  -6.851  1.00 64.17           H  
ATOM   2495  O   CYS A 155      17.160 -11.756  -4.988  1.00 64.17           O  
ATOM   2496  SG  CYS A 155      18.444  -8.383  -6.254  1.00 64.17           S  
ATOM   2497  N   THR A 156      17.316 -13.026  -6.797  1.00 53.58           N  
ATOM   2498  H   THR A 156      17.209 -13.072  -7.801  1.00 53.58           H  
ATOM   2499  CA  THR A 156      17.415 -14.298  -6.053  1.00 53.58           C  
ATOM   2500  HA  THR A 156      16.618 -14.320  -5.309  1.00 53.58           H  
ATOM   2501  C   THR A 156      18.729 -14.488  -5.288  1.00 53.58           C  
ATOM   2502  CB  THR A 156      17.232 -15.506  -6.985  1.00 53.58           C  
ATOM   2503  HB  THR A 156      17.319 -16.424  -6.403  1.00 53.58           H  
ATOM   2504  O   THR A 156      18.941 -15.556  -4.714  1.00 53.58           O  
ATOM   2505  CG2 THR A 156      15.873 -15.539  -7.676  1.00 53.58           C  
ATOM   2506 HG21 THR A 156      15.772 -14.695  -8.358  1.00 53.58           H  
ATOM   2507 HG22 THR A 156      15.080 -15.488  -6.929  1.00 53.58           H  
ATOM   2508 HG23 THR A 156      15.774 -16.467  -8.239  1.00 53.58           H  
ATOM   2509  OG1 THR A 156      18.236 -15.506  -7.979  1.00 53.58           O  
ATOM   2510  HG1 THR A 156      19.003 -15.927  -7.583  1.00 53.58           H  
ATOM   2511  N   LYS A 157      19.673 -13.536  -5.336  1.00 48.53           N  
ATOM   2512  H   LYS A 157      19.384 -12.620  -5.648  1.00 48.53           H  
ATOM   2513  CA  LYS A 157      20.934 -13.683  -4.598  1.00 48.53           C  
ATOM   2514  HA  LYS A 157      21.302 -14.697  -4.752  1.00 48.53           H  
ATOM   2515  C   LYS A 157      20.652 -13.554  -3.105  1.00 48.53           C  
ATOM   2516  CB  LYS A 157      22.017 -12.693  -5.058  1.00 48.53           C  
ATOM   2517  HB2 LYS A 157      22.749 -12.599  -4.257  1.00 48.53           H  
ATOM   2518  HB3 LYS A 157      21.571 -11.712  -5.225  1.00 48.53           H  
ATOM   2519  O   LYS A 157      19.936 -12.653  -2.690  1.00 48.53           O  
ATOM   2520  CG  LYS A 157      22.745 -13.172  -6.327  1.00 48.53           C  
ATOM   2521  HG2 LYS A 157      22.067 -13.116  -7.178  1.00 48.53           H  
ATOM   2522  HG3 LYS A 157      23.055 -14.208  -6.190  1.00 48.53           H  
ATOM   2523  CD  LYS A 157      23.997 -12.319  -6.601  1.00 48.53           C  
ATOM   2524  HD2 LYS A 157      23.690 -11.289  -6.783  1.00 48.53           H  
ATOM   2525  HD3 LYS A 157      24.632 -12.342  -5.716  1.00 48.53           H  
ATOM   2526  CE  LYS A 157      24.791 -12.844  -7.807  1.00 48.53           C  
ATOM   2527  HE2 LYS A 157      24.171 -12.752  -8.699  1.00 48.53           H  
ATOM   2528  HE3 LYS A 157      24.988 -13.904  -7.649  1.00 48.53           H  
ATOM   2529  NZ  LYS A 157      26.079 -12.114  -7.987  1.00 48.53           N  
ATOM   2530  HZ1 LYS A 157      26.662 -12.203  -7.167  1.00 48.53           H  
ATOM   2531  HZ2 LYS A 157      25.941 -11.124  -8.133  1.00 48.53           H  
ATOM   2532  HZ3 LYS A 157      26.597 -12.466  -8.780  1.00 48.53           H  
ATOM   2533  N   ASP A 158      21.255 -14.463  -2.346  1.00 45.75           N  
ATOM   2534  H   ASP A 158      21.783 -15.186  -2.814  1.00 45.75           H  
ATOM   2535  CA  ASP A 158      21.215 -14.546  -0.889  1.00 45.75           C  
ATOM   2536  HA  ASP A 158      20.245 -14.931  -0.576  1.00 45.75           H  
ATOM   2537  C   ASP A 158      21.430 -13.155  -0.270  1.00 45.75           C  
ATOM   2538  CB  ASP A 158      22.308 -15.560  -0.496  1.00 45.75           C  
ATOM   2539  HB2 ASP A 158      23.293 -15.101  -0.582  1.00 45.75           H  
ATOM   2540  HB3 ASP A 158      22.278 -16.388  -1.205  1.00 45.75           H  
ATOM   2541  O   ASP A 158      22.546 -12.636  -0.268  1.00 45.75           O  
ATOM   2542  CG  ASP A 158      22.152 -16.163   0.896  1.00 45.75           C  
ATOM   2543  OD1 ASP A 158      21.439 -15.559   1.729  1.00 45.75           O  
ATOM   2544  OD2 ASP A 158      22.796 -17.210   1.117  1.00 45.75           O  
ATOM   2545  N   THR A 159      20.347 -12.514   0.182  1.00 47.08           N  
ATOM   2546  H   THR A 159      19.454 -12.984   0.154  1.00 47.08           H  
ATOM   2547  CA  THR A 159      20.339 -11.109   0.632  1.00 47.08           C  
ATOM   2548  HA  THR A 159      20.710 -10.481  -0.178  1.00 47.08           H  
ATOM   2549  C   THR A 159      21.254 -10.872   1.829  1.00 47.08           C  
ATOM   2550  CB  THR A 159      18.917 -10.649   0.993  1.00 47.08           C  
ATOM   2551  HB  THR A 159      18.968  -9.710   1.545  1.00 47.08           H  
ATOM   2552  O   THR A 159      21.671  -9.740   2.066  1.00 47.08           O  
ATOM   2553  CG2 THR A 159      18.051 -10.430  -0.245  1.00 47.08           C  
ATOM   2554 HG21 THR A 159      17.948 -11.358  -0.807  1.00 47.08           H  
ATOM   2555 HG22 THR A 159      17.064 -10.075   0.051  1.00 47.08           H  
ATOM   2556 HG23 THR A 159      18.511  -9.677  -0.886  1.00 47.08           H  
ATOM   2557  OG1 THR A 159      18.265 -11.620   1.779  1.00 47.08           O  
ATOM   2558  HG1 THR A 159      17.365 -11.309   1.897  1.00 47.08           H  
ATOM   2559  N   SER A 160      21.635 -11.940   2.539  1.00 47.10           N  
ATOM   2560  H   SER A 160      21.258 -12.835   2.265  1.00 47.10           H  
ATOM   2561  CA  SER A 160      22.650 -11.919   3.596  1.00 47.10           C  
ATOM   2562  HA  SER A 160      22.321 -11.235   4.379  1.00 47.10           H  
ATOM   2563  C   SER A 160      24.026 -11.437   3.112  1.00 47.10           C  
ATOM   2564  CB  SER A 160      22.777 -13.323   4.197  1.00 47.10           C  
ATOM   2565  HB2 SER A 160      23.451 -13.277   5.053  1.00 47.10           H  
ATOM   2566  HB3 SER A 160      21.801 -13.663   4.544  1.00 47.10           H  
ATOM   2567  O   SER A 160      24.805 -10.896   3.898  1.00 47.10           O  
ATOM   2568  OG  SER A 160      23.294 -14.249   3.256  1.00 47.10           O  
ATOM   2569  HG  SER A 160      22.577 -14.738   2.845  1.00 47.10           H  
ATOM   2570  N   LYS A 161      24.338 -11.590   1.819  1.00 44.48           N  
ATOM   2571  H   LYS A 161      23.651 -12.031   1.224  1.00 44.48           H  
ATOM   2572  CA  LYS A 161      25.537 -11.039   1.183  1.00 44.48           C  
ATOM   2573  HA  LYS A 161      26.101 -10.454   1.910  1.00 44.48           H  
ATOM   2574  C   LYS A 161      25.098 -10.106   0.070  1.00 44.48           C  
ATOM   2575  CB  LYS A 161      26.435 -12.171   0.664  1.00 44.48           C  
ATOM   2576  HB2 LYS A 161      27.215 -11.743   0.035  1.00 44.48           H  
ATOM   2577  HB3 LYS A 161      25.839 -12.858   0.062  1.00 44.48           H  
ATOM   2578  O   LYS A 161      24.526 -10.560  -0.917  1.00 44.48           O  
ATOM   2579  CG  LYS A 161      27.092 -12.931   1.824  1.00 44.48           C  
ATOM   2580  HG2 LYS A 161      27.683 -12.235   2.420  1.00 44.48           H  
ATOM   2581  HG3 LYS A 161      26.319 -13.365   2.458  1.00 44.48           H  
ATOM   2582  CD  LYS A 161      27.998 -14.052   1.309  1.00 44.48           C  
ATOM   2583  HD2 LYS A 161      27.398 -14.743   0.716  1.00 44.48           H  
ATOM   2584  HD3 LYS A 161      28.788 -13.628   0.689  1.00 44.48           H  
ATOM   2585  CE  LYS A 161      28.602 -14.785   2.510  1.00 44.48           C  
ATOM   2586  HE2 LYS A 161      29.212 -14.082   3.078  1.00 44.48           H  
ATOM   2587  HE3 LYS A 161      27.784 -15.105   3.154  1.00 44.48           H  
ATOM   2588  NZ  LYS A 161      29.405 -15.958   2.090  1.00 44.48           N  
ATOM   2589  HZ1 LYS A 161      30.168 -15.675   1.493  1.00 44.48           H  
ATOM   2590  HZ2 LYS A 161      28.815 -16.611   1.595  1.00 44.48           H  
ATOM   2591  HZ3 LYS A 161      29.777 -16.428   2.903  1.00 44.48           H  
ATOM   2592  N   GLY A 162      25.411  -8.815   0.227  1.00 48.34           N  
ATOM   2593  H   GLY A 162      25.814  -8.547   1.113  1.00 48.34           H  
ATOM   2594  CA  GLY A 162      25.140  -7.757  -0.748  1.00 48.34           C  
ATOM   2595  HA2 GLY A 162      24.175  -7.304  -0.522  1.00 48.34           H  
ATOM   2596  HA3 GLY A 162      25.902  -6.983  -0.663  1.00 48.34           H  
ATOM   2597  C   GLY A 162      25.152  -8.280  -2.184  1.00 48.34           C  
ATOM   2598  O   GLY A 162      26.152  -8.845  -2.632  1.00 48.34           O  
ATOM   2599  N   CYS A 163      24.026  -8.166  -2.886  1.00 49.99           N  
ATOM   2600  H   CYS A 163      23.220  -7.742  -2.448  1.00 49.99           H  
ATOM   2601  CA  CYS A 163      23.887  -8.702  -4.231  1.00 49.99           C  
ATOM   2602  HA  CYS A 163      24.246  -9.731  -4.228  1.00 49.99           H  
ATOM   2603  C   CYS A 163      24.782  -7.895  -5.184  1.00 49.99           C  
ATOM   2604  CB  CYS A 163      22.400  -8.743  -4.597  1.00 49.99           C  
ATOM   2605  HB2 CYS A 163      21.940  -9.591  -4.089  1.00 49.99           H  
ATOM   2606  HB3 CYS A 163      21.924  -7.848  -4.198  1.00 49.99           H  
ATOM   2607  O   CYS A 163      24.385  -6.909  -5.785  1.00 49.99           O  
ATOM   2608  SG  CYS A 163      21.997  -8.825  -6.359  1.00 49.99           S  
ATOM   2609  N   SER A 164      26.028  -8.337  -5.335  1.00 49.67           N  
ATOM   2610  H   SER A 164      26.342  -9.027  -4.668  1.00 49.67           H  
ATOM   2611  CA  SER A 164      27.056  -7.640  -6.114  1.00 49.67           C  
ATOM   2612  HA  SER A 164      27.210  -6.648  -5.688  1.00 49.67           H  
ATOM   2613  C   SER A 164      26.708  -7.448  -7.592  1.00 49.67           C  
ATOM   2614  CB  SER A 164      28.364  -8.425  -6.012  1.00 49.67           C  
ATOM   2615  HB2 SER A 164      28.708  -8.403  -4.978  1.00 49.67           H  
ATOM   2616  HB3 SER A 164      29.119  -7.946  -6.636  1.00 49.67           H  
ATOM   2617  O   SER A 164      27.246  -6.553  -8.230  1.00 49.67           O  
ATOM   2618  OG  SER A 164      28.197  -9.783  -6.418  1.00 49.67           O  
ATOM   2619  HG  SER A 164      29.079 -10.163  -6.401  1.00 49.67           H  
ATOM   2620  N   ASN A 165      25.829  -8.289  -8.152  1.00 47.92           N  
ATOM   2621  H   ASN A 165      25.322  -8.896  -7.523  1.00 47.92           H  
ATOM   2622  CA  ASN A 165      25.438  -8.187  -9.564  1.00 47.92           C  
ATOM   2623  HA  ASN A 165      26.279  -7.811 -10.147  1.00 47.92           H  
ATOM   2624  C   ASN A 165      24.305  -7.203  -9.804  1.00 47.92           C  
ATOM   2625  CB  ASN A 165      24.992  -9.550 -10.126  1.00 47.92           C  
ATOM   2626  HB2 ASN A 165      24.601 -10.195  -9.338  1.00 47.92           H  
ATOM   2627  HB3 ASN A 165      24.177  -9.387 -10.831  1.00 47.92           H  
ATOM   2628  O   ASN A 165      24.213  -6.631 -10.886  1.00 47.92           O  
ATOM   2629  CG  ASN A 165      26.078 -10.251 -10.909  1.00 47.92           C  
ATOM   2630  ND2 ASN A 165      25.725 -11.230 -11.703  1.00 47.92           N  
ATOM   2631 HD21 ASN A 165      24.755 -11.353 -11.955  1.00 47.92           H  
ATOM   2632 HD22 ASN A 165      26.468 -11.590 -12.286  1.00 47.92           H  
ATOM   2633  OD1 ASN A 165      27.254 -10.009 -10.757  1.00 47.92           O  
ATOM   2634  N   CYS A 166      23.385  -7.077  -8.854  1.00 48.87           N  
ATOM   2635  H   CYS A 166      23.559  -7.428  -7.923  1.00 48.87           H  
ATOM   2636  CA  CYS A 166      22.329  -6.110  -9.001  1.00 48.87           C  
ATOM   2637  HA  CYS A 166      22.068  -5.991 -10.053  1.00 48.87           H  
ATOM   2638  C   CYS A 166      22.904  -4.785  -8.501  1.00 48.87           C  
ATOM   2639  CB  CYS A 166      21.062  -6.592  -8.290  1.00 48.87           C  
ATOM   2640  HB2 CYS A 166      20.298  -5.822  -8.393  1.00 48.87           H  
ATOM   2641  HB3 CYS A 166      20.690  -7.494  -8.776  1.00 48.87           H  
ATOM   2642  O   CYS A 166      22.889  -4.483  -7.317  1.00 48.87           O  
ATOM   2643  SG  CYS A 166      21.256  -6.926  -6.531  1.00 48.87           S  
ATOM   2644  N   ASN A 167      23.338  -3.926  -9.421  1.00 46.48           N  
ATOM   2645  H   ASN A 167      23.465  -4.263 -10.365  1.00 46.48           H  
ATOM   2646  CA  ASN A 167      23.551  -2.496  -9.143  1.00 46.48           C  
ATOM   2647  HA  ASN A 167      24.298  -2.397  -8.356  1.00 46.48           H  
ATOM   2648  C   ASN A 167      22.283  -1.785  -8.615  1.00 46.48           C  
ATOM   2649  CB  ASN A 167      24.052  -1.822 -10.436  1.00 46.48           C  
ATOM   2650  HB2 ASN A 167      23.587  -2.280 -11.309  1.00 46.48           H  
ATOM   2651  HB3 ASN A 167      23.771  -0.768 -10.433  1.00 46.48           H  
ATOM   2652  O   ASN A 167      22.262  -0.569  -8.434  1.00 46.48           O  
ATOM   2653  CG  ASN A 167      25.558  -1.841 -10.591  1.00 46.48           C  
ATOM   2654  ND2 ASN A 167      26.048  -1.536 -11.768  1.00 46.48           N  
ATOM   2655 HD21 ASN A 167      27.056  -1.545 -11.836  1.00 46.48           H  
ATOM   2656 HD22 ASN A 167      25.443  -1.298 -12.541  1.00 46.48           H  
ATOM   2657  OD1 ASN A 167      26.316  -2.087  -9.673  1.00 46.48           O  
ATOM   2658  N   ASN A 168      21.197  -2.526  -8.401  1.00 49.02           N  
ATOM   2659  H   ASN A 168      21.317  -3.528  -8.389  1.00 49.02           H  
ATOM   2660  CA  ASN A 168      19.944  -2.027  -7.910  1.00 49.02           C  
ATOM   2661  HA  ASN A 168      19.809  -1.018  -8.298  1.00 49.02           H  
ATOM   2662  C   ASN A 168      20.003  -1.948  -6.380  1.00 49.02           C  
ATOM   2663  CB  ASN A 168      18.827  -2.921  -8.480  1.00 49.02           C  
ATOM   2664  HB2 ASN A 168      19.085  -3.231  -9.493  1.00 49.02           H  
ATOM   2665  HB3 ASN A 168      18.690  -3.813  -7.869  1.00 49.02           H  
ATOM   2666  O   ASN A 168      19.660  -2.904  -5.685  1.00 49.02           O  
ATOM   2667  CG  ASN A 168      17.518  -2.171  -8.574  1.00 49.02           C  
ATOM   2668  ND2 ASN A 168      16.511  -2.766  -9.159  1.00 49.02           N  
ATOM   2669 HD21 ASN A 168      15.635  -2.264  -9.187  1.00 49.02           H  
ATOM   2670 HD22 ASN A 168      16.583  -3.718  -9.489  1.00 49.02           H  
ATOM   2671  OD1 ASN A 168      17.387  -1.039  -8.130  1.00 49.02           O  
ATOM   2672  N   LYS A 169      20.434  -0.786  -5.866  1.00 48.13           N  
ATOM   2673  H   LYS A 169      20.799  -0.107  -6.519  1.00 48.13           H  
ATOM   2674  CA  LYS A 169      20.424  -0.444  -4.428  1.00 48.13           C  
ATOM   2675  HA  LYS A 169      21.211  -0.993  -3.909  1.00 48.13           H  
ATOM   2676  C   LYS A 169      19.108  -0.832  -3.736  1.00 48.13           C  
ATOM   2677  CB  LYS A 169      20.648   1.068  -4.245  1.00 48.13           C  
ATOM   2678  HB2 LYS A 169      20.447   1.311  -3.202  1.00 48.13           H  
ATOM   2679  HB3 LYS A 169      19.932   1.616  -4.858  1.00 48.13           H  
ATOM   2680  O   LYS A 169      19.113  -1.251  -2.586  1.00 48.13           O  
ATOM   2681  CG  LYS A 169      22.074   1.535  -4.574  1.00 48.13           C  
ATOM   2682  HG2 LYS A 169      22.783   0.978  -3.962  1.00 48.13           H  
ATOM   2683  HG3 LYS A 169      22.291   1.356  -5.627  1.00 48.13           H  
ATOM   2684  CD  LYS A 169      22.202   3.034  -4.267  1.00 48.13           C  
ATOM   2685  HD2 LYS A 169      21.520   3.589  -4.911  1.00 48.13           H  
ATOM   2686  HD3 LYS A 169      21.914   3.200  -3.229  1.00 48.13           H  
ATOM   2687  CE  LYS A 169      23.635   3.530  -4.476  1.00 48.13           C  
ATOM   2688  HE2 LYS A 169      23.911   3.380  -5.520  1.00 48.13           H  
ATOM   2689  HE3 LYS A 169      24.299   2.924  -3.859  1.00 48.13           H  
ATOM   2690  NZ  LYS A 169      23.754   4.961  -4.101  1.00 48.13           N  
ATOM   2691  HZ1 LYS A 169      24.704   5.287  -4.210  1.00 48.13           H  
ATOM   2692  HZ2 LYS A 169      23.484   5.081  -3.135  1.00 48.13           H  
ATOM   2693  HZ3 LYS A 169      23.139   5.529  -4.665  1.00 48.13           H  
ATOM   2694  N   SER A 170      17.997  -0.767  -4.474  1.00 50.96           N  
ATOM   2695  H   SER A 170      18.084  -0.455  -5.430  1.00 50.96           H  
ATOM   2696  CA  SER A 170      16.663  -1.106  -3.977  1.00 50.96           C  
ATOM   2697  HA  SER A 170      16.482  -0.507  -3.085  1.00 50.96           H  
ATOM   2698  C   SER A 170      16.460  -2.571  -3.563  1.00 50.96           C  
ATOM   2699  CB  SER A 170      15.604  -0.725  -5.016  1.00 50.96           C  
ATOM   2700  HB2 SER A 170      14.622  -0.829  -4.555  1.00 50.96           H  
ATOM   2701  HB3 SER A 170      15.735   0.314  -5.317  1.00 50.96           H  
ATOM   2702  O   SER A 170      15.542  -2.813  -2.784  1.00 50.96           O  
ATOM   2703  OG  SER A 170      15.658  -1.566  -6.152  1.00 50.96           O  
ATOM   2704  HG  SER A 170      16.246  -1.191  -6.812  1.00 50.96           H  
ATOM   2705  N   CYS A 171      17.274  -3.536  -4.033  1.00 54.63           N  
ATOM   2706  H   CYS A 171      18.029  -3.282  -4.654  1.00 54.63           H  
ATOM   2707  CA  CYS A 171      17.037  -4.965  -3.757  1.00 54.63           C  
ATOM   2708  HA  CYS A 171      16.057  -5.239  -4.147  1.00 54.63           H  
ATOM   2709  C   CYS A 171      17.014  -5.289  -2.256  1.00 54.63           C  
ATOM   2710  CB  CYS A 171      18.094  -5.880  -4.414  1.00 54.63           C  
ATOM   2711  HB2 CYS A 171      19.072  -5.401  -4.379  1.00 54.63           H  
ATOM   2712  HB3 CYS A 171      18.157  -6.787  -3.813  1.00 54.63           H  
ATOM   2713  O   CYS A 171      16.164  -6.057  -1.823  1.00 54.63           O  
ATOM   2714  SG  CYS A 171      17.763  -6.444  -6.106  1.00 54.63           S  
ATOM   2715  N   ILE A 172      17.964  -4.758  -1.476  1.00 52.54           N  
ATOM   2716  H   ILE A 172      18.603  -4.091  -1.883  1.00 52.54           H  
ATOM   2717  CA  ILE A 172      18.141  -5.149  -0.063  1.00 52.54           C  
ATOM   2718  HA  ILE A 172      17.654  -6.109   0.105  1.00 52.54           H  
ATOM   2719  C   ILE A 172      17.448  -4.164   0.882  1.00 52.54           C  
ATOM   2720  CB  ILE A 172      19.641  -5.339   0.266  1.00 52.54           C  
ATOM   2721  HB  ILE A 172      20.171  -4.420   0.012  1.00 52.54           H  
ATOM   2722  O   ILE A 172      16.886  -4.575   1.893  1.00 52.54           O  
ATOM   2723  CG1 ILE A 172      20.205  -6.498  -0.589  1.00 52.54           C  
ATOM   2724 HG12 ILE A 172      19.712  -7.427  -0.302  1.00 52.54           H  
ATOM   2725 HG13 ILE A 172      19.988  -6.318  -1.642  1.00 52.54           H  
ATOM   2726  CG2 ILE A 172      19.864  -5.629   1.764  1.00 52.54           C  
ATOM   2727 HG21 ILE A 172      20.925  -5.749   1.987  1.00 52.54           H  
ATOM   2728 HG22 ILE A 172      19.506  -4.801   2.375  1.00 52.54           H  
ATOM   2729 HG23 ILE A 172      19.332  -6.535   2.055  1.00 52.54           H  
ATOM   2730  CD1 ILE A 172      21.716  -6.691  -0.478  1.00 52.54           C  
ATOM   2731 HD11 ILE A 172      22.232  -5.763  -0.724  1.00 52.54           H  
ATOM   2732 HD12 ILE A 172      22.007  -7.470  -1.182  1.00 52.54           H  
ATOM   2733 HD13 ILE A 172      21.991  -7.020   0.524  1.00 52.54           H  
ATOM   2734  N   GLU A 173      17.444  -2.869   0.556  1.00 55.62           N  
ATOM   2735  H   GLU A 173      17.881  -2.580  -0.307  1.00 55.62           H  
ATOM   2736  CA  GLU A 173      17.054  -1.811   1.503  1.00 55.62           C  
ATOM   2737  HA  GLU A 173      17.603  -1.966   2.432  1.00 55.62           H  
ATOM   2738  C   GLU A 173      15.567  -1.822   1.912  1.00 55.62           C  
ATOM   2739  CB  GLU A 173      17.473  -0.439   0.941  1.00 55.62           C  
ATOM   2740  HB2 GLU A 173      17.014   0.347   1.541  1.00 55.62           H  
ATOM   2741  HB3 GLU A 173      17.112  -0.348  -0.083  1.00 55.62           H  
ATOM   2742  O   GLU A 173      15.188  -1.110   2.842  1.00 55.62           O  
ATOM   2743  CG  GLU A 173      19.001  -0.241   0.984  1.00 55.62           C  
ATOM   2744  HG2 GLU A 173      19.332  -0.347   2.017  1.00 55.62           H  
ATOM   2745  HG3 GLU A 173      19.475  -1.030   0.400  1.00 55.62           H  
ATOM   2746  CD  GLU A 173      19.470   1.124   0.444  1.00 55.62           C  
ATOM   2747  OE1 GLU A 173      20.682   1.414   0.577  1.00 55.62           O  
ATOM   2748  OE2 GLU A 173      18.644   1.863  -0.143  1.00 55.62           O  
ATOM   2749  N   ASN A 174      14.714  -2.629   1.270  1.00 69.02           N  
ATOM   2750  H   ASN A 174      15.089  -3.235   0.554  1.00 69.02           H  
ATOM   2751  CA  ASN A 174      13.261  -2.595   1.481  1.00 69.02           C  
ATOM   2752  HA  ASN A 174      13.048  -2.010   2.376  1.00 69.02           H  
ATOM   2753  C   ASN A 174      12.630  -3.963   1.766  1.00 69.02           C  
ATOM   2754  CB  ASN A 174      12.619  -1.866   0.296  1.00 69.02           C  
ATOM   2755  HB2 ASN A 174      12.880  -2.386  -0.626  1.00 69.02           H  
ATOM   2756  HB3 ASN A 174      11.534  -1.875   0.391  1.00 69.02           H  
ATOM   2757  O   ASN A 174      11.418  -4.124   1.632  1.00 69.02           O  
ATOM   2758  CG  ASN A 174      13.056  -0.415   0.212  1.00 69.02           C  
ATOM   2759  ND2 ASN A 174      13.266   0.074  -0.985  1.00 69.02           N  
ATOM   2760 HD21 ASN A 174      13.164  -0.533  -1.786  1.00 69.02           H  
ATOM   2761 HD22 ASN A 174      13.643   1.009  -1.032  1.00 69.02           H  
ATOM   2762  OD1 ASN A 174      13.186   0.308   1.193  1.00 69.02           O  
ATOM   2763  N   GLU A 175      13.426  -4.939   2.196  1.00 74.80           N  
ATOM   2764  H   GLU A 175      14.417  -4.758   2.270  1.00 74.80           H  
ATOM   2765  CA  GLU A 175      12.945  -6.291   2.485  1.00 74.80           C  
ATOM   2766  HA  GLU A 175      12.527  -6.696   1.564  1.00 74.80           H  
ATOM   2767  C   GLU A 175      11.841  -6.317   3.558  1.00 74.80           C  
ATOM   2768  CB  GLU A 175      14.167  -7.111   2.928  1.00 74.80           C  
ATOM   2769  HB2 GLU A 175      14.475  -6.795   3.925  1.00 74.80           H  
ATOM   2770  HB3 GLU A 175      14.995  -6.915   2.246  1.00 74.80           H  
ATOM   2771  O   GLU A 175      10.807  -6.972   3.410  1.00 74.80           O  
ATOM   2772  CG  GLU A 175      13.913  -8.608   2.935  1.00 74.80           C  
ATOM   2773  HG2 GLU A 175      14.804  -9.121   3.299  1.00 74.80           H  
ATOM   2774  HG3 GLU A 175      13.091  -8.844   3.611  1.00 74.80           H  
ATOM   2775  CD  GLU A 175      13.592  -9.067   1.523  1.00 74.80           C  
ATOM   2776  OE1 GLU A 175      12.398  -9.048   1.192  1.00 74.80           O  
ATOM   2777  OE2 GLU A 175      14.429  -9.684   0.847  1.00 74.80           O  
ATOM   2778  N   GLU A 176      12.029  -5.522   4.612  1.00 75.35           N  
ATOM   2779  H   GLU A 176      12.914  -5.042   4.688  1.00 75.35           H  
ATOM   2780  CA  GLU A 176      11.065  -5.333   5.703  1.00 75.35           C  
ATOM   2781  HA  GLU A 176      10.764  -6.302   6.098  1.00 75.35           H  
ATOM   2782  C   GLU A 176       9.791  -4.604   5.249  1.00 75.35           C  
ATOM   2783  CB  GLU A 176      11.735  -4.528   6.824  1.00 75.35           C  
ATOM   2784  HB2 GLU A 176      11.007  -4.359   7.617  1.00 75.35           H  
ATOM   2785  HB3 GLU A 176      12.039  -3.562   6.419  1.00 75.35           H  
ATOM   2786  O   GLU A 176       8.764  -4.665   5.922  1.00 75.35           O  
ATOM   2787  CG  GLU A 176      12.959  -5.241   7.424  1.00 75.35           C  
ATOM   2788  HG2 GLU A 176      12.638  -6.205   7.819  1.00 75.35           H  
ATOM   2789  HG3 GLU A 176      13.691  -5.425   6.638  1.00 75.35           H  
ATOM   2790  CD  GLU A 176      13.636  -4.428   8.537  1.00 75.35           C  
ATOM   2791  OE1 GLU A 176      14.504  -5.018   9.217  1.00 75.35           O  
ATOM   2792  OE2 GLU A 176      13.308  -3.226   8.676  1.00 75.35           O  
ATOM   2793  N   LEU A 177       9.832  -3.927   4.096  1.00 79.88           N  
ATOM   2794  H   LEU A 177      10.670  -3.992   3.535  1.00 79.88           H  
ATOM   2795  CA  LEU A 177       8.691  -3.193   3.554  1.00 79.88           C  
ATOM   2796  HA  LEU A 177       8.080  -2.867   4.396  1.00 79.88           H  
ATOM   2797  C   LEU A 177       7.795  -4.048   2.650  1.00 79.88           C  
ATOM   2798  CB  LEU A 177       9.161  -1.934   2.815  1.00 79.88           C  
ATOM   2799  HB2 LEU A 177       9.773  -2.237   1.966  1.00 79.88           H  
ATOM   2800  HB3 LEU A 177       8.275  -1.433   2.425  1.00 79.88           H  
ATOM   2801  O   LEU A 177       6.645  -3.676   2.408  1.00 79.88           O  
ATOM   2802  CG  LEU A 177       9.957  -0.923   3.650  1.00 79.88           C  
ATOM   2803  HG  LEU A 177      10.933  -1.335   3.906  1.00 79.88           H  
ATOM   2804  CD1 LEU A 177      10.165   0.335   2.805  1.00 79.88           C  
ATOM   2805 HD11 LEU A 177      10.773   1.055   3.353  1.00 79.88           H  
ATOM   2806 HD12 LEU A 177      10.680   0.071   1.881  1.00 79.88           H  
ATOM   2807 HD13 LEU A 177       9.204   0.786   2.561  1.00 79.88           H  
ATOM   2808  CD2 LEU A 177       9.224  -0.532   4.931  1.00 79.88           C  
ATOM   2809 HD21 LEU A 177       8.160  -0.397   4.742  1.00 79.88           H  
ATOM   2810 HD22 LEU A 177       9.634   0.399   5.322  1.00 79.88           H  
ATOM   2811 HD23 LEU A 177       9.347  -1.316   5.678  1.00 79.88           H  
ATOM   2812  N   ILE A 178       8.287  -5.190   2.154  1.00 87.18           N  
ATOM   2813  H   ILE A 178       9.233  -5.441   2.407  1.00 87.18           H  
ATOM   2814  CA  ILE A 178       7.555  -6.075   1.231  1.00 87.18           C  
ATOM   2815  HA  ILE A 178       7.396  -5.536   0.297  1.00 87.18           H  
ATOM   2816  C   ILE A 178       6.144  -6.425   1.718  1.00 87.18           C  
ATOM   2817  CB  ILE A 178       8.393  -7.321   0.865  1.00 87.18           C  
ATOM   2818  HB  ILE A 178       8.752  -7.808   1.772  1.00 87.18           H  
ATOM   2819  O   ILE A 178       5.217  -6.317   0.912  1.00 87.18           O  
ATOM   2820  CG1 ILE A 178       9.626  -6.829   0.074  1.00 87.18           C  
ATOM   2821 HG12 ILE A 178       9.331  -6.057  -0.638  1.00 87.18           H  
ATOM   2822 HG13 ILE A 178      10.320  -6.373   0.780  1.00 87.18           H  
ATOM   2823  CG2 ILE A 178       7.544  -8.357   0.098  1.00 87.18           C  
ATOM   2824 HG21 ILE A 178       8.146  -9.234  -0.143  1.00 87.18           H  
ATOM   2825 HG22 ILE A 178       6.713  -8.708   0.710  1.00 87.18           H  
ATOM   2826 HG23 ILE A 178       7.157  -7.916  -0.821  1.00 87.18           H  
ATOM   2827  CD1 ILE A 178      10.396  -7.891  -0.706  1.00 87.18           C  
ATOM   2828 HD11 ILE A 178       9.935  -8.004  -1.687  1.00 87.18           H  
ATOM   2829 HD12 ILE A 178      10.390  -8.841  -0.172  1.00 87.18           H  
ATOM   2830 HD13 ILE A 178      11.423  -7.558  -0.855  1.00 87.18           H  
ATOM   2831  N   PRO A 179       5.921  -6.789   2.995  1.00 87.03           N  
ATOM   2832  CA  PRO A 179       4.577  -7.079   3.486  1.00 87.03           C  
ATOM   2833  HA  PRO A 179       4.203  -7.974   2.991  1.00 87.03           H  
ATOM   2834  C   PRO A 179       3.579  -5.931   3.262  1.00 87.03           C  
ATOM   2835  CB  PRO A 179       4.777  -7.374   4.972  1.00 87.03           C  
ATOM   2836  HB2 PRO A 179       4.027  -8.061   5.364  1.00 87.03           H  
ATOM   2837  HB3 PRO A 179       4.783  -6.431   5.520  1.00 87.03           H  
ATOM   2838  O   PRO A 179       2.440  -6.179   2.876  1.00 87.03           O  
ATOM   2839  CG  PRO A 179       6.182  -7.955   5.041  1.00 87.03           C  
ATOM   2840  HG2 PRO A 179       6.611  -7.870   6.040  1.00 87.03           H  
ATOM   2841  HG3 PRO A 179       6.177  -8.990   4.700  1.00 87.03           H  
ATOM   2842  CD  PRO A 179       6.907  -7.073   4.034  1.00 87.03           C  
ATOM   2843  HD2 PRO A 179       7.786  -7.593   3.654  1.00 87.03           H  
ATOM   2844  HD3 PRO A 179       7.202  -6.142   4.518  1.00 87.03           H  
ATOM   2845  N   TYR A 180       4.004  -4.675   3.410  1.00 83.89           N  
ATOM   2846  H   TYR A 180       4.966  -4.512   3.672  1.00 83.89           H  
ATOM   2847  CA  TYR A 180       3.141  -3.511   3.199  1.00 83.89           C  
ATOM   2848  HA  TYR A 180       2.186  -3.677   3.696  1.00 83.89           H  
ATOM   2849  C   TYR A 180       2.865  -3.239   1.716  1.00 83.89           C  
ATOM   2850  CB  TYR A 180       3.797  -2.285   3.816  1.00 83.89           C  
ATOM   2851  HB2 TYR A 180       3.140  -1.430   3.658  1.00 83.89           H  
ATOM   2852  HB3 TYR A 180       4.726  -2.104   3.275  1.00 83.89           H  
ATOM   2853  O   TYR A 180       1.742  -2.893   1.349  1.00 83.89           O  
ATOM   2854  CG  TYR A 180       4.101  -2.385   5.297  1.00 83.89           C  
ATOM   2855  CD1 TYR A 180       3.078  -2.183   6.239  1.00 83.89           C  
ATOM   2856  HD1 TYR A 180       2.070  -1.970   5.912  1.00 83.89           H  
ATOM   2857  CD2 TYR A 180       5.407  -2.670   5.733  1.00 83.89           C  
ATOM   2858  HD2 TYR A 180       6.183  -2.848   5.004  1.00 83.89           H  
ATOM   2859  CE1 TYR A 180       3.368  -2.263   7.613  1.00 83.89           C  
ATOM   2860  HE1 TYR A 180       2.593  -2.120   8.352  1.00 83.89           H  
ATOM   2861  CE2 TYR A 180       5.706  -2.749   7.107  1.00 83.89           C  
ATOM   2862  HE2 TYR A 180       6.708  -2.981   7.435  1.00 83.89           H  
ATOM   2863  OH  TYR A 180       4.909  -2.618   9.387  1.00 83.89           O  
ATOM   2864  HH  TYR A 180       5.798  -2.888   9.629  1.00 83.89           H  
ATOM   2865  CZ  TYR A 180       4.677  -2.542   8.052  1.00 83.89           C  
ATOM   2866  N   PHE A 181       3.861  -3.438   0.845  1.00 89.55           N  
ATOM   2867  H   PHE A 181       4.770  -3.697   1.203  1.00 89.55           H  
ATOM   2868  CA  PHE A 181       3.651  -3.396  -0.605  1.00 89.55           C  
ATOM   2869  HA  PHE A 181       3.233  -2.428  -0.881  1.00 89.55           H  
ATOM   2870  C   PHE A 181       2.647  -4.471  -1.046  1.00 89.55           C  
ATOM   2871  CB  PHE A 181       4.988  -3.591  -1.332  1.00 89.55           C  
ATOM   2872  HB2 PHE A 181       4.779  -3.725  -2.393  1.00 89.55           H  
ATOM   2873  HB3 PHE A 181       5.455  -4.508  -0.973  1.00 89.55           H  
ATOM   2874  O   PHE A 181       1.757  -4.201  -1.852  1.00 89.55           O  
ATOM   2875  CG  PHE A 181       5.973  -2.445  -1.217  1.00 89.55           C  
ATOM   2876  CD1 PHE A 181       5.682  -1.219  -1.831  1.00 89.55           C  
ATOM   2877  HD1 PHE A 181       4.750  -1.117  -2.367  1.00 89.55           H  
ATOM   2878  CD2 PHE A 181       7.216  -2.614  -0.584  1.00 89.55           C  
ATOM   2879  HD2 PHE A 181       7.480  -3.563  -0.141  1.00 89.55           H  
ATOM   2880  CE1 PHE A 181       6.610  -0.160  -1.787  1.00 89.55           C  
ATOM   2881  HE1 PHE A 181       6.410   0.775  -2.290  1.00 89.55           H  
ATOM   2882  CE2 PHE A 181       8.146  -1.564  -0.545  1.00 89.55           C  
ATOM   2883  HE2 PHE A 181       9.115  -1.717  -0.093  1.00 89.55           H  
ATOM   2884  CZ  PHE A 181       7.839  -0.330  -1.134  1.00 89.55           C  
ATOM   2885  HZ  PHE A 181       8.567   0.468  -1.127  1.00 89.55           H  
ATOM   2886  N   LEU A 182       2.747  -5.678  -0.483  1.00 90.97           N  
ATOM   2887  H   LEU A 182       3.506  -5.841   0.164  1.00 90.97           H  
ATOM   2888  CA  LEU A 182       1.812  -6.768  -0.751  1.00 90.97           C  
ATOM   2889  HA  LEU A 182       1.702  -6.872  -1.830  1.00 90.97           H  
ATOM   2890  C   LEU A 182       0.404  -6.473  -0.220  1.00 90.97           C  
ATOM   2891  CB  LEU A 182       2.361  -8.079  -0.167  1.00 90.97           C  
ATOM   2892  HB2 LEU A 182       2.622  -7.918   0.879  1.00 90.97           H  
ATOM   2893  HB3 LEU A 182       1.565  -8.823  -0.198  1.00 90.97           H  
ATOM   2894  O   LEU A 182      -0.553  -6.684  -0.962  1.00 90.97           O  
ATOM   2895  CG  LEU A 182       3.583  -8.654  -0.904  1.00 90.97           C  
ATOM   2896  HG  LEU A 182       4.398  -7.930  -0.916  1.00 90.97           H  
ATOM   2897  CD1 LEU A 182       4.054  -9.918  -0.180  1.00 90.97           C  
ATOM   2898 HD11 LEU A 182       3.262 -10.667  -0.180  1.00 90.97           H  
ATOM   2899 HD12 LEU A 182       4.937 -10.320  -0.678  1.00 90.97           H  
ATOM   2900 HD13 LEU A 182       4.312  -9.671   0.850  1.00 90.97           H  
ATOM   2901  CD2 LEU A 182       3.241  -9.031  -2.344  1.00 90.97           C  
ATOM   2902 HD21 LEU A 182       4.072  -9.568  -2.801  1.00 90.97           H  
ATOM   2903 HD22 LEU A 182       2.345  -9.651  -2.348  1.00 90.97           H  
ATOM   2904 HD23 LEU A 182       3.045  -8.134  -2.931  1.00 90.97           H  
ATOM   2905  N   LEU A 183       0.266  -5.942   1.004  1.00 88.36           N  
ATOM   2906  H   LEU A 183       1.085  -5.849   1.587  1.00 88.36           H  
ATOM   2907  CA  LEU A 183      -1.026  -5.479   1.536  1.00 88.36           C  
ATOM   2908  HA  LEU A 183      -1.703  -6.329   1.628  1.00 88.36           H  
ATOM   2909  C   LEU A 183      -1.690  -4.491   0.578  1.00 88.36           C  
ATOM   2910  CB  LEU A 183      -0.854  -4.785   2.904  1.00 88.36           C  
ATOM   2911  HB2 LEU A 183      -1.703  -4.121   3.066  1.00 88.36           H  
ATOM   2912  HB3 LEU A 183       0.038  -4.160   2.872  1.00 88.36           H  
ATOM   2913  O   LEU A 183      -2.871  -4.630   0.271  1.00 88.36           O  
ATOM   2914  CG  LEU A 183      -0.768  -5.713   4.120  1.00 88.36           C  
ATOM   2915  HG  LEU A 183       0.057  -6.407   3.963  1.00 88.36           H  
ATOM   2916  CD1 LEU A 183      -0.440  -4.912   5.372  1.00 88.36           C  
ATOM   2917 HD11 LEU A 183       0.518  -4.405   5.255  1.00 88.36           H  
ATOM   2918 HD12 LEU A 183      -0.380  -5.582   6.230  1.00 88.36           H  
ATOM   2919 HD13 LEU A 183      -1.229  -4.183   5.558  1.00 88.36           H  
ATOM   2920  CD2 LEU A 183      -2.083  -6.456   4.390  1.00 88.36           C  
ATOM   2921 HD21 LEU A 183      -2.886  -5.742   4.572  1.00 88.36           H  
ATOM   2922 HD22 LEU A 183      -2.356  -7.088   3.545  1.00 88.36           H  
ATOM   2923 HD23 LEU A 183      -1.967  -7.090   5.268  1.00 88.36           H  
ATOM   2924  N   PHE A 184      -0.922  -3.526   0.068  1.00 89.56           N  
ATOM   2925  H   PHE A 184       0.033  -3.453   0.389  1.00 89.56           H  
ATOM   2926  CA  PHE A 184      -1.412  -2.542  -0.890  1.00 89.56           C  
ATOM   2927  HA  PHE A 184      -2.251  -2.008  -0.444  1.00 89.56           H  
ATOM   2928  C   PHE A 184      -1.904  -3.171  -2.197  1.00 89.56           C  
ATOM   2929  CB  PHE A 184      -0.315  -1.522  -1.151  1.00 89.56           C  
ATOM   2930  HB2 PHE A 184       0.637  -2.024  -1.319  1.00 89.56           H  
ATOM   2931  HB3 PHE A 184      -0.218  -0.931  -0.240  1.00 89.56           H  
ATOM   2932  O   PHE A 184      -3.026  -2.888  -2.628  1.00 89.56           O  
ATOM   2933  CG  PHE A 184      -0.608  -0.615  -2.321  1.00 89.56           C  
ATOM   2934  CD1 PHE A 184       0.078  -0.812  -3.532  1.00 89.56           C  
ATOM   2935  HD1 PHE A 184       0.823  -1.590  -3.609  1.00 89.56           H  
ATOM   2936  CD2 PHE A 184      -1.597   0.380  -2.227  1.00 89.56           C  
ATOM   2937  HD2 PHE A 184      -2.132   0.534  -1.302  1.00 89.56           H  
ATOM   2938  CE1 PHE A 184      -0.197  -0.001  -4.641  1.00 89.56           C  
ATOM   2939  HE1 PHE A 184       0.368  -0.117  -5.554  1.00 89.56           H  
ATOM   2940  CE2 PHE A 184      -1.875   1.176  -3.351  1.00 89.56           C  
ATOM   2941  HE2 PHE A 184      -2.602   1.972  -3.298  1.00 89.56           H  
ATOM   2942  CZ  PHE A 184      -1.181   0.988  -4.552  1.00 89.56           C  
ATOM   2943  HZ  PHE A 184      -1.381   1.620  -5.405  1.00 89.56           H  
ATOM   2944  N   LEU A 185      -1.108  -4.052  -2.813  1.00 90.90           N  
ATOM   2945  H   LEU A 185      -0.199  -4.245  -2.417  1.00 90.90           H  
ATOM   2946  CA  LEU A 185      -1.527  -4.748  -4.034  1.00 90.90           C  
ATOM   2947  HA  LEU A 185      -1.766  -4.011  -4.801  1.00 90.90           H  
ATOM   2948  C   LEU A 185      -2.808  -5.552  -3.806  1.00 90.90           C  
ATOM   2949  CB  LEU A 185      -0.412  -5.682  -4.536  1.00 90.90           C  
ATOM   2950  HB2 LEU A 185      -0.094  -6.333  -3.722  1.00 90.90           H  
ATOM   2951  HB3 LEU A 185      -0.839  -6.315  -5.315  1.00 90.90           H  
ATOM   2952  O   LEU A 185      -3.715  -5.529  -4.635  1.00 90.90           O  
ATOM   2953  CG  LEU A 185       0.821  -4.984  -5.126  1.00 90.90           C  
ATOM   2954  HG  LEU A 185       1.367  -4.464  -4.339  1.00 90.90           H  
ATOM   2955  CD1 LEU A 185       1.733  -6.034  -5.755  1.00 90.90           C  
ATOM   2956 HD11 LEU A 185       2.038  -6.756  -4.998  1.00 90.90           H  
ATOM   2957 HD12 LEU A 185       1.209  -6.553  -6.558  1.00 90.90           H  
ATOM   2958 HD13 LEU A 185       2.614  -5.547  -6.174  1.00 90.90           H  
ATOM   2959  CD2 LEU A 185       0.458  -3.980  -6.214  1.00 90.90           C  
ATOM   2960 HD21 LEU A 185       1.373  -3.639  -6.697  1.00 90.90           H  
ATOM   2961 HD22 LEU A 185      -0.035  -3.114  -5.773  1.00 90.90           H  
ATOM   2962 HD23 LEU A 185      -0.184  -4.445  -6.962  1.00 90.90           H  
ATOM   2963  N   LEU A 186      -2.899  -6.224  -2.661  1.00 89.55           N  
ATOM   2964  H   LEU A 186      -2.120  -6.174  -2.020  1.00 89.55           H  
ATOM   2965  CA  LEU A 186      -3.993  -7.123  -2.323  1.00 89.55           C  
ATOM   2966  HA  LEU A 186      -4.343  -7.599  -3.240  1.00 89.55           H  
ATOM   2967  C   LEU A 186      -5.225  -6.425  -1.744  1.00 89.55           C  
ATOM   2968  CB  LEU A 186      -3.453  -8.211  -1.384  1.00 89.55           C  
ATOM   2969  HB2 LEU A 186      -4.284  -8.800  -0.995  1.00 89.55           H  
ATOM   2970  HB3 LEU A 186      -2.967  -7.732  -0.534  1.00 89.55           H  
ATOM   2971  O   LEU A 186      -6.211  -7.104  -1.494  1.00 89.55           O  
ATOM   2972  CG  LEU A 186      -2.468  -9.166  -2.078  1.00 89.55           C  
ATOM   2973  HG  LEU A 186      -1.653  -8.611  -2.544  1.00 89.55           H  
ATOM   2974  CD1 LEU A 186      -1.863 -10.109  -1.043  1.00 89.55           C  
ATOM   2975 HD11 LEU A 186      -2.647 -10.681  -0.547  1.00 89.55           H  
ATOM   2976 HD12 LEU A 186      -1.155 -10.787  -1.519  1.00 89.55           H  
ATOM   2977 HD13 LEU A 186      -1.326  -9.506  -0.311  1.00 89.55           H  
ATOM   2978  CD2 LEU A 186      -3.175  -9.993  -3.151  1.00 89.55           C  
ATOM   2979 HD21 LEU A 186      -2.585 -10.884  -3.364  1.00 89.55           H  
ATOM   2980 HD22 LEU A 186      -3.288  -9.407  -4.063  1.00 89.55           H  
ATOM   2981 HD23 LEU A 186      -4.154 -10.319  -2.801  1.00 89.55           H  
ATOM   2982  N   THR A 187      -5.226  -5.101  -1.580  1.00 86.33           N  
ATOM   2983  H   THR A 187      -4.355  -4.618  -1.747  1.00 86.33           H  
ATOM   2984  CA  THR A 187      -6.343  -4.327  -1.000  1.00 86.33           C  
ATOM   2985  HA  THR A 187      -6.333  -4.456   0.082  1.00 86.33           H  
ATOM   2986  C   THR A 187      -7.728  -4.754  -1.476  1.00 86.33           C  
ATOM   2987  CB  THR A 187      -6.208  -2.832  -1.326  1.00 86.33           C  
ATOM   2988  HB  THR A 187      -7.173  -2.345  -1.190  1.00 86.33           H  
ATOM   2989  O   THR A 187      -8.607  -5.032  -0.666  1.00 86.33           O  
ATOM   2990  CG2 THR A 187      -5.233  -2.190  -0.370  1.00 86.33           C  
ATOM   2991 HG21 THR A 187      -5.144  -1.123  -0.576  1.00 86.33           H  
ATOM   2992 HG22 THR A 187      -4.260  -2.678  -0.427  1.00 86.33           H  
ATOM   2993 HG23 THR A 187      -5.642  -2.350   0.628  1.00 86.33           H  
ATOM   2994  OG1 THR A 187      -5.771  -2.592  -2.648  1.00 86.33           O  
ATOM   2995  HG1 THR A 187      -4.813  -2.653  -2.631  1.00 86.33           H  
ATOM   2996  N   ALA A 188      -7.931  -4.848  -2.791  1.00 84.41           N  
ATOM   2997  H   ALA A 188      -7.174  -4.587  -3.406  1.00 84.41           H  
ATOM   2998  CA  ALA A 188      -9.219  -5.247  -3.350  1.00 84.41           C  
ATOM   2999  HA  ALA A 188      -9.993  -4.620  -2.907  1.00 84.41           H  
ATOM   3000  C   ALA A 188      -9.578  -6.708  -3.033  1.00 84.41           C  
ATOM   3001  CB  ALA A 188      -9.194  -4.997  -4.859  1.00 84.41           C  
ATOM   3002  HB1 ALA A 188     -10.151  -5.280  -5.296  1.00 84.41           H  
ATOM   3003  HB2 ALA A 188      -9.007  -3.942  -5.062  1.00 84.41           H  
ATOM   3004  HB3 ALA A 188      -8.409  -5.596  -5.320  1.00 84.41           H  
ATOM   3005  O   ALA A 188     -10.740  -6.995  -2.762  1.00 84.41           O  
ATOM   3006  N   PHE A 189      -8.587  -7.603  -3.038  1.00 88.06           N  
ATOM   3007  H   PHE A 189      -7.643  -7.259  -3.135  1.00 88.06           H  
ATOM   3008  CA  PHE A 189      -8.751  -9.012  -2.686  1.00 88.06           C  
ATOM   3009  HA  PHE A 189      -9.604  -9.420  -3.229  1.00 88.06           H  
ATOM   3010  C   PHE A 189      -9.052  -9.197  -1.193  1.00 88.06           C  
ATOM   3011  CB  PHE A 189      -7.490  -9.773  -3.122  1.00 88.06           C  
ATOM   3012  HB2 PHE A 189      -7.479  -9.818  -4.211  1.00 88.06           H  
ATOM   3013  HB3 PHE A 189      -6.601  -9.223  -2.811  1.00 88.06           H  
ATOM   3014  O   PHE A 189      -9.911  -9.998  -0.852  1.00 88.06           O  
ATOM   3015  CG  PHE A 189      -7.393 -11.180  -2.574  1.00 88.06           C  
ATOM   3016  CD1 PHE A 189      -6.447 -11.491  -1.581  1.00 88.06           C  
ATOM   3017  HD1 PHE A 189      -5.781 -10.730  -1.202  1.00 88.06           H  
ATOM   3018  CD2 PHE A 189      -8.293 -12.166  -3.011  1.00 88.06           C  
ATOM   3019  HD2 PHE A 189      -9.047 -11.926  -3.745  1.00 88.06           H  
ATOM   3020  CE1 PHE A 189      -6.373 -12.795  -1.069  1.00 88.06           C  
ATOM   3021  HE1 PHE A 189      -5.633 -13.035  -0.320  1.00 88.06           H  
ATOM   3022  CE2 PHE A 189      -8.256 -13.450  -2.443  1.00 88.06           C  
ATOM   3023  HE2 PHE A 189      -9.011 -14.177  -2.703  1.00 88.06           H  
ATOM   3024  CZ  PHE A 189      -7.277 -13.776  -1.495  1.00 88.06           C  
ATOM   3025  HZ  PHE A 189      -7.248 -14.764  -1.061  1.00 88.06           H  
ATOM   3026  N   LEU A 190      -8.426  -8.410  -0.314  1.00 83.49           N  
ATOM   3027  H   LEU A 190      -7.728  -7.772  -0.669  1.00 83.49           H  
ATOM   3028  CA  LEU A 190      -8.626  -8.454   1.141  1.00 83.49           C  
ATOM   3029  HA  LEU A 190      -8.505  -9.482   1.484  1.00 83.49           H  
ATOM   3030  C   LEU A 190     -10.036  -8.035   1.589  1.00 83.49           C  
ATOM   3031  CB  LEU A 190      -7.566  -7.570   1.825  1.00 83.49           C  
ATOM   3032  HB2 LEU A 190      -7.622  -6.569   1.398  1.00 83.49           H  
ATOM   3033  HB3 LEU A 190      -7.810  -7.488   2.884  1.00 83.49           H  
ATOM   3034  O   LEU A 190     -10.428  -8.319   2.716  1.00 83.49           O  
ATOM   3035  CG  LEU A 190      -6.124  -8.090   1.707  1.00 83.49           C  
ATOM   3036  HG  LEU A 190      -5.883  -8.290   0.663  1.00 83.49           H  
ATOM   3037  CD1 LEU A 190      -5.146  -7.038   2.229  1.00 83.49           C  
ATOM   3038 HD11 LEU A 190      -5.323  -6.857   3.289  1.00 83.49           H  
ATOM   3039 HD12 LEU A 190      -5.277  -6.105   1.681  1.00 83.49           H  
ATOM   3040 HD13 LEU A 190      -4.124  -7.385   2.079  1.00 83.49           H  
ATOM   3041  CD2 LEU A 190      -5.903  -9.381   2.491  1.00 83.49           C  
ATOM   3042 HD21 LEU A 190      -6.503 -10.187   2.067  1.00 83.49           H  
ATOM   3043 HD22 LEU A 190      -4.850  -9.659   2.446  1.00 83.49           H  
ATOM   3044 HD23 LEU A 190      -6.195  -9.238   3.531  1.00 83.49           H  
ATOM   3045  N   ARG A 191     -10.828  -7.391   0.718  1.00 78.83           N  
ATOM   3046  H   ARG A 191     -10.439  -7.141  -0.179  1.00 78.83           H  
ATOM   3047  CA  ARG A 191     -12.264  -7.163   0.974  1.00 78.83           C  
ATOM   3048  HA  ARG A 191     -12.396  -6.784   1.987  1.00 78.83           H  
ATOM   3049  C   ARG A 191     -13.087  -8.444   0.919  1.00 78.83           C  
ATOM   3050  CB  ARG A 191     -12.847  -6.154  -0.022  1.00 78.83           C  
ATOM   3051  HB2 ARG A 191     -12.615  -6.460  -1.042  1.00 78.83           H  
ATOM   3052  HB3 ARG A 191     -13.930  -6.134   0.092  1.00 78.83           H  
ATOM   3053  O   ARG A 191     -14.207  -8.467   1.423  1.00 78.83           O  
ATOM   3054  CG  ARG A 191     -12.317  -4.745   0.246  1.00 78.83           C  
ATOM   3055  HG2 ARG A 191     -12.487  -4.496   1.293  1.00 78.83           H  
ATOM   3056  HG3 ARG A 191     -11.245  -4.721   0.054  1.00 78.83           H  
ATOM   3057  CD  ARG A 191     -13.038  -3.700  -0.612  1.00 78.83           C  
ATOM   3058  HD2 ARG A 191     -14.114  -3.826  -0.495  1.00 78.83           H  
ATOM   3059  HD3 ARG A 191     -12.774  -2.717  -0.223  1.00 78.83           H  
ATOM   3060  NE  ARG A 191     -12.667  -3.779  -2.042  1.00 78.83           N  
ATOM   3061  HE  ARG A 191     -12.211  -4.628  -2.343  1.00 78.83           H  
ATOM   3062  NH1 ARG A 191     -13.554  -1.747  -2.634  1.00 78.83           N  
ATOM   3063 HH11 ARG A 191     -13.996  -1.668  -1.729  1.00 78.83           H  
ATOM   3064 HH12 ARG A 191     -13.603  -0.932  -3.229  1.00 78.83           H  
ATOM   3065  NH2 ARG A 191     -12.418  -2.921  -4.146  1.00 78.83           N  
ATOM   3066 HH21 ARG A 191     -11.971  -3.772  -4.455  1.00 78.83           H  
ATOM   3067 HH22 ARG A 191     -12.627  -2.168  -4.786  1.00 78.83           H  
ATOM   3068  CZ  ARG A 191     -12.884  -2.824  -2.933  1.00 78.83           C  
ATOM   3069  N   LEU A 192     -12.573  -9.488   0.272  1.00 80.91           N  
ATOM   3070  H   LEU A 192     -11.618  -9.452  -0.053  1.00 80.91           H  
ATOM   3071  CA  LEU A 192     -13.313 -10.725   0.114  1.00 80.91           C  
ATOM   3072  HA  LEU A 192     -14.337 -10.447  -0.136  1.00 80.91           H  
ATOM   3073  C   LEU A 192     -13.299 -11.504   1.425  1.00 80.91           C  
ATOM   3074  CB  LEU A 192     -12.777 -11.551  -1.053  1.00 80.91           C  
ATOM   3075  HB2 LEU A 192     -13.349 -12.476  -1.127  1.00 80.91           H  
ATOM   3076  HB3 LEU A 192     -11.738 -11.816  -0.860  1.00 80.91           H  
ATOM   3077  O   LEU A 192     -12.221 -11.675   2.003  1.00 80.91           O  
ATOM   3078  CG  LEU A 192     -12.882 -10.783  -2.378  1.00 80.91           C  
ATOM   3079  HG  LEU A 192     -12.344  -9.837  -2.322  1.00 80.91           H  
ATOM   3080  CD1 LEU A 192     -12.248 -11.619  -3.462  1.00 80.91           C  
ATOM   3081 HD11 LEU A 192     -12.206 -11.053  -4.392  1.00 80.91           H  
ATOM   3082 HD12 LEU A 192     -12.876 -12.502  -3.585  1.00 80.91           H  
ATOM   3083 HD13 LEU A 192     -11.243 -11.913  -3.159  1.00 80.91           H  
ATOM   3084  CD2 LEU A 192     -14.332 -10.523  -2.802  1.00 80.91           C  
ATOM   3085 HD21 LEU A 192     -14.901 -11.451  -2.777  1.00 80.91           H  
ATOM   3086 HD22 LEU A 192     -14.794  -9.799  -2.131  1.00 80.91           H  
ATOM   3087 HD23 LEU A 192     -14.356 -10.110  -3.811  1.00 80.91           H  
ATOM   3088  N   PRO A 193     -14.461 -12.005   1.871  1.00 77.11           N  
ATOM   3089  CA  PRO A 193     -14.572 -12.804   3.080  1.00 77.11           C  
ATOM   3090  HA  PRO A 193     -14.452 -12.154   3.947  1.00 77.11           H  
ATOM   3091  C   PRO A 193     -13.503 -13.918   3.133  1.00 77.11           C  
ATOM   3092  CB  PRO A 193     -16.022 -13.330   3.022  1.00 77.11           C  
ATOM   3093  HB2 PRO A 193     -16.499 -13.431   3.997  1.00 77.11           H  
ATOM   3094  HB3 PRO A 193     -16.064 -14.272   2.476  1.00 77.11           H  
ATOM   3095  O   PRO A 193     -12.727 -14.028   4.081  1.00 77.11           O  
ATOM   3096  CG  PRO A 193     -16.795 -12.282   2.246  1.00 77.11           C  
ATOM   3097  HG2 PRO A 193     -17.677 -12.704   1.764  1.00 77.11           H  
ATOM   3098  HG3 PRO A 193     -17.062 -11.453   2.901  1.00 77.11           H  
ATOM   3099  CD  PRO A 193     -15.763 -11.832   1.234  1.00 77.11           C  
ATOM   3100  HD2 PRO A 193     -15.965 -10.791   0.982  1.00 77.11           H  
ATOM   3101  HD3 PRO A 193     -15.818 -12.463   0.347  1.00 77.11           H  
ATOM   3102  N   GLU A 194     -13.379 -14.704   2.065  1.00 82.27           N  
ATOM   3103  H   GLU A 194     -14.005 -14.543   1.289  1.00 82.27           H  
ATOM   3104  CA  GLU A 194     -12.519 -15.892   1.985  1.00 82.27           C  
ATOM   3105  HA  GLU A 194     -12.661 -16.488   2.886  1.00 82.27           H  
ATOM   3106  C   GLU A 194     -11.020 -15.566   1.898  1.00 82.27           C  
ATOM   3107  CB  GLU A 194     -12.919 -16.751   0.769  1.00 82.27           C  
ATOM   3108  HB2 GLU A 194     -12.657 -16.228  -0.151  1.00 82.27           H  
ATOM   3109  HB3 GLU A 194     -12.319 -17.661   0.798  1.00 82.27           H  
ATOM   3110  O   GLU A 194     -10.182 -16.465   2.015  1.00 82.27           O  
ATOM   3111  CG  GLU A 194     -14.396 -17.185   0.715  1.00 82.27           C  
ATOM   3112  HG2 GLU A 194     -14.470 -18.000  -0.004  1.00 82.27           H  
ATOM   3113  HG3 GLU A 194     -14.676 -17.581   1.691  1.00 82.27           H  
ATOM   3114  CD  GLU A 194     -15.384 -16.079   0.292  1.00 82.27           C  
ATOM   3115  OE1 GLU A 194     -16.598 -16.289   0.494  1.00 82.27           O  
ATOM   3116  OE2 GLU A 194     -14.929 -15.012  -0.187  1.00 82.27           O  
ATOM   3117  N   SER A 195     -10.660 -14.295   1.687  1.00 85.13           N  
ATOM   3118  H   SER A 195     -11.383 -13.590   1.716  1.00 85.13           H  
ATOM   3119  CA  SER A 195      -9.280 -13.875   1.421  1.00 85.13           C  
ATOM   3120  HA  SER A 195      -8.955 -14.357   0.499  1.00 85.13           H  
ATOM   3121  C   SER A 195      -8.318 -14.301   2.529  1.00 85.13           C  
ATOM   3122  CB  SER A 195      -9.210 -12.362   1.207  1.00 85.13           C  
ATOM   3123  HB2 SER A 195      -9.881 -12.090   0.392  1.00 85.13           H  
ATOM   3124  HB3 SER A 195      -8.192 -12.085   0.933  1.00 85.13           H  
ATOM   3125  O   SER A 195      -7.210 -14.758   2.240  1.00 85.13           O  
ATOM   3126  OG  SER A 195      -9.578 -11.660   2.373  1.00 85.13           O  
ATOM   3127  HG  SER A 195     -10.531 -11.538   2.359  1.00 85.13           H  
ATOM   3128  N   TYR A 196      -8.762 -14.247   3.785  1.00 82.29           N  
ATOM   3129  H   TYR A 196      -9.662 -13.815   3.939  1.00 82.29           H  
ATOM   3130  CA  TYR A 196      -7.971 -14.649   4.945  1.00 82.29           C  
ATOM   3131  HA  TYR A 196      -7.016 -14.127   4.896  1.00 82.29           H  
ATOM   3132  C   TYR A 196      -7.646 -16.133   4.961  1.00 82.29           C  
ATOM   3133  CB  TYR A 196      -8.703 -14.239   6.229  1.00 82.29           C  
ATOM   3134  HB2 TYR A 196      -8.146 -14.604   7.093  1.00 82.29           H  
ATOM   3135  HB3 TYR A 196      -9.702 -14.674   6.252  1.00 82.29           H  
ATOM   3136  O   TYR A 196      -6.486 -16.498   5.136  1.00 82.29           O  
ATOM   3137  CG  TYR A 196      -8.781 -12.741   6.310  1.00 82.29           C  
ATOM   3138  CD1 TYR A 196      -7.571 -12.046   6.378  1.00 82.29           C  
ATOM   3139  HD1 TYR A 196      -6.651 -12.607   6.461  1.00 82.29           H  
ATOM   3140  CD2 TYR A 196      -9.983 -12.054   6.067  1.00 82.29           C  
ATOM   3141  HD2 TYR A 196     -10.910 -12.596   5.947  1.00 82.29           H  
ATOM   3142  CE1 TYR A 196      -7.548 -10.658   6.195  1.00 82.29           C  
ATOM   3143  HE1 TYR A 196      -6.615 -10.124   6.097  1.00 82.29           H  
ATOM   3144  CE2 TYR A 196      -9.956 -10.661   5.879  1.00 82.29           C  
ATOM   3145  HE2 TYR A 196     -10.855 -10.121   5.619  1.00 82.29           H  
ATOM   3146  OH  TYR A 196      -8.684  -8.636   5.737  1.00 82.29           O  
ATOM   3147  HH  TYR A 196      -7.873  -8.221   6.038  1.00 82.29           H  
ATOM   3148  CZ  TYR A 196      -8.738  -9.962   5.974  1.00 82.29           C  
ATOM   3149  N   GLU A 197      -8.644 -16.982   4.725  1.00 86.54           N  
ATOM   3150  H   GLU A 197      -9.556 -16.604   4.510  1.00 86.54           H  
ATOM   3151  CA  GLU A 197      -8.475 -18.438   4.678  1.00 86.54           C  
ATOM   3152  HA  GLU A 197      -8.025 -18.773   5.613  1.00 86.54           H  
ATOM   3153  C   GLU A 197      -7.532 -18.823   3.527  1.00 86.54           C  
ATOM   3154  CB  GLU A 197      -9.872 -19.076   4.534  1.00 86.54           C  
ATOM   3155  HB2 GLU A 197     -10.603 -18.414   4.999  1.00 86.54           H  
ATOM   3156  HB3 GLU A 197     -10.144 -19.158   3.482  1.00 86.54           H  
ATOM   3157  O   GLU A 197      -6.616 -19.638   3.670  1.00 86.54           O  
ATOM   3158  CG  GLU A 197     -10.024 -20.433   5.235  1.00 86.54           C  
ATOM   3159  HG2 GLU A 197     -11.079 -20.706   5.217  1.00 86.54           H  
ATOM   3160  HG3 GLU A 197      -9.737 -20.317   6.280  1.00 86.54           H  
ATOM   3161  CD  GLU A 197      -9.222 -21.577   4.596  1.00 86.54           C  
ATOM   3162  OE1 GLU A 197      -8.705 -22.415   5.366  1.00 86.54           O  
ATOM   3163  OE2 GLU A 197      -9.116 -21.624   3.344  1.00 86.54           O  
ATOM   3164  N   ILE A 198      -7.664 -18.132   2.395  1.00 91.04           N  
ATOM   3165  H   ILE A 198      -8.428 -17.473   2.338  1.00 91.04           H  
ATOM   3166  CA  ILE A 198      -6.813 -18.331   1.225  1.00 91.04           C  
ATOM   3167  HA  ILE A 198      -6.798 -19.395   0.990  1.00 91.04           H  
ATOM   3168  C   ILE A 198      -5.371 -17.914   1.497  1.00 91.04           C  
ATOM   3169  CB  ILE A 198      -7.419 -17.584   0.031  1.00 91.04           C  
ATOM   3170  HB  ILE A 198      -7.651 -16.566   0.345  1.00 91.04           H  
ATOM   3171  O   ILE A 198      -4.464 -18.662   1.127  1.00 91.04           O  
ATOM   3172  CG1 ILE A 198      -8.720 -18.298  -0.375  1.00 91.04           C  
ATOM   3173 HG12 ILE A 198      -9.279 -18.636   0.498  1.00 91.04           H  
ATOM   3174 HG13 ILE A 198      -8.493 -19.171  -0.987  1.00 91.04           H  
ATOM   3175  CG2 ILE A 198      -6.437 -17.518  -1.154  1.00 91.04           C  
ATOM   3176 HG21 ILE A 198      -6.095 -18.520  -1.412  1.00 91.04           H  
ATOM   3177 HG22 ILE A 198      -6.905 -17.058  -2.024  1.00 91.04           H  
ATOM   3178 HG23 ILE A 198      -5.586 -16.900  -0.868  1.00 91.04           H  
ATOM   3179  CD1 ILE A 198      -9.628 -17.362  -1.146  1.00 91.04           C  
ATOM   3180 HD11 ILE A 198      -9.929 -16.517  -0.527  1.00 91.04           H  
ATOM   3181 HD12 ILE A 198     -10.517 -17.914  -1.451  1.00 91.04           H  
ATOM   3182 HD13 ILE A 198      -9.082 -16.975  -2.006  1.00 91.04           H  
ATOM   3183  N   ILE A 199      -5.138 -16.760   2.128  1.00 90.75           N  
ATOM   3184  H   ILE A 199      -5.929 -16.190   2.394  1.00 90.75           H  
ATOM   3185  CA  ILE A 199      -3.791 -16.302   2.491  1.00 90.75           C  
ATOM   3186  HA  ILE A 199      -3.153 -16.353   1.608  1.00 90.75           H  
ATOM   3187  C   ILE A 199      -3.185 -17.246   3.526  1.00 90.75           C  
ATOM   3188  CB  ILE A 199      -3.803 -14.834   2.979  1.00 90.75           C  
ATOM   3189  HB  ILE A 199      -4.589 -14.721   3.726  1.00 90.75           H  
ATOM   3190  O   ILE A 199      -2.063 -17.700   3.322  1.00 90.75           O  
ATOM   3191  CG1 ILE A 199      -4.091 -13.907   1.781  1.00 90.75           C  
ATOM   3192 HG12 ILE A 199      -3.251 -13.933   1.087  1.00 90.75           H  
ATOM   3193 HG13 ILE A 199      -4.964 -14.285   1.250  1.00 90.75           H  
ATOM   3194  CG2 ILE A 199      -2.459 -14.418   3.609  1.00 90.75           C  
ATOM   3195 HG21 ILE A 199      -1.679 -14.411   2.848  1.00 90.75           H  
ATOM   3196 HG22 ILE A 199      -2.537 -13.423   4.047  1.00 90.75           H  
ATOM   3197 HG23 ILE A 199      -2.168 -15.096   4.411  1.00 90.75           H  
ATOM   3198  CD1 ILE A 199      -4.362 -12.451   2.178  1.00 90.75           C  
ATOM   3199 HD11 ILE A 199      -4.640 -11.877   1.295  1.00 90.75           H  
ATOM   3200 HD12 ILE A 199      -5.178 -12.410   2.900  1.00 90.75           H  
ATOM   3201 HD13 ILE A 199      -3.468 -11.995   2.605  1.00 90.75           H  
ATOM   3202  N   LEU A 200      -3.922 -17.597   4.584  1.00 88.84           N  
ATOM   3203  H   LEU A 200      -4.848 -17.204   4.679  1.00 88.84           H  
ATOM   3204  CA  LEU A 200      -3.455 -18.488   5.648  1.00 88.84           C  
ATOM   3205  HA  LEU A 200      -2.579 -18.037   6.114  1.00 88.84           H  
ATOM   3206  C   LEU A 200      -3.047 -19.854   5.093  1.00 88.84           C  
ATOM   3207  CB  LEU A 200      -4.564 -18.636   6.704  1.00 88.84           C  
ATOM   3208  HB2 LEU A 200      -4.787 -17.654   7.122  1.00 88.84           H  
ATOM   3209  HB3 LEU A 200      -5.470 -18.996   6.216  1.00 88.84           H  
ATOM   3210  O   LEU A 200      -1.914 -20.293   5.290  1.00 88.84           O  
ATOM   3211  CG  LEU A 200      -4.220 -19.603   7.854  1.00 88.84           C  
ATOM   3212  HG  LEU A 200      -4.063 -20.604   7.451  1.00 88.84           H  
ATOM   3213  CD1 LEU A 200      -2.962 -19.192   8.623  1.00 88.84           C  
ATOM   3214 HD11 LEU A 200      -2.827 -19.846   9.485  1.00 88.84           H  
ATOM   3215 HD12 LEU A 200      -3.061 -18.164   8.972  1.00 88.84           H  
ATOM   3216 HD13 LEU A 200      -2.084 -19.272   7.982  1.00 88.84           H  
ATOM   3217  CD2 LEU A 200      -5.392 -19.674   8.827  1.00 88.84           C  
ATOM   3218 HD21 LEU A 200      -6.288 -20.003   8.301  1.00 88.84           H  
ATOM   3219 HD22 LEU A 200      -5.175 -20.386   9.624  1.00 88.84           H  
ATOM   3220 HD23 LEU A 200      -5.576 -18.692   9.262  1.00 88.84           H  
ATOM   3221  N   SER A 201      -3.940 -20.506   4.346  1.00 91.52           N  
ATOM   3222  H   SER A 201      -4.861 -20.108   4.237  1.00 91.52           H  
ATOM   3223  CA  SER A 201      -3.644 -21.799   3.721  1.00 91.52           C  
ATOM   3224  HA  SER A 201      -3.295 -22.481   4.496  1.00 91.52           H  
ATOM   3225  C   SER A 201      -2.519 -21.689   2.686  1.00 91.52           C  
ATOM   3226  CB  SER A 201      -4.910 -22.411   3.107  1.00 91.52           C  
ATOM   3227  HB2 SER A 201      -4.651 -23.369   2.655  1.00 91.52           H  
ATOM   3228  HB3 SER A 201      -5.637 -22.593   3.898  1.00 91.52           H  
ATOM   3229  O   SER A 201      -1.696 -22.593   2.557  1.00 91.52           O  
ATOM   3230  OG  SER A 201      -5.496 -21.570   2.128  1.00 91.52           O  
ATOM   3231  HG  SER A 201      -6.000 -20.925   2.630  1.00 91.52           H  
ATOM   3232  N   SER A 202      -2.406 -20.554   1.988  1.00 94.47           N  
ATOM   3233  H   SER A 202      -3.101 -19.835   2.124  1.00 94.47           H  
ATOM   3234  CA  SER A 202      -1.297 -20.307   1.061  1.00 94.47           C  
ATOM   3235  HA  SER A 202      -1.144 -21.217   0.480  1.00 94.47           H  
ATOM   3236  C   SER A 202       0.028 -19.990   1.762  1.00 94.47           C  
ATOM   3237  CB  SER A 202      -1.637 -19.203   0.066  1.00 94.47           C  
ATOM   3238  HB2 SER A 202      -0.787 -19.029  -0.594  1.00 94.47           H  
ATOM   3239  HB3 SER A 202      -1.874 -18.288   0.609  1.00 94.47           H  
ATOM   3240  O   SER A 202       1.079 -20.172   1.150  1.00 94.47           O  
ATOM   3241  OG  SER A 202      -2.757 -19.577  -0.702  1.00 94.47           O  
ATOM   3242  HG  SER A 202      -3.500 -19.368  -0.130  1.00 94.47           H  
ATOM   3243  N   ALA A 203       0.008 -19.556   3.024  1.00 93.33           N  
ATOM   3244  H   ALA A 203      -0.887 -19.349   3.443  1.00 93.33           H  
ATOM   3245  CA  ALA A 203       1.193 -19.265   3.831  1.00 93.33           C  
ATOM   3246  HA  ALA A 203       1.958 -18.830   3.187  1.00 93.33           H  
ATOM   3247  C   ALA A 203       1.805 -20.525   4.475  1.00 93.33           C  
ATOM   3248  CB  ALA A 203       0.821 -18.207   4.875  1.00 93.33           C  
ATOM   3249  HB1 ALA A 203       1.696 -17.978   5.483  1.00 93.33           H  
ATOM   3250  HB2 ALA A 203       0.481 -17.296   4.382  1.00 93.33           H  
ATOM   3251  HB3 ALA A 203       0.031 -18.578   5.527  1.00 93.33           H  
ATOM   3252  O   ALA A 203       2.934 -20.488   4.961  1.00 93.33           O  
ATOM   3253  N   GLN A 204       1.100 -21.658   4.444  1.00 93.49           N  
ATOM   3254  H   GLN A 204       0.164 -21.629   4.066  1.00 93.49           H  
ATOM   3255  CA  GLN A 204       1.586 -22.940   4.957  1.00 93.49           C  
ATOM   3256  HA  GLN A 204       2.305 -22.764   5.756  1.00 93.49           H  
ATOM   3257  C   GLN A 204       2.273 -23.747   3.852  1.00 93.49           C  
ATOM   3258  CB  GLN A 204       0.411 -23.730   5.541  1.00 93.49           C  
ATOM   3259  HB2 GLN A 204       0.761 -24.720   5.831  1.00 93.49           H  
ATOM   3260  HB3 GLN A 204      -0.358 -23.847   4.777  1.00 93.49           H  
ATOM   3261  O   GLN A 204       1.675 -24.007   2.814  1.00 93.49           O  
ATOM   3262  CG  GLN A 204      -0.197 -23.043   6.773  1.00 93.49           C  
ATOM   3263  HG2 GLN A 204       0.559 -22.973   7.555  1.00 93.49           H  
ATOM   3264  HG3 GLN A 204      -0.519 -22.033   6.521  1.00 93.49           H  
ATOM   3265  CD  GLN A 204      -1.399 -23.798   7.327  1.00 93.49           C  
ATOM   3266  NE2 GLN A 204      -2.016 -23.304   8.376  1.00 93.49           N  
ATOM   3267 HE21 GLN A 204      -2.836 -23.810   8.677  1.00 93.49           H  
ATOM   3268 HE22 GLN A 204      -1.759 -22.403   8.753  1.00 93.49           H  
ATOM   3269  OE1 GLN A 204      -1.800 -24.844   6.848  1.00 93.49           O  
ATOM   3270  N   ILE A 205       3.524 -24.167   4.053  1.00 95.73           N  
ATOM   3271  H   ILE A 205       3.970 -23.949   4.933  1.00 95.73           H  
ATOM   3272  CA  ILE A 205       4.242 -25.013   3.083  1.00 95.73           C  
ATOM   3273  HA  ILE A 205       3.981 -24.694   2.074  1.00 95.73           H  
ATOM   3274  C   ILE A 205       3.793 -26.471   3.244  1.00 95.73           C  
ATOM   3275  CB  ILE A 205       5.777 -24.865   3.228  1.00 95.73           C  
ATOM   3276  HB  ILE A 205       6.054 -25.121   4.251  1.00 95.73           H  
ATOM   3277  O   ILE A 205       4.047 -27.081   4.284  1.00 95.73           O  
ATOM   3278  CG1 ILE A 205       6.211 -23.408   2.955  1.00 95.73           C  
ATOM   3279 HG12 ILE A 205       5.660 -22.748   3.624  1.00 95.73           H  
ATOM   3280 HG13 ILE A 205       5.962 -23.152   1.925  1.00 95.73           H  
ATOM   3281  CG2 ILE A 205       6.515 -25.824   2.272  1.00 95.73           C  
ATOM   3282 HG21 ILE A 205       6.235 -25.602   1.242  1.00 95.73           H  
ATOM   3283 HG22 ILE A 205       6.253 -26.858   2.493  1.00 95.73           H  
ATOM   3284 HG23 ILE A 205       7.595 -25.727   2.380  1.00 95.73           H  
ATOM   3285  CD1 ILE A 205       7.699 -23.115   3.179  1.00 95.73           C  
ATOM   3286 HD11 ILE A 205       8.000 -23.457   4.169  1.00 95.73           H  
ATOM   3287 HD12 ILE A 205       8.306 -23.603   2.417  1.00 95.73           H  
ATOM   3288 HD13 ILE A 205       7.863 -22.039   3.110  1.00 95.73           H  
ATOM   3289  N   THR A 206       3.190 -27.042   2.201  1.00 96.16           N  
ATOM   3290  H   THR A 206       3.021 -26.491   1.372  1.00 96.16           H  
ATOM   3291  CA  THR A 206       2.804 -28.465   2.126  1.00 96.16           C  
ATOM   3292  HA  THR A 206       2.406 -28.783   3.089  1.00 96.16           H  
ATOM   3293  C   THR A 206       4.002 -29.362   1.793  1.00 96.16           C  
ATOM   3294  CB  THR A 206       1.706 -28.672   1.071  1.00 96.16           C  
ATOM   3295  HB  THR A 206       1.419 -29.723   1.040  1.00 96.16           H  
ATOM   3296  O   THR A 206       5.084 -28.884   1.416  1.00 96.16           O  
ATOM   3297  CG2 THR A 206       0.470 -27.827   1.377  1.00 96.16           C  
ATOM   3298 HG21 THR A 206      -0.352 -28.158   0.741  1.00 96.16           H  
ATOM   3299 HG22 THR A 206       0.665 -26.772   1.187  1.00 96.16           H  
ATOM   3300 HG23 THR A 206       0.173 -27.963   2.417  1.00 96.16           H  
ATOM   3301  OG1 THR A 206       2.268 -28.297  -0.164  1.00 96.16           O  
ATOM   3302  HG1 THR A 206       1.583 -28.212  -0.832  1.00 96.16           H  
ATOM   3303  N   LEU A 207       3.845 -30.687   1.909  1.00 97.84           N  
ATOM   3304  H   LEU A 207       2.932 -31.070   2.109  1.00 97.84           H  
ATOM   3305  CA  LEU A 207       4.901 -31.613   1.499  1.00 97.84           C  
ATOM   3306  HA  LEU A 207       5.832 -31.289   1.965  1.00 97.84           H  
ATOM   3307  C   LEU A 207       5.103 -31.573  -0.020  1.00 97.84           C  
ATOM   3308  CB  LEU A 207       4.560 -33.026   1.987  1.00 97.84           C  
ATOM   3309  HB2 LEU A 207       3.651 -33.358   1.485  1.00 97.84           H  
ATOM   3310  HB3 LEU A 207       4.356 -32.989   3.057  1.00 97.84           H  
ATOM   3311  O   LEU A 207       6.247 -31.543  -0.482  1.00 97.84           O  
ATOM   3312  CG  LEU A 207       5.660 -34.063   1.713  1.00 97.84           C  
ATOM   3313  HG  LEU A 207       5.860 -34.132   0.644  1.00 97.84           H  
ATOM   3314  CD1 LEU A 207       6.966 -33.738   2.442  1.00 97.84           C  
ATOM   3315 HD11 LEU A 207       7.431 -32.865   1.985  1.00 97.84           H  
ATOM   3316 HD12 LEU A 207       7.646 -34.585   2.348  1.00 97.84           H  
ATOM   3317 HD13 LEU A 207       6.767 -33.546   3.496  1.00 97.84           H  
ATOM   3318  CD2 LEU A 207       5.176 -35.423   2.201  1.00 97.84           C  
ATOM   3319 HD21 LEU A 207       4.278 -35.696   1.647  1.00 97.84           H  
ATOM   3320 HD22 LEU A 207       4.940 -35.365   3.264  1.00 97.84           H  
ATOM   3321 HD23 LEU A 207       5.941 -36.182   2.038  1.00 97.84           H  
ATOM   3322  N   LYS A 208       4.012 -31.513  -0.788  1.00 97.69           N  
ATOM   3323  H   LYS A 208       3.116 -31.653  -0.344  1.00 97.69           H  
ATOM   3324  CA  LYS A 208       4.015 -31.322  -2.238  1.00 97.69           C  
ATOM   3325  HA  LYS A 208       4.482 -32.188  -2.707  1.00 97.69           H  
ATOM   3326  C   LYS A 208       4.807 -30.089  -2.644  1.00 97.69           C  
ATOM   3327  CB  LYS A 208       2.560 -31.223  -2.703  1.00 97.69           C  
ATOM   3328  HB2 LYS A 208       2.060 -32.167  -2.485  1.00 97.69           H  
ATOM   3329  HB3 LYS A 208       2.059 -30.435  -2.142  1.00 97.69           H  
ATOM   3330  O   LYS A 208       5.681 -30.207  -3.503  1.00 97.69           O  
ATOM   3331  CG  LYS A 208       2.422 -30.944  -4.202  1.00 97.69           C  
ATOM   3332  HG2 LYS A 208       2.835 -31.776  -4.771  1.00 97.69           H  
ATOM   3333  HG3 LYS A 208       2.937 -30.023  -4.474  1.00 97.69           H  
ATOM   3334  CD  LYS A 208       0.939 -30.783  -4.515  1.00 97.69           C  
ATOM   3335  HD2 LYS A 208       0.567 -29.917  -3.968  1.00 97.69           H  
ATOM   3336  HD3 LYS A 208       0.392 -31.664  -4.178  1.00 97.69           H  
ATOM   3337  CE  LYS A 208       0.721 -30.584  -6.009  1.00 97.69           C  
ATOM   3338  HE2 LYS A 208       0.915 -31.525  -6.522  1.00 97.69           H  
ATOM   3339  HE3 LYS A 208       1.426 -29.834  -6.367  1.00 97.69           H  
ATOM   3340  NZ  LYS A 208      -0.669 -30.131  -6.228  1.00 97.69           N  
ATOM   3341  HZ1 LYS A 208      -0.862 -29.983  -7.209  1.00 97.69           H  
ATOM   3342  HZ2 LYS A 208      -0.808 -29.268  -5.722  1.00 97.69           H  
ATOM   3343  HZ3 LYS A 208      -1.315 -30.803  -5.841  1.00 97.69           H  
ATOM   3344  N   GLU A 209       4.560 -28.936  -2.023  1.00 97.14           N  
ATOM   3345  H   GLU A 209       3.784 -28.885  -1.379  1.00 97.14           H  
ATOM   3346  CA  GLU A 209       5.310 -27.712  -2.307  1.00 97.14           C  
ATOM   3347  HA  GLU A 209       5.236 -27.495  -3.373  1.00 97.14           H  
ATOM   3348  C   GLU A 209       6.795 -27.878  -1.967  1.00 97.14           C  
ATOM   3349  CB  GLU A 209       4.706 -26.527  -1.545  1.00 97.14           C  
ATOM   3350  HB2 GLU A 209       4.813 -26.695  -0.473  1.00 97.14           H  
ATOM   3351  HB3 GLU A 209       3.648 -26.447  -1.791  1.00 97.14           H  
ATOM   3352  O   GLU A 209       7.657 -27.505  -2.763  1.00 97.14           O  
ATOM   3353  CG  GLU A 209       5.408 -25.216  -1.936  1.00 97.14           C  
ATOM   3354  HG2 GLU A 209       5.237 -25.021  -2.995  1.00 97.14           H  
ATOM   3355  HG3 GLU A 209       6.480 -25.327  -1.776  1.00 97.14           H  
ATOM   3356  CD  GLU A 209       4.947 -24.017  -1.112  1.00 97.14           C  
ATOM   3357  OE1 GLU A 209       5.693 -23.013  -1.056  1.00 97.14           O  
ATOM   3358  OE2 GLU A 209       3.879 -24.088  -0.475  1.00 97.14           O  
ATOM   3359  N   ARG A 210       7.126 -28.497  -0.826  1.00 96.92           N  
ATOM   3360  H   ARG A 210       6.379 -28.778  -0.208  1.00 96.92           H  
ATOM   3361  CA  ARG A 210       8.526 -28.740  -0.445  1.00 96.92           C  
ATOM   3362  HA  ARG A 210       9.038 -27.778  -0.423  1.00 96.92           H  
ATOM   3363  C   ARG A 210       9.258 -29.593  -1.485  1.00 96.92           C  
ATOM   3364  CB  ARG A 210       8.568 -29.365   0.955  1.00 96.92           C  
ATOM   3365  HB2 ARG A 210       7.939 -28.768   1.615  1.00 96.92           H  
ATOM   3366  HB3 ARG A 210       8.165 -30.377   0.921  1.00 96.92           H  
ATOM   3367  O   ARG A 210      10.352 -29.227  -1.912  1.00 96.92           O  
ATOM   3368  CG  ARG A 210       9.999 -29.402   1.514  1.00 96.92           C  
ATOM   3369  HG2 ARG A 210      10.405 -28.391   1.547  1.00 96.92           H  
ATOM   3370  HG3 ARG A 210      10.629 -30.005   0.861  1.00 96.92           H  
ATOM   3371  CD  ARG A 210      10.041 -30.010   2.921  1.00 96.92           C  
ATOM   3372  HD2 ARG A 210      11.083 -30.070   3.235  1.00 96.92           H  
ATOM   3373  HD3 ARG A 210       9.633 -31.020   2.878  1.00 96.92           H  
ATOM   3374  NE  ARG A 210       9.279 -29.201   3.892  1.00 96.92           N  
ATOM   3375  HE  ARG A 210       8.773 -28.408   3.525  1.00 96.92           H  
ATOM   3376  NH1 ARG A 210       9.711 -30.469   5.755  1.00 96.92           N  
ATOM   3377 HH11 ARG A 210       9.644 -30.602   6.754  1.00 96.92           H  
ATOM   3378 HH12 ARG A 210      10.305 -31.069   5.201  1.00 96.92           H  
ATOM   3379  NH2 ARG A 210       8.424 -28.651   5.926  1.00 96.92           N  
ATOM   3380 HH21 ARG A 210       8.307 -28.834   6.912  1.00 96.92           H  
ATOM   3381 HH22 ARG A 210       7.901 -27.895   5.505  1.00 96.92           H  
ATOM   3382  CZ  ARG A 210       9.143 -29.443   5.182  1.00 96.92           C  
ATOM   3383  N   VAL A 211       8.649 -30.695  -1.923  1.00 98.25           N  
ATOM   3384  H   VAL A 211       7.744 -30.913  -1.532  1.00 98.25           H  
ATOM   3385  CA  VAL A 211       9.198 -31.569  -2.975  1.00 98.25           C  
ATOM   3386  HA  VAL A 211      10.209 -31.867  -2.697  1.00 98.25           H  
ATOM   3387  C   VAL A 211       9.301 -30.825  -4.308  1.00 98.25           C  
ATOM   3388  CB  VAL A 211       8.339 -32.842  -3.114  1.00 98.25           C  
ATOM   3389  HB  VAL A 211       7.295 -32.555  -3.237  1.00 98.25           H  
ATOM   3390  O   VAL A 211      10.331 -30.903  -4.979  1.00 98.25           O  
ATOM   3391  CG1 VAL A 211       8.744 -33.701  -4.323  1.00 98.25           C  
ATOM   3392 HG11 VAL A 211       9.828 -33.802  -4.380  1.00 98.25           H  
ATOM   3393 HG12 VAL A 211       8.276 -34.684  -4.265  1.00 98.25           H  
ATOM   3394 HG13 VAL A 211       8.411 -33.224  -5.245  1.00 98.25           H  
ATOM   3395  CG2 VAL A 211       8.450 -33.709  -1.855  1.00 98.25           C  
ATOM   3396 HG21 VAL A 211       9.478 -34.042  -1.708  1.00 98.25           H  
ATOM   3397 HG22 VAL A 211       7.794 -34.573  -1.956  1.00 98.25           H  
ATOM   3398 HG23 VAL A 211       8.137 -33.149  -0.974  1.00 98.25           H  
ATOM   3399  N   TYR A 212       8.270 -30.058  -4.672  1.00 98.04           N  
ATOM   3400  H   TYR A 212       7.453 -30.031  -4.078  1.00 98.04           H  
ATOM   3401  CA  TYR A 212       8.251 -29.242  -5.884  1.00 98.04           C  
ATOM   3402  HA  TYR A 212       8.389 -29.890  -6.749  1.00 98.04           H  
ATOM   3403  C   TYR A 212       9.391 -28.218  -5.897  1.00 98.04           C  
ATOM   3404  CB  TYR A 212       6.887 -28.548  -6.011  1.00 98.04           C  
ATOM   3405  HB2 TYR A 212       6.099 -29.300  -6.019  1.00 98.04           H  
ATOM   3406  HB3 TYR A 212       6.721 -27.916  -5.138  1.00 98.04           H  
ATOM   3407  O   TYR A 212      10.078 -28.090  -6.910  1.00 98.04           O  
ATOM   3408  CG  TYR A 212       6.756 -27.686  -7.250  1.00 98.04           C  
ATOM   3409  CD1 TYR A 212       7.226 -26.359  -7.223  1.00 98.04           C  
ATOM   3410  HD1 TYR A 212       7.647 -25.946  -6.318  1.00 98.04           H  
ATOM   3411  CD2 TYR A 212       6.180 -28.207  -8.425  1.00 98.04           C  
ATOM   3412  HD2 TYR A 212       5.817 -29.224  -8.451  1.00 98.04           H  
ATOM   3413  CE1 TYR A 212       7.158 -25.565  -8.380  1.00 98.04           C  
ATOM   3414  HE1 TYR A 212       7.536 -24.554  -8.358  1.00 98.04           H  
ATOM   3415  CE2 TYR A 212       6.074 -27.401  -9.574  1.00 98.04           C  
ATOM   3416  HE2 TYR A 212       5.618 -27.782 -10.475  1.00 98.04           H  
ATOM   3417  OH  TYR A 212       6.481 -25.298 -10.656  1.00 98.04           O  
ATOM   3418  HH  TYR A 212       6.856 -24.432 -10.478  1.00 98.04           H  
ATOM   3419  CZ  TYR A 212       6.585 -26.086  -9.556  1.00 98.04           C  
ATOM   3420  N   ASN A 213       9.634 -27.526  -4.781  1.00 95.86           N  
ATOM   3421  H   ASN A 213       8.994 -27.641  -4.008  1.00 95.86           H  
ATOM   3422  CA  ASN A 213      10.688 -26.520  -4.652  1.00 95.86           C  
ATOM   3423  HA  ASN A 213      10.596 -25.805  -5.469  1.00 95.86           H  
ATOM   3424  C   ASN A 213      12.085 -27.144  -4.769  1.00 95.86           C  
ATOM   3425  CB  ASN A 213      10.502 -25.767  -3.320  1.00 95.86           C  
ATOM   3426  HB2 ASN A 213      11.384 -25.155  -3.130  1.00 95.86           H  
ATOM   3427  HB3 ASN A 213      10.397 -26.483  -2.505  1.00 95.86           H  
ATOM   3428  O   ASN A 213      12.941 -26.588  -5.457  1.00 95.86           O  
ATOM   3429  CG  ASN A 213       9.299 -24.835  -3.324  1.00 95.86           C  
ATOM   3430  ND2 ASN A 213       8.889 -24.354  -2.173  1.00 95.86           N  
ATOM   3431 HD21 ASN A 213       8.038 -23.810  -2.192  1.00 95.86           H  
ATOM   3432 HD22 ASN A 213       9.310 -24.649  -1.304  1.00 95.86           H  
ATOM   3433  OD1 ASN A 213       8.740 -24.506  -4.357  1.00 95.86           O  
ATOM   3434  N   ILE A 214      12.303 -28.327  -4.180  1.00 97.13           N  
ATOM   3435  H   ILE A 214      11.566 -28.724  -3.614  1.00 97.13           H  
ATOM   3436  CA  ILE A 214      13.563 -29.074  -4.331  1.00 97.13           C  
ATOM   3437  HA  ILE A 214      14.387 -28.442  -4.000  1.00 97.13           H  
ATOM   3438  C   ILE A 214      13.814 -29.389  -5.805  1.00 97.13           C  
ATOM   3439  CB  ILE A 214      13.558 -30.355  -3.467  1.00 97.13           C  
ATOM   3440  HB  ILE A 214      12.631 -30.899  -3.648  1.00 97.13           H  
ATOM   3441  O   ILE A 214      14.870 -29.047  -6.334  1.00 97.13           O  
ATOM   3442  CG1 ILE A 214      13.625 -29.953  -1.981  1.00 97.13           C  
ATOM   3443 HG12 ILE A 214      12.932 -29.136  -1.783  1.00 97.13           H  
ATOM   3444 HG13 ILE A 214      14.627 -29.593  -1.745  1.00 97.13           H  
ATOM   3445  CG2 ILE A 214      14.740 -31.286  -3.810  1.00 97.13           C  
ATOM   3446 HG21 ILE A 214      15.684 -30.753  -3.694  1.00 97.13           H  
ATOM   3447 HG22 ILE A 214      14.665 -31.655  -4.833  1.00 97.13           H  
ATOM   3448 HG23 ILE A 214      14.749 -32.158  -3.156  1.00 97.13           H  
ATOM   3449  CD1 ILE A 214      13.267 -31.092  -1.031  1.00 97.13           C  
ATOM   3450 HD11 ILE A 214      13.256 -30.689  -0.018  1.00 97.13           H  
ATOM   3451 HD12 ILE A 214      12.278 -31.484  -1.270  1.00 97.13           H  
ATOM   3452 HD13 ILE A 214      14.005 -31.892  -1.083  1.00 97.13           H  
ATOM   3453  N   ILE A 215      12.834 -29.973  -6.496  1.00 97.61           N  
ATOM   3454  H   ILE A 215      11.983 -30.221  -6.013  1.00 97.61           H  
ATOM   3455  CA  ILE A 215      12.986 -30.335  -7.910  1.00 97.61           C  
ATOM   3456  HA  ILE A 215      13.895 -30.927  -8.013  1.00 97.61           H  
ATOM   3457  C   ILE A 215      13.170 -29.081  -8.780  1.00 97.61           C  
ATOM   3458  CB  ILE A 215      11.796 -31.209  -8.361  1.00 97.61           C  
ATOM   3459  HB  ILE A 215      10.875 -30.664  -8.157  1.00 97.61           H  
ATOM   3460  O   ILE A 215      14.053 -29.050  -9.636  1.00 97.61           O  
ATOM   3461  CG1 ILE A 215      11.781 -32.543  -7.572  1.00 97.61           C  
ATOM   3462 HG12 ILE A 215      11.970 -32.358  -6.515  1.00 97.61           H  
ATOM   3463 HG13 ILE A 215      12.577 -33.194  -7.932  1.00 97.61           H  
ATOM   3464  CG2 ILE A 215      11.874 -31.490  -9.874  1.00 97.61           C  
ATOM   3465 HG21 ILE A 215      12.805 -32.004 -10.114  1.00 97.61           H  
ATOM   3466 HG22 ILE A 215      11.029 -32.102 -10.188  1.00 97.61           H  
ATOM   3467 HG23 ILE A 215      11.827 -30.561 -10.442  1.00 97.61           H  
ATOM   3468  CD1 ILE A 215      10.443 -33.284  -7.651  1.00 97.61           C  
ATOM   3469 HD11 ILE A 215       9.636 -32.611  -7.359  1.00 97.61           H  
ATOM   3470 HD12 ILE A 215      10.267 -33.656  -8.660  1.00 97.61           H  
ATOM   3471 HD13 ILE A 215      10.457 -34.130  -6.965  1.00 97.61           H  
ATOM   3472  N   SER A 216      12.392 -28.024  -8.530  1.00 95.89           N  
ATOM   3473  H   SER A 216      11.694 -28.114  -7.805  1.00 95.89           H  
ATOM   3474  CA  SER A 216      12.428 -26.764  -9.290  1.00 95.89           C  
ATOM   3475  HA  SER A 216      12.347 -26.993 -10.352  1.00 95.89           H  
ATOM   3476  C   SER A 216      13.719 -25.969  -9.093  1.00 95.89           C  
ATOM   3477  CB  SER A 216      11.245 -25.870  -8.912  1.00 95.89           C  
ATOM   3478  HB2 SER A 216      11.293 -25.617  -7.853  1.00 95.89           H  
ATOM   3479  HB3 SER A 216      11.287 -24.952  -9.498  1.00 95.89           H  
ATOM   3480  O   SER A 216      14.087 -25.193  -9.971  1.00 95.89           O  
ATOM   3481  OG  SER A 216      10.032 -26.534  -9.188  1.00 95.89           O  
ATOM   3482  HG  SER A 216       9.833 -27.095  -8.435  1.00 95.89           H  
ATOM   3483  N   SER A 217      14.437 -26.173  -7.983  1.00 93.74           N  
ATOM   3484  H   SER A 217      14.042 -26.747  -7.252  1.00 93.74           H  
ATOM   3485  CA  SER A 217      15.755 -25.560  -7.755  1.00 93.74           C  
ATOM   3486  HA  SER A 217      15.668 -24.486  -7.918  1.00 93.74           H  
ATOM   3487  C   SER A 217      16.832 -26.086  -8.713  1.00 93.74           C  
ATOM   3488  CB  SER A 217      16.202 -25.785  -6.306  1.00 93.74           C  
ATOM   3489  HB2 SER A 217      17.029 -25.107  -6.092  1.00 93.74           H  
ATOM   3490  HB3 SER A 217      15.385 -25.552  -5.623  1.00 93.74           H  
ATOM   3491  O   SER A 217      17.828 -25.416  -8.976  1.00 93.74           O  
ATOM   3492  OG  SER A 217      16.651 -27.110  -6.090  1.00 93.74           O  
ATOM   3493  HG  SER A 217      15.915 -27.726  -6.116  1.00 93.74           H  
ATOM   3494  N   SER A 218      16.654 -27.298  -9.243  1.00 96.39           N  
ATOM   3495  H   SER A 218      15.815 -27.797  -8.984  1.00 96.39           H  
ATOM   3496  CA  SER A 218      17.566 -27.936 -10.198  1.00 96.39           C  
ATOM   3497  HA  SER A 218      18.051 -27.176 -10.811  1.00 96.39           H  
ATOM   3498  C   SER A 218      16.777 -28.867 -11.123  1.00 96.39           C  
ATOM   3499  CB  SER A 218      18.662 -28.697  -9.448  1.00 96.39           C  
ATOM   3500  HB2 SER A 218      19.232 -29.308 -10.148  1.00 96.39           H  
ATOM   3501  HB3 SER A 218      18.208 -29.345  -8.698  1.00 96.39           H  
ATOM   3502  O   SER A 218      16.886 -30.089 -11.010  1.00 96.39           O  
ATOM   3503  OG  SER A 218      19.541 -27.786  -8.827  1.00 96.39           O  
ATOM   3504  HG  SER A 218      19.052 -26.991  -8.601  1.00 96.39           H  
ATOM   3505  N   PRO A 219      15.967 -28.320 -12.045  1.00 95.66           N  
ATOM   3506  CA  PRO A 219      15.018 -29.106 -12.830  1.00 95.66           C  
ATOM   3507  HA  PRO A 219      14.427 -29.736 -12.165  1.00 95.66           H  
ATOM   3508  C   PRO A 219      15.714 -30.018 -13.845  1.00 95.66           C  
ATOM   3509  CB  PRO A 219      14.096 -28.077 -13.490  1.00 95.66           C  
ATOM   3510  HB2 PRO A 219      13.241 -27.897 -12.839  1.00 95.66           H  
ATOM   3511  HB3 PRO A 219      13.758 -28.395 -14.476  1.00 95.66           H  
ATOM   3512  O   PRO A 219      15.162 -31.056 -14.211  1.00 95.66           O  
ATOM   3513  CG  PRO A 219      14.947 -26.808 -13.562  1.00 95.66           C  
ATOM   3514  HG2 PRO A 219      14.335 -25.910 -13.474  1.00 95.66           H  
ATOM   3515  HG3 PRO A 219      15.530 -26.802 -14.483  1.00 95.66           H  
ATOM   3516  CD  PRO A 219      15.877 -26.907 -12.364  1.00 95.66           C  
ATOM   3517  HD2 PRO A 219      16.852 -26.488 -12.611  1.00 95.66           H  
ATOM   3518  HD3 PRO A 219      15.445 -26.369 -11.520  1.00 95.66           H  
ATOM   3519  N   SER A 220      16.939 -29.673 -14.262  1.00 96.59           N  
ATOM   3520  H   SER A 220      17.340 -28.805 -13.937  1.00 96.59           H  
ATOM   3521  CA  SER A 220      17.771 -30.508 -15.131  1.00 96.59           C  
ATOM   3522  HA  SER A 220      17.147 -30.854 -15.954  1.00 96.59           H  
ATOM   3523  C   SER A 220      18.335 -31.748 -14.440  1.00 96.59           C  
ATOM   3524  CB  SER A 220      18.923 -29.696 -15.725  1.00 96.59           C  
ATOM   3525  HB2 SER A 220      19.535 -30.345 -16.351  1.00 96.59           H  
ATOM   3526  HB3 SER A 220      18.526 -28.891 -16.343  1.00 96.59           H  
ATOM   3527  O   SER A 220      18.669 -32.720 -15.115  1.00 96.59           O  
ATOM   3528  OG  SER A 220      19.713 -29.149 -14.684  1.00 96.59           O  
ATOM   3529  HG  SER A 220      20.553 -28.869 -15.056  1.00 96.59           H  
ATOM   3530  N   ARG A 221      18.420 -31.755 -13.103  1.00 97.18           N  
ATOM   3531  H   ARG A 221      18.053 -30.964 -12.593  1.00 97.18           H  
ATOM   3532  CA  ARG A 221      18.890 -32.920 -12.351  1.00 97.18           C  
ATOM   3533  HA  ARG A 221      19.829 -33.242 -12.802  1.00 97.18           H  
ATOM   3534  C   ARG A 221      17.891 -34.066 -12.500  1.00 97.18           C  
ATOM   3535  CB  ARG A 221      19.167 -32.533 -10.888  1.00 97.18           C  
ATOM   3536  HB2 ARG A 221      18.261 -32.111 -10.453  1.00 97.18           H  
ATOM   3537  HB3 ARG A 221      19.944 -31.769 -10.870  1.00 97.18           H  
ATOM   3538  O   ARG A 221      16.675 -33.872 -12.452  1.00 97.18           O  
ATOM   3539  CG  ARG A 221      19.608 -33.720 -10.017  1.00 97.18           C  
ATOM   3540  HG2 ARG A 221      18.782 -34.426  -9.931  1.00 97.18           H  
ATOM   3541  HG3 ARG A 221      20.460 -34.218 -10.479  1.00 97.18           H  
ATOM   3542  CD  ARG A 221      19.998 -33.259  -8.610  1.00 97.18           C  
ATOM   3543  HD2 ARG A 221      19.194 -32.646  -8.204  1.00 97.18           H  
ATOM   3544  HD3 ARG A 221      20.899 -32.648  -8.675  1.00 97.18           H  
ATOM   3545  NE  ARG A 221      20.237 -34.407  -7.716  1.00 97.18           N  
ATOM   3546  HE  ARG A 221      20.087 -35.332  -8.093  1.00 97.18           H  
ATOM   3547  NH1 ARG A 221      20.715 -33.211  -5.813  1.00 97.18           N  
ATOM   3548 HH11 ARG A 221      20.419 -32.369  -6.286  1.00 97.18           H  
ATOM   3549 HH12 ARG A 221      20.912 -33.175  -4.823  1.00 97.18           H  
ATOM   3550  NH2 ARG A 221      20.810 -35.448  -5.780  1.00 97.18           N  
ATOM   3551 HH21 ARG A 221      21.103 -35.415  -4.814  1.00 97.18           H  
ATOM   3552 HH22 ARG A 221      20.636 -36.346  -6.209  1.00 97.18           H  
ATOM   3553  CZ  ARG A 221      20.585 -34.347  -6.442  1.00 97.18           C  
ATOM   3554  N   GLN A 222      18.426 -35.274 -12.648  1.00 96.78           N  
ATOM   3555  H   GLN A 222      19.432 -35.340 -12.722  1.00 96.78           H  
ATOM   3556  CA  GLN A 222      17.662 -36.519 -12.707  1.00 96.78           C  
ATOM   3557  HA  GLN A 222      16.739 -36.345 -13.259  1.00 96.78           H  
ATOM   3558  C   GLN A 222      17.268 -36.963 -11.292  1.00 96.78           C  
ATOM   3559  CB  GLN A 222      18.479 -37.589 -13.457  1.00 96.78           C  
ATOM   3560  HB2 GLN A 222      19.430 -37.731 -12.944  1.00 96.78           H  
ATOM   3561  HB3 GLN A 222      17.937 -38.534 -13.431  1.00 96.78           H  
ATOM   3562  O   GLN A 222      17.822 -37.924 -10.762  1.00 96.78           O  
ATOM   3563  CG  GLN A 222      18.767 -37.230 -14.924  1.00 96.78           C  
ATOM   3564  HG2 GLN A 222      19.229 -36.246 -14.996  1.00 96.78           H  
ATOM   3565  HG3 GLN A 222      19.476 -37.954 -15.325  1.00 96.78           H  
ATOM   3566  CD  GLN A 222      17.510 -37.252 -15.786  1.00 96.78           C  
ATOM   3567  NE2 GLN A 222      17.185 -38.363 -16.405  1.00 96.78           N  
ATOM   3568 HE21 GLN A 222      17.854 -39.118 -16.447  1.00 96.78           H  
ATOM   3569 HE22 GLN A 222      16.457 -38.276 -17.100  1.00 96.78           H  
ATOM   3570  OE1 GLN A 222      16.767 -36.288 -15.884  1.00 96.78           O  
ATOM   3571  N   TRP A 223      16.360 -36.222 -10.655  1.00 97.64           N  
ATOM   3572  H   TRP A 223      15.956 -35.433 -11.139  1.00 97.64           H  
ATOM   3573  CA  TRP A 223      15.926 -36.518  -9.290  1.00 97.64           C  
ATOM   3574  HA  TRP A 223      16.803 -36.543  -8.644  1.00 97.64           H  
ATOM   3575  C   TRP A 223      15.248 -37.885  -9.200  1.00 97.64           C  
ATOM   3576  CB  TRP A 223      14.977 -35.434  -8.767  1.00 97.64           C  
ATOM   3577  HB2 TRP A 223      14.105 -35.356  -9.415  1.00 97.64           H  
ATOM   3578  HB3 TRP A 223      14.606 -35.758  -7.795  1.00 97.64           H  
ATOM   3579  O   TRP A 223      14.355 -38.209  -9.987  1.00 97.64           O  
ATOM   3580  CG  TRP A 223      15.586 -34.083  -8.569  1.00 97.64           C  
ATOM   3581  CD1 TRP A 223      15.546 -33.032  -9.419  1.00 97.64           C  
ATOM   3582  HD1 TRP A 223      15.078 -33.024 -10.393  1.00 97.64           H  
ATOM   3583  CD2 TRP A 223      16.336 -33.626  -7.409  1.00 97.64           C  
ATOM   3584  CE2 TRP A 223      16.690 -32.259  -7.601  1.00 97.64           C  
ATOM   3585  CE3 TRP A 223      16.737 -34.241  -6.205  1.00 97.64           C  
ATOM   3586  HE3 TRP A 223      16.460 -35.269  -6.023  1.00 97.64           H  
ATOM   3587  NE1 TRP A 223      16.190 -31.951  -8.849  1.00 97.64           N  
ATOM   3588  HE1 TRP A 223      16.278 -31.063  -9.323  1.00 97.64           H  
ATOM   3589  CH2 TRP A 223      17.771 -32.169  -5.435  1.00 97.64           C  
ATOM   3590  HH2 TRP A 223      18.270 -31.613  -4.656  1.00 97.64           H  
ATOM   3591  CZ2 TRP A 223      17.399 -31.532  -6.633  1.00 97.64           C  
ATOM   3592  HZ2 TRP A 223      17.610 -30.483  -6.781  1.00 97.64           H  
ATOM   3593  CZ3 TRP A 223      17.444 -33.521  -5.226  1.00 97.64           C  
ATOM   3594  HZ3 TRP A 223      17.699 -33.994  -4.289  1.00 97.64           H  
ATOM   3595  N   LYS A 224      15.618 -38.660  -8.183  1.00 98.35           N  
ATOM   3596  H   LYS A 224      16.447 -38.402  -7.667  1.00 98.35           H  
ATOM   3597  CA  LYS A 224      14.886 -39.852  -7.749  1.00 98.35           C  
ATOM   3598  HA  LYS A 224      14.139 -40.099  -8.503  1.00 98.35           H  
ATOM   3599  C   LYS A 224      14.126 -39.582  -6.454  1.00 98.35           C  
ATOM   3600  CB  LYS A 224      15.852 -41.038  -7.622  1.00 98.35           C  
ATOM   3601  HB2 LYS A 224      15.293 -41.911  -7.285  1.00 98.35           H  
ATOM   3602  HB3 LYS A 224      16.620 -40.814  -6.882  1.00 98.35           H  
ATOM   3603  O   LYS A 224      14.455 -38.674  -5.694  1.00 98.35           O  
ATOM   3604  CG  LYS A 224      16.520 -41.353  -8.969  1.00 98.35           C  
ATOM   3605  HG2 LYS A 224      15.767 -41.335  -9.758  1.00 98.35           H  
ATOM   3606  HG3 LYS A 224      17.275 -40.598  -9.186  1.00 98.35           H  
ATOM   3607  CD  LYS A 224      17.171 -42.738  -8.949  1.00 98.35           C  
ATOM   3608  HD2 LYS A 224      16.408 -43.491  -8.753  1.00 98.35           H  
ATOM   3609  HD3 LYS A 224      17.918 -42.766  -8.156  1.00 98.35           H  
ATOM   3610  CE  LYS A 224      17.836 -43.005 -10.302  1.00 98.35           C  
ATOM   3611  HE2 LYS A 224      17.094 -42.874 -11.089  1.00 98.35           H  
ATOM   3612  HE3 LYS A 224      18.614 -42.256 -10.451  1.00 98.35           H  
ATOM   3613  NZ  LYS A 224      18.416 -44.370 -10.361  1.00 98.35           N  
ATOM   3614  HZ1 LYS A 224      18.875 -44.523 -11.247  1.00 98.35           H  
ATOM   3615  HZ2 LYS A 224      17.702 -45.073 -10.232  1.00 98.35           H  
ATOM   3616  HZ3 LYS A 224      19.106 -44.478  -9.631  1.00 98.35           H  
ATOM   3617  N   LEU A 225      13.130 -40.428  -6.181  1.00 98.37           N  
ATOM   3618  H   LEU A 225      12.883 -41.116  -6.877  1.00 98.37           H  
ATOM   3619  CA  LEU A 225      12.380 -40.392  -4.922  1.00 98.37           C  
ATOM   3620  HA  LEU A 225      11.866 -39.432  -4.858  1.00 98.37           H  
ATOM   3621  C   LEU A 225      13.315 -40.498  -3.705  1.00 98.37           C  
ATOM   3622  CB  LEU A 225      11.342 -41.532  -4.927  1.00 98.37           C  
ATOM   3623  HB2 LEU A 225      11.871 -42.473  -5.074  1.00 98.37           H  
ATOM   3624  HB3 LEU A 225      10.664 -41.389  -5.769  1.00 98.37           H  
ATOM   3625  O   LEU A 225      13.082 -39.811  -2.720  1.00 98.37           O  
ATOM   3626  CG  LEU A 225      10.512 -41.643  -3.630  1.00 98.37           C  
ATOM   3627  HG  LEU A 225      11.172 -41.705  -2.764  1.00 98.37           H  
ATOM   3628  CD1 LEU A 225       9.557 -40.468  -3.448  1.00 98.37           C  
ATOM   3629 HD11 LEU A 225       8.816 -40.474  -4.247  1.00 98.37           H  
ATOM   3630 HD12 LEU A 225      10.106 -39.527  -3.462  1.00 98.37           H  
ATOM   3631 HD13 LEU A 225       9.048 -40.560  -2.488  1.00 98.37           H  
ATOM   3632  CD2 LEU A 225       9.669 -42.917  -3.656  1.00 98.37           C  
ATOM   3633 HD21 LEU A 225       8.967 -42.887  -4.490  1.00 98.37           H  
ATOM   3634 HD22 LEU A 225      10.321 -43.785  -3.759  1.00 98.37           H  
ATOM   3635 HD23 LEU A 225       9.122 -43.004  -2.718  1.00 98.37           H  
ATOM   3636  N   THR A 226      14.360 -41.333  -3.787  1.00 98.21           N  
ATOM   3637  H   THR A 226      14.532 -41.817  -4.657  1.00 98.21           H  
ATOM   3638  CA  THR A 226      15.403 -41.481  -2.754  1.00 98.21           C  
ATOM   3639  HA  THR A 226      14.961 -41.785  -1.805  1.00 98.21           H  
ATOM   3640  C   THR A 226      16.110 -40.163  -2.481  1.00 98.21           C  
ATOM   3641  CB  THR A 226      16.446 -42.536  -3.164  1.00 98.21           C  
ATOM   3642  HB  THR A 226      17.314 -42.474  -2.507  1.00 98.21           H  
ATOM   3643  O   THR A 226      16.150 -39.729  -1.340  1.00 98.21           O  
ATOM   3644  CG2 THR A 226      15.878 -43.954  -3.093  1.00 98.21           C  
ATOM   3645 HG21 THR A 226      16.604 -44.651  -3.511  1.00 98.21           H  
ATOM   3646 HG22 THR A 226      15.724 -44.220  -2.047  1.00 98.21           H  
ATOM   3647 HG23 THR A 226      14.944 -44.027  -3.650  1.00 98.21           H  
ATOM   3648  OG1 THR A 226      16.854 -42.336  -4.505  1.00 98.21           O  
ATOM   3649  HG1 THR A 226      17.652 -41.803  -4.479  1.00 98.21           H  
ATOM   3650  N   ASP A 227      16.559 -39.476  -3.533  1.00 98.27           N  
ATOM   3651  H   ASP A 227      16.513 -39.905  -4.447  1.00 98.27           H  
ATOM   3652  CA  ASP A 227      17.319 -38.232  -3.407  1.00 98.27           C  
ATOM   3653  HA  ASP A 227      18.233 -38.430  -2.846  1.00 98.27           H  
ATOM   3654  C   ASP A 227      16.513 -37.157  -2.672  1.00 98.27           C  
ATOM   3655  CB  ASP A 227      17.677 -37.677  -4.794  1.00 98.27           C  
ATOM   3656  HB2 ASP A 227      18.339 -36.820  -4.666  1.00 98.27           H  
ATOM   3657  HB3 ASP A 227      16.761 -37.320  -5.265  1.00 98.27           H  
ATOM   3658  O   ASP A 227      17.042 -36.452  -1.815  1.00 98.27           O  
ATOM   3659  CG  ASP A 227      18.333 -38.657  -5.762  1.00 98.27           C  
ATOM   3660  OD1 ASP A 227      18.933 -39.658  -5.323  1.00 98.27           O  
ATOM   3661  OD2 ASP A 227      18.193 -38.392  -6.978  1.00 98.27           O  
ATOM   3662  N   VAL A 228      15.227 -37.027  -3.015  1.00 98.43           N  
ATOM   3663  H   VAL A 228      14.863 -37.640  -3.730  1.00 98.43           H  
ATOM   3664  CA  VAL A 228      14.338 -36.052  -2.374  1.00 98.43           C  
ATOM   3665  HA  VAL A 228      14.869 -35.103  -2.295  1.00 98.43           H  
ATOM   3666  C   VAL A 228      13.988 -36.469  -0.952  1.00 98.43           C  
ATOM   3667  CB  VAL A 228      13.073 -35.811  -3.210  1.00 98.43           C  
ATOM   3668  HB  VAL A 228      12.567 -36.757  -3.399  1.00 98.43           H  
ATOM   3669  O   VAL A 228      13.965 -35.608  -0.077  1.00 98.43           O  
ATOM   3670  CG1 VAL A 228      12.094 -34.871  -2.499  1.00 98.43           C  
ATOM   3671 HG11 VAL A 228      12.568 -33.909  -2.305  1.00 98.43           H  
ATOM   3672 HG12 VAL A 228      11.752 -35.303  -1.558  1.00 98.43           H  
ATOM   3673 HG13 VAL A 228      11.217 -34.732  -3.131  1.00 98.43           H  
ATOM   3674  CG2 VAL A 228      13.452 -35.164  -4.549  1.00 98.43           C  
ATOM   3675 HG21 VAL A 228      12.568 -34.753  -5.037  1.00 98.43           H  
ATOM   3676 HG22 VAL A 228      14.151 -34.345  -4.383  1.00 98.43           H  
ATOM   3677 HG23 VAL A 228      13.921 -35.903  -5.199  1.00 98.43           H  
ATOM   3678  N   ALA A 229      13.731 -37.758  -0.709  1.00 98.54           N  
ATOM   3679  H   ALA A 229      13.821 -38.425  -1.463  1.00 98.54           H  
ATOM   3680  CA  ALA A 229      13.449 -38.280   0.626  1.00 98.54           C  
ATOM   3681  HA  ALA A 229      12.572 -37.770   1.024  1.00 98.54           H  
ATOM   3682  C   ALA A 229      14.613 -37.990   1.588  1.00 98.54           C  
ATOM   3683  CB  ALA A 229      13.129 -39.776   0.506  1.00 98.54           C  
ATOM   3684  HB1 ALA A 229      14.032 -40.334   0.261  1.00 98.54           H  
ATOM   3685  HB2 ALA A 229      12.376 -39.941  -0.266  1.00 98.54           H  
ATOM   3686  HB3 ALA A 229      12.722 -40.142   1.448  1.00 98.54           H  
ATOM   3687  O   ALA A 229      14.380 -37.451   2.670  1.00 98.54           O  
ATOM   3688  N   ASP A 230      15.850 -38.215   1.138  1.00 98.12           N  
ATOM   3689  H   ASP A 230      15.969 -38.720   0.271  1.00 98.12           H  
ATOM   3690  CA  ASP A 230      17.061 -37.896   1.895  1.00 98.12           C  
ATOM   3691  HA  ASP A 230      17.008 -38.385   2.868  1.00 98.12           H  
ATOM   3692  C   ASP A 230      17.189 -36.383   2.144  1.00 98.12           C  
ATOM   3693  CB  ASP A 230      18.299 -38.439   1.155  1.00 98.12           C  
ATOM   3694  HB2 ASP A 230      19.190 -38.087   1.675  1.00 98.12           H  
ATOM   3695  HB3 ASP A 230      18.318 -38.026   0.147  1.00 98.12           H  
ATOM   3696  O   ASP A 230      17.451 -35.969   3.272  1.00 98.12           O  
ATOM   3697  CG  ASP A 230      18.373 -39.972   1.078  1.00 98.12           C  
ATOM   3698  OD1 ASP A 230      17.696 -40.652   1.883  1.00 98.12           O  
ATOM   3699  OD2 ASP A 230      19.120 -40.459   0.199  1.00 98.12           O  
ATOM   3700  N   HIS A 231      16.916 -35.536   1.137  1.00 97.18           N  
ATOM   3701  H   HIS A 231      16.686 -35.932   0.236  1.00 97.18           H  
ATOM   3702  CA  HIS A 231      16.968 -34.067   1.281  1.00 97.18           C  
ATOM   3703  HA  HIS A 231      17.967 -33.787   1.616  1.00 97.18           H  
ATOM   3704  C   HIS A 231      15.995 -33.509   2.328  1.00 97.18           C  
ATOM   3705  CB  HIS A 231      16.683 -33.366  -0.060  1.00 97.18           C  
ATOM   3706  HB2 HIS A 231      15.932 -33.924  -0.621  1.00 97.18           H  
ATOM   3707  HB3 HIS A 231      16.271 -32.376   0.135  1.00 97.18           H  
ATOM   3708  O   HIS A 231      16.247 -32.443   2.886  1.00 97.18           O  
ATOM   3709  CG  HIS A 231      17.906 -33.176  -0.911  1.00 97.18           C  
ATOM   3710  CD2 HIS A 231      18.545 -32.000  -1.199  1.00 97.18           C  
ATOM   3711  HD2 HIS A 231      18.251 -31.018  -0.858  1.00 97.18           H  
ATOM   3712  ND1 HIS A 231      18.615 -34.180  -1.513  1.00 97.18           N  
ATOM   3713  HD1 HIS A 231      18.364 -35.158  -1.476  1.00 97.18           H  
ATOM   3714  CE1 HIS A 231      19.671 -33.634  -2.127  1.00 97.18           C  
ATOM   3715  HE1 HIS A 231      20.436 -34.197  -2.641  1.00 97.18           H  
ATOM   3716  NE2 HIS A 231      19.658 -32.299  -2.000  1.00 97.18           N  
ATOM   3717  N   ILE A 232      14.871 -34.186   2.573  1.00 97.26           N  
ATOM   3718  H   ILE A 232      14.719 -35.043   2.061  1.00 97.26           H  
ATOM   3719  CA  ILE A 232      13.870 -33.769   3.567  1.00 97.26           C  
ATOM   3720  HA  ILE A 232      14.156 -32.788   3.947  1.00 97.26           H  
ATOM   3721  C   ILE A 232      13.853 -34.667   4.808  1.00 97.26           C  
ATOM   3722  CB  ILE A 232      12.474 -33.601   2.936  1.00 97.26           C  
ATOM   3723  HB  ILE A 232      11.813 -33.175   3.691  1.00 97.26           H  
ATOM   3724  O   ILE A 232      12.916 -34.569   5.602  1.00 97.26           O  
ATOM   3725  CG1 ILE A 232      11.894 -34.965   2.521  1.00 97.26           C  
ATOM   3726 HG12 ILE A 232      11.721 -35.563   3.416  1.00 97.26           H  
ATOM   3727 HG13 ILE A 232      12.608 -35.511   1.904  1.00 97.26           H  
ATOM   3728  CG2 ILE A 232      12.534 -32.595   1.779  1.00 97.26           C  
ATOM   3729 HG21 ILE A 232      13.064 -33.046   0.941  1.00 97.26           H  
ATOM   3730 HG22 ILE A 232      11.529 -32.319   1.458  1.00 97.26           H  
ATOM   3731 HG23 ILE A 232      13.067 -31.700   2.101  1.00 97.26           H  
ATOM   3732  CD1 ILE A 232      10.575 -34.872   1.768  1.00 97.26           C  
ATOM   3733 HD11 ILE A 232      10.193 -35.888   1.659  1.00 97.26           H  
ATOM   3734 HD12 ILE A 232      10.725 -34.444   0.776  1.00 97.26           H  
ATOM   3735 HD13 ILE A 232       9.870 -34.267   2.337  1.00 97.26           H  
ATOM   3736  N   PHE A 233      14.872 -35.518   4.974  1.00 97.58           N  
ATOM   3737  H   PHE A 233      15.606 -35.515   4.280  1.00 97.58           H  
ATOM   3738  CA  PHE A 233      15.061 -36.415   6.116  1.00 97.58           C  
ATOM   3739  HA  PHE A 233      15.898 -37.063   5.858  1.00 97.58           H  
ATOM   3740  C   PHE A 233      13.867 -37.357   6.372  1.00 97.58           C  
ATOM   3741  CB  PHE A 233      15.490 -35.605   7.351  1.00 97.58           C  
ATOM   3742  HB2 PHE A 233      14.637 -35.031   7.714  1.00 97.58           H  
ATOM   3743  HB3 PHE A 233      15.772 -36.299   8.143  1.00 97.58           H  
ATOM   3744  O   PHE A 233      13.436 -37.552   7.509  1.00 97.58           O  
ATOM   3745  CG  PHE A 233      16.649 -34.655   7.109  1.00 97.58           C  
ATOM   3746  CD1 PHE A 233      17.973 -35.128   7.172  1.00 97.58           C  
ATOM   3747  HD1 PHE A 233      18.167 -36.168   7.389  1.00 97.58           H  
ATOM   3748  CD2 PHE A 233      16.406 -33.302   6.805  1.00 97.58           C  
ATOM   3749  HD2 PHE A 233      15.391 -32.937   6.743  1.00 97.58           H  
ATOM   3750  CE1 PHE A 233      19.047 -34.250   6.943  1.00 97.58           C  
ATOM   3751  HE1 PHE A 233      20.062 -34.618   6.984  1.00 97.58           H  
ATOM   3752  CE2 PHE A 233      17.479 -32.426   6.567  1.00 97.58           C  
ATOM   3753  HE2 PHE A 233      17.291 -31.393   6.316  1.00 97.58           H  
ATOM   3754  CZ  PHE A 233      18.801 -32.900   6.640  1.00 97.58           C  
ATOM   3755  HZ  PHE A 233      19.627 -32.230   6.452  1.00 97.58           H  
ATOM   3756  N   MET A 234      13.307 -37.949   5.313  1.00 97.88           N  
ATOM   3757  H   MET A 234      13.733 -37.786   4.412  1.00 97.88           H  
ATOM   3758  CA  MET A 234      12.242 -38.957   5.390  1.00 97.88           C  
ATOM   3759  HA  MET A 234      12.057 -39.210   6.434  1.00 97.88           H  
ATOM   3760  C   MET A 234      12.652 -40.250   4.682  1.00 97.88           C  
ATOM   3761  CB  MET A 234      10.933 -38.421   4.786  1.00 97.88           C  
ATOM   3762  HB2 MET A 234      10.210 -39.235   4.743  1.00 97.88           H  
ATOM   3763  HB3 MET A 234      11.112 -38.071   3.770  1.00 97.88           H  
ATOM   3764  O   MET A 234      13.433 -40.230   3.740  1.00 97.88           O  
ATOM   3765  CG  MET A 234      10.318 -37.290   5.615  1.00 97.88           C  
ATOM   3766  HG2 MET A 234      10.307 -37.586   6.664  1.00 97.88           H  
ATOM   3767  HG3 MET A 234      10.951 -36.407   5.523  1.00 97.88           H  
ATOM   3768  SD  MET A 234       8.622 -36.861   5.119  1.00 97.88           S  
ATOM   3769  CE  MET A 234       8.394 -35.388   6.146  1.00 97.88           C  
ATOM   3770  HE1 MET A 234       8.505 -35.650   7.198  1.00 97.88           H  
ATOM   3771  HE2 MET A 234       7.406 -34.965   5.966  1.00 97.88           H  
ATOM   3772  HE3 MET A 234       9.152 -34.649   5.884  1.00 97.88           H  
ATOM   3773  N   SER A 235      12.067 -41.390   5.066  1.00 98.26           N  
ATOM   3774  H   SER A 235      11.430 -41.385   5.851  1.00 98.26           H  
ATOM   3775  CA  SER A 235      12.186 -42.603   4.249  1.00 98.26           C  
ATOM   3776  HA  SER A 235      13.238 -42.728   3.993  1.00 98.26           H  
ATOM   3777  C   SER A 235      11.399 -42.456   2.941  1.00 98.26           C  
ATOM   3778  CB  SER A 235      11.750 -43.858   5.015  1.00 98.26           C  
ATOM   3779  HB2 SER A 235      12.092 -44.734   4.463  1.00 98.26           H  
ATOM   3780  HB3 SER A 235      12.222 -43.869   5.998  1.00 98.26           H  
ATOM   3781  O   SER A 235      10.357 -41.794   2.895  1.00 98.26           O  
ATOM   3782  OG  SER A 235      10.339 -43.936   5.157  1.00 98.26           O  
ATOM   3783  HG  SER A 235      10.084 -44.851   5.020  1.00 98.26           H  
ATOM   3784  N   THR A 236      11.829 -43.145   1.882  1.00 98.31           N  
ATOM   3785  H   THR A 236      12.704 -43.645   1.946  1.00 98.31           H  
ATOM   3786  CA  THR A 236      11.099 -43.186   0.601  1.00 98.31           C  
ATOM   3787  HA  THR A 236      11.057 -42.179   0.185  1.00 98.31           H  
ATOM   3788  C   THR A 236       9.663 -43.681   0.754  1.00 98.31           C  
ATOM   3789  CB  THR A 236      11.800 -44.106  -0.403  1.00 98.31           C  
ATOM   3790  HB  THR A 236      11.162 -44.236  -1.277  1.00 98.31           H  
ATOM   3791  O   THR A 236       8.753 -43.136   0.130  1.00 98.31           O  
ATOM   3792  CG2 THR A 236      13.126 -43.528  -0.862  1.00 98.31           C  
ATOM   3793 HG21 THR A 236      13.513 -44.150  -1.670  1.00 98.31           H  
ATOM   3794 HG22 THR A 236      12.963 -42.518  -1.238  1.00 98.31           H  
ATOM   3795 HG23 THR A 236      13.843 -43.491  -0.042  1.00 98.31           H  
ATOM   3796  OG1 THR A 236      12.058 -45.365   0.178  1.00 98.31           O  
ATOM   3797  HG1 THR A 236      12.817 -45.745  -0.270  1.00 98.31           H  
ATOM   3798  N   SER A 237       9.442 -44.681   1.613  1.00 98.27           N  
ATOM   3799  H   SER A 237      10.245 -45.097   2.063  1.00 98.27           H  
ATOM   3800  CA  SER A 237       8.116 -45.211   1.942  1.00 98.27           C  
ATOM   3801  HA  SER A 237       7.618 -45.507   1.018  1.00 98.27           H  
ATOM   3802  C   SER A 237       7.226 -44.166   2.618  1.00 98.27           C  
ATOM   3803  CB  SER A 237       8.254 -46.459   2.826  1.00 98.27           C  
ATOM   3804  HB2 SER A 237       7.266 -46.777   3.159  1.00 98.27           H  
ATOM   3805  HB3 SER A 237       8.691 -47.261   2.230  1.00 98.27           H  
ATOM   3806  O   SER A 237       6.065 -44.011   2.238  1.00 98.27           O  
ATOM   3807  OG  SER A 237       9.089 -46.228   3.954  1.00 98.27           O  
ATOM   3808  HG  SER A 237       9.140 -47.051   4.446  1.00 98.27           H  
ATOM   3809  N   THR A 238       7.773 -43.403   3.569  1.00 98.28           N  
ATOM   3810  H   THR A 238       8.742 -43.556   3.810  1.00 98.28           H  
ATOM   3811  CA  THR A 238       7.046 -42.332   4.261  1.00 98.28           C  
ATOM   3812  HA  THR A 238       6.104 -42.733   4.634  1.00 98.28           H  
ATOM   3813  C   THR A 238       6.710 -41.196   3.306  1.00 98.28           C  
ATOM   3814  CB  THR A 238       7.840 -41.796   5.459  1.00 98.28           C  
ATOM   3815  HB  THR A 238       8.804 -41.408   5.130  1.00 98.28           H  
ATOM   3816  O   THR A 238       5.561 -40.760   3.279  1.00 98.28           O  
ATOM   3817  CG2 THR A 238       7.092 -40.700   6.221  1.00 98.28           C  
ATOM   3818 HG21 THR A 238       7.646 -40.450   7.126  1.00 98.28           H  
ATOM   3819 HG22 THR A 238       7.016 -39.803   5.606  1.00 98.28           H  
ATOM   3820 HG23 THR A 238       6.094 -41.045   6.490  1.00 98.28           H  
ATOM   3821  OG1 THR A 238       8.048 -42.846   6.370  1.00 98.28           O  
ATOM   3822  HG1 THR A 238       8.892 -43.242   6.144  1.00 98.28           H  
ATOM   3823  N   LEU A 239       7.672 -40.761   2.486  1.00 98.57           N  
ATOM   3824  H   LEU A 239       8.599 -41.152   2.572  1.00 98.57           H  
ATOM   3825  CA  LEU A 239       7.454 -39.715   1.489  1.00 98.57           C  
ATOM   3826  HA  LEU A 239       7.107 -38.821   2.006  1.00 98.57           H  
ATOM   3827  C   LEU A 239       6.362 -40.118   0.491  1.00 98.57           C  
ATOM   3828  CB  LEU A 239       8.790 -39.401   0.787  1.00 98.57           C  
ATOM   3829  HB2 LEU A 239       9.188 -40.313   0.341  1.00 98.57           H  
ATOM   3830  HB3 LEU A 239       9.503 -39.057   1.536  1.00 98.57           H  
ATOM   3831  O   LEU A 239       5.424 -39.359   0.265  1.00 98.57           O  
ATOM   3832  CG  LEU A 239       8.672 -38.330  -0.316  1.00 98.57           C  
ATOM   3833  HG  LEU A 239       8.063 -38.715  -1.133  1.00 98.57           H  
ATOM   3834  CD1 LEU A 239       8.026 -37.054   0.216  1.00 98.57           C  
ATOM   3835 HD11 LEU A 239       8.384 -36.834   1.222  1.00 98.57           H  
ATOM   3836 HD12 LEU A 239       8.233 -36.211  -0.444  1.00 98.57           H  
ATOM   3837 HD13 LEU A 239       6.947 -37.192   0.273  1.00 98.57           H  
ATOM   3838  CD2 LEU A 239      10.046 -37.985  -0.881  1.00 98.57           C  
ATOM   3839 HD21 LEU A 239      10.557 -38.889  -1.212  1.00 98.57           H  
ATOM   3840 HD22 LEU A 239      10.649 -37.495  -0.117  1.00 98.57           H  
ATOM   3841 HD23 LEU A 239       9.938 -37.310  -1.731  1.00 98.57           H  
ATOM   3842  N   LYS A 240       6.440 -41.333  -0.066  1.00 98.39           N  
ATOM   3843  H   LYS A 240       7.234 -41.912   0.165  1.00 98.39           H  
ATOM   3844  CA  LYS A 240       5.447 -41.833  -1.027  1.00 98.39           C  
ATOM   3845  HA  LYS A 240       5.403 -41.136  -1.864  1.00 98.39           H  
ATOM   3846  C   LYS A 240       4.039 -41.867  -0.426  1.00 98.39           C  
ATOM   3847  CB  LYS A 240       5.888 -43.212  -1.537  1.00 98.39           C  
ATOM   3848  HB2 LYS A 240       5.780 -43.949  -0.742  1.00 98.39           H  
ATOM   3849  HB3 LYS A 240       6.941 -43.159  -1.816  1.00 98.39           H  
ATOM   3850  O   LYS A 240       3.098 -41.453  -1.094  1.00 98.39           O  
ATOM   3851  CG  LYS A 240       5.092 -43.653  -2.773  1.00 98.39           C  
ATOM   3852  HG2 LYS A 240       5.222 -42.913  -3.563  1.00 98.39           H  
ATOM   3853  HG3 LYS A 240       4.033 -43.721  -2.524  1.00 98.39           H  
ATOM   3854  CD  LYS A 240       5.576 -45.020  -3.274  1.00 98.39           C  
ATOM   3855  HD2 LYS A 240       5.392 -45.765  -2.500  1.00 98.39           H  
ATOM   3856  HD3 LYS A 240       6.646 -44.972  -3.477  1.00 98.39           H  
ATOM   3857  CE  LYS A 240       4.825 -45.402  -4.555  1.00 98.39           C  
ATOM   3858  HE2 LYS A 240       3.755 -45.365  -4.349  1.00 98.39           H  
ATOM   3859  HE3 LYS A 240       5.036 -44.654  -5.320  1.00 98.39           H  
ATOM   3860  NZ  LYS A 240       5.201 -46.755  -5.038  1.00 98.39           N  
ATOM   3861  HZ1 LYS A 240       4.975 -47.452  -4.343  1.00 98.39           H  
ATOM   3862  HZ2 LYS A 240       4.687 -46.982  -5.878  1.00 98.39           H  
ATOM   3863  HZ3 LYS A 240       6.189 -46.806  -5.241  1.00 98.39           H  
ATOM   3864  N   ARG A 241       3.905 -42.324   0.825  1.00 98.31           N  
ATOM   3865  H   ARG A 241       4.735 -42.649   1.301  1.00 98.31           H  
ATOM   3866  CA  ARG A 241       2.621 -42.368   1.540  1.00 98.31           C  
ATOM   3867  HA  ARG A 241       1.883 -42.874   0.918  1.00 98.31           H  
ATOM   3868  C   ARG A 241       2.053 -40.969   1.780  1.00 98.31           C  
ATOM   3869  CB  ARG A 241       2.786 -43.157   2.845  1.00 98.31           C  
ATOM   3870  HB2 ARG A 241       3.561 -42.688   3.450  1.00 98.31           H  
ATOM   3871  HB3 ARG A 241       3.097 -44.173   2.604  1.00 98.31           H  
ATOM   3872  O   ARG A 241       0.916 -40.723   1.406  1.00 98.31           O  
ATOM   3873  CG  ARG A 241       1.473 -43.209   3.645  1.00 98.31           C  
ATOM   3874  HG2 ARG A 241       1.204 -42.206   3.975  1.00 98.31           H  
ATOM   3875  HG3 ARG A 241       0.674 -43.586   3.006  1.00 98.31           H  
ATOM   3876  CD  ARG A 241       1.579 -44.110   4.876  1.00 98.31           C  
ATOM   3877  HD2 ARG A 241       1.796 -45.128   4.553  1.00 98.31           H  
ATOM   3878  HD3 ARG A 241       0.600 -44.116   5.356  1.00 98.31           H  
ATOM   3879  NE  ARG A 241       2.633 -43.656   5.811  1.00 98.31           N  
ATOM   3880  HE  ARG A 241       3.547 -43.494   5.414  1.00 98.31           H  
ATOM   3881  NH1 ARG A 241       1.343 -43.539   7.706  1.00 98.31           N  
ATOM   3882 HH11 ARG A 241       1.232 -43.326   8.687  1.00 98.31           H  
ATOM   3883 HH12 ARG A 241       0.519 -43.533   7.122  1.00 98.31           H  
ATOM   3884  NH2 ARG A 241       3.535 -43.154   7.843  1.00 98.31           N  
ATOM   3885 HH21 ARG A 241       4.459 -43.129   7.435  1.00 98.31           H  
ATOM   3886 HH22 ARG A 241       3.411 -43.039   8.838  1.00 98.31           H  
ATOM   3887  CZ  ARG A 241       2.496 -43.450   7.109  1.00 98.31           C  
ATOM   3888  N   LYS A 242       2.847 -40.049   2.332  1.00 98.31           N  
ATOM   3889  H   LYS A 242       3.787 -40.312   2.592  1.00 98.31           H  
ATOM   3890  CA  LYS A 242       2.380 -38.688   2.635  1.00 98.31           C  
ATOM   3891  HA  LYS A 242       1.458 -38.742   3.215  1.00 98.31           H  
ATOM   3892  C   LYS A 242       2.020 -37.883   1.383  1.00 98.31           C  
ATOM   3893  CB  LYS A 242       3.424 -37.940   3.462  1.00 98.31           C  
ATOM   3894  HB2 LYS A 242       4.400 -38.016   2.982  1.00 98.31           H  
ATOM   3895  HB3 LYS A 242       3.120 -36.894   3.491  1.00 98.31           H  
ATOM   3896  O   LYS A 242       1.057 -37.132   1.398  1.00 98.31           O  
ATOM   3897  CG  LYS A 242       3.512 -38.443   4.906  1.00 98.31           C  
ATOM   3898  HG2 LYS A 242       3.928 -39.450   4.936  1.00 98.31           H  
ATOM   3899  HG3 LYS A 242       2.510 -38.460   5.335  1.00 98.31           H  
ATOM   3900  CD  LYS A 242       4.388 -37.487   5.724  1.00 98.31           C  
ATOM   3901  HD2 LYS A 242       5.419 -37.540   5.372  1.00 98.31           H  
ATOM   3902  HD3 LYS A 242       4.015 -36.472   5.589  1.00 98.31           H  
ATOM   3903  CE  LYS A 242       4.308 -37.855   7.206  1.00 98.31           C  
ATOM   3904  HE2 LYS A 242       3.255 -37.966   7.466  1.00 98.31           H  
ATOM   3905  HE3 LYS A 242       4.797 -38.817   7.359  1.00 98.31           H  
ATOM   3906  NZ  LYS A 242       4.924 -36.805   8.053  1.00 98.31           N  
ATOM   3907  HZ1 LYS A 242       4.440 -35.930   7.907  1.00 98.31           H  
ATOM   3908  HZ2 LYS A 242       5.899 -36.682   7.819  1.00 98.31           H  
ATOM   3909  HZ3 LYS A 242       4.840 -37.042   9.031  1.00 98.31           H  
ATOM   3910  N   LEU A 243       2.746 -38.063   0.276  1.00 98.47           N  
ATOM   3911  H   LEU A 243       3.565 -38.653   0.314  1.00 98.47           H  
ATOM   3912  CA  LEU A 243       2.354 -37.446  -0.998  1.00 98.47           C  
ATOM   3913  HA  LEU A 243       2.182 -36.382  -0.840  1.00 98.47           H  
ATOM   3914  C   LEU A 243       1.025 -38.006  -1.518  1.00 98.47           C  
ATOM   3915  CB  LEU A 243       3.460 -37.636  -2.046  1.00 98.47           C  
ATOM   3916  HB2 LEU A 243       3.723 -38.693  -2.090  1.00 98.47           H  
ATOM   3917  HB3 LEU A 243       3.063 -37.350  -3.020  1.00 98.47           H  
ATOM   3918  O   LEU A 243       0.211 -37.243  -2.031  1.00 98.47           O  
ATOM   3919  CG  LEU A 243       4.724 -36.806  -1.778  1.00 98.47           C  
ATOM   3920  HG  LEU A 243       5.127 -37.080  -0.803  1.00 98.47           H  
ATOM   3921  CD1 LEU A 243       5.767 -37.131  -2.853  1.00 98.47           C  
ATOM   3922 HD11 LEU A 243       5.986 -38.198  -2.835  1.00 98.47           H  
ATOM   3923 HD12 LEU A 243       5.382 -36.844  -3.832  1.00 98.47           H  
ATOM   3924 HD13 LEU A 243       6.684 -36.579  -2.648  1.00 98.47           H  
ATOM   3925  CD2 LEU A 243       4.461 -35.301  -1.766  1.00 98.47           C  
ATOM   3926 HD21 LEU A 243       3.905 -35.023  -0.871  1.00 98.47           H  
ATOM   3927 HD22 LEU A 243       3.863 -35.018  -2.632  1.00 98.47           H  
ATOM   3928 HD23 LEU A 243       5.398 -34.743  -1.766  1.00 98.47           H  
ATOM   3929  N   ALA A 244       0.785 -39.311  -1.355  1.00 98.19           N  
ATOM   3930  H   ALA A 244       1.486 -39.897  -0.924  1.00 98.19           H  
ATOM   3931  CA  ALA A 244      -0.491 -39.917  -1.726  1.00 98.19           C  
ATOM   3932  HA  ALA A 244      -0.718 -39.633  -2.754  1.00 98.19           H  
ATOM   3933  C   ALA A 244      -1.651 -39.404  -0.853  1.00 98.19           C  
ATOM   3934  CB  ALA A 244      -0.357 -41.443  -1.671  1.00 98.19           C  
ATOM   3935  HB1 ALA A 244       0.466 -41.764  -2.310  1.00 98.19           H  
ATOM   3936  HB2 ALA A 244      -1.283 -41.895  -2.027  1.00 98.19           H  
ATOM   3937  HB3 ALA A 244      -0.177 -41.772  -0.647  1.00 98.19           H  
ATOM   3938  O   ALA A 244      -2.745 -39.205  -1.374  1.00 98.19           O  
ATOM   3939  N   GLU A 245      -1.408 -39.134   0.436  1.00 97.61           N  
ATOM   3940  H   GLU A 245      -0.506 -39.380   0.817  1.00 97.61           H  
ATOM   3941  CA  GLU A 245      -2.368 -38.465   1.333  1.00 97.61           C  
ATOM   3942  HA  GLU A 245      -3.307 -39.019   1.331  1.00 97.61           H  
ATOM   3943  C   GLU A 245      -2.705 -37.039   0.846  1.00 97.61           C  
ATOM   3944  CB  GLU A 245      -1.821 -38.447   2.779  1.00 97.61           C  
ATOM   3945  HB2 GLU A 245      -0.821 -38.014   2.766  1.00 97.61           H  
ATOM   3946  HB3 GLU A 245      -2.455 -37.803   3.389  1.00 97.61           H  
ATOM   3947  O   GLU A 245      -3.856 -36.624   0.929  1.00 97.61           O  
ATOM   3948  CG  GLU A 245      -1.768 -39.838   3.449  1.00 97.61           C  
ATOM   3949  HG2 GLU A 245      -2.787 -40.145   3.685  1.00 97.61           H  
ATOM   3950  HG3 GLU A 245      -1.374 -40.561   2.734  1.00 97.61           H  
ATOM   3951  CD  GLU A 245      -0.901 -39.916   4.729  1.00 97.61           C  
ATOM   3952  OE1 GLU A 245      -0.748 -41.043   5.267  1.00 97.61           O  
ATOM   3953  OE2 GLU A 245      -0.295 -38.899   5.141  1.00 97.61           O  
ATOM   3954  N   GLU A 246      -1.748 -36.322   0.243  1.00 95.73           N  
ATOM   3955  H   GLU A 246      -0.805 -36.683   0.265  1.00 95.73           H  
ATOM   3956  CA  GLU A 246      -1.971 -35.032  -0.440  1.00 95.73           C  
ATOM   3957  HA  GLU A 246      -2.741 -34.487   0.106  1.00 95.73           H  
ATOM   3958  C   GLU A 246      -2.512 -35.181  -1.886  1.00 95.73           C  
ATOM   3959  CB  GLU A 246      -0.687 -34.175  -0.403  1.00 95.73           C  
ATOM   3960  HB2 GLU A 246      -0.844 -33.286  -1.013  1.00 95.73           H  
ATOM   3961  HB3 GLU A 246       0.133 -34.746  -0.838  1.00 95.73           H  
ATOM   3962  O   GLU A 246      -2.563 -34.212  -2.649  1.00 95.73           O  
ATOM   3963  CG  GLU A 246      -0.287 -33.698   1.009  1.00 95.73           C  
ATOM   3964  HG2 GLU A 246      -0.076 -34.566   1.634  1.00 95.73           H  
ATOM   3965  HG3 GLU A 246      -1.129 -33.163   1.446  1.00 95.73           H  
ATOM   3966  CD  GLU A 246       0.948 -32.772   1.007  1.00 95.73           C  
ATOM   3967  OE1 GLU A 246       1.360 -32.274   2.083  1.00 95.73           O  
ATOM   3968  OE2 GLU A 246       1.561 -32.566  -0.063  1.00 95.73           O  
ATOM   3969  N   GLY A 247      -2.907 -36.391  -2.301  1.00 96.43           N  
ATOM   3970  H   GLY A 247      -2.866 -37.153  -1.639  1.00 96.43           H  
ATOM   3971  CA  GLY A 247      -3.491 -36.655  -3.620  1.00 96.43           C  
ATOM   3972  HA2 GLY A 247      -3.877 -37.674  -3.625  1.00 96.43           H  
ATOM   3973  HA3 GLY A 247      -4.321 -35.968  -3.786  1.00 96.43           H  
ATOM   3974  C   GLY A 247      -2.507 -36.515  -4.786  1.00 96.43           C  
ATOM   3975  O   GLY A 247      -2.910 -36.191  -5.904  1.00 96.43           O  
ATOM   3976  N   THR A 248      -1.209 -36.718  -4.550  1.00 97.50           N  
ATOM   3977  H   THR A 248      -0.925 -36.956  -3.610  1.00 97.50           H  
ATOM   3978  CA  THR A 248      -0.166 -36.581  -5.574  1.00 97.50           C  
ATOM   3979  HA  THR A 248      -0.627 -36.727  -6.551  1.00 97.50           H  
ATOM   3980  C   THR A 248       0.915 -37.661  -5.458  1.00 97.50           C  
ATOM   3981  CB  THR A 248       0.394 -35.148  -5.538  1.00 97.50           C  
ATOM   3982  HB  THR A 248      -0.446 -34.456  -5.473  1.00 97.50           H  
ATOM   3983  O   THR A 248       0.887 -38.533  -4.591  1.00 97.50           O  
ATOM   3984  CG2 THR A 248       1.323 -34.872  -4.358  1.00 97.50           C  
ATOM   3985 HG21 THR A 248       0.788 -35.038  -3.423  1.00 97.50           H  
ATOM   3986 HG22 THR A 248       1.642 -33.830  -4.386  1.00 97.50           H  
ATOM   3987 HG23 THR A 248       2.197 -35.521  -4.398  1.00 97.50           H  
ATOM   3988  OG1 THR A 248       1.084 -34.855  -6.737  1.00 97.50           O  
ATOM   3989  HG1 THR A 248       0.458 -34.979  -7.454  1.00 97.50           H  
ATOM   3990  N   SER A 249       1.889 -37.644  -6.363  1.00 98.33           N  
ATOM   3991  H   SER A 249       1.890 -36.901  -7.048  1.00 98.33           H  
ATOM   3992  CA  SER A 249       3.026 -38.557  -6.348  1.00 98.33           C  
ATOM   3993  HA  SER A 249       3.146 -38.955  -5.341  1.00 98.33           H  
ATOM   3994  C   SER A 249       4.313 -37.824  -6.709  1.00 98.33           C  
ATOM   3995  CB  SER A 249       2.767 -39.737  -7.293  1.00 98.33           C  
ATOM   3996  HB2 SER A 249       1.752 -40.110  -7.151  1.00 98.33           H  
ATOM   3997  HB3 SER A 249       3.465 -40.538  -7.050  1.00 98.33           H  
ATOM   3998  O   SER A 249       4.293 -36.770  -7.343  1.00 98.33           O  
ATOM   3999  OG  SER A 249       2.960 -39.372  -8.644  1.00 98.33           O  
ATOM   4000  HG  SER A 249       2.139 -38.995  -8.968  1.00 98.33           H  
ATOM   4001  N   PHE A 250       5.462 -38.403  -6.351  1.00 98.48           N  
ATOM   4002  H   PHE A 250       5.433 -39.244  -5.793  1.00 98.48           H  
ATOM   4003  CA  PHE A 250       6.760 -37.852  -6.753  1.00 98.48           C  
ATOM   4004  HA  PHE A 250       6.879 -36.863  -6.312  1.00 98.48           H  
ATOM   4005  C   PHE A 250       6.864 -37.677  -8.275  1.00 98.48           C  
ATOM   4006  CB  PHE A 250       7.877 -38.759  -6.228  1.00 98.48           C  
ATOM   4007  HB2 PHE A 250       7.648 -39.797  -6.473  1.00 98.48           H  
ATOM   4008  HB3 PHE A 250       7.903 -38.660  -5.143  1.00 98.48           H  
ATOM   4009  O   PHE A 250       7.348 -36.649  -8.736  1.00 98.48           O  
ATOM   4010  CG  PHE A 250       9.245 -38.418  -6.786  1.00 98.48           C  
ATOM   4011  CD1 PHE A 250       9.761 -39.127  -7.891  1.00 98.48           C  
ATOM   4012  HD1 PHE A 250       9.199 -39.940  -8.324  1.00 98.48           H  
ATOM   4013  CD2 PHE A 250       9.965 -37.335  -6.252  1.00 98.48           C  
ATOM   4014  HD2 PHE A 250       9.570 -36.771  -5.420  1.00 98.48           H  
ATOM   4015  CE1 PHE A 250      10.986 -38.743  -8.466  1.00 98.48           C  
ATOM   4016  HE1 PHE A 250      11.372 -39.256  -9.335  1.00 98.48           H  
ATOM   4017  CE2 PHE A 250      11.186 -36.957  -6.831  1.00 98.48           C  
ATOM   4018  HE2 PHE A 250      11.730 -36.106  -6.449  1.00 98.48           H  
ATOM   4019  CZ  PHE A 250      11.693 -37.652  -7.938  1.00 98.48           C  
ATOM   4020  HZ  PHE A 250      12.615 -37.329  -8.397  1.00 98.48           H  
ATOM   4021  N   SER A 251       6.375 -38.647  -9.056  1.00 97.87           N  
ATOM   4022  H   SER A 251       5.922 -39.442  -8.629  1.00 97.87           H  
ATOM   4023  CA  SER A 251       6.402 -38.587 -10.521  1.00 97.87           C  
ATOM   4024  HA  SER A 251       7.428 -38.417 -10.848  1.00 97.87           H  
ATOM   4025  C   SER A 251       5.554 -37.441 -11.075  1.00 97.87           C  
ATOM   4026  CB  SER A 251       5.916 -39.917 -11.102  1.00 97.87           C  
ATOM   4027  HB2 SER A 251       5.886 -39.853 -12.190  1.00 97.87           H  
ATOM   4028  HB3 SER A 251       4.912 -40.131 -10.734  1.00 97.87           H  
ATOM   4029  O   SER A 251       5.994 -36.767 -12.007  1.00 97.87           O  
ATOM   4030  OG  SER A 251       6.798 -40.958 -10.712  1.00 97.87           O  
ATOM   4031  HG  SER A 251       7.594 -40.887 -11.244  1.00 97.87           H  
ATOM   4032  N   ASP A 252       4.387 -37.181 -10.480  1.00 97.12           N  
ATOM   4033  H   ASP A 252       4.069 -37.775  -9.728  1.00 97.12           H  
ATOM   4034  CA  ASP A 252       3.520 -36.068 -10.886  1.00 97.12           C  
ATOM   4035  HA  ASP A 252       3.366 -36.114 -11.964  1.00 97.12           H  
ATOM   4036  C   ASP A 252       4.160 -34.718 -10.562  1.00 97.12           C  
ATOM   4037  CB  ASP A 252       2.149 -36.165 -10.204  1.00 97.12           C  
ATOM   4038  HB2 ASP A 252       1.543 -35.312 -10.508  1.00 97.12           H  
ATOM   4039  HB3 ASP A 252       2.280 -36.119  -9.123  1.00 97.12           H  
ATOM   4040  O   ASP A 252       4.194 -33.829 -11.414  1.00 97.12           O  
ATOM   4041  CG  ASP A 252       1.407 -37.444 -10.578  1.00 97.12           C  
ATOM   4042  OD1 ASP A 252       1.420 -37.805 -11.775  1.00 97.12           O  
ATOM   4043  OD2 ASP A 252       0.900 -38.088  -9.632  1.00 97.12           O  
ATOM   4044  N   ILE A 253       4.731 -34.572  -9.360  1.00 98.06           N  
ATOM   4045  H   ILE A 253       4.652 -35.331  -8.699  1.00 98.06           H  
ATOM   4046  CA  ILE A 253       5.427 -33.342  -8.957  1.00 98.06           C  
ATOM   4047  HA  ILE A 253       4.752 -32.501  -9.116  1.00 98.06           H  
ATOM   4048  C   ILE A 253       6.656 -33.110  -9.838  1.00 98.06           C  
ATOM   4049  CB  ILE A 253       5.814 -33.371  -7.463  1.00 98.06           C  
ATOM   4050  HB  ILE A 253       6.485 -34.211  -7.283  1.00 98.06           H  
ATOM   4051  O   ILE A 253       6.883 -31.989 -10.290  1.00 98.06           O  
ATOM   4052  CG1 ILE A 253       4.569 -33.513  -6.564  1.00 98.06           C  
ATOM   4053 HG12 ILE A 253       3.982 -32.596  -6.610  1.00 98.06           H  
ATOM   4054 HG13 ILE A 253       3.931 -34.322  -6.921  1.00 98.06           H  
ATOM   4055  CG2 ILE A 253       6.534 -32.057  -7.108  1.00 98.06           C  
ATOM   4056 HG21 ILE A 253       7.478 -31.969  -7.645  1.00 98.06           H  
ATOM   4057 HG22 ILE A 253       5.895 -31.214  -7.369  1.00 98.06           H  
ATOM   4058 HG23 ILE A 253       6.750 -31.997  -6.041  1.00 98.06           H  
ATOM   4059  CD1 ILE A 253       4.919 -33.822  -5.106  1.00 98.06           C  
ATOM   4060 HD11 ILE A 253       5.531 -34.722  -5.049  1.00 98.06           H  
ATOM   4061 HD12 ILE A 253       5.445 -32.987  -4.643  1.00 98.06           H  
ATOM   4062 HD13 ILE A 253       3.992 -33.980  -4.554  1.00 98.06           H  
ATOM   4063  N   TYR A 254       7.423 -34.163 -10.127  1.00 97.93           N  
ATOM   4064  H   TYR A 254       7.191 -35.052  -9.707  1.00 97.93           H  
ATOM   4065  CA  TYR A 254       8.609 -34.095 -10.976  1.00 97.93           C  
ATOM   4066  HA  TYR A 254       9.294 -33.358 -10.557  1.00 97.93           H  
ATOM   4067  C   TYR A 254       8.280 -33.632 -12.396  1.00 97.93           C  
ATOM   4068  CB  TYR A 254       9.290 -35.466 -10.982  1.00 97.93           C  
ATOM   4069  HB2 TYR A 254       9.511 -35.751  -9.954  1.00 97.93           H  
ATOM   4070  HB3 TYR A 254       8.603 -36.210 -11.386  1.00 97.93           H  
ATOM   4071  O   TYR A 254       8.928 -32.722 -12.919  1.00 97.93           O  
ATOM   4072  CG  TYR A 254      10.587 -35.508 -11.758  1.00 97.93           C  
ATOM   4073  CD1 TYR A 254      10.651 -36.149 -13.011  1.00 97.93           C  
ATOM   4074  HD1 TYR A 254       9.757 -36.574 -13.443  1.00 97.93           H  
ATOM   4075  CD2 TYR A 254      11.741 -34.933 -11.197  1.00 97.93           C  
ATOM   4076  HD2 TYR A 254      11.694 -34.438 -10.238  1.00 97.93           H  
ATOM   4077  CE1 TYR A 254      11.891 -36.294 -13.661  1.00 97.93           C  
ATOM   4078  HE1 TYR A 254      11.961 -36.842 -14.589  1.00 97.93           H  
ATOM   4079  CE2 TYR A 254      12.972 -35.048 -11.860  1.00 97.93           C  
ATOM   4080  HE2 TYR A 254      13.876 -34.630 -11.443  1.00 97.93           H  
ATOM   4081  OH  TYR A 254      14.278 -36.044 -13.572  1.00 97.93           O  
ATOM   4082  HH  TYR A 254      14.239 -36.544 -14.390  1.00 97.93           H  
ATOM   4083  CZ  TYR A 254      13.056 -35.783 -13.053  1.00 97.93           C  
ATOM   4084  N   LEU A 255       7.238 -34.211 -13.002  1.00 97.11           N  
ATOM   4085  H   LEU A 255       6.736 -34.941 -12.517  1.00 97.11           H  
ATOM   4086  CA  LEU A 255       6.757 -33.778 -14.309  1.00 97.11           C  
ATOM   4087  HA  LEU A 255       7.601 -33.800 -14.999  1.00 97.11           H  
ATOM   4088  C   LEU A 255       6.246 -32.332 -14.256  1.00 97.11           C  
ATOM   4089  CB  LEU A 255       5.678 -34.758 -14.801  1.00 97.11           C  
ATOM   4090  HB2 LEU A 255       6.106 -35.760 -14.835  1.00 97.11           H  
ATOM   4091  HB3 LEU A 255       4.862 -34.769 -14.079  1.00 97.11           H  
ATOM   4092  O   LEU A 255       6.640 -31.526 -15.096  1.00 97.11           O  
ATOM   4093  CG  LEU A 255       5.103 -34.410 -16.188  1.00 97.11           C  
ATOM   4094  HG  LEU A 255       4.645 -33.421 -16.159  1.00 97.11           H  
ATOM   4095  CD1 LEU A 255       6.167 -34.428 -17.291  1.00 97.11           C  
ATOM   4096 HD11 LEU A 255       6.905 -33.647 -17.108  1.00 97.11           H  
ATOM   4097 HD12 LEU A 255       5.698 -34.227 -18.255  1.00 97.11           H  
ATOM   4098 HD13 LEU A 255       6.661 -35.400 -17.316  1.00 97.11           H  
ATOM   4099  CD2 LEU A 255       4.021 -35.425 -16.559  1.00 97.11           C  
ATOM   4100 HD21 LEU A 255       4.442 -36.430 -16.573  1.00 97.11           H  
ATOM   4101 HD22 LEU A 255       3.223 -35.387 -15.818  1.00 97.11           H  
ATOM   4102 HD23 LEU A 255       3.608 -35.187 -17.540  1.00 97.11           H  
ATOM   4103  N   SER A 256       5.423 -31.993 -13.260  1.00 96.75           N  
ATOM   4104  H   SER A 256       5.144 -32.708 -12.603  1.00 96.75           H  
ATOM   4105  CA  SER A 256       4.857 -30.651 -13.094  1.00 96.75           C  
ATOM   4106  HA  SER A 256       4.267 -30.410 -13.979  1.00 96.75           H  
ATOM   4107  C   SER A 256       5.942 -29.580 -12.961  1.00 96.75           C  
ATOM   4108  CB  SER A 256       3.919 -30.628 -11.884  1.00 96.75           C  
ATOM   4109  HB2 SER A 256       4.477 -30.876 -10.981  1.00 96.75           H  
ATOM   4110  HB3 SER A 256       3.130 -31.366 -12.028  1.00 96.75           H  
ATOM   4111  O   SER A 256       5.920 -28.602 -13.703  1.00 96.75           O  
ATOM   4112  OG  SER A 256       3.340 -29.345 -11.745  1.00 96.75           O  
ATOM   4113  HG  SER A 256       2.721 -29.357 -11.012  1.00 96.75           H  
ATOM   4114  N   ALA A 257       6.950 -29.791 -12.107  1.00 97.55           N  
ATOM   4115  H   ALA A 257       6.926 -30.620 -11.530  1.00 97.55           H  
ATOM   4116  CA  ALA A 257       8.070 -28.866 -11.921  1.00 97.55           C  
ATOM   4117  HA  ALA A 257       7.691 -27.897 -11.594  1.00 97.55           H  
ATOM   4118  C   ALA A 257       8.845 -28.622 -13.225  1.00 97.55           C  
ATOM   4119  CB  ALA A 257       8.979 -29.430 -10.822  1.00 97.55           C  
ATOM   4120  HB1 ALA A 257       9.841 -28.777 -10.689  1.00 97.55           H  
ATOM   4121  HB2 ALA A 257       8.432 -29.486  -9.881  1.00 97.55           H  
ATOM   4122  HB3 ALA A 257       9.322 -30.428 -11.095  1.00 97.55           H  
ATOM   4123  O   ALA A 257       9.100 -27.475 -13.601  1.00 97.55           O  
ATOM   4124  N   ARG A 258       9.165 -29.689 -13.970  1.00 97.75           N  
ATOM   4125  H   ARG A 258       8.914 -30.603 -13.623  1.00 97.75           H  
ATOM   4126  CA  ARG A 258       9.865 -29.573 -15.261  1.00 97.75           C  
ATOM   4127  HA  ARG A 258      10.752 -28.954 -15.125  1.00 97.75           H  
ATOM   4128  C   ARG A 258       9.027 -28.862 -16.320  1.00 97.75           C  
ATOM   4129  CB  ARG A 258      10.292 -30.961 -15.751  1.00 97.75           C  
ATOM   4130  HB2 ARG A 258      10.572 -30.886 -16.802  1.00 97.75           H  
ATOM   4131  HB3 ARG A 258       9.464 -31.665 -15.663  1.00 97.75           H  
ATOM   4132  O   ARG A 258       9.559 -28.024 -17.049  1.00 97.75           O  
ATOM   4133  CG  ARG A 258      11.506 -31.473 -14.969  1.00 97.75           C  
ATOM   4134  HG2 ARG A 258      12.312 -30.745 -15.066  1.00 97.75           H  
ATOM   4135  HG3 ARG A 258      11.261 -31.589 -13.914  1.00 97.75           H  
ATOM   4136  CD  ARG A 258      11.976 -32.814 -15.534  1.00 97.75           C  
ATOM   4137  HD2 ARG A 258      11.976 -32.753 -16.622  1.00 97.75           H  
ATOM   4138  HD3 ARG A 258      11.289 -33.598 -15.217  1.00 97.75           H  
ATOM   4139  NE  ARG A 258      13.337 -33.115 -15.069  1.00 97.75           N  
ATOM   4140  HE  ARG A 258      13.751 -32.472 -14.409  1.00 97.75           H  
ATOM   4141  NH1 ARG A 258      13.906 -34.680 -16.651  1.00 97.75           N  
ATOM   4142 HH11 ARG A 258      13.040 -34.469 -17.127  1.00 97.75           H  
ATOM   4143 HH12 ARG A 258      14.695 -35.000 -17.195  1.00 97.75           H  
ATOM   4144  NH2 ARG A 258      15.407 -34.012 -15.161  1.00 97.75           N  
ATOM   4145 HH21 ARG A 258      15.658 -33.518 -14.317  1.00 97.75           H  
ATOM   4146 HH22 ARG A 258      16.042 -34.702 -15.536  1.00 97.75           H  
ATOM   4147  CZ  ARG A 258      14.201 -33.935 -15.625  1.00 97.75           C  
ATOM   4148  N   MET A 259       7.735 -29.175 -16.404  1.00 96.59           N  
ATOM   4149  H   MET A 259       7.370 -29.868 -15.767  1.00 96.59           H  
ATOM   4150  CA  MET A 259       6.813 -28.548 -17.355  1.00 96.59           C  
ATOM   4151  HA  MET A 259       7.265 -28.550 -18.347  1.00 96.59           H  
ATOM   4152  C   MET A 259       6.561 -27.074 -17.025  1.00 96.59           C  
ATOM   4153  CB  MET A 259       5.502 -29.344 -17.424  1.00 96.59           C  
ATOM   4154  HB2 MET A 259       5.098 -29.461 -16.419  1.00 96.59           H  
ATOM   4155  HB3 MET A 259       4.772 -28.785 -18.010  1.00 96.59           H  
ATOM   4156  O   MET A 259       6.612 -26.242 -17.929  1.00 96.59           O  
ATOM   4157  CG  MET A 259       5.655 -30.730 -18.066  1.00 96.59           C  
ATOM   4158  HG2 MET A 259       4.683 -31.219 -18.010  1.00 96.59           H  
ATOM   4159  HG3 MET A 259       6.343 -31.330 -17.471  1.00 96.59           H  
ATOM   4160  SD  MET A 259       6.202 -30.793 -19.800  1.00 96.59           S  
ATOM   4161  CE  MET A 259       7.999 -30.859 -19.582  1.00 96.59           C  
ATOM   4162  HE1 MET A 259       8.237 -31.368 -18.648  1.00 96.59           H  
ATOM   4163  HE2 MET A 259       8.448 -31.389 -20.422  1.00 96.59           H  
ATOM   4164  HE3 MET A 259       8.409 -29.850 -19.545  1.00 96.59           H  
ATOM   4165  N   ASN A 260       6.377 -26.720 -15.752  1.00 95.37           N  
ATOM   4166  H   ASN A 260       6.314 -27.439 -15.046  1.00 95.37           H  
ATOM   4167  CA  ASN A 260       6.242 -25.327 -15.326  1.00 95.37           C  
ATOM   4168  HA  ASN A 260       5.453 -24.848 -15.905  1.00 95.37           H  
ATOM   4169  C   ASN A 260       7.511 -24.520 -15.594  1.00 95.37           C  
ATOM   4170  CB  ASN A 260       5.887 -25.272 -13.835  1.00 95.37           C  
ATOM   4171  HB2 ASN A 260       6.303 -24.360 -13.407  1.00 95.37           H  
ATOM   4172  HB3 ASN A 260       6.332 -26.111 -13.299  1.00 95.37           H  
ATOM   4173  O   ASN A 260       7.427 -23.412 -16.125  1.00 95.37           O  
ATOM   4174  CG  ASN A 260       4.399 -25.218 -13.564  1.00 95.37           C  
ATOM   4175  ND2 ASN A 260       4.049 -25.226 -12.308  1.00 95.37           N  
ATOM   4176 HD21 ASN A 260       3.122 -24.874 -12.118  1.00 95.37           H  
ATOM   4177 HD22 ASN A 260       4.772 -25.242 -11.603  1.00 95.37           H  
ATOM   4178  OD1 ASN A 260       3.556 -25.096 -14.439  1.00 95.37           O  
ATOM   4179  N   GLN A 261       8.691 -25.080 -15.306  1.00 95.60           N  
ATOM   4180  H   GLN A 261       8.718 -25.954 -14.800  1.00 95.60           H  
ATOM   4181  CA  GLN A 261       9.944 -24.419 -15.657  1.00 95.60           C  
ATOM   4182  HA  GLN A 261       9.945 -23.437 -15.185  1.00 95.60           H  
ATOM   4183  C   GLN A 261      10.051 -24.205 -17.171  1.00 95.60           C  
ATOM   4184  CB  GLN A 261      11.138 -25.228 -15.131  1.00 95.60           C  
ATOM   4185  HB2 GLN A 261      11.153 -26.208 -15.610  1.00 95.60           H  
ATOM   4186  HB3 GLN A 261      11.035 -25.377 -14.056  1.00 95.60           H  
ATOM   4187  O   GLN A 261      10.454 -23.129 -17.612  1.00 95.60           O  
ATOM   4188  CG  GLN A 261      12.467 -24.510 -15.420  1.00 95.60           C  
ATOM   4189  HG2 GLN A 261      12.565 -24.314 -16.488  1.00 95.60           H  
ATOM   4190  HG3 GLN A 261      13.291 -25.176 -15.165  1.00 95.60           H  
ATOM   4191  CD  GLN A 261      12.641 -23.195 -14.658  1.00 95.60           C  
ATOM   4192  NE2 GLN A 261      13.646 -22.416 -14.986  1.00 95.60           N  
ATOM   4193 HE21 GLN A 261      13.751 -21.588 -14.418  1.00 95.60           H  
ATOM   4194 HE22 GLN A 261      14.298 -22.693 -15.705  1.00 95.60           H  
ATOM   4195  OE1 GLN A 261      11.896 -22.825 -13.768  1.00 95.60           O  
ATOM   4196  N   ALA A 262       9.661 -25.198 -17.975  1.00 96.80           N  
ATOM   4197  H   ALA A 262       9.355 -26.071 -17.568  1.00 96.80           H  
ATOM   4198  CA  ALA A 262       9.664 -25.066 -19.425  1.00 96.80           C  
ATOM   4199  HA  ALA A 262      10.675 -24.812 -19.745  1.00 96.80           H  
ATOM   4200  C   ALA A 262       8.740 -23.932 -19.883  1.00 96.80           C  
ATOM   4201  CB  ALA A 262       9.280 -26.402 -20.063  1.00 96.80           C  
ATOM   4202  HB1 ALA A 262       8.272 -26.695 -19.771  1.00 96.80           H  
ATOM   4203  HB2 ALA A 262       9.983 -27.177 -19.758  1.00 96.80           H  
ATOM   4204  HB3 ALA A 262       9.313 -26.289 -21.147  1.00 96.80           H  
ATOM   4205  O   ALA A 262       9.174 -23.066 -20.636  1.00 96.80           O  
ATOM   4206  N   ALA A 263       7.501 -23.887 -19.383  1.00 92.50           N  
ATOM   4207  H   ALA A 263       7.205 -24.618 -18.752  1.00 92.50           H  
ATOM   4208  CA  ALA A 263       6.555 -22.817 -19.688  1.00 92.50           C  
ATOM   4209  HA  ALA A 263       6.368 -22.803 -20.761  1.00 92.50           H  
ATOM   4210  C   ALA A 263       7.110 -21.435 -19.302  1.00 92.50           C  
ATOM   4211  CB  ALA A 263       5.233 -23.123 -18.974  1.00 92.50           C  
ATOM   4212  HB1 ALA A 263       4.835 -24.073 -19.330  1.00 92.50           H  
ATOM   4213  HB2 ALA A 263       5.384 -23.179 -17.896  1.00 92.50           H  
ATOM   4214  HB3 ALA A 263       4.507 -22.339 -19.189  1.00 92.50           H  
ATOM   4215  O   ALA A 263       7.053 -20.507 -20.105  1.00 92.50           O  
ATOM   4216  N   LYS A 264       7.727 -21.307 -18.120  1.00 89.51           N  
ATOM   4217  H   LYS A 264       7.719 -22.102 -17.496  1.00 89.51           H  
ATOM   4218  CA  LYS A 264       8.370 -20.065 -17.664  1.00 89.51           C  
ATOM   4219  HA  LYS A 264       7.626 -19.269 -17.678  1.00 89.51           H  
ATOM   4220  C   LYS A 264       9.494 -19.621 -18.603  1.00 89.51           C  
ATOM   4221  CB  LYS A 264       8.852 -20.262 -16.217  1.00 89.51           C  
ATOM   4222  HB2 LYS A 264       7.999 -20.594 -15.625  1.00 89.51           H  
ATOM   4223  HB3 LYS A 264       9.607 -21.048 -16.184  1.00 89.51           H  
ATOM   4224  O   LYS A 264       9.514 -18.466 -19.016  1.00 89.51           O  
ATOM   4225  CG  LYS A 264       9.428 -18.989 -15.573  1.00 89.51           C  
ATOM   4226  HG2 LYS A 264       8.721 -18.169 -15.703  1.00 89.51           H  
ATOM   4227  HG3 LYS A 264      10.374 -18.726 -16.046  1.00 89.51           H  
ATOM   4228  CD  LYS A 264       9.649 -19.229 -14.069  1.00 89.51           C  
ATOM   4229  HD2 LYS A 264       8.705 -19.566 -13.642  1.00 89.51           H  
ATOM   4230  HD3 LYS A 264      10.387 -20.019 -13.928  1.00 89.51           H  
ATOM   4231  CE  LYS A 264      10.092 -17.968 -13.313  1.00 89.51           C  
ATOM   4232  HE2 LYS A 264      11.143 -17.771 -13.527  1.00 89.51           H  
ATOM   4233  HE3 LYS A 264       9.505 -17.124 -13.675  1.00 89.51           H  
ATOM   4234  NZ  LYS A 264       9.868 -18.115 -11.844  1.00 89.51           N  
ATOM   4235  HZ1 LYS A 264      10.322 -18.931 -11.460  1.00 89.51           H  
ATOM   4236  HZ2 LYS A 264       8.892 -18.221 -11.607  1.00 89.51           H  
ATOM   4237  HZ3 LYS A 264      10.157 -17.301 -11.321  1.00 89.51           H  
ATOM   4238  N   LEU A 265      10.404 -20.525 -18.975  1.00 92.29           N  
ATOM   4239  H   LEU A 265      10.316 -21.462 -18.610  1.00 92.29           H  
ATOM   4240  CA  LEU A 265      11.520 -20.206 -19.875  1.00 92.29           C  
ATOM   4241  HA  LEU A 265      12.033 -19.321 -19.500  1.00 92.29           H  
ATOM   4242  C   LEU A 265      11.050 -19.854 -21.292  1.00 92.29           C  
ATOM   4243  CB  LEU A 265      12.507 -21.383 -19.929  1.00 92.29           C  
ATOM   4244  HB2 LEU A 265      13.237 -21.169 -20.710  1.00 92.29           H  
ATOM   4245  HB3 LEU A 265      11.959 -22.279 -20.220  1.00 92.29           H  
ATOM   4246  O   LEU A 265      11.586 -18.924 -21.890  1.00 92.29           O  
ATOM   4247  CG  LEU A 265      13.278 -21.672 -18.630  1.00 92.29           C  
ATOM   4248  HG  LEU A 265      12.583 -21.865 -17.813  1.00 92.29           H  
ATOM   4249  CD1 LEU A 265      14.147 -22.917 -18.835  1.00 92.29           C  
ATOM   4250 HD11 LEU A 265      14.711 -23.134 -17.928  1.00 92.29           H  
ATOM   4251 HD12 LEU A 265      14.833 -22.764 -19.669  1.00 92.29           H  
ATOM   4252 HD13 LEU A 265      13.505 -23.771 -19.052  1.00 92.29           H  
ATOM   4253  CD2 LEU A 265      14.185 -20.514 -18.207  1.00 92.29           C  
ATOM   4254 HD21 LEU A 265      13.579 -19.643 -17.958  1.00 92.29           H  
ATOM   4255 HD22 LEU A 265      14.752 -20.791 -17.318  1.00 92.29           H  
ATOM   4256 HD23 LEU A 265      14.874 -20.251 -19.009  1.00 92.29           H  
ATOM   4257  N   LEU A 266      10.049 -20.570 -21.816  1.00 91.36           N  
ATOM   4258  H   LEU A 266       9.668 -21.334 -21.276  1.00 91.36           H  
ATOM   4259  CA  LEU A 266       9.458 -20.279 -23.126  1.00 91.36           C  
ATOM   4260  HA  LEU A 266      10.251 -20.216 -23.871  1.00 91.36           H  
ATOM   4261  C   LEU A 266       8.747 -18.922 -23.126  1.00 91.36           C  
ATOM   4262  CB  LEU A 266       8.470 -21.390 -23.521  1.00 91.36           C  
ATOM   4263  HB2 LEU A 266       7.938 -21.082 -24.421  1.00 91.36           H  
ATOM   4264  HB3 LEU A 266       7.737 -21.490 -22.721  1.00 91.36           H  
ATOM   4265  O   LEU A 266       8.876 -18.185 -24.100  1.00 91.36           O  
ATOM   4266  CG  LEU A 266       9.114 -22.760 -23.785  1.00 91.36           C  
ATOM   4267  HG  LEU A 266       9.806 -22.994 -22.976  1.00 91.36           H  
ATOM   4268  CD1 LEU A 266       8.028 -23.834 -23.838  1.00 91.36           C  
ATOM   4269 HD11 LEU A 266       7.322 -23.616 -24.639  1.00 91.36           H  
ATOM   4270 HD12 LEU A 266       7.492 -23.839 -22.889  1.00 91.36           H  
ATOM   4271 HD13 LEU A 266       8.478 -24.815 -23.990  1.00 91.36           H  
ATOM   4272  CD2 LEU A 266       9.895 -22.841 -25.091  1.00 91.36           C  
ATOM   4273 HD21 LEU A 266       9.192 -22.817 -25.924  1.00 91.36           H  
ATOM   4274 HD22 LEU A 266      10.592 -22.007 -25.169  1.00 91.36           H  
ATOM   4275 HD23 LEU A 266      10.455 -23.775 -25.123  1.00 91.36           H  
ATOM   4276  N   ARG A 267       8.053 -18.579 -22.029  1.00 83.86           N  
ATOM   4277  H   ARG A 267       7.958 -19.261 -21.291  1.00 83.86           H  
ATOM   4278  CA  ARG A 267       7.386 -17.280 -21.860  1.00 83.86           C  
ATOM   4279  HA  ARG A 267       6.756 -17.108 -22.733  1.00 83.86           H  
ATOM   4280  C   ARG A 267       8.377 -16.125 -21.835  1.00 83.86           C  
ATOM   4281  CB  ARG A 267       6.522 -17.275 -20.586  1.00 83.86           C  
ATOM   4282  HB2 ARG A 267       5.859 -18.140 -20.597  1.00 83.86           H  
ATOM   4283  HB3 ARG A 267       7.174 -17.356 -19.717  1.00 83.86           H  
ATOM   4284  O   ARG A 267       8.113 -15.099 -22.428  1.00 83.86           O  
ATOM   4285  CG  ARG A 267       5.651 -16.009 -20.454  1.00 83.86           C  
ATOM   4286  HG2 ARG A 267       6.240 -15.104 -20.605  1.00 83.86           H  
ATOM   4287  HG3 ARG A 267       4.871 -16.041 -21.215  1.00 83.86           H  
ATOM   4288  CD  ARG A 267       4.957 -15.918 -19.093  1.00 83.86           C  
ATOM   4289  HD2 ARG A 267       4.480 -16.875 -18.880  1.00 83.86           H  
ATOM   4290  HD3 ARG A 267       4.181 -15.157 -19.165  1.00 83.86           H  
ATOM   4291  NE  ARG A 267       5.894 -15.530 -18.018  1.00 83.86           N  
ATOM   4292  HE  ARG A 267       6.582 -14.838 -18.282  1.00 83.86           H  
ATOM   4293  NH1 ARG A 267       4.930 -16.679 -16.275  1.00 83.86           N  
ATOM   4294 HH11 ARG A 267       4.885 -16.897 -15.289  1.00 83.86           H  
ATOM   4295 HH12 ARG A 267       4.220 -17.022 -16.906  1.00 83.86           H  
ATOM   4296  NH2 ARG A 267       6.635 -15.330 -15.868  1.00 83.86           N  
ATOM   4297 HH21 ARG A 267       6.479 -15.496 -14.884  1.00 83.86           H  
ATOM   4298 HH22 ARG A 267       7.243 -14.578 -16.161  1.00 83.86           H  
ATOM   4299  CZ  ARG A 267       5.816 -15.848 -16.737  1.00 83.86           C  
ATOM   4300  N   ILE A 268       9.511 -16.292 -21.156  1.00 83.39           N  
ATOM   4301  H   ILE A 268       9.639 -17.156 -20.648  1.00 83.39           H  
ATOM   4302  CA  ILE A 268      10.565 -15.266 -21.116  1.00 83.39           C  
ATOM   4303  HA  ILE A 268      10.113 -14.310 -20.848  1.00 83.39           H  
ATOM   4304  C   ILE A 268      11.198 -15.057 -22.506  1.00 83.39           C  
ATOM   4305  CB  ILE A 268      11.606 -15.639 -20.032  1.00 83.39           C  
ATOM   4306  HB  ILE A 268      11.917 -16.670 -20.201  1.00 83.39           H  
ATOM   4307  O   ILE A 268      11.748 -13.997 -22.770  1.00 83.39           O  
ATOM   4308  CG1 ILE A 268      10.984 -15.533 -18.619  1.00 83.39           C  
ATOM   4309 HG12 ILE A 268       9.991 -15.983 -18.615  1.00 83.39           H  
ATOM   4310 HG13 ILE A 268      10.859 -14.482 -18.358  1.00 83.39           H  
ATOM   4311  CG2 ILE A 268      12.860 -14.749 -20.091  1.00 83.39           C  
ATOM   4312 HG21 ILE A 268      12.574 -13.699 -20.028  1.00 83.39           H  
ATOM   4313 HG22 ILE A 268      13.555 -14.984 -19.284  1.00 83.39           H  
ATOM   4314 HG23 ILE A 268      13.387 -14.909 -21.032  1.00 83.39           H  
ATOM   4315  CD1 ILE A 268      11.808 -16.227 -17.525  1.00 83.39           C  
ATOM   4316 HD11 ILE A 268      11.245 -16.211 -16.591  1.00 83.39           H  
ATOM   4317 HD12 ILE A 268      11.998 -17.264 -17.804  1.00 83.39           H  
ATOM   4318 HD13 ILE A 268      12.755 -15.711 -17.363  1.00 83.39           H  
ATOM   4319  N   GLY A 269      11.177 -16.066 -23.385  1.00 86.13           N  
ATOM   4320  H   GLY A 269      10.678 -16.907 -23.132  1.00 86.13           H  
ATOM   4321  CA  GLY A 269      11.613 -15.921 -24.779  1.00 86.13           C  
ATOM   4322  HA2 GLY A 269      11.213 -14.986 -25.171  1.00 86.13           H  
ATOM   4323  HA3 GLY A 269      11.190 -16.737 -25.365  1.00 86.13           H  
ATOM   4324  C   GLY A 269      13.132 -15.906 -25.012  1.00 86.13           C  
ATOM   4325  O   GLY A 269      13.572 -15.945 -26.157  1.00 86.13           O  
ATOM   4326  N   ASN A 270      13.960 -15.947 -23.962  1.00 87.75           N  
ATOM   4327  H   ASN A 270      13.532 -15.778 -23.063  1.00 87.75           H  
ATOM   4328  CA  ASN A 270      15.429 -15.862 -24.078  1.00 87.75           C  
ATOM   4329  HA  ASN A 270      15.665 -15.088 -24.808  1.00 87.75           H  
ATOM   4330  C   ASN A 270      16.118 -17.147 -24.581  1.00 87.75           C  
ATOM   4331  CB  ASN A 270      16.009 -15.437 -22.715  1.00 87.75           C  
ATOM   4332  HB2 ASN A 270      15.638 -16.100 -21.933  1.00 87.75           H  
ATOM   4333  HB3 ASN A 270      17.096 -15.515 -22.745  1.00 87.75           H  
ATOM   4334  O   ASN A 270      17.341 -17.181 -24.752  1.00 87.75           O  
ATOM   4335  CG  ASN A 270      15.685 -13.999 -22.355  1.00 87.75           C  
ATOM   4336  ND2 ASN A 270      15.920 -13.600 -21.129  1.00 87.75           N  
ATOM   4337 HD21 ASN A 270      16.293 -14.221 -20.425  1.00 87.75           H  
ATOM   4338 HD22 ASN A 270      15.660 -12.640 -20.951  1.00 87.75           H  
ATOM   4339  OD1 ASN A 270      15.243 -13.209 -23.159  1.00 87.75           O  
ATOM   4340  N   HIS A 271      15.375 -18.239 -24.761  1.00 93.25           N  
ATOM   4341  H   HIS A 271      14.372 -18.143 -24.690  1.00 93.25           H  
ATOM   4342  CA  HIS A 271      15.919 -19.546 -25.120  1.00 93.25           C  
ATOM   4343  HA  HIS A 271      16.921 -19.421 -25.531  1.00 93.25           H  
ATOM   4344  C   HIS A 271      15.067 -20.219 -26.192  1.00 93.25           C  
ATOM   4345  CB  HIS A 271      16.014 -20.429 -23.867  1.00 93.25           C  
ATOM   4346  HB2 HIS A 271      15.014 -20.536 -23.444  1.00 93.25           H  
ATOM   4347  HB3 HIS A 271      16.356 -21.423 -24.155  1.00 93.25           H  
ATOM   4348  O   HIS A 271      13.841 -20.241 -26.109  1.00 93.25           O  
ATOM   4349  CG  HIS A 271      16.937 -19.905 -22.793  1.00 93.25           C  
ATOM   4350  CD2 HIS A 271      16.665 -19.849 -21.457  1.00 93.25           C  
ATOM   4351  HD2 HIS A 271      15.749 -20.188 -20.994  1.00 93.25           H  
ATOM   4352  ND1 HIS A 271      18.175 -19.331 -22.977  1.00 93.25           N  
ATOM   4353  HD1 HIS A 271      18.485 -18.924 -23.848  1.00 93.25           H  
ATOM   4354  CE1 HIS A 271      18.630 -18.936 -21.777  1.00 93.25           C  
ATOM   4355  HE1 HIS A 271      19.519 -18.342 -21.625  1.00 93.25           H  
ATOM   4356  NE2 HIS A 271      17.768 -19.279 -20.807  1.00 93.25           N  
ATOM   4357  N   ASN A 272      15.725 -20.838 -27.174  1.00 94.81           N  
ATOM   4358  H   ASN A 272      16.734 -20.799 -27.187  1.00 94.81           H  
ATOM   4359  CA  ASN A 272      15.035 -21.689 -28.138  1.00 94.81           C  
ATOM   4360  HA  ASN A 272      14.146 -21.152 -28.467  1.00 94.81           H  
ATOM   4361  C   ASN A 272      14.542 -22.997 -27.483  1.00 94.81           C  
ATOM   4362  CB  ASN A 272      15.930 -21.897 -29.377  1.00 94.81           C  
ATOM   4363  HB2 ASN A 272      15.350 -22.373 -30.167  1.00 94.81           H  
ATOM   4364  HB3 ASN A 272      16.239 -20.920 -29.748  1.00 94.81           H  
ATOM   4365  O   ASN A 272      14.962 -23.370 -26.385  1.00 94.81           O  
ATOM   4366  CG  ASN A 272      17.163 -22.752 -29.133  1.00 94.81           C  
ATOM   4367  ND2 ASN A 272      18.271 -22.434 -29.756  1.00 94.81           N  
ATOM   4368 HD21 ASN A 272      19.081 -23.015 -29.590  1.00 94.81           H  
ATOM   4369 HD22 ASN A 272      18.308 -21.638 -30.376  1.00 94.81           H  
ATOM   4370  OD1 ASN A 272      17.148 -23.731 -28.409  1.00 94.81           O  
ATOM   4371  N   VAL A 273      13.676 -23.726 -28.190  1.00 97.19           N  
ATOM   4372  H   VAL A 273      13.356 -23.353 -29.073  1.00 97.19           H  
ATOM   4373  CA  VAL A 273      13.047 -24.963 -27.694  1.00 97.19           C  
ATOM   4374  HA  VAL A 273      12.477 -24.718 -26.797  1.00 97.19           H  
ATOM   4375  C   VAL A 273      14.078 -26.030 -27.281  1.00 97.19           C  
ATOM   4376  CB  VAL A 273      12.062 -25.508 -28.751  1.00 97.19           C  
ATOM   4377  HB  VAL A 273      12.610 -25.708 -29.672  1.00 97.19           H  
ATOM   4378  O   VAL A 273      13.882 -26.681 -26.258  1.00 97.19           O  
ATOM   4379  CG1 VAL A 273      11.358 -26.797 -28.320  1.00 97.19           C  
ATOM   4380 HG11 VAL A 273      10.742 -26.597 -27.443  1.00 97.19           H  
ATOM   4381 HG12 VAL A 273      12.082 -27.578 -28.088  1.00 97.19           H  
ATOM   4382 HG13 VAL A 273      10.720 -27.156 -29.128  1.00 97.19           H  
ATOM   4383  CG2 VAL A 273      10.950 -24.488 -29.051  1.00 97.19           C  
ATOM   4384 HG21 VAL A 273      11.367 -23.576 -29.478  1.00 97.19           H  
ATOM   4385 HG22 VAL A 273      10.415 -24.236 -28.135  1.00 97.19           H  
ATOM   4386 HG23 VAL A 273      10.246 -24.905 -29.771  1.00 97.19           H  
ATOM   4387  N   ASN A 274      15.194 -26.178 -28.011  1.00 97.57           N  
ATOM   4388  H   ASN A 274      15.340 -25.565 -28.799  1.00 97.57           H  
ATOM   4389  CA  ASN A 274      16.266 -27.128 -27.663  1.00 97.57           C  
ATOM   4390  HA  ASN A 274      15.842 -28.122 -27.530  1.00 97.57           H  
ATOM   4391  C   ASN A 274      16.944 -26.758 -26.336  1.00 97.57           C  
ATOM   4392  CB  ASN A 274      17.329 -27.177 -28.784  1.00 97.57           C  
ATOM   4393  HB2 ASN A 274      18.205 -27.702 -28.404  1.00 97.57           H  
ATOM   4394  HB3 ASN A 274      17.641 -26.167 -29.052  1.00 97.57           H  
ATOM   4395  O   ASN A 274      17.141 -27.609 -25.471  1.00 97.57           O  
ATOM   4396  CG  ASN A 274      16.900 -27.906 -30.041  1.00 97.57           C  
ATOM   4397  ND2 ASN A 274      17.722 -27.928 -31.061  1.00 97.57           N  
ATOM   4398 HD21 ASN A 274      17.424 -28.450 -31.872  1.00 97.57           H  
ATOM   4399 HD22 ASN A 274      18.635 -27.502 -31.003  1.00 97.57           H  
ATOM   4400  OD1 ASN A 274      15.839 -28.488 -30.126  1.00 97.57           O  
ATOM   4401  N   ALA A 275      17.277 -25.480 -26.154  1.00 97.85           N  
ATOM   4402  H   ALA A 275      17.080 -24.819 -26.891  1.00 97.85           H  
ATOM   4403  CA  ALA A 275      17.897 -24.988 -24.931  1.00 97.85           C  
ATOM   4404  HA  ALA A 275      18.781 -25.589 -24.719  1.00 97.85           H  
ATOM   4405  C   ALA A 275      16.954 -25.118 -23.726  1.00 97.85           C  
ATOM   4406  CB  ALA A 275      18.339 -23.539 -25.166  1.00 97.85           C  
ATOM   4407  HB1 ALA A 275      19.085 -23.509 -25.959  1.00 97.85           H  
ATOM   4408  HB2 ALA A 275      18.773 -23.133 -24.252  1.00 97.85           H  
ATOM   4409  HB3 ALA A 275      17.484 -22.932 -25.463  1.00 97.85           H  
ATOM   4410  O   ALA A 275      17.407 -25.465 -22.635  1.00 97.85           O  
ATOM   4411  N   VAL A 276      15.648 -24.890 -23.916  1.00 98.04           N  
ATOM   4412  H   VAL A 276      15.343 -24.569 -24.823  1.00 98.04           H  
ATOM   4413  CA  VAL A 276      14.642 -25.136 -22.872  1.00 98.04           C  
ATOM   4414  HA  VAL A 276      14.951 -24.615 -21.966  1.00 98.04           H  
ATOM   4415  C   VAL A 276      14.573 -26.620 -22.511  1.00 98.04           C  
ATOM   4416  CB  VAL A 276      13.256 -24.592 -23.268  1.00 98.04           C  
ATOM   4417  HB  VAL A 276      12.957 -25.002 -24.233  1.00 98.04           H  
ATOM   4418  O   VAL A 276      14.594 -26.939 -21.324  1.00 98.04           O  
ATOM   4419  CG1 VAL A 276      12.194 -24.965 -22.226  1.00 98.04           C  
ATOM   4420 HG11 VAL A 276      11.235 -24.519 -22.490  1.00 98.04           H  
ATOM   4421 HG12 VAL A 276      12.052 -26.045 -22.189  1.00 98.04           H  
ATOM   4422 HG13 VAL A 276      12.495 -24.609 -21.240  1.00 98.04           H  
ATOM   4423  CG2 VAL A 276      13.300 -23.061 -23.364  1.00 98.04           C  
ATOM   4424 HG21 VAL A 276      12.304 -22.665 -23.560  1.00 98.04           H  
ATOM   4425 HG22 VAL A 276      13.670 -22.640 -22.429  1.00 98.04           H  
ATOM   4426 HG23 VAL A 276      13.954 -22.748 -24.177  1.00 98.04           H  
ATOM   4427  N   ALA A 277      14.559 -27.526 -23.496  1.00 98.40           N  
ATOM   4428  H   ALA A 277      14.534 -27.209 -24.454  1.00 98.40           H  
ATOM   4429  CA  ALA A 277      14.542 -28.970 -23.248  1.00 98.40           C  
ATOM   4430  HA  ALA A 277      13.618 -29.220 -22.728  1.00 98.40           H  
ATOM   4431  C   ALA A 277      15.714 -29.404 -22.347  1.00 98.40           C  
ATOM   4432  CB  ALA A 277      14.554 -29.711 -24.593  1.00 98.40           C  
ATOM   4433  HB1 ALA A 277      14.440 -30.782 -24.422  1.00 98.40           H  
ATOM   4434  HB2 ALA A 277      15.497 -29.547 -25.114  1.00 98.40           H  
ATOM   4435  HB3 ALA A 277      13.738 -29.357 -25.223  1.00 98.40           H  
ATOM   4436  O   ALA A 277      15.488 -30.002 -21.292  1.00 98.40           O  
ATOM   4437  N   LEU A 278      16.942 -29.004 -22.699  1.00 98.04           N  
ATOM   4438  H   LEU A 278      17.049 -28.535 -23.586  1.00 98.04           H  
ATOM   4439  CA  LEU A 278      18.147 -29.304 -21.916  1.00 98.04           C  
ATOM   4440  HA  LEU A 278      18.226 -30.384 -21.789  1.00 98.04           H  
ATOM   4441  C   LEU A 278      18.087 -28.695 -20.505  1.00 98.04           C  
ATOM   4442  CB  LEU A 278      19.386 -28.789 -22.673  1.00 98.04           C  
ATOM   4443  HB2 LEU A 278      19.236 -27.734 -22.904  1.00 98.04           H  
ATOM   4444  HB3 LEU A 278      20.251 -28.864 -22.013  1.00 98.04           H  
ATOM   4445  O   LEU A 278      18.363 -29.377 -19.518  1.00 98.04           O  
ATOM   4446  CG  LEU A 278      19.711 -29.544 -23.976  1.00 98.04           C  
ATOM   4447  HG  LEU A 278      18.837 -29.553 -24.626  1.00 98.04           H  
ATOM   4448  CD1 LEU A 278      20.846 -28.820 -24.704  1.00 98.04           C  
ATOM   4449 HD11 LEU A 278      20.540 -27.801 -24.943  1.00 98.04           H  
ATOM   4450 HD12 LEU A 278      21.072 -29.344 -25.633  1.00 98.04           H  
ATOM   4451 HD13 LEU A 278      21.740 -28.800 -24.080  1.00 98.04           H  
ATOM   4452  CD2 LEU A 278      20.153 -30.984 -23.718  1.00 98.04           C  
ATOM   4453 HD21 LEU A 278      19.337 -31.559 -23.281  1.00 98.04           H  
ATOM   4454 HD22 LEU A 278      21.009 -31.010 -23.044  1.00 98.04           H  
ATOM   4455 HD23 LEU A 278      20.424 -31.464 -24.659  1.00 98.04           H  
ATOM   4456  N   LYS A 279      17.662 -27.430 -20.378  1.00 97.52           N  
ATOM   4457  H   LYS A 279      17.425 -26.925 -21.220  1.00 97.52           H  
ATOM   4458  CA  LYS A 279      17.511 -26.751 -19.073  1.00 97.52           C  
ATOM   4459  HA  LYS A 279      18.451 -26.823 -18.527  1.00 97.52           H  
ATOM   4460  C   LYS A 279      16.465 -27.409 -18.169  1.00 97.52           C  
ATOM   4461  CB  LYS A 279      17.160 -25.273 -19.292  1.00 97.52           C  
ATOM   4462  HB2 LYS A 279      16.767 -24.856 -18.366  1.00 97.52           H  
ATOM   4463  HB3 LYS A 279      16.385 -25.194 -20.054  1.00 97.52           H  
ATOM   4464  O   LYS A 279      16.588 -27.331 -16.950  1.00 97.52           O  
ATOM   4465  CG  LYS A 279      18.392 -24.455 -19.698  1.00 97.52           C  
ATOM   4466  HG2 LYS A 279      18.902 -24.937 -20.532  1.00 97.52           H  
ATOM   4467  HG3 LYS A 279      19.079 -24.411 -18.853  1.00 97.52           H  
ATOM   4468  CD  LYS A 279      17.989 -23.035 -20.112  1.00 97.52           C  
ATOM   4469  HD2 LYS A 279      17.435 -22.544 -19.311  1.00 97.52           H  
ATOM   4470  HD3 LYS A 279      17.339 -23.103 -20.984  1.00 97.52           H  
ATOM   4471  CE  LYS A 279      19.222 -22.210 -20.494  1.00 97.52           C  
ATOM   4472  HE2 LYS A 279      19.886 -22.833 -21.093  1.00 97.52           H  
ATOM   4473  HE3 LYS A 279      18.894 -21.382 -21.122  1.00 97.52           H  
ATOM   4474  NZ  LYS A 279      19.930 -21.677 -19.303  1.00 97.52           N  
ATOM   4475  HZ1 LYS A 279      20.179 -22.422 -18.669  1.00 97.52           H  
ATOM   4476  HZ2 LYS A 279      20.768 -21.187 -19.583  1.00 97.52           H  
ATOM   4477  HZ3 LYS A 279      19.332 -21.016 -18.828  1.00 97.52           H  
ATOM   4478  N   CYS A 280      15.468 -28.069 -18.749  1.00 98.08           N  
ATOM   4479  H   CYS A 280      15.388 -28.010 -19.754  1.00 98.08           H  
ATOM   4480  CA  CYS A 280      14.446 -28.828 -18.032  1.00 98.08           C  
ATOM   4481  HA  CYS A 280      14.364 -28.440 -17.017  1.00 98.08           H  
ATOM   4482  C   CYS A 280      14.791 -30.322 -17.872  1.00 98.08           C  
ATOM   4483  CB  CYS A 280      13.099 -28.596 -18.727  1.00 98.08           C  
ATOM   4484  HB2 CYS A 280      13.200 -28.800 -19.793  1.00 98.08           H  
ATOM   4485  HB3 CYS A 280      12.344 -29.261 -18.307  1.00 98.08           H  
ATOM   4486  O   CYS A 280      13.952 -31.079 -17.389  1.00 98.08           O  
ATOM   4487  SG  CYS A 280      12.582 -26.874 -18.478  1.00 98.08           S  
ATOM   4488  HG  CYS A 280      11.670 -27.123 -17.534  1.00 98.08           H  
ATOM   4489  N   GLY A 281      16.000 -30.753 -18.258  1.00 97.76           N  
ATOM   4490  H   GLY A 281      16.630 -30.097 -18.697  1.00 97.76           H  
ATOM   4491  CA  GLY A 281      16.505 -32.114 -18.033  1.00 97.76           C  
ATOM   4492  HA2 GLY A 281      16.221 -32.447 -17.035  1.00 97.76           H  
ATOM   4493  HA3 GLY A 281      17.593 -32.092 -18.086  1.00 97.76           H  
ATOM   4494  C   GLY A 281      16.020 -33.156 -19.034  1.00 97.76           C  
ATOM   4495  O   GLY A 281      15.846 -34.321 -18.672  1.00 97.76           O  
ATOM   4496  N   TYR A 282      15.743 -32.738 -20.267  1.00 97.85           N  
ATOM   4497  H   TYR A 282      15.886 -31.763 -20.490  1.00 97.85           H  
ATOM   4498  CA  TYR A 282      15.417 -33.629 -21.374  1.00 97.85           C  
ATOM   4499  HA  TYR A 282      15.219 -34.633 -20.999  1.00 97.85           H  
ATOM   4500  C   TYR A 282      16.590 -33.708 -22.351  1.00 97.85           C  
ATOM   4501  CB  TYR A 282      14.157 -33.134 -22.093  1.00 97.85           C  
ATOM   4502  HB2 TYR A 282      14.013 -33.738 -22.989  1.00 97.85           H  
ATOM   4503  HB3 TYR A 282      14.313 -32.107 -22.422  1.00 97.85           H  
ATOM   4504  O   TYR A 282      16.954 -32.701 -22.955  1.00 97.85           O  
ATOM   4505  CG  TYR A 282      12.892 -33.195 -21.262  1.00 97.85           C  
ATOM   4506  CD1 TYR A 282      12.074 -34.336 -21.329  1.00 97.85           C  
ATOM   4507  HD1 TYR A 282      12.351 -35.149 -21.983  1.00 97.85           H  
ATOM   4508  CD2 TYR A 282      12.533 -32.119 -20.429  1.00 97.85           C  
ATOM   4509  HD2 TYR A 282      13.170 -31.248 -20.378  1.00 97.85           H  
ATOM   4510  CE1 TYR A 282      10.909 -34.423 -20.548  1.00 97.85           C  
ATOM   4511  HE1 TYR A 282      10.289 -35.306 -20.601  1.00 97.85           H  
ATOM   4512  CE2 TYR A 282      11.370 -32.200 -19.641  1.00 97.85           C  
ATOM   4513  HE2 TYR A 282      11.104 -31.389 -18.979  1.00 97.85           H  
ATOM   4514  OH  TYR A 282       9.473 -33.469 -18.894  1.00 97.85           O  
ATOM   4515  HH  TYR A 282       9.017 -34.304 -19.022  1.00 97.85           H  
ATOM   4516  CZ  TYR A 282      10.567 -33.359 -19.689  1.00 97.85           C  
ATOM   4517  N   ASP A 283      17.110 -34.915 -22.571  1.00 95.91           N  
ATOM   4518  H   ASP A 283      16.907 -35.657 -21.918  1.00 95.91           H  
ATOM   4519  CA  ASP A 283      18.196 -35.157 -23.535  1.00 95.91           C  
ATOM   4520  HA  ASP A 283      18.953 -34.380 -23.425  1.00 95.91           H  
ATOM   4521  C   ASP A 283      17.707 -35.138 -24.994  1.00 95.91           C  
ATOM   4522  CB  ASP A 283      18.854 -36.509 -23.221  1.00 95.91           C  
ATOM   4523  HB2 ASP A 283      19.706 -36.653 -23.885  1.00 95.91           H  
ATOM   4524  HB3 ASP A 283      18.135 -37.305 -23.417  1.00 95.91           H  
ATOM   4525  O   ASP A 283      18.474 -34.909 -25.925  1.00 95.91           O  
ATOM   4526  CG  ASP A 283      19.336 -36.600 -21.772  1.00 95.91           C  
ATOM   4527  OD1 ASP A 283      19.976 -35.632 -21.310  1.00 95.91           O  
ATOM   4528  OD2 ASP A 283      18.979 -37.607 -21.120  1.00 95.91           O  
ATOM   4529  N   SER A 284      16.407 -35.366 -25.205  1.00 97.74           N  
ATOM   4530  H   SER A 284      15.833 -35.500 -24.385  1.00 97.74           H  
ATOM   4531  CA  SER A 284      15.764 -35.345 -26.520  1.00 97.74           C  
ATOM   4532  HA  SER A 284      16.514 -35.166 -27.290  1.00 97.74           H  
ATOM   4533  C   SER A 284      14.732 -34.227 -26.597  1.00 97.74           C  
ATOM   4534  CB  SER A 284      15.132 -36.709 -26.813  1.00 97.74           C  
ATOM   4535  HB2 SER A 284      14.506 -37.008 -25.972  1.00 97.74           H  
ATOM   4536  HB3 SER A 284      15.926 -37.446 -26.930  1.00 97.74           H  
ATOM   4537  O   SER A 284      13.693 -34.282 -25.929  1.00 97.74           O  
ATOM   4538  OG  SER A 284      14.340 -36.670 -27.992  1.00 97.74           O  
ATOM   4539  HG  SER A 284      14.589 -37.434 -28.517  1.00 97.74           H  
ATOM   4540  N   THR A 285      14.965 -33.246 -27.474  1.00 97.76           N  
ATOM   4541  H   THR A 285      15.879 -33.170 -27.898  1.00 97.76           H  
ATOM   4542  CA  THR A 285      13.974 -32.202 -27.773  1.00 97.76           C  
ATOM   4543  HA  THR A 285      13.772 -31.642 -26.860  1.00 97.76           H  
ATOM   4544  C   THR A 285      12.664 -32.810 -28.273  1.00 97.76           C  
ATOM   4545  CB  THR A 285      14.464 -31.216 -28.840  1.00 97.76           C  
ATOM   4546  HB  THR A 285      14.502 -31.718 -29.807  1.00 97.76           H  
ATOM   4547  O   THR A 285      11.592 -32.356 -27.882  1.00 97.76           O  
ATOM   4548  CG2 THR A 285      13.544 -29.995 -28.935  1.00 97.76           C  
ATOM   4549 HG21 THR A 285      12.493 -30.273 -28.865  1.00 97.76           H  
ATOM   4550 HG22 THR A 285      13.770 -29.294 -28.132  1.00 97.76           H  
ATOM   4551 HG23 THR A 285      13.671 -29.512 -29.904  1.00 97.76           H  
ATOM   4552  OG1 THR A 285      15.742 -30.732 -28.523  1.00 97.76           O  
ATOM   4553  HG1 THR A 285      15.894 -30.002 -29.127  1.00 97.76           H  
ATOM   4554  N   SER A 286      12.715 -33.860 -29.098  1.00 97.76           N  
ATOM   4555  H   SER A 286      13.613 -34.198 -29.413  1.00 97.76           H  
ATOM   4556  CA  SER A 286      11.508 -34.518 -29.615  1.00 97.76           C  
ATOM   4557  HA  SER A 286      10.903 -33.781 -30.144  1.00 97.76           H  
ATOM   4558  C   SER A 286      10.657 -35.098 -28.485  1.00 97.76           C  
ATOM   4559  CB  SER A 286      11.885 -35.623 -30.607  1.00 97.76           C  
ATOM   4560  HB2 SER A 286      12.469 -36.392 -30.102  1.00 97.76           H  
ATOM   4561  HB3 SER A 286      10.978 -36.071 -31.012  1.00 97.76           H  
ATOM   4562  O   SER A 286       9.443 -34.885 -28.450  1.00 97.76           O  
ATOM   4563  OG  SER A 286      12.646 -35.065 -31.659  1.00 97.76           O  
ATOM   4564  HG  SER A 286      12.839 -35.743 -32.311  1.00 97.76           H  
ATOM   4565  N   TYR A 287      11.293 -35.763 -27.514  1.00 97.85           N  
ATOM   4566  H   TYR A 287      12.296 -35.869 -27.568  1.00 97.85           H  
ATOM   4567  CA  TYR A 287      10.598 -36.280 -26.336  1.00 97.85           C  
ATOM   4568  HA  TYR A 287       9.734 -36.852 -26.674  1.00 97.85           H  
ATOM   4569  C   TYR A 287      10.072 -35.153 -25.435  1.00 97.85           C  
ATOM   4570  CB  TYR A 287      11.526 -37.222 -25.563  1.00 97.85           C  
ATOM   4571  HB2 TYR A 287      12.399 -36.659 -25.235  1.00 97.85           H  
ATOM   4572  HB3 TYR A 287      11.865 -38.015 -26.229  1.00 97.85           H  
ATOM   4573  O   TYR A 287       8.939 -35.230 -24.955  1.00 97.85           O  
ATOM   4574  CG  TYR A 287      10.861 -37.858 -24.359  1.00 97.85           C  
ATOM   4575  CD1 TYR A 287      11.401 -37.669 -23.072  1.00 97.85           C  
ATOM   4576  HD1 TYR A 287      12.321 -37.117 -22.953  1.00 97.85           H  
ATOM   4577  CD2 TYR A 287       9.692 -38.628 -24.524  1.00 97.85           C  
ATOM   4578  HD2 TYR A 287       9.278 -38.791 -25.509  1.00 97.85           H  
ATOM   4579  CE1 TYR A 287      10.766 -38.229 -21.947  1.00 97.85           C  
ATOM   4580  HE1 TYR A 287      11.189 -38.091 -20.963  1.00 97.85           H  
ATOM   4581  CE2 TYR A 287       9.059 -39.195 -23.404  1.00 97.85           C  
ATOM   4582  HE2 TYR A 287       8.166 -39.791 -23.524  1.00 97.85           H  
ATOM   4583  OH  TYR A 287       8.972 -39.546 -21.038  1.00 97.85           O  
ATOM   4584  HH  TYR A 287       9.463 -39.390 -20.228  1.00 97.85           H  
ATOM   4585  CZ  TYR A 287       9.591 -38.995 -22.114  1.00 97.85           C  
ATOM   4586  N   PHE A 288      10.839 -34.070 -25.262  1.00 98.39           N  
ATOM   4587  H   PHE A 288      11.773 -34.071 -25.648  1.00 98.39           H  
ATOM   4588  CA  PHE A 288      10.375 -32.867 -24.567  1.00 98.39           C  
ATOM   4589  HA  PHE A 288      10.107 -33.133 -23.544  1.00 98.39           H  
ATOM   4590  C   PHE A 288       9.120 -32.274 -25.223  1.00 98.39           C  
ATOM   4591  CB  PHE A 288      11.496 -31.822 -24.507  1.00 98.39           C  
ATOM   4592  HB2 PHE A 288      12.243 -32.143 -23.781  1.00 98.39           H  
ATOM   4593  HB3 PHE A 288      11.992 -31.762 -25.476  1.00 98.39           H  
ATOM   4594  O   PHE A 288       8.126 -32.054 -24.534  1.00 98.39           O  
ATOM   4595  CG  PHE A 288      11.004 -30.439 -24.131  1.00 98.39           C  
ATOM   4596  CD1 PHE A 288      10.977 -29.410 -25.092  1.00 98.39           C  
ATOM   4597  HD1 PHE A 288      11.359 -29.585 -26.087  1.00 98.39           H  
ATOM   4598  CD2 PHE A 288      10.503 -30.202 -22.839  1.00 98.39           C  
ATOM   4599  HD2 PHE A 288      10.512 -30.993 -22.103  1.00 98.39           H  
ATOM   4600  CE1 PHE A 288      10.460 -28.149 -24.753  1.00 98.39           C  
ATOM   4601  HE1 PHE A 288      10.458 -27.346 -25.475  1.00 98.39           H  
ATOM   4602  CE2 PHE A 288       9.972 -28.945 -22.509  1.00 98.39           C  
ATOM   4603  HE2 PHE A 288       9.579 -28.774 -21.517  1.00 98.39           H  
ATOM   4604  CZ  PHE A 288       9.949 -27.918 -23.468  1.00 98.39           C  
ATOM   4605  HZ  PHE A 288       9.543 -26.947 -23.224  1.00 98.39           H  
ATOM   4606  N   ILE A 289       9.120 -32.069 -26.545  1.00 98.17           N  
ATOM   4607  H   ILE A 289       9.971 -32.272 -27.050  1.00 98.17           H  
ATOM   4608  CA  ILE A 289       7.972 -31.535 -27.294  1.00 98.17           C  
ATOM   4609  HA  ILE A 289       7.713 -30.559 -26.885  1.00 98.17           H  
ATOM   4610  C   ILE A 289       6.747 -32.439 -27.111  1.00 98.17           C  
ATOM   4611  CB  ILE A 289       8.331 -31.363 -28.792  1.00 98.17           C  
ATOM   4612  HB  ILE A 289       8.787 -32.289 -29.144  1.00 98.17           H  
ATOM   4613  O   ILE A 289       5.643 -31.936 -26.887  1.00 98.17           O  
ATOM   4614  CG1 ILE A 289       9.339 -30.207 -28.987  1.00 98.17           C  
ATOM   4615 HG12 ILE A 289       8.826 -29.254 -28.865  1.00 98.17           H  
ATOM   4616 HG13 ILE A 289      10.115 -30.260 -28.223  1.00 98.17           H  
ATOM   4617  CG2 ILE A 289       7.073 -31.092 -29.646  1.00 98.17           C  
ATOM   4618 HG21 ILE A 289       6.536 -30.225 -29.263  1.00 98.17           H  
ATOM   4619 HG22 ILE A 289       7.347 -30.914 -30.686  1.00 98.17           H  
ATOM   4620 HG23 ILE A 289       6.413 -31.960 -29.639  1.00 98.17           H  
ATOM   4621  CD1 ILE A 289      10.030 -30.218 -30.358  1.00 98.17           C  
ATOM   4622 HD11 ILE A 289       9.311 -30.048 -31.160  1.00 98.17           H  
ATOM   4623 HD12 ILE A 289      10.772 -29.420 -30.392  1.00 98.17           H  
ATOM   4624 HD13 ILE A 289      10.531 -31.173 -30.513  1.00 98.17           H  
ATOM   4625  N   GLN A 290       6.928 -33.764 -27.165  1.00 98.07           N  
ATOM   4626  H   GLN A 290       7.850 -34.116 -27.379  1.00 98.07           H  
ATOM   4627  CA  GLN A 290       5.852 -34.725 -26.926  1.00 98.07           C  
ATOM   4628  HA  GLN A 290       5.040 -34.508 -27.620  1.00 98.07           H  
ATOM   4629  C   GLN A 290       5.293 -34.610 -25.499  1.00 98.07           C  
ATOM   4630  CB  GLN A 290       6.364 -36.145 -27.206  1.00 98.07           C  
ATOM   4631  HB2 GLN A 290       7.120 -36.404 -26.464  1.00 98.07           H  
ATOM   4632  HB3 GLN A 290       6.828 -36.171 -28.192  1.00 98.07           H  
ATOM   4633  O   GLN A 290       4.073 -34.541 -25.331  1.00 98.07           O  
ATOM   4634  CG  GLN A 290       5.235 -37.190 -27.169  1.00 98.07           C  
ATOM   4635  HG2 GLN A 290       4.526 -36.975 -27.968  1.00 98.07           H  
ATOM   4636  HG3 GLN A 290       4.708 -37.140 -26.216  1.00 98.07           H  
ATOM   4637  CD  GLN A 290       5.751 -38.617 -27.334  1.00 98.07           C  
ATOM   4638  NE2 GLN A 290       4.893 -39.570 -27.627  1.00 98.07           N  
ATOM   4639 HE21 GLN A 290       3.922 -39.375 -27.822  1.00 98.07           H  
ATOM   4640 HE22 GLN A 290       5.305 -40.484 -27.754  1.00 98.07           H  
ATOM   4641  OE1 GLN A 290       6.921 -38.914 -27.182  1.00 98.07           O  
ATOM   4642  N   CYS A 291       6.161 -34.552 -24.482  1.00 97.49           N  
ATOM   4643  H   CYS A 291       7.148 -34.625 -24.687  1.00 97.49           H  
ATOM   4644  CA  CYS A 291       5.760 -34.380 -23.084  1.00 97.49           C  
ATOM   4645  HA  CYS A 291       5.070 -35.179 -22.812  1.00 97.49           H  
ATOM   4646  C   CYS A 291       5.020 -33.054 -22.874  1.00 97.49           C  
ATOM   4647  CB  CYS A 291       6.986 -34.459 -22.165  1.00 97.49           C  
ATOM   4648  HB2 CYS A 291       7.763 -33.775 -22.507  1.00 97.49           H  
ATOM   4649  HB3 CYS A 291       6.692 -34.171 -21.155  1.00 97.49           H  
ATOM   4650  O   CYS A 291       3.924 -33.053 -22.318  1.00 97.49           O  
ATOM   4651  SG  CYS A 291       7.633 -36.150 -22.119  1.00 97.49           S  
ATOM   4652  HG  CYS A 291       8.216 -36.144 -23.321  1.00 97.49           H  
ATOM   4653  N   PHE A 292       5.566 -31.951 -23.390  1.00 97.48           N  
ATOM   4654  H   PHE A 292       6.472 -32.028 -23.830  1.00 97.48           H  
ATOM   4655  CA  PHE A 292       4.978 -30.617 -23.292  1.00 97.48           C  
ATOM   4656  HA  PHE A 292       4.858 -30.361 -22.240  1.00 97.48           H  
ATOM   4657  C   PHE A 292       3.590 -30.572 -23.938  1.00 97.48           C  
ATOM   4658  CB  PHE A 292       5.941 -29.605 -23.929  1.00 97.48           C  
ATOM   4659  HB2 PHE A 292       5.984 -29.767 -25.006  1.00 97.48           H  
ATOM   4660  HB3 PHE A 292       6.943 -29.779 -23.535  1.00 97.48           H  
ATOM   4661  O   PHE A 292       2.624 -30.151 -23.302  1.00 97.48           O  
ATOM   4662  CG  PHE A 292       5.573 -28.162 -23.656  1.00 97.48           C  
ATOM   4663  CD1 PHE A 292       4.573 -27.527 -24.415  1.00 97.48           C  
ATOM   4664  HD1 PHE A 292       4.067 -28.067 -25.201  1.00 97.48           H  
ATOM   4665  CD2 PHE A 292       6.228 -27.451 -22.634  1.00 97.48           C  
ATOM   4666  HD2 PHE A 292       6.990 -27.932 -22.038  1.00 97.48           H  
ATOM   4667  CE1 PHE A 292       4.222 -26.192 -24.152  1.00 97.48           C  
ATOM   4668  HE1 PHE A 292       3.450 -25.708 -24.732  1.00 97.48           H  
ATOM   4669  CE2 PHE A 292       5.877 -26.116 -22.369  1.00 97.48           C  
ATOM   4670  HE2 PHE A 292       6.362 -25.575 -21.570  1.00 97.48           H  
ATOM   4671  CZ  PHE A 292       4.874 -25.486 -23.127  1.00 97.48           C  
ATOM   4672  HZ  PHE A 292       4.600 -24.463 -22.912  1.00 97.48           H  
ATOM   4673  N   LYS A 293       3.449 -31.106 -25.162  1.00 96.80           N  
ATOM   4674  H   LYS A 293       4.281 -31.438 -25.630  1.00 96.80           H  
ATOM   4675  CA  LYS A 293       2.154 -31.209 -25.853  1.00 96.80           C  
ATOM   4676  HA  LYS A 293       1.705 -30.216 -25.886  1.00 96.80           H  
ATOM   4677  C   LYS A 293       1.165 -32.076 -25.084  1.00 96.80           C  
ATOM   4678  CB  LYS A 293       2.365 -31.711 -27.291  1.00 96.80           C  
ATOM   4679  HB2 LYS A 293       3.100 -31.073 -27.781  1.00 96.80           H  
ATOM   4680  HB3 LYS A 293       2.756 -32.728 -27.262  1.00 96.80           H  
ATOM   4681  O   LYS A 293      -0.005 -31.714 -24.969  1.00 96.80           O  
ATOM   4682  CG  LYS A 293       1.062 -31.680 -28.110  1.00 96.80           C  
ATOM   4683  HG2 LYS A 293       0.296 -32.274 -27.611  1.00 96.80           H  
ATOM   4684  HG3 LYS A 293       0.714 -30.650 -28.183  1.00 96.80           H  
ATOM   4685  CD  LYS A 293       1.265 -32.250 -29.521  1.00 96.80           C  
ATOM   4686  HD2 LYS A 293       1.586 -33.289 -29.443  1.00 96.80           H  
ATOM   4687  HD3 LYS A 293       2.040 -31.680 -30.033  1.00 96.80           H  
ATOM   4688  CE  LYS A 293      -0.049 -32.172 -30.314  1.00 96.80           C  
ATOM   4689  HE2 LYS A 293      -0.810 -32.747 -29.786  1.00 96.80           H  
ATOM   4690  HE3 LYS A 293      -0.379 -31.134 -30.334  1.00 96.80           H  
ATOM   4691  NZ  LYS A 293       0.101 -32.680 -31.704  1.00 96.80           N  
ATOM   4692  HZ1 LYS A 293      -0.774 -32.612 -32.203  1.00 96.80           H  
ATOM   4693  HZ2 LYS A 293       0.786 -32.140 -32.213  1.00 96.80           H  
ATOM   4694  HZ3 LYS A 293       0.389 -33.648 -31.710  1.00 96.80           H  
ATOM   4695  N   LYS A 294       1.609 -33.212 -24.537  1.00 96.81           N  
ATOM   4696  H   LYS A 294       2.579 -33.458 -24.674  1.00 96.81           H  
ATOM   4697  CA  LYS A 294       0.757 -34.083 -23.717  1.00 96.81           C  
ATOM   4698  HA  LYS A 294      -0.139 -34.319 -24.292  1.00 96.81           H  
ATOM   4699  C   LYS A 294       0.289 -33.369 -22.446  1.00 96.81           C  
ATOM   4700  CB  LYS A 294       1.501 -35.393 -23.408  1.00 96.81           C  
ATOM   4701  HB2 LYS A 294       1.827 -35.841 -24.347  1.00 96.81           H  
ATOM   4702  HB3 LYS A 294       2.384 -35.177 -22.807  1.00 96.81           H  
ATOM   4703  O   LYS A 294      -0.868 -33.559 -22.068  1.00 96.81           O  
ATOM   4704  CG  LYS A 294       0.614 -36.404 -22.661  1.00 96.81           C  
ATOM   4705  HG2 LYS A 294       0.319 -35.987 -21.698  1.00 96.81           H  
ATOM   4706  HG3 LYS A 294      -0.282 -36.599 -23.250  1.00 96.81           H  
ATOM   4707  CD  LYS A 294       1.352 -37.726 -22.411  1.00 96.81           C  
ATOM   4708  HD2 LYS A 294       1.634 -38.167 -23.367  1.00 96.81           H  
ATOM   4709  HD3 LYS A 294       2.255 -37.525 -21.834  1.00 96.81           H  
ATOM   4710  CE  LYS A 294       0.453 -38.700 -21.634  1.00 96.81           C  
ATOM   4711  HE2 LYS A 294      -0.450 -38.885 -22.218  1.00 96.81           H  
ATOM   4712  HE3 LYS A 294       0.153 -38.224 -20.700  1.00 96.81           H  
ATOM   4713  NZ  LYS A 294       1.139 -39.986 -21.342  1.00 96.81           N  
ATOM   4714  HZ1 LYS A 294       1.966 -39.833 -20.783  1.00 96.81           H  
ATOM   4715  HZ2 LYS A 294       1.413 -40.458 -22.192  1.00 96.81           H  
ATOM   4716  HZ3 LYS A 294       0.532 -40.605 -20.824  1.00 96.81           H  
ATOM   4717  N   TYR A 295       1.148 -32.562 -21.826  1.00 95.94           N  
ATOM   4718  H   TYR A 295       2.088 -32.496 -22.190  1.00 95.94           H  
ATOM   4719  CA  TYR A 295       0.872 -31.861 -20.574  1.00 95.94           C  
ATOM   4720  HA  TYR A 295       0.328 -32.539 -19.917  1.00 95.94           H  
ATOM   4721  C   TYR A 295      -0.027 -30.631 -20.781  1.00 95.94           C  
ATOM   4722  CB  TYR A 295       2.201 -31.533 -19.876  1.00 95.94           C  
ATOM   4723  HB2 TYR A 295       2.862 -32.396 -19.947  1.00 95.94           H  
ATOM   4724  HB3 TYR A 295       2.697 -30.705 -20.383  1.00 95.94           H  
ATOM   4725  O   TYR A 295      -1.169 -30.644 -20.323  1.00 95.94           O  
ATOM   4726  CG  TYR A 295       2.039 -31.206 -18.407  1.00 95.94           C  
ATOM   4727  CD1 TYR A 295       1.870 -29.872 -17.990  1.00 95.94           C  
ATOM   4728  HD1 TYR A 295       1.853 -29.068 -18.710  1.00 95.94           H  
ATOM   4729  CD2 TYR A 295       2.057 -32.245 -17.456  1.00 95.94           C  
ATOM   4730  HD2 TYR A 295       2.189 -33.270 -17.770  1.00 95.94           H  
ATOM   4731  CE1 TYR A 295       1.717 -29.576 -16.623  1.00 95.94           C  
ATOM   4732  HE1 TYR A 295       1.569 -28.554 -16.307  1.00 95.94           H  
ATOM   4733  CE2 TYR A 295       1.908 -31.951 -16.088  1.00 95.94           C  
ATOM   4734  HE2 TYR A 295       1.924 -32.734 -15.344  1.00 95.94           H  
ATOM   4735  OH  TYR A 295       1.587 -30.344 -14.349  1.00 95.94           O  
ATOM   4736  HH  TYR A 295       1.518 -29.400 -14.183  1.00 95.94           H  
ATOM   4737  CZ  TYR A 295       1.735 -30.616 -15.669  1.00 95.94           C  
ATOM   4738  N   PHE A 296       0.430 -29.634 -21.552  1.00 93.89           N  
ATOM   4739  H   PHE A 296       1.361 -29.720 -21.934  1.00 93.89           H  
ATOM   4740  CA  PHE A 296      -0.251 -28.342 -21.746  1.00 93.89           C  
ATOM   4741  HA  PHE A 296      -0.783 -28.110 -20.823  1.00 93.89           H  
ATOM   4742  C   PHE A 296      -1.296 -28.316 -22.870  1.00 93.89           C  
ATOM   4743  CB  PHE A 296       0.791 -27.238 -21.979  1.00 93.89           C  
ATOM   4744  HB2 PHE A 296       1.413 -27.504 -22.833  1.00 93.89           H  
ATOM   4745  HB3 PHE A 296       0.274 -26.312 -22.230  1.00 93.89           H  
ATOM   4746  O   PHE A 296      -1.992 -27.318 -23.058  1.00 93.89           O  
ATOM   4747  CG  PHE A 296       1.661 -26.944 -20.778  1.00 93.89           C  
ATOM   4748  CD1 PHE A 296       1.097 -26.363 -19.628  1.00 93.89           C  
ATOM   4749  HD1 PHE A 296       0.045 -26.119 -19.596  1.00 93.89           H  
ATOM   4750  CD2 PHE A 296       3.037 -27.225 -20.811  1.00 93.89           C  
ATOM   4751  HD2 PHE A 296       3.479 -27.663 -21.693  1.00 93.89           H  
ATOM   4752  CE1 PHE A 296       1.899 -26.081 -18.512  1.00 93.89           C  
ATOM   4753  HE1 PHE A 296       1.464 -25.641 -17.628  1.00 93.89           H  
ATOM   4754  CE2 PHE A 296       3.845 -26.914 -19.705  1.00 93.89           C  
ATOM   4755  HE2 PHE A 296       4.907 -27.105 -19.743  1.00 93.89           H  
ATOM   4756  CZ  PHE A 296       3.275 -26.350 -18.550  1.00 93.89           C  
ATOM   4757  HZ  PHE A 296       3.890 -26.109 -17.696  1.00 93.89           H  
ATOM   4758  N   LYS A 297      -1.402 -29.402 -23.649  1.00 93.71           N  
ATOM   4759  H   LYS A 297      -0.765 -30.161 -23.453  1.00 93.71           H  
ATOM   4760  CA  LYS A 297      -2.286 -29.528 -24.827  1.00 93.71           C  
ATOM   4761  HA  LYS A 297      -2.098 -30.509 -25.265  1.00 93.71           H  
ATOM   4762  C   LYS A 297      -1.964 -28.558 -25.973  1.00 93.71           C  
ATOM   4763  CB  LYS A 297      -3.774 -29.504 -24.418  1.00 93.71           C  
ATOM   4764  HB2 LYS A 297      -4.063 -28.478 -24.186  1.00 93.71           H  
ATOM   4765  HB3 LYS A 297      -4.374 -29.824 -25.270  1.00 93.71           H  
ATOM   4766  O   LYS A 297      -2.767 -28.401 -26.885  1.00 93.71           O  
ATOM   4767  CG  LYS A 297      -4.131 -30.388 -23.211  1.00 93.71           C  
ATOM   4768  HG2 LYS A 297      -5.209 -30.345 -23.063  1.00 93.71           H  
ATOM   4769  HG3 LYS A 297      -3.656 -29.987 -22.315  1.00 93.71           H  
ATOM   4770  CD  LYS A 297      -3.713 -31.852 -23.383  1.00 93.71           C  
ATOM   4771  HD2 LYS A 297      -4.200 -32.276 -24.261  1.00 93.71           H  
ATOM   4772  HD3 LYS A 297      -2.631 -31.914 -23.499  1.00 93.71           H  
ATOM   4773  CE  LYS A 297      -4.123 -32.617 -22.124  1.00 93.71           C  
ATOM   4774  HE2 LYS A 297      -5.211 -32.617 -22.046  1.00 93.71           H  
ATOM   4775  HE3 LYS A 297      -3.726 -32.084 -21.260  1.00 93.71           H  
ATOM   4776  NZ  LYS A 297      -3.598 -33.999 -22.137  1.00 93.71           N  
ATOM   4777  HZ1 LYS A 297      -3.911 -34.500 -22.956  1.00 93.71           H  
ATOM   4778  HZ2 LYS A 297      -3.887 -34.488 -21.302  1.00 93.71           H  
ATOM   4779  HZ3 LYS A 297      -2.589 -33.952 -22.130  1.00 93.71           H  
ATOM   4780  N   THR A 298      -0.763 -27.983 -25.974  1.00 90.59           N  
ATOM   4781  H   THR A 298      -0.159 -28.164 -25.185  1.00 90.59           H  
ATOM   4782  CA  THR A 298      -0.215 -27.127 -27.037  1.00 90.59           C  
ATOM   4783  HA  THR A 298      -0.721 -27.357 -27.975  1.00 90.59           H  
ATOM   4784  C   THR A 298       1.278 -27.409 -27.222  1.00 90.59           C  
ATOM   4785  CB  THR A 298      -0.485 -25.647 -26.730  1.00 90.59           C  
ATOM   4786  HB  THR A 298      -1.548 -25.519 -26.527  1.00 90.59           H  
ATOM   4787  O   THR A 298       1.910 -27.968 -26.330  1.00 90.59           O  
ATOM   4788  CG2 THR A 298       0.315 -25.093 -25.551  1.00 90.59           C  
ATOM   4789 HG21 THR A 298       0.009 -24.064 -25.361  1.00 90.59           H  
ATOM   4790 HG22 THR A 298       1.382 -25.110 -25.771  1.00 90.59           H  
ATOM   4791 HG23 THR A 298       0.114 -25.681 -24.656  1.00 90.59           H  
ATOM   4792  OG1 THR A 298      -0.155 -24.892 -27.866  1.00 90.59           O  
ATOM   4793  HG1 THR A 298      -0.413 -23.987 -27.674  1.00 90.59           H  
ATOM   4794  N   THR A 299       1.864 -27.088 -28.377  1.00 93.83           N  
ATOM   4795  H   THR A 299       1.358 -26.472 -28.998  1.00 93.83           H  
ATOM   4796  CA  THR A 299       3.306 -27.321 -28.609  1.00 93.83           C  
ATOM   4797  HA  THR A 299       3.585 -28.236 -28.086  1.00 93.83           H  
ATOM   4798  C   THR A 299       4.157 -26.180 -28.037  1.00 93.83           C  
ATOM   4799  CB  THR A 299       3.649 -27.538 -30.091  1.00 93.83           C  
ATOM   4800  HB  THR A 299       4.660 -27.943 -30.130  1.00 93.83           H  
ATOM   4801  O   THR A 299       3.646 -25.064 -27.943  1.00 93.83           O  
ATOM   4802  CG2 THR A 299       2.733 -28.541 -30.789  1.00 93.83           C  
ATOM   4803 HG21 THR A 299       3.114 -28.730 -31.793  1.00 93.83           H  
ATOM   4804 HG22 THR A 299       1.721 -28.144 -30.861  1.00 93.83           H  
ATOM   4805 HG23 THR A 299       2.727 -29.473 -30.225  1.00 93.83           H  
ATOM   4806  OG1 THR A 299       3.664 -26.336 -30.823  1.00 93.83           O  
ATOM   4807  HG1 THR A 299       2.782 -25.970 -30.919  1.00 93.83           H  
ATOM   4808  N   PRO A 300       5.455 -26.393 -27.721  1.00 94.26           N  
ATOM   4809  CA  PRO A 300       6.342 -25.306 -27.296  1.00 94.26           C  
ATOM   4810  HA  PRO A 300       6.001 -24.930 -26.332  1.00 94.26           H  
ATOM   4811  C   PRO A 300       6.396 -24.142 -28.294  1.00 94.26           C  
ATOM   4812  CB  PRO A 300       7.726 -25.942 -27.131  1.00 94.26           C  
ATOM   4813  HB2 PRO A 300       8.274 -25.917 -28.073  1.00 94.26           H  
ATOM   4814  HB3 PRO A 300       8.305 -25.456 -26.345  1.00 94.26           H  
ATOM   4815  O   PRO A 300       6.347 -22.987 -27.894  1.00 94.26           O  
ATOM   4816  CG  PRO A 300       7.399 -27.388 -26.782  1.00 94.26           C  
ATOM   4817  HG2 PRO A 300       7.151 -27.453 -25.722  1.00 94.26           H  
ATOM   4818  HG3 PRO A 300       8.225 -28.061 -27.016  1.00 94.26           H  
ATOM   4819  CD  PRO A 300       6.160 -27.668 -27.634  1.00 94.26           C  
ATOM   4820  HD2 PRO A 300       5.552 -28.440 -27.162  1.00 94.26           H  
ATOM   4821  HD3 PRO A 300       6.467 -27.979 -28.632  1.00 94.26           H  
ATOM   4822  N   SER A 301       6.450 -24.430 -29.598  1.00 90.57           N  
ATOM   4823  H   SER A 301       6.516 -25.394 -29.891  1.00 90.57           H  
ATOM   4824  CA  SER A 301       6.495 -23.396 -30.641  1.00 90.57           C  
ATOM   4825  HA  SER A 301       7.314 -22.708 -30.433  1.00 90.57           H  
ATOM   4826  C   SER A 301       5.211 -22.582 -30.708  1.00 90.57           C  
ATOM   4827  CB  SER A 301       6.720 -24.036 -32.010  1.00 90.57           C  
ATOM   4828  HB2 SER A 301       6.786 -23.261 -32.773  1.00 90.57           H  
ATOM   4829  HB3 SER A 301       5.882 -24.694 -32.245  1.00 90.57           H  
ATOM   4830  O   SER A 301       5.267 -21.374 -30.913  1.00 90.57           O  
ATOM   4831  OG  SER A 301       7.911 -24.794 -31.999  1.00 90.57           O  
ATOM   4832  HG  SER A 301       8.655 -24.200 -32.126  1.00 90.57           H  
ATOM   4833  N   THR A 302       4.060 -23.235 -30.533  1.00 85.85           N  
ATOM   4834  H   THR A 302       4.072 -24.233 -30.378  1.00 85.85           H  
ATOM   4835  CA  THR A 302       2.787 -22.526 -30.424  1.00 85.85           C  
ATOM   4836  HA  THR A 302       2.686 -21.853 -31.276  1.00 85.85           H  
ATOM   4837  C   THR A 302       2.809 -21.659 -29.167  1.00 85.85           C  
ATOM   4838  CB  THR A 302       1.588 -23.485 -30.418  1.00 85.85           C  
ATOM   4839  HB  THR A 302       1.514 -23.949 -29.434  1.00 85.85           H  
ATOM   4840  O   THR A 302       2.632 -20.460 -29.286  1.00 85.85           O  
ATOM   4841  CG2 THR A 302       0.303 -22.752 -30.765  1.00 85.85           C  
ATOM   4842 HG21 THR A 302       0.211 -22.606 -31.842  1.00 85.85           H  
ATOM   4843 HG22 THR A 302       0.332 -21.763 -30.310  1.00 85.85           H  
ATOM   4844 HG23 THR A 302      -0.556 -23.313 -30.397  1.00 85.85           H  
ATOM   4845  OG1 THR A 302       1.707 -24.494 -31.399  1.00 85.85           O  
ATOM   4846  HG1 THR A 302       1.324 -24.128 -32.200  1.00 85.85           H  
ATOM   4847  N   PHE A 303       3.159 -22.223 -28.007  1.00 86.81           N  
ATOM   4848  H   PHE A 303       3.354 -23.213 -27.990  1.00 86.81           H  
ATOM   4849  CA  PHE A 303       3.249 -21.498 -26.735  1.00 86.81           C  
ATOM   4850  HA  PHE A 303       2.253 -21.156 -26.456  1.00 86.81           H  
ATOM   4851  C   PHE A 303       4.145 -20.246 -26.799  1.00 86.81           C  
ATOM   4852  CB  PHE A 303       3.742 -22.481 -25.662  1.00 86.81           C  
ATOM   4853  HB2 PHE A 303       4.758 -22.799 -25.898  1.00 86.81           H  
ATOM   4854  HB3 PHE A 303       3.110 -23.369 -25.687  1.00 86.81           H  
ATOM   4855  O   PHE A 303       3.761 -19.209 -26.278  1.00 86.81           O  
ATOM   4856  CG  PHE A 303       3.740 -21.929 -24.253  1.00 86.81           C  
ATOM   4857  CD1 PHE A 303       4.775 -21.078 -23.821  1.00 86.81           C  
ATOM   4858  HD1 PHE A 303       5.566 -20.793 -24.498  1.00 86.81           H  
ATOM   4859  CD2 PHE A 303       2.708 -22.276 -23.363  1.00 86.81           C  
ATOM   4860  HD2 PHE A 303       1.917 -22.938 -23.680  1.00 86.81           H  
ATOM   4861  CE1 PHE A 303       4.760 -20.550 -22.520  1.00 86.81           C  
ATOM   4862  HE1 PHE A 303       5.536 -19.866 -22.208  1.00 86.81           H  
ATOM   4863  CE2 PHE A 303       2.713 -21.771 -22.051  1.00 86.81           C  
ATOM   4864  HE2 PHE A 303       1.935 -22.058 -21.359  1.00 86.81           H  
ATOM   4865  CZ  PHE A 303       3.725 -20.891 -21.636  1.00 86.81           C  
ATOM   4866  HZ  PHE A 303       3.712 -20.478 -20.638  1.00 86.81           H  
ATOM   4867  N   ILE A 304       5.314 -20.310 -27.454  1.00 85.83           N  
ATOM   4868  H   ILE A 304       5.605 -21.205 -27.821  1.00 85.83           H  
ATOM   4869  CA  ILE A 304       6.228 -19.157 -27.586  1.00 85.83           C  
ATOM   4870  HA  ILE A 304       6.486 -18.793 -26.592  1.00 85.83           H  
ATOM   4871  C   ILE A 304       5.567 -17.992 -28.322  1.00 85.83           C  
ATOM   4872  CB  ILE A 304       7.532 -19.553 -28.320  1.00 85.83           C  
ATOM   4873  HB  ILE A 304       7.261 -20.109 -29.218  1.00 85.83           H  
ATOM   4874  O   ILE A 304       5.665 -16.861 -27.856  1.00 85.83           O  
ATOM   4875  CG1 ILE A 304       8.422 -20.442 -27.427  1.00 85.83           C  
ATOM   4876 HG12 ILE A 304       8.900 -19.829 -26.663  1.00 85.83           H  
ATOM   4877 HG13 ILE A 304       7.810 -21.183 -26.914  1.00 85.83           H  
ATOM   4878  CG2 ILE A 304       8.357 -18.317 -28.747  1.00 85.83           C  
ATOM   4879 HG21 ILE A 304       7.803 -17.680 -29.437  1.00 85.83           H  
ATOM   4880 HG22 ILE A 304       8.630 -17.739 -27.865  1.00 85.83           H  
ATOM   4881 HG23 ILE A 304       9.270 -18.604 -29.268  1.00 85.83           H  
ATOM   4882  CD1 ILE A 304       9.503 -21.182 -28.234  1.00 85.83           C  
ATOM   4883 HD11 ILE A 304       9.031 -21.875 -28.931  1.00 85.83           H  
ATOM   4884 HD12 ILE A 304      10.133 -20.487 -28.789  1.00 85.83           H  
ATOM   4885 HD13 ILE A 304      10.160 -21.739 -27.567  1.00 85.83           H  
ATOM   4886  N   LYS A 305       4.920 -18.255 -29.467  1.00 74.80           N  
ATOM   4887  H   LYS A 305       4.830 -19.217 -29.763  1.00 74.80           H  
ATOM   4888  CA  LYS A 305       4.248 -17.200 -30.249  1.00 74.80           C  
ATOM   4889  HA  LYS A 305       4.963 -16.442 -30.569  1.00 74.80           H  
ATOM   4890  C   LYS A 305       3.228 -16.464 -29.395  1.00 74.80           C  
ATOM   4891  CB  LYS A 305       3.538 -17.794 -31.469  1.00 74.80           C  
ATOM   4892  HB2 LYS A 305       2.874 -18.599 -31.154  1.00 74.80           H  
ATOM   4893  HB3 LYS A 305       2.931 -17.012 -31.926  1.00 74.80           H  
ATOM   4894  O   LYS A 305       3.074 -15.266 -29.493  1.00 74.80           O  
ATOM   4895  CG  LYS A 305       4.530 -18.311 -32.513  1.00 74.80           C  
ATOM   4896  HG2 LYS A 305       5.157 -19.092 -32.084  1.00 74.80           H  
ATOM   4897  HG3 LYS A 305       5.166 -17.488 -32.840  1.00 74.80           H  
ATOM   4898  CD  LYS A 305       3.763 -18.867 -33.713  1.00 74.80           C  
ATOM   4899  HD2 LYS A 305       3.123 -19.687 -33.386  1.00 74.80           H  
ATOM   4900  HD3 LYS A 305       3.142 -18.071 -34.124  1.00 74.80           H  
ATOM   4901  CE  LYS A 305       4.748 -19.357 -34.774  1.00 74.80           C  
ATOM   4902  HE2 LYS A 305       5.460 -18.554 -34.967  1.00 74.80           H  
ATOM   4903  HE3 LYS A 305       5.298 -20.210 -34.378  1.00 74.80           H  
ATOM   4904  NZ  LYS A 305       4.035 -19.710 -36.024  1.00 74.80           N  
ATOM   4905  HZ1 LYS A 305       3.353 -20.436 -35.858  1.00 74.80           H  
ATOM   4906  HZ2 LYS A 305       3.540 -18.895 -36.359  1.00 74.80           H  
ATOM   4907  HZ3 LYS A 305       4.683 -19.998 -36.743  1.00 74.80           H  
ATOM   4908  N   MET A 306       2.590 -17.203 -28.508  1.00 67.77           N  
ATOM   4909  H   MET A 306       2.815 -18.186 -28.456  1.00 67.77           H  
ATOM   4910  CA  MET A 306       1.526 -16.705 -27.662  1.00 67.77           C  
ATOM   4911  HA  MET A 306       0.860 -16.067 -28.243  1.00 67.77           H  
ATOM   4912  C   MET A 306       2.029 -15.886 -26.472  1.00 67.77           C  
ATOM   4913  CB  MET A 306       0.756 -17.921 -27.160  1.00 67.77           C  
ATOM   4914  HB2 MET A 306       1.387 -18.511 -26.495  1.00 67.77           H  
ATOM   4915  HB3 MET A 306      -0.068 -17.520 -26.568  1.00 67.77           H  
ATOM   4916  O   MET A 306       1.239 -15.204 -25.842  1.00 67.77           O  
ATOM   4917  CG  MET A 306       0.247 -18.826 -28.305  1.00 67.77           C  
ATOM   4918  HG2 MET A 306      -0.532 -18.318 -28.873  1.00 67.77           H  
ATOM   4919  HG3 MET A 306       1.016 -18.915 -29.072  1.00 67.77           H  
ATOM   4920  SD  MET A 306      -0.244 -20.527 -27.866  1.00 67.77           S  
ATOM   4921  CE  MET A 306      -1.629 -20.795 -29.010  1.00 67.77           C  
ATOM   4922  HE1 MET A 306      -1.870 -21.857 -29.055  1.00 67.77           H  
ATOM   4923  HE2 MET A 306      -1.376 -20.423 -30.003  1.00 67.77           H  
ATOM   4924  HE3 MET A 306      -2.515 -20.263 -28.665  1.00 67.77           H  
ATOM   4925  N   ALA A 307       3.306 -16.004 -26.110  1.00 65.17           N  
ATOM   4926  H   ALA A 307       3.919 -16.579 -26.669  1.00 65.17           H  
ATOM   4927  CA  ALA A 307       3.866 -15.353 -24.931  1.00 65.17           C  
ATOM   4928  HA  ALA A 307       3.064 -15.028 -24.268  1.00 65.17           H  
ATOM   4929  C   ALA A 307       4.702 -14.101 -25.243  1.00 65.17           C  
ATOM   4930  CB  ALA A 307       4.702 -16.394 -24.193  1.00 65.17           C  
ATOM   4931  HB1 ALA A 307       5.482 -16.779 -24.850  1.00 65.17           H  
ATOM   4932  HB2 ALA A 307       4.069 -17.211 -23.845  1.00 65.17           H  
ATOM   4933  HB3 ALA A 307       5.168 -15.889 -23.347  1.00 65.17           H  
ATOM   4934  O   ALA A 307       4.974 -13.339 -24.325  1.00 65.17           O  
ATOM   4935  N   ASN A 308       5.138 -13.926 -26.496  1.00 63.15           N  
ATOM   4936  H   ASN A 308       4.803 -14.560 -27.207  1.00 63.15           H  
ATOM   4937  CA  ASN A 308       6.061 -12.864 -26.921  1.00 63.15           C  
ATOM   4938  HA  ASN A 308       6.267 -12.211 -26.072  1.00 63.15           H
[truncated: 404,686 more chars]
