# Supplementary material for: HilE represses the activity of the Salmonella virulence regulator HilD via a mechanism distinct from that of intestinal long-chain fatty acids
Source: J Biol Chem. 2023 Oct 27;299(12):105387. doi: 10.1016/j.jbc.2023.105387 (PMC10696396; doi:10.1016/j.jbc.2023.105387)
Supplement: Dataset S2 [file mmc3.zip › S5 Dataset/ranked_17.pdb]

ATOM      1  N   MET A   1       8.667  38.454 -14.062  1.00 44.35           N  
ATOM      2  H   MET A   1       7.815  38.953 -14.272  1.00 44.35           H  
ATOM      3  H2  MET A   1       9.396  39.134 -13.900  1.00 44.35           H  
ATOM      4  H3  MET A   1       8.913  37.860 -14.841  1.00 44.35           H  
ATOM      5  CA  MET A   1       8.478  37.655 -12.842  1.00 44.35           C  
ATOM      6  HA  MET A   1       7.653  36.952 -12.960  1.00 44.35           H  
ATOM      7  C   MET A   1       8.128  38.617 -11.734  1.00 44.35           C  
ATOM      8  CB  MET A   1       9.753  36.880 -12.466  1.00 44.35           C  
ATOM      9  HB2 MET A   1      10.634  37.464 -12.731  1.00 44.35           H  
ATOM     10  HB3 MET A   1       9.768  36.718 -11.388  1.00 44.35           H  
ATOM     11  O   MET A   1       8.989  39.390 -11.332  1.00 44.35           O  
ATOM     12  CG  MET A   1       9.829  35.503 -13.124  1.00 44.35           C  
ATOM     13  HG2 MET A   1       9.700  35.599 -14.202  1.00 44.35           H  
ATOM     14  HG3 MET A   1       9.025  34.882 -12.729  1.00 44.35           H  
ATOM     15  SD  MET A   1      11.410  34.683 -12.800  1.00 44.35           S  
ATOM     16  CE  MET A   1      11.010  32.986 -13.310  1.00 44.35           C  
ATOM     17  HE1 MET A   1      11.883  32.346 -13.175  1.00 44.35           H  
ATOM     18  HE2 MET A   1      10.197  32.593 -12.701  1.00 44.35           H  
ATOM     19  HE3 MET A   1      10.715  32.968 -14.360  1.00 44.35           H  
ATOM     20  N   GLU A   2       6.886  38.604 -11.264  1.00 48.56           N  
ATOM     21  H   GLU A   2       6.207  37.948 -11.622  1.00 48.56           H  
ATOM     22  CA  GLU A   2       6.602  39.163  -9.944  1.00 48.56           C  
ATOM     23  HA  GLU A   2       7.262  40.009  -9.751  1.00 48.56           H  
ATOM     24  C   GLU A   2       6.912  38.098  -8.895  1.00 48.56           C  
ATOM     25  CB  GLU A   2       5.166  39.674  -9.826  1.00 48.56           C  
ATOM     26  HB2 GLU A   2       4.939  39.731  -8.761  1.00 48.56           H  
ATOM     27  HB3 GLU A   2       4.472  38.979 -10.298  1.00 48.56           H  
ATOM     28  O   GLU A   2       6.537  36.934  -9.055  1.00 48.56           O  
ATOM     29  CG  GLU A   2       5.035  41.077 -10.445  1.00 48.56           C  
ATOM     30  HG2 GLU A   2       5.104  40.988 -11.529  1.00 48.56           H  
ATOM     31  HG3 GLU A   2       5.868  41.692 -10.104  1.00 48.56           H  
ATOM     32  CD  GLU A   2       3.732  41.786 -10.058  1.00 48.56           C  
ATOM     33  OE1 GLU A   2       3.389  42.781 -10.730  1.00 48.56           O  
ATOM     34  OE2 GLU A   2       3.107  41.349  -9.070  1.00 48.56           O  
ATOM     35  N   ASN A   3       7.655  38.496  -7.863  1.00 57.11           N  
ATOM     36  H   ASN A   3       7.895  39.474  -7.785  1.00 57.11           H  
ATOM     37  CA  ASN A   3       8.121  37.606  -6.811  1.00 57.11           C  
ATOM     38  HA  ASN A   3       7.782  36.594  -7.033  1.00 57.11           H  
ATOM     39  C   ASN A   3       7.488  38.043  -5.492  1.00 57.11           C  
ATOM     40  CB  ASN A   3       9.662  37.597  -6.802  1.00 57.11           C  
ATOM     41  HB2 ASN A   3      10.020  37.818  -7.808  1.00 57.11           H  
ATOM     42  HB3 ASN A   3      10.054  38.360  -6.130  1.00 57.11           H  
ATOM     43  O   ASN A   3       7.883  39.055  -4.908  1.00 57.11           O  
ATOM     44  CG  ASN A   3      10.236  36.245  -6.418  1.00 57.11           C  
ATOM     45  ND2 ASN A   3      11.471  36.002  -6.781  1.00 57.11           N  
ATOM     46 HD21 ASN A   3      11.682  35.018  -6.866  1.00 57.11           H  
ATOM     47 HD22 ASN A   3      11.970  36.667  -7.355  1.00 57.11           H  
ATOM     48  OD1 ASN A   3       9.592  35.394  -5.825  1.00 57.11           O  
ATOM     49  N   VAL A   4       6.472  37.313  -5.034  1.00 60.78           N  
ATOM     50  H   VAL A   4       6.202  36.488  -5.551  1.00 60.78           H  
ATOM     51  CA  VAL A   4       5.769  37.667  -3.797  1.00 60.78           C  
ATOM     52  HA  VAL A   4       5.945  38.724  -3.597  1.00 60.78           H  
ATOM     53  C   VAL A   4       6.359  36.866  -2.648  1.00 60.78           C  
ATOM     54  CB  VAL A   4       4.245  37.507  -3.899  1.00 60.78           C  
ATOM     55  HB  VAL A   4       3.974  36.452  -3.858  1.00 60.78           H  
ATOM     56  O   VAL A   4       6.314  35.638  -2.648  1.00 60.78           O  
ATOM     57  CG1 VAL A   4       3.601  38.243  -2.721  1.00 60.78           C  
ATOM     58 HG11 VAL A   4       3.963  37.843  -1.774  1.00 60.78           H  
ATOM     59 HG12 VAL A   4       3.839  39.305  -2.770  1.00 60.78           H  
ATOM     60 HG13 VAL A   4       2.518  38.133  -2.784  1.00 60.78           H  
ATOM     61  CG2 VAL A   4       3.666  38.126  -5.177  1.00 60.78           C  
ATOM     62 HG21 VAL A   4       4.021  37.582  -6.052  1.00 60.78           H  
ATOM     63 HG22 VAL A   4       2.578  38.062  -5.166  1.00 60.78           H  
ATOM     64 HG23 VAL A   4       3.964  39.170  -5.267  1.00 60.78           H  
ATOM     65  N   THR A   5       6.922  37.556  -1.656  1.00 65.18           N  
ATOM     66  H   THR A   5       6.911  38.565  -1.706  1.00 65.18           H  
ATOM     67  CA  THR A   5       7.490  36.915  -0.463  1.00 65.18           C  
ATOM     68  HA  THR A   5       7.565  35.843  -0.643  1.00 65.18           H  
ATOM     69  C   THR A   5       6.591  37.138   0.746  1.00 65.18           C  
ATOM     70  CB  THR A   5       8.917  37.394  -0.180  1.00 65.18           C  
ATOM     71  HB  THR A   5       8.914  38.464   0.029  1.00 65.18           H  
ATOM     72  O   THR A   5       6.324  38.277   1.124  1.00 65.18           O  
ATOM     73  CG2 THR A   5       9.560  36.641   0.987  1.00 65.18           C  
ATOM     74 HG21 THR A   5      10.594  36.969   1.095  1.00 65.18           H  
ATOM     75 HG22 THR A   5       9.028  36.857   1.914  1.00 65.18           H  
ATOM     76 HG23 THR A   5       9.533  35.569   0.792  1.00 65.18           H  
ATOM     77  OG1 THR A   5       9.746  37.137  -1.288  1.00 65.18           O  
ATOM     78  HG1 THR A   5       9.316  37.475  -2.076  1.00 65.18           H  
ATOM     79  N   PHE A   6       6.178  36.056   1.403  1.00 65.82           N  
ATOM     80  H   PHE A   6       6.425  35.152   1.026  1.00 65.82           H  
ATOM     81  CA  PHE A   6       5.444  36.101   2.666  1.00 65.82           C  
ATOM     82  HA  PHE A   6       5.263  37.140   2.944  1.00 65.82           H  
ATOM     83  C   PHE A   6       6.256  35.454   3.783  1.00 65.82           C  
ATOM     84  CB  PHE A   6       4.082  35.417   2.520  1.00 65.82           C  
ATOM     85  HB2 PHE A   6       3.564  35.452   3.479  1.00 65.82           H  
ATOM     86  HB3 PHE A   6       4.244  34.367   2.278  1.00 65.82           H  
ATOM     87  O   PHE A   6       6.934  34.453   3.570  1.00 65.82           O  
ATOM     88  CG  PHE A   6       3.185  36.028   1.465  1.00 65.82           C  
ATOM     89  CD1 PHE A   6       2.386  37.143   1.782  1.00 65.82           C  
ATOM     90  HD1 PHE A   6       2.434  37.581   2.768  1.00 65.82           H  
ATOM     91  CD2 PHE A   6       3.155  35.487   0.166  1.00 65.82           C  
ATOM     92  HD2 PHE A   6       3.783  34.648  -0.094  1.00 65.82           H  
ATOM     93  CE1 PHE A   6       1.545  37.706   0.807  1.00 65.82           C  
ATOM     94  HE1 PHE A   6       0.947  38.576   1.036  1.00 65.82           H  
ATOM     95  CE2 PHE A   6       2.302  36.042  -0.802  1.00 65.82           C  
ATOM     96  HE2 PHE A   6       2.274  35.628  -1.799  1.00 65.82           H  
ATOM     97  CZ  PHE A   6       1.496  37.149  -0.481  1.00 65.82           C  
ATOM     98  HZ  PHE A   6       0.853  37.580  -1.234  1.00 65.82           H  
ATOM     99  N   VAL A   7       6.154  35.987   4.999  1.00 64.43           N  
ATOM    100  H   VAL A   7       5.586  36.813   5.124  1.00 64.43           H  
ATOM    101  CA  VAL A   7       6.698  35.340   6.198  1.00 64.43           C  
ATOM    102  HA  VAL A   7       7.408  34.566   5.904  1.00 64.43           H  
ATOM    103  C   VAL A   7       5.551  34.657   6.935  1.00 64.43           C  
ATOM    104  CB  VAL A   7       7.472  36.331   7.087  1.00 64.43           C  
ATOM    105  HB  VAL A   7       6.793  37.103   7.447  1.00 64.43           H  
ATOM    106  O   VAL A   7       4.526  35.278   7.239  1.00 64.43           O  
ATOM    107  CG1 VAL A   7       8.099  35.614   8.289  1.00 64.43           C  
ATOM    108 HG11 VAL A   7       7.320  35.207   8.933  1.00 64.43           H  
ATOM    109 HG12 VAL A   7       8.748  34.807   7.949  1.00 64.43           H  
ATOM    110 HG13 VAL A   7       8.682  36.323   8.878  1.00 64.43           H  
ATOM    111  CG2 VAL A   7       8.608  37.002   6.299  1.00 64.43           C  
ATOM    112 HG21 VAL A   7       9.166  37.670   6.956  1.00 64.43           H  
ATOM    113 HG22 VAL A   7       8.205  37.595   5.478  1.00 64.43           H  
ATOM    114 HG23 VAL A   7       9.286  36.247   5.900  1.00 64.43           H  
ATOM    115  N   SER A   8       5.693  33.361   7.207  1.00 64.40           N  
ATOM    116  H   SER A   8       6.540  32.889   6.920  1.00 64.40           H  
ATOM    117  CA  SER A   8       4.742  32.642   8.050  1.00 64.40           C  
ATOM    118  HA  SER A   8       3.730  32.870   7.717  1.00 64.40           H  
ATOM    119  C   SER A   8       4.896  33.112   9.499  1.00 64.40           C  
ATOM    120  CB  SER A   8       4.931  31.134   7.903  1.00 64.40           C  
ATOM    121  HB2 SER A   8       4.595  30.820   6.915  1.00 64.40           H  
ATOM    122  HB3 SER A   8       5.990  30.898   8.002  1.00 64.40           H  
ATOM    123  O   SER A   8       5.800  32.705  10.217  1.00 64.40           O  
ATOM    124  OG  SER A   8       4.192  30.454   8.900  1.00 64.40           O  
ATOM    125  HG  SER A   8       4.842  30.140   9.533  1.00 64.40           H  
ATOM    126  N   ASN A   9       3.989  33.981   9.946  1.00 53.75           N  
ATOM    127  H   ASN A   9       3.427  34.431   9.236  1.00 53.75           H  
ATOM    128  CA  ASN A   9       4.037  34.574  11.290  1.00 53.75           C  
ATOM    129  HA  ASN A   9       5.079  34.773  11.539  1.00 53.75           H  
ATOM    130  C   ASN A   9       3.504  33.658  12.410  1.00 53.75           C  
ATOM    131  CB  ASN A   9       3.277  35.916  11.274  1.00 53.75           C  
ATOM    132  HB2 ASN A   9       2.263  35.756  10.909  1.00 53.75           H  
ATOM    133  HB3 ASN A   9       3.226  36.308  12.290  1.00 53.75           H  
ATOM    134  O   ASN A   9       3.315  34.124  13.531  1.00 53.75           O  
ATOM    135  CG  ASN A   9       3.953  36.984  10.437  1.00 53.75           C  
ATOM    136  ND2 ASN A   9       3.278  38.077  10.171  1.00 53.75           N  
ATOM    137 HD21 ASN A   9       2.413  38.294  10.644  1.00 53.75           H  
ATOM    138 HD22 ASN A   9       3.812  38.754   9.644  1.00 53.75           H  
ATOM    139  OD1 ASN A   9       5.084  36.879  10.017  1.00 53.75           O  
ATOM    140  N   SER A  10       3.151  32.403  12.125  1.00 58.40           N  
ATOM    141  H   SER A  10       3.380  32.031  11.214  1.00 58.40           H  
ATOM    142  CA  SER A  10       2.550  31.509  13.122  1.00 58.40           C  
ATOM    143  HA  SER A  10       2.735  31.903  14.121  1.00 58.40           H  
ATOM    144  C   SER A  10       3.174  30.119  13.076  1.00 58.40           C  
ATOM    145  CB  SER A  10       1.026  31.441  12.948  1.00 58.40           C  
ATOM    146  HB2 SER A  10       0.609  30.768  13.698  1.00 58.40           H  
ATOM    147  HB3 SER A  10       0.599  32.433  13.095  1.00 58.40           H  
ATOM    148  O   SER A  10       2.782  29.299  12.246  1.00 58.40           O  
ATOM    149  OG  SER A  10       0.689  30.970  11.660  1.00 58.40           O  
ATOM    150  HG  SER A  10       1.263  30.221  11.483  1.00 58.40           H  
ATOM    151  N   HIS A  11       4.045  29.824  14.045  1.00 59.67           N  
ATOM    152  H   HIS A  11       4.379  30.574  14.633  1.00 59.67           H  
ATOM    153  CA  HIS A  11       4.615  28.489  14.308  1.00 59.67           C  
ATOM    154  HA  HIS A  11       5.036  28.103  13.380  1.00 59.67           H  
ATOM    155  C   HIS A  11       3.588  27.451  14.802  1.00 59.67           C  
ATOM    156  CB  HIS A  11       5.753  28.625  15.332  1.00 59.67           C  
ATOM    157  HB2 HIS A  11       5.364  29.045  16.260  1.00 59.67           H  
ATOM    158  HB3 HIS A  11       6.153  27.637  15.558  1.00 59.67           H  
ATOM    159  O   HIS A  11       3.931  26.357  15.237  1.00 59.67           O  
ATOM    160  CG  HIS A  11       6.896  29.469  14.842  1.00 59.67           C  
ATOM    161  CD2 HIS A  11       7.253  30.712  15.290  1.00 59.67           C  
ATOM    162  HD2 HIS A  11       6.770  31.273  16.077  1.00 59.67           H  
ATOM    163  ND1 HIS A  11       7.797  29.111  13.866  1.00 59.67           N  
ATOM    164  HD1 HIS A  11       7.867  28.209  13.417  1.00 59.67           H  
ATOM    165  CE1 HIS A  11       8.670  30.121  13.719  1.00 59.67           C  
ATOM    166  HE1 HIS A  11       9.512  30.123  13.044  1.00 59.67           H  
ATOM    167  NE2 HIS A  11       8.365  31.126  14.554  1.00 59.67           N  
ATOM    168  N   GLN A  12       2.303  27.794  14.803  1.00 62.16           N  
ATOM    169  H   GLN A  12       2.058  28.708  14.451  1.00 62.16           H  
ATOM    170  CA  GLN A  12       1.239  26.920  15.288  1.00 62.16           C  
ATOM    171  HA  GLN A  12       1.637  25.947  15.577  1.00 62.16           H  
ATOM    172  C   GLN A  12       0.159  26.625  14.261  1.00 62.16           C  
ATOM    173  CB  GLN A  12       0.596  27.558  16.507  1.00 62.16           C  
ATOM    174  HB2 GLN A  12      -0.321  27.011  16.724  1.00 62.16           H  
ATOM    175  HB3 GLN A  12       0.326  28.590  16.284  1.00 62.16           H  
ATOM    176  O   GLN A  12      -0.734  25.834  14.559  1.00 62.16           O  
ATOM    177  CG  GLN A  12       1.467  27.504  17.763  1.00 62.16           C  
ATOM    178  HG2 GLN A  12       2.275  28.234  17.709  1.00 62.16           H  
ATOM    179  HG3 GLN A  12       1.889  26.506  17.881  1.00 62.16           H  
ATOM    180  CD  GLN A  12       0.577  27.810  18.949  1.00 62.16           C  
ATOM    181  NE2 GLN A  12       0.874  27.330  20.123  1.00 62.16           N  
ATOM    182 HE21 GLN A  12       1.786  26.965  20.356  1.00 62.16           H  
ATOM    183 HE22 GLN A  12       0.238  27.578  20.868  1.00 62.16           H  
ATOM    184  OE1 GLN A  12      -0.457  28.439  18.821  1.00 62.16           O  
ATOM    185  N   ARG A  13       0.205  27.258  13.084  1.00 64.33           N  
ATOM    186  H   ARG A  13       1.051  27.746  12.824  1.00 64.33           H  
ATOM    187  CA  ARG A  13      -0.763  26.923  12.045  1.00 64.33           C  
ATOM    188  HA  ARG A  13      -1.720  26.750  12.537  1.00 64.33           H  
ATOM    189  C   ARG A  13      -0.363  25.619  11.360  1.00 64.33           C  
ATOM    190  CB  ARG A  13      -0.954  28.047  11.027  1.00 64.33           C  
ATOM    191  HB2 ARG A  13      -0.000  28.512  10.777  1.00 64.33           H  
ATOM    192  HB3 ARG A  13      -1.378  27.614  10.121  1.00 64.33           H  
ATOM    193  O   ARG A  13       0.827  25.475  11.071  1.00 64.33           O  
ATOM    194  CG  ARG A  13      -1.941  29.079  11.581  1.00 64.33           C  
ATOM    195  HG2 ARG A  13      -2.777  28.540  12.025  1.00 64.33           H  
ATOM    196  HG3 ARG A  13      -1.468  29.678  12.360  1.00 64.33           H  
ATOM    197  CD  ARG A  13      -2.522  29.952  10.467  1.00 64.33           C  
ATOM    198  HD2 ARG A  13      -3.573  29.689  10.346  1.00 64.33           H  
ATOM    199  HD3 ARG A  13      -2.031  29.698   9.528  1.00 64.33           H  
ATOM    200  NE  ARG A  13      -2.422  31.390  10.765  1.00 64.33           N  
ATOM    201  HE  ARG A  13      -2.810  31.707  11.642  1.00 64.33           H  
ATOM    202  NH1 ARG A  13      -1.270  31.962   8.864  1.00 64.33           N  
ATOM    203 HH11 ARG A  13      -0.489  32.484   8.492  1.00 64.33           H  
ATOM    204 HH12 ARG A  13      -1.296  30.990   8.588  1.00 64.33           H  
ATOM    205  NH2 ARG A  13      -1.499  33.456  10.458  1.00 64.33           N  
ATOM    206 HH21 ARG A  13      -0.817  34.030   9.982  1.00 64.33           H  
ATOM    207 HH22 ARG A  13      -2.018  33.741  11.277  1.00 64.33           H  
ATOM    208  CZ  ARG A  13      -1.748  32.255  10.037  1.00 64.33           C  
ATOM    209  N   PRO A  14      -1.335  24.738  11.061  1.00 63.95           N  
ATOM    210  CA  PRO A  14      -1.112  23.584  10.203  1.00 63.95           C  
ATOM    211  HA  PRO A  14      -0.504  22.857  10.741  1.00 63.95           H  
ATOM    212  C   PRO A  14      -0.403  23.986   8.906  1.00 63.95           C  
ATOM    213  CB  PRO A  14      -2.496  22.977   9.955  1.00 63.95           C  
ATOM    214  HB2 PRO A  14      -2.455  21.890   9.875  1.00 63.95           H  
ATOM    215  HB3 PRO A  14      -2.945  23.408   9.060  1.00 63.95           H  
ATOM    216  O   PRO A  14      -0.695  25.039   8.319  1.00 63.95           O  
ATOM    217  CG  PRO A  14      -3.298  23.403  11.180  1.00 63.95           C  
ATOM    218  HG2 PRO A  14      -4.367  23.441  10.973  1.00 63.95           H  
ATOM    219  HG3 PRO A  14      -3.086  22.730  12.011  1.00 63.95           H  
ATOM    220  CD  PRO A  14      -2.732  24.785  11.481  1.00 63.95           C  
ATOM    221  HD2 PRO A  14      -2.831  24.987  12.547  1.00 63.95           H  
ATOM    222  HD3 PRO A  14      -3.268  25.533  10.898  1.00 63.95           H  
ATOM    223  N   ALA A  15       0.538  23.157   8.461  1.00 60.70           N  
ATOM    224  H   ALA A  15       0.567  22.232   8.866  1.00 60.70           H  
ATOM    225  CA  ALA A  15       1.276  23.379   7.225  1.00 60.70           C  
ATOM    226  HA  ALA A  15       1.818  24.322   7.299  1.00 60.70           H  
ATOM    227  C   ALA A  15       0.320  23.461   6.029  1.00 60.70           C  
ATOM    228  CB  ALA A  15       2.286  22.243   7.045  1.00 60.70           C  
ATOM    229  HB1 ALA A  15       2.927  22.184   7.925  1.00 60.70           H  
ATOM    230  HB2 ALA A  15       2.899  22.426   6.163  1.00 60.70           H  
ATOM    231  HB3 ALA A  15       1.767  21.292   6.929  1.00 60.70           H  
ATOM    232  O   ALA A  15       0.466  24.349   5.194  1.00 60.70           O  
ATOM    233  N   ALA A  16      -0.701  22.607   5.997  1.00 60.08           N  
ATOM    234  H   ALA A  16      -0.750  21.921   6.736  1.00 60.08           H  
ATOM    235  CA  ALA A  16      -1.751  22.564   4.995  1.00 60.08           C  
ATOM    236  HA  ALA A  16      -1.290  22.415   4.019  1.00 60.08           H  
ATOM    237  C   ALA A  16      -2.550  23.858   4.934  1.00 60.08           C  
ATOM    238  CB  ALA A  16      -2.682  21.384   5.279  1.00 60.08           C  
ATOM    239  HB1 ALA A  16      -3.524  21.403   4.587  1.00 60.08           H  
ATOM    240  HB2 ALA A  16      -2.134  20.454   5.123  1.00 60.08           H  
ATOM    241  HB3 ALA A  16      -3.056  21.427   6.302  1.00 60.08           H  
ATOM    242  O   ALA A  16      -2.840  24.314   3.837  1.00 60.08           O  
ATOM    243  N   ASP A  17      -2.868  24.500   6.059  1.00 62.83           N  
ATOM    244  H   ASP A  17      -2.589  24.103   6.945  1.00 62.83           H  
ATOM    245  CA  ASP A  17      -3.582  25.780   6.023  1.00 62.83           C  
ATOM    246  HA  ASP A  17      -4.435  25.694   5.350  1.00 62.83           H  
ATOM    247  C   ASP A  17      -2.693  26.895   5.462  1.00 62.83           C  
ATOM    248  CB  ASP A  17      -4.096  26.153   7.418  1.00 62.83           C  
ATOM    249  HB2 ASP A  17      -3.301  26.013   8.150  1.00 62.83           H  
ATOM    250  HB3 ASP A  17      -4.360  27.210   7.417  1.00 62.83           H  
ATOM    251  O   ASP A  17      -3.158  27.747   4.702  1.00 62.83           O  
ATOM    252  CG  ASP A  17      -5.343  25.373   7.849  1.00 62.83           C  
ATOM    253  OD1 ASP A  17      -6.065  24.818   6.981  1.00 62.83           O  
ATOM    254  OD2 ASP A  17      -5.634  25.427   9.059  1.00 62.83           O  
ATOM    255  N   ASN A  18      -1.399  26.881   5.786  1.00 62.33           N  
ATOM    256  H   ASN A  18      -1.066  26.140   6.387  1.00 62.33           H  
ATOM    257  CA  ASN A  18      -0.450  27.837   5.224  1.00 62.33           C  
ATOM    258  HA  ASN A  18      -0.880  28.837   5.288  1.00 62.33           H  
ATOM    259  C   ASN A  18      -0.180  27.573   3.732  1.00 62.33           C  
ATOM    260  CB  ASN A  18       0.837  27.812   6.051  1.00 62.33           C  
ATOM    261  HB2 ASN A  18       1.177  26.778   6.117  1.00 62.33           H  
ATOM    262  HB3 ASN A  18       1.600  28.395   5.535  1.00 62.33           H  
ATOM    263  O   ASN A  18      -0.157  28.525   2.951  1.00 62.33           O  
ATOM    264  CG  ASN A  18       0.700  28.385   7.453  1.00 62.33           C  
ATOM    265  ND2 ASN A  18       1.420  27.814   8.391  1.00 62.33           N  
ATOM    266 HD21 ASN A  18       1.328  28.126   9.347  1.00 62.33           H  
ATOM    267 HD22 ASN A  18       1.902  26.948   8.194  1.00 62.33           H  
ATOM    268  OD1 ASN A  18      -0.004  29.363   7.716  1.00 62.33           O  
ATOM    269  N   LEU A  19      -0.028  26.313   3.312  1.00 61.26           N  
ATOM    270  H   LEU A  19      -0.026  25.570   3.996  1.00 61.26           H  
ATOM    271  CA  LEU A  19       0.157  25.954   1.904  1.00 61.26           C  
ATOM    272  HA  LEU A  19       0.918  26.615   1.490  1.00 61.26           H  
ATOM    273  C   LEU A  19      -1.130  26.151   1.086  1.00 61.26           C  
ATOM    274  CB  LEU A  19       0.674  24.518   1.724  1.00 61.26           C  
ATOM    275  HB2 LEU A  19       0.566  23.927   2.633  1.00 61.26           H  
ATOM    276  HB3 LEU A  19       0.045  24.084   0.947  1.00 61.26           H  
ATOM    277  O   LEU A  19      -1.061  26.617  -0.045  1.00 61.26           O  
ATOM    278  CG  LEU A  19       2.085  24.382   1.141  1.00 61.26           C  
ATOM    279  HG  LEU A  19       2.209  25.084   0.317  1.00 61.26           H  
ATOM    280  CD1 LEU A  19       3.131  24.659   2.205  1.00 61.26           C  
ATOM    281 HD11 LEU A  19       2.988  25.663   2.603  1.00 61.26           H  
ATOM    282 HD12 LEU A  19       4.127  24.585   1.770  1.00 61.26           H  
ATOM    283 HD13 LEU A  19       3.034  23.932   3.012  1.00 61.26           H  
ATOM    284  CD2 LEU A  19       2.329  22.967   0.615  1.00 61.26           C  
ATOM    285 HD21 LEU A  19       1.640  22.727  -0.195  1.00 61.26           H  
ATOM    286 HD22 LEU A  19       3.341  22.895   0.218  1.00 61.26           H  
ATOM    287 HD23 LEU A  19       2.215  22.241   1.420  1.00 61.26           H  
ATOM    288  N   GLN A  20      -2.312  25.860   1.634  1.00 61.34           N  
ATOM    289  H   GLN A  20      -2.340  25.407   2.537  1.00 61.34           H  
ATOM    290  CA  GLN A  20      -3.581  26.187   0.974  1.00 61.34           C  
ATOM    291  HA  GLN A  20      -3.588  25.755  -0.027  1.00 61.34           H  
ATOM    292  C   GLN A  20      -3.730  27.693   0.808  1.00 61.34           C  
ATOM    293  CB  GLN A  20      -4.801  25.679   1.753  1.00 61.34           C  
ATOM    294  HB2 GLN A  20      -5.653  26.277   1.431  1.00 61.34           H  
ATOM    295  HB3 GLN A  20      -4.678  25.837   2.824  1.00 61.34           H  
ATOM    296  O   GLN A  20      -4.177  28.160  -0.237  1.00 61.34           O  
ATOM    297  CG  GLN A  20      -5.140  24.213   1.454  1.00 61.34           C  
ATOM    298  HG2 GLN A  20      -4.504  23.548   2.038  1.00 61.34           H  
ATOM    299  HG3 GLN A  20      -4.959  24.013   0.398  1.00 61.34           H  
ATOM    300  CD  GLN A  20      -6.606  23.896   1.739  1.00 61.34           C  
ATOM    301  NE2 GLN A  20      -7.101  22.789   1.233  1.00 61.34           N  
ATOM    302 HE21 GLN A  20      -6.527  22.187   0.661  1.00 61.34           H  
ATOM    303 HE22 GLN A  20      -8.093  22.638   1.350  1.00 61.34           H  
ATOM    304  OE1 GLN A  20      -7.339  24.628   2.398  1.00 61.34           O  
ATOM    305  N   LYS A  21      -3.310  28.473   1.808  1.00 59.18           N  
ATOM    306  H   LYS A  21      -3.018  28.039   2.672  1.00 59.18           H  
ATOM    307  CA  LYS A  21      -3.278  29.926   1.685  1.00 59.18           C  
ATOM    308  HA  LYS A  21      -4.270  30.258   1.378  1.00 59.18           H  
ATOM    309  C   LYS A  21      -2.311  30.381   0.592  1.00 59.18           C  
ATOM    310  CB  LYS A  21      -2.955  30.520   3.051  1.00 59.18           C  
ATOM    311  HB2 LYS A  21      -3.619  30.076   3.792  1.00 59.18           H  
ATOM    312  HB3 LYS A  21      -1.921  30.308   3.322  1.00 59.18           H  
ATOM    313  O   LYS A  21      -2.641  31.304  -0.137  1.00 59.18           O  
ATOM    314  CG  LYS A  21      -3.193  32.022   3.034  1.00 59.18           C  
ATOM    315  HG2 LYS A  21      -4.219  32.228   2.732  1.00 59.18           H  
ATOM    316  HG3 LYS A  21      -2.505  32.500   2.337  1.00 59.18           H  
ATOM    317  CD  LYS A  21      -2.951  32.565   4.433  1.00 59.18           C  
ATOM    318  HD2 LYS A  21      -3.646  32.100   5.133  1.00 59.18           H  
ATOM    319  HD3 LYS A  21      -1.924  32.355   4.732  1.00 59.18           H  
ATOM    320  CE  LYS A  21      -3.193  34.061   4.362  1.00 59.18           C  
ATOM    321  HE2 LYS A  21      -4.218  34.241   4.038  1.00 59.18           H  
ATOM    322  HE3 LYS A  21      -2.524  34.483   3.612  1.00 59.18           H  
ATOM    323  NZ  LYS A  21      -2.947  34.664   5.677  1.00 59.18           N  
ATOM    324  HZ1 LYS A  21      -2.036  34.387   6.014  1.00 59.18           H  
ATOM    325  HZ2 LYS A  21      -3.002  35.669   5.589  1.00 59.18           H  
ATOM    326  HZ3 LYS A  21      -3.665  34.362   6.320  1.00 59.18           H  
ATOM    327  N   LEU A  22      -1.167  29.716   0.443  1.00 60.11           N  
ATOM    328  H   LEU A  22      -0.954  29.003   1.126  1.00 60.11           H  
ATOM    329  CA  LEU A  22      -0.236  29.875  -0.686  1.00 60.11           C  
ATOM    330  HA  LEU A  22       0.155  30.892  -0.704  1.00 60.11           H  
ATOM    331  C   LEU A  22      -0.922  29.615  -2.023  1.00 60.11           C  
ATOM    332  CB  LEU A  22       0.912  28.866  -0.520  1.00 60.11           C  
ATOM    333  HB2 LEU A  22       0.684  28.269   0.364  1.00 60.11           H  
ATOM    334  HB3 LEU A  22       0.973  28.180  -1.365  1.00 60.11           H  
ATOM    335  O   LEU A  22      -0.840  30.449  -2.915  1.00 60.11           O  
ATOM    336  CG  LEU A  22       2.284  29.472  -0.283  1.00 60.11           C  
ATOM    337  HG  LEU A  22       2.139  30.367   0.322  1.00 60.11           H  
ATOM    338  CD1 LEU A  22       3.119  28.412   0.449  1.00 60.11           C  
ATOM    339 HD11 LEU A  22       3.150  27.505  -0.154  1.00 60.11           H  
ATOM    340 HD12 LEU A  22       4.149  28.742   0.582  1.00 60.11           H  
ATOM    341 HD13 LEU A  22       2.676  28.157   1.411  1.00 60.11           H  
ATOM    342  CD2 LEU A  22       3.021  29.890  -1.545  1.00 60.11           C  
ATOM    343 HD21 LEU A  22       3.795  30.617  -1.299  1.00 60.11           H  
ATOM    344 HD22 LEU A  22       2.334  30.329  -2.268  1.00 60.11           H  
ATOM    345 HD23 LEU A  22       3.531  29.031  -1.981  1.00 60.11           H  
ATOM    346  N   LYS A  23      -1.626  28.485  -2.131  1.00 60.25           N  
ATOM    347  H   LYS A  23      -1.588  27.836  -1.358  1.00 60.25           H  
ATOM    348  CA  LYS A  23      -2.370  28.091  -3.329  1.00 60.25           C  
ATOM    349  HA  LYS A  23      -1.673  28.059  -4.166  1.00 60.25           H  
ATOM    350  C   LYS A  23      -3.409  29.160  -3.679  1.00 60.25           C  
ATOM    351  CB  LYS A  23      -2.971  26.682  -3.111  1.00 60.25           C  
ATOM    352  HB2 LYS A  23      -2.447  26.178  -2.299  1.00 60.25           H  
ATOM    353  HB3 LYS A  23      -4.023  26.760  -2.836  1.00 60.25           H  
ATOM    354  O   LYS A  23      -3.434  29.652  -4.796  1.00 60.25           O  
ATOM    355  CG  LYS A  23      -2.824  25.802  -4.361  1.00 60.25           C  
ATOM    356  HG2 LYS A  23      -1.771  25.753  -4.641  1.00 60.25           H  
ATOM    357  HG3 LYS A  23      -3.367  26.273  -5.180  1.00 60.25           H  
ATOM    358  CD  LYS A  23      -3.364  24.371  -4.170  1.00 60.25           C  
ATOM    359  HD2 LYS A  23      -4.429  24.426  -3.943  1.00 60.25           H  
ATOM    360  HD3 LYS A  23      -2.843  23.877  -3.349  1.00 60.25           H  
ATOM    361  CE  LYS A  23      -3.149  23.569  -5.467  1.00 60.25           C  
ATOM    362  HE2 LYS A  23      -2.099  23.280  -5.522  1.00 60.25           H  
ATOM    363  HE3 LYS A  23      -3.354  24.224  -6.313  1.00 60.25           H  
ATOM    364  NZ  LYS A  23      -4.020  22.364  -5.580  1.00 60.25           N  
ATOM    365  HZ1 LYS A  23      -4.999  22.565  -5.435  1.00 60.25           H  
ATOM    366  HZ2 LYS A  23      -3.959  21.937  -6.494  1.00 60.25           H  
ATOM    367  HZ3 LYS A  23      -3.723  21.647  -4.934  1.00 60.25           H  
ATOM    368  N   SER A  24      -4.173  29.624  -2.688  1.00 58.47           N  
ATOM    369  H   SER A  24      -4.103  29.157  -1.795  1.00 58.47           H  
ATOM    370  CA  SER A  24      -5.136  30.720  -2.843  1.00 58.47           C  
ATOM    371  HA  SER A  24      -5.833  30.457  -3.639  1.00 58.47           H  
ATOM    372  C   SER A  24      -4.477  32.051  -3.228  1.00 58.47           C  
ATOM    373  CB  SER A  24      -5.922  30.882  -1.539  1.00 58.47           C  
ATOM    374  HB2 SER A  24      -5.234  31.129  -0.730  1.00 58.47           H  
ATOM    375  HB3 SER A  24      -6.420  29.943  -1.298  1.00 58.47           H  
ATOM    376  O   SER A  24      -5.021  32.793  -4.044  1.00 58.47           O  
ATOM    377  OG  SER A  24      -6.889  31.908  -1.650  1.00 58.47           O  
ATOM    378  HG  SER A  24      -7.574  31.595  -2.246  1.00 58.47           H  
ATOM    379  N   LEU A  25      -3.309  32.375  -2.663  1.00 56.10           N  
ATOM    380  H   LEU A  25      -2.907  31.740  -1.989  1.00 56.10           H  
ATOM    381  CA  LEU A  25      -2.562  33.586  -3.006  1.00 56.10           C  
ATOM    382  HA  LEU A  25      -3.237  34.440  -2.957  1.00 56.10           H  
ATOM    383  C   LEU A  25      -2.061  33.534  -4.448  1.00 56.10           C  
ATOM    384  CB  LEU A  25      -1.404  33.804  -2.017  1.00 56.10           C  
ATOM    385  HB2 LEU A  25      -0.687  34.497  -2.456  1.00 56.10           H  
ATOM    386  HB3 LEU A  25      -0.888  32.855  -1.866  1.00 56.10           H  
ATOM    387  O   LEU A  25      -2.302  34.487  -5.173  1.00 56.10           O  
ATOM    388  CG  LEU A  25      -1.859  34.367  -0.660  1.00 56.10           C  
ATOM    389  HG  LEU A  25      -2.740  33.831  -0.305  1.00 56.10           H  
ATOM    390  CD1 LEU A  25      -0.747  34.199   0.378  1.00 56.10           C  
ATOM    391 HD11 LEU A  25       0.154  34.707   0.035  1.00 56.10           H  
ATOM    392 HD12 LEU A  25      -0.527  33.139   0.500  1.00 56.10           H  
ATOM    393 HD13 LEU A  25      -1.061  34.617   1.334  1.00 56.10           H  
ATOM    394  CD2 LEU A  25      -2.217  35.853  -0.745  1.00 56.10           C  
ATOM    395 HD21 LEU A  25      -1.363  36.419  -1.116  1.00 56.10           H  
ATOM    396 HD22 LEU A  25      -2.502  36.227   0.239  1.00 56.10           H  
ATOM    397 HD23 LEU A  25      -3.053  35.998  -1.429  1.00 56.10           H  
ATOM    398  N   LEU A  26      -1.466  32.421  -4.879  1.00 55.45           N  
ATOM    399  H   LEU A  26      -1.327  31.666  -4.223  1.00 55.45           H  
ATOM    400  CA  LEU A  26      -1.069  32.197  -6.272  1.00 55.45           C  
ATOM    401  HA  LEU A  26      -0.323  32.937  -6.562  1.00 55.45           H  
ATOM    402  C   LEU A  26      -2.254  32.369  -7.224  1.00 55.45           C  
ATOM    403  CB  LEU A  26      -0.481  30.784  -6.403  1.00 55.45           C  
ATOM    404  HB2 LEU A  26      -0.583  30.445  -7.434  1.00 55.45           H  
ATOM    405  HB3 LEU A  26      -1.058  30.099  -5.782  1.00 55.45           H  
ATOM    406  O   LEU A  26      -2.169  33.147  -8.169  1.00 55.45           O  
ATOM    407  CG  LEU A  26       0.999  30.714  -6.014  1.00 55.45           C  
ATOM    408  HG  LEU A  26       1.187  31.308  -5.120  1.00 55.45           H  
ATOM    409  CD1 LEU A  26       1.368  29.269  -5.722  1.00 55.45           C  
ATOM    410 HD11 LEU A  26       2.444  29.207  -5.564  1.00 55.45           H  
ATOM    411 HD12 LEU A  26       0.836  28.925  -4.834  1.00 55.45           H  
ATOM    412 HD13 LEU A  26       1.097  28.648  -6.576  1.00 55.45           H  
ATOM    413  CD2 LEU A  26       1.886  31.195  -7.164  1.00 55.45           C  
ATOM    414 HD21 LEU A  26       1.710  30.588  -8.053  1.00 55.45           H  
ATOM    415 HD22 LEU A  26       1.658  32.231  -7.414  1.00 55.45           H  
ATOM    416 HD23 LEU A  26       2.939  31.108  -6.896  1.00 55.45           H  
ATOM    417  N   THR A  27      -3.390  31.729  -6.934  1.00 55.28           N  
ATOM    418  H   THR A  27      -3.390  31.032  -6.203  1.00 55.28           H  
ATOM    419  CA  THR A  27      -4.598  31.863  -7.759  1.00 55.28           C  
ATOM    420  HA  THR A  27      -4.355  31.540  -8.771  1.00 55.28           H  
ATOM    421  C   THR A  27      -5.079  33.317  -7.839  1.00 55.28           C  
ATOM    422  CB  THR A  27      -5.725  30.963  -7.228  1.00 55.28           C  
ATOM    423  HB  THR A  27      -6.067  31.333  -6.261  1.00 55.28           H  
ATOM    424  O   THR A  27      -5.432  33.792  -8.918  1.00 55.28           O  
ATOM    425  CG2 THR A  27      -6.909  30.882  -8.188  1.00 55.28           C  
ATOM    426 HG21 THR A  27      -7.365  31.865  -8.303  1.00 55.28           H  
ATOM    427 HG22 THR A  27      -6.574  30.525  -9.162  1.00 55.28           H  
ATOM    428 HG23 THR A  27      -7.662  30.201  -7.792  1.00 55.28           H  
ATOM    429  OG1 THR A  27      -5.269  29.642  -7.074  1.00 55.28           O  
ATOM    430  HG1 THR A  27      -6.036  29.070  -6.992  1.00 55.28           H  
ATOM    431  N   ASN A  28      -5.062  34.058  -6.725  1.00 51.79           N  
ATOM    432  H   ASN A  28      -4.738  33.626  -5.871  1.00 51.79           H  
ATOM    433  CA  ASN A  28      -5.477  35.465  -6.694  1.00 51.79           C  
ATOM    434  HA  ASN A  28      -6.425  35.567  -7.221  1.00 51.79           H  
ATOM    435  C   ASN A  28      -4.483  36.397  -7.412  1.00 51.79           C  
ATOM    436  CB  ASN A  28      -5.680  35.906  -5.235  1.00 51.79           C  
ATOM    437  HB2 ASN A  28      -5.718  36.995  -5.199  1.00 51.79           H  
ATOM    438  HB3 ASN A  28      -4.833  35.580  -4.632  1.00 51.79           H  
ATOM    439  O   ASN A  28      -4.899  37.256  -8.189  1.00 51.79           O  
ATOM    440  CG  ASN A  28      -6.980  35.407  -4.635  1.00 51.79           C  
ATOM    441  ND2 ASN A  28      -6.952  34.868  -3.442  1.00 51.79           N  
ATOM    442 HD21 ASN A  28      -7.827  34.438  -3.181  1.00 51.79           H  
ATOM    443 HD22 ASN A  28      -6.075  34.454  -3.160  1.00 51.79           H  
ATOM    444  OD1 ASN A  28      -8.052  35.511  -5.198  1.00 51.79           O  
ATOM    445  N   THR A  29      -3.178  36.229  -7.192  1.00 50.26           N  
ATOM    446  H   THR A  29      -2.879  35.526  -6.531  1.00 50.26           H  
ATOM    447  CA  THR A  29      -2.121  37.001  -7.868  1.00 50.26           C  
ATOM    448  HA  THR A  29      -2.303  38.065  -7.713  1.00 50.26           H  
ATOM    449  C   THR A  29      -2.148  36.751  -9.376  1.00 50.26           C  
ATOM    450  CB  THR A  29      -0.748  36.650  -7.266  1.00 50.26           C  
ATOM    451  HB  THR A  29      -0.532  35.593  -7.416  1.00 50.26           H  
ATOM    452  O   THR A  29      -1.957  37.665 -10.177  1.00 50.26           O  
ATOM    453  CG2 THR A  29       0.390  37.503  -7.812  1.00 50.26           C  
ATOM    454 HG21 THR A  29       1.308  37.292  -7.265  1.00 50.26           H  
ATOM    455 HG22 THR A  29       0.564  37.240  -8.856  1.00 50.26           H  
ATOM    456 HG23 THR A  29       0.151  38.564  -7.743  1.00 50.26           H  
ATOM    457  OG1 THR A  29      -0.749  36.939  -5.885  1.00 50.26           O  
ATOM    458  HG1 THR A  29      -0.577  37.881  -5.819  1.00 50.26           H  
ATOM    459  N   ARG A  30      -2.511  35.539  -9.795  1.00 52.33           N  
ATOM    460  H   ARG A  30      -2.546  34.794  -9.114  1.00 52.33           H  
ATOM    461  CA  ARG A  30      -2.733  35.193 -11.196  1.00 52.33           C  
ATOM    462  HA  ARG A  30      -1.897  35.536 -11.806  1.00 52.33           H  
ATOM    463  C   ARG A  30      -3.935  35.853 -11.842  1.00 52.33           C  
ATOM    464  CB  ARG A  30      -2.766  33.683 -11.280  1.00 52.33           C  
ATOM    465  HB2 ARG A  30      -1.896  33.285 -10.758  1.00 52.33           H  
ATOM    466  HB3 ARG A  30      -3.676  33.284 -10.830  1.00 52.33           H  
ATOM    467  O   ARG A  30      -3.842  36.291 -12.986  1.00 52.33           O  
ATOM    468  CG  ARG A  30      -2.681  33.299 -12.741  1.00 52.33           C  
ATOM    469  HG2 ARG A  30      -3.617  33.523 -13.252  1.00 52.33           H  
ATOM    470  HG3 ARG A  30      -1.852  33.815 -13.226  1.00 52.33           H  
ATOM    471  CD  ARG A  30      -2.421  31.823 -12.761  1.00 52.33           C  
ATOM    472  HD2 ARG A  30      -1.460  31.646 -12.278  1.00 52.33           H  
ATOM    473  HD3 ARG A  30      -3.207  31.290 -12.227  1.00 52.33           H  
ATOM    474  NE  ARG A  30      -2.366  31.402 -14.143  1.00 52.33           N  
ATOM    475  HE  ARG A  30      -2.379  32.115 -14.858  1.00 52.33           H  
ATOM    476  NH1 ARG A  30      -2.039  29.211 -13.646  1.00 52.33           N  
ATOM    477 HH11 ARG A  30      -1.889  28.289 -14.029  1.00 52.33           H  
ATOM    478 HH12 ARG A  30      -1.577  29.478 -12.789  1.00 52.33           H  
ATOM    479  NH2 ARG A  30      -2.448  29.920 -15.770  1.00 52.33           N  
ATOM    480 HH21 ARG A  30      -2.323  28.965 -16.075  1.00 52.33           H  
ATOM    481 HH22 ARG A  30      -2.593  30.665 -16.436  1.00 52.33           H  
ATOM    482  CZ  ARG A  30      -2.269  30.163 -14.507  1.00 52.33           C  
ATOM    483  N   GLN A  31      -5.038  35.992 -11.114  1.00 49.58           N  
ATOM    484  H   GLN A  31      -5.067  35.585 -10.190  1.00 49.58           H  
ATOM    485  CA  GLN A  31      -6.172  36.779 -11.601  1.00 49.58           C  
ATOM    486  HA  GLN A  31      -6.475  36.395 -12.575  1.00 49.58           H  
ATOM    487  C   GLN A  31      -5.800  38.256 -11.812  1.00 49.58           C  
ATOM    488  CB  GLN A  31      -7.356  36.650 -10.637  1.00 49.58           C  
ATOM    489  HB2 GLN A  31      -8.096  37.408 -10.892  1.00 49.58           H  
ATOM    490  HB3 GLN A  31      -7.025  36.826  -9.614  1.00 49.58           H  
ATOM    491  O   GLN A  31      -6.361  38.896 -12.700  1.00 49.58           O  
ATOM    492  CG  GLN A  31      -8.031  35.274 -10.737  1.00 49.58           C  
ATOM    493  HG2 GLN A  31      -7.314  34.488 -10.501  1.00 49.58           H  
ATOM    494  HG3 GLN A  31      -8.377  35.121 -11.759  1.00 49.58           H  
ATOM    495  CD  GLN A  31      -9.225  35.138  -9.798  1.00 49.58           C  
ATOM    496  NE2 GLN A  31      -9.951  34.045  -9.870  1.00 49.58           N  
ATOM    497 HE21 GLN A  31      -9.697  33.293 -10.495  1.00 49.58           H  
ATOM    498 HE22 GLN A  31     -10.717  33.982  -9.215  1.00 49.58           H  
ATOM    499  OE1 GLN A  31      -9.547  36.003  -9.001  1.00 49.58           O  
ATOM    500  N   GLN A  32      -4.844  38.789 -11.040  1.00 49.28           N  
ATOM    501  H   GLN A  32      -4.444  38.219 -10.309  1.00 49.28           H  
ATOM    502  CA  GLN A  32      -4.371  40.169 -11.186  1.00 49.28           C  
ATOM    503  HA  GLN A  32      -5.215  40.795 -11.475  1.00 49.28           H  
ATOM    504  C   GLN A  32      -3.325  40.348 -12.299  1.00 49.28           C  
ATOM    505  CB  GLN A  32      -3.854  40.686  -9.833  1.00 49.28           C  
ATOM    506  HB2 GLN A  32      -3.128  39.987  -9.418  1.00 49.28           H  
ATOM    507  HB3 GLN A  32      -3.359  41.644  -9.991  1.00 49.28           H  
ATOM    508  O   GLN A  32      -3.349  41.368 -12.985  1.00 49.28           O  
ATOM    509  CG  GLN A  32      -5.009  40.897  -8.840  1.00 49.28           C  
ATOM    510  HG2 GLN A  32      -5.752  41.548  -9.301  1.00 49.28           H  
ATOM    511  HG3 GLN A  32      -5.485  39.941  -8.620  1.00 49.28           H  
ATOM    512  CD  GLN A  32      -4.572  41.526  -7.521  1.00 49.28           C  
ATOM    513  NE2 GLN A  32      -5.493  42.073  -6.757  1.00 49.28           N  
ATOM    514 HE21 GLN A  32      -6.459  42.084  -7.051  1.00 49.28           H  
ATOM    515 HE22 GLN A  32      -5.145  42.508  -5.915  1.00 49.28           H  
ATOM    516  OE1 GLN A  32      -3.419  41.544  -7.129  1.00 49.28           O  
ATOM    517  N   ILE A  33      -2.436  39.372 -12.524  1.00 48.88           N  
ATOM    518  H   ILE A  33      -2.446  38.576 -11.902  1.00 48.88           H  
ATOM    519  CA  ILE A  33      -1.312  39.484 -13.472  1.00 48.88           C  
ATOM    520  HA  ILE A  33      -1.360  40.444 -13.986  1.00 48.88           H  
ATOM    521  C   ILE A  33      -1.420  38.369 -14.517  1.00 48.88           C  
ATOM    522  CB  ILE A  33       0.037  39.436 -12.730  1.00 48.88           C  
ATOM    523  HB  ILE A  33       0.121  38.432 -12.314  1.00 48.88           H  
ATOM    524  O   ILE A  33      -0.974  37.243 -14.307  1.00 48.88           O  
ATOM    525  CG1 ILE A  33       0.134  40.435 -11.559  1.00 48.88           C  
ATOM    526 HG12 ILE A  33      -0.833  40.601 -11.084  1.00 48.88           H  
ATOM    527 HG13 ILE A  33       0.513  41.399 -11.898  1.00 48.88           H  
ATOM    528  CG2 ILE A  33       1.224  39.641 -13.691  1.00 48.88           C  
ATOM    529 HG21 ILE A  33       1.155  40.622 -14.162  1.00 48.88           H  
ATOM    530 HG22 ILE A  33       1.242  38.864 -14.455  1.00 48.88           H  
ATOM    531 HG23 ILE A  33       2.161  39.591 -13.137  1.00 48.88           H  
ATOM    532  CD1 ILE A  33       1.046  39.862 -10.485  1.00 48.88           C  
ATOM    533 HD11 ILE A  33       0.730  38.847 -10.243  1.00 48.88           H  
ATOM    534 HD12 ILE A  33       2.077  39.830 -10.839  1.00 48.88           H  
ATOM    535 HD13 ILE A  33       0.944  40.468  -9.585  1.00 48.88           H  
ATOM    536  N   LYS A  34      -2.015  38.688 -15.671  1.00 51.29           N  
ATOM    537  H   LYS A  34      -2.381  39.626 -15.744  1.00 51.29           H  
ATOM    538  CA  LYS A  34      -2.389  37.700 -16.701  1.00 51.29           C  
ATOM    539  HA  LYS A  34      -3.033  36.954 -16.237  1.00 51.29           H  
ATOM    540  C   LYS A  34      -1.236  36.896 -17.326  1.00 51.29           C  
ATOM    541  CB  LYS A  34      -3.160  38.398 -17.837  1.00 51.29           C  
ATOM    542  HB2 LYS A  34      -2.623  39.297 -18.141  1.00 51.29           H  
ATOM    543  HB3 LYS A  34      -3.189  37.725 -18.694  1.00 51.29           H  
ATOM    544  O   LYS A  34      -1.497  35.791 -17.786  1.00 51.29           O  
ATOM    545  CG  LYS A  34      -4.611  38.751 -17.481  1.00 51.29           C  
ATOM    546  HG2 LYS A  34      -5.132  37.847 -17.166  1.00 51.29           H  
ATOM    547  HG3 LYS A  34      -4.625  39.473 -16.665  1.00 51.29           H  
ATOM    548  CD  LYS A  34      -5.317  39.345 -18.710  1.00 51.29           C  
ATOM    549  HD2 LYS A  34      -4.818  40.272 -18.991  1.00 51.29           H  
ATOM    550  HD3 LYS A  34      -5.246  38.638 -19.537  1.00 51.29           H  
ATOM    551  CE  LYS A  34      -6.793  39.623 -18.408  1.00 51.29           C  
ATOM    552  HE2 LYS A  34      -7.268  38.687 -18.112  1.00 51.29           H  
ATOM    553  HE3 LYS A  34      -6.850  40.303 -17.558  1.00 51.29           H  
ATOM    554  NZ  LYS A  34      -7.489  40.206 -19.583  1.00 51.29           N  
ATOM    555  HZ1 LYS A  34      -7.448  39.572 -20.369  1.00 51.29           H  
ATOM    556  HZ2 LYS A  34      -8.459  40.383 -19.366  1.00 51.29           H  
ATOM    557  HZ3 LYS A  34      -7.058  41.079 -19.851  1.00 51.29           H  
ATOM    558  N   SER A  35      -0.025  37.451 -17.469  1.00 49.46           N  
ATOM    559  H   SER A  35       0.123  38.369 -17.075  1.00 49.46           H  
ATOM    560  CA  SER A  35       0.902  37.001 -18.533  1.00 49.46           C  
ATOM    561  HA  SER A  35       0.539  36.059 -18.944  1.00 49.46           H  
ATOM    562  C   SER A  35       2.354  36.713 -18.136  1.00 49.46           C  
ATOM    563  CB  SER A  35       0.878  38.014 -19.684  1.00 49.46           C  
ATOM    564  HB2 SER A  35      -0.156  38.213 -19.967  1.00 49.46           H  
ATOM    565  HB3 SER A  35       1.398  37.605 -20.551  1.00 49.46           H  
ATOM    566  O   SER A  35       3.185  36.558 -19.026  1.00 49.46           O  
ATOM    567  OG  SER A  35       1.498  39.220 -19.283  1.00 49.46           O  
ATOM    568  HG  SER A  35       2.427  39.154 -19.516  1.00 49.46           H  
ATOM    569  N   GLN A  36       2.715  36.666 -16.853  1.00 52.23           N  
ATOM    570  H   GLN A  36       2.004  36.699 -16.136  1.00 52.23           H  
ATOM    571  CA  GLN A  36       4.093  36.350 -16.450  1.00 52.23           C  
ATOM    572  HA  GLN A  36       4.686  36.085 -17.326  1.00 52.23           H  
ATOM    573  C   GLN A  36       4.149  35.131 -15.544  1.00 52.23           C  
ATOM    574  CB  GLN A  36       4.774  37.557 -15.786  1.00 52.23           C  
ATOM    575  HB2 GLN A  36       4.094  38.028 -15.076  1.00 52.23           H  
ATOM    576  HB3 GLN A  36       5.645  37.197 -15.237  1.00 52.23           H  
ATOM    577  O   GLN A  36       3.272  34.954 -14.704  1.00 52.23           O  
ATOM    578  CG  GLN A  36       5.256  38.583 -16.824  1.00 52.23           C  
ATOM    579  HG2 GLN A  36       4.391  39.039 -17.305  1.00 52.23           H  
ATOM    580  HG3 GLN A  36       5.842  38.075 -17.589  1.00 52.23           H  
ATOM    581  CD  GLN A  36       6.118  39.686 -16.218  1.00 52.23           C  
ATOM    582  NE2 GLN A  36       6.656  40.579 -17.016  1.00 52.23           N  
ATOM    583 HE21 GLN A  36       7.128  41.356 -16.575  1.00 52.23           H  
ATOM    584 HE22 GLN A  36       6.433  40.587 -18.001  1.00 52.23           H  
ATOM    585  OE1 GLN A  36       6.401  39.727 -15.031  1.00 52.23           O  
ATOM    586  N   THR A  37       5.222  34.343 -15.683  1.00 58.13           N  
ATOM    587  H   THR A  37       5.851  34.473 -16.462  1.00 58.13           H  
ATOM    588  CA  THR A  37       5.603  33.310 -14.717  1.00 58.13           C  
ATOM    589  HA  THR A  37       4.866  32.507 -14.752  1.00 58.13           H  
ATOM    590  C   THR A  37       5.619  33.931 -13.327  1.00 58.13           C  
ATOM    591  CB  THR A  37       6.994  32.723 -15.018  1.00 58.13           C  
ATOM    592  HB  THR A  37       7.768  33.365 -14.598  1.00 58.13           H  
ATOM    593  O   THR A  37       6.346  34.906 -13.081  1.00 58.13           O  
ATOM    594  CG2 THR A  37       7.146  31.319 -14.445  1.00 58.13           C  
ATOM    595 HG21 THR A  37       8.158  30.949 -14.616  1.00 58.13           H  
ATOM    596 HG22 THR A  37       6.433  30.639 -14.912  1.00 58.13           H  
ATOM    597 HG23 THR A  37       6.970  31.329 -13.370  1.00 58.13           H  
ATOM    598  OG1 THR A  37       7.209  32.636 -16.409  1.00 58.13           O  
ATOM    599  HG1 THR A  37       7.785  31.879 -16.541  1.00 58.13           H  
ATOM    600  N   GLN A  38       4.770  33.404 -12.451  1.00 67.35           N  
ATOM    601  H   GLN A  38       4.185  32.631 -12.732  1.00 67.35           H  
ATOM    602  CA  GLN A  38       4.650  33.872 -11.081  1.00 67.35           C  
ATOM    603  HA  GLN A  38       5.044  34.886 -11.009  1.00 67.35           H  
ATOM    604  C   GLN A  38       5.477  32.982 -10.177  1.00 67.35           C  
ATOM    605  CB  GLN A  38       3.192  33.919 -10.620  1.00 67.35           C  
ATOM    606  HB2 GLN A  38       3.175  34.290  -9.595  1.00 67.35           H  
ATOM    607  HB3 GLN A  38       2.752  32.922 -10.642  1.00 67.35           H  
ATOM    608  O   GLN A  38       5.399  31.755 -10.253  1.00 67.35           O  
ATOM    609  CG  GLN A  38       2.383  34.859 -11.514  1.00 67.35           C  
ATOM    610  HG2 GLN A  38       2.179  34.357 -12.460  1.00 67.35           H  
ATOM    611  HG3 GLN A  38       2.959  35.762 -11.716  1.00 67.35           H  
ATOM    612  CD  GLN A  38       1.058  35.277 -10.915  1.00 67.35           C  
ATOM    613  NE2 GLN A  38       0.333  36.094 -11.632  1.00 67.35           N  
ATOM    614 HE21 GLN A  38       0.586  36.325 -12.582  1.00 67.35           H  
ATOM    615 HE22 GLN A  38      -0.476  36.498 -11.183  1.00 67.35           H  
ATOM    616  OE1 GLN A  38       0.669  34.943  -9.807  1.00 67.35           O  
ATOM    617  N   GLN A  39       6.250  33.628  -9.315  1.00 75.59           N  
ATOM    618  H   GLN A  39       6.237  34.638  -9.297  1.00 75.59           H  
ATOM    619  CA  GLN A  39       6.980  32.962  -8.258  1.00 75.59           C  
ATOM    620  HA  GLN A  39       6.791  31.890  -8.313  1.00 75.59           H  
ATOM    621  C   GLN A  39       6.454  33.480  -6.922  1.00 75.59           C  
ATOM    622  CB  GLN A  39       8.482  33.175  -8.468  1.00 75.59           C  
ATOM    623  HB2 GLN A  39       8.736  32.911  -9.495  1.00 75.59           H  
ATOM    624  HB3 GLN A  39       8.729  34.225  -8.308  1.00 75.59           H  
ATOM    625  O   GLN A  39       6.369  34.689  -6.692  1.00 75.59           O  
ATOM    626  CG  GLN A  39       9.307  32.291  -7.528  1.00 75.59           C  
ATOM    627  HG2 GLN A  39       9.004  31.253  -7.663  1.00 75.59           H  
ATOM    628  HG3 GLN A  39       9.118  32.581  -6.494  1.00 75.59           H  
ATOM    629  CD  GLN A  39      10.804  32.413  -7.796  1.00 75.59           C  
ATOM    630  NE2 GLN A  39      11.548  31.336  -7.767  1.00 75.59           N  
ATOM    631 HE21 GLN A  39      11.109  30.426  -7.762  1.00 75.59           H  
ATOM    632 HE22 GLN A  39      12.498  31.449  -8.091  1.00 75.59           H  
ATOM    633  OE1 GLN A  39      11.350  33.478  -8.030  1.00 75.59           O  
ATOM    634  N   VAL A  40       6.077  32.567  -6.031  1.00 75.99           N  
ATOM    635  H   VAL A  40       6.153  31.592  -6.283  1.00 75.99           H  
ATOM    636  CA  VAL A  40       5.642  32.917  -4.676  1.00 75.99           C  
ATOM    637  HA  VAL A  40       5.819  33.980  -4.512  1.00 75.99           H  
ATOM    638  C   VAL A  40       6.499  32.164  -3.683  1.00 75.99           C  
ATOM    639  CB  VAL A  40       4.138  32.686  -4.452  1.00 75.99           C  
ATOM    640  HB  VAL A  40       3.895  31.636  -4.619  1.00 75.99           H  
ATOM    641  O   VAL A  40       6.592  30.941  -3.717  1.00 75.99           O  
ATOM    642  CG1 VAL A  40       3.719  33.081  -3.027  1.00 75.99           C  
ATOM    643 HG11 VAL A  40       3.902  34.144  -2.870  1.00 75.99           H  
ATOM    644 HG12 VAL A  40       2.658  32.871  -2.888  1.00 75.99           H  
ATOM    645 HG13 VAL A  40       4.290  32.518  -2.289  1.00 75.99           H  
ATOM    646  CG2 VAL A  40       3.317  33.568  -5.401  1.00 75.99           C  
ATOM    647 HG21 VAL A  40       2.250  33.425  -5.230  1.00 75.99           H  
ATOM    648 HG22 VAL A  40       3.562  34.619  -5.250  1.00 75.99           H  
ATOM    649 HG23 VAL A  40       3.544  33.323  -6.439  1.00 75.99           H  
ATOM    650  N   THR A  41       7.111  32.910  -2.773  1.00 80.05           N  
ATOM    651  H   THR A  41       6.938  33.905  -2.785  1.00 80.05           H  
ATOM    652  CA  THR A  41       7.974  32.373  -1.726  1.00 80.05           C  
ATOM    653  HA  THR A  41       8.114  31.305  -1.890  1.00 80.05           H  
ATOM    654  C   THR A  41       7.323  32.563  -0.359  1.00 80.05           C  
ATOM    655  CB  THR A  41       9.366  33.013  -1.798  1.00 80.05           C  
ATOM    656  HB  THR A  41       9.281  34.095  -1.700  1.00 80.05           H  
ATOM    657  O   THR A  41       7.006  33.684   0.035  1.00 80.05           O  
ATOM    658  CG2 THR A  41      10.288  32.483  -0.699  1.00 80.05           C  
ATOM    659 HG21 THR A  41       9.969  32.874   0.267  1.00 80.05           H  
ATOM    660 HG22 THR A  41      11.312  32.804  -0.892  1.00 80.05           H  
ATOM    661 HG23 THR A  41      10.252  31.394  -0.673  1.00 80.05           H  
ATOM    662  OG1 THR A  41       9.979  32.709  -3.034  1.00 80.05           O  
ATOM    663  HG1 THR A  41       9.620  33.299  -3.701  1.00 80.05           H  
ATOM    664  N   ILE A  42       7.166  31.489   0.415  1.00 76.89           N  
ATOM    665  H   ILE A  42       7.445  30.597   0.032  1.00 76.89           H  
ATOM    666  CA  ILE A  42       6.936  31.558   1.859  1.00 76.89           C  
ATOM    667  HA  ILE A  42       6.647  32.579   2.112  1.00 76.89           H  
ATOM    668  C   ILE A  42       8.229  31.277   2.596  1.00 76.89           C  
ATOM    669  CB  ILE A  42       5.794  30.645   2.346  1.00 76.89           C  
ATOM    670  HB  ILE A  42       5.945  29.634   1.970  1.00 76.89           H  
ATOM    671  O   ILE A  42       8.822  30.213   2.458  1.00 76.89           O  
ATOM    672  CG1 ILE A  42       4.478  31.220   1.786  1.00 76.89           C  
ATOM    673 HG12 ILE A  42       4.388  30.927   0.740  1.00 76.89           H  
ATOM    674 HG13 ILE A  42       4.528  32.309   1.790  1.00 76.89           H  
ATOM    675  CG2 ILE A  42       5.761  30.588   3.891  1.00 76.89           C  
ATOM    676 HG21 ILE A  42       5.596  31.584   4.305  1.00 76.89           H  
ATOM    677 HG22 ILE A  42       4.984  29.907   4.238  1.00 76.89           H  
ATOM    678 HG23 ILE A  42       6.698  30.195   4.287  1.00 76.89           H  
ATOM    679  CD1 ILE A  42       3.220  30.840   2.580  1.00 76.89           C  
ATOM    680 HD11 ILE A  42       2.326  31.269   2.128  1.00 76.89           H  
ATOM    681 HD12 ILE A  42       3.132  29.762   2.713  1.00 76.89           H  
ATOM    682 HD13 ILE A  42       3.266  31.293   3.571  1.00 76.89           H  
ATOM    683  N   LYS A  43       8.612  32.215   3.456  1.00 80.11           N  
ATOM    684  H   LYS A  43       8.041  33.045   3.525  1.00 80.11           H  
ATOM    685  CA  LYS A  43       9.700  32.046   4.408  1.00 80.11           C  
ATOM    686  HA  LYS A  43      10.338  31.241   4.044  1.00 80.11           H  
ATOM    687  C   LYS A  43       9.179  31.607   5.770  1.00 80.11           C  
ATOM    688  CB  LYS A  43      10.550  33.319   4.494  1.00 80.11           C  
ATOM    689  HB2 LYS A  43       9.923  34.159   4.794  1.00 80.11           H  
ATOM    690  HB3 LYS A  43      11.321  33.169   5.249  1.00 80.11           H  
ATOM    691  O   LYS A  43       8.097  32.024   6.198  1.00 80.11           O  
ATOM    692  CG  LYS A  43      11.223  33.626   3.149  1.00 80.11           C  
ATOM    693  HG2 LYS A  43      11.761  32.741   2.810  1.00 80.11           H  
ATOM    694  HG3 LYS A  43      10.464  33.882   2.410  1.00 80.11           H  
ATOM    695  CD  LYS A  43      12.211  34.791   3.270  1.00 80.11           C  
ATOM    696  HD2 LYS A  43      12.962  34.545   4.021  1.00 80.11           H  
ATOM    697  HD3 LYS A  43      11.676  35.691   3.573  1.00 80.11           H  
ATOM    698  CE  LYS A  43      12.891  35.015   1.914  1.00 80.11           C  
ATOM    699  HE2 LYS A  43      12.130  35.264   1.175  1.00 80.11           H  
ATOM    700  HE3 LYS A  43      13.352  34.078   1.602  1.00 80.11           H  
ATOM    701  NZ  LYS A  43      13.918  36.086   1.974  1.00 80.11           N  
ATOM    702  HZ1 LYS A  43      14.348  36.201   1.067  1.00 80.11           H  
ATOM    703  HZ2 LYS A  43      14.644  35.844   2.633  1.00 80.11           H  
ATOM    704  HZ3 LYS A  43      13.506  36.968   2.240  1.00 80.11           H  
ATOM    705  N   ASN A  44       9.993  30.826   6.469  1.00 79.45           N  
ATOM    706  H   ASN A  44      10.868  30.563   6.038  1.00 79.45           H  
ATOM    707  CA  ASN A  44       9.758  30.376   7.839  1.00 79.45           C  
ATOM    708  HA  ASN A  44      10.551  29.657   8.043  1.00 79.45           H  
ATOM    709  C   ASN A  44       8.435  29.611   8.038  1.00 79.45           C  
ATOM    710  CB  ASN A  44       9.943  31.549   8.820  1.00 79.45           C  
ATOM    711  HB2 ASN A  44       9.840  31.184   9.842  1.00 79.45           H  
ATOM    712  HB3 ASN A  44       9.163  32.291   8.650  1.00 79.45           H  
ATOM    713  O   ASN A  44       7.772  29.746   9.069  1.00 79.45           O  
ATOM    714  CG  ASN A  44      11.304  32.207   8.712  1.00 79.45           C  
ATOM    715  ND2 ASN A  44      11.399  33.479   9.016  1.00 79.45           N  
ATOM    716 HD21 ASN A  44      10.605  33.976   9.392  1.00 79.45           H  
ATOM    717 HD22 ASN A  44      12.337  33.853   9.010  1.00 79.45           H  
ATOM    718  OD1 ASN A  44      12.298  31.601   8.364  1.00 79.45           O  
ATOM    719  N   LEU A  45       8.023  28.816   7.048  1.00 78.06           N  
ATOM    720  H   LEU A  45       8.662  28.641   6.285  1.00 78.06           H  
ATOM    721  CA  LEU A  45       6.887  27.915   7.183  1.00 78.06           C  
ATOM    722  HA  LEU A  45       6.027  28.485   7.534  1.00 78.06           H  
ATOM    723  C   LEU A  45       7.224  26.834   8.208  1.00 78.06           C  
ATOM    724  CB  LEU A  45       6.554  27.290   5.820  1.00 78.06           C  
ATOM    725  HB2 LEU A  45       6.293  28.073   5.108  1.00 78.06           H  
ATOM    726  HB3 LEU A  45       7.444  26.784   5.444  1.00 78.06           H  
ATOM    727  O   LEU A  45       8.148  26.055   8.013  1.00 78.06           O  
ATOM    728  CG  LEU A  45       5.411  26.266   5.891  1.00 78.06           C  
ATOM    729  HG  LEU A  45       5.624  25.509   6.646  1.00 78.06           H  
ATOM    730  CD1 LEU A  45       4.078  26.934   6.222  1.00 78.06           C  
ATOM    731 HD11 LEU A  45       3.309  26.161   6.223  1.00 78.06           H  
ATOM    732 HD12 LEU A  45       3.849  27.688   5.470  1.00 78.06           H  
ATOM    733 HD13 LEU A  45       4.116  27.387   7.213  1.00 78.06           H  
ATOM    734  CD2 LEU A  45       5.272  25.555   4.554  1.00 78.06           C  
ATOM    735 HD21 LEU A  45       6.202  25.037   4.318  1.00 78.06           H  
ATOM    736 HD22 LEU A  45       4.482  24.809   4.627  1.00 78.06           H  
ATOM    737 HD23 LEU A  45       5.049  26.270   3.762  1.00 78.06           H  
ATOM    738  N   TYR A  46       6.456  26.760   9.286  1.00 76.56           N  
ATOM    739  H   TYR A  46       5.682  27.402   9.387  1.00 76.56           H  
ATOM    740  CA  TYR A  46       6.591  25.679  10.250  1.00 76.56           C  
ATOM    741  HA  TYR A  46       7.628  25.343  10.275  1.00 76.56           H  
ATOM    742  C   TYR A  46       5.719  24.488   9.847  1.00 76.56           C  
ATOM    743  CB  TYR A  46       6.263  26.211  11.636  1.00 76.56           C  
ATOM    744  HB2 TYR A  46       5.276  26.672  11.606  1.00 76.56           H  
ATOM    745  HB3 TYR A  46       6.985  26.985  11.895  1.00 76.56           H  
ATOM    746  O   TYR A  46       4.535  24.653   9.547  1.00 76.56           O  
ATOM    747  CG  TYR A  46       6.276  25.152  12.710  1.00 76.56           C  
ATOM    748  CD1 TYR A  46       5.051  24.604  13.121  1.00 76.56           C  
ATOM    749  HD1 TYR A  46       4.134  24.879  12.621  1.00 76.56           H  
ATOM    750  CD2 TYR A  46       7.482  24.730  13.312  1.00 76.56           C  
ATOM    751  HD2 TYR A  46       8.431  25.106  12.961  1.00 76.56           H  
ATOM    752  CE1 TYR A  46       5.016  23.742  14.223  1.00 76.56           C  
ATOM    753  HE1 TYR A  46       4.073  23.356  14.582  1.00 76.56           H  
ATOM    754  CE2 TYR A  46       7.448  23.843  14.410  1.00 76.56           C  
ATOM    755  HE2 TYR A  46       8.351  23.557  14.929  1.00 76.56           H  
ATOM    756  OH  TYR A  46       6.040  22.754  16.073  1.00 76.56           O  
ATOM    757  HH  TYR A  46       6.772  22.203  16.361  1.00 76.56           H  
ATOM    758  CZ  TYR A  46       6.199  23.401  14.897  1.00 76.56           C  
ATOM    759  N   VAL A  47       6.311  23.298   9.860  1.00 82.63           N  
ATOM    760  H   VAL A  47       7.286  23.259  10.121  1.00 82.63           H  
ATOM    761  CA  VAL A  47       5.652  22.030   9.545  1.00 82.63           C  
ATOM    762  HA  VAL A  47       4.747  22.230   8.971  1.00 82.63           H  
ATOM    763  C   VAL A  47       5.253  21.351  10.854  1.00 82.63           C  
ATOM    764  CB  VAL A  47       6.564  21.142   8.675  1.00 82.63           C  
ATOM    765  HB  VAL A  47       7.456  20.873   9.241  1.00 82.63           H  
ATOM    766  O   VAL A  47       6.085  20.739  11.517  1.00 82.63           O  
ATOM    767  CG1 VAL A  47       5.832  19.862   8.268  1.00 82.63           C  
ATOM    768 HG11 VAL A  47       4.918  20.094   7.722  1.00 82.63           H  
ATOM    769 HG12 VAL A  47       6.479  19.244   7.647  1.00 82.63           H  
ATOM    770 HG13 VAL A  47       5.590  19.283   9.160  1.00 82.63           H  
ATOM    771  CG2 VAL A  47       7.009  21.860   7.393  1.00 82.63           C  
ATOM    772 HG21 VAL A  47       7.608  22.736   7.641  1.00 82.63           H  
ATOM    773 HG22 VAL A  47       6.139  22.167   6.813  1.00 82.63           H  
ATOM    774 HG23 VAL A  47       7.625  21.190   6.794  1.00 82.63           H  
ATOM    775  N   SER A  48       3.988  21.482  11.259  1.00 75.80           N  
ATOM    776  H   SER A  48       3.347  22.021  10.695  1.00 75.80           H  
ATOM    777  CA  SER A  48       3.500  20.988  12.560  1.00 75.80           C  
ATOM    778  HA  SER A  48       4.254  21.184  13.322  1.00 75.80           H  
ATOM    779  C   SER A  48       3.202  19.490  12.611  1.00 75.80           C  
ATOM    780  CB  SER A  48       2.222  21.737  12.942  1.00 75.80           C  
ATOM    781  HB2 SER A  48       1.837  21.350  13.886  1.00 75.80           H  
ATOM    782  HB3 SER A  48       2.452  22.795  13.066  1.00 75.80           H  
ATOM    783  O   SER A  48       3.122  18.913  13.687  1.00 75.80           O  
ATOM    784  OG  SER A  48       1.237  21.609  11.933  1.00 75.80           O  
ATOM    785  HG  SER A  48       0.955  20.695  11.857  1.00 75.80           H  
ATOM    786  N   SER A  49       2.977  18.866  11.462  1.00 84.27           N  
ATOM    787  H   SER A  49       3.055  19.385  10.599  1.00 84.27           H  
ATOM    788  CA  SER A  49       2.570  17.468  11.326  1.00 84.27           C  
ATOM    789  HA  SER A  49       2.824  16.917  12.232  1.00 84.27           H  
ATOM    790  C   SER A  49       3.329  16.847  10.162  1.00 84.27           C  
ATOM    791  CB  SER A  49       1.053  17.372  11.113  1.00 84.27           C  
ATOM    792  HB2 SER A  49       0.543  17.711  12.015  1.00 84.27           H  
ATOM    793  HB3 SER A  49       0.765  16.341  10.905  1.00 84.27           H  
ATOM    794  O   SER A  49       3.830  17.549   9.280  1.00 84.27           O  
ATOM    795  OG  SER A  49       0.691  18.201  10.030  1.00 84.27           O  
ATOM    796  HG  SER A  49      -0.248  18.403  10.028  1.00 84.27           H  
ATOM    797  N   PHE A  50       3.460  15.525  10.167  1.00 90.60           N  
ATOM    798  H   PHE A  50       2.970  14.972  10.855  1.00 90.60           H  
ATOM    799  CA  PHE A  50       4.131  14.842   9.071  1.00 90.60           C  
ATOM    800  HA  PHE A  50       5.123  15.271   8.928  1.00 90.60           H  
ATOM    801  C   PHE A  50       3.305  15.043   7.804  1.00 90.60           C  
ATOM    802  CB  PHE A  50       4.280  13.378   9.433  1.00 90.60           C  
ATOM    803  HB2 PHE A  50       3.287  12.943   9.544  1.00 90.60           H  
ATOM    804  HB3 PHE A  50       4.786  13.321  10.397  1.00 90.60           H  
ATOM    805  O   PHE A  50       2.133  14.677   7.769  1.00 90.60           O  
ATOM    806  CG  PHE A  50       5.062  12.565   8.430  1.00 90.60           C  
ATOM    807  CD1 PHE A  50       4.399  11.953   7.355  1.00 90.60           C  
ATOM    808  HD1 PHE A  50       3.339  12.108   7.217  1.00 90.60           H  
ATOM    809  CD2 PHE A  50       6.445  12.379   8.597  1.00 90.60           C  
ATOM    810  HD2 PHE A  50       6.965  12.863   9.411  1.00 90.60           H  
ATOM    811  CE1 PHE A  50       5.100  11.104   6.487  1.00 90.60           C  
ATOM    812  HE1 PHE A  50       4.572  10.594   5.695  1.00 90.60           H  
ATOM    813  CE2 PHE A  50       7.150  11.545   7.714  1.00 90.60           C  
ATOM    814  HE2 PHE A  50       8.212  11.392   7.835  1.00 90.60           H  
ATOM    815  CZ  PHE A  50       6.473  10.883   6.679  1.00 90.60           C  
ATOM    816  HZ  PHE A  50       7.008  10.207   6.029  1.00 90.60           H  
ATOM    817  N   THR A  51       3.883  15.684   6.795  1.00 89.63           N  
ATOM    818  H   THR A  51       4.869  15.892   6.853  1.00 89.63           H  
ATOM    819  CA  THR A  51       3.111  16.219   5.670  1.00 89.63           C  
ATOM    820  HA  THR A  51       2.058  15.966   5.788  1.00 89.63           H  
ATOM    821  C   THR A  51       3.582  15.599   4.369  1.00 89.63           C  
ATOM    822  CB  THR A  51       3.188  17.752   5.628  1.00 89.63           C  
ATOM    823  HB  THR A  51       4.222  18.066   5.485  1.00 89.63           H  
ATOM    824  O   THR A  51       4.775  15.593   4.072  1.00 89.63           O  
ATOM    825  CG2 THR A  51       2.333  18.363   4.518  1.00 89.63           C  
ATOM    826 HG21 THR A  51       1.305  18.010   4.605  1.00 89.63           H  
ATOM    827 HG22 THR A  51       2.344  19.449   4.609  1.00 89.63           H  
ATOM    828 HG23 THR A  51       2.728  18.094   3.538  1.00 89.63           H  
ATOM    829  OG1 THR A  51       2.713  18.312   6.830  1.00 89.63           O  
ATOM    830  HG1 THR A  51       3.203  17.950   7.571  1.00 89.63           H  
ATOM    831  N   LEU A  52       2.632  15.111   3.578  1.00 90.24           N  
ATOM    832  H   LEU A  52       1.676  15.140   3.902  1.00 90.24           H  
ATOM    833  CA  LEU A  52       2.843  14.714   2.194  1.00 90.24           C  
ATOM    834  HA  LEU A  52       3.910  14.582   2.016  1.00 90.24           H  
ATOM    835  C   LEU A  52       2.345  15.825   1.275  1.00 90.24           C  
ATOM    836  CB  LEU A  52       2.138  13.381   1.897  1.00 90.24           C  
ATOM    837  HB2 LEU A  52       1.061  13.541   1.941  1.00 90.24           H  
ATOM    838  HB3 LEU A  52       2.396  13.075   0.884  1.00 90.24           H  
ATOM    839  O   LEU A  52       1.264  16.371   1.496  1.00 90.24           O  
ATOM    840  CG  LEU A  52       2.487  12.240   2.862  1.00 90.24           C  
ATOM    841  HG  LEU A  52       2.148  12.488   3.868  1.00 90.24           H  
ATOM    842  CD1 LEU A  52       1.799  10.947   2.423  1.00 90.24           C  
ATOM    843 HD11 LEU A  52       0.721  11.105   2.376  1.00 90.24           H  
ATOM    844 HD12 LEU A  52       2.155  10.646   1.438  1.00 90.24           H  
ATOM    845 HD13 LEU A  52       2.008  10.154   3.141  1.00 90.24           H  
ATOM    846  CD2 LEU A  52       3.987  11.987   2.890  1.00 90.24           C  
ATOM    847 HD21 LEU A  52       4.327  11.717   1.890  1.00 90.24           H  
ATOM    848 HD22 LEU A  52       4.522  12.867   3.247  1.00 90.24           H  
ATOM    849 HD23 LEU A  52       4.186  11.174   3.589  1.00 90.24           H  
ATOM    850  N   VAL A  53       3.107  16.141   0.233  1.00 86.35           N  
ATOM    851  H   VAL A  53       3.998  15.676   0.133  1.00 86.35           H  
ATOM    852  CA  VAL A  53       2.680  17.066  -0.823  1.00 86.35           C  
ATOM    853  HA  VAL A  53       1.627  17.302  -0.670  1.00 86.35           H  
ATOM    854  C   VAL A  53       2.817  16.364  -2.166  1.00 86.35           C  
ATOM    855  CB  VAL A  53       3.456  18.397  -0.802  1.00 86.35           C  
ATOM    856  HB  VAL A  53       4.457  18.244  -1.205  1.00 86.35           H  
ATOM    857  O   VAL A  53       3.913  15.948  -2.522  1.00 86.35           O  
ATOM    858  CG1 VAL A  53       2.720  19.422  -1.672  1.00 86.35           C  
ATOM    859 HG11 VAL A  53       3.245  20.377  -1.658  1.00 86.35           H  
ATOM    860 HG12 VAL A  53       2.662  19.068  -2.701  1.00 86.35           H  
ATOM    861 HG13 VAL A  53       1.708  19.571  -1.296  1.00 86.35           H  
ATOM    862  CG2 VAL A  53       3.600  19.002   0.603  1.00 86.35           C  
ATOM    863 HG21 VAL A  53       2.617  19.121   1.058  1.00 86.35           H  
ATOM    864 HG22 VAL A  53       4.092  19.972   0.539  1.00 86.35           H  
ATOM    865 HG23 VAL A  53       4.211  18.350   1.227  1.00 86.35           H  
ATOM    866  N   CYS A  54       1.720  16.199  -2.899  1.00 83.20           N  
ATOM    867  H   CYS A  54       0.861  16.614  -2.567  1.00 83.20           H  
ATOM    868  CA  CYS A  54       1.699  15.567  -4.216  1.00 83.20           C  
ATOM    869  HA  CYS A  54       2.636  15.040  -4.395  1.00 83.20           H  
ATOM    870  C   CYS A  54       1.548  16.644  -5.294  1.00 83.20           C  
ATOM    871  CB  CYS A  54       0.561  14.536  -4.238  1.00 83.20           C  
ATOM    872  HB2 CYS A  54      -0.394  15.037  -4.077  1.00 83.20           H  
ATOM    873  HB3 CYS A  54       0.712  13.812  -3.438  1.00 83.20           H  
ATOM    874  O   CYS A  54       0.537  17.340  -5.312  1.00 83.20           O  
ATOM    875  SG  CYS A  54       0.521  13.663  -5.831  1.00 83.20           S  
ATOM    876  HG  CYS A  54       1.793  13.256  -5.865  1.00 83.20           H  
ATOM    877  N   PHE A  55       2.535  16.788  -6.179  1.00 81.89           N  
ATOM    878  H   PHE A  55       3.305  16.135  -6.147  1.00 81.89           H  
ATOM    879  CA  PHE A  55       2.547  17.776  -7.262  1.00 81.89           C  
ATOM    880  HA  PHE A  55       1.840  18.572  -7.028  1.00 81.89           H  
ATOM    881  C   PHE A  55       2.127  17.124  -8.570  1.00 81.89           C  
ATOM    882  CB  PHE A  55       3.928  18.431  -7.430  1.00 81.89           C  
ATOM    883  HB2 PHE A  55       4.624  17.703  -7.846  1.00 81.89           H  
ATOM    884  HB3 PHE A  55       3.849  19.253  -8.141  1.00 81.89           H  
ATOM    885  O   PHE A  55       2.692  16.109  -8.984  1.00 81.89           O  
ATOM    886  CG  PHE A  55       4.491  18.945  -6.132  1.00 81.89           C  
ATOM    887  CD1 PHE A  55       4.196  20.242  -5.683  1.00 81.89           C  
ATOM    888  HD1 PHE A  55       3.666  20.930  -6.325  1.00 81.89           H  
ATOM    889  CD2 PHE A  55       5.210  18.060  -5.317  1.00 81.89           C  
ATOM    890  HD2 PHE A  55       5.430  17.060  -5.660  1.00 81.89           H  
ATOM    891  CE1 PHE A  55       4.555  20.623  -4.382  1.00 81.89           C  
ATOM    892  HE1 PHE A  55       4.246  21.590  -4.013  1.00 81.89           H  
ATOM    893  CE2 PHE A  55       5.580  18.447  -4.030  1.00 81.89           C  
ATOM    894  HE2 PHE A  55       6.055  17.722  -3.386  1.00 81.89           H  
ATOM    895  CZ  PHE A  55       5.252  19.721  -3.556  1.00 81.89           C  
ATOM    896  HZ  PHE A  55       5.486  19.963  -2.530  1.00 81.89           H  
ATOM    897  N   ARG A  56       1.157  17.746  -9.235  1.00 81.14           N  
ATOM    898  H   ARG A  56       0.766  18.579  -8.818  1.00 81.14           H  
ATOM    899  CA  ARG A  56       0.720  17.397 -10.587  1.00 81.14           C  
ATOM    900  HA  ARG A  56       1.097  16.410 -10.856  1.00 81.14           H  
ATOM    901  C   ARG A  56       1.285  18.367 -11.615  1.00 81.14           C  
ATOM    902  CB  ARG A  56      -0.809  17.389 -10.653  1.00 81.14           C  
ATOM    903  HB2 ARG A  56      -1.115  17.154 -11.673  1.00 81.14           H  
ATOM    904  HB3 ARG A  56      -1.174  18.386 -10.410  1.00 81.14           H  
ATOM    905  O   ARG A  56       1.635  17.914 -12.698  1.00 81.14           O  
ATOM    906  CG  ARG A  56      -1.448  16.373  -9.696  1.00 81.14           C  
ATOM    907  HG2 ARG A  56      -1.137  15.361  -9.956  1.00 81.14           H  
ATOM    908  HG3 ARG A  56      -1.150  16.591  -8.670  1.00 81.14           H  
ATOM    909  CD  ARG A  56      -2.966  16.501  -9.812  1.00 81.14           C  
ATOM    910  HD2 ARG A  56      -3.202  17.565  -9.785  1.00 81.14           H  
ATOM    911  HD3 ARG A  56      -3.300  16.114 -10.775  1.00 81.14           H  
ATOM    912  NE  ARG A  56      -3.663  15.811  -8.717  1.00 81.14           N  
ATOM    913  HE  ARG A  56      -3.378  14.867  -8.495  1.00 81.14           H  
ATOM    914  NH1 ARG A  56      -4.973  17.572  -7.966  1.00 81.14           N  
ATOM    915 HH11 ARG A  56      -5.307  17.948  -7.090  1.00 81.14           H  
ATOM    916 HH12 ARG A  56      -4.654  18.215  -8.676  1.00 81.14           H  
ATOM    917  NH2 ARG A  56      -4.964  15.655  -6.882  1.00 81.14           N  
ATOM    918 HH21 ARG A  56      -4.643  14.727  -6.645  1.00 81.14           H  
ATOM    919 HH22 ARG A  56      -5.340  16.167  -6.097  1.00 81.14           H  
ATOM    920  CZ  ARG A  56      -4.532  16.352  -7.884  1.00 81.14           C  
ATOM    921  N   SER A  57       1.375  19.653 -11.264  1.00 82.84           N  
ATOM    922  H   SER A  57       1.035  19.932 -10.355  1.00 82.84           H  
ATOM    923  CA  SER A  57       2.032  20.682 -12.071  1.00 82.84           C  
ATOM    924  HA  SER A  57       2.859  20.195 -12.588  1.00 82.84           H  
ATOM    925  C   SER A  57       2.603  21.827 -11.218  1.00 82.84           C  
ATOM    926  CB  SER A  57       1.080  21.234 -13.139  1.00 82.84           C  
ATOM    927  HB2 SER A  57       0.593  20.408 -13.658  1.00 82.84           H  
ATOM    928  HB3 SER A  57       1.656  21.804 -13.868  1.00 82.84           H  
ATOM    929  O   SER A  57       2.141  22.067 -10.102  1.00 82.84           O  
ATOM    930  OG  SER A  57       0.104  22.077 -12.554  1.00 82.84           O  
ATOM    931  HG  SER A  57       0.572  22.855 -12.243  1.00 82.84           H  
ATOM    932  N   GLY A  58       3.525  22.600 -11.776  1.00 84.06           N  
ATOM    933  H   GLY A  58       3.866  22.280 -12.671  1.00 84.06           H  
ATOM    934  CA  GLY A  58       4.379  23.571 -11.115  1.00 84.06           C  
ATOM    935  HA2 GLY A  58       4.564  24.397 -11.802  1.00 84.06           H  
ATOM    936  HA3 GLY A  58       3.873  23.971 -10.236  1.00 84.06           H  
ATOM    937  C   GLY A  58       5.728  22.997 -10.668  1.00 84.06           C  
ATOM    938  O   GLY A  58       5.945  21.789 -10.582  1.00 84.06           O  
ATOM    939  N   LYS A  59       6.634  23.906 -10.312  1.00 85.22           N  
ATOM    940  H   LYS A  59       6.386  24.880 -10.418  1.00 85.22           H  
ATOM    941  CA  LYS A  59       7.887  23.600  -9.619  1.00 85.22           C  
ATOM    942  HA  LYS A  59       8.052  22.523  -9.617  1.00 85.22           H  
ATOM    943  C   LYS A  59       7.807  24.050  -8.174  1.00 85.22           C  
ATOM    944  CB  LYS A  59       9.068  24.259 -10.333  1.00 85.22           C  
ATOM    945  HB2 LYS A  59       9.961  24.163  -9.715  1.00 85.22           H  
ATOM    946  HB3 LYS A  59       8.857  25.317 -10.486  1.00 85.22           H  
ATOM    947  O   LYS A  59       7.226  25.095  -7.863  1.00 85.22           O  
ATOM    948  CG  LYS A  59       9.326  23.583 -11.677  1.00 85.22           C  
ATOM    949  HG2 LYS A  59       8.427  23.623 -12.292  1.00 85.22           H  
ATOM    950  HG3 LYS A  59       9.592  22.539 -11.509  1.00 85.22           H  
ATOM    951  CD  LYS A  59      10.464  24.293 -12.402  1.00 85.22           C  
ATOM    952  HD2 LYS A  59      10.196  25.335 -12.579  1.00 85.22           H  
ATOM    953  HD3 LYS A  59      11.362  24.244 -11.786  1.00 85.22           H  
ATOM    954  CE  LYS A  59      10.705  23.575 -13.725  1.00 85.22           C  
ATOM    955  HE2 LYS A  59       9.806  23.650 -14.338  1.00 85.22           H  
ATOM    956  HE3 LYS A  59      10.883  22.522 -13.507  1.00 85.22           H  
ATOM    957  NZ  LYS A  59      11.875  24.156 -14.412  1.00 85.22           N  
ATOM    958  HZ1 LYS A  59      12.686  23.997 -13.832  1.00 85.22           H  
ATOM    959  HZ2 LYS A  59      12.018  23.692 -15.298  1.00 85.22           H  
ATOM    960  HZ3 LYS A  59      11.745  25.150 -14.540  1.00 85.22           H  
ATOM    961  N   LEU A  60       8.429  23.274  -7.294  1.00 84.77           N  
ATOM    962  H   LEU A  60       8.892  22.445  -7.637  1.00 84.77           H  
ATOM    963  CA  LEU A  60       8.572  23.619  -5.888  1.00 84.77           C  
ATOM    964  HA  LEU A  60       8.281  24.660  -5.750  1.00 84.77           H  
ATOM    965  C   LEU A  60      10.035  23.503  -5.476  1.00 84.77           C  
ATOM    966  CB  LEU A  60       7.602  22.769  -5.045  1.00 84.77           C  
ATOM    967  HB2 LEU A  60       6.594  23.023  -5.374  1.00 84.77           H  
ATOM    968  HB3 LEU A  60       7.750  21.710  -5.255  1.00 84.77           H  
ATOM    969  O   LEU A  60      10.636  22.436  -5.559  1.00 84.77           O  
ATOM    970  CG  LEU A  60       7.730  23.032  -3.528  1.00 84.77           C  
ATOM    971  HG  LEU A  60       8.068  24.056  -3.366  1.00 84.77           H  
ATOM    972  CD1 LEU A  60       6.409  22.865  -2.778  1.00 84.77           C  
ATOM    973 HD11 LEU A  60       6.293  21.833  -2.446  1.00 84.77           H  
ATOM    974 HD12 LEU A  60       5.571  23.132  -3.420  1.00 84.77           H  
ATOM    975 HD13 LEU A  60       6.403  23.492  -1.886  1.00 84.77           H  
ATOM    976  CD2 LEU A  60       8.698  22.057  -2.856  1.00 84.77           C  
ATOM    977 HD21 LEU A  60       8.504  21.041  -3.200  1.00 84.77           H  
ATOM    978 HD22 LEU A  60       9.732  22.313  -3.091  1.00 84.77           H  
ATOM    979 HD23 LEU A  60       8.558  22.078  -1.775  1.00 84.77           H  
ATOM    980  N   THR A  61      10.586  24.593  -4.961  1.00 88.96           N  
ATOM    981  H   THR A  61      10.045  25.446  -4.961  1.00 88.96           H  
ATOM    982  CA  THR A  61      11.853  24.578  -4.233  1.00 88.96           C  
ATOM    983  HA  THR A  61      12.379  23.642  -4.424  1.00 88.96           H  
ATOM    984  C   THR A  61      11.542  24.675  -2.754  1.00 88.96           C  
ATOM    985  CB  THR A  61      12.780  25.714  -4.671  1.00 88.96           C  
ATOM    986  HB  THR A  61      12.328  26.674  -4.424  1.00 88.96           H  
ATOM    987  O   THR A  61      10.853  25.599  -2.324  1.00 88.96           O  
ATOM    988  CG2 THR A  61      14.152  25.618  -4.005  1.00 88.96           C  
ATOM    989 HG21 THR A  61      14.593  24.642  -4.207  1.00 88.96           H  
ATOM    990 HG22 THR A  61      14.057  25.754  -2.928  1.00 88.96           H  
ATOM    991 HG23 THR A  61      14.809  26.396  -4.395  1.00 88.96           H  
ATOM    992  OG1 THR A  61      12.984  25.651  -6.061  1.00 88.96           O  
ATOM    993  HG1 THR A  61      13.525  26.400  -6.323  1.00 88.96           H  
ATOM    994  N   ILE A  62      12.049  23.741  -1.958  1.00 89.48           N  
ATOM    995  H   ILE A  62      12.610  23.006  -2.365  1.00 89.48           H  
ATOM    996  CA  ILE A  62      11.933  23.794  -0.503  1.00 89.48           C  
ATOM    997  HA  ILE A  62      11.507  24.761  -0.236  1.00 89.48           H  
ATOM    998  C   ILE A  62      13.308  23.732   0.133  1.00 89.48           C  
ATOM    999  CB  ILE A  62      10.968  22.725   0.025  1.00 89.48           C  
ATOM   1000  HB  ILE A  62      10.031  22.869  -0.514  1.00 89.48           H  
ATOM   1001  O   ILE A  62      14.156  22.946  -0.280  1.00 89.48           O  
ATOM   1002  CG1 ILE A  62      10.652  22.976   1.510  1.00 89.48           C  
ATOM   1003 HG12 ILE A  62      10.393  24.027   1.636  1.00 89.48           H  
ATOM   1004 HG13 ILE A  62      11.532  22.783   2.124  1.00 89.48           H  
ATOM   1005  CG2 ILE A  62      11.477  21.301  -0.245  1.00 89.48           C  
ATOM   1006 HG21 ILE A  62      11.586  21.139  -1.317  1.00 89.48           H  
ATOM   1007 HG22 ILE A  62      12.442  21.145   0.238  1.00 89.48           H  
ATOM   1008 HG23 ILE A  62      10.773  20.565   0.143  1.00 89.48           H  
ATOM   1009  CD1 ILE A  62       9.476  22.145   2.031  1.00 89.48           C  
ATOM   1010 HD11 ILE A  62       9.869  21.339   2.650  1.00 89.48           H  
ATOM   1011 HD12 ILE A  62       8.882  21.746   1.209  1.00 89.48           H  
ATOM   1012 HD13 ILE A  62       8.822  22.774   2.635  1.00 89.48           H  
ATOM   1013  N   SER A  63      13.540  24.554   1.144  1.00 90.87           N  
ATOM   1014  H   SER A  63      12.830  25.221   1.412  1.00 90.87           H  
ATOM   1015  CA  SER A  63      14.802  24.559   1.870  1.00 90.87           C  
ATOM   1016  HA  SER A  63      15.300  23.606   1.689  1.00 90.87           H  
ATOM   1017  C   SER A  63      14.601  24.651   3.369  1.00 90.87           C  
ATOM   1018  CB  SER A  63      15.729  25.661   1.354  1.00 90.87           C  
ATOM   1019  HB2 SER A  63      15.901  25.497   0.291  1.00 90.87           H  
ATOM   1020  HB3 SER A  63      16.688  25.594   1.869  1.00 90.87           H  
ATOM   1021  O   SER A  63      13.633  25.235   3.850  1.00 90.87           O  
ATOM   1022  OG  SER A  63      15.192  26.962   1.533  1.00 90.87           O  
ATOM   1023  HG  SER A  63      15.721  27.539   0.977  1.00 90.87           H  
ATOM   1024  N   ASN A  64      15.532  24.077   4.117  1.00 88.05           N  
ATOM   1025  H   ASN A  64      16.306  23.644   3.634  1.00 88.05           H  
ATOM   1026  CA  ASN A  64      15.705  24.321   5.544  1.00 88.05           C  
ATOM   1027  HA  ASN A  64      15.035  25.121   5.861  1.00 88.05           H  
ATOM   1028  C   ASN A  64      17.138  24.847   5.779  1.00 88.05           C  
ATOM   1029  CB  ASN A  64      15.294  23.045   6.316  1.00 88.05           C  
ATOM   1030  HB2 ASN A  64      15.280  23.248   7.386  1.00 88.05           H  
ATOM   1031  HB3 ASN A  64      14.278  22.779   6.023  1.00 88.05           H  
ATOM   1032  O   ASN A  64      17.786  25.323   4.849  1.00 88.05           O  
ATOM   1033  CG  ASN A  64      16.184  21.842   6.064  1.00 88.05           C  
ATOM   1034  ND2 ASN A  64      15.710  20.637   6.263  1.00 88.05           N  
ATOM   1035 HD21 ASN A  64      14.735  20.492   6.486  1.00 88.05           H  
ATOM   1036 HD22 ASN A  64      16.334  19.890   5.995  1.00 88.05           H  
ATOM   1037  OD1 ASN A  64      17.342  21.970   5.732  1.00 88.05           O  
ATOM   1038  N   ASN A  65      17.641  24.789   7.013  1.00 83.63           N  
ATOM   1039  H   ASN A  65      17.067  24.415   7.756  1.00 83.63           H  
ATOM   1040  CA  ASN A  65      18.991  25.272   7.339  1.00 83.63           C  
ATOM   1041  HA  ASN A  65      19.127  26.253   6.884  1.00 83.63           H  
ATOM   1042  C   ASN A  65      20.134  24.389   6.794  1.00 83.63           C  
ATOM   1043  CB  ASN A  65      19.110  25.422   8.865  1.00 83.63           C  
ATOM   1044  HB2 ASN A  65      20.136  25.695   9.112  1.00 83.63           H  
ATOM   1045  HB3 ASN A  65      18.899  24.465   9.341  1.00 83.63           H  
ATOM   1046  O   ASN A  65      21.296  24.765   6.927  1.00 83.63           O  
ATOM   1047  CG  ASN A  65      18.211  26.492   9.456  1.00 83.63           C  
ATOM   1048  ND2 ASN A  65      18.092  26.521  10.762  1.00 83.63           N  
ATOM   1049 HD21 ASN A  65      17.524  27.266  11.139  1.00 83.63           H  
ATOM   1050 HD22 ASN A  65      18.634  25.890  11.335  1.00 83.63           H  
ATOM   1051  OD1 ASN A  65      17.599  27.304   8.784  1.00 83.63           O  
ATOM   1052  N   HIS A  66      19.828  23.218   6.234  1.00 82.48           N  
ATOM   1053  H   HIS A  66      18.854  22.985   6.105  1.00 82.48           H  
ATOM   1054  CA  HIS A  66      20.808  22.217   5.806  1.00 82.48           C  
ATOM   1055  HA  HIS A  66      21.819  22.603   5.933  1.00 82.48           H  
ATOM   1056  C   HIS A  66      20.663  21.852   4.330  1.00 82.48           C  
ATOM   1057  CB  HIS A  66      20.652  20.966   6.683  1.00 82.48           C  
ATOM   1058  HB2 HIS A  66      19.657  20.543   6.542  1.00 82.48           H  
ATOM   1059  HB3 HIS A  66      21.376  20.218   6.361  1.00 82.48           H  
ATOM   1060  O   HIS A  66      21.657  21.781   3.615  1.00 82.48           O  
ATOM   1061  CG  HIS A  66      20.871  21.247   8.146  1.00 82.48           C  
ATOM   1062  CD2 HIS A  66      19.960  21.102   9.154  1.00 82.48           C  
ATOM   1063  HD2 HIS A  66      18.952  20.730   9.038  1.00 82.48           H  
ATOM   1064  ND1 HIS A  66      22.016  21.763   8.705  1.00 82.48           N  
ATOM   1065  HD1 HIS A  66      22.841  22.045   8.195  1.00 82.48           H  
ATOM   1066  CE1 HIS A  66      21.802  21.917  10.021  1.00 82.48           C  
ATOM   1067  HE1 HIS A  66      22.519  22.320  10.722  1.00 82.48           H  
ATOM   1068  NE2 HIS A  66      20.553  21.542  10.343  1.00 82.48           N  
ATOM   1069  N   ASP A  67      19.428  21.665   3.875  1.00 81.05           N  
ATOM   1070  H   ASP A  67      18.661  21.765   4.524  1.00 81.05           H  
ATOM   1071  CA  ASP A  67      19.107  21.113   2.569  1.00 81.05           C  
ATOM   1072  HA  ASP A  67      20.029  20.892   2.030  1.00 81.05           H  
ATOM   1073  C   ASP A  67      18.284  22.103   1.746  1.00 81.05           C  
ATOM   1074  CB  ASP A  67      18.342  19.794   2.736  1.00 81.05           C  
ATOM   1075  HB2 ASP A  67      17.387  19.998   3.220  1.00 81.05           H  
ATOM   1076  HB3 ASP A  67      18.133  19.380   1.750  1.00 81.05           H  
ATOM   1077  O   ASP A  67      17.462  22.860   2.269  1.00 81.05           O  
ATOM   1078  CG  ASP A  67      19.115  18.755   3.550  1.00 81.05           C  
ATOM   1079  OD1 ASP A  67      20.216  18.370   3.100  1.00 81.05           O  
ATOM   1080  OD2 ASP A  67      18.566  18.333   4.598  1.00 81.05           O  
ATOM   1081  N   THR A  68      18.470  22.056   0.430  1.00 89.73           N  
ATOM   1082  H   THR A  68      19.152  21.401   0.075  1.00 89.73           H  
ATOM   1083  CA  THR A  68      17.547  22.637  -0.549  1.00 89.73           C  
ATOM   1084  HA  THR A  68      16.636  22.963  -0.048  1.00 89.73           H  
ATOM   1085  C   THR A  68      17.182  21.553  -1.546  1.00 89.73           C  
ATOM   1086  CB  THR A  68      18.153  23.852  -1.258  1.00 89.73           C  
ATOM   1087  HB  THR A  68      19.078  23.564  -1.757  1.00 89.73           H  
ATOM   1088  O   THR A  68      18.060  20.983  -2.190  1.00 89.73           O  
ATOM   1089  CG2 THR A  68      17.194  24.470  -2.276  1.00 89.73           C  
ATOM   1090 HG21 THR A  68      17.029  23.779  -3.103  1.00 89.73           H  
ATOM   1091 HG22 THR A  68      16.237  24.693  -1.806  1.00 89.73           H  
ATOM   1092 HG23 THR A  68      17.626  25.389  -2.673  1.00 89.73           H  
ATOM   1093  OG1 THR A  68      18.434  24.846  -0.299  1.00 89.73           O  
ATOM   1094  HG1 THR A  68      18.833  24.400   0.451  1.00 89.73           H  
ATOM   1095  N   ILE A  69      15.891  21.264  -1.661  1.00 88.92           N  
ATOM   1096  H   ILE A  69      15.229  21.804  -1.122  1.00 88.92           H  
ATOM   1097  CA  ILE A  69      15.346  20.260  -2.566  1.00 88.92           C  
ATOM   1098  HA  ILE A  69      16.172  19.738  -3.049  1.00 88.92           H  
ATOM   1099  C   ILE A  69      14.547  20.966  -3.650  1.00 88.92           C  
ATOM   1100  CB  ILE A  69      14.525  19.193  -1.811  1.00 88.92           C  
ATOM   1101  HB  ILE A  69      13.654  19.666  -1.358  1.00 88.92           H  
ATOM   1102  O   ILE A  69      13.633  21.745  -3.370  1.00 88.92           O  
ATOM   1103  CG1 ILE A  69      15.400  18.597  -0.682  1.00 88.92           C  
ATOM   1104 HG12 ILE A  69      15.426  19.306   0.146  1.00 88.92           H  
ATOM   1105 HG13 ILE A  69      16.420  18.469  -1.043  1.00 88.92           H  
ATOM   1106  CG2 ILE A  69      14.024  18.119  -2.795  1.00 88.92           C  
ATOM   1107 HG21 ILE A  69      13.446  18.566  -3.604  1.00 88.92           H  
ATOM   1108 HG22 ILE A  69      13.365  17.418  -2.283  1.00 88.92           H  
ATOM   1109 HG23 ILE A  69      14.867  17.575  -3.222  1.00 88.92           H  
ATOM   1110  CD1 ILE A  69      14.947  17.247  -0.129  1.00 88.92           C  
ATOM   1111 HD11 ILE A  69      13.876  17.252   0.074  1.00 88.92           H  
ATOM   1112 HD12 ILE A  69      15.504  17.041   0.785  1.00 88.92           H  
ATOM   1113 HD13 ILE A  69      15.165  16.458  -0.849  1.00 88.92           H  
ATOM   1114  N   TYR A  70      14.903  20.662  -4.891  1.00 86.96           N  
ATOM   1115  H   TYR A  70      15.638  19.982  -5.025  1.00 86.96           H  
ATOM   1116  CA  TYR A  70      14.196  21.095  -6.085  1.00 86.96           C  
ATOM   1117  HA  TYR A  70      13.580  21.966  -5.860  1.00 86.96           H  
ATOM   1118  C   TYR A  70      13.293  19.952  -6.536  1.00 86.96           C  
ATOM   1119  CB  TYR A  70      15.212  21.496  -7.158  1.00 86.96           C  
ATOM   1120  HB2 TYR A  70      14.671  21.811  -8.051  1.00 86.96           H  
ATOM   1121  HB3 TYR A  70      15.809  20.625  -7.431  1.00 86.96           H  
ATOM   1122  O   TYR A  70      13.759  18.831  -6.734  1.00 86.96           O  
ATOM   1123  CG  TYR A  70      16.139  22.616  -6.723  1.00 86.96           C  
ATOM   1124  CD1 TYR A  70      15.760  23.955  -6.927  1.00 86.96           C  
ATOM   1125  HD1 TYR A  70      14.817  24.178  -7.403  1.00 86.96           H  
ATOM   1126  CD2 TYR A  70      17.365  22.319  -6.094  1.00 86.96           C  
ATOM   1127  HD2 TYR A  70      17.654  21.291  -5.934  1.00 86.96           H  
ATOM   1128  CE1 TYR A  70      16.610  24.999  -6.514  1.00 86.96           C  
ATOM   1129  HE1 TYR A  70      16.334  26.030  -6.676  1.00 86.96           H  
ATOM   1130  CE2 TYR A  70      18.215  23.359  -5.672  1.00 86.96           C  
ATOM   1131  HE2 TYR A  70      19.150  23.125  -5.186  1.00 86.96           H  
ATOM   1132  OH  TYR A  70      18.649  25.712  -5.480  1.00 86.96           O  
ATOM   1133  HH  TYR A  70      19.455  25.375  -5.081  1.00 86.96           H  
ATOM   1134  CZ  TYR A  70      17.837  24.702  -5.885  1.00 86.96           C  
ATOM   1135  N   CYS A  71      12.000  20.230  -6.640  1.00 83.76           N  
ATOM   1136  H   CYS A  71      11.681  21.169  -6.449  1.00 83.76           H  
ATOM   1137  CA  CYS A  71      10.974  19.259  -6.986  1.00 83.76           C  
ATOM   1138  HA  CYS A  71      11.402  18.259  -7.052  1.00 83.76           H  
ATOM   1139  C   CYS A  71      10.384  19.644  -8.339  1.00 83.76           C  
ATOM   1140  CB  CYS A  71       9.885  19.257  -5.904  1.00 83.76           C  
ATOM   1141  HB2 CYS A  71       9.350  20.206  -5.941  1.00 83.76           H  
ATOM   1142  HB3 CYS A  71       9.174  18.456  -6.103  1.00 83.76           H  
ATOM   1143  O   CYS A  71       9.765  20.706  -8.460  1.00 83.76           O  
ATOM   1144  SG  CYS A  71      10.612  19.057  -4.257  1.00 83.76           S  
ATOM   1145  HG  CYS A  71      11.337  20.177  -4.312  1.00 83.76           H  
ATOM   1146  N   ASP A  72      10.547  18.767  -9.324  1.00 79.05           N  
ATOM   1147  H   ASP A  72      11.076  17.922  -9.155  1.00 79.05           H  
ATOM   1148  CA  ASP A  72       9.894  18.893 -10.622  1.00 79.05           C  
ATOM   1149  HA  ASP A  72       9.601  19.931 -10.778  1.00 79.05           H  
ATOM   1150  C   ASP A  72       8.598  18.061 -10.648  1.00 79.05           C  
ATOM   1151  CB  ASP A  72      10.882  18.535 -11.746  1.00 79.05           C  
ATOM   1152  HB2 ASP A  72      11.322  17.560 -11.539  1.00 79.05           H  
ATOM   1153  HB3 ASP A  72      10.333  18.463 -12.684  1.00 79.05           H  
ATOM   1154  O   ASP A  72       8.418  17.106  -9.887  1.00 79.05           O  
ATOM   1155  CG  ASP A  72      11.991  19.587 -11.929  1.00 79.05           C  
ATOM   1156  OD1 ASP A  72      11.661  20.795 -12.038  1.00 79.05           O  
ATOM   1157  OD2 ASP A  72      13.170  19.180 -12.027  1.00 79.05           O  
ATOM   1158  N   GLU A  73       7.647  18.442 -11.489  1.00 75.21           N  
ATOM   1159  H   GLU A  73       7.805  19.240 -12.088  1.00 75.21           H  
ATOM   1160  CA  GLU A  73       6.411  17.686 -11.680  1.00 75.21           C  
ATOM   1161  HA  GLU A  73       6.072  17.385 -10.689  1.00 75.21           H  
ATOM   1162  C   GLU A  73       6.628  16.431 -12.557  1.00 75.21           C  
ATOM   1163  CB  GLU A  73       5.327  18.598 -12.281  1.00 75.21           C  
ATOM   1164  HB2 GLU A  73       5.232  19.484 -11.653  1.00 75.21           H  
ATOM   1165  HB3 GLU A  73       4.371  18.073 -12.269  1.00 75.21           H  
ATOM   1166  O   GLU A  73       7.441  16.452 -13.483  1.00 75.21           O  
ATOM   1167  CG  GLU A  73       5.661  19.002 -13.732  1.00 75.21           C  
ATOM   1168  HG2 GLU A  73       5.531  18.132 -14.376  1.00 75.21           H  
ATOM   1169  HG3 GLU A  73       6.704  19.312 -13.794  1.00 75.21           H  
ATOM   1170  CD  GLU A  73       4.808  20.147 -14.274  1.00 75.21           C  
ATOM   1171  OE1 GLU A  73       4.280  20.061 -15.398  1.00 75.21           O  
ATOM   1172  OE2 GLU A  73       4.703  21.170 -13.584  1.00 75.21           O  
ATOM   1173  N   PRO A  74       5.852  15.355 -12.353  1.00 80.24           N  
ATOM   1174  CA  PRO A  74       5.063  15.064 -11.165  1.00 80.24           C  
ATOM   1175  HA  PRO A  74       4.610  15.965 -10.751  1.00 80.24           H  
ATOM   1176  C   PRO A  74       5.902  14.370 -10.078  1.00 80.24           C  
ATOM   1177  CB  PRO A  74       3.946  14.185 -11.693  1.00 80.24           C  
ATOM   1178  HB2 PRO A  74       3.197  14.835 -12.146  1.00 80.24           H  
ATOM   1179  HB3 PRO A  74       3.503  13.577 -10.904  1.00 80.24           H  
ATOM   1180  O   PRO A  74       6.840  13.621 -10.360  1.00 80.24           O  
ATOM   1181  CG  PRO A  74       4.622  13.358 -12.788  1.00 80.24           C  
ATOM   1182  HG2 PRO A  74       3.909  13.024 -13.542  1.00 80.24           H  
ATOM   1183  HG3 PRO A  74       5.145  12.506 -12.353  1.00 80.24           H  
ATOM   1184  CD  PRO A  74       5.653  14.326 -13.365  1.00 80.24           C  
ATOM   1185  HD2 PRO A  74       6.586  13.805 -13.579  1.00 80.24           H  
ATOM   1186  HD3 PRO A  74       5.263  14.783 -14.275  1.00 80.24           H  
ATOM   1187  N   GLY A  75       5.518  14.547  -8.815  1.00 84.38           N  
ATOM   1188  H   GLY A  75       4.698  15.103  -8.620  1.00 84.38           H  
ATOM   1189  CA  GLY A  75       6.224  13.911  -7.704  1.00 84.38           C  
ATOM   1190  HA2 GLY A  75       7.227  14.330  -7.626  1.00 84.38           H  
ATOM   1191  HA3 GLY A  75       6.329  12.845  -7.908  1.00 84.38           H  
ATOM   1192  C   GLY A  75       5.524  14.056  -6.363  1.00 84.38           C  
ATOM   1193  O   GLY A  75       4.476  14.693  -6.247  1.00 84.38           O  
ATOM   1194  N   MET A  76       6.116  13.459  -5.333  1.00 87.20           N  
ATOM   1195  H   MET A  76       6.986  12.974  -5.501  1.00 87.20           H  
ATOM   1196  CA  MET A  76       5.635  13.556  -3.961  1.00 87.20           C  
ATOM   1197  HA  MET A  76       4.886  14.347  -3.927  1.00 87.20           H  
ATOM   1198  C   MET A  76       6.767  13.948  -3.018  1.00 87.20           C  
ATOM   1199  CB  MET A  76       4.941  12.255  -3.539  1.00 87.20           C  
ATOM   1200  HB2 MET A  76       5.685  11.473  -3.388  1.00 87.20           H  
ATOM   1201  HB3 MET A  76       4.259  11.942  -4.329  1.00 87.20           H  
ATOM   1202  O   MET A  76       7.849  13.366  -3.044  1.00 87.20           O  
ATOM   1203  CG  MET A  76       4.128  12.444  -2.253  1.00 87.20           C  
ATOM   1204  HG2 MET A  76       4.792  12.744  -1.442  1.00 87.20           H  
ATOM   1205  HG3 MET A  76       3.412  13.250  -2.417  1.00 87.20           H  
ATOM   1206  SD  MET A  76       3.198  10.979  -1.727  1.00 87.20           S  
ATOM   1207  CE  MET A  76       4.565   9.914  -1.201  1.00 87.20           C  
ATOM   1208  HE1 MET A  76       5.051   9.467  -2.069  1.00 87.20           H  
ATOM   1209  HE2 MET A  76       4.168   9.130  -0.556  1.00 87.20           H  
ATOM   1210  HE3 MET A  76       5.290  10.496  -0.633  1.00 87.20           H  
ATOM   1211  N   LEU A  77       6.490  14.927  -2.166  1.00 89.04           N  
ATOM   1212  H   LEU A  77       5.570  15.340  -2.216  1.00 89.04           H  
ATOM   1213  CA  LEU A  77       7.377  15.406  -1.120  1.00 89.04           C  
ATOM   1214  HA  LEU A  77       8.383  15.033  -1.314  1.00 89.04           H  
ATOM   1215  C   LEU A  77       6.893  14.899   0.236  1.00 89.04           C  
ATOM   1216  CB  LEU A  77       7.407  16.931  -1.189  1.00 89.04           C  
ATOM   1217  HB2 LEU A  77       6.414  17.292  -0.921  1.00 89.04           H  
ATOM   1218  HB3 LEU A  77       7.620  17.208  -2.221  1.00 89.04           H  
ATOM   1219  O   LEU A  77       5.699  14.938   0.528  1.00 89.04           O  
ATOM   1220  CG  LEU A  77       8.452  17.643  -0.326  1.00 89.04           C  
ATOM   1221  HG  LEU A  77       8.507  17.209   0.673  1.00 89.04           H  
ATOM   1222  CD1 LEU A  77       9.817  17.598  -1.005  1.00 89.04           C  
ATOM   1223 HD11 LEU A  77       9.724  17.929  -2.039  1.00 89.04           H  
ATOM   1224 HD12 LEU A  77      10.519  18.261  -0.499  1.00 89.04           H  
ATOM   1225 HD13 LEU A  77      10.212  16.582  -0.996  1.00 89.04           H  
ATOM   1226  CD2 LEU A  77       8.022  19.105  -0.218  1.00 89.04           C  
ATOM   1227 HD21 LEU A  77       7.103  19.179   0.363  1.00 89.04           H  
ATOM   1228 HD22 LEU A  77       8.807  19.686   0.267  1.00 89.04           H  
ATOM   1229 HD23 LEU A  77       7.859  19.518  -1.213  1.00 89.04           H  
ATOM   1230  N   VAL A  78       7.829  14.466   1.067  1.00 90.09           N  
ATOM   1231  H   VAL A  78       8.778  14.451   0.721  1.00 90.09           H  
ATOM   1232  CA  VAL A  78       7.622  14.054   2.451  1.00 90.09           C  
ATOM   1233  HA  VAL A  78       6.557  14.066   2.684  1.00 90.09           H  
ATOM   1234  C   VAL A  78       8.338  15.050   3.349  1.00 90.09           C  
ATOM   1235  CB  VAL A  78       8.158  12.633   2.697  1.00 90.09           C  
ATOM   1236  HB  VAL A  78       9.243  12.637   2.583  1.00 90.09           H  
ATOM   1237  O   VAL A  78       9.545  15.252   3.224  1.00 90.09           O  
ATOM   1238  CG1 VAL A  78       7.840  12.175   4.118  1.00 90.09           C  
ATOM   1239 HG11 VAL A  78       8.232  11.169   4.266  1.00 90.09           H  
ATOM   1240 HG12 VAL A  78       6.761  12.176   4.273  1.00 90.09           H  
ATOM   1241 HG13 VAL A  78       8.314  12.829   4.850  1.00 90.09           H  
ATOM   1242  CG2 VAL A  78       7.582  11.607   1.713  1.00 90.09           C  
ATOM   1243 HG21 VAL A  78       7.929  11.826   0.702  1.00 90.09           H  
ATOM   1244 HG22 VAL A  78       7.922  10.607   1.981  1.00 90.09           H  
ATOM   1245 HG23 VAL A  78       6.493  11.636   1.732  1.00 90.09           H  
ATOM   1246  N   LEU A  79       7.594  15.662   4.263  1.00 89.77           N  
ATOM   1247  H   LEU A  79       6.603  15.468   4.276  1.00 89.77           H  
ATOM   1248  CA  LEU A  79       8.107  16.610   5.241  1.00 89.77           C  
ATOM   1249  HA  LEU A  79       9.167  16.792   5.066  1.00 89.77           H  
ATOM   1250  C   LEU A  79       7.963  16.022   6.638  1.00 89.77           C  
ATOM   1251  CB  LEU A  79       7.355  17.948   5.124  1.00 89.77           C  
ATOM   1252  HB2 LEU A  79       6.314  17.782   5.399  1.00 89.77           H  
ATOM   1253  HB3 LEU A  79       7.788  18.645   5.841  1.00 89.77           H  
ATOM   1254  O   LEU A  79       6.847  15.796   7.115  1.00 89.77           O  
ATOM   1255  CG  LEU A  79       7.390  18.590   3.730  1.00 89.77           C  
ATOM   1256  HG  LEU A  79       6.937  17.925   2.994  1.00 89.77           H  
ATOM   1257  CD1 LEU A  79       6.612  19.907   3.726  1.00 89.77           C  
ATOM   1258 HD11 LEU A  79       7.060  20.610   4.428  1.00 89.77           H  
ATOM   1259 HD12 LEU A  79       6.629  20.336   2.724  1.00 89.77           H  
ATOM   1260 HD13 LEU A  79       5.577  19.719   4.009  1.00 89.77           H  
ATOM   1261  CD2 LEU A  79       8.831  18.873   3.334  1.00 89.77           C  
ATOM   1262 HD21 LEU A  79       9.325  19.470   4.100  1.00 89.77           H  
ATOM   1263 HD22 LEU A  79       9.366  17.934   3.193  1.00 89.77           H  
ATOM   1264 HD23 LEU A  79       8.840  19.410   2.386  1.00 89.77           H  
ATOM   1265  N   LYS A  80       9.096  15.835   7.321  1.00 90.35           N  
ATOM   1266  H   LYS A  80       9.973  16.005   6.850  1.00 90.35           H  
ATOM   1267  CA  LYS A  80       9.104  15.561   8.760  1.00 90.35           C  
ATOM   1268  HA  LYS A  80       8.570  14.627   8.934  1.00 90.35           H  
ATOM   1269  C   LYS A  80       8.369  16.687   9.503  1.00 90.35           C  
ATOM   1270  CB  LYS A  80      10.556  15.416   9.245  1.00 90.35           C  
ATOM   1271  HB2 LYS A  80      11.090  14.721   8.596  1.00 90.35           H  
ATOM   1272  HB3 LYS A  80      11.049  16.387   9.194  1.00 90.35           H  
ATOM   1273  O   LYS A  80       8.470  17.851   9.110  1.00 90.35           O  
ATOM   1274  CG  LYS A  80      10.616  14.899  10.688  1.00 90.35           C  
ATOM   1275  HG2 LYS A  80      10.026  15.545  11.338  1.00 90.35           H  
ATOM   1276  HG3 LYS A  80      10.175  13.904  10.730  1.00 90.35           H  
ATOM   1277  CD  LYS A  80      12.036  14.849  11.255  1.00 90.35           C  
ATOM   1278  HD2 LYS A  80      12.482  15.843  11.222  1.00 90.35           H  
ATOM   1279  HD3 LYS A  80      12.638  14.148  10.678  1.00 90.35           H  
ATOM   1280  CE  LYS A  80      11.901  14.381  12.707  1.00 90.35           C  
ATOM   1281  HE2 LYS A  80      11.311  15.107  13.267  1.00 90.35           H  
ATOM   1282  HE3 LYS A  80      11.337  13.448  12.700  1.00 90.35           H  
ATOM   1283  NZ  LYS A  80      13.203  14.145  13.373  1.00 90.35           N  
ATOM   1284  HZ1 LYS A  80      13.810  13.591  12.787  1.00 90.35           H  
ATOM   1285  HZ2 LYS A  80      13.044  13.567  14.186  1.00 90.35           H  
ATOM   1286  HZ3 LYS A  80      13.662  15.000  13.654  1.00 90.35           H  
ATOM   1287  N   LYS A  81       7.673  16.362  10.592  1.00 86.28           N  
ATOM   1288  H   LYS A  81       7.656  15.394  10.880  1.00 86.28           H  
ATOM   1289  CA  LYS A  81       7.123  17.383  11.497  1.00 86.28           C  
ATOM   1290  HA  LYS A  81       6.634  18.145  10.889  1.00 86.28           H  
ATOM   1291  C   LYS A  81       8.216  18.108  12.292  1.00 86.28           C  
ATOM   1292  CB  LYS A  81       6.051  16.768  12.403  1.00 86.28           C  
ATOM   1293  HB2 LYS A  81       5.365  16.185  11.789  1.00 86.28           H  
ATOM   1294  HB3 LYS A  81       5.491  17.587  12.855  1.00 86.28           H  
ATOM   1295  O   LYS A  81       9.368  17.679  12.311  1.00 86.28           O  
ATOM   1296  CG  LYS A  81       6.575  15.857  13.522  1.00 86.28           C  
ATOM   1297  HG2 LYS A  81       7.057  14.979  13.090  1.00 86.28           H  
ATOM   1298  HG3 LYS A  81       7.306  16.387  14.132  1.00 86.28           H  
ATOM   1299  CD  LYS A  81       5.388  15.428  14.395  1.00 86.28           C  
ATOM   1300  HD2 LYS A  81       4.810  14.676  13.857  1.00 86.28           H  
ATOM   1301  HD3 LYS A  81       4.742  16.286  14.582  1.00 86.28           H  
ATOM   1302  CE  LYS A  81       5.822  14.877  15.753  1.00 86.28           C  
ATOM   1303  HE2 LYS A  81       6.284  15.676  16.333  1.00 86.28           H  
ATOM   1304  HE3 LYS A  81       6.559  14.085  15.618  1.00 86.28           H  
ATOM   1305  NZ  LYS A  81       4.650  14.339  16.476  1.00 86.28           N  
ATOM   1306  HZ1 LYS A  81       3.957  15.036  16.707  1.00 86.28           H  
ATOM   1307  HZ2 LYS A  81       4.207  13.607  15.939  1.00 86.28           H  
ATOM   1308  HZ3 LYS A  81       4.928  13.935  17.359  1.00 86.28           H  
ATOM   1309  N   GLU A  82       7.835  19.173  12.991  1.00 80.97           N  
ATOM   1310  H   GLU A  82       6.892  19.509  12.850  1.00 80.97           H  
ATOM   1311  CA  GLU A  82       8.701  19.940  13.896  1.00 80.97           C  
ATOM   1312  HA  GLU A  82       8.137  20.816  14.218  1.00 80.97           H  
ATOM   1313  C   GLU A  82       9.948  20.508  13.191  1.00 80.97           C  
ATOM   1314  CB  GLU A  82       9.017  19.127  15.169  1.00 80.97           C  
ATOM   1315  HB2 GLU A  82       9.538  18.210  14.894  1.00 80.97           H  
ATOM   1316  HB3 GLU A  82       9.693  19.703  15.801  1.00 80.97           H  
ATOM   1317  O   GLU A  82      11.081  20.396  13.662  1.00 80.97           O  
ATOM   1318  CG  GLU A  82       7.778  18.751  16.003  1.00 80.97           C  
ATOM   1319  HG2 GLU A  82       8.101  18.143  16.849  1.00 80.97           H  
ATOM   1320  HG3 GLU A  82       7.103  18.142  15.402  1.00 80.97           H  
ATOM   1321  CD  GLU A  82       7.023  19.973  16.528  1.00 80.97           C  
ATOM   1322  OE1 GLU A  82       5.773  19.967  16.492  1.00 80.97           O  
ATOM   1323  OE2 GLU A  82       7.681  20.973  16.895  1.00 80.97           O  
ATOM   1324  N   GLN A  83       9.747  21.128  12.025  1.00 82.43           N  
ATOM   1325  H   GLN A  83       8.804  21.181  11.669  1.00 82.43           H  
ATOM   1326  CA  GLN A  83      10.802  21.851  11.311  1.00 82.43           C  
ATOM   1327  HA  GLN A  83      11.568  22.133  12.034  1.00 82.43           H  
ATOM   1328  C   GLN A  83      10.289  23.152  10.699  1.00 82.43           C  
ATOM   1329  CB  GLN A  83      11.479  20.955  10.261  1.00 82.43           C  
ATOM   1330  HB2 GLN A  83      12.358  21.473   9.878  1.00 82.43           H  
ATOM   1331  HB3 GLN A  83      11.815  20.035  10.741  1.00 82.43           H  
ATOM   1332  O   GLN A  83       9.088  23.339  10.502  1.00 82.43           O  
ATOM   1333  CG  GLN A  83      10.562  20.597   9.083  1.00 82.43           C  
ATOM   1334  HG2 GLN A  83       9.700  20.053   9.468  1.00 82.43           H  
ATOM   1335  HG3 GLN A  83      10.200  21.501   8.593  1.00 82.43           H  
ATOM   1336  CD  GLN A  83      11.277  19.750   8.038  1.00 82.43           C  
ATOM   1337  NE2 GLN A  83      10.672  18.669   7.615  1.00 82.43           N  
ATOM   1338 HE21 GLN A  83       9.782  18.411   8.017  1.00 82.43           H  
ATOM   1339 HE22 GLN A  83      11.150  18.079   6.948  1.00 82.43           H  
ATOM   1340  OE1 GLN A  83      12.385  20.037   7.607  1.00 82.43           O  
ATOM   1341  N   VAL A  84      11.223  24.044  10.376  1.00 83.02           N  
ATOM   1342  H   VAL A  84      12.193  23.794  10.505  1.00 83.02           H  
ATOM   1343  CA  VAL A  84      10.953  25.285   9.653  1.00 83.02           C  
ATOM   1344  HA  VAL A  84       9.877  25.394   9.521  1.00 83.02           H  
ATOM   1345  C   VAL A  84      11.587  25.194   8.273  1.00 83.02           C  
ATOM   1346  CB  VAL A  84      11.443  26.511  10.440  1.00 83.02           C  
ATOM   1347  HB  VAL A  84      12.515  26.430  10.620  1.00 83.02           H  
ATOM   1348  O   VAL A  84      12.754  24.826   8.148  1.00 83.02           O  
ATOM   1349  CG1 VAL A  84      11.160  27.803   9.675  1.00 83.02           C  
ATOM   1350 HG11 VAL A  84      11.740  27.823   8.752  1.00 83.02           H  
ATOM   1351 HG12 VAL A  84      10.096  27.864   9.448  1.00 83.02           H  
ATOM   1352 HG13 VAL A  84      11.458  28.663  10.275  1.00 83.02           H  
ATOM   1353  CG2 VAL A  84      10.717  26.623  11.789  1.00 83.02           C  
ATOM   1354 HG21 VAL A  84       9.642  26.703  11.625  1.00 83.02           H  
ATOM   1355 HG22 VAL A  84      11.070  27.503  12.325  1.00 83.02           H  
ATOM   1356 HG23 VAL A  84      10.927  25.747  12.403  1.00 83.02           H  
ATOM   1357  N   VAL A  85      10.807  25.528   7.251  1.00 86.53           N  
ATOM   1358  H   VAL A  85       9.855  25.802   7.446  1.00 86.53           H  
ATOM   1359  CA  VAL A  85      11.201  25.473   5.845  1.00 86.53           C  
ATOM   1360  HA  VAL A  85      12.284  25.362   5.802  1.00 86.53           H  
ATOM   1361  C   VAL A  85      10.856  26.778   5.132  1.00 86.53           C  
ATOM   1362  CB  VAL A  85      10.584  24.254   5.124  1.00 86.53           C  
ATOM   1363  HB  VAL A  85      10.933  24.256   4.091  1.00 86.53           H  
ATOM   1364  O   VAL A  85       9.924  27.491   5.506  1.00 86.53           O  
ATOM   1365  CG1 VAL A  85      11.021  22.933   5.763  1.00 86.53           C  
ATOM   1366 HG11 VAL A  85      12.109  22.907   5.835  1.00 86.53           H  
ATOM   1367 HG12 VAL A  85      10.595  22.835   6.761  1.00 86.53           H  
ATOM   1368 HG13 VAL A  85      10.692  22.095   5.149  1.00 86.53           H  
ATOM   1369  CG2 VAL A  85       9.050  24.278   5.113  1.00 86.53           C  
ATOM   1370 HG21 VAL A  85       8.661  24.392   6.125  1.00 86.53           H  
ATOM   1371 HG22 VAL A  85       8.660  23.342   4.712  1.00 86.53           H  
ATOM   1372 HG23 VAL A  85       8.704  25.103   4.491  1.00 86.53           H  
ATOM   1373  N   ASN A  86      11.596  27.095   4.080  1.00 85.45           N  
ATOM   1374  H   ASN A  86      12.345  26.465   3.830  1.00 85.45           H  
ATOM   1375  CA  ASN A  86      11.221  28.094   3.091  1.00 85.45           C  
ATOM   1376  HA  ASN A  86      10.407  28.705   3.482  1.00 85.45           H  
ATOM   1377  C   ASN A  86      10.726  27.354   1.851  1.00 85.45           C  
ATOM   1378  CB  ASN A  86      12.410  29.010   2.787  1.00 85.45           C  
ATOM   1379  HB2 ASN A  86      13.177  28.432   2.271  1.00 85.45           H  
ATOM   1380  HB3 ASN A  86      12.089  29.813   2.124  1.00 85.45           H  
ATOM   1381  O   ASN A  86      11.350  26.386   1.432  1.00 85.45           O  
ATOM   1382  CG  ASN A  86      12.998  29.626   4.041  1.00 85.45           C  
ATOM   1383  ND2 ASN A  86      14.254  29.374   4.317  1.00 85.45           N  
ATOM   1384 HD21 ASN A  86      14.609  29.700   5.205  1.00 85.45           H  
ATOM   1385 HD22 ASN A  86      14.758  28.699   3.760  1.00 85.45           H  
ATOM   1386  OD1 ASN A  86      12.338  30.337   4.784  1.00 85.45           O  
ATOM   1387  N   VAL A  87       9.609  27.788   1.280  1.00 85.31           N  
ATOM   1388  H   VAL A  87       9.186  28.630   1.642  1.00 85.31           H  
ATOM   1389  CA  VAL A  87       8.989  27.166   0.108  1.00 85.31           C  
ATOM   1390  HA  VAL A  87       9.620  26.359  -0.264  1.00 85.31           H  
ATOM   1391  C   VAL A  87       8.858  28.214  -0.977  1.00 85.31           C  
ATOM   1392  CB  VAL A  87       7.603  26.583   0.435  1.00 85.31           C  
ATOM   1393  HB  VAL A  87       6.935  27.384   0.752  1.00 85.31           H  
ATOM   1394  O   VAL A  87       8.265  29.260  -0.740  1.00 85.31           O  
ATOM   1395  CG1 VAL A  87       7.006  25.904  -0.800  1.00 85.31           C  
ATOM   1396 HG11 VAL A  87       6.062  25.422  -0.544  1.00 85.31           H  
ATOM   1397 HG12 VAL A  87       7.710  25.163  -1.178  1.00 85.31           H  
ATOM   1398 HG13 VAL A  87       6.810  26.635  -1.584  1.00 85.31           H  
ATOM   1399  CG2 VAL A  87       7.661  25.543   1.556  1.00 85.31           C  
ATOM   1400 HG21 VAL A  87       6.660  25.164   1.762  1.00 85.31           H  
ATOM   1401 HG22 VAL A  87       8.058  25.993   2.466  1.00 85.31           H  
ATOM   1402 HG23 VAL A  87       8.297  24.712   1.247  1.00 85.31           H  
ATOM   1403  N   THR A  88       9.340  27.916  -2.170  1.00 84.12           N  
ATOM   1404  H   THR A  88       9.828  27.039  -2.284  1.00 84.12           H  
ATOM   1405  CA  THR A  88       9.161  28.733  -3.363  1.00 84.12           C  
ATOM   1406  HA  THR A  88       8.566  29.614  -3.125  1.00 84.12           H  
ATOM   1407  C   THR A  88       8.406  27.917  -4.400  1.00 84.12           C  
ATOM   1408  CB  THR A  88      10.511  29.223  -3.884  1.00 84.12           C  
ATOM   1409  HB  THR A  88      11.160  28.371  -4.088  1.00 84.12           H  
ATOM   1410  O   THR A  88       8.867  26.860  -4.817  1.00 84.12           O  
ATOM   1411  CG2 THR A  88      10.352  30.054  -5.144  1.00 84.12           C  
ATOM   1412 HG21 THR A  88      11.281  30.595  -5.324  1.00 84.12           H  
ATOM   1413 HG22 THR A  88      10.147  29.397  -5.990  1.00 84.12           H  
ATOM   1414 HG23 THR A  88       9.530  30.760  -5.024  1.00 84.12           H  
ATOM   1415  OG1 THR A  88      11.135  30.059  -2.934  1.00 84.12           O  
ATOM   1416  HG1 THR A  88      10.806  30.950  -3.075  1.00 84.12           H  
ATOM   1417  N   LEU A  89       7.232  28.404  -4.788  1.00 82.79           N  
ATOM   1418  H   LEU A  89       6.945  29.298  -4.416  1.00 82.79           H  
ATOM   1419  CA  LEU A  89       6.382  27.827  -5.822  1.00 82.79           C  
ATOM   1420  HA  LEU A  89       6.680  26.799  -6.030  1.00 82.79           H  
ATOM   1421  C   LEU A  89       6.534  28.634  -7.112  1.00 82.79           C  
ATOM   1422  CB  LEU A  89       4.921  27.850  -5.340  1.00 82.79           C  
ATOM   1423  HB2 LEU A  89       4.286  27.498  -6.153  1.00 82.79           H  
ATOM   1424  HB3 LEU A  89       4.652  28.885  -5.129  1.00 82.79           H  
ATOM   1425  O   LEU A  89       6.486  29.864  -7.067  1.00 82.79           O  
ATOM   1426  CG  LEU A  89       4.616  27.007  -4.095  1.00 82.79           C  
ATOM   1427  HG  LEU A  89       5.163  27.397  -3.237  1.00 82.79           H  
ATOM   1428  CD1 LEU A  89       3.122  27.042  -3.778  1.00 82.79           C  
ATOM   1429 HD11 LEU A  89       2.778  28.073  -3.685  1.00 82.79           H  
ATOM   1430 HD12 LEU A  89       2.920  26.505  -2.851  1.00 82.79           H  
ATOM   1431 HD13 LEU A  89       2.576  26.575  -4.598  1.00 82.79           H  
ATOM   1432  CD2 LEU A  89       4.961  25.541  -4.294  1.00 82.79           C  
ATOM   1433 HD21 LEU A  89       4.514  25.165  -5.214  1.00 82.79           H  
ATOM   1434 HD22 LEU A  89       4.570  24.979  -3.446  1.00 82.79           H  
ATOM   1435 HD23 LEU A  89       6.043  25.421  -4.345  1.00 82.79           H  
ATOM   1436  N   GLU A  90       6.676  27.952  -8.243  1.00 82.20           N  
ATOM   1437  H   GLU A  90       6.761  26.946  -8.196  1.00 82.20           H  
ATOM   1438  CA  GLU A  90       6.756  28.557  -9.575  1.00 82.20           C  
ATOM   1439  HA  GLU A  90       6.453  29.603  -9.523  1.00 82.20           H  
ATOM   1440  C   GLU A  90       5.814  27.842 -10.548  1.00 82.20           C  
ATOM   1441  CB  GLU A  90       8.209  28.516 -10.064  1.00 82.20           C  
ATOM   1442  HB2 GLU A  90       8.834  29.030  -9.334  1.00 82.20           H  
ATOM   1443  HB3 GLU A  90       8.533  27.477 -10.126  1.00 82.20           H  
ATOM   1444  O   GLU A  90       5.868  26.621 -10.698  1.00 82.20           O  
ATOM   1445  CG  GLU A  90       8.391  29.190 -11.433  1.00 82.20           C  
ATOM   1446  HG2 GLU A  90       8.120  30.242 -11.340  1.00 82.20           H  
ATOM   1447  HG3 GLU A  90       7.717  28.728 -12.155  1.00 82.20           H  
ATOM   1448  CD  GLU A  90       9.824  29.082 -11.977  1.00 82.20           C  
ATOM   1449  OE1 GLU A  90      10.020  29.459 -13.156  1.00 82.20           O  
ATOM   1450  OE2 GLU A  90      10.727  28.653 -11.222  1.00 82.20           O  
ATOM   1451  N   GLU A  91       4.930  28.591 -11.207  1.00 81.48           N  
ATOM   1452  H   GLU A  91       4.945  29.593 -11.083  1.00 81.48           H  
ATOM   1453  CA  GLU A  91       4.032  28.012 -12.211  1.00 81.48           C  
ATOM   1454  HA  GLU A  91       3.545  27.135 -11.786  1.00 81.48           H  
ATOM   1455  C   GLU A  91       4.794  27.561 -13.464  1.00 81.48           C  
ATOM   1456  CB  GLU A  91       2.941  29.002 -12.633  1.00 81.48           C  
ATOM   1457  HB2 GLU A  91       2.287  28.480 -13.332  1.00 81.48           H  
ATOM   1458  HB3 GLU A  91       3.397  29.840 -13.159  1.00 81.48           H  
ATOM   1459  O   GLU A  91       5.638  28.288 -13.984  1.00 81.48           O  
ATOM   1460  CG  GLU A  91       2.084  29.550 -11.485  1.00 81.48           C  
ATOM   1461  HG2 GLU A  91       2.636  30.331 -10.962  1.00 81.48           H  
ATOM   1462  HG3 GLU A  91       1.870  28.754 -10.772  1.00 81.48           H  
ATOM   1463  CD  GLU A  91       0.771  30.120 -12.033  1.00 81.48           C  
ATOM   1464  OE1 GLU A  91      -0.306  29.782 -11.489  1.00 81.48           O  
ATOM   1465  OE2 GLU A  91       0.806  30.819 -13.070  1.00 81.48           O  
ATOM   1466  N   VAL A  92       4.420  26.408 -14.021  1.00 81.51           N  
ATOM   1467  H   VAL A  92       3.698  25.859 -13.575  1.00 81.51           H  
ATOM   1468  CA  VAL A  92       4.945  25.917 -15.305  1.00 81.51           C  
ATOM   1469  HA  VAL A  92       5.769  26.551 -15.633  1.00 81.51           H  
ATOM   1470  C   VAL A  92       3.837  25.998 -16.343  1.00 81.51           C  
ATOM   1471  CB  VAL A  92       5.491  24.486 -15.176  1.00 81.51           C  
ATOM   1472  HB  VAL A  92       4.705  23.832 -14.798  1.00 81.51           H  
ATOM   1473  O   VAL A  92       2.753  25.470 -16.124  1.00 81.51           O  
ATOM   1474  CG1 VAL A  92       5.982  23.952 -16.528  1.00 81.51           C  
ATOM   1475 HG11 VAL A  92       6.402  22.956 -16.386  1.00 81.51           H  
ATOM   1476 HG12 VAL A  92       5.146  23.852 -17.220  1.00 81.51           H  
ATOM   1477 HG13 VAL A  92       6.741  24.610 -16.951  1.00 81.51           H  
ATOM   1478  CG2 VAL A  92       6.678  24.449 -14.209  1.00 81.51           C  
ATOM   1479 HG21 VAL A  92       7.013  23.417 -14.107  1.00 81.51           H  
ATOM   1480 HG22 VAL A  92       7.492  25.073 -14.579  1.00 81.51           H  
ATOM   1481 HG23 VAL A  92       6.377  24.806 -13.224  1.00 81.51           H  
ATOM   1482  N   ASN A  93       4.075  26.688 -17.464  1.00 79.61           N  
ATOM   1483  H   ASN A  93       5.006  27.048 -17.613  1.00 79.61           H  
ATOM   1484  CA  ASN A  93       3.065  26.932 -18.509  1.00 79.61           C  
ATOM   1485  HA  ASN A  93       3.476  27.678 -19.189  1.00 79.61           H  
ATOM   1486  C   ASN A  93       1.759  27.545 -17.974  1.00 79.61           C  
ATOM   1487  CB  ASN A  93       2.840  25.646 -19.323  1.00 79.61           C  
ATOM   1488  HB2 ASN A  93       2.458  24.861 -18.671  1.00 79.61           H  
ATOM   1489  HB3 ASN A  93       2.097  25.827 -20.101  1.00 79.61           H  
ATOM   1490  O   ASN A  93       0.677  27.294 -18.499  1.00 79.61           O  
ATOM   1491  CG  ASN A  93       4.104  25.176 -20.005  1.00 79.61           C  
ATOM   1492  ND2 ASN A  93       4.291  23.885 -20.134  1.00 79.61           N  
ATOM   1493 HD21 ASN A  93       5.158  23.593 -20.562  1.00 79.61           H  
ATOM   1494 HD22 ASN A  93       3.636  23.231 -19.730  1.00 79.61           H  
ATOM   1495  OD1 ASN A  93       4.941  25.961 -20.421  1.00 79.61           O  
ATOM   1496  N   GLY A  94       1.851  28.329 -16.895  1.00 74.66           N  
ATOM   1497  H   GLY A  94       2.760  28.489 -16.487  1.00 74.66           H  
ATOM   1498  CA  GLY A  94       0.669  28.799 -16.189  1.00 74.66           C  
ATOM   1499  HA2 GLY A  94       0.029  29.345 -16.882  1.00 74.66           H  
ATOM   1500  HA3 GLY A  94       0.972  29.466 -15.383  1.00 74.66           H  
ATOM   1501  C   GLY A  94      -0.125  27.639 -15.585  1.00 74.66           C  
ATOM   1502  O   GLY A  94      -1.344  27.604 -15.659  1.00 74.66           O  
ATOM   1503  N   HIS A  95       0.504  26.649 -14.982  1.00 77.64           N  
ATOM   1504  H   HIS A  95       1.503  26.541 -15.081  1.00 77.64           H  
ATOM   1505  CA  HIS A  95      -0.208  25.658 -14.191  1.00 77.64           C  
ATOM   1506  HA  HIS A  95      -1.167  26.068 -13.876  1.00 77.64           H  
ATOM   1507  C   HIS A  95       0.573  25.391 -12.910  1.00 77.64           C  
ATOM   1508  CB  HIS A  95      -0.522  24.411 -15.034  1.00 77.64           C  
ATOM   1509  HB2 HIS A  95       0.390  24.051 -15.510  1.00 77.64           H  
ATOM   1510  HB3 HIS A  95      -0.890  23.624 -14.376  1.00 77.64           H  
ATOM   1511  O   HIS A  95       1.799  25.289 -12.900  1.00 77.64           O  
ATOM   1512  CG  HIS A  95      -1.588  24.654 -16.083  1.00 77.64           C  
ATOM   1513  CD2 HIS A  95      -1.398  24.860 -17.425  1.00 77.64           C  
ATOM   1514  HD2 HIS A  95      -0.445  24.872 -17.933  1.00 77.64           H  
ATOM   1515  ND1 HIS A  95      -2.943  24.758 -15.851  1.00 77.64           N  
ATOM   1516  HD1 HIS A  95      -3.406  24.605 -14.967  1.00 77.64           H  
ATOM   1517  CE1 HIS A  95      -3.550  25.014 -17.022  1.00 77.64           C  
ATOM   1518  HE1 HIS A  95      -4.616  25.123 -17.159  1.00 77.64           H  
ATOM   1519  NE2 HIS A  95      -2.652  25.080 -18.013  1.00 77.64           N  
ATOM   1520  N   MET A  96      -0.168  25.318 -11.811  1.00 79.90           N  
ATOM   1521  H   MET A  96      -1.166  25.446 -11.895  1.00 79.90           H  
ATOM   1522  CA  MET A  96       0.319  24.968 -10.486  1.00 79.90           C  
ATOM   1523  HA  MET A  96       1.215  24.353 -10.561  1.00 79.90           H  
ATOM   1524  C   MET A  96      -0.789  24.178  -9.814  1.00 79.90           C  
ATOM   1525  CB  MET A  96       0.662  26.234  -9.697  1.00 79.90           C  
ATOM   1526  HB2 MET A  96      -0.197  26.905  -9.693  1.00 79.90           H  
ATOM   1527  HB3 MET A  96       1.487  26.736 -10.202  1.00 79.90           H  
ATOM   1528  O   MET A  96      -1.826  24.734  -9.449  1.00 79.90           O  
ATOM   1529  CG  MET A  96       1.062  25.940  -8.246  1.00 79.90           C  
ATOM   1530  HG2 MET A  96       0.265  25.377  -7.759  1.00 79.90           H  
ATOM   1531  HG3 MET A  96       1.139  26.896  -7.729  1.00 79.90           H  
ATOM   1532  SD  MET A  96       2.624  25.063  -7.990  1.00 79.90           S  
ATOM   1533  CE  MET A  96       3.755  26.316  -8.622  1.00 79.90           C  
ATOM   1534  HE1 MET A  96       3.537  27.289  -8.183  1.00 79.90           H  
ATOM   1535  HE2 MET A  96       4.777  26.017  -8.393  1.00 79.90           H  
ATOM   1536  HE3 MET A  96       3.634  26.378  -9.704  1.00 79.90           H  
ATOM   1537  N   ASP A  97      -0.575  22.881  -9.669  1.00 81.00           N  
ATOM   1538  H   ASP A  97       0.312  22.485  -9.947  1.00 81.00           H  
ATOM   1539  CA  ASP A  97      -1.512  22.013  -8.992  1.00 81.00           C  
ATOM   1540  HA  ASP A  97      -2.116  22.637  -8.333  1.00 81.00           H  
ATOM   1541  C   ASP A  97      -0.768  21.015  -8.120  1.00 81.00           C  
ATOM   1542  CB  ASP A  97      -2.476  21.328  -9.967  1.00 81.00           C  
ATOM   1543  HB2 ASP A  97      -1.934  20.610 -10.583  1.00 81.00           H  
ATOM   1544  HB3 ASP A  97      -2.925  22.077 -10.619  1.00 81.00           H  
ATOM   1545  O   ASP A  97       0.045  20.215  -8.581  1.00 81.00           O  
ATOM   1546  CG  ASP A  97      -3.594  20.626  -9.187  1.00 81.00           C  
ATOM   1547  OD1 ASP A  97      -3.906  21.083  -8.054  1.00 81.00           O  
ATOM   1548  OD2 ASP A  97      -4.118  19.608  -9.686  1.00 81.00           O  
ATOM   1549  N   PHE A  98      -1.058  21.089  -6.829  1.00 82.03           N  
ATOM   1550  H   PHE A  98      -1.780  21.735  -6.544  1.00 82.03           H  
ATOM   1551  CA  PHE A  98      -0.513  20.207  -5.819  1.00 82.03           C  
ATOM   1552  HA  PHE A  98      -0.331  19.241  -6.290  1.00 82.03           H  
ATOM   1553  C   PHE A  98      -1.511  20.011  -4.689  1.00 82.03           C  
ATOM   1554  CB  PHE A  98       0.809  20.767  -5.282  1.00 82.03           C  
ATOM   1555  HB2 PHE A  98       1.485  20.890  -6.128  1.00 82.03           H  
ATOM   1556  HB3 PHE A  98       1.255  20.034  -4.609  1.00 82.03           H  
ATOM   1557  O   PHE A  98      -2.221  20.938  -4.301  1.00 82.03           O  
ATOM   1558  CG  PHE A  98       0.686  22.095  -4.557  1.00 82.03           C  
ATOM   1559  CD1 PHE A  98       0.794  23.297  -5.278  1.00 82.03           C  
ATOM   1560  HD1 PHE A  98       0.998  23.269  -6.338  1.00 82.03           H  
ATOM   1561  CD2 PHE A  98       0.428  22.136  -3.174  1.00 82.03           C  
ATOM   1562  HD2 PHE A  98       0.335  21.214  -2.619  1.00 82.03           H  
ATOM   1563  CE1 PHE A  98       0.644  24.532  -4.625  1.00 82.03           C  
ATOM   1564  HE1 PHE A  98       0.729  25.446  -5.193  1.00 82.03           H  
ATOM   1565  CE2 PHE A  98       0.268  23.374  -2.526  1.00 82.03           C  
ATOM   1566  HE2 PHE A  98       0.051  23.414  -1.469  1.00 82.03           H  
ATOM   1567  CZ  PHE A  98       0.384  24.573  -3.245  1.00 82.03           C  
ATOM   1568  HZ  PHE A  98       0.269  25.522  -2.744  1.00 82.03           H  
ATOM   1569  N   ASP A  99      -1.540  18.829  -4.106  1.00 82.55           N  
ATOM   1570  H   ASP A  99      -0.904  18.116  -4.434  1.00 82.55           H  
ATOM   1571  CA  ASP A  99      -2.369  18.540  -2.949  1.00 82.55           C  
ATOM   1572  HA  ASP A  99      -2.915  19.439  -2.663  1.00 82.55           H  
ATOM   1573  C   ASP A  99      -1.521  18.211  -1.731  1.00 82.55           C  
ATOM   1574  CB  ASP A  99      -3.415  17.486  -3.307  1.00 82.55           C  
ATOM   1575  HB2 ASP A  99      -3.845  17.095  -2.385  1.00 82.55           H  
ATOM   1576  HB3 ASP A  99      -2.970  16.670  -3.877  1.00 82.55           H  
ATOM   1577  O   ASP A  99      -0.380  17.771  -1.839  1.00 82.55           O  
ATOM   1578  CG  ASP A  99      -4.560  18.145  -4.066  1.00 82.55           C  
ATOM   1579  OD1 ASP A  99      -5.176  19.054  -3.461  1.00 82.55           O  
ATOM   1580  OD2 ASP A  99      -4.906  17.735  -5.187  1.00 82.55           O  
ATOM   1581  N   ILE A 100      -2.074  18.490  -0.554  1.00 85.22           N  
ATOM   1582  H   ILE A 100      -3.040  18.785  -0.533  1.00 85.22           H  
ATOM   1583  CA  ILE A 100      -1.377  18.364   0.725  1.00 85.22           C  
ATOM   1584  HA  ILE A 100      -0.383  17.949   0.563  1.00 85.22           H  
ATOM   1585  C   ILE A 100      -2.180  17.418   1.596  1.00 85.22           C  
ATOM   1586  CB  ILE A 100      -1.227  19.715   1.442  1.00 85.22           C  
ATOM   1587  HB  ILE A 100      -2.222  19.990   1.792  1.00 85.22           H  
ATOM   1588  O   ILE A 100      -3.400  17.558   1.712  1.00 85.22           O  
ATOM   1589  CG1 ILE A 100      -0.682  20.834   0.531  1.00 85.22           C  
ATOM   1590 HG12 ILE A 100      -0.809  20.609  -0.528  1.00 85.22           H  
ATOM   1591 HG13 ILE A 100       0.382  20.990   0.707  1.00 85.22           H  
ATOM   1592  CG2 ILE A 100      -0.331  19.594   2.685  1.00 85.22           C  
ATOM   1593 HG21 ILE A 100      -0.790  18.941   3.428  1.00 85.22           H  
ATOM   1594 HG22 ILE A 100       0.635  19.179   2.398  1.00 85.22           H  
ATOM   1595 HG23 ILE A 100      -0.175  20.572   3.140  1.00 85.22           H  
ATOM   1596  CD1 ILE A 100      -1.476  22.104   0.823  1.00 85.22           C  
ATOM   1597 HD11 ILE A 100      -2.546  21.893   0.798  1.00 85.22           H  
ATOM   1598 HD12 ILE A 100      -1.225  22.493   1.810  1.00 85.22           H  
ATOM   1599 HD13 ILE A 100      -1.311  22.839   0.036  1.00 85.22           H  
ATOM   1600  N   LEU A 101      -1.478  16.494   2.233  1.00 86.82           N  
ATOM   1601  H   LEU A 101      -0.484  16.446   2.064  1.00 86.82           H  
ATOM   1602  CA  LEU A 101      -2.039  15.557   3.181  1.00 86.82           C  
ATOM   1603  HA  LEU A 101      -3.055  15.861   3.432  1.00 86.82           H  
ATOM   1604  C   LEU A 101      -1.194  15.593   4.450  1.00 86.82           C  
ATOM   1605  CB  LEU A 101      -2.091  14.171   2.523  1.00 86.82           C  
ATOM   1606  HB2 LEU A 101      -2.622  14.242   1.574  1.00 86.82           H  
ATOM   1607  HB3 LEU A 101      -1.073  13.842   2.317  1.00 86.82           H  
ATOM   1608  O   LEU A 101      -0.059  15.123   4.476  1.00 86.82           O  
ATOM   1609  CG  LEU A 101      -2.793  13.119   3.387  1.00 86.82           C  
ATOM   1610  HG  LEU A 101      -2.389  13.144   4.400  1.00 86.82           H  
ATOM   1611  CD1 LEU A 101      -4.291  13.386   3.471  1.00 86.82           C  
ATOM   1612 HD11 LEU A 101      -4.795  12.536   3.931  1.00 86.82           H  
ATOM   1613 HD12 LEU A 101      -4.678  13.522   2.461  1.00 86.82           H  
ATOM   1614 HD13 LEU A 101      -4.487  14.277   4.066  1.00 86.82           H  
ATOM   1615  CD2 LEU A 101      -2.574  11.729   2.794  1.00 86.82           C  
ATOM   1616 HD21 LEU A 101      -1.507  11.540   2.678  1.00 86.82           H  
ATOM   1617 HD22 LEU A 101      -3.055  11.658   1.819  1.00 86.82           H  
ATOM   1618 HD23 LEU A 101      -2.985  10.979   3.469  1.00 86.82           H  
ATOM   1619  N   GLU A 102      -1.755  16.162   5.509  1.00 87.57           N  
ATOM   1620  H   GLU A 102      -2.692  16.531   5.433  1.00 87.57           H  
ATOM   1621  CA  GLU A 102      -1.167  16.063   6.840  1.00 87.57           C  
ATOM   1622  HA  GLU A 102      -0.080  16.110   6.775  1.00 87.57           H  
ATOM   1623  C   GLU A 102      -1.553  14.733   7.473  1.00 87.57           C  
ATOM   1624  CB  GLU A 102      -1.634  17.207   7.733  1.00 87.57           C  
ATOM   1625  HB2 GLU A 102      -2.723  17.256   7.738  1.00 87.57           H  
ATOM   1626  HB3 GLU A 102      -1.292  16.987   8.745  1.00 87.57           H  
ATOM   1627  O   GLU A 102      -2.738  14.417   7.591  1.00 87.57           O  
ATOM   1628  CG  GLU A 102      -1.060  18.550   7.277  1.00 87.57           C  
ATOM   1629  HG2 GLU A 102      -1.508  18.808   6.318  1.00 87.57           H  
ATOM   1630  HG3 GLU A 102       0.015  18.446   7.132  1.00 87.57           H  
ATOM   1631  CD  GLU A 102      -1.315  19.663   8.300  1.00 87.57           C  
ATOM   1632  OE1 GLU A 102      -0.997  20.830   7.992  1.00 87.57           O  
ATOM   1633  OE2 GLU A 102      -1.771  19.370   9.428  1.00 87.57           O  
ATOM   1634  N   ILE A 103      -0.556  13.962   7.896  1.00 89.67           N  
ATOM   1635  H   ILE A 103       0.393  14.288   7.781  1.00 89.67           H  
ATOM   1636  CA  ILE A 103      -0.754  12.687   8.572  1.00 89.67           C  
ATOM   1637  HA  ILE A 103      -1.699  12.266   8.229  1.00 89.67           H  
ATOM   1638  C   ILE A 103      -0.818  12.946  10.080  1.00 89.67           C  
ATOM   1639  CB  ILE A 103       0.342  11.661   8.215  1.00 89.67           C  
ATOM   1640  HB  ILE A 103       1.257  11.931   8.742  1.00 89.67           H  
ATOM   1641  O   ILE A 103       0.177  13.388  10.666  1.00 89.67           O  
ATOM   1642  CG1 ILE A 103       0.698  11.591   6.712  1.00 89.67           C  
ATOM   1643 HG12 ILE A 103       1.389  10.763   6.551  1.00 89.67           H  
ATOM   1644 HG13 ILE A 103       1.217  12.506   6.425  1.00 89.67           H  
ATOM   1645  CG2 ILE A 103      -0.099  10.274   8.719  1.00 89.67           C  
ATOM   1646 HG21 ILE A 103      -1.044   9.977   8.266  1.00 89.67           H  
ATOM   1647 HG22 ILE A 103      -0.219  10.290   9.803  1.00 89.67           H  
ATOM   1648 HG23 ILE A 103       0.662   9.533   8.471  1.00 89.67           H  
ATOM   1649  CD1 ILE A 103      -0.487  11.422   5.769  1.00 89.67           C  
ATOM   1650 HD11 ILE A 103      -1.077  12.338   5.792  1.00 89.67           H  
ATOM   1651 HD12 ILE A 103      -0.126  11.255   4.754  1.00 89.67           H  
ATOM   1652 HD13 ILE A 103      -1.103  10.579   6.083  1.00 89.67           H  
ATOM   1653  N   PRO A 104      -1.953  12.661  10.745  1.00 84.88           N  
ATOM   1654  CA  PRO A 104      -2.039  12.788  12.192  1.00 84.88           C  
ATOM   1655  HA  PRO A 104      -1.849  13.827  12.461  1.00 84.88           H  
ATOM   1656  C   PRO A 104      -1.022  11.876  12.884  1.00 84.88           C  
ATOM   1657  CB  PRO A 104      -3.481  12.418  12.562  1.00 84.88           C  
ATOM   1658  HB2 PRO A 104      -3.545  11.363  12.828  1.00 84.88           H  
ATOM   1659  HB3 PRO A 104      -3.858  13.037  13.377  1.00 84.88           H  
ATOM   1660  O   PRO A 104      -0.880  10.709  12.517  1.00 84.88           O  
ATOM   1661  CG  PRO A 104      -4.261  12.656  11.269  1.00 84.88           C  
ATOM   1662  HG2 PRO A 104      -4.518  13.712  11.183  1.00 84.88           H  
ATOM   1663  HG3 PRO A 104      -5.155  12.035  11.211  1.00 84.88           H  
ATOM   1664  CD  PRO A 104      -3.248  12.290  10.191  1.00 84.88           C  
ATOM   1665  HD2 PRO A 104      -3.271  11.217  10.002  1.00 84.88           H  
ATOM   1666  HD3 PRO A 104      -3.483  12.836   9.277  1.00 84.88           H  
ATOM   1667  N   THR A 105      -0.376  12.369  13.940  1.00 88.63           N  
ATOM   1668  H   THR A 105      -0.432  13.363  14.112  1.00 88.63           H  
ATOM   1669  CA  THR A 105       0.651  11.634  14.702  1.00 88.63           C  
ATOM   1670  HA  THR A 105       1.518  11.482  14.059  1.00 88.63           H  
ATOM   1671  C   THR A 105       0.180  10.244  15.157  1.00 88.63           C  
ATOM   1672  CB  THR A 105       1.098  12.512  15.886  1.00 88.63           C  
ATOM   1673  HB  THR A 105       0.234  12.788  16.490  1.00 88.63           H  
ATOM   1674  O   THR A 105       0.926   9.274  15.066  1.00 88.63           O  
ATOM   1675  CG2 THR A 105       2.144  11.848  16.770  1.00 88.63           C  
ATOM   1676 HG21 THR A 105       2.981  11.513  16.157  1.00 88.63           H  
ATOM   1677 HG22 THR A 105       2.503  12.562  17.512  1.00 88.63           H  
ATOM   1678 HG23 THR A 105       1.718  10.985  17.282  1.00 88.63           H  
ATOM   1679  OG1 THR A 105       1.678  13.670  15.328  1.00 88.63           O  
ATOM   1680  HG1 THR A 105       1.653  14.419  15.929  1.00 88.63           H  
ATOM   1681  N   GLN A 106      -1.093  10.100  15.542  1.00 81.32           N  
ATOM   1682  H   GLN A 106      -1.683  10.920  15.556  1.00 81.32           H  
ATOM   1683  CA  GLN A 106      -1.683   8.799  15.894  1.00 81.32           C  
ATOM   1684  HA  GLN A 106      -1.097   8.345  16.693  1.00 81.32           H  
ATOM   1685  C   GLN A 106      -1.690   7.800  14.721  1.00 81.32           C  
ATOM   1686  CB  GLN A 106      -3.119   9.015  16.389  1.00 81.32           C  
ATOM   1687  HB2 GLN A 106      -3.607   8.046  16.492  1.00 81.32           H  
ATOM   1688  HB3 GLN A 106      -3.667   9.594  15.645  1.00 81.32           H  
ATOM   1689  O   GLN A 106      -1.446   6.613  14.923  1.00 81.32           O  
ATOM   1690  CG  GLN A 106      -3.182   9.729  17.750  1.00 81.32           C  
ATOM   1691  HG2 GLN A 106      -2.721   9.093  18.506  1.00 81.32           H  
ATOM   1692  HG3 GLN A 106      -2.629  10.666  17.706  1.00 81.32           H  
ATOM   1693  CD  GLN A 106      -4.613  10.046  18.180  1.00 81.32           C  
ATOM   1694  NE2 GLN A 106      -4.817  10.505  19.394  1.00 81.32           N  
ATOM   1695 HE21 GLN A 106      -4.062  10.559  20.063  1.00 81.32           H  
ATOM   1696 HE22 GLN A 106      -5.786  10.659  19.634  1.00 81.32           H  
ATOM   1697  OE1 GLN A 106      -5.569   9.922  17.437  1.00 81.32           O  
ATOM   1698  N   ARG A 107      -1.929   8.270  13.488  1.00 86.56           N  
ATOM   1699  H   ARG A 107      -1.972   9.271  13.363  1.00 86.56           H  
ATOM   1700  CA  ARG A 107      -1.917   7.427  12.280  1.00 86.56           C  
ATOM   1701  HA  ARG A 107      -2.438   6.493  12.489  1.00 86.56           H  
ATOM   1702  C   ARG A 107      -0.501   7.005  11.900  1.00 86.56           C  
ATOM   1703  CB  ARG A 107      -2.596   8.146  11.099  1.00 86.56           C  
ATOM   1704  HB2 ARG A 107      -2.062   9.073  10.887  1.00 86.56           H  
ATOM   1705  HB3 ARG A 107      -2.516   7.517  10.213  1.00 86.56           H  
ATOM   1706  O   ARG A 107      -0.316   5.876  11.458  1.00 86.56           O  
ATOM   1707  CG  ARG A 107      -4.078   8.482  11.317  1.00 86.56           C  
ATOM   1708  HG2 ARG A 107      -4.189   9.089  12.216  1.00 86.56           H  
ATOM   1709  HG3 ARG A 107      -4.433   9.062  10.465  1.00 86.56           H  
ATOM   1710  CD  ARG A 107      -4.937   7.222  11.443  1.00 86.56           C  
ATOM   1711  HD2 ARG A 107      -4.553   6.611  12.260  1.00 86.56           H  
ATOM   1712  HD3 ARG A 107      -4.883   6.643  10.521  1.00 86.56           H  
ATOM   1713  NE  ARG A 107      -6.333   7.570  11.727  1.00 86.56           N  
ATOM   1714  HE  ARG A 107      -6.676   8.480  11.453  1.00 86.56           H  
ATOM   1715  NH1 ARG A 107      -6.986   5.539  12.572  1.00 86.56           N  
ATOM   1716 HH11 ARG A 107      -6.242   5.113  12.037  1.00 86.56           H  
ATOM   1717 HH12 ARG A 107      -7.769   4.949  12.814  1.00 86.56           H  
ATOM   1718  NH2 ARG A 107      -8.334   7.325  12.734  1.00 86.56           N  
ATOM   1719 HH21 ARG A 107      -8.946   6.733  13.276  1.00 86.56           H  
ATOM   1720 HH22 ARG A 107      -8.829   7.767  11.972  1.00 86.56           H  
ATOM   1721  CZ  ARG A 107      -7.204   6.806  12.351  1.00 86.56           C  
ATOM   1722  N   LEU A 108       0.494   7.866  12.128  1.00 88.62           N  
ATOM   1723  H   LEU A 108       0.266   8.785  12.478  1.00 88.62           H  
ATOM   1724  CA  LEU A 108       1.903   7.485  11.984  1.00 88.62           C  
ATOM   1725  HA  LEU A 108       2.058   7.059  10.992  1.00 88.62           H  
ATOM   1726  C   LEU A 108       2.319   6.405  12.984  1.00 88.62           C  
ATOM   1727  CB  LEU A 108       2.815   8.699  12.173  1.00 88.62           C  
ATOM   1728  HB2 LEU A 108       3.829   8.339  12.347  1.00 88.62           H  
ATOM   1729  HB3 LEU A 108       2.502   9.240  13.066  1.00 88.62           H  
ATOM   1730  O   LEU A 108       3.069   5.510  12.614  1.00 88.62           O  
ATOM   1731  CG  LEU A 108       2.874   9.668  10.991  1.00 88.62           C  
ATOM   1732  HG  LEU A 108       1.868  10.013  10.753  1.00 88.62           H  
ATOM   1733  CD1 LEU A 108       3.712  10.869  11.429  1.00 88.62           C  
ATOM   1734 HD11 LEU A 108       3.064  11.739  11.541  1.00 88.62           H  
ATOM   1735 HD12 LEU A 108       4.497  11.062  10.697  1.00 88.62           H  
ATOM   1736 HD13 LEU A 108       4.205  10.682  12.383  1.00 88.62           H  
ATOM   1737  CD2 LEU A 108       3.498   9.029   9.744  1.00 88.62           C  
ATOM   1738 HD21 LEU A 108       3.578   9.774   8.953  1.00 88.62           H  
ATOM   1739 HD22 LEU A 108       2.873   8.216   9.375  1.00 88.62           H  
ATOM   1740 HD23 LEU A 108       4.493   8.648   9.975  1.00 88.62           H  
ATOM   1741  N   GLY A 109       1.814   6.455  14.221  1.00 84.99           N  
ATOM   1742  H   GLY A 109       1.273   7.262  14.495  1.00 84.99           H  
ATOM   1743  CA  GLY A 109       2.054   5.395  15.204  1.00 84.99           C  
ATOM   1744  HA2 GLY A 109       1.540   5.645  16.132  1.00 84.99           H  
ATOM   1745  HA3 GLY A 109       3.122   5.312  15.403  1.00 84.99           H  
ATOM   1746  C   GLY A 109       1.551   4.030  14.724  1.00 84.99           C  
ATOM   1747  O   GLY A 109       2.283   3.047  14.791  1.00 84.99           O  
ATOM   1748  N   ALA A 110       0.338   3.984  14.162  1.00 80.83           N  
ATOM   1749  H   ALA A 110      -0.226   4.822  14.156  1.00 80.83           H  
ATOM   1750  CA  ALA A 110      -0.220   2.759  13.584  1.00 80.83           C  
ATOM   1751  HA  ALA A 110      -0.183   1.971  14.336  1.00 80.83           H  
ATOM   1752  C   ALA A 110       0.580   2.260  12.367  1.00 80.83           C  
ATOM   1753  CB  ALA A 110      -1.688   3.015  13.224  1.00 80.83           C  
ATOM   1754  HB1 ALA A 110      -2.130   2.093  12.846  1.00 80.83           H  
ATOM   1755  HB2 ALA A 110      -2.237   3.328  14.112  1.00 80.83           H  
ATOM   1756  HB3 ALA A 110      -1.760   3.788  12.460  1.00 80.83           H  
ATOM   1757  O   ALA A 110       0.812   1.063  12.239  1.00 80.83           O  
ATOM   1758  N   LEU A 111       1.042   3.169  11.501  1.00 83.71           N  
ATOM   1759  H   LEU A 111       0.787   4.137  11.640  1.00 83.71           H  
ATOM   1760  CA  LEU A 111       1.938   2.837  10.391  1.00 83.71           C  
ATOM   1761  HA  LEU A 111       1.460   2.088   9.760  1.00 83.71           H  
ATOM   1762  C   LEU A 111       3.262   2.239  10.887  1.00 83.71           C  
ATOM   1763  CB  LEU A 111       2.189   4.111   9.567  1.00 83.71           C  
ATOM   1764  HB2 LEU A 111       1.253   4.435   9.111  1.00 83.71           H  
ATOM   1765  HB3 LEU A 111       2.522   4.900  10.242  1.00 83.71           H  
ATOM   1766  O   LEU A 111       3.706   1.227  10.357  1.00 83.71           O  
ATOM   1767  CG  LEU A 111       3.262   3.946   8.477  1.00 83.71           C  
ATOM   1768  HG  LEU A 111       4.182   3.538   8.897  1.00 83.71           H  
ATOM   1769  CD1 LEU A 111       2.772   3.034   7.363  1.00 83.71           C  
ATOM   1770 HD11 LEU A 111       2.653   2.018   7.739  1.00 83.71           H  
ATOM   1771 HD12 LEU A 111       1.817   3.390   6.975  1.00 83.71           H  
ATOM   1772 HD13 LEU A 111       3.507   3.032   6.558  1.00 83.71           H  
ATOM   1773  CD2 LEU A 111       3.616   5.305   7.888  1.00 83.71           C  
ATOM   1774 HD21 LEU A 111       4.432   5.172   7.178  1.00 83.71           H  
ATOM   1775 HD22 LEU A 111       2.749   5.742   7.392  1.00 83.71           H  
ATOM   1776 HD23 LEU A 111       3.962   5.970   8.679  1.00 83.71           H  
ATOM   1777  N   TYR A 112       3.891   2.857  11.890  1.00 77.03           N  
ATOM   1778  H   TYR A 112       3.482   3.696  12.276  1.00 77.03           H  
ATOM   1779  CA  TYR A 112       5.175   2.405  12.425  1.00 77.03           C  
ATOM   1780  HA  TYR A 112       5.907   2.395  11.617  1.00 77.03           H  
ATOM   1781  C   TYR A 112       5.095   0.977  12.977  1.00 77.03           C  
ATOM   1782  CB  TYR A 112       5.652   3.385  13.503  1.00 77.03           C  
ATOM   1783  HB2 TYR A 112       5.694   4.388  13.079  1.00 77.03           H  
ATOM   1784  HB3 TYR A 112       4.928   3.404  14.318  1.00 77.03           H  
ATOM   1785  O   TYR A 112       6.016   0.191  12.786  1.00 77.03           O  
ATOM   1786  CG  TYR A 112       7.018   3.035  14.059  1.00 77.03           C  
ATOM   1787  CD1 TYR A 112       7.128   2.352  15.286  1.00 77.03           C  
ATOM   1788  HD1 TYR A 112       6.242   2.081  15.840  1.00 77.03           H  
ATOM   1789  CD2 TYR A 112       8.176   3.345  13.319  1.00 77.03           C  
ATOM   1790  HD2 TYR A 112       8.093   3.848  12.367  1.00 77.03           H  
ATOM   1791  CE1 TYR A 112       8.397   1.989  15.777  1.00 77.03           C  
ATOM   1792  HE1 TYR A 112       8.501   1.451  16.707  1.00 77.03           H  
ATOM   1793  CE2 TYR A 112       9.446   2.983  13.806  1.00 77.03           C  
ATOM   1794  HE2 TYR A 112      10.333   3.225  13.241  1.00 77.03           H  
ATOM   1795  OH  TYR A 112      10.779   2.010  15.550  1.00 77.03           O  
ATOM   1796  HH  TYR A 112      11.500   2.253  14.964  1.00 77.03           H  
ATOM   1797  CZ  TYR A 112       9.557   2.308  15.041  1.00 77.03           C  
ATOM   1798  N   ALA A 113       3.962   0.608  13.578  1.00 74.59           N  
ATOM   1799  H   ALA A 113       3.236   1.297  13.716  1.00 74.59           H  
ATOM   1800  CA  ALA A 113       3.723  -0.751  14.054  1.00 74.59           C  
ATOM   1801  HA  ALA A 113       4.544  -1.032  14.713  1.00 74.59           H  
ATOM   1802  C   ALA A 113       3.673  -1.813  12.931  1.00 74.59           C  
ATOM   1803  CB  ALA A 113       2.430  -0.739  14.877  1.00 74.59           C  
ATOM   1804  HB1 ALA A 113       2.503  -0.002  15.677  1.00 74.59           H  
ATOM   1805  HB2 ALA A 113       1.581  -0.498  14.237  1.00 74.59           H  
ATOM   1806  HB3 ALA A 113       2.271  -1.724  15.316  1.00 74.59           H  
ATOM   1807  O   ALA A 113       3.862  -2.992  13.222  1.00 74.59           O  
ATOM   1808  N   LEU A 114       3.441  -1.421  11.667  1.00 73.29           N  
ATOM   1809  H   LEU A 114       3.304  -0.437  11.488  1.00 73.29           H  
ATOM   1810  CA  LEU A 114       3.502  -2.321  10.501  1.00 73.29           C  
ATOM   1811  HA  LEU A 114       3.126  -3.305  10.781  1.00 73.29           H  
ATOM   1812  C   LEU A 114       4.928  -2.528   9.968  1.00 73.29           C  
ATOM   1813  CB  LEU A 114       2.652  -1.773   9.337  1.00 73.29           C  
ATOM   1814  HB2 LEU A 114       2.714  -2.509   8.536  1.00 73.29           H  
ATOM   1815  HB3 LEU A 114       3.114  -0.860   8.962  1.00 73.29           H  
ATOM   1816  O   LEU A 114       5.162  -3.375   9.107  1.00 73.29           O  
ATOM   1817  CG  LEU A 114       1.165  -1.487   9.591  1.00 73.29           C  
ATOM   1818  HG  LEU A 114       1.056  -0.605  10.224  1.00 73.29           H  
ATOM   1819  CD1 LEU A 114       0.477  -1.217   8.255  1.00 73.29           C  
ATOM   1820 HD11 LEU A 114      -0.605  -1.188   8.387  1.00 73.29           H  
ATOM   1821 HD12 LEU A 114       0.703  -2.023   7.556  1.00 73.29           H  
ATOM   1822 HD13 LEU A 114       0.830  -0.272   7.844  1.00 73.29           H  
ATOM   1823  CD2 LEU A 114       0.460  -2.656  10.244  1.00 73.29           C  
ATOM   1824 HD21 LEU A 114       0.794  -2.670  11.282  1.00 73.29           H  
ATOM   1825 HD22 LEU A 114       0.720  -3.576   9.720  1.00 73.29           H  
ATOM   1826 HD23 LEU A 114      -0.620  -2.514  10.236  1.00 73.29           H  
ATOM   1827  N   ILE A 115       5.880  -1.706  10.403  1.00 70.96           N  
ATOM   1828  H   ILE A 115       5.671  -1.072  11.162  1.00 70.96           H  
ATOM   1829  CA  ILE A 115       7.242  -1.736   9.884  1.00 70.96           C  
ATOM   1830  HA  ILE A 115       7.197  -1.974   8.821  1.00 70.96           H  
ATOM   1831  C   ILE A 115       8.046  -2.812  10.632  1.00 70.96           C  
ATOM   1832  CB  ILE A 115       7.876  -0.344   9.991  1.00 70.96           C  
ATOM   1833  HB  ILE A 115       7.800   0.002  11.021  1.00 70.96           H  
ATOM   1834  O   ILE A 115       8.135  -2.736  11.859  1.00 70.96           O  
ATOM   1835  CG1 ILE A 115       7.131   0.655   9.068  1.00 70.96           C  
ATOM   1836 HG12 ILE A 115       6.071   0.645   9.322  1.00 70.96           H  
ATOM   1837 HG13 ILE A 115       7.224   0.332   8.032  1.00 70.96           H  
ATOM   1838  CG2 ILE A 115       9.364  -0.460   9.658  1.00 70.96           C  
ATOM   1839 HG21 ILE A 115       9.880  -1.163  10.312  1.00 70.96           H  
ATOM   1840 HG22 ILE A 115       9.821   0.505   9.880  1.00 70.96           H  
ATOM   1841 HG23 ILE A 115       9.512  -0.767   8.623  1.00 70.96           H  
ATOM   1842  CD1 ILE A 115       7.595   2.113   9.171  1.00 70.96           C  
ATOM   1843 HD11 ILE A 115       8.554   2.241   8.669  1.00 70.96           H  
ATOM   1844 HD12 ILE A 115       6.865   2.756   8.680  1.00 70.96           H  
ATOM   1845 HD13 ILE A 115       7.687   2.408  10.217  1.00 70.96           H  
ATOM   1846  N   PRO A 116       8.704  -3.763   9.941  1.00 62.53           N  
ATOM   1847  CA  PRO A 116       9.446  -4.846  10.581  1.00 62.53           C  
ATOM   1848  HA  PRO A 116       8.739  -5.445  11.155  1.00 62.53           H  
ATOM   1849  C   PRO A 116      10.581  -4.380  11.490  1.00 62.53           C  
ATOM   1850  CB  PRO A 116      10.024  -5.701   9.451  1.00 62.53           C  
ATOM   1851  HB2 PRO A 116      11.007  -5.336   9.152  1.00 62.53           H  
ATOM   1852  HB3 PRO A 116      10.068  -6.756   9.721  1.00 62.53           H  
ATOM   1853  O   PRO A 116      11.371  -3.502  11.135  1.00 62.53           O  
ATOM   1854  CG  PRO A 116       9.039  -5.447   8.331  1.00 62.53           C  
ATOM   1855  HG2 PRO A 116       8.163  -6.066   8.522  1.00 62.53           H  
ATOM   1856  HG3 PRO A 116       9.480  -5.646   7.354  1.00 62.53           H  
ATOM   1857  CD  PRO A 116       8.666  -3.981   8.507  1.00 62.53           C  
ATOM   1858  HD2 PRO A 116       9.402  -3.343   8.018  1.00 62.53           H  
ATOM   1859  HD3 PRO A 116       7.670  -3.806   8.101  1.00 62.53           H  
ATOM   1860  N   ASN A 117      10.750  -5.075  12.617  1.00 59.16           N  
ATOM   1861  H   ASN A 117      10.026  -5.732  12.871  1.00 59.16           H  
ATOM   1862  CA  ASN A 117      11.801  -4.793  13.600  1.00 59.16           C  
ATOM   1863  HA  ASN A 117      11.651  -3.786  13.990  1.00 59.16           H  
ATOM   1864  C   ASN A 117      13.226  -4.842  13.025  1.00 59.16           C  
ATOM   1865  CB  ASN A 117      11.687  -5.795  14.762  1.00 59.16           C  
ATOM   1866  HB2 ASN A 117      11.575  -6.807  14.373  1.00 59.16           H  
ATOM   1867  HB3 ASN A 117      12.605  -5.759  15.349  1.00 59.16           H  
ATOM   1868  O   ASN A 117      14.086  -4.089  13.476  1.00 59.16           O  
ATOM   1869  CG  ASN A 117      10.553  -5.488  15.721  1.00 59.16           C  
ATOM   1870  ND2 ASN A 117      10.196  -6.423  16.567  1.00 59.16           N  
ATOM   1871 HD21 ASN A 117      10.666  -7.317  16.588  1.00 59.16           H  
ATOM   1872 HD22 ASN A 117       9.444  -6.168  17.191  1.00 59.16           H  
ATOM   1873  OD1 ASN A 117       9.974  -4.423  15.738  1.00 59.16           O  
ATOM   1874  N   GLU A 118      13.510  -5.696  12.037  1.00 56.67           N  
ATOM   1875  H   GLU A 118      12.790  -6.322  11.704  1.00 56.67           H  
ATOM   1876  CA  GLU A 118      14.840  -5.751  11.403  1.00 56.67           C  
ATOM   1877  HA  GLU A 118      15.601  -5.945  12.159  1.00 56.67           H  
ATOM   1878  C   GLU A 118      15.212  -4.432  10.710  1.00 56.67           C  
ATOM   1879  CB  GLU A 118      14.899  -6.877  10.365  1.00 56.67           C  
ATOM   1880  HB2 GLU A 118      15.847  -6.786   9.834  1.00 56.67           H  
ATOM   1881  HB3 GLU A 118      14.087  -6.750   9.649  1.00 56.67           H  
ATOM   1882  O   GLU A 118      16.380  -4.045  10.679  1.00 56.67           O  
ATOM   1883  CG  GLU A 118      14.824  -8.277  10.989  1.00 56.67           C  
ATOM   1884  HG2 GLU A 118      13.844  -8.406  11.448  1.00 56.67           H  
ATOM   1885  HG3 GLU A 118      15.579  -8.349  11.772  1.00 56.67           H  
ATOM   1886  CD  GLU A 118      15.059  -9.395   9.959  1.00 56.67           C  
ATOM   1887  OE1 GLU A 118      15.042 -10.570  10.386  1.00 56.67           O  
ATOM   1888  OE2 GLU A 118      15.271  -9.075   8.766  1.00 56.67           O  
ATOM   1889  N   GLN A 119      14.220  -3.710  10.186  1.00 56.36           N  
ATOM   1890  H   GLN A 119      13.269  -4.033  10.293  1.00 56.36           H  
ATOM   1891  CA  GLN A 119      14.428  -2.379   9.623  1.00 56.36           C  
ATOM   1892  HA  GLN A 119      15.384  -2.355   9.101  1.00 56.36           H  
ATOM   1893  C   GLN A 119      14.516  -1.315  10.719  1.00 56.36           C  
ATOM   1894  CB  GLN A 119      13.327  -2.070   8.607  1.00 56.36           C  
ATOM   1895  HB2 GLN A 119      12.343  -2.226   9.049  1.00 56.36           H  
ATOM   1896  HB3 GLN A 119      13.414  -1.022   8.320  1.00 56.36           H  
ATOM   1897  O   GLN A 119      15.346  -0.416  10.619  1.00 56.36           O  
ATOM   1898  CG  GLN A 119      13.493  -2.938   7.351  1.00 56.36           C  
ATOM   1899  HG2 GLN A 119      13.332  -3.987   7.597  1.00 56.36           H  
ATOM   1900  HG3 GLN A 119      14.508  -2.822   6.971  1.00 56.36           H  
ATOM   1901  CD  GLN A 119      12.512  -2.548   6.258  1.00 56.36           C  
ATOM   1902  NE2 GLN A 119      12.924  -2.506   5.009  1.00 56.36           N  
ATOM   1903 HE21 GLN A 119      13.884  -2.677   4.744  1.00 56.36           H  
ATOM   1904 HE22 GLN A 119      12.217  -2.218   4.348  1.00 56.36           H  
ATOM   1905  OE1 GLN A 119      11.344  -2.310   6.509  1.00 56.36           O  
ATOM   1906  N   GLN A 120      13.751  -1.468  11.806  1.00 55.14           N  
ATOM   1907  H   GLN A 120      13.069  -2.213  11.812  1.00 55.14           H  
ATOM   1908  CA  GLN A 120      13.842  -0.579  12.970  1.00 55.14           C  
ATOM   1909  HA  GLN A 120      13.712   0.449  12.632  1.00 55.14           H  
ATOM   1910  C   GLN A 120      15.218  -0.658  13.666  1.00 55.14           C  
ATOM   1911  CB  GLN A 120      12.726  -0.904  13.978  1.00 55.14           C  
ATOM   1912  HB2 GLN A 120      12.829  -0.216  14.818  1.00 55.14           H  
ATOM   1913  HB3 GLN A 120      12.875  -1.913  14.362  1.00 55.14           H  
ATOM   1914  O   GLN A 120      15.755   0.359  14.094  1.00 55.14           O  
ATOM   1915  CG  GLN A 120      11.291  -0.780  13.430  1.00 55.14           C  
ATOM   1916  HG2 GLN A 120      11.125   0.234  13.068  1.00 55.14           H  
ATOM   1917  HG3 GLN A 120      11.149  -1.465  12.594  1.00 55.14           H  
ATOM   1918  CD  GLN A 120      10.236  -1.096  14.492  1.00 55.14           C  
ATOM   1919  NE2 GLN A 120       8.980  -1.214  14.134  1.00 55.14           N  
ATOM   1920 HE21 GLN A 120       8.706  -1.324  13.168  1.00 55.14           H  
ATOM   1921 HE22 GLN A 120       8.345  -1.491  14.870  1.00 55.14           H  
ATOM   1922  OE1 GLN A 120      10.520  -1.242  15.669  1.00 55.14           O  
ATOM   1923  N   THR A 121      15.816  -1.851  13.768  1.00 51.20           N  
ATOM   1924  H   THR A 121      15.315  -2.649  13.404  1.00 51.20           H  
ATOM   1925  CA  THR A 121      17.075  -2.087  14.509  1.00 51.20           C  
ATOM   1926  HA  THR A 121      17.066  -1.464  15.403  1.00 51.20           H  
ATOM   1927  C   THR A 121      18.339  -1.697  13.749  1.00 51.20           C  
ATOM   1928  CB  THR A 121      17.220  -3.549  14.963  1.00 51.20           C  
ATOM   1929  HB  THR A 121      18.266  -3.750  15.194  1.00 51.20           H  
ATOM   1930  O   THR A 121      19.321  -1.306  14.379  1.00 51.20           O  
ATOM   1931  CG2 THR A 121      16.402  -3.842  16.216  1.00 51.20           C  
ATOM   1932 HG21 THR A 121      16.516  -4.891  16.488  1.00 51.20           H  
ATOM   1933 HG22 THR A 121      15.349  -3.626  16.037  1.00 51.20           H  
ATOM   1934 HG23 THR A 121      16.760  -3.223  17.039  1.00 51.20           H  
ATOM   1935  OG1 THR A 121      16.794  -4.445  13.965  1.00 51.20           O  
ATOM   1936  HG1 THR A 121      15.839  -4.378  13.903  1.00 51.20           H  
ATOM   1937  N   LYS A 122      18.342  -1.743  12.409  1.00 49.71           N  
ATOM   1938  H   LYS A 122      17.516  -2.092  11.944  1.00 49.71           H  
ATOM   1939  CA  LYS A 122      19.509  -1.340  11.600  1.00 49.71           C  
ATOM   1940  HA  LYS A 122      20.375  -1.911  11.935  1.00 49.71           H  
ATOM   1941  C   LYS A 122      19.921   0.128  11.782  1.00 49.71           C  
ATOM   1942  CB  LYS A 122      19.254  -1.646  10.114  1.00 49.71           C  
ATOM   1943  HB2 LYS A 122      19.880  -0.999   9.501  1.00 49.71           H  
ATOM   1944  HB3 LYS A 122      18.213  -1.437   9.869  1.00 49.71           H  
ATOM   1945  O   LYS A 122      21.024   0.488  11.380  1.00 49.71           O  
ATOM   1946  CG  LYS A 122      19.601  -3.100   9.767  1.00 49.71           C  
ATOM   1947  HG2 LYS A 122      18.994  -3.776  10.370  1.00 49.71           H  
ATOM   1948  HG3 LYS A 122      20.653  -3.282   9.988  1.00 49.71           H  
ATOM   1949  CD  LYS A 122      19.345  -3.366   8.279  1.00 49.71           C  
ATOM   1950  HD2 LYS A 122      19.956  -2.690   7.682  1.00 49.71           H  
ATOM   1951  HD3 LYS A 122      18.292  -3.176   8.069  1.00 49.71           H  
ATOM   1952  CE  LYS A 122      19.682  -4.818   7.931  1.00 49.71           C  
ATOM   1953  HE2 LYS A 122      20.738  -4.994   8.138  1.00 49.71           H  
ATOM   1954  HE3 LYS A 122      19.099  -5.467   8.585  1.00 49.71           H  
ATOM   1955  NZ  LYS A 122      19.370  -5.119   6.511  1.00 49.71           N  
ATOM   1956  HZ1 LYS A 122      18.386  -4.968   6.338  1.00 49.71           H  
ATOM   1957  HZ2 LYS A 122      19.570  -6.087   6.300  1.00 49.71           H  
ATOM   1958  HZ3 LYS A 122      19.896  -4.524   5.888  1.00 49.71           H  
ATOM   1959  N   MET A 123      19.082   0.968  12.385  1.00 48.28           N  
ATOM   1960  H   MET A 123      18.194   0.606  12.703  1.00 48.28           H  
ATOM   1961  CA  MET A 123      19.299   2.412  12.472  1.00 48.28           C  
ATOM   1962  HA  MET A 123      20.273   2.672  12.060  1.00 48.28           H  
ATOM   1963  C   MET A 123      19.259   2.950  13.897  1.00 48.28           C  
ATOM   1964  CB  MET A 123      18.248   3.134  11.675  1.00 48.28           C  
ATOM   1965  HB2 MET A 123      17.280   2.966  12.146  1.00 48.28           H  
ATOM   1966  HB3 MET A 123      18.503   4.192  11.732  1.00 48.28           H  
ATOM   1967  O   MET A 123      18.604   3.945  14.191  1.00 48.28           O  
ATOM   1968  CG  MET A 123      18.162   2.752  10.216  1.00 48.28           C  
ATOM   1969  HG2 MET A 123      19.016   3.139   9.660  1.00 48.28           H  
ATOM   1970  HG3 MET A 123      18.082   1.671  10.095  1.00 48.28           H  
ATOM   1971  SD  MET A 123      16.654   3.498   9.667  1.00 48.28           S  
ATOM   1972  CE  MET A 123      16.999   5.263   9.944  1.00 48.28           C  
ATOM   1973  HE1 MET A 123      17.923   5.545   9.439  1.00 48.28           H  
ATOM   1974  HE2 MET A 123      17.071   5.481  11.009  1.00 48.28           H  
ATOM   1975  HE3 MET A 123      16.161   5.844   9.559  1.00 48.28           H  
ATOM   1976  N   ALA A 124      19.951   2.293  14.818  1.00 46.15           N  
ATOM   1977  H   ALA A 124      20.398   1.419  14.583  1.00 46.15           H  
ATOM   1978  CA  ALA A 124      19.932   2.751  16.201  1.00 46.15           C  
ATOM   1979  HA  ALA A 124      18.894   2.857  16.514  1.00 46.15           H  
ATOM   1980  C   ALA A 124      20.603   4.118  16.420  1.00 46.15           C  
ATOM   1981  CB  ALA A 124      20.581   1.677  17.073  1.00 46.15           C  
ATOM   1982  HB1 ALA A 124      20.062   0.728  16.939  1.00 46.15           H  
ATOM   1983  HB2 ALA A 124      20.514   1.969  18.121  1.00 46.15           H  
ATOM   1984  HB3 ALA A 124      21.630   1.558  16.802  1.00 46.15           H  
ATOM   1985  O   ALA A 124      20.437   4.673  17.499  1.00 46.15           O  
ATOM   1986  N   VAL A 125      21.396   4.645  15.477  1.00 43.01           N  
ATOM   1987  H   VAL A 125      21.443   4.194  14.574  1.00 43.01           H  
ATOM   1988  CA  VAL A 125      22.094   5.924  15.670  1.00 43.01           C  
ATOM   1989  HA  VAL A 125      22.121   6.151  16.736  1.00 43.01           H  
ATOM   1990  C   VAL A 125      21.319   7.030  14.956  1.00 43.01           C  
ATOM   1991  CB  VAL A 125      23.570   5.874  15.228  1.00 43.01           C  
ATOM   1992  HB  VAL A 125      23.635   5.819  14.142  1.00 43.01           H  
ATOM   1993  O   VAL A 125      21.417   7.125  13.730  1.00 43.01           O  
ATOM   1994  CG1 VAL A 125      24.302   7.133  15.717  1.00 43.01           C  
ATOM   1995 HG11 VAL A 125      23.846   8.023  15.284  1.00 43.01           H  
ATOM   1996 HG12 VAL A 125      25.346   7.098  15.404  1.00 43.01           H  
ATOM   1997 HG13 VAL A 125      24.255   7.202  16.804  1.00 43.01           H  
ATOM   1998  CG2 VAL A 125      24.302   4.656  15.810  1.00 43.01           C  
ATOM   1999 HG21 VAL A 125      25.358   4.695  15.540  1.00 43.01           H  
ATOM   2000 HG22 VAL A 125      23.882   3.736  15.405  1.00 43.01           H  
ATOM   2001 HG23 VAL A 125      24.207   4.647  16.896  1.00 43.01           H  
ATOM   2002  N   PRO A 126      20.587   7.897  15.682  1.00 47.62           N  
ATOM   2003  CA  PRO A 126      20.040   9.109  15.104  1.00 47.62           C  
ATOM   2004  HA  PRO A 126      19.432   8.865  14.233  1.00 47.62           H  
ATOM   2005  C   PRO A 126      21.225   9.985  14.709  1.00 47.62           C  
ATOM   2006  CB  PRO A 126      19.160   9.763  16.185  1.00 47.62           C  
ATOM   2007  HB2 PRO A 126      19.617  10.672  16.575  1.00 47.62           H  
ATOM   2008  HB3 PRO A 126      18.168   9.990  15.796  1.00 47.62           H  
ATOM   2009  O   PRO A 126      21.918  10.551  15.555  1.00 47.62           O  
ATOM   2010  CG  PRO A 126      19.075   8.724  17.299  1.00 47.62           C  
ATOM   2011  HG2 PRO A 126      18.204   8.089  17.137  1.00 47.62           H  
ATOM   2012  HG3 PRO A 126      19.035   9.185  18.286  1.00 47.62           H  
ATOM   2013  CD  PRO A 126      20.339   7.900  17.112  1.00 47.62           C  
ATOM   2014  HD2 PRO A 126      20.161   6.905  17.519  1.00 47.62           H  
ATOM   2015  HD3 PRO A 126      21.173   8.377  17.625  1.00 47.62           H  
ATOM   2016  N   THR A 127      21.510  10.094  13.419  1.00 47.13           N  
ATOM   2017  H   THR A 127      21.016   9.535  12.738  1.00 47.13           H  
ATOM   2018  CA  THR A 127      22.389  11.152  12.941  1.00 47.13           C  
ATOM   2019  HA  THR A 127      23.204  11.290  13.652  1.00 47.13           H  
ATOM   2020  C   THR A 127      21.569  12.436  12.923  1.00 47.13           C  
ATOM   2021  CB  THR A 127      23.020  10.810  11.579  1.00 47.13           C  
ATOM   2022  HB  THR A 127      23.250  11.732  11.044  1.00 47.13           H  
ATOM   2023  O   THR A 127      20.607  12.561  12.174  1.00 47.13           O  
ATOM   2024  CG2 THR A 127      24.317  10.024  11.772  1.00 47.13           C  
ATOM   2025 HG21 THR A 127      24.752   9.784  10.802  1.00 47.13           H  
ATOM   2026 HG22 THR A 127      24.107   9.100  12.310  1.00 47.13           H  
ATOM   2027 HG23 THR A 127      25.030  10.618  12.345  1.00 47.13           H  
ATOM   2028  OG1 THR A 127      22.161  10.015  10.795  1.00 47.13           O  
ATOM   2029  HG1 THR A 127      22.605   9.747   9.987  1.00 47.13           H  
ATOM   2030  N   GLU A 128      21.960  13.437  13.721  1.00 48.80           N  
ATOM   2031  H   GLU A 128      22.645  13.240  14.437  1.00 48.80           H  
ATOM   2032  CA  GLU A 128      21.367  14.792  13.691  1.00 48.80           C  
ATOM   2033  HA  GLU A 128      20.343  14.746  14.063  1.00 48.80           H  
ATOM   2034  C   GLU A 128      21.301  15.390  12.270  1.00 48.80           C  
ATOM   2035  CB  GLU A 128      22.195  15.733  14.587  1.00 48.80           C  
ATOM   2036  HB2 GLU A 128      23.184  15.304  14.752  1.00 48.80           H  
ATOM   2037  HB3 GLU A 128      22.333  16.686  14.076  1.00 48.80           H  
ATOM   2038  O   GLU A 128      20.487  16.268  11.991  1.00 48.80           O  
ATOM   2039  CG  GLU A 128      21.520  16.023  15.935  1.00 48.80           C  
ATOM   2040  HG2 GLU A 128      21.422  15.089  16.488  1.00 48.80           H  
ATOM   2041  HG3 GLU A 128      20.520  16.410  15.741  1.00 48.80           H  
ATOM   2042  CD  GLU A 128      22.308  17.043  16.775  1.00 48.80           C  
ATOM   2043  OE1 GLU A 128      21.674  17.665  17.655  1.00 48.80           O  
ATOM   2044  OE2 GLU A 128      23.523  17.209  16.516  1.00 48.80           O  
ATOM   2045  N   LYS A 129      22.140  14.872  11.362  1.00 55.72           N  
ATOM   2046  H   LYS A 129      22.727  14.123  11.701  1.00 55.72           H  
ATOM   2047  CA  LYS A 129      22.217  15.196   9.934  1.00 55.72           C  
ATOM   2048  HA  LYS A 129      21.979  16.253   9.811  1.00 55.72           H  
ATOM   2049  C   LYS A 129      21.198  14.464   9.046  1.00 55.72           C  
ATOM   2050  CB  LYS A 129      23.651  14.951   9.439  1.00 55.72           C  
ATOM   2051  HB2 LYS A 129      23.687  15.107   8.361  1.00 55.72           H  
ATOM   2052  HB3 LYS A 129      23.936  13.919   9.643  1.00 55.72           H  
ATOM   2053  O   LYS A 129      21.344  14.507   7.828  1.00 55.72           O  
ATOM   2054  CG  LYS A 129      24.659  15.910  10.081  1.00 55.72           C  
ATOM   2055  HG2 LYS A 129      24.336  16.937   9.908  1.00 55.72           H  
ATOM   2056  HG3 LYS A 129      24.716  15.730  11.155  1.00 55.72           H  
ATOM   2057  CD  LYS A 129      26.040  15.700   9.455  1.00 55.72           C  
ATOM   2058  HD2 LYS A 129      25.967  15.835   8.376  1.00 55.72           H  
ATOM   2059  HD3 LYS A 129      26.379  14.686   9.667  1.00 55.72           H  
ATOM   2060  CE  LYS A 129      27.027  16.715  10.032  1.00 55.72           C  
ATOM   2061  HE2 LYS A 129      27.076  16.579  11.113  1.00 55.72           H  
ATOM   2062  HE3 LYS A 129      26.643  17.717   9.842  1.00 55.72           H  
ATOM   2063  NZ  LYS A 129      28.372  16.556   9.427  1.00 55.72           N  
ATOM   2064  HZ1 LYS A 129      28.732  15.631   9.615  1.00 55.72           H  
ATOM   2065  HZ2 LYS A 129      28.322  16.684   8.427  1.00 55.72           H  
ATOM   2066  HZ3 LYS A 129      29.013  17.236   9.810  1.00 55.72           H  
ATOM   2067  N   ALA A 130      20.201  13.782   9.606  1.00 58.43           N  
ATOM   2068  H   ALA A 130      20.163  13.687  10.611  1.00 58.43           H  
ATOM   2069  CA  ALA A 130      19.174  13.130   8.802  1.00 58.43           C  
ATOM   2070  HA  ALA A 130      19.664  12.462   8.094  1.00 58.43           H  
ATOM   2071  C   ALA A 130      18.372  14.174   8.004  1.00 58.43           C  
ATOM   2072  CB  ALA A 130      18.280  12.274   9.707  1.00 58.43           C  
ATOM   2073  HB1 ALA A 130      17.808  12.899  10.465  1.00 58.43           H  
ATOM   2074  HB2 ALA A 130      18.879  11.506  10.195  1.00 58.43           H  
ATOM   2075  HB3 ALA A 130      17.508  11.791   9.108  1.00 58.43           H  
ATOM   2076  O   ALA A 130      17.838  15.132   8.577  1.00 58.43           O  
ATOM   2077  N   GLN A 131      18.275  13.974   6.685  1.00 69.86           N  
ATOM   2078  H   GLN A 131      18.756  13.186   6.276  1.00 69.86           H  
ATOM   2079  CA  GLN A 131      17.436  14.796   5.810  1.00 69.86           C  
ATOM   2080  HA  GLN A 131      17.824  15.814   5.800  1.00 69.86           H  
ATOM   2081  C   GLN A 131      16.009  14.824   6.359  1.00 69.86           C  
ATOM   2082  CB  GLN A 131      17.447  14.242   4.376  1.00 69.86           C  
ATOM   2083  HB2 GLN A 131      17.363  13.156   4.396  1.00 69.86           H  
ATOM   2084  HB3 GLN A 131      16.591  14.645   3.835  1.00 69.86           H  
ATOM   2085  O   GLN A 131      15.456  13.800   6.733  1.00 69.86           O  
ATOM   2086  CG  GLN A 131      18.719  14.657   3.627  1.00 69.86           C  
ATOM   2087  HG2 GLN A 131      19.593  14.238   4.125  1.00 69.86           H  
ATOM   2088  HG3 GLN A 131      18.803  15.743   3.652  1.00 69.86           H  
ATOM   2089  CD  GLN A 131      18.733  14.204   2.170  1.00 69.86           C  
ATOM   2090  NE2 GLN A 131      19.455  14.904   1.323  1.00 69.86           N  
ATOM   2091 HE21 GLN A 131      19.452  14.588   0.363  1.00 69.86           H  
ATOM   2092 HE22 GLN A 131      19.929  15.736   1.643  1.00 69.86           H  
ATOM   2093  OE1 GLN A 131      18.118  13.231   1.765  1.00 69.86           O  
ATOM   2094  N   LYS A 132      15.392  16.003   6.453  1.00 81.02           N  
ATOM   2095  H   LYS A 132      15.920  16.818   6.176  1.00 81.02           H  
ATOM   2096  CA  LYS A 132      14.019  16.154   6.990  1.00 81.02           C  
ATOM   2097  HA  LYS A 132      13.740  15.237   7.510  1.00 81.02           H  
ATOM   2098  C   LYS A 132      12.970  16.323   5.893  1.00 81.02           C  
ATOM   2099  CB  LYS A 132      13.984  17.298   8.010  1.00 81.02           C  
ATOM   2100  HB2 LYS A 132      12.964  17.420   8.373  1.00 81.02           H  
ATOM   2101  HB3 LYS A 132      14.298  18.220   7.520  1.00 81.02           H  
ATOM   2102  O   LYS A 132      11.783  16.500   6.182  1.00 81.02           O  
ATOM   2103  CG  LYS A 132      14.887  17.029   9.219  1.00 81.02           C  
ATOM   2104  HG2 LYS A 132      14.586  16.098   9.700  1.00 81.02           H  
ATOM   2105  HG3 LYS A 132      15.920  16.936   8.883  1.00 81.02           H  
ATOM   2106  CD  LYS A 132      14.808  18.179  10.228  1.00 81.02           C  
ATOM   2107  HD2 LYS A 132      13.798  18.248  10.632  1.00 81.02           H  
ATOM   2108  HD3 LYS A 132      15.060  19.111   9.722  1.00 81.02           H  
ATOM   2109  CE  LYS A 132      15.817  17.910  11.350  1.00 81.02           C  
ATOM   2110  HE2 LYS A 132      15.539  16.990  11.864  1.00 81.02           H  
ATOM   2111  HE3 LYS A 132      16.793  17.738  10.897  1.00 81.02           H  
ATOM   2112  NZ  LYS A 132      15.905  19.037  12.313  1.00 81.02           N  
ATOM   2113  HZ1 LYS A 132      16.590  18.826  13.025  1.00 81.02           H  
ATOM   2114  HZ2 LYS A 132      16.221  19.871  11.839  1.00 81.02           H  
ATOM   2115  HZ3 LYS A 132      15.015  19.220  12.755  1.00 81.02           H  
ATOM   2116  N   ILE A 133      13.422  16.317   4.647  1.00 85.95           N  
ATOM   2117  H   ILE A 133      14.388  16.061   4.502  1.00 85.95           H  
ATOM   2118  CA  ILE A 133      12.652  16.588   3.444  1.00 85.95           C  
ATOM   2119  HA  ILE A 133      11.586  16.501   3.651  1.00 85.95           H  
ATOM   2120  C   ILE A 133      13.071  15.525   2.434  1.00 85.95           C  
ATOM   2121  CB  ILE A 133      12.958  18.007   2.918  1.00 85.95           C  
ATOM   2122  HB  ILE A 133      14.002  18.027   2.604  1.00 85.95           H  
ATOM   2123  O   ILE A 133      14.263  15.335   2.215  1.00 85.95           O  
ATOM   2124  CG1 ILE A 133      12.772  19.102   3.996  1.00 85.95           C  
ATOM   2125 HG12 ILE A 133      13.416  18.889   4.849  1.00 85.95           H  
ATOM   2126 HG13 ILE A 133      11.739  19.105   4.344  1.00 85.95           H  
ATOM   2127  CG2 ILE A 133      12.085  18.323   1.694  1.00 85.95           C  
ATOM   2128 HG21 ILE A 133      12.599  19.060   1.077  1.00 85.95           H  
ATOM   2129 HG22 ILE A 133      11.917  17.436   1.082  1.00 85.95           H  
ATOM   2130 HG23 ILE A 133      11.118  18.725   1.996  1.00 85.95           H  
ATOM   2131  CD1 ILE A 133      13.144  20.507   3.509  1.00 85.95           C  
ATOM   2132 HD11 ILE A 133      13.063  21.210   4.338  1.00 85.95           H  
ATOM   2133 HD12 ILE A 133      14.170  20.514   3.141  1.00 85.95           H  
ATOM   2134 HD13 ILE A 133      12.470  20.821   2.712  1.00 85.95           H  
ATOM   2135  N   PHE A 134      12.107  14.848   1.821  1.00 86.47           N  
ATOM   2136  H   PHE A 134      11.147  15.019   2.083  1.00 86.47           H  
ATOM   2137  CA  PHE A 134      12.378  13.836   0.802  1.00 86.47           C  
ATOM   2138  HA  PHE A 134      13.408  13.926   0.458  1.00 86.47           H  
ATOM   2139  C   PHE A 134      11.462  14.032  -0.373  1.00 86.47           C  
ATOM   2140  CB  PHE A 134      12.180  12.425   1.344  1.00 86.47           C  
ATOM   2141  HB2 PHE A 134      11.137  12.272   1.620  1.00 86.47           H  
ATOM   2142  HB3 PHE A 134      12.423  11.704   0.563  1.00 86.47           H  
ATOM   2143  O   PHE A 134      10.271  14.254  -0.191  1.00 86.47           O  
ATOM   2144  CG  PHE A 134      13.051  12.170   2.531  1.00 86.47           C  
ATOM   2145  CD1 PHE A 134      14.348  11.676   2.350  1.00 86.47           C  
ATOM   2146  HD1 PHE A 134      14.726  11.510   1.352  1.00 86.47           H  
ATOM   2147  CD2 PHE A 134      12.609  12.554   3.802  1.00 86.47           C  
ATOM   2148  HD2 PHE A 134      11.635  13.000   3.934  1.00 86.47           H  
ATOM   2149  CE1 PHE A 134      15.167  11.417   3.457  1.00 86.47           C  
ATOM   2150  HE1 PHE A 134      16.160  11.014   3.323  1.00 86.47           H  
ATOM   2151  CE2 PHE A 134      13.463  12.391   4.891  1.00 86.47           C  
ATOM   2152  HE2 PHE A 134      13.125  12.761   5.847  1.00 86.47           H  
ATOM   2153  CZ  PHE A 134      14.716  11.763   4.736  1.00 86.47           C  
ATOM   2154  HZ  PHE A 134      15.369  11.602   5.580  1.00 86.47           H  
ATOM   2155  N   TYR A 135      12.007  13.895  -1.568  1.00 84.88           N  
ATOM   2156  H   TYR A 135      12.987  13.665  -1.642  1.00 84.88           H  
ATOM   2157  CA  TYR A 135      11.243  13.952  -2.797  1.00 84.88           C  
ATOM   2158  HA  TYR A 135      10.185  14.101  -2.578  1.00 84.88           H  
ATOM   2159  C   TYR A 135      11.378  12.623  -3.535  1.00 84.88           C  
ATOM   2160  CB  TYR A 135      11.709  15.163  -3.604  1.00 84.88           C  
ATOM   2161  HB2 TYR A 135      11.409  16.073  -3.086  1.00 84.88           H  
ATOM   2162  HB3 TYR A 135      12.797  15.157  -3.662  1.00 84.88           H  
ATOM   2163  O   TYR A 135      12.473  12.080  -3.672  1.00 84.88           O  
ATOM   2164  CG  TYR A 135      11.151  15.194  -5.005  1.00 84.88           C  
ATOM   2165  CD1 TYR A 135      11.912  14.627  -6.041  1.00 84.88           C  
ATOM   2166  HD1 TYR A 135      12.876  14.188  -5.832  1.00 84.88           H  
ATOM   2167  CD2 TYR A 135       9.886  15.756  -5.271  1.00 84.88           C  
ATOM   2168  HD2 TYR A 135       9.310  16.197  -4.471  1.00 84.88           H  
ATOM   2169  CE1 TYR A 135      11.408  14.617  -7.348  1.00 84.88           C  
ATOM   2170  HE1 TYR A 135      11.983  14.188  -8.156  1.00 84.88           H  
ATOM   2171  CE2 TYR A 135       9.392  15.774  -6.593  1.00 84.88           C  
ATOM   2172  HE2 TYR A 135       8.444  16.233  -6.829  1.00 84.88           H  
ATOM   2173  OH  TYR A 135       9.721  15.119  -8.907  1.00 84.88           O  
ATOM   2174  HH  TYR A 135       9.056  15.767  -9.153  1.00 84.88           H  
ATOM   2175  CZ  TYR A 135      10.154  15.185  -7.627  1.00 84.88           C  
ATOM   2176  N   THR A 136      10.253  12.095  -4.004  1.00 80.41           N  
ATOM   2177  H   THR A 136       9.394  12.602  -3.846  1.00 80.41           H  
ATOM   2178  CA  THR A 136      10.193  10.938  -4.895  1.00 80.41           C  
ATOM   2179  HA  THR A 136      11.214  10.637  -5.131  1.00 80.41           H  
ATOM   2180  C   THR A 136       9.477  11.343  -6.178  1.00 80.41           C  
ATOM   2181  CB  THR A 136       9.523   9.715  -4.238  1.00 80.41           C  
ATOM   2182  HB  THR A 136      10.201   9.327  -3.478  1.00 80.41           H  
ATOM   2183  O   THR A 136       8.431  11.992  -6.100  1.00 80.41           O  
ATOM   2184  CG2 THR A 136       8.186  10.009  -3.558  1.00 80.41           C  
ATOM   2185 HG21 THR A 136       7.816   9.108  -3.069  1.00 80.41           H  
ATOM   2186 HG22 THR A 136       8.318  10.769  -2.788  1.00 80.41           H  
ATOM   2187 HG23 THR A 136       7.462  10.359  -4.294  1.00 80.41           H  
ATOM   2188  OG1 THR A 136       9.261   8.680  -5.177  1.00 80.41           O  
ATOM   2189  HG1 THR A 136       8.842   9.071  -5.947  1.00 80.41           H  
ATOM   2190  N   PRO A 137       9.953  10.882  -7.347  1.00 73.08           N  
ATOM   2191  CA  PRO A 137       9.171  10.928  -8.574  1.00 73.08           C  
ATOM   2192  HA  PRO A 137       9.022  11.969  -8.862  1.00 73.08           H  
ATOM   2193  C   PRO A 137       7.812  10.241  -8.398  1.00 73.08           C  
ATOM   2194  CB  PRO A 137      10.017  10.221  -9.637  1.00 73.08           C  
ATOM   2195  HB2 PRO A 137       9.920  10.701 -10.611  1.00 73.08           H  
ATOM   2196  HB3 PRO A 137       9.736   9.170  -9.704  1.00 73.08           H  
ATOM   2197  O   PRO A 137       7.646   9.383  -7.515  1.00 73.08           O  
ATOM   2198  CG  PRO A 137      11.442  10.326  -9.097  1.00 73.08           C  
ATOM   2199  HG2 PRO A 137      12.076   9.518  -9.461  1.00 73.08           H  
ATOM   2200  HG3 PRO A 137      11.863  11.295  -9.364  1.00 73.08           H  
ATOM   2201  CD  PRO A 137      11.243  10.256  -7.587  1.00 73.08           C  
ATOM   2202  HD2 PRO A 137      11.214   9.216  -7.263  1.00 73.08           H  
ATOM   2203  HD3 PRO A 137      12.051  10.792  -7.089  1.00 73.08           H  
ATOM   2204  N   ASP A 138       6.850  10.630  -9.231  1.00 65.24           N  
ATOM   2205  H   ASP A 138       7.046  11.367  -9.894  1.00 65.24           H  
ATOM   2206  CA  ASP A 138       5.488  10.104  -9.181  1.00 65.24           C  
ATOM   2207  HA  ASP A 138       5.134  10.224  -8.157  1.00 65.24           H  
ATOM   2208  C   ASP A 138       5.419   8.613  -9.537  1.00 65.24           C  
ATOM   2209  CB  ASP A 138       4.574  10.933 -10.094  1.00 65.24           C  
ATOM   2210  HB2 ASP A 138       4.767  10.655 -11.130  1.00 65.24           H  
ATOM   2211  HB3 ASP A 138       4.829  11.983  -9.955  1.00 65.24           H  
ATOM   2212  O   ASP A 138       6.178   8.092 -10.355  1.00 65.24           O  
ATOM   2213  CG  ASP A 138       3.077  10.803  -9.804  1.00 65.24           C  
ATOM   2214  OD1 ASP A 138       2.716  10.241  -8.747  1.00 65.24           O  
ATOM   2215  OD2 ASP A 138       2.286  11.331 -10.624  1.00 65.24           O  
ATOM   2216  N   PHE A 139       4.453   7.943  -8.924  1.00 65.99           N  
ATOM   2217  H   PHE A 139       3.801   8.505  -8.396  1.00 65.99           H  
ATOM   2218  CA  PHE A 139       3.971   6.632  -9.329  1.00 65.99           C  
ATOM   2219  HA  PHE A 139       4.381   6.370 -10.304  1.00 65.99           H  
ATOM   2220  C   PHE A 139       2.450   6.776  -9.398  1.00 65.99           C  
ATOM   2221  CB  PHE A 139       4.420   5.567  -8.320  1.00 65.99           C  
ATOM   2222  HB2 PHE A 139       4.104   5.871  -7.321  1.00 65.99           H  
ATOM   2223  HB3 PHE A 139       5.509   5.522  -8.322  1.00 65.99           H  
ATOM   2224  O   PHE A 139       1.864   7.017  -8.341  1.00 65.99           O  
ATOM   2225  CG  PHE A 139       3.882   4.180  -8.619  1.00 65.99           C  
ATOM   2226  CD1 PHE A 139       3.015   3.530  -7.721  1.00 65.99           C  
ATOM   2227  HD1 PHE A 139       2.720   4.006  -6.797  1.00 65.99           H  
ATOM   2228  CD2 PHE A 139       4.246   3.536  -9.816  1.00 65.99           C  
ATOM   2229  HD2 PHE A 139       4.898   4.031 -10.520  1.00 65.99           H  
ATOM   2230  CE1 PHE A 139       2.524   2.248  -8.020  1.00 65.99           C  
ATOM   2231  HE1 PHE A 139       1.865   1.745  -7.328  1.00 65.99           H  
ATOM   2232  CE2 PHE A 139       3.731   2.265 -10.122  1.00 65.99           C  
ATOM   2233  HE2 PHE A 139       3.975   1.794 -11.063  1.00 65.99           H  
ATOM   2234  CZ  PHE A 139       2.865   1.620  -9.226  1.00 65.99           C  
ATOM   2235  HZ  PHE A 139       2.456   0.651  -9.470  1.00 65.99           H  
ATOM   2236  N   PRO A 140       1.813   6.712 -10.582  1.00 66.16           N  
ATOM   2237  CA  PRO A 140       0.452   7.226 -10.753  1.00 66.16           C  
ATOM   2238  HA  PRO A 140       0.498   8.299 -10.571  1.00 66.16           H  
ATOM   2239  C   PRO A 140      -0.586   6.650  -9.772  1.00 66.16           C  
ATOM   2240  CB  PRO A 140       0.093   7.027 -12.229  1.00 66.16           C  
ATOM   2241  HB2 PRO A 140      -0.623   6.217 -12.366  1.00 66.16           H  
ATOM   2242  HB3 PRO A 140      -0.347   7.939 -12.631  1.00 66.16           H  
ATOM   2243  O   PRO A 140      -1.420   7.405  -9.264  1.00 66.16           O  
ATOM   2244  CG  PRO A 140       1.404   6.706 -12.951  1.00 66.16           C  
ATOM   2245  HG2 PRO A 140       1.726   7.576 -13.522  1.00 66.16           H  
ATOM   2246  HG3 PRO A 140       1.281   5.851 -13.616  1.00 66.16           H  
ATOM   2247  CD  PRO A 140       2.435   6.407 -11.864  1.00 66.16           C  
ATOM   2248  HD2 PRO A 140       2.726   5.357 -11.899  1.00 66.16           H  
ATOM   2249  HD3 PRO A 140       3.309   7.039 -12.026  1.00 66.16           H  
ATOM   2250  N   ALA A 141      -0.449   5.390  -9.355  1.00 71.47           N  
ATOM   2251  H   ALA A 141       0.120   4.796  -9.941  1.00 71.47           H  
ATOM   2252  CA  ALA A 141      -1.305   4.771  -8.338  1.00 71.47           C  
ATOM   2253  HA  ALA A 141      -2.331   4.766  -8.704  1.00 71.47           H  
ATOM   2254  C   ALA A 141      -1.282   5.507  -6.982  1.00 71.47           C  
ATOM   2255  CB  ALA A 141      -0.838   3.330  -8.158  1.00 71.47           C  
ATOM   2256  HB1 ALA A 141      -1.457   2.824  -7.416  1.00 71.47           H  
ATOM   2257  HB2 ALA A 141      -0.900   2.801  -9.109  1.00 71.47           H  
ATOM   2258  HB3 ALA A 141       0.208   3.347  -7.852  1.00 71.47           H  
ATOM   2259  O   ALA A 141      -2.242   5.445  -6.211  1.00 71.47           O  
ATOM   2260  N   ARG A 142      -0.205   6.243  -6.674  1.00 81.70           N  
ATOM   2261  H   ARG A 142       0.517   6.321  -7.376  1.00 81.70           H  
ATOM   2262  CA  ARG A 142      -0.118   7.089  -5.477  1.00 81.70           C  
ATOM   2263  HA  ARG A 142      -0.397   6.499  -4.604  1.00 81.70           H  
ATOM   2264  C   ARG A 142      -1.107   8.237  -5.519  1.00 81.70           C  
ATOM   2265  CB  ARG A 142       1.292   7.655  -5.264  1.00 81.70           C  
ATOM   2266  HB2 ARG A 142       1.607   8.212  -6.147  1.00 81.70           H  
ATOM   2267  HB3 ARG A 142       1.268   8.355  -4.429  1.00 81.70           H  
ATOM   2268  O   ARG A 142      -1.613   8.586  -4.463  1.00 81.70           O  
ATOM   2269  CG  ARG A 142       2.303   6.555  -4.943  1.00 81.70           C  
ATOM   2270  HG2 ARG A 142       2.377   5.893  -5.806  1.00 81.70           H  
ATOM   2271  HG3 ARG A 142       1.974   5.977  -4.079  1.00 81.70           H  
ATOM   2272  CD  ARG A 142       3.672   7.171  -4.654  1.00 81.70           C  
ATOM   2273  HD2 ARG A 142       3.642   7.682  -3.692  1.00 81.70           H  
ATOM   2274  HD3 ARG A 142       3.892   7.896  -5.437  1.00 81.70           H  
ATOM   2275  NE  ARG A 142       4.713   6.133  -4.640  1.00 81.70           N  
ATOM   2276  HE  ARG A 142       4.407   5.179  -4.512  1.00 81.70           H  
ATOM   2277  NH1 ARG A 142       6.519   7.524  -4.865  1.00 81.70           N  
ATOM   2278 HH11 ARG A 142       5.897   8.318  -4.826  1.00 81.70           H  
ATOM   2279 HH12 ARG A 142       7.500   7.677  -5.053  1.00 81.70           H  
ATOM   2280  NH2 ARG A 142       6.792   5.310  -4.974  1.00 81.70           N  
ATOM   2281 HH21 ARG A 142       7.754   5.473  -5.234  1.00 81.70           H  
ATOM   2282 HH22 ARG A 142       6.427   4.374  -4.870  1.00 81.70           H  
ATOM   2283  CZ  ARG A 142       6.002   6.330  -4.821  1.00 81.70           C  
ATOM   2284  N   ARG A 143      -1.433   8.804  -6.684  1.00 80.39           N  
ATOM   2285  H   ARG A 143      -1.050   8.416  -7.534  1.00 80.39           H  
ATOM   2286  CA  ARG A 143      -2.383   9.928  -6.762  1.00 80.39           C  
ATOM   2287  HA  ARG A 143      -2.040  10.740  -6.120  1.00 80.39           H  
ATOM   2288  C   ARG A 143      -3.757   9.531  -6.256  1.00 80.39           C  
ATOM   2289  CB  ARG A 143      -2.515  10.438  -8.197  1.00 80.39           C  
ATOM   2290  HB2 ARG A 143      -2.808   9.621  -8.856  1.00 80.39           H  
ATOM   2291  HB3 ARG A 143      -3.304  11.191  -8.218  1.00 80.39           H  
ATOM   2292  O   ARG A 143      -4.360  10.244  -5.463  1.00 80.39           O  
ATOM   2293  CG  ARG A 143      -1.224  11.072  -8.707  1.00 80.39           C  
ATOM   2294  HG2 ARG A 143      -0.444  10.316  -8.794  1.00 80.39           H  
ATOM   2295  HG3 ARG A 143      -0.896  11.855  -8.023  1.00 80.39           H  
ATOM   2296  CD  ARG A 143      -1.511  11.676 -10.079  1.00 80.39           C  
ATOM   2297  HD2 ARG A 143      -2.275  12.446  -9.976  1.00 80.39           H  
ATOM   2298  HD3 ARG A 143      -1.875  10.891 -10.742  1.00 80.39           H  
ATOM   2299  NE  ARG A 143      -0.294  12.252 -10.641  1.00 80.39           N  
ATOM   2300  HE  ARG A 143       0.584  11.876 -10.311  1.00 80.39           H  
ATOM   2301  NH1 ARG A 143      -1.201  13.501 -12.348  1.00 80.39           N  
ATOM   2302 HH11 ARG A 143      -1.048  14.095 -13.150  1.00 80.39           H  
ATOM   2303 HH12 ARG A 143      -2.118  13.146 -12.118  1.00 80.39           H  
ATOM   2304  NH2 ARG A 143       1.007  13.412 -12.025  1.00 80.39           N  
ATOM   2305 HH21 ARG A 143       1.193  14.042 -12.792  1.00 80.39           H  
ATOM   2306 HH22 ARG A 143       1.748  12.889 -11.579  1.00 80.39           H  
ATOM   2307  CZ  ARG A 143      -0.181  13.061 -11.666  1.00 80.39           C  
ATOM   2308  N   GLU A 144      -4.237   8.375  -6.685  1.00 82.71           N  
ATOM   2309  H   GLU A 144      -3.695   7.829  -7.340  1.00 82.71           H  
ATOM   2310  CA  GLU A 144      -5.559   7.907  -6.294  1.00 82.71           C  
ATOM   2311  HA  GLU A 144      -6.282   8.710  -6.436  1.00 82.71           H  
ATOM   2312  C   GLU A 144      -5.606   7.506  -4.816  1.00 82.71           C  
ATOM   2313  CB  GLU A 144      -5.923   6.768  -7.228  1.00 82.71           C  
ATOM   2314  HB2 GLU A 144      -5.830   7.129  -8.252  1.00 82.71           H  
ATOM   2315  HB3 GLU A 144      -5.217   5.951  -7.082  1.00 82.71           H  
ATOM   2316  O   GLU A 144      -6.554   7.850  -4.109  1.00 82.71           O  
ATOM   2317  CG  GLU A 144      -7.360   6.311  -6.989  1.00 82.71           C  
ATOM   2318  HG2 GLU A 144      -8.037   7.149  -7.155  1.00 82.71           H  
ATOM   2319  HG3 GLU A 144      -7.468   5.978  -5.957  1.00 82.71           H  
ATOM   2320  CD  GLU A 144      -7.727   5.168  -7.918  1.00 82.71           C  
ATOM   2321  OE1 GLU A 144      -8.628   4.401  -7.524  1.00 82.71           O  
ATOM   2322  OE2 GLU A 144      -7.071   5.004  -8.968  1.00 82.71           O  
ATOM   2323  N   VAL A 145      -4.546   6.870  -4.307  1.00 86.89           N  
ATOM   2324  H   VAL A 145      -3.804   6.587  -4.930  1.00 86.89           H  
ATOM   2325  CA  VAL A 145      -4.432   6.590  -2.868  1.00 86.89           C  
ATOM   2326  HA  VAL A 145      -5.347   6.092  -2.548  1.00 86.89           H  
ATOM   2327  C   VAL A 145      -4.332   7.880  -2.051  1.00 86.89           C  
ATOM   2328  CB  VAL A 145      -3.255   5.648  -2.574  1.00 86.89           C  
ATOM   2329  HB  VAL A 145      -2.324   6.073  -2.949  1.00 86.89           H  
ATOM   2330  O   VAL A 145      -4.927   7.976  -0.978  1.00 86.89           O  
ATOM   2331  CG1 VAL A 145      -3.129   5.384  -1.068  1.00 86.89           C  
ATOM   2332 HG11 VAL A 145      -2.815   6.289  -0.549  1.00 86.89           H  
ATOM   2333 HG12 VAL A 145      -4.095   5.074  -0.669  1.00 86.89           H  
ATOM   2334 HG13 VAL A 145      -2.393   4.605  -0.871  1.00 86.89           H  
ATOM   2335  CG2 VAL A 145      -3.509   4.302  -3.254  1.00 86.89           C  
ATOM   2336 HG21 VAL A 145      -4.464   3.906  -2.911  1.00 86.89           H  
ATOM   2337 HG22 VAL A 145      -2.717   3.594  -3.010  1.00 86.89           H  
ATOM   2338 HG23 VAL A 145      -3.545   4.417  -4.338  1.00 86.89           H  
ATOM   2339  N   PHE A 146      -3.631   8.893  -2.558  1.00 88.52           N  
ATOM   2340  H   PHE A 146      -3.153   8.759  -3.437  1.00 88.52           H  
ATOM   2341  CA  PHE A 146      -3.522  10.200  -1.920  1.00 88.52           C  
ATOM   2342  HA  PHE A 146      -3.140  10.068  -0.908  1.00 88.52           H  
ATOM   2343  C   PHE A 146      -4.892  10.872  -1.800  1.00 88.52           C  
ATOM   2344  CB  PHE A 146      -2.525  11.061  -2.705  1.00 88.52           C  
ATOM   2345  HB2 PHE A 146      -2.933  11.307  -3.685  1.00 88.52           H  
ATOM   2346  HB3 PHE A 146      -1.614  10.484  -2.860  1.00 88.52           H  
ATOM   2347  O   PHE A 146      -5.276  11.283  -0.705  1.00 88.52           O  
ATOM   2348  CG  PHE A 146      -2.139  12.345  -2.014  1.00 88.52           C  
ATOM   2349  CD1 PHE A 146      -3.031  13.433  -1.977  1.00 88.52           C  
ATOM   2350  HD1 PHE A 146      -4.000  13.370  -2.451  1.00 88.52           H  
ATOM   2351  CD2 PHE A 146      -0.871  12.454  -1.415  1.00 88.52           C  
ATOM   2352  HD2 PHE A 146      -0.179  11.625  -1.452  1.00 88.52           H  
ATOM   2353  CE1 PHE A 146      -2.659  14.613  -1.316  1.00 88.52           C  
ATOM   2354  HE1 PHE A 146      -3.362  15.429  -1.241  1.00 88.52           H  
ATOM   2355  CE2 PHE A 146      -0.484  13.656  -0.804  1.00 88.52           C  
ATOM   2356  HE2 PHE A 146       0.506  13.758  -0.385  1.00 88.52           H  
ATOM   2357  CZ  PHE A 146      -1.376  14.736  -0.760  1.00 88.52           C  
ATOM   2358  HZ  PHE A 146      -1.065  15.661  -0.298  1.00 88.52           H  
ATOM   2359  N   GLU A 147      -5.665  10.932  -2.888  1.00 83.79           N  
ATOM   2360  H   GLU A 147      -5.293  10.603  -3.767  1.00 83.79           H  
ATOM   2361  CA  GLU A 147      -7.016  11.506  -2.865  1.00 83.79           C  
ATOM   2362  HA  GLU A 147      -6.970  12.503  -2.428  1.00 83.79           H  
ATOM   2363  C   GLU A 147      -7.973  10.701  -1.980  1.00 83.79           C  
ATOM   2364  CB  GLU A 147      -7.584  11.616  -4.289  1.00 83.79           C  
ATOM   2365  HB2 GLU A 147      -7.508  10.650  -4.789  1.00 83.79           H  
ATOM   2366  HB3 GLU A 147      -8.641  11.872  -4.219  1.00 83.79           H  
ATOM   2367  O   GLU A 147      -8.779  11.280  -1.240  1.00 83.79           O  
ATOM   2368  CG  GLU A 147      -6.892  12.687  -5.146  1.00 83.79           C  
ATOM   2369  HG2 GLU A 147      -7.443  12.795  -6.081  1.00 83.79           H  
ATOM   2370  HG3 GLU A 147      -5.888  12.346  -5.397  1.00 83.79           H  
ATOM   2371  CD  GLU A 147      -6.805  14.054  -4.446  1.00 83.79           C  
ATOM   2372  OE1 GLU A 147      -5.693  14.624  -4.425  1.00 83.79           O  
ATOM   2373  OE2 GLU A 147      -7.811  14.537  -3.876  1.00 83.79           O  
ATOM   2374  N   HIS A 148      -7.847   9.372  -1.977  1.00 83.06           N  
ATOM   2375  H   HIS A 148      -7.211   8.942  -2.633  1.00 83.06           H  
ATOM   2376  CA  HIS A 148      -8.598   8.515  -1.066  1.00 83.06           C  
ATOM   2377  HA  HIS A 148      -9.662   8.673  -1.244  1.00 83.06           H  
ATOM   2378  C   HIS A 148      -8.316   8.870   0.401  1.00 83.06           C  
ATOM   2379  CB  HIS A 148      -8.272   7.047  -1.356  1.00 83.06           C  
ATOM   2380  HB2 HIS A 148      -7.213   6.857  -1.184  1.00 83.06           H  
ATOM   2381  HB3 HIS A 148      -8.490   6.834  -2.402  1.00 83.06           H  
ATOM   2382  O   HIS A 148      -9.249   9.095   1.174  1.00 83.06           O  
ATOM   2383  CG  HIS A 148      -9.079   6.116  -0.496  1.00 83.06           C  
ATOM   2384  CD2 HIS A 148      -8.691   5.524   0.677  1.00 83.06           C  
ATOM   2385  HD2 HIS A 148      -7.729   5.627   1.155  1.00 83.06           H  
ATOM   2386  ND1 HIS A 148     -10.372   5.729  -0.746  1.00 83.06           N  
ATOM   2387  HD1 HIS A 148     -10.904   5.952  -1.574  1.00 83.06           H  
ATOM   2388  CE1 HIS A 148     -10.747   4.901   0.239  1.00 83.06           C  
ATOM   2389  HE1 HIS A 148     -11.689   4.374   0.276  1.00 83.06           H  
ATOM   2390  NE2 HIS A 148      -9.768   4.765   1.145  1.00 83.06           N  
ATOM   2391  N   LEU A 149      -7.041   8.992   0.784  1.00 86.92           N  
ATOM   2392  H   LEU A 149      -6.317   8.812   0.103  1.00 86.92           H  
ATOM   2393  CA  LEU A 149      -6.650   9.352   2.148  1.00 86.92           C  
ATOM   2394  HA  LEU A 149      -7.177   8.703   2.848  1.00 86.92           H  
ATOM   2395  C   LEU A 149      -7.036  10.783   2.520  1.00 86.92           C  
ATOM   2396  CB  LEU A 149      -5.140   9.164   2.318  1.00 86.92           C  
ATOM   2397  HB2 LEU A 149      -4.626   9.644   1.485  1.00 86.92           H  
ATOM   2398  HB3 LEU A 149      -4.842   9.672   3.235  1.00 86.92           H  
ATOM   2399  O   LEU A 149      -7.500  11.021   3.633  1.00 86.92           O  
ATOM   2400  CG  LEU A 149      -4.693   7.700   2.423  1.00 86.92           C  
ATOM   2401  HG  LEU A 149      -4.989   7.137   1.539  1.00 86.92           H  
ATOM   2402  CD1 LEU A 149      -3.177   7.686   2.541  1.00 86.92           C  
ATOM   2403 HD11 LEU A 149      -2.872   8.260   3.415  1.00 86.92           H  
ATOM   2404 HD12 LEU A 149      -2.806   6.664   2.614  1.00 86.92           H  
ATOM   2405 HD13 LEU A 149      -2.771   8.149   1.641  1.00 86.92           H  
ATOM   2406  CD2 LEU A 149      -5.268   7.028   3.668  1.00 86.92           C  
ATOM   2407 HD21 LEU A 149      -4.748   6.091   3.866  1.00 86.92           H  
ATOM   2408 HD22 LEU A 149      -5.151   7.681   4.533  1.00 86.92           H  
ATOM   2409 HD23 LEU A 149      -6.324   6.806   3.513  1.00 86.92           H  
ATOM   2410  N   LYS A 150      -6.916  11.734   1.593  1.00 82.48           N  
ATOM   2411  H   LYS A 150      -6.488  11.481   0.714  1.00 82.48           H  
ATOM   2412  CA  LYS A 150      -7.367  13.118   1.788  1.00 82.48           C  
ATOM   2413  HA  LYS A 150      -6.879  13.538   2.667  1.00 82.48           H  
ATOM   2414  C   LYS A 150      -8.870  13.181   2.055  1.00 82.48           C  
ATOM   2415  CB  LYS A 150      -6.948  13.903   0.542  1.00 82.48           C  
ATOM   2416  HB2 LYS A 150      -7.487  13.506  -0.319  1.00 82.48           H  
ATOM   2417  HB3 LYS A 150      -5.883  13.749   0.369  1.00 82.48           H  
ATOM   2418  O   LYS A 150      -9.326  13.905   2.945  1.00 82.48           O  
ATOM   2419  CG  LYS A 150      -7.204  15.410   0.645  1.00 82.48           C  
ATOM   2420  HG2 LYS A 150      -8.271  15.588   0.777  1.00 82.48           H  
ATOM   2421  HG3 LYS A 150      -6.654  15.833   1.486  1.00 82.48           H  
ATOM   2422  CD  LYS A 150      -6.733  16.047  -0.664  1.00 82.48           C  
ATOM   2423  HD2 LYS A 150      -7.095  15.435  -1.491  1.00 82.48           H  
ATOM   2424  HD3 LYS A 150      -5.644  16.056  -0.705  1.00 82.48           H  
ATOM   2425  CE  LYS A 150      -7.274  17.462  -0.845  1.00 82.48           C  
ATOM   2426  HE2 LYS A 150      -6.699  18.163  -0.240  1.00 82.48           H  
ATOM   2427  HE3 LYS A 150      -8.313  17.468  -0.512  1.00 82.48           H  
ATOM   2428  NZ  LYS A 150      -7.224  17.814  -2.282  1.00 82.48           N  
ATOM   2429  HZ1 LYS A 150      -7.425  17.009  -2.859  1.00 82.48           H  
ATOM   2430  HZ2 LYS A 150      -6.309  18.122  -2.579  1.00 82.48           H  
ATOM   2431  HZ3 LYS A 150      -7.858  18.556  -2.541  1.00 82.48           H  
ATOM   2432  N   THR A 151      -9.644  12.363   1.348  1.00 78.04           N  
ATOM   2433  H   THR A 151      -9.213  11.819   0.615  1.00 78.04           H  
ATOM   2434  CA  THR A 151     -11.081  12.208   1.595  1.00 78.04           C  
ATOM   2435  HA  THR A 151     -11.547  13.193   1.603  1.00 78.04           H  
ATOM   2436  C   THR A 151     -11.340  11.553   2.955  1.00 78.04           C  
ATOM   2437  CB  THR A 151     -11.741  11.407   0.469  1.00 78.04           C  
ATOM   2438  HB  THR A 151     -11.360  10.386   0.457  1.00 78.04           H  
ATOM   2439  O   THR A 151     -12.160  12.042   3.730  1.00 78.04           O  
ATOM   2440  CG2 THR A 151     -13.263  11.375   0.618  1.00 78.04           C  
ATOM   2441 HG21 THR A 151     -13.690  10.855  -0.240  1.00 78.04           H  
ATOM   2442 HG22 THR A 151     -13.654  12.392   0.651  1.00 78.04           H  
ATOM   2443 HG23 THR A 151     -13.547  10.845   1.527  1.00 78.04           H  
ATOM   2444  OG1 THR A 151     -11.465  12.019  -0.769  1.00 78.04           O  
ATOM   2445  HG1 THR A 151     -10.566  11.803  -1.027  1.00 78.04           H  
ATOM   2446  N   ALA A 152     -10.603  10.494   3.298  1.00 79.09           N  
ATOM   2447  H   ALA A 152      -9.956  10.108   2.624  1.00 79.09           H  
ATOM   2448  CA  ALA A 152     -10.741   9.813   4.583  1.00 79.09           C  
ATOM   2449  HA  ALA A 152     -11.775   9.486   4.688  1.00 79.09           H  
ATOM   2450  C   ALA A 152     -10.439  10.746   5.771  1.00 79.09           C  
ATOM   2451  CB  ALA A 152      -9.850   8.564   4.578  1.00 79.09           C  
ATOM   2452  HB1 ALA A 152      -8.798   8.848   4.547  1.00 79.09           H  
ATOM   2453  HB2 ALA A 152     -10.080   7.944   3.712  1.00 79.09           H  
ATOM   2454  HB3 ALA A 152     -10.033   7.985   5.483  1.00 79.09           H  
ATOM   2455  O   ALA A 152     -11.239  10.836   6.698  1.00 79.09           O  
ATOM   2456  N   PHE A 153      -9.344  11.511   5.719  1.00 77.88           N  
ATOM   2457  H   PHE A 153      -8.711  11.383   4.942  1.00 77.88           H  
ATOM   2458  CA  PHE A 153      -8.924  12.404   6.808  1.00 77.88           C  
ATOM   2459  HA  PHE A 153      -8.994  11.872   7.756  1.00 77.88           H  
ATOM   2460  C   PHE A 153      -9.811  13.646   6.939  1.00 77.88           C  
ATOM   2461  CB  PHE A 153      -7.466  12.829   6.587  1.00 77.88           C  
ATOM   2462  HB2 PHE A 153      -7.229  13.603   7.317  1.00 77.88           H  
ATOM   2463  HB3 PHE A 153      -7.380  13.279   5.598  1.00 77.88           H  
ATOM   2464  O   PHE A 153      -9.890  14.250   8.010  1.00 77.88           O  
ATOM   2465  CG  PHE A 153      -6.401  11.755   6.718  1.00 77.88           C  
ATOM   2466  CD1 PHE A 153      -6.705  10.395   6.942  1.00 77.88           C  
ATOM   2467  HD1 PHE A 153      -7.723  10.051   7.045  1.00 77.88           H  
ATOM   2468  CD2 PHE A 153      -5.056  12.146   6.616  1.00 77.88           C  
ATOM   2469  HD2 PHE A 153      -4.803  13.185   6.467  1.00 77.88           H  
ATOM   2470  CE1 PHE A 153      -5.676   9.445   7.014  1.00 77.88           C  
ATOM   2471  HE1 PHE A 153      -5.920   8.401   7.143  1.00 77.88           H  
ATOM   2472  CE2 PHE A 153      -4.032  11.193   6.702  1.00 77.88           C  
ATOM   2473  HE2 PHE A 153      -3.007  11.522   6.612  1.00 77.88           H  
ATOM   2474  CZ  PHE A 153      -4.336   9.837   6.892  1.00 77.88           C  
ATOM   2475  HZ  PHE A 153      -3.547   9.101   6.935  1.00 77.88           H  
ATOM   2476  N   SER A 154     -10.496  14.035   5.861  1.00 67.27           N  
ATOM   2477  H   SER A 154     -10.383  13.510   5.006  1.00 67.27           H  
ATOM   2478  CA  SER A 154     -11.454  15.140   5.888  1.00 67.27           C  
ATOM   2479  HA  SER A 154     -11.085  15.883   6.595  1.00 67.27           H  
ATOM   2480  C   SER A 154     -12.847  14.737   6.394  1.00 67.27           C  
ATOM   2481  CB  SER A 154     -11.519  15.847   4.534  1.00 67.27           C  
ATOM   2482  HB2 SER A 154     -12.224  16.676   4.597  1.00 67.27           H  
ATOM   2483  HB3 SER A 154     -10.535  16.244   4.285  1.00 67.27           H  
ATOM   2484  O   SER A 154     -13.575  15.627   6.853  1.00 67.27           O  
ATOM   2485  OG  SER A 154     -11.929  14.968   3.520  1.00 67.27           O  
ATOM   2486  HG  SER A 154     -11.155  14.473   3.242  1.00 67.27           H  
ATOM   2487  N   CYS A 155     -13.222  13.439   6.428  1.00 60.76           N  
ATOM   2488  H   CYS A 155     -12.603  12.742   6.041  1.00 60.76           H  
ATOM   2489  CA  CYS A 155     -14.393  12.993   7.213  1.00 60.76           C  
ATOM   2490  HA  CYS A 155     -15.206  13.686   6.993  1.00 60.76           H  
ATOM   2491  C   CYS A 155     -14.049  13.121   8.691  1.00 60.76           C  
ATOM   2492  CB  CYS A 155     -14.941  11.586   6.890  1.00 60.76           C  
ATOM   2493  HB2 CYS A 155     -14.630  10.869   7.650  1.00 60.76           H  
ATOM   2494  HB3 CYS A 155     -14.463  11.267   5.963  1.00 60.76           H  
ATOM   2495  O   CYS A 155     -13.571  12.222   9.366  1.00 60.76           O  
ATOM   2496  SG  CYS A 155     -16.771  11.436   6.621  1.00 60.76           S  
ATOM   2497  N   THR A 156     -14.294  14.311   9.199  1.00 50.58           N  
ATOM   2498  H   THR A 156     -14.524  15.030   8.528  1.00 50.58           H  
ATOM   2499  CA  THR A 156     -13.947  14.700  10.555  1.00 50.58           C  
ATOM   2500  HA  THR A 156     -12.972  14.285  10.809  1.00 50.58           H  
ATOM   2501  C   THR A 156     -14.930  14.229  11.625  1.00 50.58           C  
ATOM   2502  CB  THR A 156     -13.881  16.213  10.614  1.00 50.58           C  
ATOM   2503  HB  THR A 156     -13.844  16.455  11.676  1.00 50.58           H  
ATOM   2504  O   THR A 156     -14.754  14.591  12.795  1.00 50.58           O  
ATOM   2505  CG2 THR A 156     -12.641  16.829   9.977  1.00 50.58           C  
ATOM   2506 HG21 THR A 156     -11.753  16.493  10.514  1.00 50.58           H  
ATOM   2507 HG22 THR A 156     -12.543  16.506   8.941  1.00 50.58           H  
ATOM   2508 HG23 THR A 156     -12.689  17.918  10.001  1.00 50.58           H  
ATOM   2509  OG1 THR A 156     -15.025  16.838  10.068  1.00 50.58           O  
ATOM   2510  HG1 THR A 156     -14.900  16.858   9.116  1.00 50.58           H  
ATOM   2511  N   LYS A 157     -16.018  13.540  11.253  1.00 48.26           N  
ATOM   2512  H   LYS A 157     -16.031  13.134  10.328  1.00 48.26           H  
ATOM   2513  CA  LYS A 157     -17.004  13.105  12.246  1.00 48.26           C  
ATOM   2514  HA  LYS A 157     -17.165  13.925  12.945  1.00 48.26           H  
ATOM   2515  C   LYS A 157     -16.426  11.957  13.055  1.00 48.26           C  
ATOM   2516  CB  LYS A 157     -18.364  12.722  11.646  1.00 48.26           C  
ATOM   2517  HB2 LYS A 157     -18.933  12.191  12.409  1.00 48.26           H  
ATOM   2518  HB3 LYS A 157     -18.207  12.033  10.817  1.00 48.26           H  
ATOM   2519  O   LYS A 157     -15.788  11.066  12.511  1.00 48.26           O  
ATOM   2520  CG  LYS A 157     -19.186  13.946  11.208  1.00 48.26           C  
ATOM   2521  HG2 LYS A 157     -18.671  14.460  10.397  1.00 48.26           H  
ATOM   2522  HG3 LYS A 157     -19.272  14.626  12.055  1.00 48.26           H  
ATOM   2523  CD  LYS A 157     -20.600  13.550  10.746  1.00 48.26           C  
ATOM   2524  HD2 LYS A 157     -21.062  12.910  11.498  1.00 48.26           H  
ATOM   2525  HD3 LYS A 157     -20.522  12.993   9.812  1.00 48.26           H  
ATOM   2526  CE  LYS A 157     -21.472  14.801  10.544  1.00 48.26           C  
ATOM   2527  HE2 LYS A 157     -21.570  15.309  11.503  1.00 48.26           H  
ATOM   2528  HE3 LYS A 157     -20.959  15.476   9.860  1.00 48.26           H  
ATOM   2529  NZ  LYS A 157     -22.822  14.477  10.007  1.00 48.26           N  
ATOM   2530  HZ1 LYS A 157     -23.322  13.814  10.583  1.00 48.26           H  
ATOM   2531  HZ2 LYS A 157     -23.393  15.298   9.870  1.00 48.26           H  
ATOM   2532  HZ3 LYS A 157     -22.773  14.051   9.092  1.00 48.26           H  
ATOM   2533  N   ASP A 158     -16.712  12.023  14.346  1.00 44.63           N  
ATOM   2534  H   ASP A 158     -17.235  12.824  14.672  1.00 44.63           H  
ATOM   2535  CA  ASP A 158     -16.440  11.001  15.343  1.00 44.63           C  
ATOM   2536  HA  ASP A 158     -15.374  10.987  15.572  1.00 44.63           H  
ATOM   2537  C   ASP A 158     -16.863   9.627  14.798  1.00 44.63           C  
ATOM   2538  CB  ASP A 158     -17.220  11.433  16.597  1.00 44.63           C  
ATOM   2539  HB2 ASP A 158     -17.129  12.514  16.706  1.00 44.63           H  
ATOM   2540  HB3 ASP A 158     -18.279  11.209  16.475  1.00 44.63           H  
ATOM   2541  O   ASP A 158     -18.056   9.326  14.671  1.00 44.63           O  
ATOM   2542  CG  ASP A 158     -16.716  10.812  17.892  1.00 44.63           C  
ATOM   2543  OD1 ASP A 158     -16.039   9.761  17.818  1.00 44.63           O  
ATOM   2544  OD2 ASP A 158     -17.058  11.388  18.945  1.00 44.63           O  
ATOM   2545  N   THR A 159     -15.881   8.827  14.377  1.00 45.96           N  
ATOM   2546  H   THR A 159     -14.920   9.118  14.489  1.00 45.96           H  
ATOM   2547  CA  THR A 159     -16.103   7.532  13.717  1.00 45.96           C  
ATOM   2548  HA  THR A 159     -16.723   7.690  12.835  1.00 45.96           H  
ATOM   2549  C   THR A 159     -16.861   6.563  14.618  1.00 45.96           C  
ATOM   2550  CB  THR A 159     -14.776   6.899  13.265  1.00 45.96           C  
ATOM   2551  HB  THR A 159     -14.922   5.836  13.074  1.00 45.96           H  
ATOM   2552  O   THR A 159     -17.518   5.657  14.111  1.00 45.96           O  
ATOM   2553  CG2 THR A 159     -14.249   7.550  11.989  1.00 45.96           C  
ATOM   2554 HG21 THR A 159     -14.070   8.613  12.149  1.00 45.96           H  
ATOM   2555 HG22 THR A 159     -13.317   7.072  11.686  1.00 45.96           H  
ATOM   2556 HG23 THR A 159     -14.975   7.426  11.185  1.00 45.96           H  
ATOM   2557  OG1 THR A 159     -13.782   7.071  14.249  1.00 45.96           O  
ATOM   2558  HG1 THR A 159     -12.959   6.769  13.856  1.00 45.96           H  
ATOM   2559  N   SER A 160     -16.879   6.815  15.931  1.00 46.25           N  
ATOM   2560  H   SER A 160     -16.336   7.598  16.266  1.00 46.25           H  
ATOM   2561  CA  SER A 160     -17.671   6.070  16.910  1.00 46.25           C  
ATOM   2562  HA  SER A 160     -17.347   5.030  16.886  1.00 46.25           H  
ATOM   2563  C   SER A 160     -19.187   6.073  16.645  1.00 46.25           C  
ATOM   2564  CB  SER A 160     -17.390   6.619  18.315  1.00 46.25           C  
ATOM   2565  HB2 SER A 160     -16.319   6.590  18.513  1.00 46.25           H  
ATOM   2566  HB3 SER A 160     -17.894   5.987  19.045  1.00 46.25           H  
ATOM   2567  O   SER A 160     -19.873   5.172  17.123  1.00 46.25           O  
ATOM   2568  OG  SER A 160     -17.861   7.948  18.453  1.00 46.25           O  
ATOM   2569  HG  SER A 160     -17.129   8.555  18.326  1.00 46.25           H  
ATOM   2570  N   LYS A 161     -19.741   7.040  15.890  1.00 44.08           N  
ATOM   2571  H   LYS A 161     -19.127   7.766  15.550  1.00 44.08           H  
ATOM   2572  CA  LYS A 161     -21.201   7.160  15.654  1.00 44.08           C  
ATOM   2573  HA  LYS A 161     -21.685   6.274  16.066  1.00 44.08           H  
ATOM   2574  C   LYS A 161     -21.641   7.127  14.187  1.00 44.08           C  
ATOM   2575  CB  LYS A 161     -21.759   8.375  16.416  1.00 44.08           C  
ATOM   2576  HB2 LYS A 161     -22.778   8.580  16.088  1.00 44.08           H  
ATOM   2577  HB3 LYS A 161     -21.145   9.252  16.209  1.00 44.08           H  
ATOM   2578  O   LYS A 161     -22.781   7.476  13.887  1.00 44.08           O  
ATOM   2579  CG  LYS A 161     -21.801   8.100  17.924  1.00 44.08           C  
ATOM   2580  HG2 LYS A 161     -22.344   7.172  18.103  1.00 44.08           H  
ATOM   2581  HG3 LYS A 161     -20.785   7.991  18.304  1.00 44.08           H  
ATOM   2582  CD  LYS A 161     -22.500   9.236  18.673  1.00 44.08           C  
ATOM   2583  HD2 LYS A 161     -21.936  10.157  18.526  1.00 44.08           H  
ATOM   2584  HD3 LYS A 161     -23.513   9.357  18.287  1.00 44.08           H  
ATOM   2585  CE  LYS A 161     -22.544   8.877  20.159  1.00 44.08           C  
ATOM   2586  HE2 LYS A 161     -21.522   8.700  20.496  1.00 44.08           H  
ATOM   2587  HE3 LYS A 161     -23.092   7.942  20.274  1.00 44.08           H  
ATOM   2588  NZ  LYS A 161     -23.171   9.949  20.968  1.00 44.08           N  
ATOM   2589  HZ1 LYS A 161     -24.119  10.114  20.662  1.00 44.08           H  
ATOM   2590  HZ2 LYS A 161     -22.631  10.798  20.885  1.00 44.08           H  
ATOM   2591  HZ3 LYS A 161     -23.184   9.676  21.941  1.00 44.08           H  
ATOM   2592  N   GLY A 162     -20.774   6.694  13.271  1.00 47.33           N  
ATOM   2593  H   GLY A 162     -19.874   6.366  13.590  1.00 47.33           H  
ATOM   2594  CA  GLY A 162     -21.041   6.786  11.834  1.00 47.33           C  
ATOM   2595  HA2 GLY A 162     -20.333   6.166  11.284  1.00 47.33           H  
ATOM   2596  HA3 GLY A 162     -22.046   6.423  11.618  1.00 47.33           H  
ATOM   2597  C   GLY A 162     -20.924   8.226  11.327  1.00 47.33           C  
ATOM   2598  O   GLY A 162     -21.491   9.164  11.890  1.00 47.33           O  
ATOM   2599  N   CYS A 163     -20.176   8.438  10.241  1.00 50.22           N  
ATOM   2600  H   CYS A 163     -19.726   7.653   9.794  1.00 50.22           H  
ATOM   2601  CA  CYS A 163     -20.050   9.764   9.625  1.00 50.22           C  
ATOM   2602  HA  CYS A 163     -19.920  10.491  10.427  1.00 50.22           H  
ATOM   2603  C   CYS A 163     -21.378  10.087   8.904  1.00 50.22           C  
ATOM   2604  CB  CYS A 163     -18.773   9.837   8.724  1.00 50.22           C  
ATOM   2605  HB2 CYS A 163     -18.964   9.249   7.827  1.00 50.22           H  
ATOM   2606  HB3 CYS A 163     -17.957   9.345   9.252  1.00 50.22           H  
ATOM   2607  O   CYS A 163     -21.446  10.016   7.692  1.00 50.22           O  
ATOM   2608  SG  CYS A 163     -18.143  11.511   8.222  1.00 50.22           S  
ATOM   2609  N   SER A 164     -22.447  10.482   9.611  1.00 47.36           N  
ATOM   2610  H   SER A 164     -22.386  10.384  10.614  1.00 47.36           H  
ATOM   2611  CA  SER A 164     -23.781  10.738   9.016  1.00 47.36           C  
ATOM   2612  HA  SER A 164     -24.138   9.806   8.578  1.00 47.36           H  
ATOM   2613  C   SER A 164     -23.824  11.784   7.890  1.00 47.36           C  
ATOM   2614  CB  SER A 164     -24.773  11.151  10.112  1.00 47.36           C  
ATOM   2615  HB2 SER A 164     -25.743  11.368   9.665  1.00 47.36           H  
ATOM   2616  HB3 SER A 164     -24.897  10.308  10.791  1.00 47.36           H  
ATOM   2617  O   SER A 164     -24.854  11.956   7.256  1.00 47.36           O  
ATOM   2618  OG  SER A 164     -24.327  12.278  10.863  1.00 47.36           O  
ATOM   2619  HG  SER A 164     -24.859  12.255  11.662  1.00 47.36           H  
ATOM   2620  N   ASN A 165     -22.735  12.534   7.671  1.00 46.70           N  
ATOM   2621  H   ASN A 165     -21.878  12.155   8.047  1.00 46.70           H  
ATOM   2622  CA  ASN A 165     -22.641  13.488   6.560  1.00 46.70           C  
ATOM   2623  HA  ASN A 165     -23.628  13.895   6.338  1.00 46.70           H  
ATOM   2624  C   ASN A 165     -22.172  12.829   5.271  1.00 46.70           C  
ATOM   2625  CB  ASN A 165     -21.663  14.636   6.884  1.00 46.70           C  
ATOM   2626  HB2 ASN A 165     -21.009  14.384   7.719  1.00 46.70           H  
ATOM   2627  HB3 ASN A 165     -21.014  14.797   6.024  1.00 46.70           H  
ATOM   2628  O   ASN A 165     -22.658  13.195   4.206  1.00 46.70           O  
ATOM   2629  CG  ASN A 165     -22.354  15.957   7.143  1.00 46.70           C  
ATOM   2630  ND2 ASN A 165     -21.664  17.054   6.955  1.00 46.70           N  
ATOM   2631 HD21 ASN A 165     -22.166  17.927   7.029  1.00 46.70           H  
ATOM   2632 HD22 ASN A 165     -20.790  17.017   6.449  1.00 46.70           H  
ATOM   2633  OD1 ASN A 165     -23.464  16.018   7.637  1.00 46.70           O  
ATOM   2634  N   CYS A 166     -21.186  11.932   5.340  1.00 47.28           N  
ATOM   2635  H   CYS A 166     -20.927  11.517   6.224  1.00 47.28           H  
ATOM   2636  CA  CYS A 166     -20.853  11.176   4.155  1.00 47.28           C  
ATOM   2637  HA  CYS A 166     -21.034  11.791   3.274  1.00 47.28           H  
ATOM   2638  C   CYS A 166     -21.852  10.017   4.117  1.00 47.28           C  
ATOM   2639  CB  CYS A 166     -19.353  10.823   4.100  1.00 47.28           C  
ATOM   2640  HB2 CYS A 166     -19.097  10.539   3.080  1.00 47.28           H  
ATOM   2641  HB3 CYS A 166     -18.763  11.702   4.362  1.00 47.28           H  
ATOM   2642  O   CYS A 166     -21.862   9.136   4.967  1.00 47.28           O  
ATOM   2643  SG  CYS A 166     -18.911   9.450   5.190  1.00 47.28           S  
ATOM   2644  HG  CYS A 166     -17.595   9.434   4.956  1.00 47.28           H  
ATOM   2645  N   ASN A 167     -22.691   9.967   3.091  1.00 43.97           N  
ATOM   2646  H   ASN A 167     -22.754  10.760   2.468  1.00 43.97           H  
ATOM   2647  CA  ASN A 167     -23.418   8.741   2.746  1.00 43.97           C  
ATOM   2648  HA  ASN A 167     -23.950   8.385   3.628  1.00 43.97           H  
ATOM   2649  C   ASN A 167     -22.467   7.593   2.344  1.00 43.97           C  
ATOM   2650  CB  ASN A 167     -24.422   9.068   1.624  1.00 43.97           C  
ATOM   2651  HB2 ASN A 167     -24.042   9.868   0.989  1.00 43.97           H  
ATOM   2652  HB3 ASN A 167     -24.566   8.194   0.989  1.00 43.97           H  
ATOM   2653  O   ASN A 167     -22.903   6.559   1.843  1.00 43.97           O  
ATOM   2654  CG  ASN A 167     -25.801   9.435   2.133  1.00 43.97           C  
ATOM   2655  ND2 ASN A 167     -26.634   9.973   1.277  1.00 43.97           N  
ATOM   2656 HD21 ASN A 167     -27.555  10.186   1.633  1.00 43.97           H  
ATOM   2657 HD22 ASN A 167     -26.372  10.118   0.312  1.00 43.97           H  
ATOM   2658  OD1 ASN A 167     -26.166   9.223   3.275  1.00 43.97           O  
ATOM   2659  N   ASN A 168     -21.158   7.769   2.518  1.00 45.84           N  
ATOM   2660  H   ASN A 168     -20.853   8.528   3.110  1.00 45.84           H  
ATOM   2661  CA  ASN A 168     -20.165   6.805   2.129  1.00 45.84           C  
ATOM   2662  HA  ASN A 168     -20.573   6.235   1.294  1.00 45.84           H  
ATOM   2663  C   ASN A 168     -19.962   5.836   3.295  1.00 45.84           C  
ATOM   2664  CB  ASN A 168     -18.905   7.554   1.638  1.00 45.84           C  
ATOM   2665  HB2 ASN A 168     -18.148   7.596   2.421  1.00 45.84           H  
ATOM   2666  HB3 ASN A 168     -19.164   8.575   1.359  1.00 45.84           H  
ATOM   2667  O   ASN A 168     -19.165   6.088   4.201  1.00 45.84           O  
ATOM   2668  CG  ASN A 168     -18.303   6.907   0.402  1.00 45.84           C  
ATOM   2669  ND2 ASN A 168     -17.346   7.549  -0.225  1.00 45.84           N  
ATOM   2670 HD21 ASN A 168     -16.958   7.073  -1.027  1.00 45.84           H  
ATOM   2671 HD22 ASN A 168     -16.964   8.411   0.138  1.00 45.84           H  
ATOM   2672  OD1 ASN A 168     -18.704   5.841  -0.034  1.00 45.84           O  
ATOM   2673  N   LYS A 169     -20.683   4.704   3.255  1.00 46.19           N  
ATOM   2674  H   LYS A 169     -21.385   4.636   2.532  1.00 46.19           H  
ATOM   2675  CA  LYS A 169     -20.421   3.523   4.104  1.00 46.19           C  
ATOM   2676  HA  LYS A 169     -20.766   3.708   5.121  1.00 46.19           H  
ATOM   2677  C   LYS A 169     -18.920   3.212   4.210  1.00 46.19           C  
ATOM   2678  CB  LYS A 169     -21.133   2.286   3.526  1.00 46.19           C  
ATOM   2679  HB2 LYS A 169     -20.682   1.400   3.974  1.00 46.19           H  
ATOM   2680  HB3 LYS A 169     -20.959   2.236   2.452  1.00 46.19           H  
ATOM   2681  O   LYS A 169     -18.463   2.756   5.251  1.00 46.19           O  
ATOM   2682  CG  LYS A 169     -22.641   2.233   3.812  1.00 46.19           C  
ATOM   2683  HG2 LYS A 169     -22.804   2.282   4.889  1.00 46.19           H  
ATOM   2684  HG3 LYS A 169     -23.139   3.077   3.334  1.00 46.19           H  
ATOM   2685  CD  LYS A 169     -23.214   0.915   3.268  1.00 46.19           C  
ATOM   2686  HD2 LYS A 169     -23.094   0.897   2.185  1.00 46.19           H  
ATOM   2687  HD3 LYS A 169     -22.650   0.085   3.694  1.00 46.19           H  
ATOM   2688  CE  LYS A 169     -24.695   0.746   3.625  1.00 46.19           C  
ATOM   2689  HE2 LYS A 169     -25.255   1.577   3.196  1.00 46.19           H  
ATOM   2690  HE3 LYS A 169     -24.796   0.795   4.710  1.00 46.19           H  
ATOM   2691  NZ  LYS A 169     -25.221  -0.548   3.121  1.00 46.19           N  
ATOM   2692  HZ1 LYS A 169     -26.193  -0.666   3.367  1.00 46.19           H  
ATOM   2693  HZ2 LYS A 169     -24.698  -1.316   3.518  1.00 46.19           H  
ATOM   2694  HZ3 LYS A 169     -25.132  -0.602   2.116  1.00 46.19           H  
ATOM   2695  N   SER A 170     -18.157   3.545   3.165  1.00 51.94           N  
ATOM   2696  H   SER A 170     -18.617   3.942   2.357  1.00 51.94           H  
ATOM   2697  CA  SER A 170     -16.708   3.396   3.090  1.00 51.94           C  
ATOM   2698  HA  SER A 170     -16.473   2.331   3.091  1.00 51.94           H  
ATOM   2699  C   SER A 170     -15.937   4.034   4.251  1.00 51.94           C  
ATOM   2700  CB  SER A 170     -16.214   3.996   1.766  1.00 51.94           C  
ATOM   2701  HB2 SER A 170     -15.205   3.634   1.567  1.00 51.94           H  
ATOM   2702  HB3 SER A 170     -16.861   3.672   0.951  1.00 51.94           H  
ATOM   2703  O   SER A 170     -14.854   3.567   4.565  1.00 51.94           O  
ATOM   2704  OG  SER A 170     -16.193   5.413   1.822  1.00 51.94           O  
ATOM   2705  HG  SER A 170     -15.422   5.680   2.329  1.00 51.94           H  
ATOM   2706  N   CYS A 171     -16.429   5.103   4.890  1.00 57.47           N  
ATOM   2707  H   CYS A 171     -17.337   5.457   4.624  1.00 57.47           H  
ATOM   2708  CA  CYS A 171     -15.594   5.883   5.810  1.00 57.47           C  
ATOM   2709  HA  CYS A 171     -14.685   6.155   5.274  1.00 57.47           H  
ATOM   2710  C   CYS A 171     -15.094   5.107   7.036  1.00 57.47           C  
ATOM   2711  CB  CYS A 171     -16.317   7.171   6.223  1.00 57.47           C  
ATOM   2712  HB2 CYS A 171     -17.381   7.105   5.991  1.00 57.47           H  
ATOM   2713  HB3 CYS A 171     -16.197   7.341   7.293  1.00 57.47           H  
ATOM   2714  O   CYS A 171     -13.915   5.224   7.351  1.00 57.47           O  
ATOM   2715  SG  CYS A 171     -15.558   8.552   5.329  1.00 57.47           S  
ATOM   2716  HG  CYS A 171     -14.354   8.469   5.901  1.00 57.47           H  
ATOM   2717  N   ILE A 172     -15.948   4.328   7.716  1.00 52.78           N  
ATOM   2718  H   ILE A 172     -16.882   4.197   7.356  1.00 52.78           H  
ATOM   2719  CA  ILE A 172     -15.511   3.542   8.889  1.00 52.78           C  
ATOM   2720  HA  ILE A 172     -14.902   4.178   9.532  1.00 52.78           H  
ATOM   2721  C   ILE A 172     -14.611   2.392   8.447  1.00 52.78           C  
ATOM   2722  CB  ILE A 172     -16.699   3.012   9.726  1.00 52.78           C  
ATOM   2723  HB  ILE A 172     -17.395   2.498   9.064  1.00 52.78           H  
ATOM   2724  O   ILE A 172     -13.528   2.216   8.995  1.00 52.78           O  
ATOM   2725  CG1 ILE A 172     -17.431   4.180  10.422  1.00 52.78           C  
ATOM   2726 HG12 ILE A 172     -17.592   4.994   9.715  1.00 52.78           H  
ATOM   2727 HG13 ILE A 172     -16.803   4.559  11.228  1.00 52.78           H  
ATOM   2728  CG2 ILE A 172     -16.201   2.012  10.795  1.00 52.78           C  
ATOM   2729 HG21 ILE A 172     -15.430   2.471  11.413  1.00 52.78           H  
ATOM   2730 HG22 ILE A 172     -15.787   1.117  10.330  1.00 52.78           H  
ATOM   2731 HG23 ILE A 172     -17.010   1.669  11.441  1.00 52.78           H  
ATOM   2732  CD1 ILE A 172     -18.798   3.788  11.000  1.00 52.78           C  
ATOM   2733 HD11 ILE A 172     -19.526   3.690  10.195  1.00 52.78           H  
ATOM   2734 HD12 ILE A 172     -19.117   4.559  11.701  1.00 52.78           H  
ATOM   2735 HD13 ILE A 172     -18.755   2.852  11.557  1.00 52.78           H  
ATOM   2736  N   GLU A 173     -15.040   1.624   7.443  1.00 55.12           N  
ATOM   2737  H   GLU A 173     -15.933   1.815   7.012  1.00 55.12           H  
ATOM   2738  CA  GLU A 173     -14.296   0.442   6.998  1.00 55.12           C  
ATOM   2739  HA  GLU A 173     -14.152  -0.226   7.847  1.00 55.12           H  
ATOM   2740  C   GLU A 173     -12.898   0.785   6.447  1.00 55.12           C  
ATOM   2741  CB  GLU A 173     -15.078  -0.304   5.917  1.00 55.12           C  
ATOM   2742  HB2 GLU A 173     -15.044   0.288   5.003  1.00 55.12           H  
ATOM   2743  HB3 GLU A 173     -14.543  -1.243   5.773  1.00 55.12           H  
ATOM   2744  O   GLU A 173     -12.032  -0.085   6.360  1.00 55.12           O  
ATOM   2745  CG  GLU A 173     -16.531  -0.694   6.218  1.00 55.12           C  
ATOM   2746  HG2 GLU A 173     -17.109   0.209   6.416  1.00 55.12           H  
ATOM   2747  HG3 GLU A 173     -16.550  -1.318   7.112  1.00 55.12           H  
ATOM   2748  CD  GLU A 173     -17.169  -1.448   5.035  1.00 55.12           C  
ATOM   2749  OE1 GLU A 173     -18.292  -1.966   5.219  1.00 55.12           O  
ATOM   2750  OE2 GLU A 173     -16.543  -1.476   3.943  1.00 55.12           O  
ATOM   2751  N   ASN A 174     -12.663   2.051   6.091  1.00 64.56           N  
ATOM   2752  H   ASN A 174     -13.435   2.701   6.126  1.00 64.56           H  
ATOM   2753  CA  ASN A 174     -11.369   2.543   5.630  1.00 64.56           C  
ATOM   2754  HA  ASN A 174     -10.900   1.776   5.014  1.00 64.56           H  
ATOM   2755  C   ASN A 174     -10.384   2.836   6.769  1.00 64.56           C  
ATOM   2756  CB  ASN A 174     -11.596   3.792   4.763  1.00 64.56           C  
ATOM   2757  HB2 ASN A 174     -10.637   4.275   4.579  1.00 64.56           H  
ATOM   2758  HB3 ASN A 174     -12.235   4.495   5.298  1.00 64.56           H  
ATOM   2759  O   ASN A 174      -9.186   2.920   6.511  1.00 64.56           O  
ATOM   2760  CG  ASN A 174     -12.203   3.482   3.406  1.00 64.56           C  
ATOM   2761  ND2 ASN A 174     -12.721   4.488   2.738  1.00 64.56           N  
ATOM   2762 HD21 ASN A 174     -13.038   4.259   1.806  1.00 64.56           H  
ATOM   2763 HD22 ASN A 174     -12.557   5.424   3.078  1.00 64.56           H  
ATOM   2764  OD1 ASN A 174     -12.201   2.370   2.898  1.00 64.56           O  
ATOM   2765  N   GLU A 175     -10.841   2.977   8.015  1.00 72.65           N  
ATOM   2766  H   GLU A 175     -11.824   2.835   8.198  1.00 72.65           H  
ATOM   2767  CA  GLU A 175      -9.990   3.436   9.115  1.00 72.65           C  
ATOM   2768  HA  GLU A 175      -9.486   4.347   8.791  1.00 72.65           H  
ATOM   2769  C   GLU A 175      -8.891   2.431   9.479  1.00 72.65           C  
ATOM   2770  CB  GLU A 175     -10.878   3.757  10.325  1.00 72.65           C  
ATOM   2771  HB2 GLU A 175     -11.774   4.280   9.990  1.00 72.65           H  
ATOM   2772  HB3 GLU A 175     -11.187   2.830  10.807  1.00 72.65           H  
ATOM   2773  O   GLU A 175      -7.729   2.802   9.655  1.00 72.65           O  
ATOM   2774  CG  GLU A 175     -10.165   4.642  11.341  1.00 72.65           C  
ATOM   2775  HG2 GLU A 175     -10.791   4.732  12.228  1.00 72.65           H  
ATOM   2776  HG3 GLU A 175      -9.228   4.179  11.651  1.00 72.65           H  
ATOM   2777  CD  GLU A 175      -9.916   6.032  10.757  1.00 72.65           C  
ATOM   2778  OE1 GLU A 175      -8.794   6.278  10.286  1.00 72.65           O  
ATOM   2779  OE2 GLU A 175     -10.729   6.943  10.978  1.00 72.65           O  
ATOM   2780  N   GLU A 176      -9.241   1.144   9.520  1.00 72.66           N  
ATOM   2781  H   GLU A 176     -10.211   0.903   9.372  1.00 72.66           H  
ATOM   2782  CA  GLU A 176      -8.287   0.048   9.741  1.00 72.66           C  
ATOM   2783  HA  GLU A 176      -7.680   0.264  10.621  1.00 72.66           H  
ATOM   2784  C   GLU A 176      -7.325  -0.129   8.563  1.00 72.66           C  
ATOM   2785  CB  GLU A 176      -9.045  -1.264   9.980  1.00 72.66           C  
ATOM   2786  HB2 GLU A 176      -8.316  -2.070  10.068  1.00 72.66           H  
ATOM   2787  HB3 GLU A 176      -9.689  -1.465   9.124  1.00 72.66           H  
ATOM   2788  O   GLU A 176      -6.245  -0.697   8.717  1.00 72.66           O  
ATOM   2789  CG  GLU A 176      -9.887  -1.224  11.265  1.00 72.66           C  
ATOM   2790  HG2 GLU A 176     -10.669  -0.472  11.156  1.00 72.66           H  
ATOM   2791  HG3 GLU A 176      -9.243  -0.922  12.091  1.00 72.66           H  
ATOM   2792  CD  GLU A 176     -10.536  -2.576  11.597  1.00 72.66           C  
ATOM   2793  OE1 GLU A 176     -11.001  -2.710  12.751  1.00 72.66           O  
ATOM   2794  OE2 GLU A 176     -10.564  -3.458  10.709  1.00 72.66           O  
ATOM   2795  N   LEU A 177      -7.690   0.386   7.385  1.00 78.02           N  
ATOM   2796  H   LEU A 177      -8.563   0.892   7.337  1.00 78.02           H  
ATOM   2797  CA  LEU A 177      -6.874   0.278   6.185  1.00 78.02           C  
ATOM   2798  HA  LEU A 177      -6.229  -0.592   6.307  1.00 78.02           H  
ATOM   2799  C   LEU A 177      -5.920   1.440   5.950  1.00 78.02           C  
ATOM   2800  CB  LEU A 177      -7.759   0.077   4.961  1.00 78.02           C  
ATOM   2801  HB2 LEU A 177      -7.095   0.108   4.096  1.00 78.02           H  
ATOM   2802  HB3 LEU A 177      -8.459   0.909   4.880  1.00 78.02           H  
ATOM   2803  O   LEU A 177      -4.977   1.302   5.168  1.00 78.02           O  
ATOM   2804  CG  LEU A 177      -8.538  -1.239   4.924  1.00 78.02           C  
ATOM   2805  HG  LEU A 177      -9.355  -1.223   5.645  1.00 78.02           H  
ATOM   2806  CD1 LEU A 177      -9.108  -1.342   3.509  1.00 78.02           C  
ATOM   2807 HD11 LEU A 177      -9.334  -2.384   3.280  1.00 78.02           H  
ATOM   2808 HD12 LEU A 177      -8.379  -1.010   2.770  1.00 78.02           H  
ATOM   2809 HD13 LEU A 177      -9.981  -0.692   3.452  1.00 78.02           H  
ATOM   2810  CD2 LEU A 177      -7.651  -2.449   5.209  1.00 78.02           C  
ATOM   2811 HD21 LEU A 177      -8.215  -3.372   5.072  1.00 78.02           H  
ATOM   2812 HD22 LEU A 177      -7.325  -2.440   6.249  1.00 78.02           H  
ATOM   2813 HD23 LEU A 177      -6.785  -2.456   4.547  1.00 78.02           H  
ATOM   2814  N   ILE A 178      -6.133   2.573   6.619  1.00 86.68           N  
ATOM   2815  H   ILE A 178      -6.943   2.619   7.220  1.00 86.68           H  
ATOM   2816  CA  ILE A 178      -5.286   3.759   6.477  1.00 86.68           C  
ATOM   2817  HA  ILE A 178      -5.389   4.114   5.452  1.00 86.68           H  
ATOM   2818  C   ILE A 178      -3.790   3.443   6.635  1.00 86.68           C  
ATOM   2819  CB  ILE A 178      -5.790   4.885   7.408  1.00 86.68           C  
ATOM   2820  HB  ILE A 178      -6.150   4.462   8.346  1.00 86.68           H  
ATOM   2821  O   ILE A 178      -3.022   3.911   5.793  1.00 86.68           O  
ATOM   2822  CG1 ILE A 178      -6.958   5.585   6.682  1.00 86.68           C  
ATOM   2823 HG12 ILE A 178      -7.630   4.845   6.249  1.00 86.68           H  
ATOM   2824 HG13 ILE A 178      -6.544   6.153   5.849  1.00 86.68           H  
ATOM   2825  CG2 ILE A 178      -4.677   5.906   7.724  1.00 86.68           C  
ATOM   2826 HG21 ILE A 178      -4.262   6.307   6.800  1.00 86.68           H  
ATOM   2827 HG22 ILE A 178      -3.885   5.437   8.308  1.00 86.68           H  
ATOM   2828 HG23 ILE A 178      -5.074   6.727   8.323  1.00 86.68           H  
ATOM   2829  CD1 ILE A 178      -7.802   6.547   7.518  1.00 86.68           C  
ATOM   2830 HD11 ILE A 178      -8.708   6.034   7.839  1.00 86.68           H  
ATOM   2831 HD12 ILE A 178      -7.253   6.924   8.381  1.00 86.68           H  
ATOM   2832 HD13 ILE A 178      -8.110   7.388   6.897  1.00 86.68           H  
ATOM   2833  N   PRO A 179      -3.341   2.641   7.621  1.00 86.66           N  
ATOM   2834  CA  PRO A 179      -1.929   2.286   7.747  1.00 86.66           C  
ATOM   2835  HA  PRO A 179      -1.358   3.187   7.970  1.00 86.66           H  
ATOM   2836  C   PRO A 179      -1.351   1.638   6.482  1.00 86.66           C  
ATOM   2837  CB  PRO A 179      -1.868   1.346   8.954  1.00 86.66           C  
ATOM   2838  HB2 PRO A 179      -0.915   1.408   9.479  1.00 86.66           H  
ATOM   2839  HB3 PRO A 179      -2.078   0.324   8.639  1.00 86.66           H  
ATOM   2840  O   PRO A 179      -0.252   1.991   6.064  1.00 86.66           O  
ATOM   2841  CG  PRO A 179      -3.034   1.810   9.818  1.00 86.66           C  
ATOM   2842  HG2 PRO A 179      -3.367   1.032  10.506  1.00 86.66           H  
ATOM   2843  HG3 PRO A 179      -2.762   2.719  10.353  1.00 86.66           H  
ATOM   2844  CD  PRO A 179      -4.087   2.124   8.763  1.00 86.66           C  
ATOM   2845  HD2 PRO A 179      -4.804   2.847   9.153  1.00 86.66           H  
ATOM   2846  HD3 PRO A 179      -4.597   1.204   8.477  1.00 86.66           H  
ATOM   2847  N   TYR A 180      -2.107   0.766   5.814  1.00 82.91           N  
ATOM   2848  H   TYR A 180      -3.027   0.546   6.169  1.00 82.91           H  
ATOM   2849  CA  TYR A 180      -1.672   0.102   4.584  1.00 82.91           C  
ATOM   2850  HA  TYR A 180      -0.670  -0.298   4.734  1.00 82.91           H  
ATOM   2851  C   TYR A 180      -1.613   1.057   3.388  1.00 82.91           C  
ATOM   2852  CB  TYR A 180      -2.626  -1.055   4.284  1.00 82.91           C  
ATOM   2853  HB2 TYR A 180      -2.272  -1.561   3.386  1.00 82.91           H  
ATOM   2854  HB3 TYR A 180      -3.613  -0.644   4.072  1.00 82.91           H  
ATOM   2855  O   TYR A 180      -0.663   1.023   2.605  1.00 82.91           O  
ATOM   2856  CG  TYR A 180      -2.742  -2.088   5.388  1.00 82.91           C  
ATOM   2857  CD1 TYR A 180      -1.601  -2.791   5.785  1.00 82.91           C  
ATOM   2858  HD1 TYR A 180      -0.650  -2.543   5.338  1.00 82.91           H  
ATOM   2859  CD2 TYR A 180      -3.967  -2.352   6.022  1.00 82.91           C  
ATOM   2860  HD2 TYR A 180      -4.853  -1.830   5.694  1.00 82.91           H  
ATOM   2861  CE1 TYR A 180      -1.681  -3.780   6.780  1.00 82.91           C  
ATOM   2862  HE1 TYR A 180      -0.804  -4.323   7.096  1.00 82.91           H  
ATOM   2863  CE2 TYR A 180      -4.054  -3.311   7.054  1.00 82.91           C  
ATOM   2864  HE2 TYR A 180      -4.995  -3.501   7.549  1.00 82.91           H  
ATOM   2865  OH  TYR A 180      -2.915  -5.005   8.380  1.00 82.91           O  
ATOM   2866  HH  TYR A 180      -3.751  -5.176   8.821  1.00 82.91           H  
ATOM   2867  CZ  TYR A 180      -2.904  -4.044   7.421  1.00 82.91           C  
ATOM   2868  N   PHE A 181      -2.596   1.951   3.265  1.00 87.82           N  
ATOM   2869  H   PHE A 181      -3.360   1.916   3.925  1.00 87.82           H  
ATOM   2870  CA  PHE A 181      -2.586   3.008   2.251  1.00 87.82           C  
ATOM   2871  HA  PHE A 181      -2.469   2.557   1.265  1.00 87.82           H  
ATOM   2872  C   PHE A 181      -1.409   3.975   2.442  1.00 87.82           C  
ATOM   2873  CB  PHE A 181      -3.918   3.764   2.312  1.00 87.82           C  
ATOM   2874  HB2 PHE A 181      -4.100   4.059   3.345  1.00 87.82           H  
ATOM   2875  HB3 PHE A 181      -3.833   4.674   1.717  1.00 87.82           H  
ATOM   2876  O   PHE A 181      -0.754   4.358   1.472  1.00 87.82           O  
ATOM   2877  CG  PHE A 181      -5.117   2.994   1.798  1.00 87.82           C  
ATOM   2878  CD1 PHE A 181      -5.121   2.540   0.472  1.00 87.82           C  
ATOM   2879  HD1 PHE A 181      -4.258   2.753  -0.142  1.00 87.82           H  
ATOM   2880  CD2 PHE A 181      -6.244   2.773   2.607  1.00 87.82           C  
ATOM   2881  HD2 PHE A 181      -6.271   3.144   3.621  1.00 87.82           H  
ATOM   2882  CE1 PHE A 181      -6.228   1.841  -0.043  1.00 87.82           C  
ATOM   2883  HE1 PHE A 181      -6.236   1.492  -1.065  1.00 87.82           H  
ATOM   2884  CE2 PHE A 181      -7.360   2.090   2.092  1.00 87.82           C  
ATOM   2885  HE2 PHE A 181      -8.240   1.957   2.704  1.00 87.82           H  
ATOM   2886  CZ  PHE A 181      -7.349   1.615   0.771  1.00 87.82           C  
ATOM   2887  HZ  PHE A 181      -8.215   1.107   0.373  1.00 87.82           H  
ATOM   2888  N   LEU A 182      -1.102   4.340   3.689  1.00 89.86           N  
ATOM   2889  H   LEU A 182      -1.685   4.004   4.443  1.00 89.86           H  
ATOM   2890  CA  LEU A 182       0.050   5.179   4.015  1.00 89.86           C  
ATOM   2891  HA  LEU A 182       0.030   6.067   3.383  1.00 89.86           H  
ATOM   2892  C   LEU A 182       1.369   4.475   3.708  1.00 89.86           C  
ATOM   2893  CB  LEU A 182       0.004   5.583   5.497  1.00 89.86           C  
ATOM   2894  HB2 LEU A 182       0.972   6.001   5.773  1.00 89.86           H  
ATOM   2895  HB3 LEU A 182      -0.156   4.689   6.099  1.00 89.86           H  
ATOM   2896  O   LEU A 182       2.250   5.084   3.104  1.00 89.86           O  
ATOM   2897  CG  LEU A 182      -1.077   6.616   5.836  1.00 89.86           C  
ATOM   2898  HG  LEU A 182      -2.050   6.274   5.483  1.00 89.86           H  
ATOM   2899  CD1 LEU A 182      -1.134   6.807   7.353  1.00 89.86           C  
ATOM   2900 HD11 LEU A 182      -1.384   5.857   7.826  1.00 89.86           H  
ATOM   2901 HD12 LEU A 182      -1.902   7.538   7.607  1.00 89.86           H  
ATOM   2902 HD13 LEU A 182      -0.168   7.144   7.728  1.00 89.86           H  
ATOM   2903  CD2 LEU A 182      -0.783   7.975   5.205  1.00 89.86           C  
ATOM   2904 HD21 LEU A 182       0.129   8.399   5.625  1.00 89.86           H  
ATOM   2905 HD22 LEU A 182      -1.632   8.630   5.401  1.00 89.86           H  
ATOM   2906 HD23 LEU A 182      -0.670   7.892   4.124  1.00 89.86           H  
ATOM   2907  N   LEU A 183       1.490   3.198   4.073  1.00 87.58           N  
ATOM   2908  H   LEU A 183       0.748   2.771   4.609  1.00 87.58           H  
ATOM   2909  CA  LEU A 183       2.675   2.396   3.783  1.00 87.58           C  
ATOM   2910  HA  LEU A 183       3.537   2.886   4.238  1.00 87.58           H  
ATOM   2911  C   LEU A 183       2.928   2.331   2.273  1.00 87.58           C  
ATOM   2912  CB  LEU A 183       2.479   1.004   4.407  1.00 87.58           C  
ATOM   2913  HB2 LEU A 183       1.761   0.449   3.803  1.00 87.58           H  
ATOM   2914  HB3 LEU A 183       2.053   1.114   5.404  1.00 87.58           H  
ATOM   2915  O   LEU A 183       4.056   2.529   1.830  1.00 87.58           O  
ATOM   2916  CG  LEU A 183       3.765   0.176   4.549  1.00 87.58           C  
ATOM   2917  HG  LEU A 183       4.276   0.124   3.587  1.00 87.58           H  
ATOM   2918  CD1 LEU A 183       4.728   0.710   5.608  1.00 87.58           C  
ATOM   2919 HD11 LEU A 183       4.979   1.752   5.412  1.00 87.58           H  
ATOM   2920 HD12 LEU A 183       4.284   0.626   6.600  1.00 87.58           H  
ATOM   2921 HD13 LEU A 183       5.648   0.127   5.590  1.00 87.58           H  
ATOM   2922  CD2 LEU A 183       3.367  -1.226   4.998  1.00 87.58           C  
ATOM   2923 HD21 LEU A 183       4.240  -1.794   5.321  1.00 87.58           H  
ATOM   2924 HD22 LEU A 183       2.670  -1.179   5.835  1.00 87.58           H  
ATOM   2925 HD23 LEU A 183       2.901  -1.730   4.151  1.00 87.58           H  
ATOM   2926  N   PHE A 184       1.866   2.164   1.479  1.00 87.18           N  
ATOM   2927  H   PHE A 184       0.973   1.976   1.912  1.00 87.18           H  
ATOM   2928  CA  PHE A 184       1.934   2.212   0.022  1.00 87.18           C  
ATOM   2929  HA  PHE A 184       2.629   1.445  -0.319  1.00 87.18           H  
ATOM   2930  C   PHE A 184       2.429   3.562  -0.518  1.00 87.18           C  
ATOM   2931  CB  PHE A 184       0.568   1.867  -0.559  1.00 87.18           C  
ATOM   2932  HB2 PHE A 184       0.349   0.828  -0.313  1.00 87.18           H  
ATOM   2933  HB3 PHE A 184      -0.203   2.479  -0.091  1.00 87.18           H  
ATOM   2934  O   PHE A 184       3.361   3.590  -1.328  1.00 87.18           O  
ATOM   2935  CG  PHE A 184       0.515   2.070  -2.055  1.00 87.18           C  
ATOM   2936  CD1 PHE A 184      -0.097   3.225  -2.571  1.00 87.18           C  
ATOM   2937  HD1 PHE A 184      -0.547   3.942  -1.900  1.00 87.18           H  
ATOM   2938  CD2 PHE A 184       1.145   1.160  -2.921  1.00 87.18           C  
ATOM   2939  HD2 PHE A 184       1.634   0.280  -2.530  1.00 87.18           H  
ATOM   2940  CE1 PHE A 184      -0.125   3.455  -3.953  1.00 87.18           C  
ATOM   2941  HE1 PHE A 184      -0.635   4.319  -4.353  1.00 87.18           H  
ATOM   2942  CE2 PHE A 184       1.129   1.410  -4.302  1.00 87.18           C  
ATOM   2943  HE2 PHE A 184       1.581   0.721  -5.000  1.00 87.18           H  
ATOM   2944  CZ  PHE A 184       0.491   2.544  -4.814  1.00 87.18           C  
ATOM   2945  HZ  PHE A 184       0.459   2.710  -5.881  1.00 87.18           H  
ATOM   2946  N   LEU A 185       1.853   4.684  -0.066  1.00 88.56           N  
ATOM   2947  H   LEU A 185       1.095   4.607   0.597  1.00 88.56           H  
ATOM   2948  CA  LEU A 185       2.309   6.015  -0.490  1.00 88.56           C  
ATOM   2949  HA  LEU A 185       2.225   6.094  -1.574  1.00 88.56           H  
ATOM   2950  C   LEU A 185       3.786   6.235  -0.166  1.00 88.56           C  
ATOM   2951  CB  LEU A 185       1.483   7.120   0.192  1.00 88.56           C  
ATOM   2952  HB2 LEU A 185       1.409   6.908   1.259  1.00 88.56           H  
ATOM   2953  HB3 LEU A 185       2.028   8.058   0.084  1.00 88.56           H  
ATOM   2954  O   LEU A 185       4.530   6.784  -0.977  1.00 88.56           O  
ATOM   2955  CG  LEU A 185       0.077   7.338  -0.374  1.00 88.56           C  
ATOM   2956  HG  LEU A 185      -0.543   6.467  -0.164  1.00 88.56           H  
ATOM   2957  CD1 LEU A 185      -0.531   8.571   0.290  1.00 88.56           C  
ATOM   2958 HD11 LEU A 185      -1.545   8.716  -0.081  1.00 88.56           H  
ATOM   2959 HD12 LEU A 185       0.059   9.456   0.052  1.00 88.56           H  
ATOM   2960 HD13 LEU A 185      -0.545   8.434   1.371  1.00 88.56           H  
ATOM   2961  CD2 LEU A 185       0.087   7.605  -1.874  1.00 88.56           C  
ATOM   2962 HD21 LEU A 185       0.795   8.399  -2.112  1.00 88.56           H  
ATOM   2963 HD22 LEU A 185      -0.912   7.913  -2.185  1.00 88.56           H  
ATOM   2964 HD23 LEU A 185       0.339   6.691  -2.412  1.00 88.56           H  
ATOM   2965  N   LEU A 186       4.209   5.778   1.009  1.00 87.90           N  
ATOM   2966  H   LEU A 186       3.534   5.335   1.616  1.00 87.90           H  
ATOM   2967  CA  LEU A 186       5.552   5.985   1.529  1.00 87.90           C  
ATOM   2968  HA  LEU A 186       5.914   6.949   1.172  1.00 87.90           H  
ATOM   2969  C   LEU A 186       6.577   4.968   1.021  1.00 87.90           C  
ATOM   2970  CB  LEU A 186       5.475   6.032   3.061  1.00 87.90           C  
ATOM   2971  HB2 LEU A 186       6.484   6.034   3.474  1.00 87.90           H  
ATOM   2972  HB3 LEU A 186       4.978   5.130   3.416  1.00 87.90           H  
ATOM   2973  O   LEU A 186       7.750   5.127   1.329  1.00 87.90           O  
ATOM   2974  CG  LEU A 186       4.730   7.274   3.581  1.00 87.90           C  
ATOM   2975  HG  LEU A 186       3.735   7.340   3.140  1.00 87.90           H  
ATOM   2976  CD1 LEU A 186       4.565   7.171   5.092  1.00 87.90           C  
ATOM   2977 HD11 LEU A 186       4.042   8.046   5.476  1.00 87.90           H  
ATOM   2978 HD12 LEU A 186       3.960   6.288   5.299  1.00 87.90           H  
ATOM   2979 HD13 LEU A 186       5.537   7.077   5.577  1.00 87.90           H  
ATOM   2980  CD2 LEU A 186       5.492   8.558   3.250  1.00 87.90           C  
ATOM   2981 HD21 LEU A 186       5.142   9.363   3.895  1.00 87.90           H  
ATOM   2982 HD22 LEU A 186       5.328   8.835   2.208  1.00 87.90           H  
ATOM   2983 HD23 LEU A 186       6.559   8.426   3.430  1.00 87.90           H  
ATOM   2984  N   THR A 187       6.192   3.986   0.202  1.00 82.38           N  
ATOM   2985  H   THR A 187       5.201   3.881   0.041  1.00 82.38           H  
ATOM   2986  CA  THR A 187       7.094   2.944  -0.334  1.00 82.38           C  
ATOM   2987  HA  THR A 187       7.305   2.224   0.456  1.00 82.38           H  
ATOM   2988  C   THR A 187       8.446   3.472  -0.810  1.00 82.38           C  
ATOM   2989  CB  THR A 187       6.459   2.193  -1.513  1.00 82.38           C  
ATOM   2990  HB  THR A 187       7.244   1.672  -2.062  1.00 82.38           H  
ATOM   2991  O   THR A 187       9.482   2.992  -0.367  1.00 82.38           O  
ATOM   2992  CG2 THR A 187       5.479   1.146  -1.021  1.00 82.38           C  
ATOM   2993 HG21 THR A 187       4.993   0.658  -1.867  1.00 82.38           H  
ATOM   2994 HG22 THR A 187       6.042   0.410  -0.447  1.00 82.38           H  
ATOM   2995 HG23 THR A 187       4.736   1.600  -0.365  1.00 82.38           H  
ATOM   2996  OG1 THR A 187       5.802   3.071  -2.411  1.00 82.38           O  
ATOM   2997  HG1 THR A 187       4.924   3.215  -2.051  1.00 82.38           H  
ATOM   2998  N   ALA A 188       8.472   4.493  -1.673  1.00 78.99           N  
ATOM   2999  H   ALA A 188       7.592   4.857  -2.008  1.00 78.99           H  
ATOM   3000  CA  ALA A 188       9.741   5.042  -2.158  1.00 78.99           C  
ATOM   3001  HA  ALA A 188      10.341   4.218  -2.544  1.00 78.99           H  
ATOM   3002  C   ALA A 188      10.575   5.709  -1.058  1.00 78.99           C  
ATOM   3003  CB  ALA A 188       9.488   6.027  -3.298  1.00 78.99           C  
ATOM   3004  HB1 ALA A 188       8.693   6.723  -3.029  1.00 78.99           H  
ATOM   3005  HB2 ALA A 188       9.234   5.472  -4.201  1.00 78.99           H  
ATOM   3006  HB3 ALA A 188      10.396   6.595  -3.501  1.00 78.99           H  
ATOM   3007  O   ALA A 188      11.797   5.601  -1.093  1.00 78.99           O  
ATOM   3008  N   PHE A 189       9.922   6.370  -0.103  1.00 83.17           N  
ATOM   3009  H   PHE A 189       8.916   6.289  -0.071  1.00 83.17           H  
ATOM   3010  CA  PHE A 189      10.575   6.992   1.044  1.00 83.17           C  
ATOM   3011  HA  PHE A 189      11.416   7.592   0.697  1.00 83.17           H  
ATOM   3012  C   PHE A 189      11.155   5.939   2.000  1.00 83.17           C  
ATOM   3013  CB  PHE A 189       9.561   7.921   1.727  1.00 83.17           C  
ATOM   3014  HB2 PHE A 189       8.604   7.409   1.833  1.00 83.17           H  
ATOM   3015  HB3 PHE A 189       9.396   8.785   1.083  1.00 83.17           H  
ATOM   3016  O   PHE A 189      12.275   6.104   2.462  1.00 83.17           O  
ATOM   3017  CG  PHE A 189       9.989   8.411   3.089  1.00 83.17           C  
ATOM   3018  CD1 PHE A 189       9.278   8.024   4.239  1.00 83.17           C  
ATOM   3019  HD1 PHE A 189       8.430   7.359   4.160  1.00 83.17           H  
ATOM   3020  CD2 PHE A 189      11.137   9.208   3.214  1.00 83.17           C  
ATOM   3021  HD2 PHE A 189      11.722   9.465   2.343  1.00 83.17           H  
ATOM   3022  CE1 PHE A 189       9.670   8.499   5.499  1.00 83.17           C  
ATOM   3023  HE1 PHE A 189       9.106   8.221   6.378  1.00 83.17           H  
ATOM   3024  CE2 PHE A 189      11.569   9.607   4.486  1.00 83.17           C  
ATOM   3025  HE2 PHE A 189      12.518  10.111   4.594  1.00 83.17           H  
ATOM   3026  CZ  PHE A 189      10.809   9.304   5.622  1.00 83.17           C  
ATOM   3027  HZ  PHE A 189      11.135   9.634   6.597  1.00 83.17           H  
ATOM   3028  N   LEU A 190      10.453   4.822   2.213  1.00 79.99           N  
ATOM   3029  H   LEU A 190       9.540   4.754   1.787  1.00 79.99           H  
ATOM   3030  CA  LEU A 190      10.865   3.719   3.095  1.00 79.99           C  
ATOM   3031  HA  LEU A 190      11.102   4.125   4.078  1.00 79.99           H  
ATOM   3032  C   LEU A 190      12.127   2.970   2.631  1.00 79.99           C  
ATOM   3033  CB  LEU A 190       9.689   2.737   3.238  1.00 79.99           C  
ATOM   3034  HB2 LEU A 190      10.029   1.847   3.767  1.00 79.99           H  
ATOM   3035  HB3 LEU A 190       9.378   2.424   2.242  1.00 79.99           H  
ATOM   3036  O   LEU A 190      12.702   2.202   3.401  1.00 79.99           O  
ATOM   3037  CG  LEU A 190       8.483   3.314   3.994  1.00 79.99           C  
ATOM   3038  HG  LEU A 190       8.224   4.296   3.599  1.00 79.99           H  
ATOM   3039  CD1 LEU A 190       7.276   2.399   3.818  1.00 79.99           C  
ATOM   3040 HD11 LEU A 190       7.457   1.441   4.306  1.00 79.99           H  
ATOM   3041 HD12 LEU A 190       7.085   2.228   2.758  1.00 79.99           H  
ATOM   3042 HD13 LEU A 190       6.401   2.888   4.246  1.00 79.99           H  
ATOM   3043  CD2 LEU A 190       8.751   3.476   5.488  1.00 79.99           C  
ATOM   3044 HD21 LEU A 190       7.837   3.787   5.994  1.00 79.99           H  
ATOM   3045 HD22 LEU A 190       9.529   4.222   5.653  1.00 79.99           H  
ATOM   3046 HD23 LEU A 190       9.084   2.526   5.906  1.00 79.99           H  
ATOM   3047  N   ARG A 191      12.578   3.190   1.387  1.00 74.26           N  
ATOM   3048  H   ARG A 191      12.042   3.814   0.802  1.00 74.26           H  
ATOM   3049  CA  ARG A 191      13.875   2.683   0.896  1.00 74.26           C  
ATOM   3050  HA  ARG A 191      14.005   1.648   1.213  1.00 74.26           H  
ATOM   3051  C   ARG A 191      15.063   3.437   1.476  1.00 74.26           C  
ATOM   3052  CB  ARG A 191      13.956   2.756  -0.634  1.00 74.26           C  
ATOM   3053  HB2 ARG A 191      14.955   2.450  -0.945  1.00 74.26           H  
ATOM   3054  HB3 ARG A 191      13.788   3.780  -0.968  1.00 74.26           H  
ATOM   3055  O   ARG A 191      16.181   2.933   1.451  1.00 74.26           O  
ATOM   3056  CG  ARG A 191      12.941   1.818  -1.278  1.00 74.26           C  
ATOM   3057  HG2 ARG A 191      11.943   2.200  -1.066  1.00 74.26           H  
ATOM   3058  HG3 ARG A 191      13.049   0.824  -0.843  1.00 74.26           H  
ATOM   3059  CD  ARG A 191      13.129   1.704  -2.792  1.00 74.26           C  
ATOM   3060  HD2 ARG A 191      14.189   1.594  -3.020  1.00 74.26           H  
ATOM   3061  HD3 ARG A 191      12.624   0.795  -3.120  1.00 74.26           H  
ATOM   3062  NE  ARG A 191      12.569   2.869  -3.501  1.00 74.26           N  
ATOM   3063  HE  ARG A 191      12.494   3.722  -2.965  1.00 74.26           H  
ATOM   3064  NH1 ARG A 191      12.373   1.862  -5.560  1.00 74.26           N  
ATOM   3065 HH11 ARG A 191      12.246   1.922  -6.560  1.00 74.26           H  
ATOM   3066 HH12 ARG A 191      12.678   0.980  -5.174  1.00 74.26           H  
ATOM   3067  NH2 ARG A 191      11.778   3.987  -5.321  1.00 74.26           N  
ATOM   3068 HH21 ARG A 191      11.827   4.847  -4.793  1.00 74.26           H  
ATOM   3069 HH22 ARG A 191      11.679   4.008  -6.326  1.00 74.26           H  
ATOM   3070  CZ  ARG A 191      12.246   2.898  -4.782  1.00 74.26           C  
ATOM   3071  N   LEU A 192      14.842   4.662   1.941  1.00 75.57           N  
ATOM   3072  H   LEU A 192      13.891   4.995   2.017  1.00 75.57           H  
ATOM   3073  CA  LEU A 192      15.903   5.468   2.515  1.00 75.57           C  
ATOM   3074  HA  LEU A 192      16.795   5.350   1.900  1.00 75.57           H  
ATOM   3075  C   LEU A 192      16.183   4.963   3.922  1.00 75.57           C  
ATOM   3076  CB  LEU A 192      15.511   6.946   2.515  1.00 75.57           C  
ATOM   3077  HB2 LEU A 192      14.633   7.081   3.147  1.00 75.57           H  
ATOM   3078  HB3 LEU A 192      16.327   7.529   2.942  1.00 75.57           H  
ATOM   3079  O   LEU A 192      15.214   4.755   4.660  1.00 75.57           O  
ATOM   3080  CG  LEU A 192      15.206   7.453   1.098  1.00 75.57           C  
ATOM   3081  HG  LEU A 192      14.410   6.867   0.640  1.00 75.57           H  
ATOM   3082  CD1 LEU A 192      14.732   8.885   1.186  1.00 75.57           C  
ATOM   3083 HD11 LEU A 192      13.908   8.953   1.896  1.00 75.57           H  
ATOM   3084 HD12 LEU A 192      14.406   9.231   0.205  1.00 75.57           H  
ATOM   3085 HD13 LEU A 192      15.573   9.486   1.530  1.00 75.57           H  
ATOM   3086  CD2 LEU A 192      16.437   7.433   0.188  1.00 75.57           C  
ATOM   3087 HD21 LEU A 192      16.206   7.920  -0.760  1.00 75.57           H  
ATOM   3088 HD22 LEU A 192      17.265   7.954   0.668  1.00 75.57           H  
ATOM   3089 HD23 LEU A 192      16.732   6.404  -0.022  1.00 75.57           H  
ATOM   3090  N   PRO A 193      17.461   4.803   4.311  1.00 72.95           N  
ATOM   3091  CA  PRO A 193      17.816   4.440   5.668  1.00 72.95           C  
ATOM   3092  HA  PRO A 193      17.513   3.408   5.845  1.00 72.95           H  
ATOM   3093  C   PRO A 193      17.075   5.346   6.642  1.00 72.95           C  
ATOM   3094  CB  PRO A 193      19.343   4.543   5.756  1.00 72.95           C  
ATOM   3095  HB2 PRO A 193      19.759   3.794   6.430  1.00 72.95           H  
ATOM   3096  HB3 PRO A 193      19.648   5.543   6.064  1.00 72.95           H  
ATOM   3097  O   PRO A 193      16.185   4.870   7.315  1.00 72.95           O  
ATOM   3098  CG  PRO A 193      19.780   4.313   4.311  1.00 72.95           C  
ATOM   3099  HG2 PRO A 193      20.745   4.777   4.101  1.00 72.95           H  
ATOM   3100  HG3 PRO A 193      19.812   3.244   4.103  1.00 72.95           H  
ATOM   3101  CD  PRO A 193      18.659   4.957   3.501  1.00 72.95           C  
ATOM   3102  HD2 PRO A 193      18.866   6.018   3.358  1.00 72.95           H  
ATOM   3103  HD3 PRO A 193      18.568   4.450   2.541  1.00 72.95           H  
ATOM   3104  N   GLU A 194      17.260   6.664   6.590  1.00 78.01           N  
ATOM   3105  H   GLU A 194      17.856   7.019   5.856  1.00 78.01           H  
ATOM   3106  CA  GLU A 194      16.739   7.652   7.550  1.00 78.01           C  
ATOM   3107  HA  GLU A 194      17.185   7.461   8.526  1.00 78.01           H  
ATOM   3108  C   GLU A 194      15.208   7.638   7.742  1.00 78.01           C  
ATOM   3109  CB  GLU A 194      17.180   9.067   7.138  1.00 78.01           C  
ATOM   3110  HB2 GLU A 194      16.810   9.760   7.894  1.00 78.01           H  
ATOM   3111  HB3 GLU A 194      16.708   9.342   6.195  1.00 78.01           H  
ATOM   3112  O   GLU A 194      14.702   8.188   8.723  1.00 78.01           O  
ATOM   3113  CG  GLU A 194      18.705   9.271   7.045  1.00 78.01           C  
ATOM   3114  HG2 GLU A 194      18.894  10.345   7.028  1.00 78.01           H  
ATOM   3115  HG3 GLU A 194      19.166   8.873   7.949  1.00 78.01           H  
ATOM   3116  CD  GLU A 194      19.367   8.651   5.800  1.00 78.01           C  
ATOM   3117  OE1 GLU A 194      20.605   8.495   5.828  1.00 78.01           O  
ATOM   3118  OE2 GLU A 194      18.636   8.293   4.847  1.00 78.01           O  
ATOM   3119  N   SER A 195      14.458   6.999   6.842  1.00 81.32           N  
ATOM   3120  H   SER A 195      14.936   6.434   6.155  1.00 81.32           H  
ATOM   3121  CA  SER A 195      12.997   7.002   6.843  1.00 81.32           C  
ATOM   3122  HA  SER A 195      12.686   8.040   6.725  1.00 81.32           H  
ATOM   3123  C   SER A 195      12.373   6.492   8.143  1.00 81.32           C  
ATOM   3124  CB  SER A 195      12.472   6.206   5.649  1.00 81.32           C  
ATOM   3125  HB2 SER A 195      12.915   6.609   4.738  1.00 81.32           H  
ATOM   3126  HB3 SER A 195      11.389   6.315   5.594  1.00 81.32           H  
ATOM   3127  O   SER A 195      11.428   7.106   8.644  1.00 81.32           O  
ATOM   3128  OG  SER A 195      12.786   4.834   5.767  1.00 81.32           O  
ATOM   3129  HG  SER A 195      13.664   4.685   5.411  1.00 81.32           H  
ATOM   3130  N   TYR A 196      12.920   5.430   8.740  1.00 78.63           N  
ATOM   3131  H   TYR A 196      13.663   4.947   8.256  1.00 78.63           H  
ATOM   3132  CA  TYR A 196      12.358   4.832   9.954  1.00 78.63           C  
ATOM   3133  HA  TYR A 196      11.289   4.686   9.795  1.00 78.63           H  
ATOM   3134  C   TYR A 196      12.504   5.735  11.176  1.00 78.63           C  
ATOM   3135  CB  TYR A 196      12.991   3.460  10.209  1.00 78.63           C  
ATOM   3136  HB2 TYR A 196      14.062   3.576  10.375  1.00 78.63           H  
ATOM   3137  HB3 TYR A 196      12.564   3.038  11.118  1.00 78.63           H  
ATOM   3138  O   TYR A 196      11.539   5.916  11.915  1.00 78.63           O  
ATOM   3139  CG  TYR A 196      12.737   2.498   9.072  1.00 78.63           C  
ATOM   3140  CD1 TYR A 196      11.423   2.073   8.853  1.00 78.63           C  
ATOM   3141  HD1 TYR A 196      10.644   2.414   9.519  1.00 78.63           H  
ATOM   3142  CD2 TYR A 196      13.747   2.140   8.160  1.00 78.63           C  
ATOM   3143  HD2 TYR A 196      14.754   2.512   8.274  1.00 78.63           H  
ATOM   3144  CE1 TYR A 196      11.115   1.285   7.730  1.00 78.63           C  
ATOM   3145  HE1 TYR A 196      10.098   1.011   7.493  1.00 78.63           H  
ATOM   3146  CE2 TYR A 196      13.442   1.369   7.026  1.00 78.63           C  
ATOM   3147  HE2 TYR A 196      14.205   1.161   6.291  1.00 78.63           H  
ATOM   3148  OH  TYR A 196      11.774   0.349   5.648  1.00 78.63           O  
ATOM   3149  HH  TYR A 196      12.440   0.498   4.973  1.00 78.63           H  
ATOM   3150  CZ  TYR A 196      12.118   0.949   6.809  1.00 78.63           C  
ATOM   3151  N   GLU A 197      13.669   6.359  11.350  1.00 82.80           N  
ATOM   3152  H   GLU A 197      14.403   6.180  10.679  1.00 82.80           H  
ATOM   3153  CA  GLU A 197      13.926   7.350  12.408  1.00 82.80           C  
ATOM   3154  HA  GLU A 197      13.759   6.898  13.385  1.00 82.80           H  
ATOM   3155  C   GLU A 197      12.977   8.549  12.277  1.00 82.80           C  
ATOM   3156  CB  GLU A 197      15.390   7.824  12.297  1.00 82.80           C  
ATOM   3157  HB2 GLU A 197      15.853   7.398  11.406  1.00 82.80           H  
ATOM   3158  HB3 GLU A 197      15.429   8.905  12.167  1.00 82.80           H  
ATOM   3159  O   GLU A 197      12.428   9.079  13.247  1.00 82.80           O  
ATOM   3160  CG  GLU A 197      16.235   7.428  13.514  1.00 82.80           C  
ATOM   3161  HG2 GLU A 197      16.150   6.352  13.668  1.00 82.80           H  
ATOM   3162  HG3 GLU A 197      17.279   7.656  13.299  1.00 82.80           H  
ATOM   3163  CD  GLU A 197      15.807   8.192  14.776  1.00 82.80           C  
ATOM   3164  OE1 GLU A 197      15.590   7.536  15.816  1.00 82.80           O  
ATOM   3165  OE2 GLU A 197      15.654   9.435  14.683  1.00 82.80           O  
ATOM   3166  N   ILE A 198      12.714   8.958  11.040  1.00 87.31           N  
ATOM   3167  H   ILE A 198      13.196   8.500  10.281  1.00 87.31           H  
ATOM   3168  CA  ILE A 198      11.844  10.091  10.744  1.00 87.31           C  
ATOM   3169  HA  ILE A 198      12.107  10.913  11.409  1.00 87.31           H  
ATOM   3170  C   ILE A 198      10.387   9.760  11.026  1.00 87.31           C  
ATOM   3171  CB  ILE A 198      12.106  10.537   9.304  1.00 87.31           C  
ATOM   3172  HB  ILE A 198      12.089   9.663   8.653  1.00 87.31           H  
ATOM   3173  O   ILE A 198       9.692  10.595  11.608  1.00 87.31           O  
ATOM   3174  CG1 ILE A 198      13.524  11.134   9.318  1.00 87.31           C  
ATOM   3175 HG12 ILE A 198      13.559  12.008   9.968  1.00 87.31           H  
ATOM   3176 HG13 ILE A 198      14.250  10.418   9.702  1.00 87.31           H  
ATOM   3177  CG2 ILE A 198      11.064  11.547   8.796  1.00 87.31           C  
ATOM   3178 HG21 ILE A 198      11.269  11.811   7.759  1.00 87.31           H  
ATOM   3179 HG22 ILE A 198      10.069  11.103   8.840  1.00 87.31           H  
ATOM   3180 HG23 ILE A 198      11.098  12.445   9.412  1.00 87.31           H  
ATOM   3181  CD1 ILE A 198      13.981  11.535   7.944  1.00 87.31           C  
ATOM   3182 HD11 ILE A 198      13.650  10.809   7.202  1.00 87.31           H  
ATOM   3183 HD12 ILE A 198      13.566  12.529   7.773  1.00 87.31           H  
ATOM   3184 HD13 ILE A 198      15.069  11.591   7.939  1.00 87.31           H  
ATOM   3185  N   ILE A 199       9.927   8.558  10.672  1.00 87.57           N  
ATOM   3186  H   ILE A 199      10.549   7.932  10.182  1.00 87.57           H  
ATOM   3187  CA  ILE A 199       8.581   8.090  11.014  1.00 87.57           C  
ATOM   3188  HA  ILE A 199       7.862   8.853  10.714  1.00 87.57           H  
ATOM   3189  C   ILE A 199       8.453   7.936  12.528  1.00 87.57           C  
ATOM   3190  CB  ILE A 199       8.227   6.790  10.260  1.00 87.57           C  
ATOM   3191  HB  ILE A 199       9.026   6.064  10.415  1.00 87.57           H  
ATOM   3192  O   ILE A 199       7.509   8.483  13.092  1.00 87.57           O  
ATOM   3193  CG1 ILE A 199       8.103   7.098   8.754  1.00 87.57           C  
ATOM   3194 HG12 ILE A 199       8.976   7.668   8.437  1.00 87.57           H  
ATOM   3195 HG13 ILE A 199       7.223   7.717   8.575  1.00 87.57           H  
ATOM   3196  CG2 ILE A 199       6.904   6.185  10.771  1.00 87.57           C  
ATOM   3197 HG21 ILE A 199       6.083   6.889  10.629  1.00 87.57           H  
ATOM   3198 HG22 ILE A 199       6.677   5.258  10.245  1.00 87.57           H  
ATOM   3199 HG23 ILE A 199       6.977   5.939  11.831  1.00 87.57           H  
ATOM   3200  CD1 ILE A 199       8.022   5.848   7.871  1.00 87.57           C  
ATOM   3201 HD11 ILE A 199       8.876   5.201   8.070  1.00 87.57           H  
ATOM   3202 HD12 ILE A 199       8.039   6.147   6.823  1.00 87.57           H  
ATOM   3203 HD13 ILE A 199       7.096   5.303   8.056  1.00 87.57           H  
ATOM   3204  N   LEU A 200       9.406   7.278  13.195  1.00 85.15           N  
ATOM   3205  H   LEU A 200      10.165   6.867  12.670  1.00 85.15           H  
ATOM   3206  CA  LEU A 200       9.396   7.062  14.644  1.00 85.15           C  
ATOM   3207  HA  LEU A 200       8.509   6.483  14.900  1.00 85.15           H  
ATOM   3208  C   LEU A 200       9.331   8.388  15.404  1.00 85.15           C  
ATOM   3209  CB  LEU A 200      10.649   6.260  15.047  1.00 85.15           C  
ATOM   3210  HB2 LEU A 200      10.620   5.289  14.554  1.00 85.15           H  
ATOM   3211  HB3 LEU A 200      11.534   6.784  14.686  1.00 85.15           H  
ATOM   3212  O   LEU A 200       8.421   8.605  16.203  1.00 85.15           O  
ATOM   3213  CG  LEU A 200      10.805   6.047  16.565  1.00 85.15           C  
ATOM   3214  HG  LEU A 200      10.880   7.015  17.060  1.00 85.15           H  
ATOM   3215  CD1 LEU A 200       9.629   5.287  17.182  1.00 85.15           C  
ATOM   3216 HD11 LEU A 200       8.712   5.871  17.097  1.00 85.15           H  
ATOM   3217 HD12 LEU A 200       9.496   4.332  16.674  1.00 85.15           H  
ATOM   3218 HD13 LEU A 200       9.827   5.096  18.237  1.00 85.15           H  
ATOM   3219  CD2 LEU A 200      12.095   5.287  16.853  1.00 85.15           C  
ATOM   3220 HD21 LEU A 200      12.063   4.298  16.396  1.00 85.15           H  
ATOM   3221 HD22 LEU A 200      12.235   5.177  17.929  1.00 85.15           H  
ATOM   3222 HD23 LEU A 200      12.947   5.836  16.453  1.00 85.15           H  
ATOM   3223  N   SER A 201      10.256   9.306  15.120  1.00 86.70           N  
ATOM   3224  H   SER A 201      10.996   9.057  14.479  1.00 86.70           H  
ATOM   3225  CA  SER A 201      10.277  10.622  15.764  1.00 86.70           C  
ATOM   3226  HA  SER A 201      10.263  10.468  16.843  1.00 86.70           H  
ATOM   3227  C   SER A 201       9.038  11.456  15.422  1.00 86.70           C  
ATOM   3228  CB  SER A 201      11.568  11.377  15.432  1.00 86.70           C  
ATOM   3229  HB2 SER A 201      12.417  10.812  15.818  1.00 86.70           H  
ATOM   3230  HB3 SER A 201      11.546  12.345  15.933  1.00 86.70           H  
ATOM   3231  O   SER A 201       8.545  12.201  16.268  1.00 86.70           O  
ATOM   3232  OG  SER A 201      11.742  11.571  14.040  1.00 86.70           O  
ATOM   3233  HG  SER A 201      12.039  10.721  13.709  1.00 86.70           H  
ATOM   3234  N   SER A 202       8.470  11.298  14.222  1.00 89.72           N  
ATOM   3235  H   SER A 202       8.907  10.676  13.557  1.00 89.72           H  
ATOM   3236  CA  SER A 202       7.210  11.960  13.858  1.00 89.72           C  
ATOM   3237  HA  SER A 202       7.266  12.992  14.202  1.00 89.72           H  
ATOM   3238  C   SER A 202       5.982  11.327  14.522  1.00 89.72           C  
ATOM   3239  CB  SER A 202       7.009  12.007  12.345  1.00 89.72           C  
ATOM   3240  HB2 SER A 202       6.947  10.995  11.945  1.00 89.72           H  
ATOM   3241  HB3 SER A 202       6.078  12.531  12.130  1.00 89.72           H  
ATOM   3242  O   SER A 202       4.991  12.025  14.735  1.00 89.72           O  
ATOM   3243  OG  SER A 202       8.079  12.700  11.736  1.00 89.72           O  
ATOM   3244  HG  SER A 202       8.778  12.046  11.665  1.00 89.72           H  
ATOM   3245  N   ALA A 203       6.038  10.041  14.873  1.00 89.38           N  
ATOM   3246  H   ALA A 203       6.856   9.510  14.608  1.00 89.38           H  
ATOM   3247  CA  ALA A 203       4.973   9.303  15.550  1.00 89.38           C  
ATOM   3248  HA  ALA A 203       4.015   9.601  15.126  1.00 89.38           H  
ATOM   3249  C   ALA A 203       4.909   9.586  17.062  1.00 89.38           C  
ATOM   3250  CB  ALA A 203       5.165   7.807  15.273  1.00 89.38           C  
ATOM   3251  HB1 ALA A 203       6.113   7.463  15.686  1.00 89.38           H  
ATOM   3252  HB2 ALA A 203       5.156   7.616  14.200  1.00 89.38           H  
ATOM   3253  HB3 ALA A 203       4.356   7.246  15.741  1.00 89.38           H  
ATOM   3254  O   ALA A 203       3.884   9.326  17.694  1.00 89.38           O  
ATOM   3255  N   GLN A 204       5.963  10.153  17.657  1.00 88.83           N  
ATOM   3256  H   GLN A 204       6.802  10.310  17.117  1.00 88.83           H  
ATOM   3257  CA  GLN A 204       5.941  10.552  19.064  1.00 88.83           C  
ATOM   3258  HA  GLN A 204       5.487   9.744  19.638  1.00 88.83           H  
ATOM   3259  C   GLN A 204       5.089  11.807  19.275  1.00 88.83           C  
ATOM   3260  CB  GLN A 204       7.357  10.763  19.607  1.00 88.83           C  
ATOM   3261  HB2 GLN A 204       7.264  11.117  20.634  1.00 88.83           H  
ATOM   3262  HB3 GLN A 204       7.879  11.522  19.025  1.00 88.83           H  
ATOM   3263  O   GLN A 204       5.323  12.841  18.654  1.00 88.83           O  
ATOM   3264  CG  GLN A 204       8.166   9.457  19.601  1.00 88.83           C  
ATOM   3265  HG2 GLN A 204       7.525   8.630  19.907  1.00 88.83           H  
ATOM   3266  HG3 GLN A 204       8.524   9.257  18.591  1.00 88.83           H  
ATOM   3267  CD  GLN A 204       9.366   9.484  20.538  1.00 88.83           C  
ATOM   3268  NE2 GLN A 204      10.054   8.375  20.689  1.00 88.83           N  
ATOM   3269 HE21 GLN A 204       9.846   7.557  20.134  1.00 88.83           H  
ATOM   3270 HE22 GLN A 204      10.876   8.438  21.272  1.00 88.83           H  
ATOM   3271  OE1 GLN A 204       9.695  10.475  21.168  1.00 88.83           O  
ATOM   3272  N   ILE A 205       4.105  11.728  20.173  1.00 90.17           N  
ATOM   3273  H   ILE A 205       3.965  10.846  20.645  1.00 90.17           H  
ATOM   3274  CA  ILE A 205       3.237  12.861  20.523  1.00 90.17           C  
ATOM   3275  HA  ILE A 205       2.980  13.396  19.609  1.00 90.17           H  
ATOM   3276  C   ILE A 205       3.999  13.830  21.439  1.00 90.17           C  
ATOM   3277  CB  ILE A 205       1.917  12.363  21.161  1.00 90.17           C  
ATOM   3278  HB  ILE A 205       2.164  11.766  22.039  1.00 90.17           H  
ATOM   3279  O   ILE A 205       4.376  13.450  22.550  1.00 90.17           O  
ATOM   3280  CG1 ILE A 205       1.128  11.477  20.167  1.00 90.17           C  
ATOM   3281 HG12 ILE A 205       0.828  12.081  19.311  1.00 90.17           H  
ATOM   3282 HG13 ILE A 205       1.772  10.675  19.807  1.00 90.17           H  
ATOM   3283  CG2 ILE A 205       1.036  13.544  21.613  1.00 90.17           C  
ATOM   3284 HG21 ILE A 205       0.760  14.144  20.746  1.00 90.17           H  
ATOM   3285 HG22 ILE A 205       0.135  13.188  22.113  1.00 90.17           H  
ATOM   3286 HG23 ILE A 205       1.576  14.172  22.322  1.00 90.17           H  
ATOM   3287  CD1 ILE A 205      -0.125  10.815  20.756  1.00 90.17           C  
ATOM   3288 HD11 ILE A 205       0.132  10.282  21.672  1.00 90.17           H  
ATOM   3289 HD12 ILE A 205      -0.524  10.103  20.034  1.00 90.17           H  
ATOM   3290 HD13 ILE A 205      -0.893  11.560  20.964  1.00 90.17           H  
ATOM   3291  N   THR A 206       4.171  15.081  21.007  1.00 88.58           N  
ATOM   3292  H   THR A 206       3.819  15.322  20.092  1.00 88.58           H  
ATOM   3293  CA  THR A 206       4.809  16.151  21.800  1.00 88.58           C  
ATOM   3294  HA  THR A 206       5.708  15.745  22.264  1.00 88.58           H  
ATOM   3295  C   THR A 206       3.904  16.649  22.932  1.00 88.58           C  
ATOM   3296  CB  THR A 206       5.252  17.335  20.923  1.00 88.58           C  
ATOM   3297  HB  THR A 206       5.808  18.042  21.538  1.00 88.58           H  
ATOM   3298  O   THR A 206       2.700  16.356  22.969  1.00 88.58           O  
ATOM   3299  CG2 THR A 206       6.149  16.905  19.761  1.00 88.58           C  
ATOM   3300 HG21 THR A 206       6.514  17.788  19.237  1.00 88.58           H  
ATOM   3301 HG22 THR A 206       7.005  16.351  20.148  1.00 88.58           H  
ATOM   3302 HG23 THR A 206       5.598  16.276  19.062  1.00 88.58           H  
ATOM   3303  OG1 THR A 206       4.138  18.001  20.373  1.00 88.58           O  
ATOM   3304  HG1 THR A 206       4.471  18.447  19.591  1.00 88.58           H  
ATOM   3305  N   LEU A 207       4.444  17.421  23.884  1.00 93.04           N  
ATOM   3306  H   LEU A 207       5.388  17.765  23.782  1.00 93.04           H  
ATOM   3307  CA  LEU A 207       3.627  17.975  24.967  1.00 93.04           C  
ATOM   3308  HA  LEU A 207       3.079  17.152  25.426  1.00 93.04           H  
ATOM   3309  C   LEU A 207       2.599  18.972  24.418  1.00 93.04           C  
ATOM   3310  CB  LEU A 207       4.535  18.627  26.019  1.00 93.04           C  
ATOM   3311  HB2 LEU A 207       5.352  17.947  26.259  1.00 93.04           H  
ATOM   3312  HB3 LEU A 207       4.972  19.526  25.585  1.00 93.04           H  
ATOM   3313  O   LEU A 207       1.432  18.926  24.811  1.00 93.04           O  
ATOM   3314  CG  LEU A 207       3.798  19.012  27.313  1.00 93.04           C  
ATOM   3315  HG  LEU A 207       2.922  19.620  27.089  1.00 93.04           H  
ATOM   3316  CD1 LEU A 207       3.370  17.781  28.120  1.00 93.04           C  
ATOM   3317 HD11 LEU A 207       2.580  17.250  27.588  1.00 93.04           H  
ATOM   3318 HD12 LEU A 207       2.983  18.096  29.089  1.00 93.04           H  
ATOM   3319 HD13 LEU A 207       4.222  17.118  28.268  1.00 93.04           H  
ATOM   3320  CD2 LEU A 207       4.736  19.829  28.191  1.00 93.04           C  
ATOM   3321 HD21 LEU A 207       5.625  19.235  28.404  1.00 93.04           H  
ATOM   3322 HD22 LEU A 207       5.026  20.738  27.663  1.00 93.04           H  
ATOM   3323 HD23 LEU A 207       4.244  20.097  29.126  1.00 93.04           H  
ATOM   3324  N   LYS A 208       3.003  19.817  23.464  1.00 90.02           N  
ATOM   3325  H   LYS A 208       3.992  19.855  23.260  1.00 90.02           H  
ATOM   3326  CA  LYS A 208       2.130  20.711  22.696  1.00 90.02           C  
ATOM   3327  HA  LYS A 208       1.693  21.446  23.373  1.00 90.02           H  
ATOM   3328  C   LYS A 208       0.987  19.954  22.036  1.00 90.02           C  
ATOM   3329  CB  LYS A 208       2.997  21.432  21.655  1.00 90.02           C  
ATOM   3330  HB2 LYS A 208       3.584  20.681  21.127  1.00 90.02           H  
ATOM   3331  HB3 LYS A 208       3.694  22.083  22.183  1.00 90.02           H  
ATOM   3332  O   LYS A 208      -0.162  20.367  22.190  1.00 90.02           O  
ATOM   3333  CG  LYS A 208       2.241  22.275  20.615  1.00 90.02           C  
ATOM   3334  HG2 LYS A 208       1.503  21.665  20.094  1.00 90.02           H  
ATOM   3335  HG3 LYS A 208       1.745  23.114  21.102  1.00 90.02           H  
ATOM   3336  CD  LYS A 208       3.266  22.787  19.595  1.00 90.02           C  
ATOM   3337  HD2 LYS A 208       3.816  21.932  19.202  1.00 90.02           H  
ATOM   3338  HD3 LYS A 208       3.981  23.433  20.104  1.00 90.02           H  
ATOM   3339  CE  LYS A 208       2.648  23.539  18.414  1.00 90.02           C  
ATOM   3340  HE2 LYS A 208       1.910  22.895  17.936  1.00 90.02           H  
ATOM   3341  HE3 LYS A 208       2.152  24.435  18.786  1.00 90.02           H  
ATOM   3342  NZ  LYS A 208       3.724  23.889  17.446  1.00 90.02           N  
ATOM   3343  HZ1 LYS A 208       4.184  23.064  17.089  1.00 90.02           H  
ATOM   3344  HZ2 LYS A 208       3.420  24.437  16.653  1.00 90.02           H  
ATOM   3345  HZ3 LYS A 208       4.477  24.388  17.897  1.00 90.02           H  
ATOM   3346  N   GLU A 209       1.268  18.851  21.339  1.00 89.45           N  
ATOM   3347  H   GLU A 209       2.234  18.572  21.240  1.00 89.45           H  
ATOM   3348  CA  GLU A 209       0.231  18.022  20.710  1.00 89.45           C  
ATOM   3349  HA  GLU A 209      -0.374  18.636  20.043  1.00 89.45           H  
ATOM   3350  C   GLU A 209      -0.715  17.422  21.756  1.00 89.45           C  
ATOM   3351  CB  GLU A 209       0.860  16.891  19.886  1.00 89.45           C  
ATOM   3352  HB2 GLU A 209       0.090  16.150  19.671  1.00 89.45           H  
ATOM   3353  HB3 GLU A 209       1.635  16.411  20.483  1.00 89.45           H  
ATOM   3354  O   GLU A 209      -1.932  17.448  21.580  1.00 89.45           O  
ATOM   3355  CG  GLU A 209       1.442  17.350  18.542  1.00 89.45           C  
ATOM   3356  HG2 GLU A 209       0.627  17.730  17.926  1.00 89.45           H  
ATOM   3357  HG3 GLU A 209       2.146  18.167  18.699  1.00 89.45           H  
ATOM   3358  CD  GLU A 209       2.146  16.187  17.824  1.00 89.45           C  
ATOM   3359  OE1 GLU A 209       1.854  15.914  16.643  1.00 89.45           O  
ATOM   3360  OE2 GLU A 209       2.974  15.482  18.439  1.00 89.45           O  
ATOM   3361  N   ARG A 210      -0.186  16.937  22.886  1.00 92.39           N  
ATOM   3362  H   ARG A 210       0.820  16.927  22.970  1.00 92.39           H  
ATOM   3363  CA  ARG A 210      -1.009  16.389  23.974  1.00 92.39           C  
ATOM   3364  HA  ARG A 210      -1.637  15.602  23.556  1.00 92.39           H  
ATOM   3365  C   ARG A 210      -1.963  17.439  24.549  1.00 92.39           C  
ATOM   3366  CB  ARG A 210      -0.090  15.780  25.041  1.00 92.39           C  
ATOM   3367  HB2 ARG A 210       0.452  16.571  25.558  1.00 92.39           H  
ATOM   3368  HB3 ARG A 210       0.637  15.139  24.541  1.00 92.39           H  
ATOM   3369  O   ARG A 210      -3.156  17.172  24.676  1.00 92.39           O  
ATOM   3370  CG  ARG A 210      -0.881  14.947  26.062  1.00 92.39           C  
ATOM   3371  HG2 ARG A 210      -1.585  15.592  26.587  1.00 92.39           H  
ATOM   3372  HG3 ARG A 210      -1.444  14.171  25.544  1.00 92.39           H  
ATOM   3373  CD  ARG A 210       0.040  14.292  27.098  1.00 92.39           C  
ATOM   3374  HD2 ARG A 210      -0.584  13.786  27.836  1.00 92.39           H  
ATOM   3375  HD3 ARG A 210       0.612  15.071  27.603  1.00 92.39           H  
ATOM   3376  NE  ARG A 210       0.960  13.315  26.482  1.00 92.39           N  
ATOM   3377  HE  ARG A 210       0.933  13.233  25.476  1.00 92.39           H  
ATOM   3378  NH1 ARG A 210       2.002  12.617  28.404  1.00 92.39           N  
ATOM   3379 HH11 ARG A 210       2.646  11.993  28.868  1.00 92.39           H  
ATOM   3380 HH12 ARG A 210       1.387  13.207  28.946  1.00 92.39           H  
ATOM   3381  NH2 ARG A 210       2.607  11.744  26.439  1.00 92.39           N  
ATOM   3382 HH21 ARG A 210       3.287  11.167  26.912  1.00 92.39           H  
ATOM   3383 HH22 ARG A 210       2.588  11.741  25.429  1.00 92.39           H  
ATOM   3384  CZ  ARG A 210       1.848  12.565  27.109  1.00 92.39           C  
ATOM   3385  N   VAL A 211      -1.462  18.639  24.843  1.00 94.98           N  
ATOM   3386  H   VAL A 211      -0.471  18.776  24.701  1.00 94.98           H  
ATOM   3387  CA  VAL A 211      -2.271  19.772  25.327  1.00 94.98           C  
ATOM   3388  HA  VAL A 211      -2.824  19.463  26.214  1.00 94.98           H  
ATOM   3389  C   VAL A 211      -3.303  20.197  24.281  1.00 94.98           C  
ATOM   3390  CB  VAL A 211      -1.359  20.954  25.709  1.00 94.98           C  
ATOM   3391  HB  VAL A 211      -0.679  21.161  24.882  1.00 94.98           H  
ATOM   3392  O   VAL A 211      -4.470  20.405  24.613  1.00 94.98           O  
ATOM   3393  CG1 VAL A 211      -2.142  22.240  26.013  1.00 94.98           C  
ATOM   3394 HG11 VAL A 211      -2.517  22.675  25.086  1.00 94.98           H  
ATOM   3395 HG12 VAL A 211      -1.496  22.975  26.493  1.00 94.98           H  
ATOM   3396 HG13 VAL A 211      -3.004  22.027  26.645  1.00 94.98           H  
ATOM   3397  CG2 VAL A 211      -0.517  20.609  26.942  1.00 94.98           C  
ATOM   3398 HG21 VAL A 211       0.178  21.425  27.139  1.00 94.98           H  
ATOM   3399 HG22 VAL A 211      -1.157  20.453  27.811  1.00 94.98           H  
ATOM   3400 HG23 VAL A 211       0.064  19.702  26.774  1.00 94.98           H  
ATOM   3401  N   TYR A 212      -2.899  20.276  23.011  1.00 91.43           N  
ATOM   3402  H   TYR A 212      -1.928  20.098  22.797  1.00 91.43           H  
ATOM   3403  CA  TYR A 212      -3.791  20.602  21.902  1.00 91.43           C  
ATOM   3404  HA  TYR A 212      -4.231  21.584  22.076  1.00 91.43           H  
ATOM   3405  C   TYR A 212      -4.942  19.601  21.785  1.00 91.43           C  
ATOM   3406  CB  TYR A 212      -2.989  20.651  20.597  1.00 91.43           C  
ATOM   3407  HB2 TYR A 212      -2.193  21.391  20.688  1.00 91.43           H  
ATOM   3408  HB3 TYR A 212      -2.512  19.685  20.427  1.00 91.43           H  
ATOM   3409  O   TYR A 212      -6.091  20.014  21.632  1.00 91.43           O  
ATOM   3410  CG  TYR A 212      -3.836  20.984  19.389  1.00 91.43           C  
ATOM   3411  CD1 TYR A 212      -4.471  19.951  18.671  1.00 91.43           C  
ATOM   3412  HD1 TYR A 212      -4.333  18.920  18.962  1.00 91.43           H  
ATOM   3413  CD2 TYR A 212      -4.002  22.324  18.991  1.00 91.43           C  
ATOM   3414  HD2 TYR A 212      -3.514  23.120  19.535  1.00 91.43           H  
ATOM   3415  CE1 TYR A 212      -5.290  20.259  17.570  1.00 91.43           C  
ATOM   3416  HE1 TYR A 212      -5.783  19.463  17.032  1.00 91.43           H  
ATOM   3417  CE2 TYR A 212      -4.795  22.633  17.874  1.00 91.43           C  
ATOM   3418  HE2 TYR A 212      -4.901  23.656  17.546  1.00 91.43           H  
ATOM   3419  OH  TYR A 212      -6.244  21.910  16.114  1.00 91.43           O  
ATOM   3420  HH  TYR A 212      -6.624  21.111  15.742  1.00 91.43           H  
ATOM   3421  CZ  TYR A 212      -5.458  21.603  17.177  1.00 91.43           C  
ATOM   3422  N   ASN A 213      -4.658  18.301  21.896  1.00 89.85           N  
ATOM   3423  H   ASN A 213      -3.687  18.031  21.959  1.00 89.85           H  
ATOM   3424  CA  ASN A 213      -5.664  17.244  21.812  1.00 89.85           C  
ATOM   3425  HA  ASN A 213      -6.229  17.365  20.888  1.00 89.85           H  
ATOM   3426  C   ASN A 213      -6.676  17.329  22.961  1.00 89.85           C  
ATOM   3427  CB  ASN A 213      -4.952  15.880  21.775  1.00 89.85           C  
ATOM   3428  HB2 ASN A 213      -4.254  15.808  22.609  1.00 89.85           H  
ATOM   3429  HB3 ASN A 213      -5.693  15.087  21.876  1.00 89.85           H  
ATOM   3430  O   ASN A 213      -7.877  17.211  22.722  1.00 89.85           O  
ATOM   3431  CG  ASN A 213      -4.206  15.639  20.473  1.00 89.85           C  
ATOM   3432  ND2 ASN A 213      -3.272  14.717  20.460  1.00 89.85           N  
ATOM   3433 HD21 ASN A 213      -3.009  14.240  21.311  1.00 89.85           H  
ATOM   3434 HD22 ASN A 213      -2.762  14.632  19.593  1.00 89.85           H  
ATOM   3435  OD1 ASN A 213      -4.464  16.248  19.449  1.00 89.85           O  
ATOM   3436  N   ILE A 214      -6.215  17.613  24.186  1.00 94.15           N  
ATOM   3437  H   ILE A 214      -5.216  17.685  24.318  1.00 94.15           H  
ATOM   3438  CA  ILE A 214      -7.098  17.823  25.345  1.00 94.15           C  
ATOM   3439  HA  ILE A 214      -7.713  16.934  25.483  1.00 94.15           H  
ATOM   3440  C   ILE A 214      -8.053  18.987  25.076  1.00 94.15           C  
ATOM   3441  CB  ILE A 214      -6.275  18.046  26.633  1.00 94.15           C  
ATOM   3442  HB  ILE A 214      -5.529  18.817  26.445  1.00 94.15           H  
ATOM   3443  O   ILE A 214      -9.266  18.825  25.182  1.00 94.15           O  
ATOM   3444  CG1 ILE A 214      -5.559  16.733  27.006  1.00 94.15           C  
ATOM   3445 HG12 ILE A 214      -5.123  16.275  26.118  1.00 94.15           H  
ATOM   3446 HG13 ILE A 214      -6.281  16.026  27.414  1.00 94.15           H  
ATOM   3447  CG2 ILE A 214      -7.164  18.507  27.807  1.00 94.15           C  
ATOM   3448 HG21 ILE A 214      -7.611  19.479  27.600  1.00 94.15           H  
ATOM   3449 HG22 ILE A 214      -6.577  18.611  28.720  1.00 94.15           H  
ATOM   3450 HG23 ILE A 214      -7.960  17.783  27.984  1.00 94.15           H  
ATOM   3451  CD1 ILE A 214      -4.428  16.928  28.014  1.00 94.15           C  
ATOM   3452 HD11 ILE A 214      -4.814  17.284  28.969  1.00 94.15           H  
ATOM   3453 HD12 ILE A 214      -3.696  17.636  27.625  1.00 94.15           H  
ATOM   3454 HD13 ILE A 214      -3.945  15.962  28.163  1.00 94.15           H  
ATOM   3455  N   ILE A 215      -7.533  20.140  24.654  1.00 94.08           N  
ATOM   3456  H   ILE A 215      -6.529  20.211  24.565  1.00 94.08           H  
ATOM   3457  CA  ILE A 215      -8.361  21.323  24.388  1.00 94.08           C  
ATOM   3458  HA  ILE A 215      -8.977  21.518  25.266  1.00 94.08           H  
ATOM   3459  C   ILE A 215      -9.319  21.069  23.212  1.00 94.08           C  
ATOM   3460  CB  ILE A 215      -7.456  22.550  24.154  1.00 94.08           C  
ATOM   3461  HB  ILE A 215      -6.752  22.307  23.359  1.00 94.08           H  
ATOM   3462  O   ILE A 215     -10.502  21.402  23.290  1.00 94.08           O  
ATOM   3463  CG1 ILE A 215      -6.666  22.888  25.443  1.00 94.08           C  
ATOM   3464 HG12 ILE A 215      -7.334  23.342  26.175  1.00 94.08           H  
ATOM   3465 HG13 ILE A 215      -6.266  21.978  25.889  1.00 94.08           H  
ATOM   3466  CG2 ILE A 215      -8.289  23.766  23.709  1.00 94.08           C  
ATOM   3467 HG21 ILE A 215      -8.843  23.549  22.795  1.00 94.08           H  
ATOM   3468 HG22 ILE A 215      -7.630  24.604  23.484  1.00 94.08           H  
ATOM   3469 HG23 ILE A 215      -8.996  24.045  24.490  1.00 94.08           H  
ATOM   3470  CD1 ILE A 215      -5.474  23.819  25.199  1.00 94.08           C  
ATOM   3471 HD11 ILE A 215      -4.827  23.387  24.435  1.00 94.08           H  
ATOM   3472 HD12 ILE A 215      -4.902  23.923  26.121  1.00 94.08           H  
ATOM   3473 HD13 ILE A 215      -5.809  24.806  24.883  1.00 94.08           H  
ATOM   3474  N   SER A 216      -8.831  20.441  22.140  1.00 89.97           N  
ATOM   3475  H   SER A 216      -7.855  20.182  22.150  1.00 89.97           H  
ATOM   3476  CA  SER A 216      -9.601  20.161  20.920  1.00 89.97           C  
ATOM   3477  HA  SER A 216     -10.070  21.085  20.583  1.00 89.97           H  
ATOM   3478  C   SER A 216     -10.716  19.137  21.123  1.00 89.97           C  
ATOM   3479  CB  SER A 216      -8.684  19.664  19.801  1.00 89.97           C  
ATOM   3480  HB2 SER A 216      -8.180  18.748  20.108  1.00 89.97           H  
ATOM   3481  HB3 SER A 216      -9.282  19.459  18.913  1.00 89.97           H  
ATOM   3482  O   SER A 216     -11.666  19.128  20.344  1.00 89.97           O  
ATOM   3483  OG  SER A 216      -7.730  20.656  19.491  1.00 89.97           O  
ATOM   3484  HG  SER A 216      -7.000  20.551  20.106  1.00 89.97           H  
ATOM   3485  N   SER A 217     -10.645  18.312  22.173  1.00 90.04           N  
ATOM   3486  H   SER A 217      -9.798  18.298  22.723  1.00 90.04           H  
ATOM   3487  CA  SER A 217     -11.741  17.410  22.554  1.00 90.04           C  
ATOM   3488  HA  SER A 217     -12.022  16.818  21.683  1.00 90.04           H  
ATOM   3489  C   SER A 217     -12.993  18.162  23.025  1.00 90.04           C  
ATOM   3490  CB  SER A 217     -11.275  16.445  23.650  1.00 90.04           C  
ATOM   3491  HB2 SER A 217     -10.302  16.026  23.392  1.00 90.04           H  
ATOM   3492  HB3 SER A 217     -11.994  15.628  23.718  1.00 90.04           H  
ATOM   3493  O   SER A 217     -14.107  17.652  22.940  1.00 90.04           O  
ATOM   3494  OG  SER A 217     -11.210  17.083  24.913  1.00 90.04           O  
ATOM   3495  HG  SER A 217     -10.439  17.652  24.962  1.00 90.04           H  
ATOM   3496  N   SER A 218     -12.835  19.391  23.524  1.00 93.36           N  
ATOM   3497  H   SER A 218     -11.895  19.757  23.570  1.00 93.36           H  
ATOM   3498  CA  SER A 218     -13.932  20.247  23.984  1.00 93.36           C  
ATOM   3499  HA  SER A 218     -14.821  20.063  23.381  1.00 93.36           H  
ATOM   3500  C   SER A 218     -13.549  21.723  23.827  1.00 93.36           C  
ATOM   3501  CB  SER A 218     -14.285  19.907  25.435  1.00 93.36           C  
ATOM   3502  HB2 SER A 218     -13.375  19.834  26.031  1.00 93.36           H  
ATOM   3503  HB3 SER A 218     -14.923  20.686  25.853  1.00 93.36           H  
ATOM   3504  O   SER A 218     -13.286  22.402  24.820  1.00 93.36           O  
ATOM   3505  OG  SER A 218     -14.991  18.687  25.478  1.00 93.36           O  
ATOM   3506  HG  SER A 218     -14.657  18.111  24.786  1.00 93.36           H  
ATOM   3507  N   PRO A 219     -13.507  22.252  22.592  1.00 91.01           N  
ATOM   3508  CA  PRO A 219     -12.965  23.583  22.314  1.00 91.01           C  
ATOM   3509  HA  PRO A 219     -11.978  23.671  22.768  1.00 91.01           H  
ATOM   3510  C   PRO A 219     -13.837  24.718  22.871  1.00 91.01           C  
ATOM   3511  CB  PRO A 219     -12.816  23.645  20.790  1.00 91.01           C  
ATOM   3512  HB2 PRO A 219     -13.015  24.640  20.394  1.00 91.01           H  
ATOM   3513  HB3 PRO A 219     -11.808  23.330  20.519  1.00 91.01           H  
ATOM   3514  O   PRO A 219     -13.327  25.809  23.132  1.00 91.01           O  
ATOM   3515  CG  PRO A 219     -13.818  22.616  20.267  1.00 91.01           C  
ATOM   3516  HG2 PRO A 219     -14.796  23.084  20.152  1.00 91.01           H  
ATOM   3517  HG3 PRO A 219     -13.484  22.170  19.330  1.00 91.01           H  
ATOM   3518  CD  PRO A 219     -13.883  21.568  21.369  1.00 91.01           C  
ATOM   3519  HD2 PRO A 219     -13.161  20.778  21.163  1.00 91.01           H  
ATOM   3520  HD3 PRO A 219     -14.888  21.151  21.432  1.00 91.01           H  
ATOM   3521  N   SER A 220     -15.133  24.465  23.090  1.00 93.67           N  
ATOM   3522  H   SER A 220     -15.500  23.552  22.863  1.00 93.67           H  
ATOM   3523  CA  SER A 220     -16.052  25.408  23.736  1.00 93.67           C  
ATOM   3524  HA  SER A 220     -15.886  26.394  23.301  1.00 93.67           H  
ATOM   3525  C   SER A 220     -15.840  25.535  25.244  1.00 93.67           C  
ATOM   3526  CB  SER A 220     -17.508  25.012  23.476  1.00 93.67           C  
ATOM   3527  HB2 SER A 220     -17.718  25.067  22.408  1.00 93.67           H  
ATOM   3528  HB3 SER A 220     -18.168  25.705  23.997  1.00 93.67           H  
ATOM   3529  O   SER A 220     -16.216  26.553  25.823  1.00 93.67           O  
ATOM   3530  OG  SER A 220     -17.738  23.692  23.936  1.00 93.67           O  
ATOM   3531  HG  SER A 220     -18.684  23.566  24.042  1.00 93.67           H  
ATOM   3532  N   ARG A 221     -15.223  24.537  25.892  1.00 95.68           N  
ATOM   3533  H   ARG A 221     -14.858  23.765  25.352  1.00 95.68           H  
ATOM   3534  CA  ARG A 221     -14.925  24.592  27.325  1.00 95.68           C  
ATOM   3535  HA  ARG A 221     -15.851  24.840  27.844  1.00 95.68           H  
ATOM   3536  C   ARG A 221     -13.928  25.719  27.599  1.00 95.68           C  
ATOM   3537  CB  ARG A 221     -14.446  23.216  27.820  1.00 95.68           C  
ATOM   3538  HB2 ARG A 221     -13.569  22.918  27.245  1.00 95.68           H  
ATOM   3539  HB3 ARG A 221     -15.237  22.486  27.643  1.00 95.68           H  
ATOM   3540  O   ARG A 221     -12.992  25.951  26.832  1.00 95.68           O  
ATOM   3541  CG  ARG A 221     -14.068  23.195  29.308  1.00 95.68           C  
ATOM   3542  HG2 ARG A 221     -14.904  23.560  29.905  1.00 95.68           H  
ATOM   3543  HG3 ARG A 221     -13.205  23.841  29.467  1.00 95.68           H  
ATOM   3544  CD  ARG A 221     -13.701  21.781  29.769  1.00 95.68           C  
ATOM   3545  HD2 ARG A 221     -14.590  21.153  29.731  1.00 95.68           H  
ATOM   3546  HD3 ARG A 221     -12.956  21.371  29.086  1.00 95.68           H  
ATOM   3547  NE  ARG A 221     -13.152  21.792  31.138  1.00 95.68           N  
ATOM   3548  HE  ARG A 221     -13.047  22.689  31.591  1.00 95.68           H  
ATOM   3549  NH1 ARG A 221     -12.727  19.541  31.318  1.00 95.68           N  
ATOM   3550 HH11 ARG A 221     -12.358  18.763  31.845  1.00 95.68           H  
ATOM   3551 HH12 ARG A 221     -12.962  19.426  30.343  1.00 95.68           H  
ATOM   3552  NH2 ARG A 221     -12.275  20.899  33.035  1.00 95.68           N  
ATOM   3553 HH21 ARG A 221     -11.932  20.108  33.561  1.00 95.68           H  
ATOM   3554 HH22 ARG A 221     -12.165  21.824  33.425  1.00 95.68           H  
ATOM   3555  CZ  ARG A 221     -12.722  20.745  31.820  1.00 95.68           C  
ATOM   3556  N   GLN A 222     -14.131  26.405  28.720  1.00 94.96           N  
ATOM   3557  H   GLN A 222     -14.944  26.179  29.274  1.00 94.96           H  
ATOM   3558  CA  GLN A 222     -13.230  27.437  29.231  1.00 94.96           C  
ATOM   3559  HA  GLN A 222     -12.829  28.008  28.393  1.00 94.96           H  
ATOM   3560  C   GLN A 222     -12.036  26.794  29.943  1.00 94.96           C  
ATOM   3561  CB  GLN A 222     -14.016  28.403  30.135  1.00 94.96           C  
ATOM   3562  HB2 GLN A 222     -14.605  27.825  30.847  1.00 94.96           H  
ATOM   3563  HB3 GLN A 222     -13.322  29.025  30.699  1.00 94.96           H  
ATOM   3564  O   GLN A 222     -11.962  26.796  31.168  1.00 94.96           O  
ATOM   3565  CG  GLN A 222     -14.951  29.324  29.336  1.00 94.96           C  
ATOM   3566  HG2 GLN A 222     -15.486  28.762  28.571  1.00 94.96           H  
ATOM   3567  HG3 GLN A 222     -15.693  29.736  30.019  1.00 94.96           H  
ATOM   3568  CD  GLN A 222     -14.196  30.476  28.680  1.00 94.96           C  
ATOM   3569  NE2 GLN A 222     -14.244  31.658  29.256  1.00 94.96           N  
ATOM   3570 HE21 GLN A 222     -13.851  32.426  28.731  1.00 94.96           H  
ATOM   3571 HE22 GLN A 222     -14.900  31.822  30.006  1.00 94.96           H  
ATOM   3572  OE1 GLN A 222     -13.530  30.328  27.660  1.00 94.96           O  
ATOM   3573  N   TRP A 223     -11.130  26.196  29.169  1.00 96.58           N  
ATOM   3574  H   TRP A 223     -11.254  26.231  28.167  1.00 96.58           H  
ATOM   3575  CA  TRP A 223      -9.946  25.537  29.713  1.00 96.58           C  
ATOM   3576  HA  TRP A 223     -10.260  24.818  30.471  1.00 96.58           H  
ATOM   3577  C   TRP A 223      -9.009  26.539  30.389  1.00 96.58           C  
ATOM   3578  CB  TRP A 223      -9.200  24.780  28.609  1.00 96.58           C  
ATOM   3579  HB2 TRP A 223      -8.259  24.421  29.026  1.00 96.58           H  
ATOM   3580  HB3 TRP A 223      -8.943  25.468  27.804  1.00 96.58           H  
ATOM   3581  O   TRP A 223      -8.676  27.582  29.820  1.00 96.58           O  
ATOM   3582  CG  TRP A 223      -9.912  23.589  28.050  1.00 96.58           C  
ATOM   3583  CD1 TRP A 223     -10.637  23.530  26.909  1.00 96.58           C  
ATOM   3584  HD1 TRP A 223     -10.835  24.352  26.238  1.00 96.58           H  
ATOM   3585  CD2 TRP A 223      -9.969  22.250  28.622  1.00 96.58           C  
ATOM   3586  CE2 TRP A 223     -10.706  21.407  27.739  1.00 96.58           C  
ATOM   3587  CE3 TRP A 223      -9.458  21.668  29.801  1.00 96.58           C  
ATOM   3588  HE3 TRP A 223      -8.881  22.276  30.481  1.00 96.58           H  
ATOM   3589  NE1 TRP A 223     -11.091  22.243  26.714  1.00 96.58           N  
ATOM   3590  HE1 TRP A 223     -11.655  21.984  25.917  1.00 96.58           H  
ATOM   3591  CH2 TRP A 223     -10.372  19.491  29.179  1.00 96.58           C  
ATOM   3592  HH2 TRP A 223     -10.472  18.433  29.373  1.00 96.58           H  
ATOM   3593  CZ2 TRP A 223     -10.910  20.046  28.004  1.00 96.58           C  
ATOM   3594  HZ2 TRP A 223     -11.426  19.420  27.291  1.00 96.58           H  
ATOM   3595  CZ3 TRP A 223      -9.656  20.302  30.078  1.00 96.58           C  
ATOM   3596  HZ3 TRP A 223      -9.219  19.865  30.963  1.00 96.58           H  
ATOM   3597  N   LYS A 224      -8.517  26.184  31.575  1.00 97.62           N  
ATOM   3598  H   LYS A 224      -8.939  25.399  32.050  1.00 97.62           H  
ATOM   3599  CA  LYS A 224      -7.394  26.856  32.233  1.00 97.62           C  
ATOM   3600  HA  LYS A 224      -7.148  27.756  31.669  1.00 97.62           H  
ATOM   3601  C   LYS A 224      -6.142  25.985  32.214  1.00 97.62           C  
ATOM   3602  CB  LYS A 224      -7.796  27.280  33.653  1.00 97.62           C  
ATOM   3603  HB2 LYS A 224      -8.038  26.402  34.253  1.00 97.62           H  
ATOM   3604  HB3 LYS A 224      -6.950  27.789  34.115  1.00 97.62           H  
ATOM   3605  O   LYS A 224      -6.207  24.768  32.057  1.00 97.62           O  
ATOM   3606  CG  LYS A 224      -9.010  28.223  33.618  1.00 97.62           C  
ATOM   3607  HG2 LYS A 224      -8.981  28.821  32.707  1.00 97.62           H  
ATOM   3608  HG3 LYS A 224      -9.925  27.631  33.615  1.00 97.62           H  
ATOM   3609  CD  LYS A 224      -9.012  29.183  34.809  1.00 97.62           C  
ATOM   3610  HD2 LYS A 224      -8.110  29.793  34.778  1.00 97.62           H  
ATOM   3611  HD3 LYS A 224      -9.028  28.606  35.734  1.00 97.62           H  
ATOM   3612  CE  LYS A 224     -10.252  30.079  34.731  1.00 97.62           C  
ATOM   3613  HE2 LYS A 224     -10.294  30.529  33.739  1.00 97.62           H  
ATOM   3614  HE3 LYS A 224     -11.133  29.448  34.844  1.00 97.62           H  
ATOM   3615  NZ  LYS A 224     -10.233  31.134  35.774  1.00 97.62           N  
ATOM   3616  HZ1 LYS A 224      -9.432  31.740  35.663  1.00 97.62           H  
ATOM   3617  HZ2 LYS A 224     -11.075  31.690  35.729  1.00 97.62           H  
ATOM   3618  HZ3 LYS A 224     -10.192  30.709  36.690  1.00 97.62           H  
ATOM   3619  N   LEU A 225      -4.988  26.626  32.416  1.00 97.83           N  
ATOM   3620  H   LEU A 225      -5.010  27.633  32.492  1.00 97.83           H  
ATOM   3621  CA  LEU A 225      -3.701  25.935  32.529  1.00 97.83           C  
ATOM   3622  HA  LEU A 225      -3.499  25.430  31.584  1.00 97.83           H  
ATOM   3623  C   LEU A 225      -3.733  24.862  33.630  1.00 97.83           C  
ATOM   3624  CB  LEU A 225      -2.597  26.976  32.805  1.00 97.83           C  
ATOM   3625  HB2 LEU A 225      -2.848  27.498  33.728  1.00 97.83           H  
ATOM   3626  HB3 LEU A 225      -2.587  27.705  31.996  1.00 97.83           H  
ATOM   3627  O   LEU A 225      -3.166  23.795  33.431  1.00 97.83           O  
ATOM   3628  CG  LEU A 225      -1.181  26.377  32.957  1.00 97.83           C  
ATOM   3629  HG  LEU A 225      -1.187  25.566  33.685  1.00 97.83           H  
ATOM   3630  CD1 LEU A 225      -0.628  25.862  31.631  1.00 97.83           C  
ATOM   3631 HD11 LEU A 225       0.349  25.408  31.797  1.00 97.83           H  
ATOM   3632 HD12 LEU A 225      -0.526  26.690  30.931  1.00 97.83           H  
ATOM   3633 HD13 LEU A 225      -1.294  25.106  31.215  1.00 97.83           H  
ATOM   3634  CD2 LEU A 225      -0.215  27.447  33.469  1.00 97.83           C  
ATOM   3635 HD21 LEU A 225      -0.156  28.271  32.758  1.00 97.83           H  
ATOM   3636 HD22 LEU A 225       0.772  27.005  33.603  1.00 97.83           H  
ATOM   3637 HD23 LEU A 225      -0.563  27.820  34.433  1.00 97.83           H  
ATOM   3638  N   THR A 226      -4.396  25.143  34.759  1.00 97.52           N  
ATOM   3639  H   THR A 226      -4.904  26.014  34.824  1.00 97.52           H  
ATOM   3640  CA  THR A 226      -4.604  24.201  35.873  1.00 97.52           C  
ATOM   3641  HA  THR A 226      -3.646  23.864  36.269  1.00 97.52           H  
ATOM   3642  C   THR A 226      -5.337  22.948  35.418  1.00 97.52           C  
ATOM   3643  CB  THR A 226      -5.396  24.864  37.014  1.00 97.52           C  
ATOM   3644  HB  THR A 226      -5.738  24.106  37.720  1.00 97.52           H  
ATOM   3645  O   THR A 226      -4.829  21.854  35.614  1.00 97.52           O  
ATOM   3646  CG2 THR A 226      -4.545  25.889  37.766  1.00 97.52           C  
ATOM   3647 HG21 THR A 226      -5.169  26.399  38.500  1.00 97.52           H  
ATOM   3648 HG22 THR A 226      -4.121  26.621  37.079  1.00 97.52           H  
ATOM   3649 HG23 THR A 226      -3.755  25.365  38.304  1.00 97.52           H  
ATOM   3650  OG1 THR A 226      -6.511  25.570  36.499  1.00 97.52           O  
ATOM   3651  HG1 THR A 226      -7.271  24.986  36.561  1.00 97.52           H  
ATOM   3652  N   ASP A 227      -6.457  23.109  34.709  1.00 97.67           N  
ATOM   3653  H   ASP A 227      -6.842  24.039  34.622  1.00 97.67           H  
ATOM   3654  CA  ASP A 227      -7.301  21.992  34.275  1.00 97.67           C  
ATOM   3655  HA  ASP A 227      -7.662  21.457  35.154  1.00 97.67           H  
ATOM   3656  C   ASP A 227      -6.534  21.011  33.382  1.00 97.67           C  
ATOM   3657  CB  ASP A 227      -8.500  22.513  33.463  1.00 97.67           C  
ATOM   3658  HB2 ASP A 227      -8.132  22.856  32.496  1.00 97.67           H  
ATOM   3659  HB3 ASP A 227      -9.183  21.683  33.282  1.00 97.67           H  
ATOM   3660  O   ASP A 227      -6.687  19.795  33.497  1.00 97.67           O  
ATOM   3661  CG  ASP A 227      -9.285  23.666  34.082  1.00 97.67           C  
ATOM   3662  OD1 ASP A 227      -9.239  23.859  35.314  1.00 97.67           O  
ATOM   3663  OD2 ASP A 227      -9.910  24.390  33.274  1.00 97.67           O  
ATOM   3664  N   VAL A 228      -5.712  21.548  32.473  1.00 97.84           N  
ATOM   3665  H   VAL A 228      -5.651  22.556  32.435  1.00 97.84           H  
ATOM   3666  CA  VAL A 228      -4.887  20.736  31.574  1.00 97.84           C  
ATOM   3667  HA  VAL A 228      -5.493  19.911  31.201  1.00 97.84           H  
ATOM   3668  C   VAL A 228      -3.711  20.111  32.312  1.00 97.84           C  
ATOM   3669  CB  VAL A 228      -4.412  21.550  30.361  1.00 97.84           C  
ATOM   3670  HB  VAL A 228      -3.880  22.440  30.698  1.00 97.84           H  
ATOM   3671  O   VAL A 228      -3.405  18.950  32.055  1.00 97.84           O  
ATOM   3672  CG1 VAL A 228      -3.475  20.736  29.462  1.00 97.84           C  
ATOM   3673 HG11 VAL A 228      -3.983  19.843  29.098  1.00 97.84           H  
ATOM   3674 HG12 VAL A 228      -3.166  21.357  28.622  1.00 97.84           H  
ATOM   3675 HG13 VAL A 228      -2.574  20.445  30.002  1.00 97.84           H  
ATOM   3676  CG2 VAL A 228      -5.617  21.976  29.511  1.00 97.84           C  
ATOM   3677 HG21 VAL A 228      -5.287  22.332  28.535  1.00 97.84           H  
ATOM   3678 HG22 VAL A 228      -6.279  21.125  29.352  1.00 97.84           H  
ATOM   3679 HG23 VAL A 228      -6.171  22.763  30.022  1.00 97.84           H  
ATOM   3680  N   ALA A 229      -3.059  20.853  33.212  1.00 98.12           N  
ATOM   3681  H   ALA A 229      -3.401  21.780  33.420  1.00 98.12           H  
ATOM   3682  CA  ALA A 229      -1.946  20.350  34.013  1.00 98.12           C  
ATOM   3683  HA  ALA A 229      -1.161  20.000  33.343  1.00 98.12           H  
ATOM   3684  C   ALA A 229      -2.378  19.147  34.868  1.00 98.12           C  
ATOM   3685  CB  ALA A 229      -1.390  21.511  34.849  1.00 98.12           C  
ATOM   3686  HB1 ALA A 229      -1.187  22.371  34.211  1.00 98.12           H  
ATOM   3687  HB2 ALA A 229      -2.103  21.789  35.624  1.00 98.12           H  
ATOM   3688  HB3 ALA A 229      -0.450  21.214  35.315  1.00 98.12           H  
ATOM   3689  O   ALA A 229      -1.712  18.111  34.830  1.00 98.12           O  
ATOM   3690  N   ASP A 230      -3.544  19.240  35.511  1.00 97.42           N  
ATOM   3691  H   ASP A 230      -4.007  20.137  35.553  1.00 97.42           H  
ATOM   3692  CA  ASP A 230      -4.142  18.145  36.275  1.00 97.42           C  
ATOM   3693  HA  ASP A 230      -3.429  17.803  37.026  1.00 97.42           H  
ATOM   3694  C   ASP A 230      -4.474  16.947  35.371  1.00 97.42           C  
ATOM   3695  CB  ASP A 230      -5.404  18.644  37.002  1.00 97.42           C  
ATOM   3696  HB2 ASP A 230      -6.085  19.083  36.273  1.00 97.42           H  
ATOM   3697  HB3 ASP A 230      -5.906  17.786  37.450  1.00 97.42           H  
ATOM   3698  O   ASP A 230      -4.144  15.811  35.705  1.00 97.42           O  
ATOM   3699  CG  ASP A 230      -5.129  19.663  38.118  1.00 97.42           C  
ATOM   3700  OD1 ASP A 230      -3.971  19.743  38.590  1.00 97.42           O  
ATOM   3701  OD2 ASP A 230      -6.093  20.368  38.492  1.00 97.42           O  
ATOM   3702  N   HIS A 231      -5.036  17.189  34.177  1.00 96.22           N  
ATOM   3703  H   HIS A 231      -5.282  18.144  33.956  1.00 96.22           H  
ATOM   3704  CA  HIS A 231      -5.353  16.133  33.201  1.00 96.22           C  
ATOM   3705  HA  HIS A 231      -6.034  15.424  33.673  1.00 96.22           H  
ATOM   3706  C   HIS A 231      -4.140  15.313  32.738  1.00 96.22           C  
ATOM   3707  CB  HIS A 231      -6.037  16.741  31.962  1.00 96.22           C  
ATOM   3708  HB2 HIS A 231      -5.562  16.362  31.057  1.00 96.22           H  
ATOM   3709  HB3 HIS A 231      -5.919  17.824  31.954  1.00 96.22           H  
ATOM   3710  O   HIS A 231      -4.299  14.165  32.329  1.00 96.22           O  
ATOM   3711  CG  HIS A 231      -7.499  16.410  31.886  1.00 96.22           C  
ATOM   3712  CD2 HIS A 231      -8.113  15.597  30.971  1.00 96.22           C  
ATOM   3713  HD2 HIS A 231      -7.631  15.084  30.152  1.00 96.22           H  
ATOM   3714  ND1 HIS A 231      -8.456  16.824  32.777  1.00 96.22           N  
ATOM   3715  HD1 HIS A 231      -8.275  17.385  33.597  1.00 96.22           H  
ATOM   3716  CE1 HIS A 231      -9.620  16.257  32.422  1.00 96.22           C  
ATOM   3717  HE1 HIS A 231     -10.546  16.348  32.970  1.00 96.22           H  
ATOM   3718  NE2 HIS A 231      -9.470  15.528  31.306  1.00 96.22           N  
ATOM   3719  N   ILE A 232      -2.941  15.899  32.748  1.00 96.25           N  
ATOM   3720  H   ILE A 232      -2.890  16.850  33.083  1.00 96.25           H  
ATOM   3721  CA  ILE A 232      -1.695  15.228  32.339  1.00 96.25           C  
ATOM   3722  HA  ILE A 232      -1.951  14.237  31.966  1.00 96.25           H  
ATOM   3723  C   ILE A 232      -0.752  14.961  33.516  1.00 96.25           C  
ATOM   3724  CB  ILE A 232      -1.001  15.969  31.178  1.00 96.25           C  
ATOM   3725  HB  ILE A 232      -0.153  15.367  30.852  1.00 96.25           H  
ATOM   3726  O   ILE A 232       0.413  14.634  33.283  1.00 96.25           O  
ATOM   3727  CG1 ILE A 232      -0.458  17.333  31.644  1.00 96.25           C  
ATOM   3728 HG12 ILE A 232      -1.241  17.895  32.154  1.00 96.25           H  
ATOM   3729 HG13 ILE A 232       0.339  17.166  32.369  1.00 96.25           H  
ATOM   3730  CG2 ILE A 232      -1.952  16.080  29.979  1.00 96.25           C  
ATOM   3731 HG21 ILE A 232      -2.409  15.110  29.784  1.00 96.25           H  
ATOM   3732 HG22 ILE A 232      -2.734  16.803  30.212  1.00 96.25           H  
ATOM   3733 HG23 ILE A 232      -1.412  16.408  29.090  1.00 96.25           H  
ATOM   3734  CD1 ILE A 232       0.108  18.207  30.530  1.00 96.25           C  
ATOM   3735 HD11 ILE A 232       0.542  19.088  31.002  1.00 96.25           H  
ATOM   3736 HD12 ILE A 232       0.876  17.661  29.982  1.00 96.25           H  
ATOM   3737 HD13 ILE A 232      -0.682  18.528  29.852  1.00 96.25           H  
ATOM   3738  N   PHE A 233      -1.247  15.093  34.752  1.00 96.72           N  
ATOM   3739  H   PHE A 233      -2.220  15.346  34.847  1.00 96.72           H  
ATOM   3740  CA  PHE A 233      -0.519  14.830  35.996  1.00 96.72           C  
ATOM   3741  HA  PHE A 233      -1.158  15.183  36.805  1.00 96.72           H  
ATOM   3742  C   PHE A 233       0.795  15.625  36.125  1.00 96.72           C  
ATOM   3743  CB  PHE A 233      -0.346  13.315  36.191  1.00 96.72           C  
ATOM   3744  HB2 PHE A 233       0.382  12.943  35.471  1.00 96.72           H  
ATOM   3745  HB3 PHE A 233       0.064  13.136  37.185  1.00 96.72           H  
ATOM   3746  O   PHE A 233       1.829  15.095  36.533  1.00 96.72           O  
ATOM   3747  CG  PHE A 233      -1.628  12.517  36.049  1.00 96.72           C  
ATOM   3748  CD1 PHE A 233      -2.507  12.395  37.141  1.00 96.72           C  
ATOM   3749  HD1 PHE A 233      -2.272  12.870  38.082  1.00 96.72           H  
ATOM   3750  CD2 PHE A 233      -1.953  11.911  34.820  1.00 96.72           C  
ATOM   3751  HD2 PHE A 233      -1.286  12.011  33.976  1.00 96.72           H  
ATOM   3752  CE1 PHE A 233      -3.699  11.661  37.008  1.00 96.72           C  
ATOM   3753  HE1 PHE A 233      -4.374  11.574  37.846  1.00 96.72           H  
ATOM   3754  CE2 PHE A 233      -3.149  11.184  34.685  1.00 96.72           C  
ATOM   3755  HE2 PHE A 233      -3.405  10.733  33.738  1.00 96.72           H  
ATOM   3756  CZ  PHE A 233      -4.019  11.056  35.781  1.00 96.72           C  
ATOM   3757  HZ  PHE A 233      -4.941  10.503  35.677  1.00 96.72           H  
ATOM   3758  N   MET A 234       0.775  16.910  35.764  1.00 97.24           N  
ATOM   3759  H   MET A 234      -0.113  17.303  35.486  1.00 97.24           H  
ATOM   3760  CA  MET A 234       1.907  17.829  35.930  1.00 97.24           C  
ATOM   3761  HA  MET A 234       2.709  17.325  36.469  1.00 97.24           H  
ATOM   3762  C   MET A 234       1.507  19.045  36.763  1.00 97.24           C  
ATOM   3763  CB  MET A 234       2.456  18.281  34.567  1.00 97.24           C  
ATOM   3764  HB2 MET A 234       1.652  18.710  33.969  1.00 97.24           H  
ATOM   3765  HB3 MET A 234       3.206  19.055  34.733  1.00 97.24           H  
ATOM   3766  O   MET A 234       0.358  19.468  36.750  1.00 97.24           O  
ATOM   3767  CG  MET A 234       3.120  17.141  33.791  1.00 97.24           C  
ATOM   3768  HG2 MET A 234       2.346  16.444  33.469  1.00 97.24           H  
ATOM   3769  HG3 MET A 234       3.796  16.605  34.457  1.00 97.24           H  
ATOM   3770  SD  MET A 234       4.062  17.693  32.337  1.00 97.24           S  
ATOM   3771  CE  MET A 234       4.405  16.074  31.605  1.00 97.24           C  
ATOM   3772  HE1 MET A 234       4.970  15.463  32.309  1.00 97.24           H  
ATOM   3773  HE2 MET A 234       3.461  15.575  31.384  1.00 97.24           H  
ATOM   3774  HE3 MET A 234       4.968  16.200  30.680  1.00 97.24           H  
ATOM   3775  N   SER A 235       2.471  19.685  37.431  1.00 97.66           N  
ATOM   3776  H   SER A 235       3.410  19.312  37.435  1.00 97.66           H  
ATOM   3777  CA  SER A 235       2.227  21.012  38.003  1.00 97.66           C  
ATOM   3778  HA  SER A 235       1.291  20.966  38.559  1.00 97.66           H  
ATOM   3779  C   SER A 235       2.066  22.060  36.895  1.00 97.66           C  
ATOM   3780  CB  SER A 235       3.327  21.419  38.992  1.00 97.66           C  
ATOM   3781  HB2 SER A 235       3.521  20.597  39.681  1.00 97.66           H  
ATOM   3782  HB3 SER A 235       2.972  22.272  39.569  1.00 97.66           H  
ATOM   3783  O   SER A 235       2.690  21.967  35.831  1.00 97.66           O  
ATOM   3784  OG  SER A 235       4.528  21.788  38.331  1.00 97.66           O  
ATOM   3785  HG  SER A 235       4.864  22.575  38.765  1.00 97.66           H  
ATOM   3786  N   THR A 236       1.302  23.121  37.160  1.00 97.71           N  
ATOM   3787  H   THR A 236       0.779  23.143  38.024  1.00 97.71           H  
ATOM   3788  CA  THR A 236       1.160  24.259  36.232  1.00 97.71           C  
ATOM   3789  HA  THR A 236       0.708  23.905  35.306  1.00 97.71           H  
ATOM   3790  C   THR A 236       2.502  24.896  35.874  1.00 97.71           C  
ATOM   3791  CB  THR A 236       0.267  25.351  36.830  1.00 97.71           C  
ATOM   3792  HB  THR A 236       0.307  26.234  36.192  1.00 97.71           H  
ATOM   3793  O   THR A 236       2.726  25.252  34.717  1.00 97.71           O  
ATOM   3794  CG2 THR A 236      -1.181  24.905  36.935  1.00 97.71           C  
ATOM   3795 HG21 THR A 236      -1.792  25.761  37.222  1.00 97.71           H  
ATOM   3796 HG22 THR A 236      -1.293  24.106  37.669  1.00 97.71           H  
ATOM   3797 HG23 THR A 236      -1.518  24.542  35.964  1.00 97.71           H  
ATOM   3798  OG1 THR A 236       0.708  25.694  38.125  1.00 97.71           O  
ATOM   3799  HG1 THR A 236      -0.056  25.981  38.630  1.00 97.71           H  
ATOM   3800  N   SER A 237       3.416  25.002  36.843  1.00 97.77           N  
ATOM   3801  H   SER A 237       3.147  24.712  37.773  1.00 97.77           H  
ATOM   3802  CA  SER A 237       4.779  25.506  36.652  1.00 97.77           C  
ATOM   3803  HA  SER A 237       4.725  26.496  36.199  1.00 97.77           H  
ATOM   3804  C   SER A 237       5.598  24.625  35.705  1.00 97.77           C  
ATOM   3805  CB  SER A 237       5.479  25.646  38.012  1.00 97.77           C  
ATOM   3806  HB2 SER A 237       6.539  25.847  37.857  1.00 97.77           H  
ATOM   3807  HB3 SER A 237       5.043  26.494  38.541  1.00 97.77           H  
ATOM   3808  O   SER A 237       6.247  25.141  34.794  1.00 97.77           O  
ATOM   3809  OG  SER A 237       5.323  24.485  38.819  1.00 97.77           O  
ATOM   3810  HG  SER A 237       5.739  24.664  39.665  1.00 97.77           H  
ATOM   3811  N   THR A 238       5.522  23.301  35.863  1.00 97.59           N  
ATOM   3812  H   THR A 238       4.941  22.935  36.603  1.00 97.59           H  
ATOM   3813  CA  THR A 238       6.218  22.343  34.993  1.00 97.59           C  
ATOM   3814  HA  THR A 238       7.270  22.624  34.933  1.00 97.59           H  
ATOM   3815  C   THR A 238       5.655  22.377  33.580  1.00 97.59           C  
ATOM   3816  CB  THR A 238       6.139  20.918  35.555  1.00 97.59           C  
ATOM   3817  HB  THR A 238       5.098  20.609  35.649  1.00 97.59           H  
ATOM   3818  O   THR A 238       6.427  22.464  32.627  1.00 97.59           O  
ATOM   3819  CG2 THR A 238       6.889  19.901  34.693  1.00 97.59           C  
ATOM   3820 HG21 THR A 238       7.910  20.240  34.519  1.00 97.59           H  
ATOM   3821 HG22 THR A 238       6.909  18.940  35.208  1.00 97.59           H  
ATOM   3822 HG23 THR A 238       6.377  19.770  33.739  1.00 97.59           H  
ATOM   3823  OG1 THR A 238       6.745  20.897  36.824  1.00 97.59           O  
ATOM   3824  HG1 THR A 238       6.050  21.055  37.467  1.00 97.59           H  
ATOM   3825  N   LEU A 239       4.325  22.377  33.437  1.00 97.95           N  
ATOM   3826  H   LEU A 239       3.747  22.287  34.260  1.00 97.95           H  
ATOM   3827  CA  LEU A 239       3.667  22.464  32.136  1.00 97.95           C  
ATOM   3828  HA  LEU A 239       4.001  21.621  31.530  1.00 97.95           H  
ATOM   3829  C   LEU A 239       4.065  23.746  31.397  1.00 97.95           C  
ATOM   3830  CB  LEU A 239       2.142  22.366  32.336  1.00 97.95           C  
ATOM   3831  HB2 LEU A 239       1.816  23.155  33.015  1.00 97.95           H  
ATOM   3832  HB3 LEU A 239       1.913  21.409  32.804  1.00 97.95           H  
ATOM   3833  O   LEU A 239       4.465  23.695  30.237  1.00 97.95           O  
ATOM   3834  CG  LEU A 239       1.338  22.486  31.027  1.00 97.95           C  
ATOM   3835  HG  LEU A 239       1.466  23.485  30.612  1.00 97.95           H  
ATOM   3836  CD1 LEU A 239       1.806  21.463  29.994  1.00 97.95           C  
ATOM   3837 HD11 LEU A 239       2.739  21.801  29.542  1.00 97.95           H  
ATOM   3838 HD12 LEU A 239       1.061  21.344  29.207  1.00 97.95           H  
ATOM   3839 HD13 LEU A 239       1.998  20.501  30.469  1.00 97.95           H  
ATOM   3840  CD2 LEU A 239      -0.151  22.279  31.290  1.00 97.95           C  
ATOM   3841 HD21 LEU A 239      -0.332  21.257  31.625  1.00 97.95           H  
ATOM   3842 HD22 LEU A 239      -0.718  22.455  30.375  1.00 97.95           H  
ATOM   3843 HD23 LEU A 239      -0.499  22.968  32.059  1.00 97.95           H  
ATOM   3844  N   LYS A 240       4.012  24.898  32.076  1.00 97.51           N  
ATOM   3845  H   LYS A 240       3.680  24.871  33.030  1.00 97.51           H  
ATOM   3846  CA  LYS A 240       4.364  26.192  31.480  1.00 97.51           C  
ATOM   3847  HA  LYS A 240       3.744  26.336  30.595  1.00 97.51           H  
ATOM   3848  C   LYS A 240       5.817  26.221  30.996  1.00 97.51           C  
ATOM   3849  CB  LYS A 240       4.066  27.303  32.496  1.00 97.51           C  
ATOM   3850  HB2 LYS A 240       3.111  27.088  32.976  1.00 97.51           H  
ATOM   3851  HB3 LYS A 240       4.840  27.317  33.263  1.00 97.51           H  
ATOM   3852  O   LYS A 240       6.068  26.710  29.900  1.00 97.51           O  
ATOM   3853  CG  LYS A 240       3.944  28.685  31.842  1.00 97.51           C  
ATOM   3854  HG2 LYS A 240       3.136  28.663  31.111  1.00 97.51           H  
ATOM   3855  HG3 LYS A 240       4.875  28.938  31.336  1.00 97.51           H  
ATOM   3856  CD  LYS A 240       3.640  29.745  32.909  1.00 97.51           C  
ATOM   3857  HD2 LYS A 240       2.764  29.442  33.481  1.00 97.51           H  
ATOM   3858  HD3 LYS A 240       4.495  29.818  33.581  1.00 97.51           H  
ATOM   3859  CE  LYS A 240       3.376  31.105  32.254  1.00 97.51           C  
ATOM   3860  HE2 LYS A 240       2.487  31.025  31.627  1.00 97.51           H  
ATOM   3861  HE3 LYS A 240       4.218  31.343  31.605  1.00 97.51           H  
ATOM   3862  NZ  LYS A 240       3.200  32.177  33.268  1.00 97.51           N  
ATOM   3863  HZ1 LYS A 240       3.036  33.067  32.820  1.00 97.51           H  
ATOM   3864  HZ2 LYS A 240       2.424  31.974  33.882  1.00 97.51           H  
ATOM   3865  HZ3 LYS A 240       4.035  32.267  33.829  1.00 97.51           H  
ATOM   3866  N   ARG A 241       6.749  25.672  31.785  1.00 97.30           N  
ATOM   3867  H   ARG A 241       6.452  25.295  32.674  1.00 97.30           H  
ATOM   3868  CA  ARG A 241       8.171  25.579  31.424  1.00 97.30           C  
ATOM   3869  HA  ARG A 241       8.529  26.564  31.124  1.00 97.30           H  
ATOM   3870  C   ARG A 241       8.398  24.678  30.212  1.00 97.30           C  
ATOM   3871  CB  ARG A 241       8.980  25.114  32.643  1.00 97.30           C  
ATOM   3872  HB2 ARG A 241       8.600  24.151  32.982  1.00 97.30           H  
ATOM   3873  HB3 ARG A 241       8.851  25.841  33.445  1.00 97.30           H  
ATOM   3874  O   ARG A 241       9.014  25.120  29.253  1.00 97.30           O  
ATOM   3875  CG  ARG A 241      10.478  24.985  32.318  1.00 97.30           C  
ATOM   3876  HG2 ARG A 241      10.834  25.917  31.877  1.00 97.30           H  
ATOM   3877  HG3 ARG A 241      10.633  24.182  31.598  1.00 97.30           H  
ATOM   3878  CD  ARG A 241      11.306  24.691  33.570  1.00 97.30           C  
ATOM   3879  HD2 ARG A 241      12.359  24.700  33.290  1.00 97.30           H  
ATOM   3880  HD3 ARG A 241      11.157  25.498  34.287  1.00 97.30           H  
ATOM   3881  NE  ARG A 241      10.939  23.405  34.203  1.00 97.30           N  
ATOM   3882  HE  ARG A 241      10.089  23.391  34.748  1.00 97.30           H  
ATOM   3883  NH1 ARG A 241      12.765  22.202  33.501  1.00 97.30           N  
ATOM   3884 HH11 ARG A 241      12.866  22.809  32.701  1.00 97.30           H  
ATOM   3885 HH12 ARG A 241      13.322  21.359  33.490  1.00 97.30           H  
ATOM   3886  NH2 ARG A 241      11.344  21.300  34.970  1.00 97.30           N  
ATOM   3887 HH21 ARG A 241      10.551  21.366  35.592  1.00 97.30           H  
ATOM   3888 HH22 ARG A 241      11.967  20.506  35.020  1.00 97.30           H  
ATOM   3889  CZ  ARG A 241      11.684  22.312  34.218  1.00 97.30           C  
ATOM   3890  N   LYS A 242       7.855  23.459  30.221  1.00 96.76           N  
ATOM   3891  H   LYS A 242       7.339  23.164  31.038  1.00 96.76           H  
ATOM   3892  CA  LYS A 242       8.043  22.510  29.114  1.00 96.76           C  
ATOM   3893  HA  LYS A 242       9.107  22.404  28.902  1.00 96.76           H  
ATOM   3894  C   LYS A 242       7.412  22.985  27.804  1.00 96.76           C  
ATOM   3895  CB  LYS A 242       7.488  21.140  29.494  1.00 96.76           C  
ATOM   3896  HB2 LYS A 242       6.469  21.245  29.866  1.00 96.76           H  
ATOM   3897  HB3 LYS A 242       7.480  20.540  28.584  1.00 96.76           H  
ATOM   3898  O   LYS A 242       7.985  22.793  26.743  1.00 96.76           O  
ATOM   3899  CG  LYS A 242       8.348  20.409  30.530  1.00 96.76           C  
ATOM   3900  HG2 LYS A 242       8.292  20.912  31.496  1.00 96.76           H  
ATOM   3901  HG3 LYS A 242       9.384  20.408  30.190  1.00 96.76           H  
ATOM   3902  CD  LYS A 242       7.861  18.962  30.661  1.00 96.76           C  
ATOM   3903  HD2 LYS A 242       6.867  18.946  31.109  1.00 96.76           H  
ATOM   3904  HD3 LYS A 242       7.813  18.520  29.666  1.00 96.76           H  
ATOM   3905  CE  LYS A 242       8.846  18.159  31.512  1.00 96.76           C  
ATOM   3906  HE2 LYS A 242       8.796  18.515  32.541  1.00 96.76           H  
ATOM   3907  HE3 LYS A 242       9.850  18.355  31.136  1.00 96.76           H  
ATOM   3908  NZ  LYS A 242       8.561  16.705  31.438  1.00 96.76           N  
ATOM   3909  HZ1 LYS A 242       9.230  16.184  31.987  1.00 96.76           H  
ATOM   3910  HZ2 LYS A 242       8.641  16.393  30.481  1.00 96.76           H  
ATOM   3911  HZ3 LYS A 242       7.630  16.505  31.773  1.00 96.76           H  
ATOM   3912  N   LEU A 243       6.256  23.650  27.861  1.00 95.46           N  
ATOM   3913  H   LEU A 243       5.788  23.749  28.750  1.00 95.46           H  
ATOM   3914  CA  LEU A 243       5.680  24.272  26.664  1.00 95.46           C  
ATOM   3915  HA  LEU A 243       5.630  23.529  25.867  1.00 95.46           H  
ATOM   3916  C   LEU A 243       6.577  25.392  26.121  1.00 95.46           C  
ATOM   3917  CB  LEU A 243       4.269  24.795  26.969  1.00 95.46           C  
ATOM   3918  HB2 LEU A 243       4.312  25.412  27.867  1.00 95.46           H  
ATOM   3919  HB3 LEU A 243       3.951  25.435  26.146  1.00 95.46           H  
ATOM   3920  O   LEU A 243       6.733  25.501  24.909  1.00 95.46           O  
ATOM   3921  CG  LEU A 243       3.217  23.691  27.158  1.00 95.46           C  
ATOM   3922  HG  LEU A 243       3.514  23.055  27.993  1.00 95.46           H  
ATOM   3923  CD1 LEU A 243       1.871  24.345  27.490  1.00 95.46           C  
ATOM   3924 HD11 LEU A 243       1.128  23.570  27.677  1.00 95.46           H  
ATOM   3925 HD12 LEU A 243       1.547  24.964  26.653  1.00 95.46           H  
ATOM   3926 HD13 LEU A 243       1.977  24.953  28.388  1.00 95.46           H  
ATOM   3927  CD2 LEU A 243       3.049  22.794  25.931  1.00 95.46           C  
ATOM   3928 HD21 LEU A 243       2.930  23.401  25.034  1.00 95.46           H  
ATOM   3929 HD22 LEU A 243       3.930  22.166  25.802  1.00 95.46           H  
ATOM   3930 HD23 LEU A 243       2.188  22.136  26.051  1.00 95.46           H  
ATOM   3931  N   ALA A 244       7.195  26.187  27.001  1.00 94.92           N  
ATOM   3932  H   ALA A 244       7.039  26.054  27.990  1.00 94.92           H  
ATOM   3933  CA  ALA A 244       8.141  27.217  26.583  1.00 94.92           C  
ATOM   3934  HA  ALA A 244       7.663  27.828  25.817  1.00 94.92           H  
ATOM   3935  C   ALA A 244       9.411  26.618  25.950  1.00 94.92           C  
ATOM   3936  CB  ALA A 244       8.463  28.121  27.779  1.00 94.92           C  
ATOM   3937  HB1 ALA A 244       7.541  28.529  28.193  1.00 94.92           H  
ATOM   3938  HB2 ALA A 244       8.993  27.559  28.548  1.00 94.92           H  
ATOM   3939  HB3 ALA A 244       9.099  28.941  27.445  1.00 94.92           H  
ATOM   3940  O   ALA A 244       9.915  27.182  24.982  1.00 94.92           O  
ATOM   3941  N   GLU A 245       9.886  25.466  26.440  1.00 92.59           N  
ATOM   3942  H   GLU A 245       9.464  25.090  27.276  1.00 92.59           H  
ATOM   3943  CA  GLU A 245      10.972  24.688  25.815  1.00 92.59           C  
ATOM   3944  HA  GLU A 245      11.848  25.326  25.698  1.00 92.59           H  
ATOM   3945  C   GLU A 245      10.586  24.217  24.394  1.00 92.59           C  
ATOM   3946  CB  GLU A 245      11.363  23.495  26.721  1.00 92.59           C  
ATOM   3947  HB2 GLU A 245      10.462  22.926  26.952  1.00 92.59           H  
ATOM   3948  HB3 GLU A 245      12.036  22.840  26.168  1.00 92.59           H  
ATOM   3949  O   GLU A 245      11.420  24.240  23.495  1.00 92.59           O  
ATOM   3950  CG  GLU A 245      12.064  23.898  28.041  1.00 92.59           C  
ATOM   3951  HG2 GLU A 245      11.538  24.749  28.474  1.00 92.59           H  
ATOM   3952  HG3 GLU A 245      13.074  24.233  27.805  1.00 92.59           H  
ATOM   3953  CD  GLU A 245      12.133  22.784  29.118  1.00 92.59           C  
ATOM   3954  OE1 GLU A 245      12.588  23.077  30.258  1.00 92.59           O  
ATOM   3955  OE2 GLU A 245      11.645  21.656  28.878  1.00 92.59           O  
ATOM   3956  N   GLU A 246       9.308  23.898  24.149  1.00 85.85           N  
ATOM   3957  H   GLU A 246       8.683  23.830  24.939  1.00 85.85           H  
ATOM   3958  CA  GLU A 246       8.751  23.624  22.809  1.00 85.85           C  
ATOM   3959  HA  GLU A 246       9.520  23.127  22.218  1.00 85.85           H  
ATOM   3960  C   GLU A 246       8.379  24.905  22.016  1.00 85.85           C  
ATOM   3961  CB  GLU A 246       7.555  22.653  22.913  1.00 85.85           C  
ATOM   3962  HB2 GLU A 246       6.812  23.075  23.591  1.00 85.85           H  
ATOM   3963  HB3 GLU A 246       7.100  22.557  21.927  1.00 85.85           H  
ATOM   3964  O   GLU A 246       7.684  24.845  20.998  1.00 85.85           O  
ATOM   3965  CG  GLU A 246       7.923  21.233  23.390  1.00 85.85           C  
ATOM   3966  HG2 GLU A 246       8.329  21.289  24.400  1.00 85.85           H  
ATOM   3967  HG3 GLU A 246       8.699  20.838  22.735  1.00 85.85           H  
ATOM   3968  CD  GLU A 246       6.723  20.262  23.383  1.00 85.85           C  
ATOM   3969  OE1 GLU A 246       6.865  19.085  23.791  1.00 85.85           O  
ATOM   3970  OE2 GLU A 246       5.601  20.668  23.004  1.00 85.85           O  
ATOM   3971  N   GLY A 247       8.804  26.089  22.474  1.00 85.23           N  
ATOM   3972  H   GLY A 247       9.376  26.094  23.306  1.00 85.23           H  
ATOM   3973  CA  GLY A 247       8.582  27.364  21.780  1.00 85.23           C  
ATOM   3974  HA2 GLY A 247       8.942  27.277  20.755  1.00 85.23           H  
ATOM   3975  HA3 GLY A 247       9.162  28.135  22.288  1.00 85.23           H  
ATOM   3976  C   GLY A 247       7.119  27.818  21.741  1.00 85.23           C  
ATOM   3977  O   GLY A 247       6.707  28.513  20.811  1.00 85.23           O  
ATOM   3978  N   THR A 248       6.306  27.409  22.718  1.00 89.54           N  
ATOM   3979  H   THR A 248       6.691  26.815  23.438  1.00 89.54           H  
ATOM   3980  CA  THR A 248       4.864  27.678  22.745  1.00 89.54           C  
ATOM   3981  HA  THR A 248       4.661  28.558  22.135  1.00 89.54           H  
ATOM   3982  C   THR A 248       4.350  27.995  24.153  1.00 89.54           C  
ATOM   3983  CB  THR A 248       4.127  26.495  22.094  1.00 89.54           C  
ATOM   3984  HB  THR A 248       4.529  26.345  21.092  1.00 89.54           H  
ATOM   3985  O   THR A 248       5.022  27.795  25.160  1.00 89.54           O  
ATOM   3986  CG2 THR A 248       4.203  25.175  22.850  1.00 89.54           C  
ATOM   3987 HG21 THR A 248       3.872  25.298  23.881  1.00 89.54           H  
ATOM   3988 HG22 THR A 248       5.233  24.817  22.846  1.00 89.54           H  
ATOM   3989 HG23 THR A 248       3.588  24.425  22.352  1.00 89.54           H  
ATOM   3990  OG1 THR A 248       2.756  26.764  21.975  1.00 89.54           O  
ATOM   3991  HG1 THR A 248       2.371  26.600  22.838  1.00 89.54           H  
ATOM   3992  N   SER A 249       3.114  28.482  24.261  1.00 94.97           N  
ATOM   3993  H   SER A 249       2.635  28.771  23.420  1.00 94.97           H  
ATOM   3994  CA  SER A 249       2.413  28.622  25.540  1.00 94.97           C  
ATOM   3995  HA  SER A 249       2.992  28.131  26.322  1.00 94.97           H  
ATOM   3996  C   SER A 249       1.042  27.947  25.513  1.00 94.97           C  
ATOM   3997  CB  SER A 249       2.310  30.102  25.914  1.00 94.97           C  
ATOM   3998  HB2 SER A 249       2.071  30.180  26.975  1.00 94.97           H  
ATOM   3999  HB3 SER A 249       3.265  30.597  25.738  1.00 94.97           H  
ATOM   4000  O   SER A 249       0.497  27.650  24.448  1.00 94.97           O  
ATOM   4001  OG  SER A 249       1.292  30.742  25.176  1.00 94.97           O  
ATOM   4002  HG  SER A 249       1.655  30.968  24.316  1.00 94.97           H  
ATOM   4003  N   PHE A 250       0.451  27.732  26.693  1.00 96.19           N  
ATOM   4004  H   PHE A 250       0.962  27.945  27.537  1.00 96.19           H  
ATOM   4005  CA  PHE A 250      -0.931  27.254  26.806  1.00 96.19           C  
ATOM   4006  HA  PHE A 250      -1.008  26.265  26.353  1.00 96.19           H  
ATOM   4007  C   PHE A 250      -1.914  28.167  26.061  1.00 96.19           C  
ATOM   4008  CB  PHE A 250      -1.305  27.143  28.289  1.00 96.19           C  
ATOM   4009  HB2 PHE A 250      -0.748  26.307  28.713  1.00 96.19           H  
ATOM   4010  HB3 PHE A 250      -1.001  28.052  28.807  1.00 96.19           H  
ATOM   4011  O   PHE A 250      -2.767  27.670  25.333  1.00 96.19           O  
ATOM   4012  CG  PHE A 250      -2.787  26.923  28.535  1.00 96.19           C  
ATOM   4013  CD1 PHE A 250      -3.631  28.017  28.817  1.00 96.19           C  
ATOM   4014  HD1 PHE A 250      -3.225  29.015  28.885  1.00 96.19           H  
ATOM   4015  CD2 PHE A 250      -3.334  25.633  28.412  1.00 96.19           C  
ATOM   4016  HD2 PHE A 250      -2.701  24.789  28.181  1.00 96.19           H  
ATOM   4017  CE1 PHE A 250      -5.016  27.823  28.962  1.00 96.19           C  
ATOM   4018  HE1 PHE A 250      -5.673  28.661  29.142  1.00 96.19           H  
ATOM   4019  CE2 PHE A 250      -4.718  25.446  28.561  1.00 96.19           C  
ATOM   4020  HE2 PHE A 250      -5.152  24.463  28.447  1.00 96.19           H  
ATOM   4021  CZ  PHE A 250      -5.558  26.536  28.826  1.00 96.19           C  
ATOM   4022  HZ  PHE A 250      -6.624  26.386  28.906  1.00 96.19           H  
ATOM   4023  N   SER A 251      -1.769  29.490  26.194  1.00 94.93           N  
ATOM   4024  H   SER A 251      -1.025  29.850  26.773  1.00 94.93           H  
ATOM   4025  CA  SER A 251      -2.650  30.469  25.543  1.00 94.93           C  
ATOM   4026  HA  SER A 251      -3.679  30.286  25.853  1.00 94.93           H  
ATOM   4027  C   SER A 251      -2.591  30.376  24.020  1.00 94.93           C  
ATOM   4028  CB  SER A 251      -2.257  31.889  25.954  1.00 94.93           C  
ATOM   4029  HB2 SER A 251      -2.941  32.598  25.487  1.00 94.93           H  
ATOM   4030  HB3 SER A 251      -1.244  32.100  25.612  1.00 94.93           H  
ATOM   4031  O   SER A 251      -3.625  30.473  23.359  1.00 94.93           O  
ATOM   4032  OG  SER A 251      -2.318  32.034  27.362  1.00 94.93           O  
ATOM   4033  HG  SER A 251      -2.111  32.948  27.571  1.00 94.93           H  
ATOM   4034  N   ASP A 252      -1.398  30.147  23.469  1.00 91.40           N  
ATOM   4035  H   ASP A 252      -0.580  30.104  24.060  1.00 91.40           H  
ATOM   4036  CA  ASP A 252      -1.223  29.985  22.028  1.00 91.40           C  
ATOM   4037  HA  ASP A 252      -1.702  30.820  21.517  1.00 91.40           H  
ATOM   4038  C   ASP A 252      -1.903  28.694  21.552  1.00 91.40           C  
ATOM   4039  CB  ASP A 252       0.269  30.006  21.668  1.00 91.40           C  
ATOM   4040  HB2 ASP A 252       0.367  29.949  20.584  1.00 91.40           H  
ATOM   4041  HB3 ASP A 252       0.764  29.149  22.123  1.00 91.40           H  
ATOM   4042  O   ASP A 252      -2.708  28.724  20.622  1.00 91.40           O  
ATOM   4043  CG  ASP A 252       0.976  31.284  22.086  1.00 91.40           C  
ATOM   4044  OD1 ASP A 252       0.422  32.374  21.830  1.00 91.40           O  
ATOM   4045  OD2 ASP A 252       2.045  31.142  22.724  1.00 91.40           O  
ATOM   4046  N   ILE A 253      -1.665  27.568  22.241  1.00 92.02           N  
ATOM   4047  H   ILE A 253      -1.051  27.618  23.042  1.00 92.02           H  
ATOM   4048  CA  ILE A 253      -2.294  26.278  21.903  1.00 92.02           C  
ATOM   4049  HA  ILE A 253      -2.056  26.046  20.865  1.00 92.02           H  
ATOM   4050  C   ILE A 253      -3.820  26.370  22.007  1.00 92.02           C  
ATOM   4051  CB  ILE A 253      -1.755  25.134  22.792  1.00 92.02           C  
ATOM   4052  HB  ILE A 253      -1.967  25.362  23.836  1.00 92.02           H  
ATOM   4053  O   ILE A 253      -4.531  25.880  21.130  1.00 92.02           O  
ATOM   4054  CG1 ILE A 253      -0.235  24.959  22.606  1.00 92.02           C  
ATOM   4055 HG12 ILE A 253       0.261  25.928  22.661  1.00 92.02           H  
ATOM   4056 HG13 ILE A 253      -0.035  24.551  21.615  1.00 92.02           H  
ATOM   4057  CG2 ILE A 253      -2.450  23.815  22.409  1.00 92.02           C  
ATOM   4058 HG21 ILE A 253      -3.517  23.854  22.628  1.00 92.02           H  
ATOM   4059 HG22 ILE A 253      -2.026  22.971  22.953  1.00 92.02           H  
ATOM   4060 HG23 ILE A 253      -2.309  23.631  21.344  1.00 92.02           H  
ATOM   4061  CD1 ILE A 253       0.410  24.060  23.664  1.00 92.02           C  
ATOM   4062 HD11 ILE A 253       0.058  23.033  23.571  1.00 92.02           H  
ATOM   4063 HD12 ILE A 253       1.489  24.067  23.507  1.00 92.02           H  
ATOM   4064 HD13 ILE A 253       0.189  24.438  24.662  1.00 92.02           H  
ATOM   4065  N   TYR A 254      -4.326  27.035  23.046  1.00 94.43           N  
ATOM   4066  H   TYR A 254      -3.685  27.391  23.741  1.00 94.43           H  
ATOM   4067  CA  TYR A 254      -5.751  27.252  23.259  1.00 94.43           C  
ATOM   4068  HA  TYR A 254      -6.248  26.283  23.295  1.00 94.43           H  
ATOM   4069  C   TYR A 254      -6.395  28.045  22.119  1.00 94.43           C  
ATOM   4070  CB  TYR A 254      -5.936  27.963  24.602  1.00 94.43           C  
ATOM   4071  HB2 TYR A 254      -5.451  27.374  25.380  1.00 94.43           H  
ATOM   4072  HB3 TYR A 254      -5.442  28.934  24.571  1.00 94.43           H  
ATOM   4073  O   TYR A 254      -7.422  27.633  21.572  1.00 94.43           O  
ATOM   4074  CG  TYR A 254      -7.381  28.145  25.002  1.00 94.43           C  
ATOM   4075  CD1 TYR A 254      -7.933  29.434  25.145  1.00 94.43           C  
ATOM   4076  HD1 TYR A 254      -7.333  30.305  24.925  1.00 94.43           H  
ATOM   4077  CD2 TYR A 254      -8.156  27.008  25.284  1.00 94.43           C  
ATOM   4078  HD2 TYR A 254      -7.723  26.022  25.205  1.00 94.43           H  
ATOM   4079  CE1 TYR A 254      -9.237  29.583  25.655  1.00 94.43           C  
ATOM   4080  HE1 TYR A 254      -9.642  30.567  25.843  1.00 94.43           H  
ATOM   4081  CE2 TYR A 254      -9.469  27.154  25.751  1.00 94.43           C  
ATOM   4082  HE2 TYR A 254     -10.069  26.294  26.008  1.00 94.43           H  
ATOM   4083  OH  TYR A 254     -11.157  28.541  26.655  1.00 94.43           O  
ATOM   4084  HH  TYR A 254     -11.420  29.446  26.842  1.00 94.43           H  
ATOM   4085  CZ  TYR A 254      -9.980  28.436  26.001  1.00 94.43           C  
ATOM   4086  N   LEU A 255      -5.758  29.147  21.707  1.00 91.81           N  
ATOM   4087  H   LEU A 255      -4.912  29.424  22.183  1.00 91.81           H  
ATOM   4088  CA  LEU A 255      -6.192  29.918  20.546  1.00 91.81           C  
ATOM   4089  HA  LEU A 255      -7.229  30.213  20.706  1.00 91.81           H  
ATOM   4090  C   LEU A 255      -6.145  29.066  19.273  1.00 91.81           C  
ATOM   4091  CB  LEU A 255      -5.316  31.179  20.425  1.00 91.81           C  
ATOM   4092  HB2 LEU A 255      -5.417  31.765  21.339  1.00 91.81           H  
ATOM   4093  HB3 LEU A 255      -4.274  30.871  20.343  1.00 91.81           H  
ATOM   4094  O   LEU A 255      -7.113  29.061  18.517  1.00 91.81           O  
ATOM   4095  CG  LEU A 255      -5.659  32.067  19.214  1.00 91.81           C  
ATOM   4096  HG  LEU A 255      -5.563  31.491  18.293  1.00 91.81           H  
ATOM   4097  CD1 LEU A 255      -7.078  32.641  19.290  1.00 91.81           C  
ATOM   4098 HD11 LEU A 255      -7.805  31.830  19.257  1.00 91.81           H  
ATOM   4099 HD12 LEU A 255      -7.203  33.203  20.216  1.00 91.81           H  
ATOM   4100 HD13 LEU A 255      -7.257  33.291  18.433  1.00 91.81           H  
ATOM   4101  CD2 LEU A 255      -4.678  33.237  19.136  1.00 91.81           C  
ATOM   4102 HD21 LEU A 255      -3.664  32.849  19.040  1.00 91.81           H  
ATOM   4103 HD22 LEU A 255      -4.739  33.832  20.047  1.00 91.81           H  
ATOM   4104 HD23 LEU A 255      -4.908  33.859  18.271  1.00 91.81           H  
ATOM   4105  N   SER A 256      -5.053  28.331  19.051  1.00 88.10           N  
ATOM   4106  H   SER A 256      -4.297  28.389  19.719  1.00 88.10           H  
ATOM   4107  CA  SER A 256      -4.871  27.473  17.877  1.00 88.10           C  
ATOM   4108  HA  SER A 256      -4.917  28.094  16.982  1.00 88.10           H  
ATOM   4109  C   SER A 256      -5.979  26.423  17.762  1.00 88.10           C  
ATOM   4110  CB  SER A 256      -3.490  26.810  17.926  1.00 88.10           C  
ATOM   4111  HB2 SER A 256      -3.444  26.094  18.747  1.00 88.10           H  
ATOM   4112  HB3 SER A 256      -2.729  27.575  18.077  1.00 88.10           H  
ATOM   4113  O   SER A 256      -6.644  26.346  16.731  1.00 88.10           O  
ATOM   4114  OG  SER A 256      -3.250  26.152  16.699  1.00 88.10           O  
ATOM   4115  HG  SER A 256      -2.390  25.726  16.708  1.00 88.10           H  
ATOM   4116  N   ALA A 257      -6.268  25.686  18.839  1.00 89.63           N  
ATOM   4117  H   ALA A 257      -5.707  25.806  19.670  1.00 89.63           H  
ATOM   4118  CA  ALA A 257      -7.328  24.676  18.869  1.00 89.63           C  
ATOM   4119  HA  ALA A 257      -7.117  23.904  18.129  1.00 89.63           H  
ATOM   4120  C   ALA A 257      -8.702  25.268  18.516  1.00 89.63           C  
ATOM   4121  CB  ALA A 257      -7.327  24.029  20.258  1.00 89.63           C  
ATOM   4122  HB1 ALA A 257      -6.370  23.539  20.438  1.00 89.63           H  
ATOM   4123  HB2 ALA A 257      -7.490  24.788  21.023  1.00 89.63           H  
ATOM   4124  HB3 ALA A 257      -8.118  23.281  20.314  1.00 89.63           H  
ATOM   4125  O   ALA A 257      -9.418  24.738  17.662  1.00 89.63           O  
ATOM   4126  N   ARG A 258      -9.054  26.417  19.110  1.00 92.85           N  
ATOM   4127  H   ARG A 258      -8.421  26.813  19.790  1.00 92.85           H  
ATOM   4128  CA  ARG A 258     -10.320  27.108  18.815  1.00 92.85           C  
ATOM   4129  HA  ARG A 258     -11.139  26.395  18.913  1.00 92.85           H  
ATOM   4130  C   ARG A 258     -10.390  27.619  17.376  1.00 92.85           C  
ATOM   4131  CB  ARG A 258     -10.535  28.250  19.817  1.00 92.85           C  
ATOM   4132  HB2 ARG A 258     -11.328  28.894  19.436  1.00 92.85           H  
ATOM   4133  HB3 ARG A 258      -9.625  28.843  19.912  1.00 92.85           H  
ATOM   4134  O   ARG A 258     -11.438  27.497  16.742  1.00 92.85           O  
ATOM   4135  CG  ARG A 258     -10.967  27.725  21.193  1.00 92.85           C  
ATOM   4136  HG2 ARG A 258     -11.871  27.129  21.071  1.00 92.85           H  
ATOM   4137  HG3 ARG A 258     -10.186  27.097  21.623  1.00 92.85           H  
ATOM   4138  CD  ARG A 258     -11.263  28.891  22.141  1.00 92.85           C  
ATOM   4139  HD2 ARG A 258     -11.864  29.625  21.605  1.00 92.85           H  
ATOM   4140  HD3 ARG A 258     -10.322  29.351  22.444  1.00 92.85           H  
ATOM   4141  NE  ARG A 258     -12.007  28.441  23.329  1.00 92.85           N  
ATOM   4142  HE  ARG A 258     -12.171  27.448  23.423  1.00 92.85           H  
ATOM   4143  NH1 ARG A 258     -12.787  30.494  24.005  1.00 92.85           N  
ATOM   4144 HH11 ARG A 258     -12.384  30.891  23.168  1.00 92.85           H  
ATOM   4145 HH12 ARG A 258     -13.594  30.933  24.423  1.00 92.85           H  
ATOM   4146  NH2 ARG A 258     -13.419  28.681  25.102  1.00 92.85           N  
ATOM   4147 HH21 ARG A 258     -13.862  29.288  25.777  1.00 92.85           H  
ATOM   4148 HH22 ARG A 258     -13.311  27.701  25.321  1.00 92.85           H  
ATOM   4149  CZ  ARG A 258     -12.721  29.201  24.138  1.00 92.85           C  
ATOM   4150  N   MET A 259      -9.294  28.164  16.848  1.00 87.79           N  
ATOM   4151  H   MET A 259      -8.469  28.221  17.428  1.00 87.79           H  
ATOM   4152  CA  MET A 259      -9.217  28.674  15.476  1.00 87.79           C  
ATOM   4153  HA  MET A 259     -10.082  29.308  15.286  1.00 87.79           H  
ATOM   4154  C   MET A 259      -9.277  27.557  14.431  1.00 87.79           C  
ATOM   4155  CB  MET A 259      -7.944  29.515  15.303  1.00 87.79           C  
ATOM   4156  HB2 MET A 259      -7.081  28.956  15.667  1.00 87.79           H  
ATOM   4157  HB3 MET A 259      -7.785  29.720  14.244  1.00 87.79           H  
ATOM   4158  O   MET A 259     -10.003  27.698  13.448  1.00 87.79           O  
ATOM   4159  CG  MET A 259      -8.028  30.855  16.040  1.00 87.79           C  
ATOM   4160  HG2 MET A 259      -8.168  30.676  17.106  1.00 87.79           H  
ATOM   4161  HG3 MET A 259      -7.073  31.367  15.924  1.00 87.79           H  
ATOM   4162  SD  MET A 259      -9.344  31.966  15.473  1.00 87.79           S  
ATOM   4163  CE  MET A 259     -10.500  31.766  16.846  1.00 87.79           C  
ATOM   4164  HE1 MET A 259     -10.801  30.723  16.946  1.00 87.79           H  
ATOM   4165  HE2 MET A 259     -11.380  32.389  16.683  1.00 87.79           H  
ATOM   4166  HE3 MET A 259      -9.988  32.088  17.753  1.00 87.79           H  
ATOM   4167  N   ASN A 260      -8.598  26.433  14.658  1.00 82.11           N  
ATOM   4168  H   ASN A 260      -7.979  26.390  15.455  1.00 82.11           H  
ATOM   4169  CA  ASN A 260      -8.655  25.270  13.771  1.00 82.11           C  
ATOM   4170  HA  ASN A 260      -8.452  25.587  12.748  1.00 82.11           H  
ATOM   4171  C   ASN A 260     -10.050  24.635  13.772  1.00 82.11           C  
ATOM   4172  CB  ASN A 260      -7.577  24.261  14.191  1.00 82.11           C  
ATOM   4173  HB2 ASN A 260      -7.657  24.067  15.261  1.00 82.11           H  
ATOM   4174  HB3 ASN A 260      -7.727  23.323  13.658  1.00 82.11           H  
ATOM   4175  O   ASN A 260     -10.587  24.321  12.708  1.00 82.11           O  
ATOM   4176  CG  ASN A 260      -6.174  24.740  13.865  1.00 82.11           C  
ATOM   4177  ND2 ASN A 260      -5.199  24.340  14.641  1.00 82.11           N  
ATOM   4178 HD21 ASN A 260      -5.386  23.661  15.365  1.00 82.11           H  
ATOM   4179 HD22 ASN A 260      -4.282  24.725  14.467  1.00 82.11           H  
ATOM   4180  OD1 ASN A 260      -5.941  25.476  12.924  1.00 82.11           O  
ATOM   4181  N   GLN A 261     -10.694  24.526  14.940  1.00 86.76           N  
ATOM   4182  H   GLN A 261     -10.200  24.733  15.797  1.00 86.76           H  
ATOM   4183  CA  GLN A 261     -12.090  24.097  15.008  1.00 86.76           C  
ATOM   4184  HA  GLN A 261     -12.164  23.123  14.523  1.00 86.76           H  
ATOM   4185  C   GLN A 261     -13.009  25.062  14.247  1.00 86.76           C  
ATOM   4186  CB  GLN A 261     -12.523  23.950  16.475  1.00 86.76           C  
ATOM   4187  HB2 GLN A 261     -11.876  23.228  16.973  1.00 86.76           H  
ATOM   4188  HB3 GLN A 261     -12.409  24.910  16.979  1.00 86.76           H  
ATOM   4189  O   GLN A 261     -13.888  24.617  13.508  1.00 86.76           O  
ATOM   4190  CG  GLN A 261     -13.986  23.496  16.616  1.00 86.76           C  
ATOM   4191  HG2 GLN A 261     -14.258  23.529  17.671  1.00 86.76           H  
ATOM   4192  HG3 GLN A 261     -14.646  24.201  16.111  1.00 86.76           H  
ATOM   4193  CD  GLN A 261     -14.280  22.089  16.090  1.00 86.76           C  
ATOM   4194  NE2 GLN A 261     -15.534  21.697  16.078  1.00 86.76           N  
ATOM   4195 HE21 GLN A 261     -15.695  20.731  15.830  1.00 86.76           H  
ATOM   4196 HE22 GLN A 261     -16.249  22.300  16.459  1.00 86.76           H  
ATOM   4197  OE1 GLN A 261     -13.431  21.308  15.687  1.00 86.76           O  
ATOM   4198  N   ALA A 262     -12.801  26.374  14.381  1.00 90.36           N  
ATOM   4199  H   ALA A 262     -12.091  26.697  15.023  1.00 90.36           H  
ATOM   4200  CA  ALA A 262     -13.583  27.364  13.652  1.00 90.36           C  
ATOM   4201  HA  ALA A 262     -14.638  27.206  13.877  1.00 90.36           H  
ATOM   4202  C   ALA A 262     -13.409  27.214  12.136  1.00 90.36           C  
ATOM   4203  CB  ALA A 262     -13.198  28.768  14.121  1.00 90.36           C  
ATOM   4204  HB1 ALA A 262     -13.374  28.864  15.192  1.00 90.36           H  
ATOM   4205  HB2 ALA A 262     -12.148  28.973  13.911  1.00 90.36           H  
ATOM   4206  HB3 ALA A 262     -13.812  29.494  13.588  1.00 90.36           H  
ATOM   4207  O   ALA A 262     -14.401  27.127  11.417  1.00 90.36           O  
ATOM   4208  N   ALA A 263     -12.168  27.119  11.650  1.00 81.98           N  
ATOM   4209  H   ALA A 263     -11.391  27.183  12.292  1.00 81.98           H  
ATOM   4210  CA  ALA A 263     -11.869  26.919  10.234  1.00 81.98           C  
ATOM   4211  HA  ALA A 263     -12.258  27.762   9.664  1.00 81.98           H  
ATOM   4212  C   ALA A 263     -12.531  25.646   9.687  1.00 81.98           C  
ATOM   4213  CB  ALA A 263     -10.349  26.878  10.062  1.00 81.98           C  
ATOM   4214  HB1 ALA A 263      -9.924  27.837  10.361  1.00 81.98           H  
ATOM   4215  HB2 ALA A 263     -10.097  26.695   9.018  1.00 81.98           H  
ATOM   4216  HB3 ALA A 263      -9.913  26.087  10.672  1.00 81.98           H  
ATOM   4217  O   ALA A 263     -13.163  25.682   8.633  1.00 81.98           O  
ATOM   4218  N   LYS A 264     -12.466  24.544  10.439  1.00 77.65           N  
ATOM   4219  H   LYS A 264     -11.900  24.577  11.275  1.00 77.65           H  
ATOM   4220  CA  LYS A 264     -13.146  23.288  10.108  1.00 77.65           C  
ATOM   4221  HA  LYS A 264     -12.800  22.942   9.134  1.00 77.65           H  
ATOM   4222  C   LYS A 264     -14.663  23.464   9.985  1.00 77.65           C  
ATOM   4223  CB  LYS A 264     -12.742  22.258  11.167  1.00 77.65           C  
ATOM   4224  HB2 LYS A 264     -11.672  22.070  11.071  1.00 77.65           H  
ATOM   4225  HB3 LYS A 264     -12.918  22.680  12.156  1.00 77.65           H  
ATOM   4226  O   LYS A 264     -15.239  23.050   8.984  1.00 77.65           O  
ATOM   4227  CG  LYS A 264     -13.493  20.927  11.075  1.00 77.65           C  
ATOM   4228  HG2 LYS A 264     -14.553  21.098  11.260  1.00 77.65           H  
ATOM   4229  HG3 LYS A 264     -13.363  20.482  10.088  1.00 77.65           H  
ATOM   4230  CD  LYS A 264     -12.936  19.991  12.152  1.00 77.65           C  
ATOM   4231  HD2 LYS A 264     -12.771  20.546  13.075  1.00 77.65           H  
ATOM   4232  HD3 LYS A 264     -11.981  19.588  11.813  1.00 77.65           H  
ATOM   4233  CE  LYS A 264     -13.918  18.864  12.441  1.00 77.65           C  
ATOM   4234  HE2 LYS A 264     -14.180  18.387  11.496  1.00 77.65           H  
ATOM   4235  HE3 LYS A 264     -14.833  19.297  12.845  1.00 77.65           H  
ATOM   4236  NZ  LYS A 264     -13.347  17.892  13.413  1.00 77.65           N  
ATOM   4237  HZ1 LYS A 264     -13.968  17.108  13.557  1.00 77.65           H  
ATOM   4238  HZ2 LYS A 264     -12.472  17.518  13.074  1.00 77.65           H  
ATOM   4239  HZ3 LYS A 264     -13.171  18.335  14.303  1.00 77.65           H  
ATOM   4240  N   LEU A 265     -15.317  24.100  10.960  1.00 83.87           N  
ATOM   4241  H   LEU A 265     -14.788  24.434  11.752  1.00 83.87           H  
ATOM   4242  CA  LEU A 265     -16.768  24.327  10.915  1.00 83.87           C  
ATOM   4243  HA  LEU A 265     -17.268  23.378  10.723  1.00 83.87           H  
ATOM   4244  C   LEU A 265     -17.179  25.260   9.765  1.00 83.87           C  
ATOM   4245  CB  LEU A 265     -17.255  24.896  12.258  1.00 83.87           C  
ATOM   4246  HB2 LEU A 265     -16.682  25.796  12.478  1.00 83.87           H  
ATOM   4247  HB3 LEU A 265     -18.300  25.184  12.139  1.00 83.87           H  
ATOM   4248  O   LEU A 265     -18.202  25.019   9.128  1.00 83.87           O  
ATOM   4249  CG  LEU A 265     -17.163  23.939  13.460  1.00 83.87           C  
ATOM   4250  HG  LEU A 265     -16.141  23.582  13.582  1.00 83.87           H  
ATOM   4251  CD1 LEU A 265     -17.575  24.692  14.728  1.00 83.87           C  
ATOM   4252 HD11 LEU A 265     -18.585  25.088  14.622  1.00 83.87           H  
ATOM   4253 HD12 LEU A 265     -17.529  24.026  15.590  1.00 83.87           H  
ATOM   4254 HD13 LEU A 265     -16.884  25.517  14.897  1.00 83.87           H  
ATOM   4255  CD2 LEU A 265     -18.071  22.715  13.314  1.00 83.87           C  
ATOM   4256 HD21 LEU A 265     -19.107  23.023  13.178  1.00 83.87           H  
ATOM   4257 HD22 LEU A 265     -17.756  22.118  12.458  1.00 83.87           H  
ATOM   4258 HD23 LEU A 265     -17.992  22.093  14.206  1.00 83.87           H  
ATOM   4259  N   LEU A 266     -16.377  26.290   9.481  1.00 84.13           N  
ATOM   4260  H   LEU A 266     -15.568  26.440  10.066  1.00 84.13           H  
ATOM   4261  CA  LEU A 266     -16.612  27.215   8.369  1.00 84.13           C  
ATOM   4262  HA  LEU A 266     -17.640  27.574   8.419  1.00 84.13           H  
ATOM   4263  C   LEU A 266     -16.462  26.519   7.011  1.00 84.13           C  
ATOM   4264  CB  LEU A 266     -15.650  28.412   8.471  1.00 84.13           C  
ATOM   4265  HB2 LEU A 266     -15.720  29.000   7.556  1.00 84.13           H  
ATOM   4266  HB3 LEU A 266     -14.634  28.025   8.536  1.00 84.13           H  
ATOM   4267  O   LEU A 266     -17.296  26.745   6.142  1.00 84.13           O  
ATOM   4268  CG  LEU A 266     -15.912  29.340   9.669  1.00 84.13           C  
ATOM   4269  HG  LEU A 266     -16.040  28.745  10.573  1.00 84.13           H  
ATOM   4270  CD1 LEU A 266     -14.719  30.277   9.859  1.00 84.13           C  
ATOM   4271 HD11 LEU A 266     -14.577  30.894   8.971  1.00 84.13           H  
ATOM   4272 HD12 LEU A 266     -14.878  30.909  10.732  1.00 84.13           H  
ATOM   4273 HD13 LEU A 266     -13.822  29.681  10.023  1.00 84.13           H  
ATOM   4274  CD2 LEU A 266     -17.154  30.213   9.512  1.00 84.13           C  
ATOM   4275 HD21 LEU A 266     -18.021  29.600   9.264  1.00 84.13           H  
ATOM   4276 HD22 LEU A 266     -17.352  30.738  10.447  1.00 84.13           H  
ATOM   4277 HD23 LEU A 266     -16.980  30.942   8.721  1.00 84.13           H  
ATOM   4278  N   ARG A 267     -15.455  25.645   6.847  1.00 74.62           N  
ATOM   4279  H   ARG A 267     -14.790  25.542   7.600  1.00 74.62           H  
ATOM   4280  CA  ARG A 267     -15.273  24.817   5.638  1.00 74.62           C  
ATOM   4281  HA  ARG A 267     -15.240  25.454   4.754  1.00 74.62           H  
ATOM   4282  C   ARG A 267     -16.452  23.872   5.402  1.00 74.62           C  
ATOM   4283  CB  ARG A 267     -13.972  23.994   5.725  1.00 74.62           C  
ATOM   4284  HB2 ARG A 267     -14.034  23.174   5.010  1.00 74.62           H  
ATOM   4285  HB3 ARG A 267     -13.881  23.560   6.721  1.00 74.62           H  
ATOM   4286  O   ARG A 267     -16.854  23.687   4.265  1.00 74.62           O  
ATOM   4287  CG  ARG A 267     -12.704  24.794   5.392  1.00 74.62           C  
ATOM   4288  HG2 ARG A 267     -12.767  25.147   4.363  1.00 74.62           H  
ATOM   4289  HG3 ARG A 267     -12.630  25.653   6.059  1.00 74.62           H  
ATOM   4290  CD  ARG A 267     -11.444  23.928   5.546  1.00 74.62           C  
ATOM   4291  HD2 ARG A 267     -11.346  23.651   6.596  1.00 74.62           H  
ATOM   4292  HD3 ARG A 267     -11.571  23.019   4.958  1.00 74.62           H  
ATOM   4293  NE  ARG A 267     -10.222  24.623   5.083  1.00 74.62           N  
ATOM   4294  HE  ARG A 267     -10.317  25.236   4.285  1.00 74.62           H  
ATOM   4295  NH1 ARG A 267      -8.665  23.735   6.554  1.00 74.62           N  
ATOM   4296 HH11 ARG A 267      -7.721  23.829   6.903  1.00 74.62           H  
ATOM   4297 HH12 ARG A 267      -9.335  23.121   6.993  1.00 74.62           H  
ATOM   4298  NH2 ARG A 267      -8.006  25.184   5.073  1.00 74.62           N  
ATOM   4299 HH21 ARG A 267      -7.973  25.353   4.077  1.00 74.62           H  
ATOM   4300 HH22 ARG A 267      -7.131  25.095   5.569  1.00 74.62           H  
ATOM   4301  CZ  ARG A 267      -8.993  24.507   5.564  1.00 74.62           C  
ATOM   4302  N   ILE A 268     -17.017  23.287   6.462  1.00 72.47           N  
ATOM   4303  H   ILE A 268     -16.596  23.434   7.368  1.00 72.47           H  
ATOM   4304  CA  ILE A 268     -18.200  22.416   6.343  1.00 72.47           C  
ATOM   4305  HA  ILE A 268     -18.008  21.678   5.563  1.00 72.47           H  
ATOM   4306  C   ILE A 268     -19.434  23.212   5.879  1.00 72.47           C  
ATOM   4307  CB  ILE A 268     -18.449  21.660   7.673  1.00 72.47           C  
ATOM   4308  HB  ILE A 268     -18.473  22.392   8.481  1.00 72.47           H  
ATOM   4309  O   ILE A 268     -20.309  22.651   5.231  1.00 72.47           O  
ATOM   4310  CG1 ILE A 268     -17.307  20.652   7.947  1.00 72.47           C  
ATOM   4311 HG12 ILE A 268     -16.343  21.121   7.747  1.00 72.47           H  
ATOM   4312 HG13 ILE A 268     -17.398  19.808   7.263  1.00 72.47           H  
ATOM   4313  CG2 ILE A 268     -19.793  20.904   7.671  1.00 72.47           C  
ATOM   4314 HG21 ILE A 268     -20.622  21.606   7.590  1.00 72.47           H  
ATOM   4315 HG22 ILE A 268     -19.931  20.342   8.595  1.00 72.47           H  
ATOM   4316 HG23 ILE A 268     -19.833  20.223   6.820  1.00 72.47           H  
ATOM   4317  CD1 ILE A 268     -17.272  20.127   9.390  1.00 72.47           C  
ATOM   4318 HD11 ILE A 268     -17.240  20.964  10.088  1.00 72.47           H  
ATOM   4319 HD12 ILE A 268     -16.376  19.521   9.526  1.00 72.47           H  
ATOM   4320 HD13 ILE A 268     -18.143  19.506   9.599  1.00 72.47           H  
ATOM   4321  N   GLY A 269     -19.537  24.500   6.221  1.00 77.62           N  
ATOM   4322  H   GLY A 269     -18.763  24.925   6.712  1.00 77.62           H  
ATOM   4323  CA  GLY A 269     -20.592  25.388   5.714  1.00 77.62           C  
ATOM   4324  HA2 GLY A 269     -20.703  25.218   4.643  1.00 77.62           H  
ATOM   4325  HA3 GLY A 269     -20.275  26.421   5.857  1.00 77.62           H  
ATOM   4326  C   GLY A 269     -21.978  25.222   6.355  1.00 77.62           C  
ATOM   4327  O   GLY A 269     -22.884  25.990   6.051  1.00 77.62           O  
ATOM   4328  N   ASN A 270     -22.156  24.289   7.296  1.00 81.96           N  
ATOM   4329  H   ASN A 270     -21.404  23.624   7.409  1.00 81.96           H  
ATOM   4330  CA  ASN A 270     -23.455  24.009   7.936  1.00 81.96           C  
ATOM   4331  HA  ASN A 270     -24.229  24.054   7.170  1.00 81.96           H  
ATOM   4332  C   ASN A 270     -23.870  25.025   9.019  1.00 81.96           C  
ATOM   4333  CB  ASN A 270     -23.427  22.583   8.518  1.00 81.96           C  
ATOM   4334  HB2 ASN A 270     -24.303  22.441   9.151  1.00 81.96           H  
ATOM   4335  HB3 ASN A 270     -22.538  22.447   9.133  1.00 81.96           H  
ATOM   4336  O   ASN A 270     -24.943  24.905   9.616  1.00 81.96           O  
ATOM   4337  CG  ASN A 270     -23.478  21.499   7.458  1.00 81.96           C  
ATOM   4338  ND2 ASN A 270     -23.498  20.248   7.853  1.00 81.96           N  
ATOM   4339 HD21 ASN A 270     -23.575  20.023   8.834  1.00 81.96           H  
ATOM   4340 HD22 ASN A 270     -23.727  19.605   7.108  1.00 81.96           H  
ATOM   4341  OD1 ASN A 270     -23.541  21.734   6.272  1.00 81.96           O  
ATOM   4342  N   HIS A 271     -23.010  25.990   9.345  1.00 90.38           N  
ATOM   4343  H   HIS A 271     -22.184  26.101   8.776  1.00 90.38           H  
ATOM   4344  CA  HIS A 271     -23.220  26.932  10.440  1.00 90.38           C  
ATOM   4345  HA  HIS A 271     -24.273  26.935  10.723  1.00 90.38           H  
ATOM   4346  C   HIS A 271     -22.858  28.349  10.007  1.00 90.38           C  
ATOM   4347  CB  HIS A 271     -22.390  26.502  11.658  1.00 90.38           C  
ATOM   4348  HB2 HIS A 271     -22.503  27.243  12.450  1.00 90.38           H  
ATOM   4349  HB3 HIS A 271     -21.338  26.484  11.372  1.00 90.38           H  
ATOM   4350  O   HIS A 271     -21.825  28.576   9.382  1.00 90.38           O  
ATOM   4351  CG  HIS A 271     -22.762  25.150  12.217  1.00 90.38           C  
ATOM   4352  CD2 HIS A 271     -21.898  24.131  12.504  1.00 90.38           C  
ATOM   4353  HD2 HIS A 271     -20.826  24.168  12.380  1.00 90.38           H  
ATOM   4354  ND1 HIS A 271     -24.034  24.678  12.449  1.00 90.38           N  
ATOM   4355  HD1 HIS A 271     -24.874  25.078  12.056  1.00 90.38           H  
ATOM   4356  CE1 HIS A 271     -23.936  23.405  12.858  1.00 90.38           C  
ATOM   4357  HE1 HIS A 271     -24.776  22.743  13.011  1.00 90.38           H  
ATOM   4358  NE2 HIS A 271     -22.647  23.036  12.954  1.00 90.38           N  
ATOM   4359  N   ASN A 272     -23.686  29.317  10.399  1.00 93.39           N  
ATOM   4360  H   ASN A 272     -24.514  29.073  10.924  1.00 93.39           H  
ATOM   4361  CA  ASN A 272     -23.337  30.724  10.247  1.00 93.39           C  
ATOM   4362  HA  ASN A 272     -22.941  30.856   9.240  1.00 93.39           H  
ATOM   4363  C   ASN A 272     -22.208  31.124  11.221  1.00 93.39           C  
ATOM   4364  CB  ASN A 272     -24.611  31.587  10.354  1.00 93.39           C  
ATOM   4365  HB2 ASN A 272     -24.381  32.612  10.061  1.00 93.39           H  
ATOM   4366  HB3 ASN A 272     -25.348  31.206   9.647  1.00 93.39           H  
ATOM   4367  O   ASN A 272     -21.883  30.406  12.169  1.00 93.39           O  
ATOM   4368  CG  ASN A 272     -25.232  31.635  11.741  1.00 93.39           C  
ATOM   4369  ND2 ASN A 272     -26.535  31.720  11.835  1.00 93.39           N  
ATOM   4370 HD21 ASN A 272     -27.118  31.749  11.010  1.00 93.39           H  
ATOM   4371 HD22 ASN A 272     -26.934  31.760  12.762  1.00 93.39           H  
ATOM   4372  OD1 ASN A 272     -24.561  31.627  12.757  1.00 93.39           O  
ATOM   4373  N   VAL A 273     -21.630  32.306  11.005  1.00 95.98           N  
ATOM   4374  H   VAL A 273     -21.930  32.840  10.202  1.00 95.98           H  
ATOM   4375  CA  VAL A 273     -20.488  32.810  11.786  1.00 95.98           C  
ATOM   4376  HA  VAL A 273     -19.668  32.100  11.687  1.00 95.98           H  
ATOM   4377  C   VAL A 273     -20.798  32.912  13.292  1.00 95.98           C  
ATOM   4378  CB  VAL A 273     -20.021  34.161  11.203  1.00 95.98           C  
ATOM   4379  HB  VAL A 273     -20.850  34.868  11.241  1.00 95.98           H  
ATOM   4380  O   VAL A 273     -19.934  32.572  14.098  1.00 95.98           O  
ATOM   4381  CG1 VAL A 273     -18.835  34.771  11.955  1.00 95.98           C  
ATOM   4382 HG11 VAL A 273     -19.077  34.919  13.008  1.00 95.98           H  
ATOM   4383 HG12 VAL A 273     -17.973  34.110  11.864  1.00 95.98           H  
ATOM   4384 HG13 VAL A 273     -18.587  35.741  11.526  1.00 95.98           H  
ATOM   4385  CG2 VAL A 273     -19.573  34.002   9.738  1.00 95.98           C  
ATOM   4386 HG21 VAL A 273     -18.781  33.256   9.664  1.00 95.98           H  
ATOM   4387 HG22 VAL A 273     -19.206  34.953   9.354  1.00 95.98           H  
ATOM   4388 HG23 VAL A 273     -20.409  33.691   9.111  1.00 95.98           H  
ATOM   4389  N   ASN A 274     -22.021  33.298  13.686  1.00 96.40           N  
ATOM   4390  H   ASN A 274     -22.717  33.492  12.980  1.00 96.40           H  
ATOM   4391  CA  ASN A 274     -22.442  33.346  15.099  1.00 96.40           C  
ATOM   4392  HA  ASN A 274     -21.735  33.947  15.670  1.00 96.40           H  
ATOM   4393  C   ASN A 274     -22.441  31.953  15.741  1.00 96.40           C  
ATOM   4394  CB  ASN A 274     -23.857  33.961  15.225  1.00 96.40           C  
ATOM   4395  HB2 ASN A 274     -24.298  33.618  16.160  1.00 96.40           H  
ATOM   4396  HB3 ASN A 274     -24.498  33.616  14.414  1.00 96.40           H  
ATOM   4397  O   ASN A 274     -21.908  31.763  16.832  1.00 96.40           O  
ATOM   4398  CG  ASN A 274     -23.893  35.474  15.273  1.00 96.40           C  
ATOM   4399  ND2 ASN A 274     -25.046  36.067  15.458  1.00 96.40           N  
ATOM   4400 HD21 ASN A 274     -25.036  37.074  15.523  1.00 96.40           H  
ATOM   4401 HD22 ASN A 274     -25.890  35.533  15.608  1.00 96.40           H  
ATOM   4402  OD1 ASN A 274     -22.894  36.153  15.165  1.00 96.40           O  
ATOM   4403  N   ALA A 275     -23.015  30.964  15.058  1.00 96.48           N  
ATOM   4404  H   ALA A 275     -23.436  31.173  14.163  1.00 96.48           H  
ATOM   4405  CA  ALA A 275     -23.070  29.593  15.545  1.00 96.48           C  
ATOM   4406  HA  ALA A 275     -23.502  29.593  16.546  1.00 96.48           H  
ATOM   4407  C   ALA A 275     -21.668  28.975  15.652  1.00 96.48           C  
ATOM   4408  CB  ALA A 275     -23.988  28.791  14.618  1.00 96.48           C  
ATOM   4409  HB1 ALA A 275     -24.999  29.198  14.664  1.00 96.48           H  
ATOM   4410  HB2 ALA A 275     -24.011  27.748  14.933  1.00 96.48           H  
ATOM   4411  HB3 ALA A 275     -23.630  28.855  13.590  1.00 96.48           H  
ATOM   4412  O   ALA A 275     -21.396  28.242  16.602  1.00 96.48           O  
ATOM   4413  N   VAL A 276     -20.762  29.292  14.718  1.00 96.53           N  
ATOM   4414  H   VAL A 276     -21.056  29.869  13.942  1.00 96.53           H  
ATOM   4415  CA  VAL A 276     -19.352  28.883  14.808  1.00 96.53           C  
ATOM   4416  HA  VAL A 276     -19.314  27.805  14.963  1.00 96.53           H  
ATOM   4417  C   VAL A 276     -18.671  29.517  16.022  1.00 96.53           C  
ATOM   4418  CB  VAL A 276     -18.582  29.196  13.510  1.00 96.53           C  
ATOM   4419  HB  VAL A 276     -18.697  30.249  13.256  1.00 96.53           H  
ATOM   4420  O   VAL A 276     -18.007  28.801  16.767  1.00 96.53           O  
ATOM   4421  CG1 VAL A 276     -17.085  28.887  13.651  1.00 96.53           C  
ATOM   4422 HG11 VAL A 276     -16.578  29.052  12.701  1.00 96.53           H  
ATOM   4423 HG12 VAL A 276     -16.944  27.851  13.960  1.00 96.53           H  
ATOM   4424 HG13 VAL A 276     -16.626  29.544  14.389  1.00 96.53           H  
ATOM   4425  CG2 VAL A 276     -19.122  28.342  12.355  1.00 96.53           C  
ATOM   4426 HG21 VAL A 276     -19.061  27.285  12.613  1.00 96.53           H  
ATOM   4427 HG22 VAL A 276     -18.543  28.522  11.450  1.00 96.53           H  
ATOM   4428 HG23 VAL A 276     -20.162  28.595  12.147  1.00 96.53           H  
ATOM   4429  N   ALA A 277     -18.872  30.816  16.268  1.00 97.33           N  
ATOM   4430  H   ALA A 277     -19.426  31.360  15.622  1.00 97.33           H  
ATOM   4431  CA  ALA A 277     -18.299  31.504  17.427  1.00 97.33           C  
ATOM   4432  HA  ALA A 277     -17.212  31.464  17.349  1.00 97.33           H  
ATOM   4433  C   ALA A 277     -18.695  30.816  18.747  1.00 97.33           C  
ATOM   4434  CB  ALA A 277     -18.729  32.977  17.398  1.00 97.33           C  
ATOM   4435  HB1 ALA A 277     -18.227  33.522  18.199  1.00 97.33           H  
ATOM   4436  HB2 ALA A 277     -18.466  33.425  16.440  1.00 97.33           H  
ATOM   4437  HB3 ALA A 277     -19.805  33.067  17.545  1.00 97.33           H  
ATOM   4438  O   ALA A 277     -17.818  30.421  19.520  1.00 97.33           O  
ATOM   4439  N   LEU A 278     -19.996  30.570  18.945  1.00 96.06           N  
ATOM   4440  H   LEU A 278     -20.654  30.946  18.277  1.00 96.06           H  
ATOM   4441  CA  LEU A 278     -20.520  29.879  20.128  1.00 96.06           C  
ATOM   4442  HA  LEU A 278     -20.216  30.425  21.021  1.00 96.06           H  
ATOM   4443  C   LEU A 278     -19.954  28.458  20.263  1.00 96.06           C  
ATOM   4444  CB  LEU A 278     -22.058  29.837  20.050  1.00 96.06           C  
ATOM   4445  HB2 LEU A 278     -22.345  29.451  19.073  1.00 96.06           H  
ATOM   4446  HB3 LEU A 278     -22.428  29.142  20.804  1.00 96.06           H  
ATOM   4447  O   LEU A 278     -19.490  28.065  21.333  1.00 96.06           O  
ATOM   4448  CG  LEU A 278     -22.747  31.196  20.276  1.00 96.06           C  
ATOM   4449  HG  LEU A 278     -22.316  31.944  19.612  1.00 96.06           H  
ATOM   4450  CD1 LEU A 278     -24.237  31.063  19.951  1.00 96.06           C  
ATOM   4451 HD11 LEU A 278     -24.362  30.767  18.909  1.00 96.06           H  
ATOM   4452 HD12 LEU A 278     -24.699  30.323  20.604  1.00 96.06           H  
ATOM   4453 HD13 LEU A 278     -24.727  32.025  20.102  1.00 96.06           H  
ATOM   4454  CD2 LEU A 278     -22.614  31.673  21.723  1.00 96.06           C  
ATOM   4455 HD21 LEU A 278     -21.569  31.869  21.965  1.00 96.06           H  
ATOM   4456 HD22 LEU A 278     -23.008  30.928  22.414  1.00 96.06           H  
ATOM   4457 HD23 LEU A 278     -23.160  32.607  21.856  1.00 96.06           H  
ATOM   4458  N   LYS A 279     -19.914  27.688  19.166  1.00 94.80           N  
ATOM   4459  H   LYS A 279     -20.286  28.070  18.309  1.00 94.80           H  
ATOM   4460  CA  LYS A 279     -19.350  26.324  19.157  1.00 94.80           C  
ATOM   4461  HA  LYS A 279     -19.824  25.743  19.949  1.00 94.80           H  
ATOM   4462  C   LYS A 279     -17.851  26.282  19.468  1.00 94.80           C  
ATOM   4463  CB  LYS A 279     -19.621  25.659  17.803  1.00 94.80           C  
ATOM   4464  HB2 LYS A 279     -18.971  24.791  17.694  1.00 94.80           H  
ATOM   4465  HB3 LYS A 279     -19.389  26.359  17.001  1.00 94.80           H  
ATOM   4466  O   LYS A 279     -17.365  25.258  19.940  1.00 94.80           O  
ATOM   4467  CG  LYS A 279     -21.074  25.182  17.691  1.00 94.80           C  
ATOM   4468  HG2 LYS A 279     -21.244  24.399  18.430  1.00 94.80           H  
ATOM   4469  HG3 LYS A 279     -21.757  26.006  17.897  1.00 94.80           H  
ATOM   4470  CD  LYS A 279     -21.350  24.636  16.285  1.00 94.80           C  
ATOM   4471  HD2 LYS A 279     -21.208  25.445  15.568  1.00 94.80           H  
ATOM   4472  HD3 LYS A 279     -20.648  23.838  16.041  1.00 94.80           H  
ATOM   4473  CE  LYS A 279     -22.790  24.129  16.161  1.00 94.80           C  
ATOM   4474  HE2 LYS A 279     -23.461  24.893  16.553  1.00 94.80           H  
ATOM   4475  HE3 LYS A 279     -23.015  24.007  15.101  1.00 94.80           H  
ATOM   4476  NZ  LYS A 279     -22.998  22.839  16.867  1.00 94.80           N  
ATOM   4477  HZ1 LYS A 279     -23.963  22.550  16.793  1.00 94.80           H  
ATOM   4478  HZ2 LYS A 279     -22.419  22.121  16.454  1.00 94.80           H  
ATOM   4479  HZ3 LYS A 279     -22.766  22.930  17.845  1.00 94.80           H  
ATOM   4480  N   CYS A 280     -17.130  27.370  19.224  1.00 95.97           N  
ATOM   4481  H   CYS A 280     -17.585  28.140  18.756  1.00 95.97           H  
ATOM   4482  CA  CYS A 280     -15.717  27.521  19.564  1.00 95.97           C  
ATOM   4483  HA  CYS A 280     -15.261  26.534  19.640  1.00 95.97           H  
ATOM   4484  C   CYS A 280     -15.488  28.184  20.936  1.00 95.97           C  
ATOM   4485  CB  CYS A 280     -15.026  28.268  18.416  1.00 95.97           C  
ATOM   4486  HB2 CYS A 280     -14.015  28.547  18.711  1.00 95.97           H  
ATOM   4487  HB3 CYS A 280     -15.591  29.169  18.179  1.00 95.97           H  
ATOM   4488  O   CYS A 280     -14.340  28.460  21.275  1.00 95.97           O  
ATOM   4489  SG  CYS A 280     -14.945  27.195  16.954  1.00 95.97           S  
ATOM   4490  HG  CYS A 280     -13.686  26.786  17.133  1.00 95.97           H  
ATOM   4491  N   GLY A 281     -16.542  28.434  21.724  1.00 96.29           N  
ATOM   4492  H   GLY A 281     -17.469  28.230  21.379  1.00 96.29           H  
ATOM   4493  CA  GLY A 281     -16.444  28.971  23.088  1.00 96.29           C  
ATOM   4494  HA2 GLY A 281     -17.367  28.740  23.619  1.00 96.29           H  
ATOM   4495  HA3 GLY A 281     -15.619  28.492  23.616  1.00 96.29           H  
ATOM   4496  C   GLY A 281     -16.236  30.483  23.165  1.00 96.29           C  
ATOM   4497  O   GLY A 281     -15.585  30.963  24.094  1.00 96.29           O  
ATOM   4498  N   TYR A 282     -16.722  31.227  22.171  1.00 96.71           N  
ATOM   4499  H   TYR A 282     -17.238  30.771  21.432  1.00 96.71           H  
ATOM   4500  CA  TYR A 282     -16.735  32.688  22.185  1.00 96.71           C  
ATOM   4501  HA  TYR A 282     -16.068  33.057  22.965  1.00 96.71           H  
ATOM   4502  C   TYR A 282     -18.140  33.209  22.482  1.00 96.71           C  
ATOM   4503  CB  TYR A 282     -16.240  33.238  20.842  1.00 96.71           C  
ATOM   4504  HB2 TYR A 282     -16.389  34.318  20.835  1.00 96.71           H  
ATOM   4505  HB3 TYR A 282     -16.850  32.827  20.037  1.00 96.71           H  
ATOM   4506  O   TYR A 282     -19.066  32.943  21.718  1.00 96.71           O  
ATOM   4507  CG  TYR A 282     -14.782  32.955  20.554  1.00 96.71           C  
ATOM   4508  CD1 TYR A 282     -13.804  33.864  20.992  1.00 96.71           C  
ATOM   4509  HD1 TYR A 282     -14.112  34.756  21.518  1.00 96.71           H  
ATOM   4510  CD2 TYR A 282     -14.403  31.789  19.867  1.00 96.71           C  
ATOM   4511  HD2 TYR A 282     -15.161  31.091  19.543  1.00 96.71           H  
ATOM   4512  CE1 TYR A 282     -12.441  33.603  20.775  1.00 96.71           C  
ATOM   4513  HE1 TYR A 282     -11.696  34.301  21.128  1.00 96.71           H  
ATOM   4514  CE2 TYR A 282     -13.039  31.519  19.645  1.00 96.71           C  
ATOM   4515  HE2 TYR A 282     -12.740  30.611  19.143  1.00 96.71           H  
ATOM   4516  OH  TYR A 282     -10.742  32.120  19.990  1.00 96.71           O  
ATOM   4517  HH  TYR A 282     -10.190  32.789  20.403  1.00 96.71           H  
ATOM   4518  CZ  TYR A 282     -12.059  32.415  20.119  1.00 96.71           C  
ATOM   4519  N   ASP A 283     -18.267  34.031  23.523  1.00 94.41           N  
ATOM   4520  H   ASP A 283     -17.534  34.050  24.219  1.00 94.41           H  
ATOM   4521  CA  ASP A 283     -19.533  34.694  23.876  1.00 94.41           C  
ATOM   4522  HA  ASP A 283     -20.352  33.982  23.768  1.00 94.41           H  
ATOM   4523  C   ASP A 283     -19.832  35.903  22.972  1.00 94.41           C  
ATOM   4524  CB  ASP A 283     -19.478  35.134  25.346  1.00 94.41           C  
ATOM   4525  HB2 ASP A 283     -18.733  35.923  25.449  1.00 94.41           H  
ATOM   4526  HB3 ASP A 283     -20.447  35.544  25.631  1.00 94.41           H  
ATOM   4527  O   ASP A 283     -20.976  36.317  22.812  1.00 94.41           O  
ATOM   4528  CG  ASP A 283     -19.132  33.978  26.288  1.00 94.41           C  
ATOM   4529  OD1 ASP A 283     -19.726  32.892  26.120  1.00 94.41           O  
ATOM   4530  OD2 ASP A 283     -18.204  34.173  27.104  1.00 94.41           O  
ATOM   4531  N   SER A 284     -18.795  36.473  22.349  1.00 96.71           N  
ATOM   4532  H   SER A 284     -17.891  36.048  22.499  1.00 96.71           H  
ATOM   4533  CA  SER A 284     -18.899  37.610  21.433  1.00 96.71           C  
ATOM   4534  HA  SER A 284     -19.939  37.930  21.367  1.00 96.71           H  
ATOM   4535  C   SER A 284     -18.434  37.225  20.034  1.00 96.71           C  
ATOM   4536  CB  SER A 284     -18.098  38.795  21.977  1.00 96.71           C  
ATOM   4537  HB2 SER A 284     -17.085  38.471  22.216  1.00 96.71           H  
ATOM   4538  HB3 SER A 284     -18.573  39.149  22.892  1.00 96.71           H  
ATOM   4539  O   SER A 284     -17.243  36.982  19.805  1.00 96.71           O  
ATOM   4540  OG  SER A 284     -18.039  39.854  21.032  1.00 96.71           O  
ATOM   4541  HG  SER A 284     -18.253  40.659  21.508  1.00 96.71           H  
ATOM   4542  N   THR A 285     -19.352  37.249  19.065  1.00 96.72           N  
ATOM   4543  H   THR A 285     -20.329  37.315  19.314  1.00 96.72           H  
ATOM   4544  CA  THR A 285     -19.011  37.060  17.648  1.00 96.72           C  
ATOM   4545  HA  THR A 285     -18.556  36.077  17.528  1.00 96.72           H  
ATOM   4546  C   THR A 285     -18.025  38.121  17.165  1.00 96.72           C  
ATOM   4547  CB  THR A 285     -20.245  37.126  16.744  1.00 96.72           C  
ATOM   4548  HB  THR A 285     -20.615  38.151  16.706  1.00 96.72           H  
ATOM   4549  O   THR A 285     -17.109  37.806  16.409  1.00 96.72           O  
ATOM   4550  CG2 THR A 285     -19.927  36.642  15.325  1.00 96.72           C  
ATOM   4551 HG21 THR A 285     -18.984  37.054  14.963  1.00 96.72           H  
ATOM   4552 HG22 THR A 285     -20.698  36.981  14.634  1.00 96.72           H  
ATOM   4553 HG23 THR A 285     -19.863  35.554  15.309  1.00 96.72           H  
ATOM   4554  OG1 THR A 285     -21.248  36.291  17.253  1.00 96.72           O  
ATOM   4555  HG1 THR A 285     -21.930  36.269  16.577  1.00 96.72           H  
ATOM   4556  N   SER A 286     -18.163  39.371  17.615  1.00 96.71           N  
ATOM   4557  H   SER A 286     -18.939  39.596  18.221  1.00 96.71           H  
ATOM   4558  CA  SER A 286     -17.248  40.454  17.235  1.00 96.71           C  
ATOM   4559  HA  SER A 286     -17.258  40.561  16.150  1.00 96.71           H  
ATOM   4560  C   SER A 286     -15.815  40.146  17.666  1.00 96.71           C  
ATOM   4561  CB  SER A 286     -17.705  41.780  17.850  1.00 96.71           C  
ATOM   4562  HB2 SER A 286     -17.685  41.711  18.938  1.00 96.71           H  
ATOM   4563  HB3 SER A 286     -17.036  42.578  17.529  1.00 96.71           H  
ATOM   4564  O   SER A 286     -14.886  40.276  16.865  1.00 96.71           O  
ATOM   4565  OG  SER A 286     -19.020  42.063  17.418  1.00 96.71           O  
ATOM   4566  HG  SER A 286     -19.310  42.898  17.793  1.00 96.71           H  
ATOM   4567  N   TYR A 287     -15.637  39.658  18.898  1.00 96.77           N  
ATOM   4568  H   TYR A 287     -16.440  39.529  19.497  1.00 96.77           H  
ATOM   4569  CA  TYR A 287     -14.328  39.229  19.386  1.00 96.77           C  
ATOM   4570  HA  TYR A 287     -13.618  40.038  19.210  1.00 96.77           H  
ATOM   4571  C   TYR A 287     -13.812  38.002  18.621  1.00 96.77           C  
ATOM   4572  CB  TYR A 287     -14.398  38.974  20.894  1.00 96.77           C  
ATOM   4573  HB2 TYR A 287     -14.766  39.872  21.391  1.00 96.77           H  
ATOM   4574  HB3 TYR A 287     -15.109  38.170  21.083  1.00 96.77           H  
ATOM   4575  O   TYR A 287     -12.661  37.997  18.185  1.00 96.77           O  
ATOM   4576  CG  TYR A 287     -13.058  38.611  21.503  1.00 96.77           C  
ATOM   4577  CD1 TYR A 287     -12.892  37.378  22.159  1.00 96.77           C  
ATOM   4578  HD1 TYR A 287     -13.738  36.717  22.280  1.00 96.77           H  
ATOM   4579  CD2 TYR A 287     -11.975  39.508  21.409  1.00 96.77           C  
ATOM   4580  HD2 TYR A 287     -12.099  40.463  20.921  1.00 96.77           H  
ATOM   4581  CE1 TYR A 287     -11.639  37.021  22.693  1.00 96.77           C  
ATOM   4582  HE1 TYR A 287     -11.506  36.083  23.211  1.00 96.77           H  
ATOM   4583  CE2 TYR A 287     -10.726  39.166  21.960  1.00 96.77           C  
ATOM   4584  HE2 TYR A 287      -9.904  39.863  21.891  1.00 96.77           H  
ATOM   4585  OH  TYR A 287      -9.350  37.581  23.124  1.00 96.77           O  
ATOM   4586  HH  TYR A 287      -8.745  38.326  23.110  1.00 96.77           H  
ATOM   4587  CZ  TYR A 287     -10.555  37.917  22.594  1.00 96.77           C  
ATOM   4588  N   PHE A 288     -14.671  37.010  18.351  1.00 97.54           N  
ATOM   4589  H   PHE A 288     -15.600  37.056  18.744  1.00 97.54           H  
ATOM   4590  CA  PHE A 288     -14.324  35.861  17.509  1.00 97.54           C  
ATOM   4591  HA  PHE A 288     -13.516  35.309  17.989  1.00 97.54           H  
ATOM   4592  C   PHE A 288     -13.819  36.286  16.121  1.00 97.54           C  
ATOM   4593  CB  PHE A 288     -15.528  34.919  17.373  1.00 97.54           C  
ATOM   4594  HB2 PHE A 288     -16.430  35.504  17.190  1.00 97.54           H  
ATOM   4595  HB3 PHE A 288     -15.673  34.387  18.314  1.00 97.54           H  
ATOM   4596  O   PHE A 288     -12.750  35.844  15.701  1.00 97.54           O  
ATOM   4597  CG  PHE A 288     -15.372  33.912  16.251  1.00 97.54           C  
ATOM   4598  CD1 PHE A 288     -16.131  34.036  15.071  1.00 97.54           C  
ATOM   4599  HD1 PHE A 288     -16.874  34.815  14.983  1.00 97.54           H  
ATOM   4600  CD2 PHE A 288     -14.408  32.894  16.356  1.00 97.54           C  
ATOM   4601  HD2 PHE A 288     -13.818  32.804  17.256  1.00 97.54           H  
ATOM   4602  CE1 PHE A 288     -15.928  33.138  14.010  1.00 97.54           C  
ATOM   4603  HE1 PHE A 288     -16.524  33.208  13.112  1.00 97.54           H  
ATOM   4604  CE2 PHE A 288     -14.197  32.008  15.287  1.00 97.54           C  
ATOM   4605  HE2 PHE A 288     -13.447  31.236  15.375  1.00 97.54           H  
ATOM   4606  CZ  PHE A 288     -14.957  32.131  14.112  1.00 97.54           C  
ATOM   4607  HZ  PHE A 288     -14.803  31.453  13.286  1.00 97.54           H  
ATOM   4608  N   ILE A 289     -14.534  37.172  15.420  1.00 96.52           N  
ATOM   4609  H   ILE A 289     -15.402  37.496  15.822  1.00 96.52           H  
ATOM   4610  CA  ILE A 289     -14.139  37.678  14.096  1.00 96.52           C  
ATOM   4611  HA  ILE A 289     -14.030  36.830  13.419  1.00 96.52           H  
ATOM   4612  C   ILE A 289     -12.775  38.373  14.173  1.00 96.52           C  
ATOM   4613  CB  ILE A 289     -15.226  38.627  13.531  1.00 96.52           C  
ATOM   4614  HB  ILE A 289     -15.481  39.354  14.302  1.00 96.52           H  
ATOM   4615  O   ILE A 289     -11.936  38.181  13.289  1.00 96.52           O  
ATOM   4616  CG1 ILE A 289     -16.500  37.834  13.157  1.00 96.52           C  
ATOM   4617 HG12 ILE A 289     -16.737  37.121  13.945  1.00 96.52           H  
ATOM   4618 HG13 ILE A 289     -16.318  37.265  12.245  1.00 96.52           H  
ATOM   4619  CG2 ILE A 289     -14.718  39.396  12.292  1.00 96.52           C  
ATOM   4620 HG21 ILE A 289     -13.908  40.071  12.571  1.00 96.52           H  
ATOM   4621 HG22 ILE A 289     -14.366  38.698  11.533  1.00 96.52           H  
ATOM   4622 HG23 ILE A 289     -15.512  40.015  11.874  1.00 96.52           H  
ATOM   4623  CD1 ILE A 289     -17.735  38.719  12.943  1.00 96.52           C  
ATOM   4624 HD11 ILE A 289     -17.606  39.371  12.078  1.00 96.52           H  
ATOM   4625 HD12 ILE A 289     -18.604  38.085  12.763  1.00 96.52           H  
ATOM   4626 HD13 ILE A 289     -17.918  39.323  13.832  1.00 96.52           H  
ATOM   4627  N   GLN A 290     -12.529  39.154  15.229  1.00 96.22           N  
ATOM   4628  H   GLN A 290     -13.257  39.275  15.919  1.00 96.22           H  
ATOM   4629  CA  GLN A 290     -11.257  39.843  15.435  1.00 96.22           C  
ATOM   4630  HA  GLN A 290     -11.032  40.404  14.528  1.00 96.22           H  
ATOM   4631  C   GLN A 290     -10.108  38.850  15.672  1.00 96.22           C  
ATOM   4632  CB  GLN A 290     -11.411  40.838  16.595  1.00 96.22           C  
ATOM   4633  HB2 GLN A 290     -12.385  41.321  16.531  1.00 96.22           H  
ATOM   4634  HB3 GLN A 290     -11.358  40.301  17.542  1.00 96.22           H  
ATOM   4635  O   GLN A 290      -9.064  38.956  15.020  1.00 96.22           O  
ATOM   4636  CG  GLN A 290     -10.343  41.940  16.553  1.00 96.22           C  
ATOM   4637  HG2 GLN A 290     -10.470  42.523  15.641  1.00 96.22           H  
ATOM   4638  HG3 GLN A 290      -9.349  41.492  16.544  1.00 96.22           H  
ATOM   4639  CD  GLN A 290     -10.434  42.865  17.764  1.00 96.22           C  
ATOM   4640  NE2 GLN A 290     -10.219  44.153  17.608  1.00 96.22           N  
ATOM   4641 HE21 GLN A 290     -10.063  44.569  16.701  1.00 96.22           H  
ATOM   4642 HE22 GLN A 290     -10.321  44.709  18.445  1.00 96.22           H  
ATOM   4643  OE1 GLN A 290     -10.670  42.442  18.879  1.00 96.22           O  
ATOM   4644  N   CYS A 291     -10.309  37.847  16.536  1.00 93.87           N  
ATOM   4645  H   CYS A 291     -11.169  37.840  17.066  1.00 93.87           H  
ATOM   4646  CA  CYS A 291      -9.365  36.753  16.765  1.00 93.87           C  
ATOM   4647  HA  CYS A 291      -8.415  37.163  17.109  1.00 93.87           H  
ATOM   4648  C   CYS A 291      -9.085  35.974  15.479  1.00 93.87           C  
ATOM   4649  CB  CYS A 291      -9.916  35.809  17.843  1.00 93.87           C  
ATOM   4650  HB2 CYS A 291      -9.357  34.874  17.842  1.00 93.87           H  
ATOM   4651  HB3 CYS A 291     -10.963  35.585  17.637  1.00 93.87           H  
ATOM   4652  O   CYS A 291      -7.922  35.791  15.125  1.00 93.87           O  
ATOM   4653  SG  CYS A 291      -9.779  36.578  19.477  1.00 93.87           S  
ATOM   4654  HG  CYS A 291      -8.456  36.477  19.630  1.00 93.87           H  
ATOM   4655  N   PHE A 292     -10.126  35.588  14.740  1.00 91.13           N  
ATOM   4656  H   PHE A 292     -11.055  35.757  15.100  1.00 91.13           H  
ATOM   4657  CA  PHE A 292     -10.010  34.846  13.488  1.00 91.13           C  
ATOM   4658  HA  PHE A 292      -9.444  33.932  13.669  1.00 91.13           H  
ATOM   4659  C   PHE A 292      -9.245  35.644  12.434  1.00 91.13           C  
ATOM   4660  CB  PHE A 292     -11.411  34.454  13.005  1.00 91.13           C  
ATOM   4661  HB2 PHE A 292     -11.962  34.021  13.840  1.00 91.13           H  
ATOM   4662  HB3 PHE A 292     -11.951  35.344  12.684  1.00 91.13           H  
ATOM   4663  O   PHE A 292      -8.302  35.132  11.834  1.00 91.13           O  
ATOM   4664  CG  PHE A 292     -11.392  33.442  11.878  1.00 91.13           C  
ATOM   4665  CD1 PHE A 292     -11.151  33.854  10.554  1.00 91.13           C  
ATOM   4666  HD1 PHE A 292     -10.990  34.899  10.334  1.00 91.13           H  
ATOM   4667  CD2 PHE A 292     -11.605  32.080  12.155  1.00 91.13           C  
ATOM   4668  HD2 PHE A 292     -11.780  31.752  13.169  1.00 91.13           H  
ATOM   4669  CE1 PHE A 292     -11.111  32.910   9.514  1.00 91.13           C  
ATOM   4670  HE1 PHE A 292     -10.914  33.228   8.501  1.00 91.13           H  
ATOM   4671  CE2 PHE A 292     -11.570  31.136  11.115  1.00 91.13           C  
ATOM   4672  HE2 PHE A 292     -11.711  30.087  11.330  1.00 91.13           H  
ATOM   4673  CZ  PHE A 292     -11.320  31.549   9.795  1.00 91.13           C  
ATOM   4674  HZ  PHE A 292     -11.275  30.818   9.002  1.00 91.13           H  
ATOM   4675  N   LYS A 293      -9.559  36.936  12.266  1.00 87.56           N  
ATOM   4676  H   LYS A 293     -10.347  37.302  12.780  1.00 87.56           H  
ATOM   4677  CA  LYS A 293      -8.821  37.823  11.358  1.00 87.56           C  
ATOM   4678  HA  LYS A 293      -8.799  37.355  10.374  1.00 87.56           H  
ATOM   4679  C   LYS A 293      -7.364  37.969  11.778  1.00 87.56           C  
ATOM   4680  CB  LYS A 293      -9.537  39.176  11.243  1.00 87.56           C  
ATOM   4681  HB2 LYS A 293     -10.579  38.999  10.978  1.00 87.56           H  
ATOM   4682  HB3 LYS A 293      -9.509  39.682  12.208  1.00 87.56           H  
ATOM   4683  O   LYS A 293      -6.480  37.891  10.928  1.00 87.56           O  
ATOM   4684  CG  LYS A 293      -8.901  40.074  10.167  1.00 87.56           C  
ATOM   4685  HG2 LYS A 293      -8.969  39.574   9.200  1.00 87.56           H  
ATOM   4686  HG3 LYS A 293      -7.851  40.243  10.402  1.00 87.56           H  
ATOM   4687  CD  LYS A 293      -9.606  41.436  10.085  1.00 87.56           C  
ATOM   4688  HD2 LYS A 293     -10.659  41.282   9.851  1.00 87.56           H  
ATOM   4689  HD3 LYS A 293      -9.531  41.933  11.052  1.00 87.56           H  
ATOM   4690  CE  LYS A 293      -8.958  42.315   9.003  1.00 87.56           C  
ATOM   4691  HE2 LYS A 293      -9.015  41.790   8.049  1.00 87.56           H  
ATOM   4692  HE3 LYS A 293      -7.903  42.445   9.244  1.00 87.56           H  
ATOM   4693  NZ  LYS A 293      -9.616  43.644   8.886  1.00 87.56           N  
ATOM   4694  HZ1 LYS A 293      -9.175  44.200   8.167  1.00 87.56           H  
ATOM   4695  HZ2 LYS A 293     -10.591  43.551   8.640  1.00 87.56           H  
ATOM   4696  HZ3 LYS A 293      -9.556  44.163   9.751  1.00 87.56           H  
ATOM   4697  N   LYS A 294      -7.076  38.142  13.070  1.00 85.70           N  
ATOM   4698  H   LYS A 294      -7.841  38.208  13.726  1.00 85.70           H  
ATOM   4699  CA  LYS A 294      -5.693  38.207  13.565  1.00 85.70           C  
ATOM   4700  HA  LYS A 294      -5.166  38.978  13.003  1.00 85.70           H  
ATOM   4701  C   LYS A 294      -4.957  36.890  13.324  1.00 85.70           C  
ATOM   4702  CB  LYS A 294      -5.695  38.601  15.051  1.00 85.70           C  
ATOM   4703  HB2 LYS A 294      -6.261  39.525  15.167  1.00 85.70           H  
ATOM   4704  HB3 LYS A 294      -6.187  37.824  15.636  1.00 85.70           H  
ATOM   4705  O   LYS A 294      -3.791  36.931  12.917  1.00 85.70           O  
ATOM   4706  CG  LYS A 294      -4.271  38.822  15.594  1.00 85.70           C  
ATOM   4707  HG2 LYS A 294      -3.769  39.574  14.986  1.00 85.70           H  
ATOM   4708  HG3 LYS A 294      -3.710  37.890  15.538  1.00 85.70           H  
ATOM   4709  CD  LYS A 294      -4.296  39.293  17.056  1.00 85.70           C  
ATOM   4710  HD2 LYS A 294      -4.851  40.228  17.121  1.00 85.70           H  
ATOM   4711  HD3 LYS A 294      -4.801  38.541  17.662  1.00 85.70           H  
ATOM   4712  CE  LYS A 294      -2.868  39.503  17.585  1.00 85.70           C  
ATOM   4713  HE2 LYS A 294      -2.323  38.563  17.501  1.00 85.70           H  
ATOM   4714  HE3 LYS A 294      -2.365  40.238  16.956  1.00 85.70           H  
ATOM   4715  NZ  LYS A 294      -2.852  39.963  19.000  1.00 85.70           N  
ATOM   4716  HZ1 LYS A 294      -3.288  39.285  19.608  1.00 85.70           H  
ATOM   4717  HZ2 LYS A 294      -1.904  40.090  19.326  1.00 85.70           H  
ATOM   4718  HZ3 LYS A 294      -3.334  40.844  19.109  1.00 85.70           H  
ATOM   4719  N   TYR A 295      -5.635  35.763  13.539  1.00 81.87           N  
ATOM   4720  H   TYR A 295      -6.575  35.831  13.903  1.00 81.87           H  
ATOM   4721  CA  TYR A 295      -5.071  34.430  13.410  1.00 81.87           C  
ATOM   4722  HA  TYR A 295      -4.078  34.454  13.858  1.00 81.87           H  
ATOM   4723  C   TYR A 295      -4.885  34.039  11.950  1.00 81.87           C  
ATOM   4724  CB  TYR A 295      -5.865  33.390  14.202  1.00 81.87           C  
ATOM   4725  HB2 TYR A 295      -6.829  33.217  13.723  1.00 81.87           H  
ATOM   4726  HB3 TYR A 295      -6.059  33.776  15.203  1.00 81.87           H  
ATOM   4727  O   TYR A 295      -3.748  33.827  11.598  1.00 81.87           O  
ATOM   4728  CG  TYR A 295      -5.116  32.075  14.337  1.00 81.87           C  
ATOM   4729  CD1 TYR A 295      -5.289  31.066  13.373  1.00 81.87           C  
ATOM   4730  HD1 TYR A 295      -5.966  31.207  12.543  1.00 81.87           H  
ATOM   4731  CD2 TYR A 295      -4.265  31.849  15.440  1.00 81.87           C  
ATOM   4732  HD2 TYR A 295      -4.140  32.610  16.197  1.00 81.87           H  
ATOM   4733  CE1 TYR A 295      -4.628  29.835  13.517  1.00 81.87           C  
ATOM   4734  HE1 TYR A 295      -4.809  29.034  12.815  1.00 81.87           H  
ATOM   4735  CE2 TYR A 295      -3.599  30.614  15.586  1.00 81.87           C  
ATOM   4736  HE2 TYR A 295      -2.961  30.431  16.438  1.00 81.87           H  
ATOM   4737  OH  TYR A 295      -3.135  28.413  14.710  1.00 81.87           O  
ATOM   4738  HH  TYR A 295      -2.814  28.188  15.587  1.00 81.87           H  
ATOM   4739  CZ  TYR A 295      -3.777  29.604  14.616  1.00 81.87           C  
ATOM   4740  N   PHE A 296      -5.891  34.025  11.071  1.00 74.04           N  
ATOM   4741  H   PHE A 296      -6.821  34.214  11.416  1.00 74.04           H  
ATOM   4742  CA  PHE A 296      -5.766  33.587   9.665  1.00 74.04           C  
ATOM   4743  HA  PHE A 296      -4.963  32.852   9.603  1.00 74.04           H  
ATOM   4744  C   PHE A 296      -5.398  34.700   8.664  1.00 74.04           C  
ATOM   4745  CB  PHE A 296      -7.056  32.870   9.244  1.00 74.04           C  
ATOM   4746  HB2 PHE A 296      -7.029  32.693   8.168  1.00 74.04           H  
ATOM   4747  HB3 PHE A 296      -7.914  33.511   9.447  1.00 74.04           H  
ATOM   4748  O   PHE A 296      -5.038  34.416   7.519  1.00 74.04           O  
ATOM   4749  CG  PHE A 296      -7.242  31.525   9.916  1.00 74.04           C  
ATOM   4750  CD1 PHE A 296      -6.479  30.418   9.494  1.00 74.04           C  
ATOM   4751  HD1 PHE A 296      -5.780  30.512   8.677  1.00 74.04           H  
ATOM   4752  CD2 PHE A 296      -8.175  31.373  10.958  1.00 74.04           C  
ATOM   4753  HD2 PHE A 296      -8.778  32.210  11.278  1.00 74.04           H  
ATOM   4754  CE1 PHE A 296      -6.638  29.169  10.120  1.00 74.04           C  
ATOM   4755  HE1 PHE A 296      -6.074  28.308   9.792  1.00 74.04           H  
ATOM   4756  CE2 PHE A 296      -8.345  30.119  11.571  1.00 74.04           C  
ATOM   4757  HE2 PHE A 296      -9.084  29.993  12.348  1.00 74.04           H  
ATOM   4758  CZ  PHE A 296      -7.566  29.022  11.163  1.00 74.04           C  
ATOM   4759  HZ  PHE A 296      -7.694  28.057  11.631  1.00 74.04           H  
ATOM   4760  N   LYS A 297      -5.424  35.975   9.078  1.00 74.94           N  
ATOM   4761  H   LYS A 297      -5.732  36.134  10.027  1.00 74.94           H  
ATOM   4762  CA  LYS A 297      -5.272  37.175   8.218  1.00 74.94           C  
ATOM   4763  HA  LYS A 297      -5.408  38.046   8.860  1.00 74.94           H  
ATOM   4764  C   LYS A 297      -6.379  37.344   7.170  1.00 74.94           C  
ATOM   4765  CB  LYS A 297      -3.864  37.331   7.614  1.00 74.94           C  
ATOM   4766  HB2 LYS A 297      -3.749  38.364   7.286  1.00 74.94           H  
ATOM   4767  HB3 LYS A 297      -3.813  36.724   6.710  1.00 74.94           H  
ATOM   4768  O   LYS A 297      -6.174  38.002   6.160  1.00 74.94           O  
ATOM   4769  CG  LYS A 297      -2.680  36.986   8.529  1.00 74.94           C  
ATOM   4770  HG2 LYS A 297      -2.728  35.940   8.829  1.00 74.94           H  
ATOM   4771  HG3 LYS A 297      -1.757  37.140   7.970  1.00 74.94           H  
ATOM   4772  CD  LYS A 297      -2.669  37.885   9.769  1.00 74.94           C  
ATOM   4773  HD2 LYS A 297      -2.667  38.931   9.463  1.00 74.94           H  
ATOM   4774  HD3 LYS A 297      -3.566  37.691  10.358  1.00 74.94           H  
ATOM   4775  CE  LYS A 297      -1.432  37.599  10.623  1.00 74.94           C  
ATOM   4776  HE2 LYS A 297      -1.361  36.523  10.778  1.00 74.94           H  
ATOM   4777  HE3 LYS A 297      -0.546  37.931  10.082  1.00 74.94           H  
ATOM   4778  NZ  LYS A 297      -1.531  38.277  11.935  1.00 74.94           N  
ATOM   4779  HZ1 LYS A 297      -0.717  38.091  12.503  1.00 74.94           H  
ATOM   4780  HZ2 LYS A 297      -2.335  37.911  12.425  1.00 74.94           H  
ATOM   4781  HZ3 LYS A 297      -1.638  39.275  11.822  1.00 74.94           H  
ATOM   4782  N   THR A 298      -7.549  36.771   7.423  1.00 77.87           N  
ATOM   4783  H   THR A 298      -7.648  36.239   8.276  1.00 77.87           H  
ATOM   4784  CA  THR A 298      -8.771  36.942   6.628  1.00 77.87           C  
ATOM   4785  HA  THR A 298      -8.770  37.932   6.171  1.00 77.87           H  
ATOM   4786  C   THR A 298      -9.980  36.847   7.557  1.00 77.87           C  
ATOM   4787  CB  THR A 298      -8.835  35.913   5.490  1.00 77.87           C  
ATOM   4788  HB  THR A 298      -7.931  36.003   4.887  1.00 77.87           H  
ATOM   4789  O   THR A 298      -9.868  36.281   8.642  1.00 77.87           O  
ATOM   4790  CG2 THR A 298      -8.964  34.466   5.959  1.00 77.87           C  
ATOM   4791 HG21 THR A 298      -9.859  34.343   6.569  1.00 77.87           H  
ATOM   4792 HG22 THR A 298      -9.030  33.808   5.093  1.00 77.87           H  
ATOM   4793 HG23 THR A 298      -8.087  34.184   6.542  1.00 77.87           H  
ATOM   4794  OG1 THR A 298      -9.934  36.208   4.674  1.00 77.87           O  
ATOM   4795  HG1 THR A 298      -9.924  35.578   3.950  1.00 77.87           H  
ATOM   4796  N   THR A 299     -11.118  37.434   7.198  1.00 87.38           N  
ATOM   4797  H   THR A 299     -11.225  37.725   6.237  1.00 87.38           H  
ATOM   4798  CA  THR A 299     -12.336  37.332   8.022  1.00 87.38           C  
ATOM   4799  HA  THR A 299     -12.054  37.439   9.069  1.00 87.38           H  
ATOM   4800  C   THR A 299     -12.998  35.960   7.838  1.00 87.38           C  
ATOM   4801  CB  THR A 299     -13.341  38.445   7.688  1.00 87.38           C  
ATOM   4802  HB  THR A 299     -14.212  38.347   8.336  1.00 87.38           H  
ATOM   4803  O   THR A 299     -12.805  35.341   6.789  1.00 87.38           O  
ATOM   4804  CG2 THR A 299     -12.747  39.841   7.881  1.00 87.38           C  
ATOM   4805 HG21 THR A 299     -11.926  40.006   7.183  1.00 87.38           H  
ATOM   4806 HG22 THR A 299     -13.521  40.589   7.708  1.00 87.38           H  
ATOM   4807 HG23 THR A 299     -12.388  39.938   8.905  1.00 87.38           H  
ATOM   4808  OG1 THR A 299     -13.754  38.321   6.353  1.00 87.38           O  
ATOM   4809  HG1 THR A 299     -14.194  39.127   6.074  1.00 87.38           H  
ATOM   4810  N   PRO A 300     -13.822  35.484   8.795  1.00 90.61           N  
ATOM   4811  CA  PRO A 300     -14.583  34.243   8.624  1.00 90.61           C  
ATOM   4812  HA  PRO A 300     -13.889  33.402   8.619  1.00 90.61           H  
ATOM   4813  C   PRO A 300     -15.408  34.215   7.329  1.00 90.61           C  
ATOM   4814  CB  PRO A 300     -15.484  34.146   9.859  1.00 90.61           C  
ATOM   4815  HB2 PRO A 300     -16.424  34.671   9.689  1.00 90.61           H  
ATOM   4816  HB3 PRO A 300     -15.676  33.110  10.141  1.00 90.61           H  
ATOM   4817  O   PRO A 300     -15.399  33.222   6.611  1.00 90.61           O  
ATOM   4818  CG  PRO A 300     -14.686  34.885  10.928  1.00 90.61           C  
ATOM   4819  HG2 PRO A 300     -15.326  35.257  11.728  1.00 90.61           H  
ATOM   4820  HG3 PRO A 300     -13.925  34.217  11.334  1.00 90.61           H  
ATOM   4821  CD  PRO A 300     -14.029  36.017  10.137  1.00 90.61           C  
ATOM   4822  HD2 PRO A 300     -14.708  36.868  10.089  1.00 90.61           H  
ATOM   4823  HD3 PRO A 300     -13.091  36.303  10.612  1.00 90.61           H  
ATOM   4824  N   SER A 301     -16.066  35.324   6.979  1.00 88.63           N  
ATOM   4825  H   SER A 301     -16.117  36.094   7.631  1.00 88.63           H  
ATOM   4826  CA  SER A 301     -16.892  35.413   5.768  1.00 88.63           C  
ATOM   4827  HA  SER A 301     -17.619  34.600   5.781  1.00 88.63           H  
ATOM   4828  C   SER A 301     -16.077  35.281   4.482  1.00 88.63           C  
ATOM   4829  CB  SER A 301     -17.660  36.737   5.738  1.00 88.63           C  
ATOM   4830  HB2 SER A 301     -16.970  37.559   5.549  1.00 88.63           H  
ATOM   4831  HB3 SER A 301     -18.397  36.701   4.936  1.00 88.63           H  
ATOM   4832  O   SER A 301     -16.507  34.609   3.549  1.00 88.63           O  
ATOM   4833  OG  SER A 301     -18.313  36.956   6.974  1.00 88.63           O  
ATOM   4834  HG  SER A 301     -19.063  37.539   6.835  1.00 88.63           H  
ATOM   4835  N   THR A 302     -14.895  35.901   4.419  1.00 81.13           N  
ATOM   4836  H   THR A 302     -14.572  36.451   5.202  1.00 81.13           H  
ATOM   4837  CA  THR A 302     -13.999  35.757   3.263  1.00 81.13           C  
ATOM   4838  HA  THR A 302     -14.568  35.902   2.345  1.00 81.13           H  
ATOM   4839  C   THR A 302     -13.401  34.354   3.209  1.00 81.13           C  
ATOM   4840  CB  THR A 302     -12.890  36.812   3.307  1.00 81.13           C  
ATOM   4841  HB  THR A 302     -12.300  36.675   4.214  1.00 81.13           H  
ATOM   4842  O   THR A 302     -13.280  33.786   2.130  1.00 81.13           O  
ATOM   4843  CG2 THR A 302     -11.980  36.777   2.081  1.00 81.13           C  
ATOM   4844 HG21 THR A 302     -12.568  36.890   1.171  1.00 81.13           H  
ATOM   4845 HG22 THR A 302     -11.450  35.825   2.040  1.00 81.13           H  
ATOM   4846 HG23 THR A 302     -11.239  37.575   2.140  1.00 81.13           H  
ATOM   4847  OG1 THR A 302     -13.455  38.103   3.332  1.00 81.13           O  
ATOM   4848  HG1 THR A 302     -12.815  38.687   2.919  1.00 81.13           H  
ATOM   4849  N   PHE A 303     -13.091  33.765   4.365  1.00 79.11           N  
ATOM   4850  H   PHE A 303     -13.208  34.282   5.225  1.00 79.11           H  
ATOM   4851  CA  PHE A 303     -12.599  32.395   4.455  1.00 79.11           C  
ATOM   4852  HA  PHE A 303     -11.694  32.307   3.853  1.00 79.11           H  
ATOM   4853  C   PHE A 303     -13.602  31.374   3.898  1.00 79.11           C  
ATOM   4854  CB  PHE A 303     -12.238  32.104   5.913  1.00 79.11           C  
ATOM   4855  HB2 PHE A 303     -13.132  32.160   6.534  1.00 79.11           H  
ATOM   4856  HB3 PHE A 303     -11.549  32.873   6.263  1.00 79.11           H  
ATOM   4857  O   PHE A 303     -13.202  30.512   3.125  1.00 79.11           O  
ATOM   4858  CG  PHE A 303     -11.594  30.756   6.118  1.00 79.11           C  
ATOM   4859  CD1 PHE A 303     -12.389  29.646   6.452  1.00 79.11           C  
ATOM   4860  HD1 PHE A 303     -13.459  29.751   6.554  1.00 79.11           H  
ATOM   4861  CD2 PHE A 303     -10.203  30.607   5.973  1.00 79.11           C  
ATOM   4862  HD2 PHE A 303      -9.589  31.453   5.699  1.00 79.11           H  
ATOM   4863  CE1 PHE A 303     -11.791  28.394   6.652  1.00 79.11           C  
ATOM   4864  HE1 PHE A 303     -12.406  27.552   6.935  1.00 79.11           H  
ATOM   4865  CE2 PHE A 303      -9.607  29.348   6.159  1.00 79.11           C  
ATOM   4866  HE2 PHE A 303      -8.542  29.223   6.035  1.00 79.11           H  
ATOM   4867  CZ  PHE A 303     -10.402  28.240   6.497  1.00 79.11           C  
ATOM   4868  HZ  PHE A 303      -9.943  27.273   6.641  1.00 79.11           H  
ATOM   4869  N   ILE A 304     -14.901  31.505   4.204  1.00 79.01           N  
ATOM   4870  H   ILE A 304     -15.168  32.204   4.883  1.00 79.01           H  
ATOM   4871  CA  ILE A 304     -15.950  30.641   3.625  1.00 79.01           C  
ATOM   4872  HA  ILE A 304     -15.735  29.603   3.878  1.00 79.01           H  
ATOM   4873  C   ILE A 304     -15.951  30.735   2.092  1.00 79.01           C  
ATOM   4874  CB  ILE A 304     -17.347  31.002   4.189  1.00 79.01           C  
ATOM   4875  HB  ILE A 304     -17.514  32.067   4.029  1.00 79.01           H  
ATOM   4876  O   ILE A 304     -15.989  29.713   1.412  1.00 79.01           O  
ATOM   4877  CG1 ILE A 304     -17.456  30.704   5.702  1.00 79.01           C  
ATOM   4878 HG12 ILE A 304     -16.546  31.016   6.215  1.00 79.01           H  
ATOM   4879 HG13 ILE A 304     -17.563  29.630   5.853  1.00 79.01           H  
ATOM   4880  CG2 ILE A 304     -18.453  30.220   3.448  1.00 79.01           C  
ATOM   4881 HG21 ILE A 304     -18.263  29.149   3.520  1.00 79.01           H  
ATOM   4882 HG22 ILE A 304     -19.439  30.428   3.863  1.00 79.01           H  
ATOM   4883 HG23 ILE A 304     -18.490  30.495   2.394  1.00 79.01           H  
ATOM   4884  CD1 ILE A 304     -18.644  31.427   6.359  1.00 79.01           C  
ATOM   4885 HD11 ILE A 304     -18.713  31.162   7.414  1.00 79.01           H  
ATOM   4886 HD12 ILE A 304     -19.587  31.139   5.893  1.00 79.01           H  
ATOM   4887 HD13 ILE A 304     -18.515  32.506   6.272  1.00 79.01           H  
ATOM   4888  N   LYS A 305     -15.872  31.954   1.538  1.00 73.35           N  
ATOM   4889  H   LYS A 305     -15.818  32.754   2.152  1.00 73.35           H  
ATOM   4890  CA  LYS A 305     -15.854  32.162   0.079  1.00 73.35           C  
ATOM   4891  HA  LYS A 305     -16.728  31.686  -0.366  1.00 73.35           H  
ATOM   4892  C   LYS A 305     -14.651  31.499  -0.591  1.00 73.35           C  
ATOM   4893  CB  LYS A 305     -15.866  33.658  -0.260  1.00 73.35           C  
ATOM   4894  HB2 LYS A 305     -15.711  33.766  -1.333  1.00 73.35           H  
ATOM   4895  HB3 LYS A 305     -15.040  34.155   0.251  1.00 73.35           H  
ATOM   4896  O   LYS A 305     -14.791  30.977  -1.685  1.00 73.35           O  
ATOM   4897  CG  LYS A 305     -17.188  34.341   0.107  1.00 73.35           C  
ATOM   4898  HG2 LYS A 305     -18.001  33.863  -0.440  1.00 73.35           H  
ATOM   4899  HG3 LYS A 305     -17.378  34.242   1.176  1.00 73.35           H  
ATOM   4900  CD  LYS A 305     -17.125  35.825  -0.268  1.00 73.35           C  
ATOM   4901  HD2 LYS A 305     -16.298  36.297   0.262  1.00 73.35           H  
ATOM   4902  HD3 LYS A 305     -16.952  35.905  -1.342  1.00 73.35           H  
ATOM   4903  CE  LYS A 305     -18.439  36.519   0.097  1.00 73.35           C  
ATOM   4904  HE2 LYS A 305     -18.562  36.490   1.179  1.00 73.35           H  
ATOM   4905  HE3 LYS A 305     -19.257  35.951  -0.348  1.00 73.35           H  
ATOM   4906  NZ  LYS A 305     -18.467  37.916  -0.403  1.00 73.35           N  
ATOM   4907  HZ1 LYS A 305     -19.349  38.358  -0.184  1.00 73.35           H  
ATOM   4908  HZ2 LYS A 305     -17.712  38.460  -0.010  1.00 73.35           H  
ATOM   4909  HZ3 LYS A 305     -18.368  37.920  -1.408  1.00 73.35           H  
ATOM   4910  N   MET A 306     -13.494  31.519   0.071  1.00 64.18           N  
ATOM   4911  H   MET A 306     -13.469  31.983   0.967  1.00 64.18           H  
ATOM   4912  CA  MET A 306     -12.265  30.887  -0.417  1.00 64.18           C  
ATOM   4913  HA  MET A 306     -12.143  31.092  -1.481  1.00 64.18           H  
ATOM   4914  C   MET A 306     -12.257  29.363  -0.262  1.00 64.18           C  
ATOM   4915  CB  MET A 306     -11.062  31.458   0.348  1.00 64.18           C  
ATOM   4916  HB2 MET A 306     -11.244  31.373   1.420  1.00 64.18           H  
ATOM   4917  HB3 MET A 306     -10.174  30.872   0.111  1.00 64.18           H  
ATOM   4918  O   MET A 306     -11.460  28.712  -0.915  1.00 64.18           O  
ATOM   4919  CG  MET A 306     -10.763  32.917   0.001  1.00 64.18           C  
ATOM   4920  HG2 MET A 306     -11.673  33.510   0.097  1.00 64.18           H  
ATOM   4921  HG3 MET A 306     -10.437  32.959  -1.038  1.00 64.18           H  
ATOM   4922  SD  MET A 306      -9.479  33.656   1.053  1.00 64.18           S  
ATOM   4923  CE  MET A 306      -9.179  35.172   0.110  1.00 64.18           C  
ATOM   4924  HE1 MET A 306      -8.801  34.912  -0.879  1.00 64.18           H  
ATOM   4925  HE2 MET A 306     -10.107  35.732  -0.001  1.00 64.18           H  
ATOM   4926  HE3 MET A 306      -8.437  35.784   0.623  1.00 64.18           H  
ATOM   4927  N   ALA A 307     -13.063  28.798   0.639  1.00 57.93           N  
ATOM   4928  H   ALA A 307     -13.657  29.388   1.204  1.00 57.93           H  
ATOM   4929  CA  ALA A 307     -13.107  27.355   0.873  1.00 57.93           C  
ATOM   4930  HA  ALA A 307     -12.117  26.930   0.705  1.00 57.93           H  
ATOM   4931  C   ALA A 307     -14.070  26.615  -0.072  1.00 57.93           C  
ATOM   4932  CB  ALA A 307     -13.492  27.127   2.338  1.00 57.93           C  
ATOM   4933  HB1 ALA A 307     -14.459  27.587   2.544  1.00 57.93           H  
ATOM   4934  HB2 ALA A 307     -12.735  27.555   2.995  1.00 57.93           H  
ATOM   4935  HB3 ALA A 307     -13.576  26.054   2.512  1.00 57.93           H  
ATOM   4936  O   ALA A 307     -13.889  25.424  -0.304  1.00 57.93           O  
ATOM   4937  N   ASN A 308     -15.089  27.313  -0.583  1.00 54.36           N  
ATOM   4938  H   ASN A 308     -15.167  28.285  -0.322  1.00 54.36           H
[truncated: 405,010 more chars]
