# Supplementary material for: HilE represses the activity of the Salmonella virulence regulator HilD via a mechanism distinct from that of intestinal long-chain fatty acids
Source: J Biol Chem. 2023 Oct 27;299(12):105387. doi: 10.1016/j.jbc.2023.105387 (PMC10696396; doi:10.1016/j.jbc.2023.105387)
Supplement: Dataset S2 [file mmc3.zip › S5 Dataset/ranked_18.pdb]

ATOM      1  N   MET A   1      38.657  91.749 -70.057  1.00 23.39           N  
ATOM      2  H   MET A   1      38.806  90.757 -69.942  1.00 23.39           H  
ATOM      3  H2  MET A   1      39.547  92.149 -70.318  1.00 23.39           H  
ATOM      4  H3  MET A   1      38.001  91.875 -70.814  1.00 23.39           H  
ATOM      5  CA  MET A   1      38.161  92.385 -68.802  1.00 23.39           C  
ATOM      6  HA  MET A   1      38.046  93.440 -69.054  1.00 23.39           H  
ATOM      7  C   MET A   1      39.215  92.464 -67.686  1.00 23.39           C  
ATOM      8  CB  MET A   1      36.756  91.953 -68.357  1.00 23.39           C  
ATOM      9  HB2 MET A   1      36.649  92.136 -67.288  1.00 23.39           H  
ATOM     10  HB3 MET A   1      36.590  90.894 -68.559  1.00 23.39           H  
ATOM     11  O   MET A   1      39.867  93.491 -67.696  1.00 23.39           O  
ATOM     12  CG  MET A   1      35.697  92.791 -69.081  1.00 23.39           C  
ATOM     13  HG2 MET A   1      35.695  92.535 -70.141  1.00 23.39           H  
ATOM     14  HG3 MET A   1      35.959  93.844 -68.981  1.00 23.39           H  
ATOM     15  SD  MET A   1      34.024  92.576 -68.426  1.00 23.39           S  
ATOM     16  CE  MET A   1      33.146  93.854 -69.368  1.00 23.39           C  
ATOM     17  HE1 MET A   1      33.187  93.623 -70.432  1.00 23.39           H  
ATOM     18  HE2 MET A   1      32.104  93.888 -69.049  1.00 23.39           H  
ATOM     19  HE3 MET A   1      33.604  94.827 -69.188  1.00 23.39           H  
ATOM     20  N   GLU A   2      39.480  91.538 -66.745  1.00 14.93           N  
ATOM     21  H   GLU A   2      40.280  91.792 -66.184  1.00 14.93           H  
ATOM     22  CA  GLU A   2      38.885  90.203 -66.454  1.00 14.93           C  
ATOM     23  HA  GLU A   2      37.904  90.152 -66.926  1.00 14.93           H  
ATOM     24  C   GLU A   2      38.527  89.864 -64.983  1.00 14.93           C  
ATOM     25  CB  GLU A   2      39.727  89.075 -67.102  1.00 14.93           C  
ATOM     26  HB2 GLU A   2      39.269  88.106 -66.902  1.00 14.93           H  
ATOM     27  HB3 GLU A   2      40.754  89.095 -66.739  1.00 14.93           H  
ATOM     28  O   GLU A   2      37.568  89.130 -64.792  1.00 14.93           O  
ATOM     29  CG  GLU A   2      39.670  89.376 -68.597  1.00 14.93           C  
ATOM     30  HG2 GLU A   2      40.268  90.269 -68.779  1.00 14.93           H  
ATOM     31  HG3 GLU A   2      38.622  89.573 -68.825  1.00 14.93           H  
ATOM     32  CD  GLU A   2      40.104  88.386 -69.651  1.00 14.93           C  
ATOM     33  OE1 GLU A   2      39.837  88.822 -70.797  1.00 14.93           O  
ATOM     34  OE2 GLU A   2      40.648  87.315 -69.330  1.00 14.93           O  
ATOM     35  N   ASN A   3      39.105  90.371 -63.888  1.00 18.47           N  
ATOM     36  H   ASN A   3      38.646  90.066 -63.042  1.00 18.47           H  
ATOM     37  CA  ASN A   3      40.281  91.232 -63.705  1.00 18.47           C  
ATOM     38  HA  ASN A   3      41.039  90.945 -64.434  1.00 18.47           H  
ATOM     39  C   ASN A   3      40.923  91.107 -62.295  1.00 18.47           C  
ATOM     40  CB  ASN A   3      39.844  92.705 -63.902  1.00 18.47           C  
ATOM     41  HB2 ASN A   3      39.001  92.791 -64.588  1.00 18.47           H  
ATOM     42  HB3 ASN A   3      39.511  93.119 -62.951  1.00 18.47           H  
ATOM     43  O   ASN A   3      41.683  91.983 -61.892  1.00 18.47           O  
ATOM     44  CG  ASN A   3      40.983  93.544 -64.453  1.00 18.47           C  
ATOM     45  ND2 ASN A   3      41.127  94.776 -64.028  1.00 18.47           N  
ATOM     46 HD21 ASN A   3      41.910  95.282 -64.419  1.00 18.47           H  
ATOM     47 HD22 ASN A   3      40.553  95.136 -63.280  1.00 18.47           H  
ATOM     48  OD1 ASN A   3      41.732  93.099 -65.303  1.00 18.47           O  
ATOM     49  N   VAL A   4      40.496  90.139 -61.474  1.00 16.08           N  
ATOM     50  H   VAL A   4      40.003  89.345 -61.859  1.00 16.08           H  
ATOM     51  CA  VAL A   4      40.427  90.305 -60.000  1.00 16.08           C  
ATOM     52  HA  VAL A   4      41.250  90.937 -59.666  1.00 16.08           H  
ATOM     53  C   VAL A   4      40.557  88.968 -59.245  1.00 16.08           C  
ATOM     54  CB  VAL A   4      39.077  90.983 -59.633  1.00 16.08           C  
ATOM     55  HB  VAL A   4      38.754  90.625 -58.655  1.00 16.08           H  
ATOM     56  O   VAL A   4      40.262  87.937 -59.837  1.00 16.08           O  
ATOM     57  CG1 VAL A   4      39.225  92.509 -59.572  1.00 16.08           C  
ATOM     58 HG11 VAL A   4      39.501  92.905 -60.549  1.00 16.08           H  
ATOM     59 HG12 VAL A   4      39.996  92.785 -58.853  1.00 16.08           H  
ATOM     60 HG13 VAL A   4      38.283  92.958 -59.256  1.00 16.08           H  
ATOM     61  CG2 VAL A   4      37.886  90.681 -60.558  1.00 16.08           C  
ATOM     62 HG21 VAL A   4      38.000  91.186 -61.518  1.00 16.08           H  
ATOM     63 HG22 VAL A   4      36.968  91.039 -60.092  1.00 16.08           H  
ATOM     64 HG23 VAL A   4      37.799  89.605 -60.707  1.00 16.08           H  
ATOM     65  N   THR A   5      40.904  88.848 -57.948  1.00 19.12           N  
ATOM     66  H   THR A   5      40.773  87.889 -57.659  1.00 19.12           H  
ATOM     67  CA  THR A   5      41.804  89.621 -57.029  1.00 19.12           C  
ATOM     68  HA  THR A   5      42.770  89.772 -57.510  1.00 19.12           H  
ATOM     69  C   THR A   5      42.061  88.850 -55.718  1.00 19.12           C  
ATOM     70  CB  THR A   5      41.282  90.978 -56.478  1.00 19.12           C  
ATOM     71  HB  THR A   5      41.431  91.011 -55.399  1.00 19.12           H  
ATOM     72  O   THR A   5      43.154  88.916 -55.169  1.00 19.12           O  
ATOM     73  CG2 THR A   5      42.052  92.183 -57.003  1.00 19.12           C  
ATOM     74 HG21 THR A   5      42.079  92.179 -58.093  1.00 19.12           H  
ATOM     75 HG22 THR A   5      43.076  92.143 -56.631  1.00 19.12           H  
ATOM     76 HG23 THR A   5      41.588  93.105 -56.653  1.00 19.12           H  
ATOM     77  OG1 THR A   5      39.913  91.180 -56.663  1.00 19.12           O  
ATOM     78  HG1 THR A   5      39.621  91.798 -55.988  1.00 19.12           H  
ATOM     79  N   PHE A   6      41.004  88.261 -55.150  1.00 18.02           N  
ATOM     80  H   PHE A   6      40.181  88.192 -55.732  1.00 18.02           H  
ATOM     81  CA  PHE A   6      40.744  88.128 -53.697  1.00 18.02           C  
ATOM     82  HA  PHE A   6      41.441  88.749 -53.134  1.00 18.02           H  
ATOM     83  C   PHE A   6      40.890  86.672 -53.160  1.00 18.02           C  
ATOM     84  CB  PHE A   6      39.308  88.672 -53.540  1.00 18.02           C  
ATOM     85  HB2 PHE A   6      38.705  88.322 -54.379  1.00 18.02           H  
ATOM     86  HB3 PHE A   6      38.829  88.220 -52.672  1.00 18.02           H  
ATOM     87  O   PHE A   6      41.353  85.814 -53.898  1.00 18.02           O  
ATOM     88  CG  PHE A   6      39.153  90.181 -53.415  1.00 18.02           C  
ATOM     89  CD1 PHE A   6      39.851  90.899 -52.424  1.00 18.02           C  
ATOM     90  HD1 PHE A   6      40.535  90.389 -51.761  1.00 18.02           H  
ATOM     91  CD2 PHE A   6      38.246  90.865 -54.249  1.00 18.02           C  
ATOM     92  HD2 PHE A   6      37.687  90.324 -54.998  1.00 18.02           H  
ATOM     93  CE1 PHE A   6      39.658  92.285 -52.282  1.00 18.02           C  
ATOM     94  HE1 PHE A   6      40.195  92.831 -51.520  1.00 18.02           H  
ATOM     95  CE2 PHE A   6      38.066  92.254 -54.121  1.00 18.02           C  
ATOM     96  HE2 PHE A   6      37.371  92.771 -54.766  1.00 18.02           H  
ATOM     97  CZ  PHE A   6      38.771  92.965 -53.135  1.00 18.02           C  
ATOM     98  HZ  PHE A   6      38.624  94.029 -53.026  1.00 18.02           H  
ATOM     99  N   VAL A   7      40.426  86.263 -51.957  1.00 17.72           N  
ATOM    100  H   VAL A   7      40.231  85.274 -52.015  1.00 17.72           H  
ATOM    101  CA  VAL A   7      40.935  86.561 -50.583  1.00 17.72           C  
ATOM    102  HA  VAL A   7      41.761  87.268 -50.662  1.00 17.72           H  
ATOM    103  C   VAL A   7      41.473  85.231 -49.977  1.00 17.72           C  
ATOM    104  CB  VAL A   7      39.872  87.117 -49.583  1.00 17.72           C  
ATOM    105  HB  VAL A   7      39.430  86.274 -49.052  1.00 17.72           H  
ATOM    106  O   VAL A   7      41.204  84.164 -50.515  1.00 17.72           O  
ATOM    107  CG1 VAL A   7      40.521  88.042 -48.537  1.00 17.72           C  
ATOM    108 HG11 VAL A   7      41.264  87.516 -47.939  1.00 17.72           H  
ATOM    109 HG12 VAL A   7      40.994  88.891 -49.032  1.00 17.72           H  
ATOM    110 HG13 VAL A   7      39.763  88.417 -47.850  1.00 17.72           H  
ATOM    111  CG2 VAL A   7      38.697  87.915 -50.146  1.00 17.72           C  
ATOM    112 HG21 VAL A   7      38.141  87.298 -50.852  1.00 17.72           H  
ATOM    113 HG22 VAL A   7      38.011  88.181 -49.341  1.00 17.72           H  
ATOM    114 HG23 VAL A   7      39.052  88.835 -50.611  1.00 17.72           H  
ATOM    115  N   SER A   8      42.180  85.267 -48.838  1.00 21.36           N  
ATOM    116  H   SER A   8      42.289  86.171 -48.402  1.00 21.36           H  
ATOM    117  CA  SER A   8      43.071  84.195 -48.327  1.00 21.36           C  
ATOM    118  HA  SER A   8      43.583  83.735 -49.172  1.00 21.36           H  
ATOM    119  C   SER A   8      42.463  83.027 -47.496  1.00 21.36           C  
ATOM    120  CB  SER A   8      44.128  84.929 -47.482  1.00 21.36           C  
ATOM    121  HB2 SER A   8      43.626  85.520 -46.715  1.00 21.36           H  
ATOM    122  HB3 SER A   8      44.688  85.605 -48.127  1.00 21.36           H  
ATOM    123  O   SER A   8      42.963  81.910 -47.537  1.00 21.36           O  
ATOM    124  OG  SER A   8      45.030  84.057 -46.844  1.00 21.36           O  
ATOM    125  HG  SER A   8      45.705  84.562 -46.383  1.00 21.36           H  
ATOM    126  N   ASN A   9      41.429  83.267 -46.683  1.00 18.24           N  
ATOM    127  H   ASN A   9      40.952  84.133 -46.891  1.00 18.24           H  
ATOM    128  CA  ASN A   9      41.560  83.004 -45.233  1.00 18.24           C  
ATOM    129  HA  ASN A   9      42.504  83.466 -44.944  1.00 18.24           H  
ATOM    130  C   ASN A   9      41.685  81.573 -44.623  1.00 18.24           C  
ATOM    131  CB  ASN A   9      40.453  83.787 -44.495  1.00 18.24           C  
ATOM    132  HB2 ASN A   9      39.479  83.524 -44.909  1.00 18.24           H  
ATOM    133  HB3 ASN A   9      40.468  83.504 -43.443  1.00 18.24           H  
ATOM    134  O   ASN A   9      42.624  81.365 -43.862  1.00 18.24           O  
ATOM    135  CG  ASN A   9      40.623  85.295 -44.542  1.00 18.24           C  
ATOM    136  ND2 ASN A   9      39.720  86.030 -43.939  1.00 18.24           N  
ATOM    137 HD21 ASN A   9      39.873  87.028 -43.971  1.00 18.24           H  
ATOM    138 HD22 ASN A   9      38.956  85.610 -43.430  1.00 18.24           H  
ATOM    139  OD1 ASN A   9      41.540  85.842 -45.129  1.00 18.24           O  
ATOM    140  N   SER A  10      40.633  80.733 -44.635  1.00 19.49           N  
ATOM    141  H   SER A  10      39.987  80.805 -45.408  1.00 19.49           H  
ATOM    142  CA  SER A  10      40.090  80.208 -43.345  1.00 19.49           C  
ATOM    143  HA  SER A  10      40.473  80.887 -42.582  1.00 19.49           H  
ATOM    144  C   SER A  10      40.558  78.821 -42.796  1.00 19.49           C  
ATOM    145  CB  SER A  10      38.572  80.441 -43.294  1.00 19.49           C  
ATOM    146  HB2 SER A  10      38.345  81.424 -43.707  1.00 19.49           H  
ATOM    147  HB3 SER A  10      38.237  80.424 -42.257  1.00 19.49           H  
ATOM    148  O   SER A  10      41.713  78.443 -42.928  1.00 19.49           O  
ATOM    149  OG  SER A  10      37.875  79.454 -44.019  1.00 19.49           O  
ATOM    150  HG  SER A  10      37.032  79.800 -44.323  1.00 19.49           H  
ATOM    151  N   HIS A  11      39.727  78.158 -41.969  1.00 21.47           N  
ATOM    152  H   HIS A  11      38.744  78.339 -42.111  1.00 21.47           H  
ATOM    153  CA  HIS A  11      40.116  77.606 -40.646  1.00 21.47           C  
ATOM    154  HA  HIS A  11      41.082  78.048 -40.401  1.00 21.47           H  
ATOM    155  C   HIS A  11      40.376  76.075 -40.486  1.00 21.47           C  
ATOM    156  CB  HIS A  11      39.085  78.121 -39.610  1.00 21.47           C  
ATOM    157  HB2 HIS A  11      38.940  77.395 -38.811  1.00 21.47           H  
ATOM    158  HB3 HIS A  11      38.113  78.220 -40.094  1.00 21.47           H  
ATOM    159  O   HIS A  11      40.281  75.281 -41.410  1.00 21.47           O  
ATOM    160  CG  HIS A  11      39.426  79.429 -38.936  1.00 21.47           C  
ATOM    161  CD2 HIS A  11      38.530  80.239 -38.290  1.00 21.47           C  
ATOM    162  HD2 HIS A  11      37.465  80.075 -38.213  1.00 21.47           H  
ATOM    163  ND1 HIS A  11      40.675  79.990 -38.751  1.00 21.47           N  
ATOM    164  HD1 HIS A  11      41.546  79.682 -39.161  1.00 21.47           H  
ATOM    165  CE1 HIS A  11      40.526  81.108 -38.020  1.00 21.47           C  
ATOM    166  HE1 HIS A  11      41.324  81.779 -37.736  1.00 21.47           H  
ATOM    167  NE2 HIS A  11      39.234  81.298 -37.717  1.00 21.47           N  
ATOM    168  N   GLN A  12      40.722  75.686 -39.243  1.00 21.72           N  
ATOM    169  H   GLN A  12      40.646  76.411 -38.544  1.00 21.72           H  
ATOM    170  CA  GLN A  12      41.583  74.556 -38.835  1.00 21.72           C  
ATOM    171  HA  GLN A  12      42.477  74.545 -39.459  1.00 21.72           H  
ATOM    172  C   GLN A  12      41.036  73.110 -38.789  1.00 21.72           C  
ATOM    173  CB  GLN A  12      41.985  74.817 -37.366  1.00 21.72           C  
ATOM    174  HB2 GLN A  12      41.068  74.833 -36.777  1.00 21.72           H  
ATOM    175  HB3 GLN A  12      42.581  73.976 -37.009  1.00 21.72           H  
ATOM    176  O   GLN A  12      41.846  72.187 -38.809  1.00 21.72           O  
ATOM    177  CG  GLN A  12      42.786  76.088 -37.050  1.00 21.72           C  
ATOM    178  HG2 GLN A  12      43.767  76.016 -37.521  1.00 21.72           H  
ATOM    179  HG3 GLN A  12      42.277  76.969 -37.442  1.00 21.72           H  
ATOM    180  CD  GLN A  12      42.951  76.268 -35.538  1.00 21.72           C  
ATOM    181  NE2 GLN A  12      44.047  76.826 -35.077  1.00 21.72           N  
ATOM    182 HE21 GLN A  12      44.109  76.922 -34.073  1.00 21.72           H  
ATOM    183 HE22 GLN A  12      44.793  77.111 -35.696  1.00 21.72           H  
ATOM    184  OE1 GLN A  12      42.088  75.927 -34.745  1.00 21.72           O  
ATOM    185  N   ARG A  13      39.753  72.895 -38.447  1.00 21.02           N  
ATOM    186  H   ARG A  13      39.101  73.653 -38.591  1.00 21.02           H  
ATOM    187  CA  ARG A  13      39.409  71.832 -37.461  1.00 21.02           C  
ATOM    188  HA  ARG A  13      40.016  72.059 -36.584  1.00 21.02           H  
ATOM    189  C   ARG A  13      39.797  70.389 -37.889  1.00 21.02           C  
ATOM    190  CB  ARG A  13      37.937  71.912 -37.020  1.00 21.02           C  
ATOM    191  HB2 ARG A  13      37.628  70.932 -36.655  1.00 21.02           H  
ATOM    192  HB3 ARG A  13      37.305  72.173 -37.869  1.00 21.02           H  
ATOM    193  O   ARG A  13      39.347  69.939 -38.938  1.00 21.02           O  
ATOM    194  CG  ARG A  13      37.755  72.924 -35.877  1.00 21.02           C  
ATOM    195  HG2 ARG A  13      38.011  73.922 -36.231  1.00 21.02           H  
ATOM    196  HG3 ARG A  13      38.425  72.658 -35.059  1.00 21.02           H  
ATOM    197  CD  ARG A  13      36.315  72.922 -35.350  1.00 21.02           C  
ATOM    198  HD2 ARG A  13      35.652  73.257 -36.148  1.00 21.02           H  
ATOM    199  HD3 ARG A  13      36.043  71.903 -35.072  1.00 21.02           H  
ATOM    200  NE  ARG A  13      36.172  73.801 -34.170  1.00 21.02           N  
ATOM    201  HE  ARG A  13      37.027  74.160 -33.769  1.00 21.02           H  
ATOM    202  NH1 ARG A  13      33.881  73.732 -34.000  1.00 21.02           N  
ATOM    203 HH11 ARG A  13      33.849  73.115 -34.799  1.00 21.02           H  
ATOM    204 HH12 ARG A  13      33.030  73.998 -33.528  1.00 21.02           H  
ATOM    205  NH2 ARG A  13      35.060  74.919 -32.525  1.00 21.02           N  
ATOM    206 HH21 ARG A  13      35.937  75.259 -32.158  1.00 21.02           H  
ATOM    207 HH22 ARG A  13      34.196  75.177 -32.070  1.00 21.02           H  
ATOM    208  CZ  ARG A  13      35.043  74.144 -33.574  1.00 21.02           C  
ATOM    209  N   PRO A  14      40.586  69.652 -37.071  1.00 21.89           N  
ATOM    210  CA  PRO A  14      41.260  68.418 -37.493  1.00 21.89           C  
ATOM    211  HA  PRO A  14      41.673  68.575 -38.489  1.00 21.89           H  
ATOM    212  C   PRO A  14      40.365  67.166 -37.548  1.00 21.89           C  
ATOM    213  CB  PRO A  14      42.426  68.237 -36.513  1.00 21.89           C  
ATOM    214  HB2 PRO A  14      42.692  67.190 -36.368  1.00 21.89           H  
ATOM    215  HB3 PRO A  14      43.289  68.802 -36.866  1.00 21.89           H  
ATOM    216  O   PRO A  14      39.392  67.024 -36.812  1.00 21.89           O  
ATOM    217  CG  PRO A  14      41.895  68.869 -35.230  1.00 21.89           C  
ATOM    218  HG2 PRO A  14      42.702  69.190 -34.570  1.00 21.89           H  
ATOM    219  HG3 PRO A  14      41.232  68.170 -34.720  1.00 21.89           H  
ATOM    220  CD  PRO A  14      41.091  70.052 -35.761  1.00 21.89           C  
ATOM    221  HD2 PRO A  14      40.275  70.288 -35.077  1.00 21.89           H  
ATOM    222  HD3 PRO A  14      41.753  70.910 -35.875  1.00 21.89           H  
ATOM    223  N   ALA A  15      40.759  66.212 -38.398  1.00 21.89           N  
ATOM    224  H   ALA A  15      41.600  66.395 -38.926  1.00 21.89           H  
ATOM    225  CA  ALA A  15      39.969  65.056 -38.843  1.00 21.89           C  
ATOM    226  HA  ALA A  15      38.927  65.370 -38.900  1.00 21.89           H  
ATOM    227  C   ALA A  15      39.997  63.813 -37.911  1.00 21.89           C  
ATOM    228  CB  ALA A  15      40.438  64.735 -40.273  1.00 21.89           C  
ATOM    229  HB1 ALA A  15      41.471  64.388 -40.260  1.00 21.89           H  
ATOM    230  HB2 ALA A  15      39.809  63.952 -40.698  1.00 21.89           H  
ATOM    231  HB3 ALA A  15      40.358  65.621 -40.902  1.00 21.89           H  
ATOM    232  O   ALA A  15      40.097  62.682 -38.385  1.00 21.89           O  
ATOM    233  N   ALA A  16      39.973  64.000 -36.588  1.00 20.90           N  
ATOM    234  H   ALA A  16      39.821  64.939 -36.249  1.00 20.90           H  
ATOM    235  CA  ALA A  16      40.405  62.971 -35.629  1.00 20.90           C  
ATOM    236  HA  ALA A  16      41.369  62.586 -35.960  1.00 20.90           H  
ATOM    237  C   ALA A  16      39.480  61.738 -35.459  1.00 20.90           C  
ATOM    238  CB  ALA A  16      40.621  63.670 -34.279  1.00 20.90           C  
ATOM    239  HB1 ALA A  16      41.335  64.486 -34.388  1.00 20.90           H  
ATOM    240  HB2 ALA A  16      41.012  62.953 -33.557  1.00 20.90           H  
ATOM    241  HB3 ALA A  16      39.676  64.061 -33.903  1.00 20.90           H  
ATOM    242  O   ALA A  16      39.962  60.610 -35.358  1.00 20.90           O  
ATOM    243  N   ASP A  17      38.162  61.938 -35.391  1.00 21.11           N  
ATOM    244  H   ASP A  17      37.855  62.889 -35.544  1.00 21.11           H  
ATOM    245  CA  ASP A  17      37.243  61.112 -34.574  1.00 21.11           C  
ATOM    246  HA  ASP A  17      37.733  60.925 -33.618  1.00 21.11           H  
ATOM    247  C   ASP A  17      36.867  59.702 -35.090  1.00 21.11           C  
ATOM    248  CB  ASP A  17      35.969  61.949 -34.310  1.00 21.11           C  
ATOM    249  HB2 ASP A  17      35.792  62.622 -35.149  1.00 21.11           H  
ATOM    250  HB3 ASP A  17      35.098  61.295 -34.254  1.00 21.11           H  
ATOM    251  O   ASP A  17      36.042  59.016 -34.480  1.00 21.11           O  
ATOM    252  CG  ASP A  17      35.994  62.761 -33.011  1.00 21.11           C  
ATOM    253  OD1 ASP A  17      37.051  62.798 -32.343  1.00 21.11           O  
ATOM    254  OD2 ASP A  17      34.925  63.328 -32.698  1.00 21.11           O  
ATOM    255  N   ASN A  18      37.427  59.248 -36.213  1.00 19.21           N  
ATOM    256  H   ASN A  18      38.145  59.832 -36.618  1.00 19.21           H  
ATOM    257  CA  ASN A  18      36.842  58.168 -37.021  1.00 19.21           C  
ATOM    258  HA  ASN A  18      35.827  58.470 -37.280  1.00 19.21           H  
ATOM    259  C   ASN A  18      36.676  56.802 -36.317  1.00 19.21           C  
ATOM    260  CB  ASN A  18      37.649  58.024 -38.331  1.00 19.21           C  
ATOM    261  HB2 ASN A  18      37.419  57.064 -38.793  1.00 19.21           H  
ATOM    262  HB3 ASN A  18      38.717  58.052 -38.113  1.00 19.21           H  
ATOM    263  O   ASN A  18      35.559  56.323 -36.111  1.00 19.21           O  
ATOM    264  CG  ASN A  18      37.320  59.084 -39.368  1.00 19.21           C  
ATOM    265  ND2 ASN A  18      38.206  59.328 -40.303  1.00 19.21           N  
ATOM    266 HD21 ASN A  18      39.118  58.896 -40.292  1.00 19.21           H  
ATOM    267 HD22 ASN A  18      37.963  60.065 -40.950  1.00 19.21           H  
ATOM    268  OD1 ASN A  18      36.258  59.677 -39.380  1.00 19.21           O  
ATOM    269  N   LEU A  19      37.783  56.086 -36.082  1.00 19.48           N  
ATOM    270  H   LEU A  19      38.664  56.564 -36.208  1.00 19.48           H  
ATOM    271  CA  LEU A  19      37.760  54.624 -36.258  1.00 19.48           C  
ATOM    272  HA  LEU A  19      36.966  54.394 -36.968  1.00 19.48           H  
ATOM    273  C   LEU A  19      37.450  53.799 -34.996  1.00 19.48           C  
ATOM    274  CB  LEU A  19      39.099  54.176 -36.883  1.00 19.48           C  
ATOM    275  HB2 LEU A  19      39.594  55.015 -37.372  1.00 19.48           H  
ATOM    276  HB3 LEU A  19      39.758  53.837 -36.083  1.00 19.48           H  
ATOM    277  O   LEU A  19      36.961  52.675 -35.097  1.00 19.48           O  
ATOM    278  CG  LEU A  19      38.911  53.047 -37.916  1.00 19.48           C  
ATOM    279  HG  LEU A  19      38.093  52.395 -37.610  1.00 19.48           H  
ATOM    280  CD1 LEU A  19      38.602  53.633 -39.296  1.00 19.48           C  
ATOM    281 HD11 LEU A  19      39.432  54.247 -39.645  1.00 19.48           H  
ATOM    282 HD12 LEU A  19      37.698  54.240 -39.249  1.00 19.48           H  
ATOM    283 HD13 LEU A  19      38.437  52.824 -40.008  1.00 19.48           H  
ATOM    284  CD2 LEU A  19      40.174  52.195 -38.027  1.00 19.48           C  
ATOM    285 HD21 LEU A  19      41.019  52.814 -38.327  1.00 19.48           H  
ATOM    286 HD22 LEU A  19      40.023  51.413 -38.771  1.00 19.48           H  
ATOM    287 HD23 LEU A  19      40.388  51.726 -37.067  1.00 19.48           H  
ATOM    288  N   GLN A  20      37.769  54.306 -33.801  1.00 20.49           N  
ATOM    289  H   GLN A  20      38.108  55.257 -33.765  1.00 20.49           H  
ATOM    290  CA  GLN A  20      37.883  53.463 -32.597  1.00 20.49           C  
ATOM    291  HA  GLN A  20      38.453  52.573 -32.863  1.00 20.49           H  
ATOM    292  C   GLN A  20      36.549  52.938 -32.028  1.00 20.49           C  
ATOM    293  CB  GLN A  20      38.666  54.210 -31.504  1.00 20.49           C  
ATOM    294  HB2 GLN A  20      38.549  53.666 -30.566  1.00 20.49           H  
ATOM    295  HB3 GLN A  20      38.248  55.207 -31.368  1.00 20.49           H  
ATOM    296  O   GLN A  20      36.563  51.999 -31.232  1.00 20.49           O  
ATOM    297  CG  GLN A  20      40.175  54.312 -31.793  1.00 20.49           C  
ATOM    298  HG2 GLN A  20      40.341  54.950 -32.661  1.00 20.49           H  
ATOM    299  HG3 GLN A  20      40.565  53.318 -32.014  1.00 20.49           H  
ATOM    300  CD  GLN A  20      40.957  54.882 -30.609  1.00 20.49           C  
ATOM    301  NE2 GLN A  20      42.271  54.850 -30.638  1.00 20.49           N  
ATOM    302 HE21 GLN A  20      42.725  55.280 -29.846  1.00 20.49           H  
ATOM    303 HE22 GLN A  20      42.777  54.526 -31.450  1.00 20.49           H  
ATOM    304  OE1 GLN A  20      40.413  55.356 -29.630  1.00 20.49           O  
ATOM    305  N   LYS A  21      35.401  53.507 -32.426  1.00 19.55           N  
ATOM    306  H   LYS A  21      35.472  54.231 -33.127  1.00 19.55           H  
ATOM    307  CA  LYS A  21      34.093  53.290 -31.770  1.00 19.55           C  
ATOM    308  HA  LYS A  21      34.155  53.648 -30.742  1.00 19.55           H  
ATOM    309  C   LYS A  21      33.648  51.828 -31.657  1.00 19.55           C  
ATOM    310  CB  LYS A  21      33.002  54.087 -32.512  1.00 19.55           C  
ATOM    311  HB2 LYS A  21      33.117  53.956 -33.588  1.00 19.55           H  
ATOM    312  HB3 LYS A  21      32.025  53.698 -32.226  1.00 19.55           H  
ATOM    313  O   LYS A  21      33.091  51.441 -30.636  1.00 19.55           O  
ATOM    314  CG  LYS A  21      33.031  55.580 -32.159  1.00 19.55           C  
ATOM    315  HG2 LYS A  21      32.868  55.692 -31.088  1.00 19.55           H  
ATOM    316  HG3 LYS A  21      34.008  55.993 -32.410  1.00 19.55           H  
ATOM    317  CD  LYS A  21      31.948  56.360 -32.919  1.00 19.55           C  
ATOM    318  HD2 LYS A  21      32.165  56.311 -33.987  1.00 19.55           H  
ATOM    319  HD3 LYS A  21      30.970  55.919 -32.727  1.00 19.55           H  
ATOM    320  CE  LYS A  21      31.962  57.821 -32.450  1.00 19.55           C  
ATOM    321  HE2 LYS A  21      32.990  58.181 -32.492  1.00 19.55           H  
ATOM    322  HE3 LYS A  21      31.643  57.863 -31.409  1.00 19.55           H  
ATOM    323  NZ  LYS A  21      31.109  58.696 -33.292  1.00 19.55           N  
ATOM    324  HZ1 LYS A  21      30.142  58.404 -33.271  1.00 19.55           H  
ATOM    325  HZ2 LYS A  21      31.443  58.686 -34.245  1.00 19.55           H  
ATOM    326  HZ3 LYS A  21      31.174  59.650 -32.969  1.00 19.55           H  
ATOM    327  N   LEU A  22      33.832  51.029 -32.709  1.00 19.20           N  
ATOM    328  H   LEU A  22      34.349  51.407 -33.489  1.00 19.20           H  
ATOM    329  CA  LEU A  22      33.025  49.816 -32.925  1.00 19.20           C  
ATOM    330  HA  LEU A  22      31.980  50.091 -32.785  1.00 19.20           H  
ATOM    331  C   LEU A  22      33.263  48.668 -31.927  1.00 19.20           C  
ATOM    332  CB  LEU A  22      33.219  49.350 -34.385  1.00 19.20           C  
ATOM    333  HB2 LEU A  22      34.115  49.811 -34.801  1.00 19.20           H  
ATOM    334  HB3 LEU A  22      33.373  48.272 -34.416  1.00 19.20           H  
ATOM    335  O   LEU A  22      32.357  47.866 -31.709  1.00 19.20           O  
ATOM    336  CG  LEU A  22      32.008  49.697 -35.272  1.00 19.20           C  
ATOM    337  HG  LEU A  22      31.660  50.702 -35.030  1.00 19.20           H  
ATOM    338  CD1 LEU A  22      32.400  49.675 -36.747  1.00 19.20           C  
ATOM    339 HD11 LEU A  22      32.762  48.685 -37.026  1.00 19.20           H  
ATOM    340 HD12 LEU A  22      33.182  50.411 -36.936  1.00 19.20           H  
ATOM    341 HD13 LEU A  22      31.535  49.923 -37.362  1.00 19.20           H  
ATOM    342  CD2 LEU A  22      30.866  48.701 -35.058  1.00 19.20           C  
ATOM    343 HD21 LEU A  22      30.558  48.698 -34.013  1.00 19.20           H  
ATOM    344 HD22 LEU A  22      31.184  47.697 -35.337  1.00 19.20           H  
ATOM    345 HD23 LEU A  22      30.011  48.986 -35.672  1.00 19.20           H  
ATOM    346  N   LYS A  23      34.451  48.566 -31.315  1.00 19.16           N  
ATOM    347  H   LYS A  23      35.126  49.301 -31.473  1.00 19.16           H  
ATOM    348  CA  LYS A  23      34.827  47.393 -30.500  1.00 19.16           C  
ATOM    349  HA  LYS A  23      34.647  46.489 -31.083  1.00 19.16           H  
ATOM    350  C   LYS A  23      33.997  47.203 -29.225  1.00 19.16           C  
ATOM    351  CB  LYS A  23      36.316  47.452 -30.111  1.00 19.16           C  
ATOM    352  HB2 LYS A  23      36.581  48.467 -29.811  1.00 19.16           H  
ATOM    353  HB3 LYS A  23      36.467  46.803 -29.249  1.00 19.16           H  
ATOM    354  O   LYS A  23      33.867  46.072 -28.769  1.00 19.16           O  
ATOM    355  CG  LYS A  23      37.259  46.970 -31.222  1.00 19.16           C  
ATOM    356  HG2 LYS A  23      36.918  46.000 -31.585  1.00 19.16           H  
ATOM    357  HG3 LYS A  23      37.250  47.682 -32.048  1.00 19.16           H  
ATOM    358  CD  LYS A  23      38.687  46.822 -30.671  1.00 19.16           C  
ATOM    359  HD2 LYS A  23      38.665  46.156 -29.809  1.00 19.16           H  
ATOM    360  HD3 LYS A  23      39.048  47.800 -30.353  1.00 19.16           H  
ATOM    361  CE  LYS A  23      39.627  46.239 -31.733  1.00 19.16           C  
ATOM    362  HE2 LYS A  23      39.209  45.296 -32.085  1.00 19.16           H  
ATOM    363  HE3 LYS A  23      39.662  46.924 -32.580  1.00 19.16           H  
ATOM    364  NZ  LYS A  23      40.994  46.019 -31.192  1.00 19.16           N  
ATOM    365  HZ1 LYS A  23      41.393  46.887 -30.865  1.00 19.16           H  
ATOM    366  HZ2 LYS A  23      41.601  45.640 -31.906  1.00 19.16           H  
ATOM    367  HZ3 LYS A  23      40.971  45.367 -30.421  1.00 19.16           H  
ATOM    368  N   SER A  24      33.503  48.277 -28.610  1.00 22.24           N  
ATOM    369  H   SER A  24      33.548  49.174 -29.072  1.00 22.24           H  
ATOM    370  CA  SER A  24      33.046  48.251 -27.210  1.00 22.24           C  
ATOM    371  HA  SER A  24      33.761  47.676 -26.622  1.00 22.24           H  
ATOM    372  C   SER A  24      31.676  47.606 -26.979  1.00 22.24           C  
ATOM    373  CB  SER A  24      33.029  49.677 -26.654  1.00 22.24           C  
ATOM    374  HB2 SER A  24      34.041  50.081 -26.665  1.00 22.24           H  
ATOM    375  HB3 SER A  24      32.662  49.667 -25.628  1.00 22.24           H  
ATOM    376  O   SER A  24      31.388  47.200 -25.858  1.00 22.24           O  
ATOM    377  OG  SER A  24      32.192  50.488 -27.455  1.00 22.24           O  
ATOM    378  HG  SER A  24      32.211  51.389 -27.123  1.00 22.24           H  
ATOM    379  N   LEU A  25      30.821  47.521 -28.003  1.00 20.42           N  
ATOM    380  H   LEU A  25      31.131  47.878 -28.895  1.00 20.42           H  
ATOM    381  CA  LEU A  25      29.387  47.253 -27.818  1.00 20.42           C  
ATOM    382  HA  LEU A  25      29.024  47.872 -26.997  1.00 20.42           H  
ATOM    383  C   LEU A  25      29.039  45.807 -27.432  1.00 20.42           C  
ATOM    384  CB  LEU A  25      28.649  47.646 -29.113  1.00 20.42           C  
ATOM    385  HB2 LEU A  25      29.197  47.239 -29.963  1.00 20.42           H  
ATOM    386  HB3 LEU A  25      27.661  47.185 -29.115  1.00 20.42           H  
ATOM    387  O   LEU A  25      28.111  45.586 -26.655  1.00 20.42           O  
ATOM    388  CG  LEU A  25      28.469  49.164 -29.297  1.00 20.42           C  
ATOM    389  HG  LEU A  25      29.413  49.673 -29.105  1.00 20.42           H  
ATOM    390  CD1 LEU A  25      28.044  49.465 -30.734  1.00 20.42           C  
ATOM    391 HD11 LEU A  25      28.810  49.114 -31.424  1.00 20.42           H  
ATOM    392 HD12 LEU A  25      27.923  50.541 -30.864  1.00 20.42           H  
ATOM    393 HD13 LEU A  25      27.100  48.967 -30.959  1.00 20.42           H  
ATOM    394  CD2 LEU A  25      27.393  49.720 -28.359  1.00 20.42           C  
ATOM    395 HD21 LEU A  25      27.690  49.583 -27.319  1.00 20.42           H  
ATOM    396 HD22 LEU A  25      26.443  49.215 -28.532  1.00 20.42           H  
ATOM    397 HD23 LEU A  25      27.268  50.788 -28.539  1.00 20.42           H  
ATOM    398  N   LEU A  26      29.734  44.817 -28.001  1.00 20.34           N  
ATOM    399  H   LEU A  26      30.523  45.069 -28.579  1.00 20.34           H  
ATOM    400  CA  LEU A  26      29.249  43.427 -28.032  1.00 20.34           C  
ATOM    401  HA  LEU A  26      28.192  43.442 -28.298  1.00 20.34           H  
ATOM    402  C   LEU A  26      29.305  42.684 -26.688  1.00 20.34           C  
ATOM    403  CB  LEU A  26      30.023  42.638 -29.107  1.00 20.34           C  
ATOM    404  HB2 LEU A  26      31.089  42.809 -28.962  1.00 20.34           H  
ATOM    405  HB3 LEU A  26      29.841  41.573 -28.959  1.00 20.34           H  
ATOM    406  O   LEU A  26      28.636  41.664 -26.537  1.00 20.34           O  
ATOM    407  CG  LEU A  26      29.643  42.979 -30.559  1.00 20.34           C  
ATOM    408  HG  LEU A  26      29.750  44.051 -30.723  1.00 20.34           H  
ATOM    409  CD1 LEU A  26      30.589  42.245 -31.510  1.00 20.34           C  
ATOM    410 HD11 LEU A  26      30.496  41.168 -31.377  1.00 20.34           H  
ATOM    411 HD12 LEU A  26      31.618  42.547 -31.313  1.00 20.34           H  
ATOM    412 HD13 LEU A  26      30.345  42.501 -32.541  1.00 20.34           H  
ATOM    413  CD2 LEU A  26      28.212  42.556 -30.904  1.00 20.34           C  
ATOM    414 HD21 LEU A  26      28.071  41.496 -30.694  1.00 20.34           H  
ATOM    415 HD22 LEU A  26      28.019  42.739 -31.961  1.00 20.34           H  
ATOM    416 HD23 LEU A  26      27.494  43.138 -30.326  1.00 20.34           H  
ATOM    417  N   THR A  27      30.085  43.153 -25.715  1.00 22.61           N  
ATOM    418  H   THR A  27      30.570  44.030 -25.840  1.00 22.61           H  
ATOM    419  CA  THR A  27      30.273  42.455 -24.431  1.00 22.61           C  
ATOM    420  HA  THR A  27      30.470  41.401 -24.631  1.00 22.61           H  
ATOM    421  C   THR A  27      29.049  42.490 -23.519  1.00 22.61           C  
ATOM    422  CB  THR A  27      31.470  43.030 -23.657  1.00 22.61           C  
ATOM    423  HB  THR A  27      31.367  42.807 -22.595  1.00 22.61           H  
ATOM    424  O   THR A  27      28.896  41.586 -22.700  1.00 22.61           O  
ATOM    425  CG2 THR A  27      32.791  42.444 -24.150  1.00 22.61           C  
ATOM    426 HG21 THR A  27      32.927  42.671 -25.207  1.00 22.61           H  
ATOM    427 HG22 THR A  27      33.616  42.871 -23.580  1.00 22.61           H  
ATOM    428 HG23 THR A  27      32.788  41.363 -24.009  1.00 22.61           H  
ATOM    429  OG1 THR A  27      31.539  44.425 -23.841  1.00 22.61           O  
ATOM    430  HG1 THR A  27      32.118  44.801 -23.173  1.00 22.61           H  
ATOM    431  N   ASN A  28      28.179  43.499 -23.642  1.00 20.13           N  
ATOM    432  H   ASN A  28      28.367  44.198 -24.346  1.00 20.13           H  
ATOM    433  CA  ASN A  28      27.119  43.757 -22.662  1.00 20.13           C  
ATOM    434  HA  ASN A  28      27.570  43.826 -21.672  1.00 20.13           H  
ATOM    435  C   ASN A  28      26.082  42.632 -22.560  1.00 20.13           C  
ATOM    436  CB  ASN A  28      26.420  45.093 -23.004  1.00 20.13           C  
ATOM    437  HB2 ASN A  28      25.370  45.034 -22.718  1.00 20.13           H  
ATOM    438  HB3 ASN A  28      26.456  45.273 -24.078  1.00 20.13           H  
ATOM    439  O   ASN A  28      25.792  42.141 -21.471  1.00 20.13           O  
ATOM    440  CG  ASN A  28      26.989  46.295 -22.274  1.00 20.13           C  
ATOM    441  ND2 ASN A  28      26.592  47.483 -22.662  1.00 20.13           N  
ATOM    442 HD21 ASN A  28      25.974  47.586 -23.455  1.00 20.13           H  
ATOM    443 HD22 ASN A  28      26.988  48.265 -22.160  1.00 20.13           H  
ATOM    444  OD1 ASN A  28      27.758  46.201 -21.335  1.00 20.13           O  
ATOM    445  N   THR A  29      25.459  42.255 -23.677  1.00 22.14           N  
ATOM    446  H   THR A  29      25.731  42.700 -24.542  1.00 22.14           H  
ATOM    447  CA  THR A  29      24.105  41.677 -23.641  1.00 22.14           C  
ATOM    448  HA  THR A  29      23.626  42.114 -22.764  1.00 22.14           H  
ATOM    449  C   THR A  29      24.046  40.171 -23.382  1.00 22.14           C  
ATOM    450  CB  THR A  29      23.235  42.100 -24.840  1.00 22.14           C  
ATOM    451  HB  THR A  29      23.216  41.304 -25.585  1.00 22.14           H  
ATOM    452  O   THR A  29      23.048  39.529 -23.703  1.00 22.14           O  
ATOM    453  CG2 THR A  29      21.808  42.439 -24.400  1.00 22.14           C  
ATOM    454 HG21 THR A  29      21.352  41.576 -23.914  1.00 22.14           H  
ATOM    455 HG22 THR A  29      21.816  43.280 -23.708  1.00 22.14           H  
ATOM    456 HG23 THR A  29      21.205  42.696 -25.272  1.00 22.14           H  
ATOM    457  OG1 THR A  29      23.744  43.265 -25.450  1.00 22.14           O  
ATOM    458  HG1 THR A  29      23.170  43.476 -26.190  1.00 22.14           H  
ATOM    459  N   ARG A  30      25.040  39.597 -22.689  1.00 21.99           N  
ATOM    460  H   ARG A  30      25.798  40.203 -22.409  1.00 21.99           H  
ATOM    461  CA  ARG A  30      24.802  38.382 -21.890  1.00 21.99           C  
ATOM    462  HA  ARG A  30      24.134  37.723 -22.446  1.00 21.99           H  
ATOM    463  C   ARG A  30      24.016  38.753 -20.632  1.00 21.99           C  
ATOM    464  CB  ARG A  30      26.097  37.600 -21.610  1.00 21.99           C  
ATOM    465  HB2 ARG A  30      25.926  36.923 -20.773  1.00 21.99           H  
ATOM    466  HB3 ARG A  30      26.900  38.287 -21.341  1.00 21.99           H  
ATOM    467  O   ARG A  30      24.473  38.562 -19.507  1.00 21.99           O  
ATOM    468  CG  ARG A  30      26.498  36.749 -22.822  1.00 21.99           C  
ATOM    469  HG2 ARG A  30      26.780  37.399 -23.650  1.00 21.99           H  
ATOM    470  HG3 ARG A  30      25.649  36.135 -23.124  1.00 21.99           H  
ATOM    471  CD  ARG A  30      27.669  35.828 -22.463  1.00 21.99           C  
ATOM    472  HD2 ARG A  30      28.542  36.444 -22.249  1.00 21.99           H  
ATOM    473  HD3 ARG A  30      27.409  35.262 -21.568  1.00 21.99           H  
ATOM    474  NE  ARG A  30      27.973  34.887 -23.559  1.00 21.99           N  
ATOM    475  HE  ARG A  30      27.375  34.933 -24.372  1.00 21.99           H  
ATOM    476  NH1 ARG A  30      29.788  33.868 -22.589  1.00 21.99           N  
ATOM    477 HH11 ARG A  30      30.529  33.182 -22.621  1.00 21.99           H  
ATOM    478 HH12 ARG A  30      29.696  34.483 -21.793  1.00 21.99           H  
ATOM    479  NH2 ARG A  30      29.102  33.207 -24.605  1.00 21.99           N  
ATOM    480 HH21 ARG A  30      29.844  32.522 -24.616  1.00 21.99           H  
ATOM    481 HH22 ARG A  30      28.472  33.268 -25.392  1.00 21.99           H  
ATOM    482  CZ  ARG A  30      28.949  33.995 -23.579  1.00 21.99           C  
ATOM    483  N   GLN A  31      22.794  39.246 -20.843  1.00 24.79           N  
ATOM    484  H   GLN A  31      22.500  39.345 -21.804  1.00 24.79           H  
ATOM    485  CA  GLN A  31      21.755  39.199 -19.830  1.00 24.79           C  
ATOM    486  HA  GLN A  31      22.092  39.708 -18.927  1.00 24.79           H  
ATOM    487  C   GLN A  31      21.538  37.722 -19.509  1.00 24.79           C  
ATOM    488  CB  GLN A  31      20.461  39.866 -20.332  1.00 24.79           C  
ATOM    489  HB2 GLN A  31      19.644  39.576 -19.671  1.00 24.79           H  
ATOM    490  HB3 GLN A  31      20.231  39.512 -21.336  1.00 24.79           H  
ATOM    491  O   GLN A  31      20.857  37.003 -20.238  1.00 24.79           O  
ATOM    492  CG  GLN A  31      20.554  41.401 -20.329  1.00 24.79           C  
ATOM    493  HG2 GLN A  31      20.810  41.737 -19.324  1.00 24.79           H  
ATOM    494  HG3 GLN A  31      21.344  41.722 -21.008  1.00 24.79           H  
ATOM    495  CD  GLN A  31      19.250  42.078 -20.750  1.00 24.79           C  
ATOM    496  NE2 GLN A  31      19.061  43.340 -20.434  1.00 24.79           N  
ATOM    497 HE21 GLN A  31      18.179  43.729 -20.733  1.00 24.79           H  
ATOM    498 HE22 GLN A  31      19.748  43.860 -19.907  1.00 24.79           H  
ATOM    499  OE1 GLN A  31      18.380  41.505 -21.378  1.00 24.79           O  
ATOM    500  N   GLN A  32      22.152  37.256 -18.421  1.00 27.35           N  
ATOM    501  H   GLN A  32      22.798  37.859 -17.932  1.00 27.35           H  
ATOM    502  CA  GLN A  32      21.675  36.056 -17.761  1.00 27.35           C  
ATOM    503  HA  GLN A  32      21.688  35.215 -18.454  1.00 27.35           H  
ATOM    504  C   GLN A  32      20.234  36.348 -17.366  1.00 27.35           C  
ATOM    505  CB  GLN A  32      22.517  35.712 -16.522  1.00 27.35           C  
ATOM    506  HB2 GLN A  32      22.694  36.613 -15.935  1.00 27.35           H  
ATOM    507  HB3 GLN A  32      21.947  35.014 -15.909  1.00 27.35           H  
ATOM    508  O   GLN A  32      19.989  37.057 -16.387  1.00 27.35           O  
ATOM    509  CG  GLN A  32      23.854  35.045 -16.866  1.00 27.35           C  
ATOM    510  HG2 GLN A  32      24.490  35.749 -17.402  1.00 27.35           H  
ATOM    511  HG3 GLN A  32      23.664  34.189 -17.513  1.00 27.35           H  
ATOM    512  CD  GLN A  32      24.593  34.561 -15.617  1.00 27.35           C  
ATOM    513  NE2 GLN A  32      25.437  33.560 -15.738  1.00 27.35           N  
ATOM    514 HE21 GLN A  32      25.905  33.265 -14.893  1.00 27.35           H  
ATOM    515 HE22 GLN A  32      25.576  33.102 -16.628  1.00 27.35           H  
ATOM    516  OE1 GLN A  32      24.427  35.050 -14.509  1.00 27.35           O  
ATOM    517  N   ILE A  33      19.290  35.790 -18.122  1.00 30.04           N  
ATOM    518  H   ILE A  33      19.560  35.362 -18.996  1.00 30.04           H  
ATOM    519  CA  ILE A  33      17.915  35.627 -17.673  1.00 30.04           C  
ATOM    520  HA  ILE A  33      17.574  36.567 -17.239  1.00 30.04           H  
ATOM    521  C   ILE A  33      17.972  34.582 -16.557  1.00 30.04           C  
ATOM    522  CB  ILE A  33      16.945  35.265 -18.827  1.00 30.04           C  
ATOM    523  HB  ILE A  33      17.193  34.269 -19.195  1.00 30.04           H  
ATOM    524  O   ILE A  33      17.624  33.419 -16.732  1.00 30.04           O  
ATOM    525  CG1 ILE A  33      17.067  36.259 -20.007  1.00 30.04           C  
ATOM    526 HG12 ILE A  33      16.802  37.261 -19.670  1.00 30.04           H  
ATOM    527 HG13 ILE A  33      18.101  36.285 -20.353  1.00 30.04           H  
ATOM    528  CG2 ILE A  33      15.499  35.253 -18.289  1.00 30.04           C  
ATOM    529 HG21 ILE A  33      15.205  36.252 -17.967  1.00 30.04           H  
ATOM    530 HG22 ILE A  33      14.811  34.907 -19.060  1.00 30.04           H  
ATOM    531 HG23 ILE A  33      15.404  34.564 -17.450  1.00 30.04           H  
ATOM    532  CD1 ILE A  33      16.205  35.898 -21.224  1.00 30.04           C  
ATOM    533 HD11 ILE A  33      16.455  36.563 -22.051  1.00 30.04           H  
ATOM    534 HD12 ILE A  33      15.146  36.020 -20.996  1.00 30.04           H  
ATOM    535 HD13 ILE A  33      16.399  34.869 -21.527  1.00 30.04           H  
ATOM    536  N   LYS A  34      18.447  35.009 -15.382  1.00 33.87           N  
ATOM    537  H   LYS A  34      18.814  35.950 -15.363  1.00 33.87           H  
ATOM    538  CA  LYS A  34      17.946  34.459 -14.137  1.00 33.87           C  
ATOM    539  HA  LYS A  34      18.030  33.372 -14.131  1.00 33.87           H  
ATOM    540  C   LYS A  34      16.473  34.827 -14.144  1.00 33.87           C  
ATOM    541  CB  LYS A  34      18.670  35.049 -12.914  1.00 33.87           C  
ATOM    542  HB2 LYS A  34      18.102  34.773 -12.026  1.00 33.87           H  
ATOM    543  HB3 LYS A  34      18.687  36.136 -12.984  1.00 33.87           H  
ATOM    544  O   LYS A  34      16.120  35.953 -13.793  1.00 33.87           O  
ATOM    545  CG  LYS A  34      20.103  34.523 -12.759  1.00 33.87           C  
ATOM    546  HG2 LYS A  34      20.714  34.874 -13.591  1.00 33.87           H  
ATOM    547  HG3 LYS A  34      20.086  33.433 -12.766  1.00 33.87           H  
ATOM    548  CD  LYS A  34      20.708  35.008 -11.434  1.00 33.87           C  
ATOM    549  HD2 LYS A  34      20.071  34.674 -10.615  1.00 33.87           H  
ATOM    550  HD3 LYS A  34      20.749  36.097 -11.436  1.00 33.87           H  
ATOM    551  CE  LYS A  34      22.116  34.432 -11.256  1.00 33.87           C  
ATOM    552  HE2 LYS A  34      22.060  33.349 -11.363  1.00 33.87           H  
ATOM    553  HE3 LYS A  34      22.753  34.811 -12.056  1.00 33.87           H  
ATOM    554  NZ  LYS A  34      22.680  34.782  -9.929  1.00 33.87           N  
ATOM    555  HZ1 LYS A  34      22.094  34.413  -9.194  1.00 33.87           H  
ATOM    556  HZ2 LYS A  34      23.605  34.388  -9.828  1.00 33.87           H  
ATOM    557  HZ3 LYS A  34      22.741  35.785  -9.826  1.00 33.87           H  
ATOM    558  N   SER A  35      15.633  33.893 -14.584  1.00 40.93           N  
ATOM    559  H   SER A  35      16.019  33.033 -14.948  1.00 40.93           H  
ATOM    560  CA  SER A  35      14.264  33.827 -14.094  1.00 40.93           C  
ATOM    561  HA  SER A  35      13.657  34.616 -14.538  1.00 40.93           H  
ATOM    562  C   SER A  35      14.369  34.027 -12.587  1.00 40.93           C  
ATOM    563  CB  SER A  35      13.657  32.454 -14.422  1.00 40.93           C  
ATOM    564  HB2 SER A  35      12.723  32.321 -13.875  1.00 40.93           H  
ATOM    565  HB3 SER A  35      13.446  32.406 -15.490  1.00 40.93           H  
ATOM    566  O   SER A  35      15.050  33.243 -11.924  1.00 40.93           O  
ATOM    567  OG  SER A  35      14.561  31.415 -14.091  1.00 40.93           O  
ATOM    568  HG  SER A  35      14.669  31.403 -13.137  1.00 40.93           H  
ATOM    569  N   GLN A  36      13.831  35.133 -12.068  1.00 46.06           N  
ATOM    570  H   GLN A  36      13.324  35.772 -12.663  1.00 46.06           H  
ATOM    571  CA  GLN A  36      13.786  35.329 -10.627  1.00 46.06           C  
ATOM    572  HA  GLN A  36      14.770  35.157 -10.192  1.00 46.06           H  
ATOM    573  C   GLN A  36      12.844  34.264 -10.100  1.00 46.06           C  
ATOM    574  CB  GLN A  36      13.307  36.740 -10.247  1.00 46.06           C  
ATOM    575  HB2 GLN A  36      12.493  37.048 -10.903  1.00 46.06           H  
ATOM    576  HB3 GLN A  36      12.927  36.708  -9.226  1.00 46.06           H  
ATOM    577  O   GLN A  36      11.629  34.446 -10.142  1.00 46.06           O  
ATOM    578  CG  GLN A  36      14.438  37.774 -10.288  1.00 46.06           C  
ATOM    579  HG2 GLN A  36      15.263  37.420  -9.670  1.00 46.06           H  
ATOM    580  HG3 GLN A  36      14.796  37.880 -11.312  1.00 46.06           H  
ATOM    581  CD  GLN A  36      14.004  39.146  -9.772  1.00 46.06           C  
ATOM    582  NE2 GLN A  36      14.931  40.046  -9.534  1.00 46.06           N  
ATOM    583 HE21 GLN A  36      14.588  40.937  -9.203  1.00 46.06           H  
ATOM    584 HE22 GLN A  36      15.906  39.840  -9.698  1.00 46.06           H  
ATOM    585  OE1 GLN A  36      12.843  39.458  -9.574  1.00 46.06           O  
ATOM    586  N   THR A  37      13.413  33.142  -9.665  1.00 57.79           N  
ATOM    587  H   THR A  37      14.404  32.985  -9.788  1.00 57.79           H  
ATOM    588  CA  THR A  37      12.676  32.109  -8.966  1.00 57.79           C  
ATOM    589  HA  THR A  37      11.921  31.696  -9.636  1.00 57.79           H  
ATOM    590  C   THR A  37      11.980  32.793  -7.806  1.00 57.79           C  
ATOM    591  CB  THR A  37      13.599  30.990  -8.445  1.00 57.79           C  
ATOM    592  HB  THR A  37      13.615  31.000  -7.355  1.00 57.79           H  
ATOM    593  O   THR A  37      12.651  33.407  -6.968  1.00 57.79           O  
ATOM    594  CG2 THR A  37      13.031  29.675  -8.922  1.00 57.79           C  
ATOM    595 HG21 THR A  37      13.665  28.850  -8.597  1.00 57.79           H  
ATOM    596 HG22 THR A  37      12.962  29.656 -10.010  1.00 57.79           H  
ATOM    597 HG23 THR A  37      12.037  29.559  -8.491  1.00 57.79           H  
ATOM    598  OG1 THR A  37      14.934  31.024  -8.902  1.00 57.79           O  
ATOM    599  HG1 THR A  37      15.351  30.327  -8.390  1.00 57.79           H  
ATOM    600  N   GLN A  38      10.645  32.789  -7.796  1.00 70.75           N  
ATOM    601  H   GLN A  38      10.127  32.310  -8.519  1.00 70.75           H  
ATOM    602  CA  GLN A  38       9.907  33.447  -6.728  1.00 70.75           C  
ATOM    603  HA  GLN A  38      10.362  34.419  -6.539  1.00 70.75           H  
ATOM    604  C   GLN A  38      10.091  32.625  -5.460  1.00 70.75           C  
ATOM    605  CB  GLN A  38       8.436  33.691  -7.098  1.00 70.75           C  
ATOM    606  HB2 GLN A  38       7.846  33.747  -6.183  1.00 70.75           H  
ATOM    607  HB3 GLN A  38       8.054  32.869  -7.704  1.00 70.75           H  
ATOM    608  O   GLN A  38       9.365  31.672  -5.192  1.00 70.75           O  
ATOM    609  CG  GLN A  38       8.283  35.025  -7.842  1.00 70.75           C  
ATOM    610  HG2 GLN A  38       8.799  34.964  -8.799  1.00 70.75           H  
ATOM    611  HG3 GLN A  38       8.736  35.825  -7.256  1.00 70.75           H  
ATOM    612  CD  GLN A  38       6.819  35.384  -8.073  1.00 70.75           C  
ATOM    613  NE2 GLN A  38       6.264  35.022  -9.204  1.00 70.75           N  
ATOM    614 HE21 GLN A  38       5.255  35.041  -9.222  1.00 70.75           H  
ATOM    615 HE22 GLN A  38       6.727  34.299  -9.734  1.00 70.75           H  
ATOM    616  OE1 GLN A  38       6.157  36.009  -7.252  1.00 70.75           O  
ATOM    617  N   GLN A  39      11.111  32.994  -4.686  1.00 78.29           N  
ATOM    618  H   GLN A  39      11.774  33.660  -5.055  1.00 78.29           H  
ATOM    619  CA  GLN A  39      11.343  32.397  -3.392  1.00 78.29           C  
ATOM    620  HA  GLN A  39      11.123  31.335  -3.497  1.00 78.29           H  
ATOM    621  C   GLN A  39      10.372  32.989  -2.377  1.00 78.29           C  
ATOM    622  CB  GLN A  39      12.806  32.494  -2.954  1.00 78.29           C  
ATOM    623  HB2 GLN A  39      13.447  32.141  -3.762  1.00 78.29           H  
ATOM    624  HB3 GLN A  39      13.061  33.527  -2.717  1.00 78.29           H  
ATOM    625  O   GLN A  39      10.196  34.201  -2.224  1.00 78.29           O  
ATOM    626  CG  GLN A  39      13.018  31.598  -1.724  1.00 78.29           C  
ATOM    627  HG2 GLN A  39      12.682  30.587  -1.956  1.00 78.29           H  
ATOM    628  HG3 GLN A  39      12.432  31.972  -0.885  1.00 78.29           H  
ATOM    629  CD  GLN A  39      14.471  31.548  -1.284  1.00 78.29           C  
ATOM    630  NE2 GLN A  39      15.081  30.384  -1.254  1.00 78.29           N  
ATOM    631 HE21 GLN A  39      16.073  30.405  -1.065  1.00 78.29           H  
ATOM    632 HE22 GLN A  39      14.655  29.581  -1.694  1.00 78.29           H  
ATOM    633  OE1 GLN A  39      15.079  32.549  -0.942  1.00 78.29           O  
ATOM    634  N   VAL A  40       9.753  32.076  -1.656  1.00 79.71           N  
ATOM    635  H   VAL A  40       9.953  31.113  -1.887  1.00 79.71           H  
ATOM    636  CA  VAL A  40       8.675  32.298  -0.714  1.00 79.71           C  
ATOM    637  HA  VAL A  40       8.377  33.347  -0.710  1.00 79.71           H  
ATOM    638  C   VAL A  40       9.161  31.882   0.652  1.00 79.71           C  
ATOM    639  CB  VAL A  40       7.522  31.383  -1.154  1.00 79.71           C  
ATOM    640  HB  VAL A  40       7.950  30.404  -1.369  1.00 79.71           H  
ATOM    641  O   VAL A  40       9.655  30.776   0.757  1.00 79.71           O  
ATOM    642  CG1 VAL A  40       6.515  31.123  -0.024  1.00 79.71           C  
ATOM    643 HG11 VAL A  40       6.267  32.042   0.507  1.00 79.71           H  
ATOM    644 HG12 VAL A  40       6.947  30.422   0.691  1.00 79.71           H  
ATOM    645 HG13 VAL A  40       5.622  30.639  -0.418  1.00 79.71           H  
ATOM    646  CG2 VAL A  40       6.935  31.884  -2.477  1.00 79.71           C  
ATOM    647 HG21 VAL A  40       6.748  32.958  -2.452  1.00 79.71           H  
ATOM    648 HG22 VAL A  40       6.039  31.319  -2.731  1.00 79.71           H  
ATOM    649 HG23 VAL A  40       7.648  31.695  -3.279  1.00 79.71           H  
ATOM    650  N   THR A  41       8.950  32.664   1.714  1.00 85.05           N  
ATOM    651  H   THR A  41       8.559  33.585   1.575  1.00 85.05           H  
ATOM    652  CA  THR A  41       9.125  32.162   3.090  1.00 85.05           C  
ATOM    653  HA  THR A  41       9.270  31.082   3.056  1.00 85.05           H  
ATOM    654  C   THR A  41       7.884  32.428   3.931  1.00 85.05           C  
ATOM    655  CB  THR A  41      10.374  32.718   3.789  1.00 85.05           C  
ATOM    656  HB  THR A  41      10.244  33.784   3.980  1.00 85.05           H  
ATOM    657  O   THR A  41       7.475  33.574   4.122  1.00 85.05           O  
ATOM    658  CG2 THR A  41      10.671  32.006   5.111  1.00 85.05           C  
ATOM    659 HG21 THR A  41      11.611  32.378   5.520  1.00 85.05           H  
ATOM    660 HG22 THR A  41      10.764  30.936   4.928  1.00 85.05           H  
ATOM    661 HG23 THR A  41       9.870  32.176   5.831  1.00 85.05           H  
ATOM    662  OG1 THR A  41      11.527  32.517   3.011  1.00 85.05           O  
ATOM    663  HG1 THR A  41      11.594  31.580   2.811  1.00 85.05           H  
ATOM    664  N   ILE A  42       7.324  31.360   4.492  1.00 85.43           N  
ATOM    665  H   ILE A  42       7.718  30.458   4.265  1.00 85.43           H  
ATOM    666  CA  ILE A  42       6.271  31.372   5.508  1.00 85.43           C  
ATOM    667  HA  ILE A  42       5.859  32.376   5.610  1.00 85.43           H  
ATOM    668  C   ILE A  42       6.927  30.960   6.826  1.00 85.43           C  
ATOM    669  CB  ILE A  42       5.132  30.406   5.107  1.00 85.43           C  
ATOM    670  HB  ILE A  42       5.565  29.413   4.983  1.00 85.43           H  
ATOM    671  O   ILE A  42       7.478  29.866   6.930  1.00 85.43           O  
ATOM    672  CG1 ILE A  42       4.476  30.825   3.768  1.00 85.43           C  
ATOM    673 HG12 ILE A  42       5.230  31.180   3.066  1.00 85.43           H  
ATOM    674 HG13 ILE A  42       3.779  31.644   3.941  1.00 85.43           H  
ATOM    675  CG2 ILE A  42       4.065  30.337   6.219  1.00 85.43           C  
ATOM    676 HG21 ILE A  42       3.292  29.618   5.947  1.00 85.43           H  
ATOM    677 HG22 ILE A  42       4.506  29.993   7.156  1.00 85.43           H  
ATOM    678 HG23 ILE A  42       3.610  31.315   6.372  1.00 85.43           H  
ATOM    679  CD1 ILE A  42       3.747  29.668   3.073  1.00 85.43           C  
ATOM    680 HD11 ILE A  42       3.276  30.034   2.161  1.00 85.43           H  
ATOM    681 HD12 ILE A  42       2.981  29.240   3.720  1.00 85.43           H  
ATOM    682 HD13 ILE A  42       4.464  28.890   2.809  1.00 85.43           H  
ATOM    683  N   LYS A  43       6.892  31.824   7.844  1.00 89.78           N  
ATOM    684  H   LYS A  43       6.382  32.688   7.728  1.00 89.78           H  
ATOM    685  CA  LYS A  43       7.459  31.517   9.168  1.00 89.78           C  
ATOM    686  HA  LYS A  43       8.096  30.636   9.087  1.00 89.78           H  
ATOM    687  C   LYS A  43       6.369  31.134  10.160  1.00 89.78           C  
ATOM    688  CB  LYS A  43       8.339  32.674   9.664  1.00 89.78           C  
ATOM    689  HB2 LYS A  43       7.748  33.589   9.711  1.00 89.78           H  
ATOM    690  HB3 LYS A  43       8.702  32.436  10.664  1.00 89.78           H  
ATOM    691  O   LYS A  43       5.224  31.530   9.989  1.00 89.78           O  
ATOM    692  CG  LYS A  43       9.539  32.877   8.726  1.00 89.78           C  
ATOM    693  HG2 LYS A  43       9.969  31.904   8.489  1.00 89.78           H  
ATOM    694  HG3 LYS A  43       9.193  33.339   7.801  1.00 89.78           H  
ATOM    695  CD  LYS A  43      10.640  33.750   9.339  1.00 89.78           C  
ATOM    696  HD2 LYS A  43      10.251  34.748   9.542  1.00 89.78           H  
ATOM    697  HD3 LYS A  43      10.978  33.288  10.266  1.00 89.78           H  
ATOM    698  CE  LYS A  43      11.803  33.824   8.339  1.00 89.78           C  
ATOM    699  HE2 LYS A  43      11.467  34.353   7.447  1.00 89.78           H  
ATOM    700  HE3 LYS A  43      12.051  32.807   8.034  1.00 89.78           H  
ATOM    701  NZ  LYS A  43      13.008  34.476   8.908  1.00 89.78           N  
ATOM    702  HZ1 LYS A  43      13.751  34.477   8.224  1.00 89.78           H  
ATOM    703  HZ2 LYS A  43      13.338  33.958   9.710  1.00 89.78           H  
ATOM    704  HZ3 LYS A  43      12.818  35.431   9.177  1.00 89.78           H  
ATOM    705  N   ASN A  44       6.732  30.431  11.228  1.00 88.94           N  
ATOM    706  H   ASN A  44       7.696  30.134  11.290  1.00 88.94           H  
ATOM    707  CA  ASN A  44       5.827  30.078  12.330  1.00 88.94           C  
ATOM    708  HA  ASN A  44       6.405  29.415  12.974  1.00 88.94           H  
ATOM    709  C   ASN A  44       4.556  29.287  11.933  1.00 88.94           C  
ATOM    710  CB  ASN A  44       5.478  31.324  13.166  1.00 88.94           C  
ATOM    711  HB2 ASN A  44       4.854  31.986  12.566  1.00 88.94           H  
ATOM    712  HB3 ASN A  44       4.890  31.019  14.032  1.00 88.94           H  
ATOM    713  O   ASN A  44       3.509  29.447  12.561  1.00 88.94           O  
ATOM    714  CG  ASN A  44       6.668  32.090  13.690  1.00 88.94           C  
ATOM    715  ND2 ASN A  44       6.547  33.391  13.796  1.00 88.94           N  
ATOM    716 HD21 ASN A  44       5.700  33.822  13.453  1.00 88.94           H  
ATOM    717 HD22 ASN A  44       7.327  33.844  14.250  1.00 88.94           H  
ATOM    718  OD1 ASN A  44       7.710  31.566  14.034  1.00 88.94           O  
ATOM    719  N   LEU A  45       4.613  28.435  10.907  1.00 89.96           N  
ATOM    720  H   LEU A  45       5.509  28.238  10.486  1.00 89.96           H  
ATOM    721  CA  LEU A  45       3.492  27.559  10.565  1.00 89.96           C  
ATOM    722  HA  LEU A  45       2.579  28.153  10.590  1.00 89.96           H  
ATOM    723  C   LEU A  45       3.365  26.449  11.617  1.00 89.96           C  
ATOM    724  CB  LEU A  45       3.682  27.020   9.137  1.00 89.96           C  
ATOM    725  HB2 LEU A  45       4.609  26.446   9.108  1.00 89.96           H  
ATOM    726  HB3 LEU A  45       3.790  27.861   8.452  1.00 89.96           H  
ATOM    727  O   LEU A  45       4.286  25.660  11.810  1.00 89.96           O  
ATOM    728  CG  LEU A  45       2.531  26.120   8.644  1.00 89.96           C  
ATOM    729  HG  LEU A  45       2.393  25.290   9.336  1.00 89.96           H  
ATOM    730  CD1 LEU A  45       1.212  26.888   8.519  1.00 89.96           C  
ATOM    731 HD11 LEU A  45       0.859  27.197   9.503  1.00 89.96           H  
ATOM    732 HD12 LEU A  45       1.338  27.758   7.874  1.00 89.96           H  
ATOM    733 HD13 LEU A  45       0.451  26.234   8.093  1.00 89.96           H  
ATOM    734  CD2 LEU A  45       2.884  25.546   7.273  1.00 89.96           C  
ATOM    735 HD21 LEU A  45       3.026  26.349   6.549  1.00 89.96           H  
ATOM    736 HD22 LEU A  45       2.085  24.888   6.932  1.00 89.96           H  
ATOM    737 HD23 LEU A  45       3.802  24.962   7.346  1.00 89.96           H  
ATOM    738  N   TYR A  46       2.231  26.385  12.312  1.00 91.90           N  
ATOM    739  H   TYR A  46       1.510  27.070  12.136  1.00 91.90           H  
ATOM    740  CA  TYR A  46       1.978  25.345  13.309  1.00 91.90           C  
ATOM    741  HA  TYR A  46       2.921  25.083  13.788  1.00 91.90           H  
ATOM    742  C   TYR A  46       1.426  24.074  12.652  1.00 91.90           C  
ATOM    743  CB  TYR A  46       1.053  25.894  14.402  1.00 91.90           C  
ATOM    744  HB2 TYR A  46       0.151  26.302  13.946  1.00 91.90           H  
ATOM    745  HB3 TYR A  46       1.559  26.718  14.906  1.00 91.90           H  
ATOM    746  O   TYR A  46       0.373  24.108  12.017  1.00 91.90           O  
ATOM    747  CG  TYR A  46       0.668  24.859  15.440  1.00 91.90           C  
ATOM    748  CD1 TYR A  46      -0.663  24.406  15.552  1.00 91.90           C  
ATOM    749  HD1 TYR A  46      -1.426  24.799  14.897  1.00 91.90           H  
ATOM    750  CD2 TYR A  46       1.666  24.323  16.273  1.00 91.90           C  
ATOM    751  HD2 TYR A  46       2.693  24.638  16.162  1.00 91.90           H  
ATOM    752  CE1 TYR A  46      -1.000  23.430  16.510  1.00 91.90           C  
ATOM    753  HE1 TYR A  46      -2.020  23.087  16.603  1.00 91.90           H  
ATOM    754  CE2 TYR A  46       1.338  23.342  17.222  1.00 91.90           C  
ATOM    755  HE2 TYR A  46       2.111  22.902  17.833  1.00 91.90           H  
ATOM    756  OH  TYR A  46      -0.282  21.959  18.280  1.00 91.90           O  
ATOM    757  HH  TYR A  46      -1.168  21.597  18.208  1.00 91.90           H  
ATOM    758  CZ  TYR A  46       0.007  22.894  17.342  1.00 91.90           C  
ATOM    759  N   VAL A  47       2.107  22.943  12.834  1.00 94.29           N  
ATOM    760  H   VAL A  47       2.944  22.977  13.399  1.00 94.29           H  
ATOM    761  CA  VAL A  47       1.682  21.631  12.327  1.00 94.29           C  
ATOM    762  HA  VAL A  47       1.143  21.766  11.390  1.00 94.29           H  
ATOM    763  C   VAL A  47       0.727  21.009  13.349  1.00 94.29           C  
ATOM    764  CB  VAL A  47       2.904  20.736  12.033  1.00 94.29           C  
ATOM    765  HB  VAL A  47       3.438  20.538  12.962  1.00 94.29           H  
ATOM    766  O   VAL A  47       1.152  20.422  14.340  1.00 94.29           O  
ATOM    767  CG1 VAL A  47       2.475  19.404  11.417  1.00 94.29           C  
ATOM    768 HG11 VAL A  47       1.848  18.859  12.123  1.00 94.29           H  
ATOM    769 HG12 VAL A  47       1.924  19.568  10.491  1.00 94.29           H  
ATOM    770 HG13 VAL A  47       3.350  18.788  11.213  1.00 94.29           H  
ATOM    771  CG2 VAL A  47       3.879  21.403  11.051  1.00 94.29           C  
ATOM    772 HG21 VAL A  47       4.284  22.318  11.483  1.00 94.29           H  
ATOM    773 HG22 VAL A  47       4.712  20.730  10.845  1.00 94.29           H  
ATOM    774 HG23 VAL A  47       3.370  21.639  10.117  1.00 94.29           H  
ATOM    775  N   SER A  48      -0.579  21.186  13.151  1.00 91.26           N  
ATOM    776  H   SER A  48      -0.876  21.693  12.330  1.00 91.26           H  
ATOM    777  CA  SER A  48      -1.610  20.815  14.137  1.00 91.26           C  
ATOM    778  HA  SER A  48      -1.262  21.099  15.130  1.00 91.26           H  
ATOM    779  C   SER A  48      -1.934  19.321  14.199  1.00 91.26           C  
ATOM    780  CB  SER A  48      -2.888  21.594  13.841  1.00 91.26           C  
ATOM    781  HB2 SER A  48      -3.671  21.280  14.530  1.00 91.26           H  
ATOM    782  HB3 SER A  48      -2.691  22.657  13.982  1.00 91.26           H  
ATOM    783  O   SER A  48      -2.314  18.820  15.252  1.00 91.26           O  
ATOM    784  OG  SER A  48      -3.301  21.371  12.504  1.00 91.26           O  
ATOM    785  HG  SER A  48      -3.655  22.189  12.147  1.00 91.26           H  
ATOM    786  N   SER A  49      -1.757  18.611  13.088  1.00 93.13           N  
ATOM    787  H   SER A  49      -1.371  19.090  12.286  1.00 93.13           H  
ATOM    788  CA  SER A  49      -1.967  17.168  12.947  1.00 93.13           C  
ATOM    789  HA  SER A  49      -2.015  16.707  13.934  1.00 93.13           H  
ATOM    790  C   SER A  49      -0.788  16.554  12.200  1.00 93.13           C  
ATOM    791  CB  SER A  49      -3.291  16.882  12.230  1.00 93.13           C  
ATOM    792  HB2 SER A  49      -4.113  17.276  12.827  1.00 93.13           H  
ATOM    793  HB3 SER A  49      -3.423  15.806  12.124  1.00 93.13           H  
ATOM    794  O   SER A  49       0.014  17.273  11.600  1.00 93.13           O  
ATOM    795  OG  SER A  49      -3.311  17.482  10.951  1.00 93.13           O  
ATOM    796  HG  SER A  49      -3.246  18.435  11.054  1.00 93.13           H  
ATOM    797  N   PHE A  50      -0.638  15.234  12.260  1.00 96.53           N  
ATOM    798  H   PHE A  50      -1.366  14.666  12.669  1.00 96.53           H  
ATOM    799  CA  PHE A  50       0.449  14.563  11.556  1.00 96.53           C  
ATOM    800  HA  PHE A  50       1.401  15.013  11.837  1.00 96.53           H  
ATOM    801  C   PHE A  50       0.231  14.753  10.058  1.00 96.53           C  
ATOM    802  CB  PHE A  50       0.453  13.102  11.972  1.00 96.53           C  
ATOM    803  HB2 PHE A  50      -0.518  12.672  11.725  1.00 96.53           H  
ATOM    804  HB3 PHE A  50       0.565  13.063  13.056  1.00 96.53           H  
ATOM    805  O   PHE A  50      -0.829  14.410   9.541  1.00 96.53           O  
ATOM    806  CG  PHE A  50       1.537  12.250  11.348  1.00 96.53           C  
ATOM    807  CD1 PHE A  50       1.285  11.570  10.145  1.00 96.53           C  
ATOM    808  HD1 PHE A  50       0.341  11.708   9.638  1.00 96.53           H  
ATOM    809  CD2 PHE A  50       2.767  12.071  12.006  1.00 96.53           C  
ATOM    810  HD2 PHE A  50       2.967  12.583  12.936  1.00 96.53           H  
ATOM    811  CE1 PHE A  50       2.232  10.674   9.626  1.00 96.53           C  
ATOM    812  HE1 PHE A  50       2.013  10.117   8.727  1.00 96.53           H  
ATOM    813  CE2 PHE A  50       3.728  11.200  11.468  1.00 96.53           C  
ATOM    814  HE2 PHE A  50       4.678  11.062  11.963  1.00 96.53           H  
ATOM    815  CZ  PHE A  50       3.451  10.481  10.294  1.00 96.53           C  
ATOM    816  HZ  PHE A  50       4.175   9.780   9.905  1.00 96.53           H  
ATOM    817  N   THR A  51       1.180  15.392   9.383  1.00 96.59           N  
ATOM    818  H   THR A  51       2.067  15.564   9.834  1.00 96.59           H  
ATOM    819  CA  THR A  51       0.936  15.969   8.058  1.00 96.59           C  
ATOM    820  HA  THR A  51      -0.077  15.735   7.731  1.00 96.59           H  
ATOM    821  C   THR A  51       1.887  15.371   7.041  1.00 96.59           C  
ATOM    822  CB  THR A  51       1.036  17.501   8.091  1.00 96.59           C  
ATOM    823  HB  THR A  51       2.023  17.800   8.444  1.00 96.59           H  
ATOM    824  O   THR A  51       3.102  15.378   7.238  1.00 96.59           O  
ATOM    825  CG2 THR A  51       0.774  18.134   6.726  1.00 96.59           C  
ATOM    826 HG21 THR A  51      -0.182  17.782   6.340  1.00 96.59           H  
ATOM    827 HG22 THR A  51       1.569  17.868   6.029  1.00 96.59           H  
ATOM    828 HG23 THR A  51       0.745  19.219   6.821  1.00 96.59           H  
ATOM    829  OG1 THR A  51       0.060  18.037   8.956  1.00 96.59           O  
ATOM    830  HG1 THR A  51       0.182  17.657   9.829  1.00 96.59           H  
ATOM    831  N   LEU A  52       1.322  14.892   5.937  1.00 96.22           N  
ATOM    832  H   LEU A  52       0.315  14.920   5.859  1.00 96.22           H  
ATOM    833  CA  LEU A  52       2.063  14.470   4.759  1.00 96.22           C  
ATOM    834  HA  LEU A  52       3.111  14.329   5.023  1.00 96.22           H  
ATOM    835  C   LEU A  52       2.003  15.576   3.714  1.00 96.22           C  
ATOM    836  CB  LEU A  52       1.519  13.130   4.236  1.00 96.22           C  
ATOM    837  HB2 LEU A  52       2.162  12.792   3.423  1.00 96.22           H  
ATOM    838  HB3 LEU A  52       0.518  13.289   3.834  1.00 96.22           H  
ATOM    839  O   LEU A  52       0.928  16.113   3.444  1.00 96.22           O  
ATOM    840  CG  LEU A  52       1.438  12.028   5.305  1.00 96.22           C  
ATOM    841  HG  LEU A  52       0.723  12.318   6.076  1.00 96.22           H  
ATOM    842  CD1 LEU A  52       0.964  10.715   4.690  1.00 96.22           C  
ATOM    843 HD11 LEU A  52       0.876   9.951   5.463  1.00 96.22           H  
ATOM    844 HD12 LEU A  52      -0.010  10.861   4.223  1.00 96.22           H  
ATOM    845 HD13 LEU A  52       1.675  10.381   3.934  1.00 96.22           H  
ATOM    846  CD2 LEU A  52       2.790  11.779   5.963  1.00 96.22           C  
ATOM    847 HD21 LEU A  52       2.659  11.065   6.776  1.00 96.22           H  
ATOM    848 HD22 LEU A  52       3.181  12.692   6.411  1.00 96.22           H  
ATOM    849 HD23 LEU A  52       3.492  11.396   5.222  1.00 96.22           H  
ATOM    850  N   VAL A  53       3.147  15.912   3.125  1.00 92.77           N  
ATOM    851  H   VAL A  53       3.990  15.436   3.413  1.00 92.77           H  
ATOM    852  CA  VAL A  53       3.222  16.840   1.992  1.00 92.77           C  
ATOM    853  HA  VAL A  53       2.211  17.108   1.686  1.00 92.77           H  
ATOM    854  C   VAL A  53       3.893  16.112   0.843  1.00 92.77           C  
ATOM    855  CB  VAL A  53       3.955  18.151   2.336  1.00 92.77           C  
ATOM    856  HB  VAL A  53       5.018  17.953   2.478  1.00 92.77           H  
ATOM    857  O   VAL A  53       5.061  15.759   0.963  1.00 92.77           O  
ATOM    858  CG1 VAL A  53       3.792  19.157   1.190  1.00 92.77           C  
ATOM    859 HG11 VAL A  53       2.735  19.359   1.017  1.00 92.77           H  
ATOM    860 HG12 VAL A  53       4.307  20.088   1.427  1.00 92.77           H  
ATOM    861 HG13 VAL A  53       4.214  18.753   0.270  1.00 92.77           H  
ATOM    862  CG2 VAL A  53       3.422  18.797   3.622  1.00 92.77           C  
ATOM    863 HG21 VAL A  53       3.649  18.161   4.477  1.00 92.77           H  
ATOM    864 HG22 VAL A  53       2.343  18.930   3.548  1.00 92.77           H  
ATOM    865 HG23 VAL A  53       3.900  19.764   3.777  1.00 92.77           H  
ATOM    866  N   CYS A  54       3.162  15.846  -0.237  1.00 90.55           N  
ATOM    867  H   CYS A  54       2.235  16.244  -0.294  1.00 90.55           H  
ATOM    868  CA  CYS A  54       3.697  15.207  -1.437  1.00 90.55           C  
ATOM    869  HA  CYS A  54       4.641  14.715  -1.200  1.00 90.55           H  
ATOM    870  C   CYS A  54       3.979  16.280  -2.489  1.00 90.55           C  
ATOM    871  CB  CYS A  54       2.714  14.130  -1.916  1.00 90.55           C  
ATOM    872  HB2 CYS A  54       1.766  14.588  -2.198  1.00 90.55           H  
ATOM    873  HB3 CYS A  54       2.535  13.422  -1.107  1.00 90.55           H  
ATOM    874  O   CYS A  54       3.071  17.022  -2.853  1.00 90.55           O  
ATOM    875  SG  CYS A  54       3.409  13.239  -3.340  1.00 90.55           S  
ATOM    876  HG  CYS A  54       4.690  13.250  -2.961  1.00 90.55           H  
ATOM    877  N   PHE A  55       5.221  16.373  -2.961  1.00 87.66           N  
ATOM    878  H   PHE A  55       5.910  15.703  -2.649  1.00 87.66           H  
ATOM    879  CA  PHE A  55       5.639  17.338  -3.985  1.00 87.66           C  
ATOM    880  HA  PHE A  55       4.832  18.054  -4.143  1.00 87.66           H  
ATOM    881  C   PHE A  55       5.867  16.607  -5.298  1.00 87.66           C  
ATOM    882  CB  PHE A  55       6.875  18.165  -3.584  1.00 87.66           C  
ATOM    883  HB2 PHE A  55       7.710  17.924  -4.242  1.00 87.66           H  
ATOM    884  HB3 PHE A  55       6.655  19.222  -3.735  1.00 87.66           H  
ATOM    885  O   PHE A  55       6.590  15.608  -5.360  1.00 87.66           O  
ATOM    886  CG  PHE A  55       7.317  17.948  -2.162  1.00 87.66           C  
ATOM    887  CD1 PHE A  55       6.767  18.725  -1.128  1.00 87.66           C  
ATOM    888  HD1 PHE A  55       6.094  19.538  -1.360  1.00 87.66           H  
ATOM    889  CD2 PHE A  55       8.182  16.877  -1.878  1.00 87.66           C  
ATOM    890  HD2 PHE A  55       8.598  16.288  -2.682  1.00 87.66           H  
ATOM    891  CE1 PHE A  55       7.081  18.421   0.202  1.00 87.66           C  
ATOM    892  HE1 PHE A  55       6.665  19.005   1.010  1.00 87.66           H  
ATOM    893  CE2 PHE A  55       8.477  16.563  -0.548  1.00 87.66           C  
ATOM    894  HE2 PHE A  55       9.119  15.728  -0.308  1.00 87.66           H  
ATOM    895  CZ  PHE A  55       7.929  17.340   0.475  1.00 87.66           C  
ATOM    896  HZ  PHE A  55       8.174  17.090   1.497  1.00 87.66           H  
ATOM    897  N   ARG A  56       5.234  17.136  -6.338  1.00 85.86           N  
ATOM    898  H   ARG A  56       4.698  17.975  -6.165  1.00 85.86           H  
ATOM    899  CA  ARG A  56       5.311  16.688  -7.723  1.00 85.86           C  
ATOM    900  HA  ARG A  56       5.746  15.689  -7.766  1.00 85.86           H  
ATOM    901  C   ARG A  56       6.235  17.596  -8.531  1.00 85.86           C  
ATOM    902  CB  ARG A  56       3.887  16.652  -8.303  1.00 85.86           C  
ATOM    903  HB2 ARG A  56       3.448  17.644  -8.191  1.00 85.86           H  
ATOM    904  HB3 ARG A  56       3.939  16.415  -9.366  1.00 85.86           H  
ATOM    905  O   ARG A  56       6.939  17.066  -9.386  1.00 85.86           O  
ATOM    906  CG  ARG A  56       2.988  15.617  -7.599  1.00 85.86           C  
ATOM    907  HG2 ARG A  56       2.927  15.834  -6.532  1.00 85.86           H  
ATOM    908  HG3 ARG A  56       3.442  14.633  -7.717  1.00 85.86           H  
ATOM    909  CD  ARG A  56       1.560  15.563  -8.168  1.00 85.86           C  
ATOM    910  HD2 ARG A  56       1.087  14.643  -7.825  1.00 85.86           H  
ATOM    911  HD3 ARG A  56       1.612  15.533  -9.257  1.00 85.86           H  
ATOM    912  NE  ARG A  56       0.746  16.725  -7.766  1.00 85.86           N  
ATOM    913  HE  ARG A  56       0.990  17.603  -8.203  1.00 85.86           H  
ATOM    914  NH1 ARG A  56      -0.890  15.734  -6.460  1.00 85.86           N  
ATOM    915 HH11 ARG A  56      -0.536  14.809  -6.656  1.00 85.86           H  
ATOM    916 HH12 ARG A  56      -1.736  15.822  -5.915  1.00 85.86           H  
ATOM    917  NH2 ARG A  56      -0.841  17.936  -6.705  1.00 85.86           N  
ATOM    918 HH21 ARG A  56      -1.592  17.999  -6.032  1.00 85.86           H  
ATOM    919 HH22 ARG A  56      -0.380  18.763  -7.055  1.00 85.86           H  
ATOM    920  CZ  ARG A  56      -0.319  16.786  -6.983  1.00 85.86           C  
ATOM    921  N   SER A  57       6.270  18.901  -8.228  1.00 86.98           N  
ATOM    922  H   SER A  57       5.644  19.257  -7.521  1.00 86.98           H  
ATOM    923  CA  SER A  57       7.263  19.831  -8.776  1.00 86.98           C  
ATOM    924  HA  SER A  57       8.171  19.244  -8.911  1.00 86.98           H  
ATOM    925  C   SER A  57       7.608  21.001  -7.841  1.00 86.98           C  
ATOM    926  CB  SER A  57       6.813  20.348 -10.148  1.00 86.98           C  
ATOM    927  HB2 SER A  57       6.486  19.506 -10.756  1.00 86.98           H  
ATOM    928  HB3 SER A  57       5.977  21.037 -10.025  1.00 86.98           H  
ATOM    929  O   SER A  57       6.813  21.365  -6.970  1.00 86.98           O  
ATOM    930  OG  SER A  57       7.869  20.999 -10.826  1.00 86.98           O  
ATOM    931  HG  SER A  57       8.695  20.556 -10.616  1.00 86.98           H  
ATOM    932  N   GLY A  58       8.786  21.594  -8.039  1.00 85.65           N  
ATOM    933  H   GLY A  58       9.373  21.208  -8.765  1.00 85.65           H  
ATOM    934  CA  GLY A  58       9.325  22.705  -7.257  1.00 85.65           C  
ATOM    935  HA2 GLY A  58       8.510  23.255  -6.787  1.00 85.65           H  
ATOM    936  HA3 GLY A  58       9.834  23.392  -7.932  1.00 85.65           H  
ATOM    937  C   GLY A  58      10.306  22.264  -6.167  1.00 85.65           C  
ATOM    938  O   GLY A  58      10.526  21.077  -5.928  1.00 85.65           O  
ATOM    939  N   LYS A  59      10.892  23.238  -5.468  1.00 86.99           N  
ATOM    940  H   LYS A  59      10.660  24.192  -5.706  1.00 86.99           H  
ATOM    941  CA  LYS A  59      11.808  23.020  -4.341  1.00 86.99           C  
ATOM    942  HA  LYS A  59      11.975  21.950  -4.217  1.00 86.99           H  
ATOM    943  C   LYS A  59      11.213  23.523  -3.042  1.00 86.99           C  
ATOM    944  CB  LYS A  59      13.157  23.682  -4.619  1.00 86.99           C  
ATOM    945  HB2 LYS A  59      13.731  23.751  -3.695  1.00 86.99           H  
ATOM    946  HB3 LYS A  59      12.999  24.684  -5.018  1.00 86.99           H  
ATOM    947  O   LYS A  59      10.572  24.573  -2.984  1.00 86.99           O  
ATOM    948  CG  LYS A  59      13.938  22.840  -5.623  1.00 86.99           C  
ATOM    949  HG2 LYS A  59      14.139  21.860  -5.191  1.00 86.99           H  
ATOM    950  HG3 LYS A  59      13.353  22.711  -6.534  1.00 86.99           H  
ATOM    951  CD  LYS A  59      15.254  23.527  -5.963  1.00 86.99           C  
ATOM    952  HD2 LYS A  59      15.055  24.497  -6.417  1.00 86.99           H  
ATOM    953  HD3 LYS A  59      15.842  23.654  -5.055  1.00 86.99           H  
ATOM    954  CE  LYS A  59      15.981  22.614  -6.943  1.00 86.99           C  
ATOM    955  HE2 LYS A  59      15.363  22.492  -7.832  1.00 86.99           H  
ATOM    956  HE3 LYS A  59      16.094  21.633  -6.481  1.00 86.99           H  
ATOM    957  NZ  LYS A  59      17.300  23.177  -7.282  1.00 86.99           N  
ATOM    958  HZ1 LYS A  59      17.756  22.568  -7.947  1.00 86.99           H  
ATOM    959  HZ2 LYS A  59      17.184  24.105  -7.663  1.00 86.99           H  
ATOM    960  HZ3 LYS A  59      17.854  23.217  -6.439  1.00 86.99           H  
ATOM    961  N   LEU A  60      11.470  22.782  -1.969  1.00 88.81           N  
ATOM    962  H   LEU A  60      11.999  21.931  -2.093  1.00 88.81           H  
ATOM    963  CA  LEU A  60      10.962  23.109  -0.645  1.00 88.81           C  
ATOM    964  HA  LEU A  60      10.669  24.159  -0.629  1.00 88.81           H  
ATOM    965  C   LEU A  60      12.059  22.929   0.401  1.00 88.81           C  
ATOM    966  CB  LEU A  60       9.684  22.283  -0.412  1.00 88.81           C  
ATOM    967  HB2 LEU A  60       9.000  22.528  -1.225  1.00 88.81           H  
ATOM    968  HB3 LEU A  60       9.909  21.220  -0.495  1.00 88.81           H  
ATOM    969  O   LEU A  60      12.608  21.846   0.577  1.00 88.81           O  
ATOM    970  CG  LEU A  60       8.968  22.565   0.920  1.00 88.81           C  
ATOM    971  HG  LEU A  60       9.070  23.617   1.187  1.00 88.81           H  
ATOM    972  CD1 LEU A  60       7.479  22.233   0.800  1.00 88.81           C  
ATOM    973 HD11 LEU A  60       7.036  22.796  -0.021  1.00 88.81           H  
ATOM    974 HD12 LEU A  60       7.358  21.171   0.587  1.00 88.81           H  
ATOM    975 HD13 LEU A  60       6.960  22.488   1.724  1.00 88.81           H  
ATOM    976  CD2 LEU A  60       9.512  21.699   2.055  1.00 88.81           C  
ATOM    977 HD21 LEU A  60       9.573  20.663   1.721  1.00 88.81           H  
ATOM    978 HD22 LEU A  60       8.851  21.761   2.918  1.00 88.81           H  
ATOM    979 HD23 LEU A  60      10.509  22.030   2.348  1.00 88.81           H  
ATOM    980  N   THR A  61      12.359  23.998   1.134  1.00 91.24           N  
ATOM    981  H   THR A  61      11.839  24.845   0.952  1.00 91.24           H  
ATOM    982  CA  THR A  61      13.167  23.936   2.357  1.00 91.24           C  
ATOM    983  HA  THR A  61      13.668  22.971   2.422  1.00 91.24           H  
ATOM    984  C   THR A  61      12.242  24.095   3.550  1.00 91.24           C  
ATOM    985  CB  THR A  61      14.247  25.020   2.390  1.00 91.24           C  
ATOM    986  HB  THR A  61      13.773  25.998   2.464  1.00 91.24           H  
ATOM    987  O   THR A  61      11.492  25.065   3.622  1.00 91.24           O  
ATOM    988  CG2 THR A  61      15.204  24.848   3.569  1.00 91.24           C  
ATOM    989 HG21 THR A  61      15.652  23.855   3.541  1.00 91.24           H  
ATOM    990 HG22 THR A  61      15.995  25.596   3.507  1.00 91.24           H  
ATOM    991 HG23 THR A  61      14.672  24.977   4.511  1.00 91.24           H  
ATOM    992  OG1 THR A  61      15.004  24.987   1.208  1.00 91.24           O  
ATOM    993  HG1 THR A  61      14.399  24.827   0.480  1.00 91.24           H  
ATOM    994  N   ILE A  62      12.295  23.180   4.509  1.00 94.15           N  
ATOM    995  H   ILE A  62      12.939  22.408   4.406  1.00 94.15           H  
ATOM    996  CA  ILE A  62      11.516  23.263   5.745  1.00 94.15           C  
ATOM    997  HA  ILE A  62      11.036  24.241   5.784  1.00 94.15           H  
ATOM    998  C   ILE A  62      12.442  23.181   6.953  1.00 94.15           C  
ATOM    999  CB  ILE A  62      10.387  22.215   5.743  1.00 94.15           C  
ATOM   1000  HB  ILE A  62       9.815  22.369   4.828  1.00 94.15           H  
ATOM   1001  O   ILE A  62      13.389  22.399   6.962  1.00 94.15           O  
ATOM   1002  CG1 ILE A  62       9.419  22.445   6.919  1.00 94.15           C  
ATOM   1003 HG12 ILE A  62       9.191  23.508   6.990  1.00 94.15           H  
ATOM   1004 HG13 ILE A  62       9.888  22.140   7.855  1.00 94.15           H  
ATOM   1005  CG2 ILE A  62      10.957  20.786   5.714  1.00 94.15           C  
ATOM   1006 HG21 ILE A  62      11.516  20.622   4.793  1.00 94.15           H  
ATOM   1007 HG22 ILE A  62      10.159  20.045   5.768  1.00 94.15           H  
ATOM   1008 HG23 ILE A  62      11.626  20.632   6.560  1.00 94.15           H  
ATOM   1009  CD1 ILE A  62       8.094  21.696   6.747  1.00 94.15           C  
ATOM   1010 HD11 ILE A  62       8.276  20.622   6.708  1.00 94.15           H  
ATOM   1011 HD12 ILE A  62       7.443  21.901   7.597  1.00 94.15           H  
ATOM   1012 HD13 ILE A  62       7.599  22.012   5.828  1.00 94.15           H  
ATOM   1013  N   SER A  63      12.187  23.986   7.980  1.00 94.06           N  
ATOM   1014  H   SER A  63      11.436  24.658   7.904  1.00 94.06           H  
ATOM   1015  CA  SER A  63      12.983  23.974   9.207  1.00 94.06           C  
ATOM   1016  HA  SER A  63      13.459  22.996   9.291  1.00 94.06           H  
ATOM   1017  C   SER A  63      12.143  24.146  10.461  1.00 94.06           C  
ATOM   1018  CB  SER A  63      14.100  25.021   9.150  1.00 94.06           C  
ATOM   1019  HB2 SER A  63      14.722  24.811   8.280  1.00 94.06           H  
ATOM   1020  HB3 SER A  63      14.719  24.932  10.043  1.00 94.06           H  
ATOM   1021  O   SER A  63      11.107  24.809  10.444  1.00 94.06           O  
ATOM   1022  OG  SER A  63      13.619  26.353   9.053  1.00 94.06           O  
ATOM   1023  HG  SER A  63      14.390  26.888   8.850  1.00 94.06           H  
ATOM   1024  N   ASN A  64      12.609  23.571  11.566  1.00 92.56           N  
ATOM   1025  H   ASN A  64      13.492  23.086  11.491  1.00 92.56           H  
ATOM   1026  CA  ASN A  64      12.132  23.874  12.915  1.00 92.56           C  
ATOM   1027  HA  ASN A  64      11.385  24.665  12.862  1.00 92.56           H  
ATOM   1028  C   ASN A  64      13.303  24.475  13.730  1.00 92.56           C  
ATOM   1029  CB  ASN A  64      11.409  22.629  13.490  1.00 92.56           C  
ATOM   1030  HB2 ASN A  64      10.941  22.883  14.441  1.00 92.56           H  
ATOM   1031  HB3 ASN A  64      10.605  22.354  12.807  1.00 92.56           H  
ATOM   1032  O   ASN A  64      14.200  25.092  13.156  1.00 92.56           O  
ATOM   1033  CG  ASN A  64      12.294  21.414  13.707  1.00 92.56           C  
ATOM   1034  ND2 ASN A  64      11.787  20.216  13.551  1.00 92.56           N  
ATOM   1035 HD21 ASN A  64      10.828  20.087  13.259  1.00 92.56           H  
ATOM   1036 HD22 ASN A  64      12.438  19.444  13.558  1.00 92.56           H  
ATOM   1037  OD1 ASN A  64      13.445  21.545  14.072  1.00 92.56           O  
ATOM   1038  N   ASN A  65      13.301  24.347  15.059  1.00 87.32           N  
ATOM   1039  H   ASN A  65      12.561  23.808  15.487  1.00 87.32           H  
ATOM   1040  CA  ASN A  65      14.375  24.871  15.918  1.00 87.32           C  
ATOM   1041  HA  ASN A  65      14.669  25.853  15.546  1.00 87.32           H  
ATOM   1042  C   ASN A  65      15.664  24.015  15.923  1.00 87.32           C  
ATOM   1043  CB  ASN A  65      13.829  25.040  17.347  1.00 87.32           C  
ATOM   1044  HB2 ASN A  65      13.435  24.085  17.697  1.00 87.32           H  
ATOM   1045  HB3 ASN A  65      14.651  25.317  18.007  1.00 87.32           H  
ATOM   1046  O   ASN A  65      16.642  24.404  16.560  1.00 87.32           O  
ATOM   1047  CG  ASN A  65      12.763  26.112  17.496  1.00 87.32           C  
ATOM   1048  ND2 ASN A  65      12.110  26.150  18.633  1.00 87.32           N  
ATOM   1049 HD21 ASN A  65      12.343  25.501  19.372  1.00 87.32           H  
ATOM   1050 HD22 ASN A  65      11.424  26.884  18.730  1.00 87.32           H  
ATOM   1051  OD1 ASN A  65      12.494  26.928  16.630  1.00 87.32           O  
ATOM   1052  N   HIS A  66      15.659  22.849  15.271  1.00 84.57           N  
ATOM   1053  H   HIS A  66      14.823  22.594  14.765  1.00 84.57           H  
ATOM   1054  CA  HIS A  66      16.738  21.853  15.296  1.00 84.57           C  
ATOM   1055  HA  HIS A  66      17.647  22.298  15.700  1.00 84.57           H  
ATOM   1056  C   HIS A  66      17.073  21.335  13.891  1.00 84.57           C  
ATOM   1057  CB  HIS A  66      16.313  20.680  16.198  1.00 84.57           C  
ATOM   1058  HB2 HIS A  66      15.494  20.139  15.724  1.00 84.57           H  
ATOM   1059  HB3 HIS A  66      17.149  19.988  16.293  1.00 84.57           H  
ATOM   1060  O   HIS A  66      18.240  21.277  13.513  1.00 84.57           O  
ATOM   1061  CG  HIS A  66      15.874  21.103  17.578  1.00 84.57           C  
ATOM   1062  CD2 HIS A  66      14.642  20.900  18.136  1.00 84.57           C  
ATOM   1063  HD2 HIS A  66      13.827  20.361  17.676  1.00 84.57           H  
ATOM   1064  ND1 HIS A  66      16.602  21.859  18.465  1.00 84.57           N  
ATOM   1065  HD1 HIS A  66      17.494  22.289  18.266  1.00 84.57           H  
ATOM   1066  CE1 HIS A  66      15.829  22.102  19.536  1.00 84.57           C  
ATOM   1067  HE1 HIS A  66      16.117  22.706  20.383  1.00 84.57           H  
ATOM   1068  NE2 HIS A  66      14.614  21.551  19.376  1.00 84.57           N  
ATOM   1069  N   ASP A  67      16.039  21.010  13.117  1.00 83.67           N  
ATOM   1070  H   ASP A  67      15.114  21.087  13.516  1.00 83.67           H  
ATOM   1071  CA  ASP A  67      16.127  20.387  11.803  1.00 83.67           C  
ATOM   1072  HA  ASP A  67      17.080  19.865  11.721  1.00 83.67           H  
ATOM   1073  C   ASP A  67      16.025  21.447  10.694  1.00 83.67           C  
ATOM   1074  CB  ASP A  67      14.998  19.348  11.635  1.00 83.67           C  
ATOM   1075  HB2 ASP A  67      15.175  18.785  10.719  1.00 83.67           H  
ATOM   1076  HB3 ASP A  67      14.058  19.887  11.512  1.00 83.67           H  
ATOM   1077  O   ASP A  67      15.245  22.399  10.789  1.00 83.67           O  
ATOM   1078  CG  ASP A  67      14.832  18.358  12.798  1.00 83.67           C  
ATOM   1079  OD1 ASP A  67      15.860  17.877  13.311  1.00 83.67           O  
ATOM   1080  OD2 ASP A  67      13.655  18.085  13.163  1.00 83.67           O  
ATOM   1081  N   THR A  68      16.750  21.255   9.592  1.00 90.30           N  
ATOM   1082  H   THR A  68      17.391  20.474   9.576  1.00 90.30           H  
ATOM   1083  CA  THR A  68      16.473  21.908   8.302  1.00 90.30           C  
ATOM   1084  HA  THR A  68      15.447  22.276   8.296  1.00 90.30           H  
ATOM   1085  C   THR A  68      16.610  20.868   7.203  1.00 90.30           C  
ATOM   1086  CB  THR A  68      17.401  23.102   8.036  1.00 90.30           C  
ATOM   1087  HB  THR A  68      18.440  22.780   8.093  1.00 90.30           H  
ATOM   1088  O   THR A  68      17.672  20.268   7.055  1.00 90.30           O  
ATOM   1089  CG2 THR A  68      17.146  23.765   6.679  1.00 90.30           C  
ATOM   1090 HG21 THR A  68      17.422  23.086   5.872  1.00 90.30           H  
ATOM   1091 HG22 THR A  68      17.750  24.668   6.594  1.00 90.30           H  
ATOM   1092 HG23 THR A  68      16.092  24.024   6.580  1.00 90.30           H  
ATOM   1093  OG1 THR A  68      17.164  24.087   9.015  1.00 90.30           O  
ATOM   1094  HG1 THR A  68      16.990  23.619   9.836  1.00 90.30           H  
ATOM   1095  N   ILE A  69      15.538  20.648   6.446  1.00 91.31           N  
ATOM   1096  H   ILE A  69      14.713  21.210   6.604  1.00 91.31           H  
ATOM   1097  CA  ILE A  69      15.479  19.666   5.366  1.00 91.31           C  
ATOM   1098  HA  ILE A  69      16.452  19.184   5.276  1.00 91.31           H  
ATOM   1099  C   ILE A  69      15.210  20.376   4.047  1.00 91.31           C  
ATOM   1100  CB  ILE A  69      14.458  18.549   5.672  1.00 91.31           C  
ATOM   1101  HB  ILE A  69      13.472  18.992   5.817  1.00 91.31           H  
ATOM   1102  O   ILE A  69      14.245  21.128   3.910  1.00 91.31           O  
ATOM   1103  CG1 ILE A  69      14.888  17.852   6.985  1.00 91.31           C  
ATOM   1104 HG12 ILE A  69      14.568  18.469   7.825  1.00 91.31           H  
ATOM   1105 HG13 ILE A  69      15.975  17.785   7.019  1.00 91.31           H  
ATOM   1106  CG2 ILE A  69      14.362  17.562   4.494  1.00 91.31           C  
ATOM   1107 HG21 ILE A  69      15.318  17.063   4.335  1.00 91.31           H  
ATOM   1108 HG22 ILE A  69      14.074  18.073   3.575  1.00 91.31           H  
ATOM   1109 HG23 ILE A  69      13.592  16.817   4.695  1.00 91.31           H  
ATOM   1110  CD1 ILE A  69      14.358  16.437   7.204  1.00 91.31           C  
ATOM   1111 HD11 ILE A  69      14.626  16.133   8.216  1.00 91.31           H  
ATOM   1112 HD12 ILE A  69      13.275  16.411   7.081  1.00 91.31           H  
ATOM   1113 HD13 ILE A  69      14.821  15.743   6.503  1.00 91.31           H  
ATOM   1114  N   TYR A  70      16.075  20.090   3.082  1.00 88.99           N  
ATOM   1115  H   TYR A  70      16.805  19.423   3.285  1.00 88.99           H  
ATOM   1116  CA  TYR A  70      15.938  20.473   1.686  1.00 88.99           C  
ATOM   1117  HA  TYR A  70      15.289  21.344   1.599  1.00 88.99           H  
ATOM   1118  C   TYR A  70      15.299  19.298   0.944  1.00 88.99           C  
ATOM   1119  CB  TYR A  70      17.323  20.844   1.134  1.00 88.99           C  
ATOM   1120  HB2 TYR A  70      17.967  19.965   1.164  1.00 88.99           H  
ATOM   1121  HB3 TYR A  70      17.215  21.132   0.089  1.00 88.99           H  
ATOM   1122  O   TYR A  70      15.770  18.167   1.059  1.00 88.99           O  
ATOM   1123  CG  TYR A  70      17.995  21.976   1.894  1.00 88.99           C  
ATOM   1124  CD1 TYR A  70      17.777  23.309   1.499  1.00 88.99           C  
ATOM   1125  HD1 TYR A  70      17.154  23.522   0.643  1.00 88.99           H  
ATOM   1126  CD2 TYR A  70      18.803  21.704   3.018  1.00 88.99           C  
ATOM   1127  HD2 TYR A  70      18.976  20.682   3.320  1.00 88.99           H  
ATOM   1128  CE1 TYR A  70      18.351  24.367   2.227  1.00 88.99           C  
ATOM   1129  HE1 TYR A  70      18.171  25.390   1.931  1.00 88.99           H  
ATOM   1130  CE2 TYR A  70      19.376  22.760   3.754  1.00 88.99           C  
ATOM   1131  HE2 TYR A  70      19.984  22.542   4.619  1.00 88.99           H  
ATOM   1132  OH  TYR A  70      19.680  25.120   4.076  1.00 88.99           O  
ATOM   1133  HH  TYR A  70      20.205  24.791   4.809  1.00 88.99           H  
ATOM   1134  CZ  TYR A  70      19.144  24.096   3.360  1.00 88.99           C  
ATOM   1135  N   CYS A  71      14.201  19.559   0.242  1.00 86.80           N  
ATOM   1136  H   CYS A  71      13.851  20.506   0.215  1.00 86.80           H  
ATOM   1137  CA  CYS A  71      13.444  18.576  -0.523  1.00 86.80           C  
ATOM   1138  HA  CYS A  71      13.855  17.579  -0.367  1.00 86.80           H  
ATOM   1139  C   CYS A  71      13.547  18.927  -2.009  1.00 86.80           C  
ATOM   1140  CB  CYS A  71      11.975  18.574  -0.065  1.00 86.80           C  
ATOM   1141  HB2 CYS A  71      11.515  19.519  -0.356  1.00 86.80           H  
ATOM   1142  HB3 CYS A  71      11.444  17.769  -0.573  1.00 86.80           H  
ATOM   1143  O   CYS A  71      13.139  20.022  -2.409  1.00 86.80           O  
ATOM   1144  SG  CYS A  71      11.834  18.373   1.735  1.00 86.80           S  
ATOM   1145  HG  CYS A  71      12.532  19.474   2.027  1.00 86.80           H  
ATOM   1146  N   ASP A  72      14.059  17.987  -2.799  1.00 78.75           N  
ATOM   1147  H   ASP A  72      14.372  17.120  -2.386  1.00 78.75           H  
ATOM   1148  CA  ASP A  72      13.999  18.022  -4.259  1.00 78.75           C  
ATOM   1149  HA  ASP A  72      13.895  19.054  -4.593  1.00 78.75           H  
ATOM   1150  C   ASP A  72      12.759  17.254  -4.759  1.00 78.75           C  
ATOM   1151  CB  ASP A  72      15.307  17.474  -4.857  1.00 78.75           C  
ATOM   1152  HB2 ASP A  72      15.179  17.361  -5.933  1.00 78.75           H  
ATOM   1153  HB3 ASP A  72      15.504  16.486  -4.441  1.00 78.75           H  
ATOM   1154  O   ASP A  72      12.196  16.408  -4.059  1.00 78.75           O  
ATOM   1155  CG  ASP A  72      16.512  18.397  -4.619  1.00 78.75           C  
ATOM   1156  OD1 ASP A  72      16.452  19.580  -5.043  1.00 78.75           O  
ATOM   1157  OD2 ASP A  72      17.515  17.906  -4.052  1.00 78.75           O  
ATOM   1158  N   GLU A  73      12.315  17.563  -5.974  1.00 77.31           N  
ATOM   1159  H   GLU A  73      12.818  18.254  -6.513  1.00 77.31           H  
ATOM   1160  CA  GLU A  73      11.161  16.929  -6.619  1.00 77.31           C  
ATOM   1161  HA  GLU A  73      10.420  16.755  -5.838  1.00 77.31           H  
ATOM   1162  C   GLU A  73      11.521  15.577  -7.284  1.00 77.31           C  
ATOM   1163  CB  GLU A  73      10.539  17.919  -7.632  1.00 77.31           C  
ATOM   1164  HB2 GLU A  73      10.302  18.845  -7.109  1.00 77.31           H  
ATOM   1165  HB3 GLU A  73       9.603  17.502  -8.002  1.00 77.31           H  
ATOM   1166  O   GLU A  73      12.589  15.464  -7.892  1.00 77.31           O  
ATOM   1167  CG  GLU A  73      11.460  18.229  -8.833  1.00 77.31           C  
ATOM   1168  HG2 GLU A  73      11.335  17.442  -9.576  1.00 77.31           H  
ATOM   1169  HG3 GLU A  73      12.500  18.199  -8.506  1.00 77.31           H  
ATOM   1170  CD  GLU A  73      11.216  19.594  -9.499  1.00 77.31           C  
ATOM   1171  OE1 GLU A  73      12.189  20.370  -9.610  1.00 77.31           O  
ATOM   1172  OE2 GLU A  73      10.075  19.871  -9.936  1.00 77.31           O  
ATOM   1173  N   PRO A  74      10.640  14.554  -7.273  1.00 87.11           N  
ATOM   1174  CA  PRO A  74       9.440  14.386  -6.457  1.00 87.11           C  
ATOM   1175  HA  PRO A  74       8.987  15.346  -6.211  1.00 87.11           H  
ATOM   1176  C   PRO A  74       9.701  13.598  -5.157  1.00 87.11           C  
ATOM   1177  CB  PRO A  74       8.487  13.620  -7.367  1.00 87.11           C  
ATOM   1178  HB2 PRO A  74       7.723  13.085  -6.804  1.00 87.11           H  
ATOM   1179  HB3 PRO A  74       8.031  14.318  -8.068  1.00 87.11           H  
ATOM   1180  O   PRO A  74      10.582  12.737  -5.077  1.00 87.11           O  
ATOM   1181  CG  PRO A  74       9.423  12.671  -8.119  1.00 87.11           C  
ATOM   1182  HG2 PRO A  74       9.026  12.410  -9.101  1.00 87.11           H  
ATOM   1183  HG3 PRO A  74       9.596  11.770  -7.530  1.00 87.11           H  
ATOM   1184  CD  PRO A  74      10.727  13.463  -8.235  1.00 87.11           C  
ATOM   1185  HD2 PRO A  74      11.582  12.825  -8.011  1.00 87.11           H  
ATOM   1186  HD3 PRO A  74      10.820  13.873  -9.240  1.00 87.11           H  
ATOM   1187  N   GLY A  75       8.850  13.808  -4.152  1.00 90.25           N  
ATOM   1188  H   GLY A  75       8.081  14.447  -4.295  1.00 90.25           H  
ATOM   1189  CA  GLY A  75       8.970  13.113  -2.869  1.00 90.25           C  
ATOM   1190  HA2 GLY A  75       9.903  13.418  -2.394  1.00 90.25           H  
ATOM   1191  HA3 GLY A  75       9.025  12.039  -3.044  1.00 90.25           H  
ATOM   1192  C   GLY A  75       7.819  13.377  -1.904  1.00 90.25           C  
ATOM   1193  O   GLY A  75       6.768  13.899  -2.281  1.00 90.25           O  
ATOM   1194  N   MET A  76       8.009  12.996  -0.639  1.00 92.97           N  
ATOM   1195  H   MET A  76       8.883  12.549  -0.402  1.00 92.97           H  
ATOM   1196  CA  MET A  76       7.052  13.271   0.434  1.00 92.97           C  
ATOM   1197  HA  MET A  76       6.459  14.131   0.124  1.00 92.97           H  
ATOM   1198  C   MET A  76       7.745  13.628   1.752  1.00 92.97           C  
ATOM   1199  CB  MET A  76       6.099  12.077   0.607  1.00 92.97           C  
ATOM   1200  HB2 MET A  76       6.660  11.234   1.009  1.00 92.97           H  
ATOM   1201  HB3 MET A  76       5.696  11.804  -0.368  1.00 92.97           H  
ATOM   1202  O   MET A  76       8.591  12.872   2.238  1.00 92.97           O  
ATOM   1203  CG  MET A  76       4.918  12.369   1.536  1.00 92.97           C  
ATOM   1204  HG2 MET A  76       5.291  12.622   2.528  1.00 92.97           H  
ATOM   1205  HG3 MET A  76       4.374  13.229   1.145  1.00 92.97           H  
ATOM   1206  SD  MET A  76       3.744  10.995   1.699  1.00 92.97           S  
ATOM   1207  CE  MET A  76       4.771   9.771   2.560  1.00 92.97           C  
ATOM   1208  HE1 MET A  76       5.283  10.241   3.400  1.00 92.97           H  
ATOM   1209  HE2 MET A  76       4.136   8.969   2.935  1.00 92.97           H  
ATOM   1210  HE3 MET A  76       5.507   9.351   1.875  1.00 92.97           H  
ATOM   1211  N   LEU A  77       7.336  14.749   2.353  1.00 94.45           N  
ATOM   1212  H   LEU A  77       6.621  15.284   1.880  1.00 94.45           H  
ATOM   1213  CA  LEU A  77       7.622  15.090   3.746  1.00 94.45           C  
ATOM   1214  HA  LEU A  77       8.614  14.713   3.998  1.00 94.45           H  
ATOM   1215  C   LEU A  77       6.607  14.425   4.668  1.00 94.45           C  
ATOM   1216  CB  LEU A  77       7.592  16.611   3.994  1.00 94.45           C  
ATOM   1217  HB2 LEU A  77       7.190  16.811   4.987  1.00 94.45           H  
ATOM   1218  HB3 LEU A  77       6.894  17.063   3.289  1.00 94.45           H  
ATOM   1219  O   LEU A  77       5.403  14.449   4.411  1.00 94.45           O  
ATOM   1220  CG  LEU A  77       8.965  17.301   3.901  1.00 94.45           C  
ATOM   1221  HG  LEU A  77       9.530  16.918   3.052  1.00 94.45           H  
ATOM   1222  CD1 LEU A  77       8.751  18.802   3.737  1.00 94.45           C  
ATOM   1223 HD11 LEU A  77       9.720  19.288   3.623  1.00 94.45           H  
ATOM   1224 HD12 LEU A  77       8.165  19.005   2.841  1.00 94.45           H  
ATOM   1225 HD13 LEU A  77       8.228  19.209   4.603  1.00 94.45           H  
ATOM   1226  CD2 LEU A  77       9.807  17.083   5.150  1.00 94.45           C  
ATOM   1227 HD21 LEU A  77       9.239  17.354   6.041  1.00 94.45           H  
ATOM   1228 HD22 LEU A  77      10.717  17.680   5.085  1.00 94.45           H  
ATOM   1229 HD23 LEU A  77      10.100  16.035   5.211  1.00 94.45           H  
ATOM   1230  N   VAL A  78       7.112  13.936   5.791  1.00 95.56           N  
ATOM   1231  H   VAL A  78       8.119  13.927   5.874  1.00 95.56           H  
ATOM   1232  CA  VAL A  78       6.357  13.480   6.951  1.00 95.56           C  
ATOM   1233  HA  VAL A  78       5.291  13.512   6.727  1.00 95.56           H  
ATOM   1234  C   VAL A  78       6.653  14.438   8.098  1.00 95.56           C  
ATOM   1235  CB  VAL A  78       6.737  12.033   7.315  1.00 95.56           C  
ATOM   1236  HB  VAL A  78       7.766  12.008   7.675  1.00 95.56           H  
ATOM   1237  O   VAL A  78       7.801  14.578   8.525  1.00 95.56           O  
ATOM   1238  CG1 VAL A  78       5.836  11.508   8.430  1.00 95.56           C  
ATOM   1239 HG11 VAL A  78       6.132  10.490   8.684  1.00 95.56           H  
ATOM   1240 HG12 VAL A  78       5.937  12.123   9.324  1.00 95.56           H  
ATOM   1241 HG13 VAL A  78       4.798  11.512   8.098  1.00 95.56           H  
ATOM   1242  CG2 VAL A  78       6.630  11.086   6.113  1.00 95.56           C  
ATOM   1243 HG21 VAL A  78       7.416  11.310   5.392  1.00 95.56           H  
ATOM   1244 HG22 VAL A  78       5.659  11.198   5.631  1.00 95.56           H  
ATOM   1245 HG23 VAL A  78       6.749  10.054   6.443  1.00 95.56           H  
ATOM   1246  N   LEU A  79       5.621  15.123   8.585  1.00 95.77           N  
ATOM   1247  H   LEU A  79       4.718  15.001   8.150  1.00 95.77           H  
ATOM   1248  CA  LEU A  79       5.721  16.090   9.674  1.00 95.77           C  
ATOM   1249  HA  LEU A  79       6.767  16.239   9.940  1.00 95.77           H  
ATOM   1250  C   LEU A  79       5.003  15.551  10.909  1.00 95.77           C  
ATOM   1251  CB  LEU A  79       5.145  17.453   9.238  1.00 95.77           C  
ATOM   1252  HB2 LEU A  79       4.068  17.344   9.112  1.00 95.77           H  
ATOM   1253  HB3 LEU A  79       5.320  18.168  10.042  1.00 95.77           H  
ATOM   1254  O   LEU A  79       3.779  15.382  10.903  1.00 95.77           O  
ATOM   1255  CG  LEU A  79       5.720  18.028   7.933  1.00 95.77           C  
ATOM   1256  HG  LEU A  79       5.512  17.348   7.107  1.00 95.77           H  
ATOM   1257  CD1 LEU A  79       5.059  19.372   7.619  1.00 95.77           C  
ATOM   1258 HD11 LEU A  79       3.982  19.236   7.528  1.00 95.77           H  
ATOM   1259 HD12 LEU A  79       5.442  19.753   6.671  1.00 95.77           H  
ATOM   1260 HD13 LEU A  79       5.271  20.092   8.410  1.00 95.77           H  
ATOM   1261  CD2 LEU A  79       7.227  18.251   8.021  1.00 95.77           C  
ATOM   1262 HD21 LEU A  79       7.737  17.310   8.229  1.00 95.77           H  
ATOM   1263 HD22 LEU A  79       7.581  18.608   7.054  1.00 95.77           H  
ATOM   1264 HD23 LEU A  79       7.461  18.978   8.798  1.00 95.77           H  
ATOM   1265  N   LYS A  80       5.754  15.351  11.999  1.00 95.46           N  
ATOM   1266  H   LYS A  80       6.751  15.497  11.923  1.00 95.46           H  
ATOM   1267  CA  LYS A  80       5.169  15.120  13.326  1.00 95.46           C  
ATOM   1268  HA  LYS A  80       4.585  14.200  13.284  1.00 95.46           H  
ATOM   1269  C   LYS A  80       4.239  16.285  13.673  1.00 95.46           C  
ATOM   1270  CB  LYS A  80       6.276  14.971  14.383  1.00 95.46           C  
ATOM   1271  HB2 LYS A  80       6.716  15.951  14.572  1.00 95.46           H  
ATOM   1272  HB3 LYS A  80       7.056  14.314  13.998  1.00 95.46           H  
ATOM   1273  O   LYS A  80       4.557  17.442  13.382  1.00 95.46           O  
ATOM   1274  CG  LYS A  80       5.755  14.383  15.708  1.00 95.46           C  
ATOM   1275  HG2 LYS A  80       5.475  13.343  15.540  1.00 95.46           H  
ATOM   1276  HG3 LYS A  80       4.873  14.924  16.049  1.00 95.46           H  
ATOM   1277  CD  LYS A  80       6.821  14.456  16.811  1.00 95.46           C  
ATOM   1278  HD2 LYS A  80       7.790  14.199  16.384  1.00 95.46           H  
ATOM   1279  HD3 LYS A  80       6.881  15.475  17.194  1.00 95.46           H  
ATOM   1280  CE  LYS A  80       6.547  13.474  17.957  1.00 95.46           C  
ATOM   1281  HE2 LYS A  80       6.468  12.473  17.535  1.00 95.46           H  
ATOM   1282  HE3 LYS A  80       7.406  13.453  18.628  1.00 95.46           H  
ATOM   1283  NZ  LYS A  80       5.315  13.773  18.726  1.00 95.46           N  
ATOM   1284  HZ1 LYS A  80       5.405  14.601  19.298  1.00 95.46           H  
ATOM   1285  HZ2 LYS A  80       4.518  13.853  18.111  1.00 95.46           H  
ATOM   1286  HZ3 LYS A  80       5.145  12.973  19.318  1.00 95.46           H  
ATOM   1287  N   LYS A  81       3.119  15.996  14.333  1.00 94.92           N  
ATOM   1288  H   LYS A  81       2.929  15.029  14.551  1.00 94.92           H  
ATOM   1289  CA  LYS A  81       2.247  17.039  14.883  1.00 94.92           C  
ATOM   1290  HA  LYS A  81       2.045  17.759  14.090  1.00 94.92           H  
ATOM   1291  C   LYS A  81       2.910  17.823  16.023  1.00 94.92           C  
ATOM   1292  CB  LYS A  81       0.905  16.432  15.302  1.00 94.92           C  
ATOM   1293  HB2 LYS A  81       0.508  15.852  14.469  1.00 94.92           H  
ATOM   1294  HB3 LYS A  81       0.209  17.243  15.514  1.00 94.92           H  
ATOM   1295  O   LYS A  81       3.926  17.413  16.581  1.00 94.92           O  
ATOM   1296  CG  LYS A  81       0.990  15.508  16.522  1.00 94.92           C  
ATOM   1297  HG2 LYS A  81       1.622  14.648  16.300  1.00 94.92           H  
ATOM   1298  HG3 LYS A  81       1.418  16.041  17.371  1.00 94.92           H  
ATOM   1299  CD  LYS A  81      -0.418  15.028  16.870  1.00 94.92           C  
ATOM   1300  HD2 LYS A  81      -0.729  14.285  16.136  1.00 94.92           H  
ATOM   1301  HD3 LYS A  81      -1.122  15.861  16.848  1.00 94.92           H  
ATOM   1302  CE  LYS A  81      -0.440  14.427  18.270  1.00 94.92           C  
ATOM   1303  HE2 LYS A  81      -0.383  15.226  19.009  1.00 94.92           H  
ATOM   1304  HE3 LYS A  81       0.422  13.775  18.417  1.00 94.92           H  
ATOM   1305  NZ  LYS A  81      -1.679  13.660  18.454  1.00 94.92           N  
ATOM   1306  HZ1 LYS A  81      -1.693  13.252  19.377  1.00 94.92           H  
ATOM   1307  HZ2 LYS A  81      -1.782  12.928  17.765  1.00 94.92           H  
ATOM   1308  HZ3 LYS A  81      -2.482  14.273  18.420  1.00 94.92           H  
ATOM   1309  N   GLU A  82       2.274  18.933  16.379  1.00 91.10           N  
ATOM   1310  H   GLU A  82       1.507  19.216  15.786  1.00 91.10           H  
ATOM   1311  CA  GLU A  82       2.587  19.818  17.505  1.00 91.10           C  
ATOM   1312  HA  GLU A  82       1.860  20.627  17.434  1.00 91.10           H  
ATOM   1313  C   GLU A  82       3.945  20.533  17.452  1.00 91.10           C  
ATOM   1314  CB  GLU A  82       2.321  19.142  18.853  1.00 91.10           C  
ATOM   1315  HB2 GLU A  82       2.996  18.296  18.981  1.00 91.10           H  
ATOM   1316  HB3 GLU A  82       2.516  19.864  19.646  1.00 91.10           H  
ATOM   1317  O   GLU A  82       4.444  21.009  18.472  1.00 91.10           O  
ATOM   1318  CG  GLU A  82       0.870  18.682  18.995  1.00 91.10           C  
ATOM   1319  HG2 GLU A  82       0.198  19.495  18.719  1.00 91.10           H  
ATOM   1320  HG3 GLU A  82       0.664  17.841  18.333  1.00 91.10           H  
ATOM   1321  CD  GLU A  82       0.630  18.280  20.441  1.00 91.10           C  
ATOM   1322  OE1 GLU A  82      -0.205  18.946  21.093  1.00 91.10           O  
ATOM   1323  OE2 GLU A  82       1.321  17.344  20.888  1.00 91.10           O  
ATOM   1324  N   GLN A  83       4.504  20.704  16.255  1.00 91.64           N  
ATOM   1325  H   GLN A  83       4.025  20.320  15.453  1.00 91.64           H  
ATOM   1326  CA  GLN A  83       5.688  21.533  16.024  1.00 91.64           C  
ATOM   1327  HA  GLN A  83       6.110  21.820  16.988  1.00 91.64           H  
ATOM   1328  C   GLN A  83       5.347  22.840  15.299  1.00 91.64           C  
ATOM   1329  CB  GLN A  83       6.777  20.722  15.309  1.00 91.64           C  
ATOM   1330  HB2 GLN A  83       6.971  19.811  15.876  1.00 91.64           H  
ATOM   1331  HB3 GLN A  83       7.696  21.307  15.286  1.00 91.64           H  
ATOM   1332  O   GLN A  83       4.276  22.996  14.712  1.00 91.64           O  
ATOM   1333  CG  GLN A  83       6.391  20.345  13.875  1.00 91.64           C  
ATOM   1334  HG2 GLN A  83       5.463  19.774  13.898  1.00 91.64           H  
ATOM   1335  HG3 GLN A  83       6.218  21.244  13.283  1.00 91.64           H  
ATOM   1336  CD  GLN A  83       7.473  19.519  13.195  1.00 91.64           C  
ATOM   1337  NE2 GLN A  83       7.093  18.417  12.598  1.00 91.64           N  
ATOM   1338 HE21 GLN A  83       7.803  17.810  12.214  1.00 91.64           H  
ATOM   1339 HE22 GLN A  83       6.135  18.109  12.685  1.00 91.64           H  
ATOM   1340  OE1 GLN A  83       8.653  19.838  13.219  1.00 91.64           O  
ATOM   1341  N   VAL A  84       6.289  23.778  15.327  1.00 91.45           N  
ATOM   1342  H   VAL A  84       7.169  23.559  15.773  1.00 91.45           H  
ATOM   1343  CA  VAL A  84       6.254  25.009  14.536  1.00 91.45           C  
ATOM   1344  HA  VAL A  84       5.309  25.076  13.997  1.00 91.45           H  
ATOM   1345  C   VAL A  84       7.379  24.934  13.511  1.00 91.45           C  
ATOM   1346  CB  VAL A  84       6.370  26.247  15.442  1.00 91.45           C  
ATOM   1347  HB  VAL A  84       7.286  26.186  16.030  1.00 91.45           H  
ATOM   1348  O   VAL A  84       8.521  24.663  13.879  1.00 91.45           O  
ATOM   1349  CG1 VAL A  84       6.393  27.533  14.620  1.00 91.45           C  
ATOM   1350 HG11 VAL A  84       7.285  27.558  13.994  1.00 91.45           H  
ATOM   1351 HG12 VAL A  84       6.420  28.398  15.283  1.00 91.45           H  
ATOM   1352 HG13 VAL A  84       5.501  27.578  13.996  1.00 91.45           H  
ATOM   1353  CG2 VAL A  84       5.173  26.348  16.398  1.00 91.45           C  
ATOM   1354 HG21 VAL A  84       5.284  27.228  17.032  1.00 91.45           H  
ATOM   1355 HG22 VAL A  84       4.248  26.432  15.827  1.00 91.45           H  
ATOM   1356 HG23 VAL A  84       5.127  25.468  17.039  1.00 91.45           H  
ATOM   1357  N   VAL A  85       7.049  25.163  12.242  1.00 93.96           N  
ATOM   1358  H   VAL A  85       6.085  25.372  12.025  1.00 93.96           H  
ATOM   1359  CA  VAL A  85       7.986  25.103  11.117  1.00 93.96           C  
ATOM   1360  HA  VAL A  85       8.984  24.936  11.521  1.00 93.96           H  
ATOM   1361  C   VAL A  85       8.039  26.425  10.358  1.00 93.96           C  
ATOM   1362  CB  VAL A  85       7.695  23.923  10.162  1.00 93.96           C  
ATOM   1363  HB  VAL A  85       8.456  23.923   9.381  1.00 93.96           H  
ATOM   1364  O   VAL A  85       7.075  27.192  10.311  1.00 93.96           O  
ATOM   1365  CG1 VAL A  85       7.784  22.579  10.891  1.00 93.96           C  
ATOM   1366 HG11 VAL A  85       8.734  22.511  11.420  1.00 93.96           H  
ATOM   1367 HG12 VAL A  85       7.723  21.761  10.173  1.00 93.96           H  
ATOM   1368 HG13 VAL A  85       6.966  22.491  11.606  1.00 93.96           H  
ATOM   1369  CG2 VAL A  85       6.321  24.017   9.486  1.00 93.96           C  
ATOM   1370 HG21 VAL A  85       5.531  24.076  10.234  1.00 93.96           H  
ATOM   1371 HG22 VAL A  85       6.287  24.899   8.846  1.00 93.96           H  
ATOM   1372 HG23 VAL A  85       6.141  23.137   8.869  1.00 93.96           H  
ATOM   1373  N   ASN A  86       9.175  26.684   9.728  1.00 92.87           N  
ATOM   1374  H   ASN A  86       9.920  26.008   9.821  1.00 92.87           H  
ATOM   1375  CA  ASN A  86       9.323  27.675   8.677  1.00 92.87           C  
ATOM   1376  HA  ASN A  86       8.442  28.317   8.648  1.00 92.87           H  
ATOM   1377  C   ASN A  86       9.419  26.917   7.355  1.00 92.87           C  
ATOM   1378  CB  ASN A  86      10.559  28.544   8.939  1.00 92.87           C  
ATOM   1379  HB2 ASN A  86      11.453  27.945   8.765  1.00 92.87           H  
ATOM   1380  HB3 ASN A  86      10.569  29.378   8.238  1.00 92.87           H  
ATOM   1381  O   ASN A  86      10.158  25.940   7.266  1.00 92.87           O  
ATOM   1382  CG  ASN A  86      10.591  29.086  10.354  1.00 92.87           C  
ATOM   1383  ND2 ASN A  86      11.474  28.576  11.180  1.00 92.87           N  
ATOM   1384 HD21 ASN A  86      11.430  28.849  12.151  1.00 92.87           H  
ATOM   1385 HD22 ASN A  86      12.028  27.785  10.883  1.00 92.87           H  
ATOM   1386  OD1 ASN A  86       9.825  29.966  10.725  1.00 92.87           O  
ATOM   1387  N   VAL A  87       8.678  27.357   6.346  1.00 90.74           N  
ATOM   1388  H   VAL A  87       8.130  28.196   6.475  1.00 90.74           H  
ATOM   1389  CA  VAL A  87       8.666  26.740   5.019  1.00 90.74           C  
ATOM   1390  HA  VAL A  87       9.374  25.912   4.994  1.00 90.74           H  
ATOM   1391  C   VAL A  87       9.119  27.781   4.011  1.00 90.74           C  
ATOM   1392  CB  VAL A  87       7.280  26.178   4.649  1.00 90.74           C  
ATOM   1393  HB  VAL A  87       6.592  27.002   4.456  1.00 90.74           H  
ATOM   1394  O   VAL A  87       8.547  28.871   3.948  1.00 90.74           O  
ATOM   1395  CG1 VAL A  87       7.388  25.315   3.391  1.00 90.74           C  
ATOM   1396 HG11 VAL A  87       6.407  24.924   3.121  1.00 90.74           H  
ATOM   1397 HG12 VAL A  87       7.762  25.914   2.561  1.00 90.74           H  
ATOM   1398 HG13 VAL A  87       8.069  24.481   3.559  1.00 90.74           H  
ATOM   1399  CG2 VAL A  87       6.675  25.308   5.760  1.00 90.74           C  
ATOM   1400 HG21 VAL A  87       5.735  24.875   5.420  1.00 90.74           H  
ATOM   1401 HG22 VAL A  87       7.365  24.506   6.019  1.00 90.74           H  
ATOM   1402 HG23 VAL A  87       6.473  25.914   6.643  1.00 90.74           H  
ATOM   1403  N   THR A  88      10.134  27.437   3.229  1.00 88.27           N  
ATOM   1404  H   THR A  88      10.551  26.526   3.355  1.00 88.27           H  
ATOM   1405  CA  THR A  88      10.579  28.206   2.076  1.00 88.27           C  
ATOM   1406  HA  THR A  88       9.999  29.128   2.089  1.00 88.27           H  
ATOM   1407  C   THR A  88      10.266  27.421   0.807  1.00 88.27           C  
ATOM   1408  CB  THR A  88      12.062  28.586   2.166  1.00 88.27           C  
ATOM   1409  HB  THR A  88      12.650  27.672   2.247  1.00 88.27           H  
ATOM   1410  O   THR A  88      10.737  26.294   0.667  1.00 88.27           O  
ATOM   1411  CG2 THR A  88      12.585  29.397   0.983  1.00 88.27           C  
ATOM   1412 HG21 THR A  88      12.108  30.377   0.955  1.00 88.27           H  
ATOM   1413 HG22 THR A  88      13.661  29.533   1.083  1.00 88.27           H  
ATOM   1414 HG23 THR A  88      12.391  28.875   0.046  1.00 88.27           H  
ATOM   1415  OG1 THR A  88      12.311  29.397   3.297  1.00 88.27           O  
ATOM   1416  HG1 THR A  88      13.261  29.352   3.429  1.00 88.27           H  
ATOM   1417  N   LEU A  89       9.471  28.000  -0.092  1.00 84.93           N  
ATOM   1418  H   LEU A  89       9.240  28.973   0.047  1.00 84.93           H  
ATOM   1419  CA  LEU A  89       9.122  27.413  -1.391  1.00 84.93           C  
ATOM   1420  HA  LEU A  89       9.428  26.367  -1.411  1.00 84.93           H  
ATOM   1421  C   LEU A  89       9.901  28.136  -2.495  1.00 84.93           C  
ATOM   1422  CB  LEU A  89       7.598  27.460  -1.652  1.00 84.93           C  
ATOM   1423  HB2 LEU A  89       7.316  28.470  -1.947  1.00 84.93           H  
ATOM   1424  HB3 LEU A  89       7.387  26.827  -2.514  1.00 84.93           H  
ATOM   1425  O   LEU A  89      10.139  29.341  -2.392  1.00 84.93           O  
ATOM   1426  CG  LEU A  89       6.686  27.028  -0.489  1.00 84.93           C  
ATOM   1427  HG  LEU A  89       6.877  27.661   0.378  1.00 84.93           H  
ATOM   1428  CD1 LEU A  89       5.214  27.193  -0.866  1.00 84.93           C  
ATOM   1429 HD11 LEU A  89       5.012  28.230  -1.136  1.00 84.93           H  
ATOM   1430 HD12 LEU A  89       4.978  26.567  -1.726  1.00 84.93           H  
ATOM   1431 HD13 LEU A  89       4.575  26.910  -0.030  1.00 84.93           H  
ATOM   1432  CD2 LEU A  89       6.912  25.573  -0.091  1.00 84.93           C  
ATOM   1433 HD21 LEU A  89       6.713  24.922  -0.942  1.00 84.93           H  
ATOM   1434 HD22 LEU A  89       7.945  25.433   0.226  1.00 84.93           H  
ATOM   1435 HD23 LEU A  89       6.236  25.300   0.720  1.00 84.93           H  
ATOM   1436  N   GLU A  90      10.292  27.413  -3.535  1.00 84.21           N  
ATOM   1437  H   GLU A  90      10.120  26.418  -3.534  1.00 84.21           H  
ATOM   1438  CA  GLU A  90      10.940  27.950  -4.730  1.00 84.21           C  
ATOM   1439  HA  GLU A  90      10.679  29.002  -4.847  1.00 84.21           H  
ATOM   1440  C   GLU A  90      10.408  27.193  -5.956  1.00 84.21           C  
ATOM   1441  CB  GLU A  90      12.472  27.846  -4.565  1.00 84.21           C  
ATOM   1442  HB2 GLU A  90      12.768  28.448  -3.706  1.00 84.21           H  
ATOM   1443  HB3 GLU A  90      12.745  26.809  -4.365  1.00 84.21           H  
ATOM   1444  O   GLU A  90      10.564  25.978  -6.055  1.00 84.21           O  
ATOM   1445  CG  GLU A  90      13.235  28.346  -5.801  1.00 84.21           C  
ATOM   1446  HG2 GLU A  90      12.911  29.368  -5.994  1.00 84.21           H  
ATOM   1447  HG3 GLU A  90      12.953  27.727  -6.652  1.00 84.21           H  
ATOM   1448  CD  GLU A  90      14.772  28.320  -5.682  1.00 84.21           C  
ATOM   1449  OE1 GLU A  90      15.431  28.862  -6.607  1.00 84.21           O  
ATOM   1450  OE2 GLU A  90      15.299  27.790  -4.675  1.00 84.21           O  
ATOM   1451  N   GLU A  91       9.765  27.910  -6.881  1.00 80.83           N  
ATOM   1452  H   GLU A  91       9.608  28.894  -6.717  1.00 80.83           H  
ATOM   1453  CA  GLU A  91       9.289  27.357  -8.159  1.00 80.83           C  
ATOM   1454  HA  GLU A  91       8.536  26.592  -7.972  1.00 80.83           H  
ATOM   1455  C   GLU A  91      10.446  26.724  -8.956  1.00 80.83           C  
ATOM   1456  CB  GLU A  91       8.671  28.489  -9.002  1.00 80.83           C  
ATOM   1457  HB2 GLU A  91       9.414  29.283  -9.073  1.00 80.83           H  
ATOM   1458  HB3 GLU A  91       8.479  28.118 -10.009  1.00 80.83           H  
ATOM   1459  O   GLU A  91      11.566  27.227  -8.947  1.00 80.83           O  
ATOM   1460  CG  GLU A  91       7.356  29.072  -8.444  1.00 80.83           C  
ATOM   1461  HG2 GLU A  91       6.553  28.358  -8.630  1.00 80.83           H  
ATOM   1462  HG3 GLU A  91       7.455  29.198  -7.366  1.00 80.83           H  
ATOM   1463  CD  GLU A  91       6.985  30.440  -9.059  1.00 80.83           C  
ATOM   1464  OE1 GLU A  91       6.063  31.098  -8.524  1.00 80.83           O  
ATOM   1465  OE2 GLU A  91       7.686  30.898  -9.995  1.00 80.83           O  
ATOM   1466  N   VAL A  92      10.198  25.673  -9.735  1.00 80.65           N  
ATOM   1467  H   VAL A  92       9.267  25.281  -9.744  1.00 80.65           H  
ATOM   1468  CA  VAL A  92      11.170  25.181 -10.726  1.00 80.65           C  
ATOM   1469  HA  VAL A  92      12.052  25.821 -10.716  1.00 80.65           H  
ATOM   1470  C   VAL A  92      10.552  25.322 -12.109  1.00 80.65           C  
ATOM   1471  CB  VAL A  92      11.678  23.766 -10.395  1.00 80.65           C  
ATOM   1472  HB  VAL A  92      10.833  23.087 -10.281  1.00 80.65           H  
ATOM   1473  O   VAL A  92       9.431  24.895 -12.354  1.00 80.65           O  
ATOM   1474  CG1 VAL A  92      12.609  23.245 -11.499  1.00 80.65           C  
ATOM   1475 HG11 VAL A  92      13.013  22.279 -11.198  1.00 80.65           H  
ATOM   1476 HG12 VAL A  92      12.039  23.090 -12.415  1.00 80.65           H  
ATOM   1477 HG13 VAL A  92      13.427  23.944 -11.677  1.00 80.65           H  
ATOM   1478  CG2 VAL A  92      12.497  23.797  -9.094  1.00 80.65           C  
ATOM   1479 HG21 VAL A  92      12.810  22.782  -8.847  1.00 80.65           H  
ATOM   1480 HG22 VAL A  92      13.371  24.437  -9.210  1.00 80.65           H  
ATOM   1481 HG23 VAL A  92      11.892  24.180  -8.272  1.00 80.65           H  
ATOM   1482  N   ASN A  93      11.260  26.003 -13.016  1.00 78.38           N  
ATOM   1483  H   ASN A  93      12.189  26.306 -12.758  1.00 78.38           H  
ATOM   1484  CA  ASN A  93      10.761  26.372 -14.349  1.00 78.38           C  
ATOM   1485  HA  ASN A  93      11.478  27.077 -14.770  1.00 78.38           H  
ATOM   1486  C   ASN A  93       9.413  27.135 -14.343  1.00 78.38           C  
ATOM   1487  CB  ASN A  93      10.768  25.132 -15.264  1.00 78.38           C  
ATOM   1488  HB2 ASN A  93      10.468  25.419 -16.272  1.00 78.38           H  
ATOM   1489  HB3 ASN A  93      10.040  24.411 -14.894  1.00 78.38           H  
ATOM   1490  O   ASN A  93       8.676  27.083 -15.324  1.00 78.38           O  
ATOM   1491  CG  ASN A  93      12.135  24.484 -15.356  1.00 78.38           C  
ATOM   1492  ND2 ASN A  93      12.206  23.178 -15.259  1.00 78.38           N  
ATOM   1493 HD21 ASN A  93      13.129  22.769 -15.253  1.00 78.38           H  
ATOM   1494 HD22 ASN A  93      11.373  22.647 -15.047  1.00 78.38           H  
ATOM   1495  OD1 ASN A  93      13.156  25.139 -15.501  1.00 78.38           O  
ATOM   1496  N   GLY A  94       9.102  27.859 -13.259  1.00 75.31           N  
ATOM   1497  H   GLY A  94       9.731  27.837 -12.469  1.00 75.31           H  
ATOM   1498  CA  GLY A  94       7.832  28.580 -13.093  1.00 75.31           C  
ATOM   1499  HA2 GLY A  94       7.561  29.066 -14.030  1.00 75.31           H  
ATOM   1500  HA3 GLY A  94       7.961  29.351 -12.332  1.00 75.31           H  
ATOM   1501  C   GLY A  94       6.652  27.704 -12.659  1.00 75.31           C  
ATOM   1502  O   GLY A  94       5.509  28.125 -12.808  1.00 75.31           O  
ATOM   1503  N   HIS A  95       6.921  26.501 -12.144  1.00 78.15           N  
ATOM   1504  H   HIS A  95       7.877  26.176 -12.116  1.00 78.15           H  
ATOM   1505  CA  HIS A  95       5.920  25.600 -11.582  1.00 78.15           C  
ATOM   1506  HA  HIS A  95       4.947  26.092 -11.584  1.00 78.15           H  
ATOM   1507  C   HIS A  95       6.231  25.248 -10.127  1.00 78.15           C  
ATOM   1508  CB  HIS A  95       5.818  24.338 -12.450  1.00 78.15           C  
ATOM   1509  HB2 HIS A  95       6.809  23.908 -12.592  1.00 78.15           H  
ATOM   1510  HB3 HIS A  95       5.205  23.601 -11.932  1.00 78.15           H  
ATOM   1511  O   HIS A  95       7.389  25.056  -9.744  1.00 78.15           O  
ATOM   1512  CG  HIS A  95       5.181  24.614 -13.787  1.00 78.15           C  
ATOM   1513  CD2 HIS A  95       5.759  24.504 -15.023  1.00 78.15           C  
ATOM   1514  HD2 HIS A  95       6.775  24.192 -15.218  1.00 78.15           H  
ATOM   1515  ND1 HIS A  95       3.901  25.077 -13.976  1.00 78.15           N  
ATOM   1516  HD1 HIS A  95       3.265  25.355 -13.242  1.00 78.15           H  
ATOM   1517  CE1 HIS A  95       3.710  25.235 -15.295  1.00 78.15           C  
ATOM   1518  HE1 HIS A  95       2.805  25.617 -15.743  1.00 78.15           H  
ATOM   1519  NE2 HIS A  95       4.810  24.883 -15.982  1.00 78.15           N  
ATOM   1520  N   MET A  96       5.175  25.129  -9.328  1.00 80.80           N  
ATOM   1521  H   MET A  96       4.264  25.407  -9.665  1.00 80.80           H  
ATOM   1522  CA  MET A  96       5.209  24.594  -7.977  1.00 80.80           C  
ATOM   1523  HA  MET A  96       6.116  24.007  -7.828  1.00 80.80           H  
ATOM   1524  C   MET A  96       3.985  23.684  -7.825  1.00 80.80           C  
ATOM   1525  CB  MET A  96       5.201  25.775  -6.994  1.00 80.80           C  
ATOM   1526  HB2 MET A  96       5.972  26.493  -7.271  1.00 80.80           H  
ATOM   1527  HB3 MET A  96       4.237  26.281  -7.049  1.00 80.80           H  
ATOM   1528  O   MET A  96       2.854  24.122  -7.970  1.00 80.80           O  
ATOM   1529  CG  MET A  96       5.442  25.340  -5.551  1.00 80.80           C  
ATOM   1530  HG2 MET A  96       5.009  26.094  -4.893  1.00 80.80           H  
ATOM   1531  HG3 MET A  96       4.918  24.400  -5.378  1.00 80.80           H  
ATOM   1532  SD  MET A  96       7.188  25.149  -5.107  1.00 80.80           S  
ATOM   1533  CE  MET A  96       6.973  24.202  -3.589  1.00 80.80           C  
ATOM   1534  HE1 MET A  96       6.680  23.183  -3.843  1.00 80.80           H  
ATOM   1535  HE2 MET A  96       6.186  24.663  -2.991  1.00 80.80           H  
ATOM   1536  HE3 MET A  96       7.912  24.182  -3.036  1.00 80.80           H  
ATOM   1537  N   ASP A  97       4.177  22.393  -7.566  1.00 83.99           N  
ATOM   1538  H   ASP A  97       5.116  22.049  -7.425  1.00 83.99           H  
ATOM   1539  CA  ASP A  97       3.052  21.462  -7.440  1.00 83.99           C  
ATOM   1540  HA  ASP A  97       2.135  22.019  -7.249  1.00 83.99           H  
ATOM   1541  C   ASP A  97       3.268  20.547  -6.242  1.00 83.99           C  
ATOM   1542  CB  ASP A  97       2.821  20.694  -8.751  1.00 83.99           C  
ATOM   1543  HB2 ASP A  97       2.630  21.408  -9.552  1.00 83.99           H  
ATOM   1544  HB3 ASP A  97       3.721  20.133  -9.003  1.00 83.99           H  
ATOM   1545  O   ASP A  97       4.137  19.671  -6.240  1.00 83.99           O  
ATOM   1546  CG  ASP A  97       1.631  19.730  -8.659  1.00 83.99           C  
ATOM   1547  OD1 ASP A  97       0.798  19.844  -7.732  1.00 83.99           O  
ATOM   1548  OD2 ASP A  97       1.582  18.763  -9.450  1.00 83.99           O  
ATOM   1549  N   PHE A  98       2.474  20.770  -5.200  1.00 86.34           N  
ATOM   1550  H   PHE A  98       1.749  21.467  -5.293  1.00 86.34           H  
ATOM   1551  CA  PHE A  98       2.485  19.968  -3.992  1.00 86.34           C  
ATOM   1552  HA  PHE A  98       2.770  18.954  -4.273  1.00 86.34           H  
ATOM   1553  C   PHE A  98       1.098  19.894  -3.366  1.00 86.34           C  
ATOM   1554  CB  PHE A  98       3.510  20.507  -2.983  1.00 86.34           C  
ATOM   1555  HB2 PHE A  98       4.481  20.590  -3.473  1.00 86.34           H  
ATOM   1556  HB3 PHE A  98       3.618  19.782  -2.176  1.00 86.34           H  
ATOM   1557  O   PHE A  98       0.272  20.801  -3.466  1.00 86.34           O  
ATOM   1558  CG  PHE A  98       3.143  21.853  -2.385  1.00 86.34           C  
ATOM   1559  CD1 PHE A  98       3.449  23.033  -3.085  1.00 86.34           C  
ATOM   1560  HD1 PHE A  98       3.947  22.974  -4.042  1.00 86.34           H  
ATOM   1561  CD2 PHE A  98       2.453  21.929  -1.160  1.00 86.34           C  
ATOM   1562  HD2 PHE A  98       2.194  21.021  -0.635  1.00 86.34           H  
ATOM   1563  CE1 PHE A  98       3.072  24.284  -2.568  1.00 86.34           C  
ATOM   1564  HE1 PHE A  98       3.283  25.182  -3.129  1.00 86.34           H  
ATOM   1565  CE2 PHE A  98       2.082  23.181  -0.637  1.00 86.34           C  
ATOM   1566  HE2 PHE A  98       1.551  23.240   0.302  1.00 86.34           H  
ATOM   1567  CZ  PHE A  98       2.391  24.359  -1.341  1.00 86.34           C  
ATOM   1568  HZ  PHE A  98       2.099  25.325  -0.956  1.00 86.34           H  
ATOM   1569  N   ASP A  99       0.876  18.811  -2.639  1.00 87.70           N  
ATOM   1570  H   ASP A  99       1.601  18.109  -2.601  1.00 87.70           H  
ATOM   1571  CA  ASP A  99      -0.385  18.524  -1.988  1.00 87.70           C  
ATOM   1572  HA  ASP A  99      -0.988  19.432  -1.991  1.00 87.70           H  
ATOM   1573  C   ASP A  99      -0.191  18.148  -0.522  1.00 87.70           C  
ATOM   1574  CB  ASP A  99      -1.119  17.453  -2.794  1.00 87.70           C  
ATOM   1575  HB2 ASP A  99      -0.484  17.049  -3.582  1.00 87.70           H  
ATOM   1576  HB3 ASP A  99      -1.390  16.628  -2.135  1.00 87.70           H  
ATOM   1577  O   ASP A  99       0.839  17.601  -0.131  1.00 87.70           O  
ATOM   1578  CG  ASP A  99      -2.387  18.031  -3.393  1.00 87.70           C  
ATOM   1579  OD1 ASP A  99      -3.204  18.578  -2.613  1.00 87.70           O  
ATOM   1580  OD2 ASP A  99      -2.646  17.815  -4.596  1.00 87.70           O  
ATOM   1581  N   ILE A 100      -1.189  18.468   0.306  1.00 90.89           N  
ATOM   1582  H   ILE A 100      -2.054  18.777  -0.113  1.00 90.89           H  
ATOM   1583  CA  ILE A 100      -1.122  18.318   1.766  1.00 90.89           C  
ATOM   1584  HA  ILE A 100      -0.172  17.850   2.027  1.00 90.89           H  
ATOM   1585  C   ILE A 100      -2.240  17.396   2.243  1.00 90.89           C  
ATOM   1586  CB  ILE A 100      -1.174  19.681   2.499  1.00 90.89           C  
ATOM   1587  HB  ILE A 100      -2.147  20.136   2.309  1.00 90.89           H  
ATOM   1588  O   ILE A 100      -3.417  17.661   1.990  1.00 90.89           O  
ATOM   1589  CG1 ILE A 100      -0.082  20.652   1.991  1.00 90.89           C  
ATOM   1590 HG12 ILE A 100      -0.262  20.870   0.938  1.00 90.89           H  
ATOM   1591 HG13 ILE A 100       0.892  20.171   2.074  1.00 90.89           H  
ATOM   1592  CG2 ILE A 100      -1.040  19.459   4.019  1.00 90.89           C  
ATOM   1593 HG21 ILE A 100      -1.819  18.794   4.393  1.00 90.89           H  
ATOM   1594 HG22 ILE A 100      -0.066  19.019   4.232  1.00 90.89           H  
ATOM   1595 HG23 ILE A 100      -1.141  20.396   4.566  1.00 90.89           H  
ATOM   1596  CD1 ILE A 100      -0.027  21.992   2.740  1.00 90.89           C  
ATOM   1597 HD11 ILE A 100      -1.025  22.426   2.808  1.00 90.89           H  
ATOM   1598 HD12 ILE A 100       0.628  22.683   2.210  1.00 90.89           H  
ATOM   1599 HD13 ILE A 100       0.378  21.849   3.742  1.00 90.89           H  
ATOM   1600  N   LEU A 101      -1.866  16.373   3.009  1.00 94.57           N  
ATOM   1601  H   LEU A 101      -0.877  16.243   3.167  1.00 94.57           H  
ATOM   1602  CA  LEU A 101      -2.766  15.426   3.650  1.00 94.57           C  
ATOM   1603  HA  LEU A 101      -3.793  15.732   3.454  1.00 94.57           H  
ATOM   1604  C   LEU A 101      -2.548  15.438   5.172  1.00 94.57           C  
ATOM   1605  CB  LEU A 101      -2.556  14.053   2.991  1.00 94.57           C  
ATOM   1606  HB2 LEU A 101      -2.712  14.152   1.917  1.00 94.57           H  
ATOM   1607  HB3 LEU A 101      -1.526  13.739   3.157  1.00 94.57           H  
ATOM   1608  O   LEU A 101      -1.559  14.929   5.696  1.00 94.57           O  
ATOM   1609  CG  LEU A 101      -3.496  12.959   3.508  1.00 94.57           C  
ATOM   1610  HG  LEU A 101      -3.399  12.898   4.592  1.00 94.57           H  
ATOM   1611  CD1 LEU A 101      -4.953  13.266   3.183  1.00 94.57           C  
ATOM   1612 HD11 LEU A 101      -5.316  14.083   3.807  1.00 94.57           H  
ATOM   1613 HD12 LEU A 101      -5.569  12.385   3.361  1.00 94.57           H  
ATOM   1614 HD13 LEU A 101      -5.015  13.548   2.132  1.00 94.57           H  
ATOM   1615  CD2 LEU A 101      -3.120  11.610   2.901  1.00 94.57           C  
ATOM   1616 HD21 LEU A 101      -2.064  11.406   3.074  1.00 94.57           H  
ATOM   1617 HD22 LEU A 101      -3.306  11.617   1.826  1.00 94.57           H  
ATOM   1618 HD23 LEU A 101      -3.707  10.822   3.372  1.00 94.57           H  
ATOM   1619  N   GLU A 102      -3.500  16.041   5.879  1.00 93.26           N  
ATOM   1620  H   GLU A 102      -4.276  16.435   5.366  1.00 93.26           H  
ATOM   1621  CA  GLU A 102      -3.604  16.038   7.343  1.00 93.26           C  
ATOM   1622  HA  GLU A 102      -2.627  16.191   7.804  1.00 93.26           H  
ATOM   1623  C   GLU A 102      -4.181  14.691   7.810  1.00 93.26           C  
ATOM   1624  CB  GLU A 102      -4.557  17.171   7.768  1.00 93.26           C  
ATOM   1625  HB2 GLU A 102      -4.817  17.048   8.819  1.00 93.26           H  
ATOM   1626  HB3 GLU A 102      -5.474  17.052   7.191  1.00 93.26           H  
ATOM   1627  O   GLU A 102      -5.333  14.378   7.495  1.00 93.26           O  
ATOM   1628  CG  GLU A 102      -4.024  18.601   7.559  1.00 93.26           C  
ATOM   1629  HG2 GLU A 102      -3.558  18.669   6.576  1.00 93.26           H  
ATOM   1630  HG3 GLU A 102      -3.264  18.813   8.311  1.00 93.26           H  
ATOM   1631  CD  GLU A 102      -5.144  19.661   7.632  1.00 93.26           C  
ATOM   1632  OE1 GLU A 102      -4.878  20.867   7.409  1.00 93.26           O  
ATOM   1633  OE2 GLU A 102      -6.351  19.329   7.781  1.00 93.26           O  
ATOM   1634  N   ILE A 103      -3.416  13.897   8.564  1.00 95.43           N  
ATOM   1635  H   ILE A 103      -2.484  14.202   8.804  1.00 95.43           H  
ATOM   1636  CA  ILE A 103      -3.854  12.594   9.085  1.00 95.43           C  
ATOM   1637  HA  ILE A 103      -4.579  12.182   8.383  1.00 95.43           H  
ATOM   1638  C   ILE A 103      -4.519  12.794  10.457  1.00 95.43           C  
ATOM   1639  CB  ILE A 103      -2.694  11.569   9.169  1.00 95.43           C  
ATOM   1640  HB  ILE A 103      -2.077  11.822  10.031  1.00 95.43           H  
ATOM   1641  O   ILE A 103      -3.851  13.236  11.397  1.00 95.43           O  
ATOM   1642  CG1 ILE A 103      -1.751  11.552   7.942  1.00 95.43           C  
ATOM   1643 HG12 ILE A 103      -1.192  12.488   7.913  1.00 95.43           H  
ATOM   1644 HG13 ILE A 103      -1.025  10.747   8.054  1.00 95.43           H  
ATOM   1645  CG2 ILE A 103      -3.272  10.161   9.410  1.00 95.43           C  
ATOM   1646 HG21 ILE A 103      -3.939   9.875   8.596  1.00 95.43           H  
ATOM   1647 HG22 ILE A 103      -2.460   9.437   9.473  1.00 95.43           H  
ATOM   1648 HG23 ILE A 103      -3.821  10.136  10.351  1.00 95.43           H  
ATOM   1649  CD1 ILE A 103      -2.434  11.391   6.588  1.00 95.43           C  
ATOM   1650 HD11 ILE A 103      -2.819  10.377   6.479  1.00 95.43           H  
ATOM   1651 HD12 ILE A 103      -1.713  11.582   5.793  1.00 95.43           H  
ATOM   1652 HD13 ILE A 103      -3.256  12.102   6.509  1.00 95.43           H  
ATOM   1653  N   PRO A 104      -5.816  12.461  10.628  1.00 90.98           N  
ATOM   1654  CA  PRO A 104      -6.471  12.553  11.928  1.00 90.98           C  
ATOM   1655  HA  PRO A 104      -6.395  13.581  12.283  1.00 90.98           H  
ATOM   1656  C   PRO A 104      -5.828  11.604  12.945  1.00 90.98           C  
ATOM   1657  CB  PRO A 104      -7.947  12.204  11.688  1.00 90.98           C  
ATOM   1658  HB2 PRO A 104      -8.610  12.827  12.288  1.00 90.98           H  
ATOM   1659  HB3 PRO A 104      -8.127  11.150  11.899  1.00 90.98           H  
ATOM   1660  O   PRO A 104      -5.594  10.435  12.639  1.00 90.98           O  
ATOM   1661  CG  PRO A 104      -8.141  12.452  10.192  1.00 90.98           C  
ATOM   1662  HG2 PRO A 104      -8.337  13.510  10.018  1.00 90.98           H  
ATOM   1663  HG3 PRO A 104      -8.939  11.836   9.776  1.00 90.98           H  
ATOM   1664  CD  PRO A 104      -6.782  12.084   9.607  1.00 90.98           C  
ATOM   1665  HD2 PRO A 104      -6.725  11.010   9.430  1.00 90.98           H  
ATOM   1666  HD3 PRO A 104      -6.632  12.627   8.673  1.00 90.98           H  
ATOM   1667  N   THR A 105      -5.627  12.067  14.180  1.00 92.82           N  
ATOM   1668  H   THR A 105      -5.743  13.056  14.346  1.00 92.82           H  
ATOM   1669  CA  THR A 105      -4.980  11.298  15.261  1.00 92.82           C  
ATOM   1670  HA  THR A 105      -3.940  11.122  14.984  1.00 92.82           H  
ATOM   1671  C   THR A 105      -5.620   9.916  15.498  1.00 92.82           C  
ATOM   1672  CB  THR A 105      -4.979  12.161  16.537  1.00 92.82           C  
ATOM   1673  HB  THR A 105      -6.002  12.432  16.800  1.00 92.82           H  
ATOM   1674  O   THR A 105      -4.920   8.935  15.732  1.00 92.82           O  
ATOM   1675  CG2 THR A 105      -4.325  11.458  17.715  1.00 92.82           C  
ATOM   1676 HG21 THR A 105      -3.406  10.977  17.381  1.00 92.82           H  
ATOM   1677 HG22 THR A 105      -4.088  12.174  18.502  1.00 92.82           H  
ATOM   1678 HG23 THR A 105      -4.997  10.697  18.111  1.00 92.82           H  
ATOM   1679  OG1 THR A 105      -4.240  13.336  16.281  1.00 92.82           O  
ATOM   1680  HG1 THR A 105      -4.628  14.065  16.771  1.00 92.82           H  
ATOM   1681  N   GLN A 106      -6.939   9.788  15.319  1.00 87.15           N  
ATOM   1682  H   GLN A 106      -7.469  10.619  15.100  1.00 87.15           H  
ATOM   1683  CA  GLN A 106      -7.658   8.504  15.392  1.00 87.15           C  
ATOM   1684  HA  GLN A 106      -7.461   8.033  16.355  1.00 87.15           H  
ATOM   1685  C   GLN A 106      -7.234   7.502  14.299  1.00 87.15           C  
ATOM   1686  CB  GLN A 106      -9.162   8.791  15.273  1.00 87.15           C  
ATOM   1687  HB2 GLN A 106      -9.318   9.378  14.368  1.00 87.15           H  
ATOM   1688  HB3 GLN A 106      -9.706   7.853  15.163  1.00 87.15           H  
ATOM   1689  O   GLN A 106      -7.134   6.306  14.564  1.00 87.15           O  
ATOM   1690  CG  GLN A 106      -9.723   9.536  16.502  1.00 87.15           C  
ATOM   1691  HG2 GLN A 106      -9.915   8.810  17.292  1.00 87.15           H  
ATOM   1692  HG3 GLN A 106      -8.995  10.252  16.881  1.00 87.15           H  
ATOM   1693  CD  GLN A 106     -11.003  10.315  16.206  1.00 87.15           C  
ATOM   1694  NE2 GLN A 106     -11.776  10.662  17.210  1.00 87.15           N  
ATOM   1695 HE21 GLN A 106     -12.626  11.146  16.958  1.00 87.15           H  
ATOM   1696 HE22 GLN A 106     -11.582  10.348  18.150  1.00 87.15           H  
ATOM   1697  OE1 GLN A 106     -11.308  10.680  15.083  1.00 87.15           O  
ATOM   1698  N   ARG A 107      -6.939   7.974  13.077  1.00 91.36           N  
ATOM   1699  H   ARG A 107      -6.899   8.975  12.953  1.00 91.36           H  
ATOM   1700  CA  ARG A 107      -6.450   7.122  11.978  1.00 91.36           C  
ATOM   1701  HA  ARG A 107      -7.037   6.204  11.949  1.00 91.36           H  
ATOM   1702  C   ARG A 107      -5.005   6.673  12.213  1.00 91.36           C  
ATOM   1703  CB  ARG A 107      -6.572   7.836  10.619  1.00 91.36           C  
ATOM   1704  HB2 ARG A 107      -6.159   7.176   9.856  1.00 91.36           H  
ATOM   1705  HB3 ARG A 107      -5.956   8.735  10.639  1.00 91.36           H  
ATOM   1706  O   ARG A 107      -4.664   5.561  11.828  1.00 91.36           O  
ATOM   1707  CG  ARG A 107      -7.990   8.232  10.177  1.00 91.36           C  
ATOM   1708  HG2 ARG A 107      -7.888   8.827   9.270  1.00 91.36           H  
ATOM   1709  HG3 ARG A 107      -8.448   8.863  10.938  1.00 91.36           H  
ATOM   1710  CD  ARG A 107      -8.927   7.050   9.867  1.00 91.36           C  
ATOM   1711  HD2 ARG A 107      -8.415   6.346   9.212  1.00 91.36           H  
ATOM   1712  HD3 ARG A 107      -9.186   6.542  10.796  1.00 91.36           H  
ATOM   1713  NE  ARG A 107     -10.150   7.544   9.200  1.00 91.36           N  
ATOM   1714  HE  ARG A 107     -10.141   8.513   8.915  1.00 91.36           H  
ATOM   1715  NH1 ARG A 107     -11.513   5.654   9.170  1.00 91.36           N  
ATOM   1716 HH11 ARG A 107     -10.791   5.019   9.481  1.00 91.36           H  
ATOM   1717 HH12 ARG A 107     -12.450   5.329   8.979  1.00 91.36           H  
ATOM   1718  NH2 ARG A 107     -12.288   7.589   8.478  1.00 91.36           N  
ATOM   1719 HH21 ARG A 107     -13.170   7.105   8.390  1.00 91.36           H  
ATOM   1720 HH22 ARG A 107     -12.245   8.569   8.239  1.00 91.36           H  
ATOM   1721  CZ  ARG A 107     -11.290   6.916   8.958  1.00 91.36           C  
ATOM   1722  N   LEU A 108      -4.185   7.485  12.890  1.00 92.55           N  
ATOM   1723  H   LEU A 108      -4.530   8.394  13.167  1.00 92.55           H  
ATOM   1724  CA  LEU A 108      -2.855   7.061  13.345  1.00 92.55           C  
ATOM   1725  HA  LEU A 108      -2.311   6.638  12.501  1.00 92.55           H  
ATOM   1726  C   LEU A 108      -2.916   5.961  14.407  1.00 92.55           C  
ATOM   1727  CB  LEU A 108      -2.062   8.241  13.915  1.00 92.55           C  
ATOM   1728  HB2 LEU A 108      -1.224   7.829  14.479  1.00 92.55           H  
ATOM   1729  HB3 LEU A 108      -2.684   8.790  14.621  1.00 92.55           H  
ATOM   1730  O   LEU A 108      -2.098   5.051  14.360  1.00 92.55           O  
ATOM   1731  CG  LEU A 108      -1.488   9.219  12.887  1.00 92.55           C  
ATOM   1732  HG  LEU A 108      -2.288   9.684  12.311  1.00 92.55           H  
ATOM   1733  CD1 LEU A 108      -0.754  10.283  13.691  1.00 92.55           C  
ATOM   1734 HD11 LEU A 108      -0.108   9.804  14.427  1.00 92.55           H  
ATOM   1735 HD12 LEU A 108      -0.121  10.863  13.019  1.00 92.55           H  
ATOM   1736 HD13 LEU A 108      -1.469  10.935  14.192  1.00 92.55           H  
ATOM   1737  CD2 LEU A 108      -0.485   8.560  11.937  1.00 92.55           C  
ATOM   1738 HD21 LEU A 108      -0.991   7.847  11.285  1.00 92.55           H  
ATOM   1739 HD22 LEU A 108      -0.015   9.314  11.306  1.00 92.55           H  
ATOM   1740 HD23 LEU A 108       0.286   8.046  12.510  1.00 92.55           H  
ATOM   1741  N   GLY A 109      -3.885   6.005  15.326  1.00 88.90           N  
ATOM   1742  H   GLY A 109      -4.479   6.821  15.372  1.00 88.90           H  
ATOM   1743  CA  GLY A 109      -4.102   4.914  16.285  1.00 88.90           C  
ATOM   1744  HA2 GLY A 109      -3.206   4.775  16.890  1.00 88.90           H  
ATOM   1745  HA3 GLY A 109      -4.935   5.171  16.939  1.00 88.90           H  
ATOM   1746  C   GLY A 109      -4.424   3.586  15.589  1.00 88.90           C  
ATOM   1747  O   GLY A 109      -3.818   2.564  15.898  1.00 88.90           O  
ATOM   1748  N   ALA A 110      -5.311   3.618  14.588  1.00 86.74           N  
ATOM   1749  H   ALA A 110      -5.797   4.484  14.400  1.00 86.74           H  
ATOM   1750  CA  ALA A 110      -5.635   2.444  13.772  1.00 86.74           C  
ATOM   1751  HA  ALA A 110      -5.918   1.628  14.437  1.00 86.74           H  
ATOM   1752  C   ALA A 110      -4.441   1.947  12.934  1.00 86.74           C  
ATOM   1753  CB  ALA A 110      -6.839   2.785  12.887  1.00 86.74           C  
ATOM   1754  HB1 ALA A 110      -6.579   3.580  12.188  1.00 86.74           H  
ATOM   1755  HB2 ALA A 110      -7.134   1.898  12.326  1.00 86.74           H  
ATOM   1756  HB3 ALA A 110      -7.676   3.104  13.508  1.00 86.74           H  
ATOM   1757  O   ALA A 110      -4.247   0.743  12.805  1.00 86.74           O  
ATOM   1758  N   LEU A 111      -3.619   2.857  12.397  1.00 88.27           N  
ATOM   1759  H   LEU A 111      -3.860   3.835  12.481  1.00 88.27           H  
ATOM   1760  CA  LEU A 111      -2.359   2.506  11.738  1.00 88.27           C  
ATOM   1761  HA  LEU A 111      -2.566   1.784  10.948  1.00 88.27           H  
ATOM   1762  C   LEU A 111      -1.379   1.839  12.713  1.00 88.27           C  
ATOM   1763  CB  LEU A 111      -1.752   3.772  11.107  1.00 88.27           C  
ATOM   1764  HB2 LEU A 111      -2.389   4.098  10.285  1.00 88.27           H  
ATOM   1765  HB3 LEU A 111      -1.740   4.560  11.860  1.00 88.27           H  
ATOM   1766  O   LEU A 111      -0.795   0.823  12.365  1.00 88.27           O  
ATOM   1767  CG  LEU A 111      -0.309   3.592  10.599  1.00 88.27           C  
ATOM   1768  HG  LEU A 111       0.333   3.255  11.412  1.00 88.27           H  
ATOM   1769  CD1 LEU A 111      -0.220   2.598   9.446  1.00 88.27           C  
ATOM   1770 HD11 LEU A 111       0.812   2.540   9.100  1.00 88.27           H  
ATOM   1771 HD12 LEU A 111      -0.872   2.910   8.630  1.00 88.27           H  
ATOM   1772 HD13 LEU A 111      -0.518   1.606   9.784  1.00 88.27           H  
ATOM   1773  CD2 LEU A 111       0.233   4.937  10.131  1.00 88.27           C  
ATOM   1774 HD21 LEU A 111      -0.380   5.324   9.317  1.00 88.27           H  
ATOM   1775 HD22 LEU A 111       0.224   5.641  10.963  1.00 88.27           H  
ATOM   1776 HD23 LEU A 111       1.262   4.809   9.795  1.00 88.27           H  
ATOM   1777  N   TYR A 112      -1.199   2.383  13.921  1.00 85.42           N  
ATOM   1778  H   TYR A 112      -1.699   3.230  14.152  1.00 85.42           H  
ATOM   1779  CA  TYR A 112      -0.252   1.849  14.904  1.00 85.42           C  
ATOM   1780  HA  TYR A 112       0.740   1.834  14.453  1.00 85.42           H  
ATOM   1781  C   TYR A 112      -0.573   0.400  15.298  1.00 85.42           C  
ATOM   1782  CB  TYR A 112      -0.202   2.774  16.128  1.00 85.42           C  
ATOM   1783  HB2 TYR A 112       0.017   3.789  15.796  1.00 85.42           H  
ATOM   1784  HB3 TYR A 112      -1.181   2.790  16.607  1.00 85.42           H  
ATOM   1785  O   TYR A 112       0.336  -0.413  15.424  1.00 85.42           O  
ATOM   1786  CG  TYR A 112       0.845   2.363  17.147  1.00 85.42           C  
ATOM   1787  CD1 TYR A 112       0.482   1.568  18.253  1.00 85.42           C  
ATOM   1788  HD1 TYR A 112      -0.546   1.265  18.388  1.00 85.42           H  
ATOM   1789  CD2 TYR A 112       2.195   2.716  16.950  1.00 85.42           C  
ATOM   1790  HD2 TYR A 112       2.489   3.293  16.086  1.00 85.42           H  
ATOM   1791  CE1 TYR A 112       1.468   1.110  19.150  1.00 85.42           C  
ATOM   1792  HE1 TYR A 112       1.198   0.469  19.976  1.00 85.42           H  
ATOM   1793  CE2 TYR A 112       3.178   2.280  17.858  1.00 85.42           C  
ATOM   1794  HE2 TYR A 112       4.217   2.533  17.709  1.00 85.42           H  
ATOM   1795  OH  TYR A 112       3.789   1.025  19.794  1.00 85.42           O  
ATOM   1796  HH  TYR A 112       3.522   0.256  20.303  1.00 85.42           H  
ATOM   1797  CZ  TYR A 112       2.820   1.466  18.951  1.00 85.42           C  
ATOM   1798  N   ALA A 113      -1.858   0.042  15.390  1.00 80.32           N  
ATOM   1799  H   ALA A 113      -2.568   0.753  15.285  1.00 80.32           H  
ATOM   1800  CA  ALA A 113      -2.289  -1.340  15.614  1.00 80.32           C  
ATOM   1801  HA  ALA A 113      -1.801  -1.714  16.514  1.00 80.32           H  
ATOM   1802  C   ALA A 113      -1.913  -2.310  14.468  1.00 80.32           C  
ATOM   1803  CB  ALA A 113      -3.802  -1.324  15.859  1.00 80.32           C  
ATOM   1804  HB1 ALA A 113      -4.322  -0.978  14.965  1.00 80.32           H  
ATOM   1805  HB2 ALA A 113      -4.140  -2.332  16.097  1.00 80.32           H  
ATOM   1806  HB3 ALA A 113      -4.037  -0.667  16.696  1.00 80.32           H  
ATOM   1807  O   ALA A 113      -1.828  -3.515  14.692  1.00 80.32           O  
ATOM   1808  N   LEU A 114      -1.653  -1.803  13.254  1.00 78.94           N  
ATOM   1809  H   LEU A 114      -1.705  -0.802  13.129  1.00 78.94           H  
ATOM   1810  CA  LEU A 114      -1.165  -2.600  12.122  1.00 78.94           C  
ATOM   1811  HA  LEU A 114      -1.533  -3.618  12.247  1.00 78.94           H  
ATOM   1812  C   LEU A 114       0.366  -2.725  12.053  1.00 78.94           C  
ATOM   1813  CB  LEU A 114      -1.721  -2.063  10.793  1.00 78.94           C  
ATOM   1814  HB2 LEU A 114      -1.262  -2.636   9.988  1.00 78.94           H  
ATOM   1815  HB3 LEU A 114      -1.413  -1.025  10.670  1.00 78.94           H  
ATOM   1816  O   LEU A 114       0.881  -3.391  11.156  1.00 78.94           O  
ATOM   1817  CG  LEU A 114      -3.243  -2.160  10.613  1.00 78.94           C  
ATOM   1818  HG  LEU A 114      -3.748  -1.511  11.329  1.00 78.94           H  
ATOM   1819  CD1 LEU A 114      -3.566  -1.683   9.198  1.00 78.94           C  
ATOM   1820 HD11 LEU A 114      -2.999  -2.267   8.473  1.00 78.94           H  
ATOM   1821 HD12 LEU A 114      -3.296  -0.632   9.098  1.00 78.94           H  
ATOM   1822 HD13 LEU A 114      -4.628  -1.825   8.998  1.00 78.94           H  
ATOM   1823  CD2 LEU A 114      -3.782  -3.585  10.764  1.00 78.94           C  
ATOM   1824 HD21 LEU A 114      -3.243  -4.267  10.107  1.00 78.94           H  
ATOM   1825 HD22 LEU A 114      -3.672  -3.918  11.796  1.00 78.94           H  
ATOM   1826 HD23 LEU A 114      -4.843  -3.613  10.515  1.00 78.94           H  
ATOM   1827  N   ILE A 115       1.106  -2.083  12.960  1.00 77.26           N  
ATOM   1828  H   ILE A 115       0.639  -1.604  13.717  1.00 77.26           H  
ATOM   1829  CA  ILE A 115       2.567  -2.019  12.910  1.00 77.26           C  
ATOM   1830  HA  ILE A 115       2.876  -2.174  11.876  1.00 77.26           H  
ATOM   1831  C   ILE A 115       3.191  -3.130  13.792  1.00 77.26           C  
ATOM   1832  CB  ILE A 115       3.022  -0.586  13.260  1.00 77.26           C  
ATOM   1833  HB  ILE A 115       2.558  -0.269  14.194  1.00 77.26           H  
ATOM   1834  O   ILE A 115       2.968  -3.131  15.006  1.00 77.26           O  
ATOM   1835  CG1 ILE A 115       2.644   0.400  12.126  1.00 77.26           C  
ATOM   1836 HG12 ILE A 115       1.572   0.334  11.942  1.00 77.26           H  
ATOM   1837 HG13 ILE A 115       3.145   0.100  11.205  1.00 77.26           H  
ATOM   1838  CG2 ILE A 115       4.532  -0.563  13.445  1.00 77.26           C  
ATOM   1839 HG21 ILE A 115       5.008  -0.882  12.518  1.00 77.26           H  
ATOM   1840 HG22 ILE A 115       4.861   0.443  13.708  1.00 77.26           H  
ATOM   1841 HG23 ILE A 115       4.830  -1.216  14.264  1.00 77.26           H  
ATOM   1842  CD1 ILE A 115       2.983   1.873  12.402  1.00 77.26           C  
ATOM   1843 HD11 ILE A 115       4.063   2.025  12.406  1.00 77.26           H  
ATOM   1844 HD12 ILE A 115       2.558   2.493  11.612  1.00 77.26           H  
ATOM   1845 HD13 ILE A 115       2.574   2.183  13.363  1.00 77.26           H  
ATOM   1846  N   PRO A 116       4.009  -4.055  13.237  1.00 66.87           N  
ATOM   1847  CA  PRO A 116       4.549  -5.212  13.966  1.00 66.87           C  
ATOM   1848  HA  PRO A 116       3.705  -5.838  14.254  1.00 66.87           H  
ATOM   1849  C   PRO A 116       5.382  -4.887  15.216  1.00 66.87           C  
ATOM   1850  CB  PRO A 116       5.408  -5.985  12.959  1.00 66.87           C  
ATOM   1851  HB2 PRO A 116       5.372  -7.061  13.134  1.00 66.87           H  
ATOM   1852  HB3 PRO A 116       6.438  -5.630  12.987  1.00 66.87           H  
ATOM   1853  O   PRO A 116       6.256  -4.017  15.203  1.00 66.87           O  
ATOM   1854  CG  PRO A 116       4.797  -5.615  11.618  1.00 66.87           C  
ATOM   1855  HG2 PRO A 116       5.533  -5.672  10.816  1.00 66.87           H  
ATOM   1856  HG3 PRO A 116       3.938  -6.259  11.426  1.00 66.87           H  
ATOM   1857  CD  PRO A 116       4.325  -4.183  11.819  1.00 66.87           C  
ATOM   1858  HD2 PRO A 116       5.126  -3.490  11.561  1.00 66.87           H  
ATOM   1859  HD3 PRO A 116       3.454  -4.013  11.186  1.00 66.87           H  
ATOM   1860  N   ASN A 117       5.193  -5.679  16.280  1.00 61.23           N  
ATOM   1861  H   ASN A 117       4.430  -6.339  16.241  1.00 61.23           H  
ATOM   1862  CA  ASN A 117       5.875  -5.495  17.570  1.00 61.23           C  
ATOM   1863  HA  ASN A 117       5.658  -4.488  17.928  1.00 61.23           H  
ATOM   1864  C   ASN A 117       7.410  -5.601  17.510  1.00 61.23           C  
ATOM   1865  CB  ASN A 117       5.334  -6.501  18.606  1.00 61.23           C  
ATOM   1866  HB2 ASN A 117       5.197  -7.481  18.149  1.00 61.23           H  
ATOM   1867  HB3 ASN A 117       6.073  -6.605  19.400  1.00 61.23           H  
ATOM   1868  O   ASN A 117       8.075  -4.913  18.277  1.00 61.23           O  
ATOM   1869  CG  ASN A 117       4.041  -6.071  19.277  1.00 61.23           C  
ATOM   1870  ND2 ASN A 117       3.637  -6.755  20.321  1.00 61.23           N  
ATOM   1871 HD21 ASN A 117       4.194  -7.509  20.698  1.00 61.23           H  
ATOM   1872 HD22 ASN A 117       2.789  -6.417  20.751  1.00 61.23           H  
ATOM   1873  OD1 ASN A 117       3.365  -5.144  18.882  1.00 61.23           O  
ATOM   1874  N   GLU A 118       7.997  -6.420  16.628  1.00 57.84           N  
ATOM   1875  H   GLU A 118       7.426  -6.982  16.013  1.00 57.84           H  
ATOM   1876  CA  GLU A 118       9.468  -6.558  16.547  1.00 57.84           C  
ATOM   1877  HA  GLU A 118       9.858  -6.864  17.518  1.00 57.84           H  
ATOM   1878  C   GLU A 118      10.172  -5.244  16.180  1.00 57.84           C  
ATOM   1879  CB  GLU A 118       9.867  -7.605  15.500  1.00 57.84           C  
ATOM   1880  HB2 GLU A 118       9.428  -7.340  14.538  1.00 57.84           H  
ATOM   1881  HB3 GLU A 118      10.952  -7.575  15.405  1.00 57.84           H  
ATOM   1882  O   GLU A 118      11.322  -5.010  16.552  1.00 57.84           O  
ATOM   1883  CG  GLU A 118       9.459  -9.036  15.873  1.00 57.84           C  
ATOM   1884  HG2 GLU A 118       9.749  -9.217  16.909  1.00 57.84           H  
ATOM   1885  HG3 GLU A 118       8.375  -9.125  15.804  1.00 57.84           H  
ATOM   1886  CD  GLU A 118      10.128 -10.090  14.972  1.00 57.84           C  
ATOM   1887  OE1 GLU A 118      10.080 -11.276  15.364  1.00 57.84           O  
ATOM   1888  OE2 GLU A 118      10.704  -9.709  13.926  1.00 57.84           O  
ATOM   1889  N   GLN A 119       9.477  -4.368  15.454  1.00 55.89           N  
ATOM   1890  H   GLN A 119       8.527  -4.596  15.196  1.00 55.89           H  
ATOM   1891  CA  GLN A 119       9.985  -3.044  15.126  1.00 55.89           C  
ATOM   1892  HA  GLN A 119      11.068  -3.097  15.014  1.00 55.89           H  
ATOM   1893  C   GLN A 119       9.713  -2.039  16.263  1.00 55.89           C  
ATOM   1894  CB  GLN A 119       9.410  -2.613  13.775  1.00 55.89           C  
ATOM   1895  HB2 GLN A 119       8.328  -2.524  13.871  1.00 55.89           H  
ATOM   1896  HB3 GLN A 119       9.846  -1.642  13.540  1.00 55.89           H  
ATOM   1897  O   GLN A 119      10.516  -1.133  16.470  1.00 55.89           O  
ATOM   1898  CG  GLN A 119       9.726  -3.569  12.608  1.00 55.89           C  
ATOM   1899  HG2 GLN A 119       9.298  -4.552  12.802  1.00 55.89           H  
ATOM   1900  HG3 GLN A 119      10.806  -3.675  12.513  1.00 55.89           H  
ATOM   1901  CD  GLN A 119       9.142  -3.059  11.292  1.00 55.89           C  
ATOM   1902  NE2 GLN A 119       9.949  -2.650  10.338  1.00 55.89           N  
ATOM   1903 HE21 GLN A 119       9.477  -2.183   9.577  1.00 55.89           H  
ATOM   1904 HE22 GLN A 119      10.940  -2.552  10.507  1.00 55.89           H  
ATOM   1905  OE1 GLN A 119       7.939  -2.947  11.119  1.00 55.89           O  
ATOM   1906  N   GLN A 120       8.668  -2.251  17.078  1.00 55.19           N  
ATOM   1907  H   GLN A 120       8.075  -3.049  16.896  1.00 55.19           H  
ATOM   1908  CA  GLN A 120       8.418  -1.468  18.299  1.00 55.19           C  
ATOM   1909  HA  GLN A 120       8.441  -0.409  18.040  1.00 55.19           H  
ATOM   1910  C   GLN A 120       9.502  -1.698  19.370  1.00 55.19           C  
ATOM   1911  CB  GLN A 120       7.033  -1.783  18.898  1.00 55.19           C  
ATOM   1912  HB2 GLN A 120       7.016  -2.818  19.240  1.00 55.19           H  
ATOM   1913  HB3 GLN A 120       6.901  -1.150  19.776  1.00 55.19           H  
ATOM   1914  O   GLN A 120       9.936  -0.749  20.013  1.00 55.19           O  
ATOM   1915  CG  GLN A 120       5.832  -1.555  17.960  1.00 55.19           C  
ATOM   1916  HG2 GLN A 120       5.779  -0.502  17.685  1.00 55.19           H  
ATOM   1917  HG3 GLN A 120       5.960  -2.142  17.051  1.00 55.19           H  
ATOM   1918  CD  GLN A 120       4.507  -1.956  18.615  1.00 55.19           C  
ATOM   1919  NE2 GLN A 120       3.485  -2.273  17.852  1.00 55.19           N  
ATOM   1920 HE21 GLN A 120       3.542  -2.325  16.845  1.00 55.19           H  
ATOM   1921 HE22 GLN A 120       2.707  -2.713  18.324  1.00 55.19           H  
ATOM   1922  OE1 GLN A 120       4.363  -2.000  19.829  1.00 55.19           O  
ATOM   1923  N   THR A 121      10.019  -2.920  19.553  1.00 52.17           N  
ATOM   1924  H   THR A 121       9.650  -3.703  19.034  1.00 52.17           H  
ATOM   1925  CA  THR A 121      11.098  -3.174  20.537  1.00 52.17           C  
ATOM   1926  HA  THR A 121      10.827  -2.673  21.467  1.00 52.17           H  
ATOM   1927  C   THR A 121      12.455  -2.584  20.150  1.00 52.17           C  
ATOM   1928  CB  THR A 121      11.268  -4.666  20.857  1.00 52.17           C  
ATOM   1929  HB  THR A 121      12.255  -4.842  21.284  1.00 52.17           H  
ATOM   1930  O   THR A 121      13.325  -2.465  21.010  1.00 52.17           O  
ATOM   1931  CG2 THR A 121      10.228  -5.142  21.868  1.00 52.17           C  
ATOM   1932 HG21 THR A 121       9.227  -4.971  21.473  1.00 52.17           H  
ATOM   1933 HG22 THR A 121      10.361  -6.205  22.065  1.00 52.17           H  
ATOM   1934 HG23 THR A 121      10.344  -4.591  22.801  1.00 52.17           H  
ATOM   1935  OG1 THR A 121      11.115  -5.453  19.701  1.00 52.17           O  
ATOM   1936  HG1 THR A 121      11.275  -6.370  19.938  1.00 52.17           H  
ATOM   1937  N   LYS A 122      12.637  -2.151  18.896  1.00 52.28           N  
ATOM   1938  H   LYS A 122      11.878  -2.284  18.243  1.00 52.28           H  
ATOM   1939  CA  LYS A 122      13.788  -1.338  18.468  1.00 52.28           C  
ATOM   1940  HA  LYS A 122      14.656  -1.632  19.057  1.00 52.28           H  
ATOM   1941  C   LYS A 122      13.632   0.159  18.765  1.00 52.28           C  
ATOM   1942  CB  LYS A 122      14.105  -1.587  16.985  1.00 52.28           C  
ATOM   1943  HB2 LYS A 122      14.751  -0.792  16.612  1.00 52.28           H  
ATOM   1944  HB3 LYS A 122      13.185  -1.572  16.401  1.00 52.28           H  
ATOM   1945  O   LYS A 122      14.507   0.923  18.361  1.00 52.28           O  
ATOM   1946  CG  LYS A 122      14.840  -2.915  16.778  1.00 52.28           C  
ATOM   1947  HG2 LYS A 122      14.180  -3.744  17.034  1.00 52.28           H  
ATOM   1948  HG3 LYS A 122      15.722  -2.946  17.418  1.00 52.28           H  
ATOM   1949  CD  LYS A 122      15.275  -3.030  15.315  1.00 52.28           C  
ATOM   1950  HD2 LYS A 122      15.901  -2.176  15.055  1.00 52.28           H  
ATOM   1951  HD3 LYS A 122      14.386  -3.028  14.684  1.00 52.28           H  
ATOM   1952  CE  LYS A 122      16.059  -4.325  15.104  1.00 52.28           C  
ATOM   1953  HE2 LYS A 122      15.435  -5.158  15.427  1.00 52.28           H  
ATOM   1954  HE3 LYS A 122      16.946  -4.305  15.737  1.00 52.28           H  
ATOM   1955  NZ  LYS A 122      16.436  -4.492  13.679  1.00 52.28           N  
ATOM   1956  HZ1 LYS A 122      16.944  -5.354  13.546  1.00 52.28           H  
ATOM   1957  HZ2 LYS A 122      15.603  -4.525  13.109  1.00 52.28           H  
ATOM   1958  HZ3 LYS A 122      17.005  -3.717  13.371  1.00 52.28           H  
ATOM   1959  N   MET A 123      12.569   0.584  19.459  1.00 50.24           N  
ATOM   1960  H   MET A 123      11.862  -0.085  19.731  1.00 50.24           H  
ATOM   1961  CA  MET A 123      12.399   1.971  19.900  1.00 50.24           C  
ATOM   1962  HA  MET A 123      12.232   2.595  19.022  1.00 50.24           H  
ATOM   1963  C   MET A 123      13.664   2.477  20.599  1.00 50.24           C  
ATOM   1964  CB  MET A 123      11.184   2.115  20.835  1.00 50.24           C  
ATOM   1965  HB2 MET A 123      11.334   2.980  21.481  1.00 50.24           H  
ATOM   1966  HB3 MET A 123      11.093   1.232  21.466  1.00 50.24           H  
ATOM   1967  O   MET A 123      14.006   2.055  21.705  1.00 50.24           O  
ATOM   1968  CG  MET A 123       9.887   2.341  20.047  1.00 50.24           C  
ATOM   1969  HG2 MET A 123       9.807   1.579  19.272  1.00 50.24           H  
ATOM   1970  HG3 MET A 123       9.947   3.307  19.545  1.00 50.24           H  
ATOM   1971  SD  MET A 123       8.362   2.301  21.036  1.00 50.24           S  
ATOM   1972  CE  MET A 123       8.572   3.794  22.041  1.00 50.24           C  
ATOM   1973  HE1 MET A 123       7.688   3.937  22.663  1.00 50.24           H  
ATOM   1974  HE2 MET A 123       8.701   4.659  21.391  1.00 50.24           H  
ATOM   1975  HE3 MET A 123       9.447   3.687  22.682  1.00 50.24           H  
ATOM   1976  N   ALA A 124      14.339   3.422  19.944  1.00 51.11           N  
ATOM   1977  H   ALA A 124      14.042   3.671  19.011  1.00 51.11           H  
ATOM   1978  CA  ALA A 124      15.339   4.248  20.592  1.00 51.11           C  
ATOM   1979  HA  ALA A 124      16.141   3.605  20.955  1.00 51.11           H  
ATOM   1980  C   ALA A 124      14.697   4.962  21.790  1.00 51.11           C  
ATOM   1981  CB  ALA A 124      15.912   5.235  19.567  1.00 51.11           C  
ATOM   1982  HB1 ALA A 124      15.120   5.884  19.192  1.00 51.11           H  
ATOM   1983  HB2 ALA A 124      16.679   5.852  20.036  1.00 51.11           H  
ATOM   1984  HB3 ALA A 124      16.354   4.691  18.733  1.00 51.11           H  
ATOM   1985  O   ALA A 124      13.502   5.267  21.780  1.00 51.11           O  
ATOM   1986  N   VAL A 125      15.496   5.247  22.822  1.00 47.64           N  
ATOM   1987  H   VAL A 125      16.470   4.986  22.771  1.00 47.64           H  
ATOM   1988  CA  VAL A 125      15.029   6.052  23.956  1.00 47.64           C  
ATOM   1989  HA  VAL A 125      14.231   5.497  24.450  1.00 47.64           H  
ATOM   1990  C   VAL A 125      14.497   7.380  23.400  1.00 47.64           C  
ATOM   1991  CB  VAL A 125      16.156   6.312  24.975  1.00 47.64           C  
ATOM   1992  HB  VAL A 125      16.957   6.875  24.495  1.00 47.64           H  
ATOM   1993  O   VAL A 125      15.261   8.055  22.698  1.00 47.64           O  
ATOM   1994  CG1 VAL A 125      15.648   7.114  26.181  1.00 47.64           C  
ATOM   1995 HG11 VAL A 125      16.461   7.265  26.891  1.00 47.64           H  
ATOM   1996 HG12 VAL A 125      14.837   6.579  26.675  1.00 47.64           H  
ATOM   1997 HG13 VAL A 125      15.293   8.094  25.863  1.00 47.64           H  
ATOM   1998  CG2 VAL A 125      16.746   4.997  25.503  1.00 47.64           C  
ATOM   1999 HG21 VAL A 125      17.513   5.209  26.249  1.00 47.64           H  
ATOM   2000 HG22 VAL A 125      15.962   4.391  25.957  1.00 47.64           H  
ATOM   2001 HG23 VAL A 125      17.208   4.433  24.692  1.00 47.64           H  
ATOM   2002  N   PRO A 126      13.233   7.768  23.679  1.00 49.52           N  
ATOM   2003  CA  PRO A 126      12.671   9.021  23.191  1.00 49.52           C  
ATOM   2004  HA  PRO A 126      12.649   9.021  22.101  1.00 49.52           H  
ATOM   2005  C   PRO A 126      13.546  10.168  23.688  1.00 49.52           C  
ATOM   2006  CB  PRO A 126      11.232   9.090  23.715  1.00 49.52           C  
ATOM   2007  HB2 PRO A 126      10.940  10.102  23.995  1.00 49.52           H  
ATOM   2008  HB3 PRO A 126      10.552   8.701  22.958  1.00 49.52           H  
ATOM   2009  O   PRO A 126      13.567  10.515  24.868  1.00 49.52           O  
ATOM   2010  CG  PRO A 126      11.241   8.147  24.916  1.00 49.52           C  
ATOM   2011  HG2 PRO A 126      10.256   7.719  25.102  1.00 49.52           H  
ATOM   2012  HG3 PRO A 126      11.603   8.677  25.797  1.00 49.52           H  
ATOM   2013  CD  PRO A 126      12.253   7.080  24.506  1.00 49.52           C  
ATOM   2014  HD2 PRO A 126      12.705   6.645  25.398  1.00 49.52           H  
ATOM   2015  HD3 PRO A 126      11.762   6.309  23.913  1.00 49.52           H  
ATOM   2016  N   THR A 127      14.335  10.712  22.772  1.00 49.88           N  
ATOM   2017  H   THR A 127      14.255  10.371  21.825  1.00 49.88           H  
ATOM   2018  CA  THR A 127      15.284  11.782  23.052  1.00 49.88           C  
ATOM   2019  HA  THR A 127      15.544  11.780  24.111  1.00 49.88           H  
ATOM   2020  C   THR A 127      14.578  13.084  22.705  1.00 49.88           C  
ATOM   2021  CB  THR A 127      16.568  11.574  22.230  1.00 49.88           C  
ATOM   2022  HB  THR A 127      16.346  11.695  21.170  1.00 49.88           H  
ATOM   2023  O   THR A 127      14.003  13.181  21.627  1.00 49.88           O  
ATOM   2024  CG2 THR A 127      17.677  12.546  22.637  1.00 49.88           C  
ATOM   2025 HG21 THR A 127      18.568  12.337  22.044  1.00 49.88           H  
ATOM   2026 HG22 THR A 127      17.912  12.414  23.693  1.00 49.88           H  
ATOM   2027 HG23 THR A 127      17.365  13.574  22.455  1.00 49.88           H  
ATOM   2028  OG1 THR A 127      17.106  10.288  22.444  1.00 49.88           O  
ATOM   2029  HG1 THR A 127      16.404   9.634  22.406  1.00 49.88           H  
ATOM   2030  N   GLU A 128      14.628  14.124  23.545  1.00 53.49           N  
ATOM   2031  H   GLU A 128      15.007  13.995  24.472  1.00 53.49           H  
ATOM   2032  CA  GLU A 128      13.960  15.410  23.229  1.00 53.49           C  
ATOM   2033  HA  GLU A 128      12.884  15.249  23.167  1.00 53.49           H  
ATOM   2034  C   GLU A 128      14.397  16.017  21.879  1.00 53.49           C  
ATOM   2035  CB  GLU A 128      14.242  16.443  24.326  1.00 53.49           C  
ATOM   2036  HB2 GLU A 128      15.302  16.418  24.579  1.00 53.49           H  
ATOM   2037  HB3 GLU A 128      14.015  17.433  23.930  1.00 53.49           H  
ATOM   2038  O   GLU A 128      13.650  16.775  21.257  1.00 53.49           O  
ATOM   2039  CG  GLU A 128      13.389  16.248  25.582  1.00 53.49           C  
ATOM   2040  HG2 GLU A 128      12.343  16.162  25.288  1.00 53.49           H  
ATOM   2041  HG3 GLU A 128      13.685  15.325  26.080  1.00 53.49           H  
ATOM   2042  CD  GLU A 128      13.573  17.442  26.530  1.00 53.49           C  
ATOM   2043  OE1 GLU A 128      12.545  18.018  26.947  1.00 53.49           O  
ATOM   2044  OE2 GLU A 128      14.749  17.793  26.784  1.00 53.49           O  
ATOM   2045  N   LYS A 129      15.596  15.639  21.416  1.00 60.85           N  
ATOM   2046  H   LYS A 129      16.094  14.982  22.000  1.00 60.85           H  
ATOM   2047  CA  LYS A 129      16.188  15.972  20.113  1.00 60.85           C  
ATOM   2048  HA  LYS A 129      15.837  16.962  19.821  1.00 60.85           H  
ATOM   2049  C   LYS A 129      15.757  15.046  18.961  1.00 60.85           C  
ATOM   2050  CB  LYS A 129      17.720  16.012  20.236  1.00 60.85           C  
ATOM   2051  HB2 LYS A 129      18.146  16.242  19.259  1.00 60.85           H  
ATOM   2052  HB3 LYS A 129      18.083  15.030  20.540  1.00 60.85           H  
ATOM   2053  O   LYS A 129      16.398  15.071  17.916  1.00 60.85           O  
ATOM   2054  CG  LYS A 129      18.213  17.075  21.223  1.00 60.85           C  
ATOM   2055  HG2 LYS A 129      17.826  18.050  20.926  1.00 60.85           H  
ATOM   2056  HG3 LYS A 129      17.865  16.843  22.230  1.00 60.85           H  
ATOM   2057  CD  LYS A 129      19.744  17.108  21.213  1.00 60.85           C  
ATOM   2058  HD2 LYS A 129      20.123  16.139  21.537  1.00 60.85           H  
ATOM   2059  HD3 LYS A 129      20.091  17.306  20.199  1.00 60.85           H  
ATOM   2060  CE  LYS A 129      20.247  18.206  22.152  1.00 60.85           C  
ATOM   2061  HE2 LYS A 129      19.845  19.162  21.815  1.00 60.85           H  
ATOM   2062  HE3 LYS A 129      19.856  18.013  23.151  1.00 60.85           H  
ATOM   2063  NZ  LYS A 129      21.729  18.245  22.175  1.00 60.85           N  
ATOM   2064  HZ1 LYS A 129      22.090  18.423  21.249  1.00 60.85           H  
ATOM   2065  HZ2 LYS A 129      22.054  18.969  22.800  1.00 60.85           H  
ATOM   2066  HZ3 LYS A 129      22.093  17.358  22.494  1.00 60.85           H  
ATOM   2067  N   ALA A 130      14.726  14.218  19.133  1.00 68.57           N  
ATOM   2068  H   ALA A 130      14.265  14.177  20.031  1.00 68.57           H  
ATOM   2069  CA  ALA A 130      14.191  13.390  18.058  1.00 68.57           C  
ATOM   2070  HA  ALA A 130      14.985  12.735  17.700  1.00 68.57           H  
ATOM   2071  C   ALA A 130      13.726  14.274  16.893  1.00 68.57           C  
ATOM   2072  CB  ALA A 130      13.056  12.505  18.590  1.00 68.57           C  
ATOM   2073  HB1 ALA A 130      12.645  11.902  17.781  1.00 68.57           H  
ATOM   2074  HB2 ALA A 130      13.432  11.832  19.361  1.00 68.57           H  
ATOM   2075  HB3 ALA A 130      12.261  13.121  19.010  1.00 68.57           H  
ATOM   2076  O   ALA A 130      12.969  15.232  17.088  1.00 68.57           O  
ATOM   2077  N   GLN A 131      14.191  13.931  15.692  1.00 83.35           N  
ATOM   2078  H   GLN A 131      14.817  13.139  15.638  1.00 83.35           H  
ATOM   2079  CA  GLN A 131      13.848  14.580  14.432  1.00 83.35           C  
ATOM   2080  HA  GLN A 131      14.219  15.604  14.446  1.00 83.35           H  
ATOM   2081  C   GLN A 131      12.322  14.601  14.248  1.00 83.35           C  
ATOM   2082  CB  GLN A 131      14.585  13.801  13.329  1.00 83.35           C  
ATOM   2083  HB2 GLN A 131      14.283  12.754  13.361  1.00 83.35           H  
ATOM   2084  HB3 GLN A 131      15.652  13.851  13.545  1.00 83.35           H  
ATOM   2085  O   GLN A 131      11.639  13.617  14.524  1.00 83.35           O  
ATOM   2086  CG  GLN A 131      14.355  14.329  11.910  1.00 83.35           C  
ATOM   2087  HG2 GLN A 131      13.312  14.162  11.638  1.00 83.35           H  
ATOM   2088  HG3 GLN A 131      14.559  15.399  11.881  1.00 83.35           H  
ATOM   2089  CD  GLN A 131      15.243  13.638  10.873  1.00 83.35           C  
ATOM   2090  NE2 GLN A 131      15.033  13.890   9.605  1.00 83.35           N  
ATOM   2091 HE21 GLN A 131      14.255  14.480   9.349  1.00 83.35           H  
ATOM   2092 HE22 GLN A 131      15.655  13.427   8.958  1.00 83.35           H  
ATOM   2093  OE1 GLN A 131      16.141  12.867  11.155  1.00 83.35           O  
ATOM   2094  N   LYS A 132      11.753  15.732  13.809  1.00 91.89           N  
ATOM   2095  H   LYS A 132      12.362  16.522  13.648  1.00 91.89           H  
ATOM   2096  CA  LYS A 132      10.279  15.889  13.678  1.00 91.89           C  
ATOM   2097  HA  LYS A 132       9.798  14.968  14.007  1.00 91.89           H  
ATOM   2098  C   LYS A 132       9.812  16.059  12.237  1.00 91.89           C  
ATOM   2099  CB  LYS A 132       9.783  17.015  14.602  1.00 91.89           C  
ATOM   2100  HB2 LYS A 132       8.705  17.133  14.490  1.00 91.89           H  
ATOM   2101  HB3 LYS A 132      10.273  17.951  14.331  1.00 91.89           H  
ATOM   2102  O   LYS A 132       8.611  16.158  11.975  1.00 91.89           O  
ATOM   2103  CG  LYS A 132      10.094  16.676  16.063  1.00 91.89           C  
ATOM   2104  HG2 LYS A 132      11.178  16.635  16.168  1.00 91.89           H  
ATOM   2105  HG3 LYS A 132       9.682  15.695  16.301  1.00 91.89           H  
ATOM   2106  CD  LYS A 132       9.587  17.697  17.084  1.00 91.89           C  
ATOM   2107  HD2 LYS A 132      10.014  18.672  16.851  1.00 91.89           H  
ATOM   2108  HD3 LYS A 132       8.498  17.745  17.069  1.00 91.89           H  
ATOM   2109  CE  LYS A 132      10.099  17.198  18.445  1.00 91.89           C  
ATOM   2110  HE2 LYS A 132      11.147  16.923  18.328  1.00 91.89           H  
ATOM   2111  HE3 LYS A 132       9.570  16.282  18.710  1.00 91.89           H  
ATOM   2112  NZ  LYS A 132       9.982  18.202  19.529  1.00 91.89           N  
ATOM   2113  HZ1 LYS A 132      10.386  17.821  20.372  1.00 91.89           H  
ATOM   2114  HZ2 LYS A 132      10.525  19.022  19.298  1.00 91.89           H  
ATOM   2115  HZ3 LYS A 132       9.020  18.453  19.708  1.00 91.89           H  
ATOM   2116  N   ILE A 133      10.761  16.112  11.315  1.00 94.03           N  
ATOM   2117  H   ILE A 133      11.710  15.973  11.633  1.00 94.03           H  
ATOM   2118  CA  ILE A 133      10.591  16.398   9.897  1.00 94.03           C  
ATOM   2119  HA  ILE A 133       9.540  16.350   9.612  1.00 94.03           H  
ATOM   2120  C   ILE A 133      11.373  15.319   9.152  1.00 94.03           C  
ATOM   2121  CB  ILE A 133      11.159  17.808   9.602  1.00 94.03           C  
ATOM   2122  HB  ILE A 133      12.217  17.803   9.863  1.00 94.03           H  
ATOM   2123  O   ILE A 133      12.573  15.199   9.370  1.00 94.03           O  
ATOM   2124  CG1 ILE A 133      10.473  18.909  10.445  1.00 94.03           C  
ATOM   2125 HG12 ILE A 133       9.402  18.909  10.243  1.00 94.03           H  
ATOM   2126 HG13 ILE A 133      10.615  18.693  11.504  1.00 94.03           H  
ATOM   2127  CG2 ILE A 133      11.049  18.149   8.112  1.00 94.03           C  
ATOM   2128 HG21 ILE A 133      10.047  18.507   7.874  1.00 94.03           H  
ATOM   2129 HG22 ILE A 133      11.783  18.921   7.879  1.00 94.03           H  
ATOM   2130 HG23 ILE A 133      11.281  17.287   7.487  1.00 94.03           H  
ATOM   2131  CD1 ILE A 133      11.026  20.319  10.197  1.00 94.03           C  
ATOM   2132 HD11 ILE A 133      12.100  20.337  10.378  1.00 94.03           H  
ATOM   2133 HD12 ILE A 133      10.830  20.631   9.171  1.00 94.03           H  
ATOM   2134 HD13 ILE A 133      10.537  21.021  10.872  1.00 94.03           H  
ATOM   2135  N   PHE A 134      10.732  14.545   8.281  1.00 92.34           N  
ATOM   2136  H   PHE A 134       9.731  14.642   8.182  1.00 92.34           H  
ATOM   2137  CA  PHE A 134      11.388  13.455   7.551  1.00 92.34           C  
ATOM   2138  HA  PHE A 134      12.470  13.531   7.654  1.00 92.34           H  
ATOM   2139  C   PHE A 134      11.045  13.527   6.070  1.00 92.34           C  
ATOM   2140  CB  PHE A 134      10.960  12.098   8.118  1.00 92.34           C  
ATOM   2141  HB2 PHE A 134      11.504  11.314   7.591  1.00 92.34           H  
ATOM   2142  HB3 PHE A 134       9.901  11.942   7.913  1.00 92.34           H  
ATOM   2143  O   PHE A 134       9.873  13.632   5.723  1.00 92.34           O  
ATOM   2144  CG  PHE A 134      11.185  11.932   9.604  1.00 92.34           C  
ATOM   2145  CD1 PHE A 134      12.362  11.318  10.066  1.00 92.34           C  
ATOM   2146  HD1 PHE A 134      13.127  11.006   9.371  1.00 92.34           H  
ATOM   2147  CD2 PHE A 134      10.210  12.370  10.523  1.00 92.34           C  
ATOM   2148  HD2 PHE A 134       9.307  12.847  10.171  1.00 92.34           H  
ATOM   2149  CE1 PHE A 134      12.548  11.094  11.439  1.00 92.34           C  
ATOM   2150  HE1 PHE A 134      13.443  10.605  11.792  1.00 92.34           H  
ATOM   2151  CE2 PHE A 134      10.407  12.164  11.900  1.00 92.34           C  
ATOM   2152  HE2 PHE A 134       9.670  12.497  12.616  1.00 92.34           H  
ATOM   2153  CZ  PHE A 134      11.567  11.510  12.352  1.00 92.34           C  
ATOM   2154  HZ  PHE A 134      11.719  11.337  13.407  1.00 92.34           H  
ATOM   2155  N   TYR A 135      12.045  13.449   5.197  1.00 91.98           N  
ATOM   2156  H   TYR A 135      12.983  13.296   5.538  1.00 91.98           H  
ATOM   2157  CA  TYR A 135      11.843  13.388   3.751  1.00 91.98           C  
ATOM   2158  HA  TYR A 135      10.833  13.716   3.505  1.00 91.98           H  
ATOM   2159  C   TYR A 135      11.992  11.949   3.249  1.00 91.98           C  
ATOM   2160  CB  TYR A 135      12.807  14.357   3.059  1.00 91.98           C  
ATOM   2161  HB2 TYR A 135      12.527  15.376   3.326  1.00 91.98           H  
ATOM   2162  HB3 TYR A 135      13.821  14.179   3.419  1.00 91.98           H  
ATOM   2163  O   TYR A 135      12.868  11.214   3.701  1.00 91.98           O  
ATOM   2164  CG  TYR A 135      12.794  14.239   1.551  1.00 91.98           C  
ATOM   2165  CD1 TYR A 135      13.766  13.452   0.901  1.00 91.98           C  
ATOM   2166  HD1 TYR A 135      14.540  12.965   1.476  1.00 91.98           H  
ATOM   2167  CD2 TYR A 135      11.788  14.882   0.805  1.00 91.98           C  
ATOM   2168  HD2 TYR A 135      11.060  15.509   1.299  1.00 91.98           H  
ATOM   2169  CE1 TYR A 135      13.726  13.292  -0.497  1.00 91.98           C  
ATOM   2170  HE1 TYR A 135      14.467  12.688  -1.000  1.00 91.98           H  
ATOM   2171  CE2 TYR A 135      11.753  14.726  -0.593  1.00 91.98           C  
ATOM   2172  HE2 TYR A 135      11.025  15.237  -1.206  1.00 91.98           H  
ATOM   2173  OH  TYR A 135      12.611  13.749  -2.580  1.00 91.98           O  
ATOM   2174  HH  TYR A 135      13.381  13.349  -2.992  1.00 91.98           H  
ATOM   2175  CZ  TYR A 135      12.707  13.922  -1.241  1.00 91.98           C  
ATOM   2176  N   THR A 136      11.147  11.555   2.298  1.00 89.18           N  
ATOM   2177  H   THR A 136      10.447  12.212   1.983  1.00 89.18           H  
ATOM   2178  CA  THR A 136      11.220  10.260   1.611  1.00 89.18           C  
ATOM   2179  HA  THR A 136      12.185   9.808   1.838  1.00 89.18           H  
ATOM   2180  C   THR A 136      11.108  10.458   0.093  1.00 89.18           C  
ATOM   2181  CB  THR A 136      10.129   9.289   2.096  1.00 89.18           C  
ATOM   2182  HB  THR A 136      10.216   8.363   1.528  1.00 89.18           H  
ATOM   2183  O   THR A 136      10.187  11.158  -0.346  1.00 89.18           O  
ATOM   2184  CG2 THR A 136      10.239   8.946   3.581  1.00 89.18           C  
ATOM   2185 HG21 THR A 136       9.475   8.213   3.839  1.00 89.18           H  
ATOM   2186 HG22 THR A 136      10.097   9.838   4.192  1.00 89.18           H  
ATOM   2187 HG23 THR A 136      11.222   8.523   3.790  1.00 89.18           H  
ATOM   2188  OG1 THR A 136       8.841   9.822   1.887  1.00 89.18           O  
ATOM   2189  HG1 THR A 136       8.836  10.712   2.247  1.00 89.18           H  
ATOM   2190  N   PRO A 137      11.975   9.832  -0.728  1.00 85.46           N  
ATOM   2191  CA  PRO A 137      11.857   9.884  -2.189  1.00 85.46           C  
ATOM   2192  HA  PRO A 137      11.866  10.916  -2.538  1.00 85.46           H  
ATOM   2193  C   PRO A 137      10.558   9.210  -2.649  1.00 85.46           C  
ATOM   2194  CB  PRO A 137      13.090   9.145  -2.719  1.00 85.46           C  
ATOM   2195  HB2 PRO A 137      13.924   9.842  -2.799  1.00 85.46           H  
ATOM   2196  HB3 PRO A 137      12.904   8.666  -3.680  1.00 85.46           H  
ATOM   2197  O   PRO A 137      10.037   8.356  -1.928  1.00 85.46           O  
ATOM   2198  CG  PRO A 137      13.379   8.123  -1.620  1.00 85.46           C  
ATOM   2199  HG2 PRO A 137      14.423   7.808  -1.624  1.00 85.46           H  
ATOM   2200  HG3 PRO A 137      12.718   7.264  -1.734  1.00 85.46           H  
ATOM   2201  CD  PRO A 137      13.020   8.888  -0.346  1.00 85.46           C  
ATOM   2202  HD2 PRO A 137      13.890   9.438   0.011  1.00 85.46           H  
ATOM   2203  HD3 PRO A 137      12.674   8.188   0.415  1.00 85.46           H  
ATOM   2204  N   ASP A 138      10.026   9.596  -3.812  1.00 86.35           N  
ATOM   2205  H   ASP A 138      10.496  10.311  -4.348  1.00 86.35           H  
ATOM   2206  CA  ASP A 138       8.795   9.021  -4.385  1.00 86.35           C  
ATOM   2207  HA  ASP A 138       8.006   9.147  -3.643  1.00 86.35           H  
ATOM   2208  C   ASP A 138       8.925   7.501  -4.661  1.00 86.35           C  
ATOM   2209  CB  ASP A 138       8.390   9.832  -5.643  1.00 86.35           C  
ATOM   2210  HB2 ASP A 138       8.954   9.469  -6.502  1.00 86.35           H  
ATOM   2211  HB3 ASP A 138       8.666  10.873  -5.478  1.00 86.35           H  
ATOM   2212  O   ASP A 138      10.029   6.981  -4.834  1.00 86.35           O  
ATOM   2213  CG  ASP A 138       6.887   9.828  -5.973  1.00 86.35           C  
ATOM   2214  OD1 ASP A 138       6.135   9.165  -5.223  1.00 86.35           O  
ATOM   2215  OD2 ASP A 138       6.479  10.540  -6.931  1.00 86.35           O  
ATOM   2216  N   PHE A 139       7.805   6.770  -4.695  1.00 80.99           N  
ATOM   2217  H   PHE A 139       6.926   7.267  -4.690  1.00 80.99           H  
ATOM   2218  CA  PHE A 139       7.775   5.345  -5.075  1.00 80.99           C  
ATOM   2219  HA  PHE A 139       8.618   5.184  -5.747  1.00 80.99           H  
ATOM   2220  C   PHE A 139       6.507   5.002  -5.885  1.00 80.99           C  
ATOM   2221  CB  PHE A 139       8.003   4.420  -3.849  1.00 80.99           C  
ATOM   2222  HB2 PHE A 139       8.988   4.657  -3.448  1.00 80.99           H  
ATOM   2223  HB3 PHE A 139       8.063   3.387  -4.192  1.00 80.99           H  
ATOM   2224  O   PHE A 139       5.521   5.738  -5.801  1.00 80.99           O  
ATOM   2225  CG  PHE A 139       6.996   4.458  -2.705  1.00 80.99           C  
ATOM   2226  CD1 PHE A 139       7.440   4.663  -1.386  1.00 80.99           C  
ATOM   2227  HD1 PHE A 139       8.499   4.745  -1.193  1.00 80.99           H  
ATOM   2228  CD2 PHE A 139       5.629   4.212  -2.921  1.00 80.99           C  
ATOM   2229  HD2 PHE A 139       5.270   3.960  -3.908  1.00 80.99           H  
ATOM   2230  CE1 PHE A 139       6.512   4.760  -0.330  1.00 80.99           C  
ATOM   2231  HE1 PHE A 139       6.844   4.915   0.686  1.00 80.99           H  
ATOM   2232  CE2 PHE A 139       4.701   4.300  -1.872  1.00 80.99           C  
ATOM   2233  HE2 PHE A 139       3.653   4.116  -2.062  1.00 80.99           H  
ATOM   2234  CZ  PHE A 139       5.139   4.613  -0.580  1.00 80.99           C  
ATOM   2235  HZ  PHE A 139       4.429   4.684   0.231  1.00 80.99           H  
ATOM   2236  N   PRO A 140       6.489   3.890  -6.652  1.00 83.00           N  
ATOM   2237  CA  PRO A 140       5.338   3.503  -7.473  1.00 83.00           C  
ATOM   2238  HA  PRO A 140       5.232   4.226  -8.282  1.00 83.00           H  
ATOM   2239  C   PRO A 140       4.024   3.443  -6.690  1.00 83.00           C  
ATOM   2240  CB  PRO A 140       5.692   2.140  -8.074  1.00 83.00           C  
ATOM   2241  HB2 PRO A 140       5.410   1.337  -7.393  1.00 83.00           H  
ATOM   2242  HB3 PRO A 140       5.229   1.997  -9.050  1.00 83.00           H  
ATOM   2243  O   PRO A 140       3.986   2.956  -5.562  1.00 83.00           O  
ATOM   2244  CG  PRO A 140       7.213   2.218  -8.167  1.00 83.00           C  
ATOM   2245  HG2 PRO A 140       7.672   1.229  -8.198  1.00 83.00           H  
ATOM   2246  HG3 PRO A 140       7.500   2.804  -9.040  1.00 83.00           H  
ATOM   2247  CD  PRO A 140       7.590   2.968  -6.894  1.00 83.00           C  
ATOM   2248  HD2 PRO A 140       7.665   2.258  -6.070  1.00 83.00           H  
ATOM   2249  HD3 PRO A 140       8.537   3.486  -7.038  1.00 83.00           H  
ATOM   2250  N   ALA A 141       2.942   3.924  -7.293  1.00 88.32           N  
ATOM   2251  H   ALA A 141       3.027   4.201  -8.261  1.00 88.32           H  
ATOM   2252  CA  ALA A 141       1.592   3.972  -6.735  1.00 88.32           C  
ATOM   2253  HA  ALA A 141       0.949   4.367  -7.521  1.00 88.32           H  
ATOM   2254  C   ALA A 141       1.381   4.923  -5.536  1.00 88.32           C  
ATOM   2255  CB  ALA A 141       1.134   2.531  -6.485  1.00 88.32           C  
ATOM   2256  HB1 ALA A 141       0.045   2.491  -6.458  1.00 88.32           H  
ATOM   2257  HB2 ALA A 141       1.475   1.880  -7.289  1.00 88.32           H  
ATOM   2258  HB3 ALA A 141       1.525   2.171  -5.533  1.00 88.32           H  
ATOM   2259  O   ALA A 141       0.248   5.088  -5.074  1.00 88.32           O  
ATOM   2260  N   ARG A 142       2.426   5.621  -5.050  1.00 88.86           N  
ATOM   2261  H   ARG A 142       3.338   5.443  -5.445  1.00 88.86           H  
ATOM   2262  CA  ARG A 142       2.310   6.575  -3.930  1.00 88.86           C  
ATOM   2263  HA  ARG A 142       1.981   6.028  -3.045  1.00 88.86           H  
ATOM   2264  C   ARG A 142       1.264   7.657  -4.196  1.00 88.86           C  
ATOM   2265  CB  ARG A 142       3.670   7.237  -3.648  1.00 88.86           C  
ATOM   2266  HB2 ARG A 142       4.442   6.474  -3.544  1.00 88.86           H  
ATOM   2267  HB3 ARG A 142       3.944   7.887  -4.479  1.00 88.86           H  
ATOM   2268  O   ARG A 142       0.453   7.956  -3.322  1.00 88.86           O  
ATOM   2269  CG  ARG A 142       3.602   8.053  -2.350  1.00 88.86           C  
ATOM   2270  HG2 ARG A 142       2.807   8.795  -2.422  1.00 88.86           H  
ATOM   2271  HG3 ARG A 142       3.375   7.370  -1.533  1.00 88.86           H  
ATOM   2272  CD  ARG A 142       4.887   8.812  -2.028  1.00 88.86           C  
ATOM   2273  HD2 ARG A 142       4.646   9.570  -1.282  1.00 88.86           H  
ATOM   2274  HD3 ARG A 142       5.245   9.314  -2.927  1.00 88.86           H  
ATOM   2275  NE  ARG A 142       5.926   7.925  -1.486  1.00 88.86           N  
ATOM   2276  HE  ARG A 142       5.753   6.931  -1.520  1.00 88.86           H  
ATOM   2277  NH1 ARG A 142       7.428   9.578  -0.942  1.00 88.86           N  
ATOM   2278 HH11 ARG A 142       6.835  10.266  -1.383  1.00 88.86           H  
ATOM   2279 HH12 ARG A 142       8.300   9.834  -0.501  1.00 88.86           H  
ATOM   2280  NH2 ARG A 142       7.920   7.471  -0.525  1.00 88.86           N  
ATOM   2281 HH21 ARG A 142       8.883   7.755  -0.638  1.00 88.86           H  
ATOM   2282 HH22 ARG A 142       7.683   6.495  -0.631  1.00 88.86           H  
ATOM   2283  CZ  ARG A 142       7.073   8.329  -0.980  1.00 88.86           C  
ATOM   2284  N   ARG A 143       1.297   8.247  -5.395  1.00 87.79           N  
ATOM   2285  H   ARG A 143       1.999   7.917  -6.041  1.00 87.79           H  
ATOM   2286  CA  ARG A 143       0.449   9.389  -5.776  1.00 87.79           C  
ATOM   2287  HA  ARG A 143       0.531  10.163  -5.013  1.00 87.79           H  
ATOM   2288  C   ARG A 143      -1.031   9.016  -5.829  1.00 87.79           C  
ATOM   2289  CB  ARG A 143       0.913   9.973  -7.119  1.00 87.79           C  
ATOM   2290  HB2 ARG A 143       0.861   9.199  -7.886  1.00 87.79           H  
ATOM   2291  HB3 ARG A 143       0.236  10.779  -7.400  1.00 87.79           H  
ATOM   2292  O   ARG A 143      -1.851   9.755  -5.295  1.00 87.79           O  
ATOM   2293  CG  ARG A 143       2.341  10.530  -7.052  1.00 87.79           C  
ATOM   2294  HG2 ARG A 143       2.398  11.308  -6.290  1.00 87.79           H  
ATOM   2295  HG3 ARG A 143       3.037   9.732  -6.792  1.00 87.79           H  
ATOM   2296  CD  ARG A 143       2.744  11.112  -8.407  1.00 87.79           C  
ATOM   2297  HD2 ARG A 143       2.593  10.357  -9.178  1.00 87.79           H  
ATOM   2298  HD3 ARG A 143       2.111  11.974  -8.622  1.00 87.79           H  
ATOM   2299  NE  ARG A 143       4.157  11.508  -8.396  1.00 87.79           N  
ATOM   2300  HE  ARG A 143       4.764  11.061  -7.723  1.00 87.79           H  
ATOM   2301  NH1 ARG A 143       4.166  12.955 -10.196  1.00 87.79           N  
ATOM   2302 HH11 ARG A 143       4.681  13.609 -10.768  1.00 87.79           H  
ATOM   2303 HH12 ARG A 143       3.200  12.735 -10.391  1.00 87.79           H  
ATOM   2304  NH2 ARG A 143       6.020  12.569  -8.995  1.00 87.79           N  
ATOM   2305 HH21 ARG A 143       6.447  12.019  -8.263  1.00 87.79           H  
ATOM   2306 HH22 ARG A 143       6.555  13.231  -9.539  1.00 87.79           H  
ATOM   2307  CZ  ARG A 143       4.764  12.347  -9.205  1.00 87.79           C  
ATOM   2308  N   GLU A 144      -1.367   7.863  -6.409  1.00 90.25           N  
ATOM   2309  H   GLU A 144      -0.647   7.282  -6.815  1.00 90.25           H  
ATOM   2310  CA  GLU A 144      -2.757   7.395  -6.482  1.00 90.25           C  
ATOM   2311  HA  GLU A 144      -3.366   8.192  -6.908  1.00 90.25           H  
ATOM   2312  C   GLU A 144      -3.316   7.101  -5.079  1.00 90.25           C  
ATOM   2313  CB  GLU A 144      -2.853   6.176  -7.419  1.00 90.25           C  
ATOM   2314  HB2 GLU A 144      -2.399   5.310  -6.937  1.00 90.25           H  
ATOM   2315  HB3 GLU A 144      -2.308   6.392  -8.338  1.00 90.25           H  
ATOM   2316  O   GLU A 144      -4.418   7.541  -4.747  1.00 90.25           O  
ATOM   2317  CG  GLU A 144      -4.321   5.880  -7.776  1.00 90.25           C  
ATOM   2318  HG2 GLU A 144      -4.732   6.742  -8.301  1.00 90.25           H  
ATOM   2319  HG3 GLU A 144      -4.884   5.758  -6.850  1.00 90.25           H  
ATOM   2320  CD  GLU A 144      -4.535   4.623  -8.634  1.00 90.25           C  
ATOM   2321  OE1 GLU A 144      -5.678   4.106  -8.609  1.00 90.25           O  
ATOM   2322  OE2 GLU A 144      -3.575   4.122  -9.253  1.00 90.25           O  
ATOM   2323  N   VAL A 145      -2.526   6.461  -4.205  1.00 92.77           N  
ATOM   2324  H   VAL A 145      -1.638   6.104  -4.527  1.00 92.77           H  
ATOM   2325  CA  VAL A 145      -2.918   6.241  -2.801  1.00 92.77           C  
ATOM   2326  HA  VAL A 145      -3.905   5.777  -2.798  1.00 92.77           H  
ATOM   2327  C   VAL A 145      -3.067   7.555  -2.028  1.00 92.77           C  
ATOM   2328  CB  VAL A 145      -1.945   5.276  -2.095  1.00 92.77           C  
ATOM   2329  HB  VAL A 145      -0.917   5.610  -2.240  1.00 92.77           H  
ATOM   2330  O   VAL A 145      -4.016   7.703  -1.254  1.00 92.77           O  
ATOM   2331  CG1 VAL A 145      -2.213   5.205  -0.585  1.00 92.77           C  
ATOM   2332 HG11 VAL A 145      -3.285   5.134  -0.397  1.00 92.77           H  
ATOM   2333 HG12 VAL A 145      -1.841   6.110  -0.104  1.00 92.77           H  
ATOM   2334 HG13 VAL A 145      -1.708   4.350  -0.137  1.00 92.77           H  
ATOM   2335  CG2 VAL A 145      -2.101   3.879  -2.709  1.00 92.77           C  
ATOM   2336 HG21 VAL A 145      -1.569   3.127  -2.126  1.00 92.77           H  
ATOM   2337 HG22 VAL A 145      -3.153   3.598  -2.761  1.00 92.77           H  
ATOM   2338 HG23 VAL A 145      -1.682   3.881  -3.716  1.00 92.77           H  
ATOM   2339  N   PHE A 146      -2.179   8.527  -2.246  1.00 93.83           N  
ATOM   2340  H   PHE A 146      -1.409   8.347  -2.875  1.00 93.83           H  
ATOM   2341  CA  PHE A 146      -2.266   9.843  -1.610  1.00 93.83           C  
ATOM   2342  HA  PHE A 146      -2.282   9.703  -0.529  1.00 93.83           H  
ATOM   2343  C   PHE A 146      -3.566  10.569  -1.991  1.00 93.83           C  
ATOM   2344  CB  PHE A 146      -1.016  10.666  -1.965  1.00 93.83           C  
ATOM   2345  HB2 PHE A 146      -1.014  10.880  -3.033  1.00 93.83           H  
ATOM   2346  HB3 PHE A 146      -0.133  10.064  -1.751  1.00 93.83           H  
ATOM   2347  O   PHE A 146      -4.293  11.027  -1.108  1.00 93.83           O  
ATOM   2348  CG  PHE A 146      -0.898  11.977  -1.210  1.00 93.83           C  
ATOM   2349  CD1 PHE A 146      -1.728  13.066  -1.541  1.00 93.83           C  
ATOM   2350  HD1 PHE A 146      -2.440  12.988  -2.349  1.00 93.83           H  
ATOM   2351  CD2 PHE A 146       0.044  12.115  -0.172  1.00 93.83           C  
ATOM   2352  HD2 PHE A 146       0.696  11.291   0.080  1.00 93.83           H  
ATOM   2353  CE1 PHE A 146      -1.638  14.264  -0.817  1.00 93.83           C  
ATOM   2354  HE1 PHE A 146      -2.311  15.076  -1.049  1.00 93.83           H  
ATOM   2355  CE2 PHE A 146       0.166  13.333   0.520  1.00 93.83           C  
ATOM   2356  HE2 PHE A 146       0.911  13.444   1.294  1.00 93.83           H  
ATOM   2357  CZ  PHE A 146      -0.670  14.411   0.191  1.00 93.83           C  
ATOM   2358  HZ  PHE A 146      -0.571  15.350   0.716  1.00 93.83           H  
ATOM   2359  N   GLU A 147      -3.899  10.642  -3.284  1.00 90.48           N  
ATOM   2360  H   GLU A 147      -3.271  10.251  -3.971  1.00 90.48           H  
ATOM   2361  CA  GLU A 147      -5.133  11.291  -3.755  1.00 90.48           C  
ATOM   2362  HA  GLU A 147      -5.205  12.277  -3.295  1.00 90.48           H  
ATOM   2363  C   GLU A 147      -6.399  10.528  -3.325  1.00 90.48           C  
ATOM   2364  CB  GLU A 147      -5.095  11.485  -5.281  1.00 90.48           C  
ATOM   2365  HB2 GLU A 147      -6.078  11.813  -5.619  1.00 90.48           H  
ATOM   2366  HB3 GLU A 147      -4.887  10.525  -5.754  1.00 90.48           H  
ATOM   2367  O   GLU A 147      -7.408  11.149  -2.969  1.00 90.48           O  
ATOM   2368  CG  GLU A 147      -4.049  12.513  -5.757  1.00 90.48           C  
ATOM   2369  HG2 GLU A 147      -3.056  12.162  -5.479  1.00 90.48           H  
ATOM   2370  HG3 GLU A 147      -4.087  12.555  -6.846  1.00 90.48           H  
ATOM   2371  CD  GLU A 147      -4.252  13.935  -5.202  1.00 90.48           C  
ATOM   2372  OE1 GLU A 147      -3.277  14.718  -5.174  1.00 90.48           O  
ATOM   2373  OE2 GLU A 147      -5.372  14.287  -4.762  1.00 90.48           O  
ATOM   2374  N   HIS A 148      -6.347   9.192  -3.253  1.00 90.19           N  
ATOM   2375  H   HIS A 148      -5.528   8.714  -3.600  1.00 90.19           H  
ATOM   2376  CA  HIS A 148      -7.441   8.396  -2.693  1.00 90.19           C  
ATOM   2377  HA  HIS A 148      -8.349   8.645  -3.242  1.00 90.19           H  
ATOM   2378  C   HIS A 148      -7.697   8.743  -1.215  1.00 90.19           C  
ATOM   2379  CB  HIS A 148      -7.168   6.896  -2.881  1.00 90.19           C  
ATOM   2380  HB2 HIS A 148      -6.243   6.625  -2.372  1.00 90.19           H  
ATOM   2381  HB3 HIS A 148      -7.047   6.683  -3.943  1.00 90.19           H  
ATOM   2382  O   HIS A 148      -8.832   9.055  -0.843  1.00 90.19           O  
ATOM   2383  CG  HIS A 148      -8.297   6.051  -2.342  1.00 90.19           C  
ATOM   2384  CD2 HIS A 148      -8.216   5.075  -1.383  1.00 90.19           C  
ATOM   2385  HD2 HIS A 148      -7.313   4.731  -0.899  1.00 90.19           H  
ATOM   2386  ND1 HIS A 148      -9.630   6.199  -2.653  1.00 90.19           N  
ATOM   2387  HD1 HIS A 148     -10.015   6.863  -3.310  1.00 90.19           H  
ATOM   2388  CE1 HIS A 148     -10.336   5.344  -1.895  1.00 90.19           C  
ATOM   2389  HE1 HIS A 148     -11.411   5.249  -1.899  1.00 90.19           H  
ATOM   2390  NE2 HIS A 148      -9.516   4.631  -1.111  1.00 90.19           N  
ATOM   2391  N   LEU A 149      -6.648   8.778  -0.383  1.00 92.25           N  
ATOM   2392  H   LEU A 149      -5.741   8.533  -0.752  1.00 92.25           H  
ATOM   2393  CA  LEU A 149      -6.750   9.157   1.032  1.00 92.25           C  
ATOM   2394  HA  LEU A 149      -7.506   8.535   1.510  1.00 92.25           H  
ATOM   2395  C   LEU A 149      -7.211  10.612   1.216  1.00 92.25           C  
ATOM   2396  CB  LEU A 149      -5.393   8.935   1.721  1.00 92.25           C  
ATOM   2397  HB2 LEU A 149      -4.611   9.385   1.109  1.00 92.25           H  
ATOM   2398  HB3 LEU A 149      -5.410   9.461   2.676  1.00 92.25           H  
ATOM   2399  O   LEU A 149      -8.068  10.886   2.058  1.00 92.25           O  
ATOM   2400  CG  LEU A 149      -5.030   7.466   2.000  1.00 92.25           C  
ATOM   2401  HG  LEU A 149      -5.072   6.883   1.080  1.00 92.25           H  
ATOM   2402  CD1 LEU A 149      -3.614   7.396   2.566  1.00 92.25           C  
ATOM   2403 HD11 LEU A 149      -3.345   6.360   2.775  1.00 92.25           H  
ATOM   2404 HD12 LEU A 149      -3.538   7.987   3.479  1.00 92.25           H  
ATOM   2405 HD13 LEU A 149      -2.923   7.781   1.817  1.00 92.25           H  
ATOM   2406  CD2 LEU A 149      -5.974   6.844   3.030  1.00 92.25           C  
ATOM   2407 HD21 LEU A 149      -5.580   5.888   3.376  1.00 92.25           H  
ATOM   2408 HD22 LEU A 149      -6.942   6.670   2.560  1.00 92.25           H  
ATOM   2409 HD23 LEU A 149      -6.088   7.508   3.887  1.00 92.25           H  
ATOM   2410  N   LYS A 150      -6.701  11.543   0.402  1.00 90.48           N  
ATOM   2411  H   LYS A 150      -5.984  11.250  -0.246  1.00 90.48           H  
ATOM   2412  CA  LYS A 150      -7.110  12.959   0.389  1.00 90.48           C  
ATOM   2413  HA  LYS A 150      -6.984  13.380   1.387  1.00 90.48           H  
ATOM   2414  C   LYS A 150      -8.594  13.122   0.063  1.00 90.48           C  
ATOM   2415  CB  LYS A 150      -6.180  13.688  -0.595  1.00 90.48           C  
ATOM   2416  HB2 LYS A 150      -5.150  13.540  -0.268  1.00 90.48           H  
ATOM   2417  HB3 LYS A 150      -6.288  13.220  -1.574  1.00 90.48           H  
ATOM   2418  O   LYS A 150      -9.282  13.914   0.714  1.00 90.48           O  
ATOM   2419  CG  LYS A 150      -6.417  15.196  -0.762  1.00 90.48           C  
ATOM   2420  HG2 LYS A 150      -7.404  15.348  -1.199  1.00 90.48           H  
ATOM   2421  HG3 LYS A 150      -6.373  15.696   0.205  1.00 90.48           H  
ATOM   2422  CD  LYS A 150      -5.334  15.773  -1.696  1.00 90.48           C  
ATOM   2423  HD2 LYS A 150      -4.503  16.164  -1.109  1.00 90.48           H  
ATOM   2424  HD3 LYS A 150      -4.941  14.970  -2.320  1.00 90.48           H  
ATOM   2425  CE  LYS A 150      -5.877  16.871  -2.619  1.00 90.48           C  
ATOM   2426  HE2 LYS A 150      -6.928  16.660  -2.818  1.00 90.48           H  
ATOM   2427  HE3 LYS A 150      -5.787  17.841  -2.131  1.00 90.48           H  
ATOM   2428  NZ  LYS A 150      -5.152  16.877  -3.914  1.00 90.48           N  
ATOM   2429  HZ1 LYS A 150      -4.213  17.240  -3.832  1.00 90.48           H  
ATOM   2430  HZ2 LYS A 150      -5.596  17.435  -4.629  1.00 90.48           H  
ATOM   2431  HZ3 LYS A 150      -5.048  15.943  -4.282  1.00 90.48           H  
ATOM   2432  N   THR A 151      -9.108  12.322  -0.868  1.00 86.16           N  
ATOM   2433  H   THR A 151      -8.474  11.715  -1.368  1.00 86.16           H  
ATOM   2434  CA  THR A 151     -10.540  12.266  -1.191  1.00 86.16           C  
ATOM   2435  HA  THR A 151     -10.896  13.281  -1.371  1.00 86.16           H  
ATOM   2436  C   THR A 151     -11.342  11.698  -0.015  1.00 86.16           C  
ATOM   2437  CB  THR A 151     -10.775  11.458  -2.477  1.00 86.16           C  
ATOM   2438  HB  THR A 151     -10.473  10.421  -2.327  1.00 86.16           H  
ATOM   2439  O   THR A 151     -12.268  12.352   0.468  1.00 86.16           O  
ATOM   2440  CG2 THR A 151     -12.237  11.489  -2.927  1.00 86.16           C  
ATOM   2441 HG21 THR A 151     -12.564  12.518  -3.078  1.00 86.16           H  
ATOM   2442 HG22 THR A 151     -12.868  11.013  -2.177  1.00 86.16           H  
ATOM   2443 HG23 THR A 151     -12.339  10.943  -3.864  1.00 86.16           H  
ATOM   2444  OG1 THR A 151     -10.011  12.005  -3.526  1.00 86.16           O  
ATOM   2445  HG1 THR A 151      -9.095  11.741  -3.408  1.00 86.16           H  
ATOM   2446  N   ALA A 152     -10.945  10.540   0.523  1.00 86.13           N  
ATOM   2447  H   ALA A 152     -10.160  10.056   0.113  1.00 86.13           H  
ATOM   2448  CA  ALA A 152     -11.646   9.878   1.626  1.00 86.13           C  
ATOM   2449  HA  ALA A 152     -12.668   9.667   1.313  1.00 86.13           H  
ATOM   2450  C   ALA A 152     -11.725  10.746   2.899  1.00 86.13           C  
ATOM   2451  CB  ALA A 152     -10.939   8.545   1.898  1.00 86.13           C  
ATOM   2452  HB1 ALA A 152     -10.936   7.937   0.994  1.00 86.13           H  
ATOM   2453  HB2 ALA A 152      -9.911   8.721   2.213  1.00 86.13           H  
ATOM   2454  HB3 ALA A 152     -11.471   8.006   2.682  1.00 86.13           H  
ATOM   2455  O   ALA A 152     -12.787  10.865   3.512  1.00 86.13           O  
ATOM   2456  N   PHE A 153     -10.633  11.420   3.276  1.00 85.92           N  
ATOM   2457  H   PHE A 153      -9.775  11.269   2.765  1.00 85.92           H  
ATOM   2458  CA  PHE A 153     -10.597  12.277   4.472  1.00 85.92           C  
ATOM   2459  HA  PHE A 153     -11.081  11.754   5.296  1.00 85.92           H  
ATOM   2460  C   PHE A 153     -11.373  13.585   4.290  1.00 85.92           C  
ATOM   2461  CB  PHE A 153      -9.141  12.570   4.867  1.00 85.92           C  
ATOM   2462  HB2 PHE A 153      -9.151  13.309   5.669  1.00 85.92           H  
ATOM   2463  HB3 PHE A 153      -8.635  13.023   4.014  1.00 85.92           H  
ATOM   2464  O   PHE A 153     -11.775  14.205   5.280  1.00 85.92           O  
ATOM   2465  CG  PHE A 153      -8.301  11.398   5.350  1.00 85.92           C  
ATOM   2466  CD1 PHE A 153      -8.804  10.081   5.390  1.00 85.92           C  
ATOM   2467  HD1 PHE A 153      -9.816   9.849   5.094  1.00 85.92           H  
ATOM   2468  CD2 PHE A 153      -6.972  11.635   5.750  1.00 85.92           C  
ATOM   2469  HD2 PHE A 153      -6.571  12.638   5.730  1.00 85.92           H  
ATOM   2470  CE1 PHE A 153      -7.975   9.021   5.773  1.00 85.92           C  
ATOM   2471  HE1 PHE A 153      -8.366   8.016   5.728  1.00 85.92           H  
ATOM   2472  CE2 PHE A 153      -6.149  10.569   6.152  1.00 85.92           C  
ATOM   2473  HE2 PHE A 153      -5.123  10.757   6.430  1.00 85.92           H  
ATOM   2474  CZ  PHE A 153      -6.646   9.257   6.153  1.00 85.92           C  
ATOM   2475  HZ  PHE A 153      -6.004   8.429   6.416  1.00 85.92           H  
ATOM   2476  N   SER A 154     -11.599  13.998   3.041  1.00 77.44           N  
ATOM   2477  H   SER A 154     -11.231  13.445   2.280  1.00 77.44           H  
ATOM   2478  CA  SER A 154     -12.470  15.125   2.709  1.00 77.44           C  
ATOM   2479  HA  SER A 154     -12.299  15.927   3.427  1.00 77.44           H  
ATOM   2480  C   SER A 154     -13.946  14.725   2.822  1.00 77.44           C  
ATOM   2481  CB  SER A 154     -12.125  15.672   1.321  1.00 77.44           C  
ATOM   2482  HB2 SER A 154     -12.269  14.899   0.566  1.00 77.44           H  
ATOM   2483  HB3 SER A 154     -12.781  16.513   1.093  1.00 77.44           H  
ATOM   2484  O   SER A 154     -14.710  15.457   3.447  1.00 77.44           O  
ATOM   2485  OG  SER A 154     -10.778  16.112   1.299  1.00 77.44           O  
ATOM   2486  HG  SER A 154     -10.226  15.355   1.091  1.00 77.44           H  
ATOM   2487  N   CYS A 155     -14.327  13.535   2.330  1.00 69.47           N  
ATOM   2488  H   CYS A 155     -13.648  12.987   1.823  1.00 69.47           H  
ATOM   2489  CA  CYS A 155     -15.684  12.980   2.463  1.00 69.47           C  
ATOM   2490  HA  CYS A 155     -16.386  13.624   1.933  1.00 69.47           H  
ATOM   2491  C   CYS A 155     -16.156  12.905   3.930  1.00 69.47           C  
ATOM   2492  CB  CYS A 155     -15.728  11.576   1.819  1.00 69.47           C  
ATOM   2493  HB2 CYS A 155     -14.852  11.009   2.132  1.00 69.47           H  
ATOM   2494  HB3 CYS A 155     -16.604  11.048   2.196  1.00 69.47           H  
ATOM   2495  O   CYS A 155     -17.274  13.308   4.245  1.00 69.47           O  
ATOM   2496  SG  CYS A 155     -15.827  11.523   0.006  1.00 69.47           S  
ATOM   2497  N   THR A 156     -15.314  12.422   4.851  1.00 56.94           N  
ATOM   2498  H   THR A 156     -14.420  12.065   4.546  1.00 56.94           H  
ATOM   2499  CA  THR A 156     -15.743  12.122   6.233  1.00 56.94           C  
ATOM   2500  HA  THR A 156     -16.700  11.604   6.174  1.00 56.94           H  
ATOM   2501  C   THR A 156     -15.990  13.338   7.136  1.00 56.94           C  
ATOM   2502  CB  THR A 156     -14.763  11.165   6.935  1.00 56.94           C  
ATOM   2503  HB  THR A 156     -15.020  11.097   7.992  1.00 56.94           H  
ATOM   2504  O   THR A 156     -16.515  13.168   8.234  1.00 56.94           O  
ATOM   2505  CG2 THR A 156     -14.840   9.758   6.346  1.00 56.94           C  
ATOM   2506 HG21 THR A 156     -14.127   9.106   6.850  1.00 56.94           H  
ATOM   2507 HG22 THR A 156     -15.840   9.349   6.492  1.00 56.94           H  
ATOM   2508 HG23 THR A 156     -14.614   9.774   5.280  1.00 56.94           H  
ATOM   2509  OG1 THR A 156     -13.425  11.614   6.819  1.00 56.94           O  
ATOM   2510  HG1 THR A 156     -13.411  12.564   6.958  1.00 56.94           H  
ATOM   2511  N   LYS A 157     -15.611  14.561   6.734  1.00 52.84           N  
ATOM   2512  H   LYS A 157     -15.261  14.671   5.792  1.00 52.84           H  
ATOM   2513  CA  LYS A 157     -15.742  15.753   7.601  1.00 52.84           C  
ATOM   2514  HA  LYS A 157     -15.555  15.448   8.630  1.00 52.84           H  
ATOM   2515  C   LYS A 157     -17.159  16.336   7.663  1.00 52.84           C  
ATOM   2516  CB  LYS A 157     -14.690  16.814   7.227  1.00 52.84           C  
ATOM   2517  HB2 LYS A 157     -14.971  17.770   7.670  1.00 52.84           H  
ATOM   2518  HB3 LYS A 157     -14.648  16.931   6.144  1.00 52.84           H  
ATOM   2519  O   LYS A 157     -17.455  17.039   8.622  1.00 52.84           O  
ATOM   2520  CG  LYS A 157     -13.313  16.408   7.779  1.00 52.84           C  
ATOM   2521  HG2 LYS A 157     -13.390  16.296   8.860  1.00 52.84           H  
ATOM   2522  HG3 LYS A 157     -13.031  15.445   7.355  1.00 52.84           H  
ATOM   2523  CD  LYS A 157     -12.206  17.427   7.471  1.00 52.84           C  
ATOM   2524  HD2 LYS A 157     -12.095  17.510   6.390  1.00 52.84           H  
ATOM   2525  HD3 LYS A 157     -12.474  18.396   7.890  1.00 52.84           H  
ATOM   2526  CE  LYS A 157     -10.900  16.913   8.100  1.00 52.84           C  
ATOM   2527  HE2 LYS A 157     -11.038  16.845   9.179  1.00 52.84           H  
ATOM   2528  HE3 LYS A 157     -10.728  15.903   7.727  1.00 52.84           H  
ATOM   2529  NZ  LYS A 157      -9.724  17.764   7.783  1.00 52.84           N  
ATOM   2530  HZ1 LYS A 157      -9.581  17.791   6.783  1.00 52.84           H  
ATOM   2531  HZ2 LYS A 157      -9.847  18.700   8.142  1.00 52.84           H  
ATOM   2532  HZ3 LYS A 157      -8.882  17.382   8.188  1.00 52.84           H  
ATOM   2533  N   ASP A 158     -18.020  16.004   6.702  1.00 45.98           N  
ATOM   2534  H   ASP A 158     -17.688  15.421   5.948  1.00 45.98           H  
ATOM   2535  CA  ASP A 158     -19.397  16.515   6.597  1.00 45.98           C  
ATOM   2536  HA  ASP A 158     -19.537  17.290   7.351  1.00 45.98           H  
ATOM   2537  C   ASP A 158     -20.473  15.460   6.939  1.00 45.98           C  
ATOM   2538  CB  ASP A 158     -19.603  17.172   5.205  1.00 45.98           C  
ATOM   2539  HB2 ASP A 158     -20.620  16.997   4.852  1.00 45.98           H  
ATOM   2540  HB3 ASP A 158     -18.942  16.695   4.481  1.00 45.98           H  
ATOM   2541  O   ASP A 158     -21.635  15.651   6.611  1.00 45.98           O  
ATOM   2542  CG  ASP A 158     -19.390  18.695   5.168  1.00 45.98           C  
ATOM   2543  OD1 ASP A 158     -19.558  19.363   6.215  1.00 45.98           O  
ATOM   2544  OD2 ASP A 158     -19.106  19.209   4.062  1.00 45.98           O  
ATOM   2545  N   THR A 159     -20.149  14.355   7.626  1.00 44.45           N  
ATOM   2546  H   THR A 159     -19.204  14.272   7.973  1.00 44.45           H  
ATOM   2547  CA  THR A 159     -21.045  13.183   7.824  1.00 44.45           C  
ATOM   2548  HA  THR A 159     -21.223  12.740   6.845  1.00 44.45           H  
ATOM   2549  C   THR A 159     -22.443  13.451   8.404  1.00 44.45           C  
ATOM   2550  CB  THR A 159     -20.381  12.115   8.711  1.00 44.45           C  
ATOM   2551  HB  THR A 159     -21.135  11.432   9.102  1.00 44.45           H  
ATOM   2552  O   THR A 159     -23.335  12.629   8.202  1.00 44.45           O  
ATOM   2553  CG2 THR A 159     -19.368  11.287   7.926  1.00 44.45           C  
ATOM   2554 HG21 THR A 159     -19.888  10.705   7.166  1.00 44.45           H  
ATOM   2555 HG22 THR A 159     -18.650  11.944   7.435  1.00 44.45           H  
ATOM   2556 HG23 THR A 159     -18.845  10.600   8.592  1.00 44.45           H  
ATOM   2557  OG1 THR A 159     -19.703  12.716   9.791  1.00 44.45           O  
ATOM   2558  HG1 THR A 159     -18.992  12.123  10.046  1.00 44.45           H  
ATOM   2559  N   SER A 160     -22.688  14.587   9.067  1.00 47.05           N  
ATOM   2560  H   SER A 160     -21.940  15.262   9.131  1.00 47.05           H  
ATOM   2561  CA  SER A 160     -24.043  15.009   9.476  1.00 47.05           C  
ATOM   2562  HA  SER A 160     -24.518  14.177   9.995  1.00 47.05           H  
ATOM   2563  C   SER A 160     -24.957  15.373   8.292  1.00 47.05           C  
ATOM   2564  CB  SER A 160     -23.945  16.180  10.454  1.00 47.05           C  
ATOM   2565  HB2 SER A 160     -23.382  15.860  11.330  1.00 47.05           H  
ATOM   2566  HB3 SER A 160     -24.946  16.479  10.768  1.00 47.05           H  
ATOM   2567  O   SER A 160     -26.180  15.382   8.428  1.00 47.05           O  
ATOM   2568  OG  SER A 160     -23.288  17.279   9.850  1.00 47.05           O  
ATOM   2569  HG  SER A 160     -22.836  17.787  10.528  1.00 47.05           H  
ATOM   2570  N   LYS A 161     -24.374  15.625   7.117  1.00 44.92           N  
ATOM   2571  H   LYS A 161     -23.364  15.643   7.109  1.00 44.92           H  
ATOM   2572  CA  LYS A 161     -25.018  15.654   5.805  1.00 44.92           C  
ATOM   2573  HA  LYS A 161     -26.079  15.422   5.895  1.00 44.92           H  
ATOM   2574  C   LYS A 161     -24.353  14.589   4.936  1.00 44.92           C  
ATOM   2575  CB  LYS A 161     -24.844  17.040   5.170  1.00 44.92           C  
ATOM   2576  HB2 LYS A 161     -23.787  17.307   5.181  1.00 44.92           H  
ATOM   2577  HB3 LYS A 161     -25.171  16.989   4.131  1.00 44.92           H  
ATOM   2578  O   LYS A 161     -23.251  14.800   4.438  1.00 44.92           O  
ATOM   2579  CG  LYS A 161     -25.650  18.125   5.889  1.00 44.92           C  
ATOM   2580  HG2 LYS A 161     -25.344  18.185   6.933  1.00 44.92           H  
ATOM   2581  HG3 LYS A 161     -26.712  17.882   5.839  1.00 44.92           H  
ATOM   2582  CD  LYS A 161     -25.392  19.470   5.209  1.00 44.92           C  
ATOM   2583  HD2 LYS A 161     -25.673  19.402   4.158  1.00 44.92           H  
ATOM   2584  HD3 LYS A 161     -24.329  19.700   5.280  1.00 44.92           H  
ATOM   2585  CE  LYS A 161     -26.209  20.563   5.896  1.00 44.92           C  
ATOM   2586  HE2 LYS A 161     -27.267  20.319   5.804  1.00 44.92           H  
ATOM   2587  HE3 LYS A 161     -25.954  20.564   6.956  1.00 44.92           H  
ATOM   2588  NZ  LYS A 161     -25.917  21.883   5.293  1.00 44.92           N  
ATOM   2589  HZ1 LYS A 161     -24.930  22.080   5.380  1.00 44.92           H  
ATOM   2590  HZ2 LYS A 161     -26.151  21.872   4.310  1.00 44.92           H  
ATOM   2591  HZ3 LYS A 161     -26.444  22.610   5.755  1.00 44.92           H  
ATOM   2592  N   GLY A 162     -25.033  13.458   4.729  1.00 47.56           N  
ATOM   2593  H   GLY A 162     -25.915  13.332   5.205  1.00 47.56           H  
ATOM   2594  CA  GLY A 162     -24.561  12.409   3.816  1.00 47.56           C  
ATOM   2595  HA2 GLY A 162     -23.753  11.858   4.297  1.00 47.56           H  
ATOM   2596  HA3 GLY A 162     -25.372  11.717   3.589  1.00 47.56           H  
ATOM   2597  C   GLY A 162     -24.056  13.022   2.506  1.00 47.56           C  
ATOM   2598  O   GLY A 162     -24.732  13.882   1.945  1.00 47.56           O  
ATOM   2599  N   CYS A 163     -22.841  12.641   2.098  1.00 48.31           N  
ATOM   2600  H   CYS A 163     -22.390  11.913   2.634  1.00 48.31           H  
ATOM   2601  CA  CYS A 163     -21.981  13.380   1.169  1.00 48.31           C  
ATOM   2602  HA  CYS A 163     -21.676  14.310   1.650  1.00 48.31           H  
ATOM   2603  C   CYS A 163     -22.664  13.730  -0.166  1.00 48.31           C  
ATOM   2604  CB  CYS A 163     -20.731  12.526   0.943  1.00 48.31           C  
ATOM   2605  HB2 CYS A 163     -20.265  12.307   1.904  1.00 48.31           H  
ATOM   2606  HB3 CYS A 163     -21.052  11.581   0.504  1.00 48.31           H  
ATOM   2607  O   CYS A 163     -22.538  13.023  -1.162  1.00 48.31           O  
ATOM   2608  SG  CYS A 163     -19.465  13.228  -0.140  1.00 48.31           S  
ATOM   2609  N   SER A 164     -23.365  14.863  -0.212  1.00 48.54           N  
ATOM   2610  H   SER A 164     -23.511  15.357   0.656  1.00 48.54           H  
ATOM   2611  CA  SER A 164     -24.257  15.206  -1.326  1.00 48.54           C  
ATOM   2612  HA  SER A 164     -24.894  14.345  -1.530  1.00 48.54           H  
ATOM   2613  C   SER A 164     -23.517  15.523  -2.628  1.00 48.54           C  
ATOM   2614  CB  SER A 164     -25.161  16.366  -0.903  1.00 48.54           C  
ATOM   2615  HB2 SER A 164     -25.798  16.030  -0.085  1.00 48.54           H  
ATOM   2616  HB3 SER A 164     -25.798  16.659  -1.739  1.00 48.54           H  
ATOM   2617  O   SER A 164     -24.100  15.428  -3.701  1.00 48.54           O  
ATOM   2618  OG  SER A 164     -24.397  17.476  -0.460  1.00 48.54           O  
ATOM   2619  HG  SER A 164     -24.010  17.900  -1.230  1.00 48.54           H  
ATOM   2620  N   ASN A 165     -22.229  15.873  -2.538  1.00 47.62           N  
ATOM   2621  H   ASN A 165     -21.828  15.923  -1.612  1.00 47.62           H  
ATOM   2622  CA  ASN A 165     -21.344  16.034  -3.694  1.00 47.62           C  
ATOM   2623  HA  ASN A 165     -21.930  16.375  -4.548  1.00 47.62           H  
ATOM   2624  C   ASN A 165     -20.690  14.722  -4.151  1.00 47.62           C  
ATOM   2625  CB  ASN A 165     -20.267  17.090  -3.377  1.00 47.62           C  
ATOM   2626  HB2 ASN A 165     -19.383  16.884  -3.980  1.00 47.62           H  
ATOM   2627  HB3 ASN A 165     -19.973  17.034  -2.329  1.00 47.62           H  
ATOM   2628  O   ASN A 165     -20.177  14.673  -5.266  1.00 47.62           O  
ATOM   2629  CG  ASN A 165     -20.683  18.510  -3.712  1.00 47.62           C  
ATOM   2630  ND2 ASN A 165     -19.820  19.466  -3.465  1.00 47.62           N  
ATOM   2631 HD21 ASN A 165     -20.110  20.396  -3.730  1.00 47.62           H  
ATOM   2632 HD22 ASN A 165     -18.912  19.251  -3.079  1.00 47.62           H  
ATOM   2633  OD1 ASN A 165     -21.762  18.798  -4.197  1.00 47.62           O  
ATOM   2634  N   CYS A 166     -20.682  13.670  -3.326  1.00 49.14           N  
ATOM   2635  H   CYS A 166     -21.195  13.710  -2.457  1.00 49.14           H  
ATOM   2636  CA  CYS A 166     -20.131  12.378  -3.707  1.00 49.14           C  
ATOM   2637  HA  CYS A 166     -19.783  12.451  -4.737  1.00 49.14           H  
ATOM   2638  C   CYS A 166     -21.214  11.294  -3.745  1.00 49.14           C  
ATOM   2639  CB  CYS A 166     -18.852  12.043  -2.920  1.00 49.14           C  
ATOM   2640  HB2 CYS A 166     -18.371  11.210  -3.433  1.00 49.14           H  
ATOM   2641  HB3 CYS A 166     -18.174  12.893  -2.998  1.00 49.14           H  
ATOM   2642  O   CYS A 166     -21.333  10.451  -2.864  1.00 49.14           O  
ATOM   2643  SG  CYS A 166     -18.931  11.566  -1.176  1.00 49.14           S  
ATOM   2644  N   ASN A 167     -21.877  11.201  -4.904  1.00 46.31           N  
ATOM   2645  H   ASN A 167     -21.800  11.973  -5.552  1.00 46.31           H  
ATOM   2646  CA  ASN A 167     -22.559   9.978  -5.363  1.00 46.31           C  
ATOM   2647  HA  ASN A 167     -23.316   9.701  -4.629  1.00 46.31           H  
ATOM   2648  C   ASN A 167     -21.606   8.762  -5.493  1.00 46.31           C  
ATOM   2649  CB  ASN A 167     -23.241  10.272  -6.716  1.00 46.31           C  
ATOM   2650  HB2 ASN A 167     -23.524   9.331  -7.187  1.00 46.31           H  
ATOM   2651  HB3 ASN A 167     -22.542  10.779  -7.381  1.00 46.31           H  
ATOM   2652  O   ASN A 167     -22.018   7.675  -5.895  1.00 46.31           O  
ATOM   2653  CG  ASN A 167     -24.516  11.087  -6.601  1.00 46.31           C  
ATOM   2654  ND2 ASN A 167     -24.975  11.662  -7.688  1.00 46.31           N  
ATOM   2655 HD21 ASN A 167     -24.490  11.577  -8.569  1.00 46.31           H  
ATOM   2656 HD22 ASN A 167     -25.819  12.204  -7.568  1.00 46.31           H  
ATOM   2657  OD1 ASN A 167     -25.135  11.201  -5.561  1.00 46.31           O  
ATOM   2658  N   ASN A 168     -20.320   8.941  -5.182  1.00 48.34           N  
ATOM   2659  H   ASN A 168     -20.075   9.818  -4.745  1.00 48.34           H  
ATOM   2660  CA  ASN A 168     -19.301   7.913  -5.194  1.00 48.34           C  
ATOM   2661  HA  ASN A 168     -19.458   7.302  -6.083  1.00 48.34           H  
ATOM   2662  C   ASN A 168     -19.477   6.994  -3.974  1.00 48.34           C  
ATOM   2663  CB  ASN A 168     -17.910   8.598  -5.271  1.00 48.34           C  
ATOM   2664  HB2 ASN A 168     -18.019   9.683  -5.282  1.00 48.34           H  
ATOM   2665  HB3 ASN A 168     -17.314   8.346  -4.393  1.00 48.34           H  
ATOM   2666  O   ASN A 168     -18.982   7.285  -2.883  1.00 48.34           O  
ATOM   2667  CG  ASN A 168     -17.099   8.213  -6.496  1.00 48.34           C  
ATOM   2668  ND2 ASN A 168     -15.936   8.795  -6.671  1.00 48.34           N  
ATOM   2669 HD21 ASN A 168     -15.441   8.557  -7.518  1.00 48.34           H  
ATOM   2670 HD22 ASN A 168     -15.583   9.460  -5.998  1.00 48.34           H  
ATOM   2671  OD1 ASN A 168     -17.479   7.396  -7.314  1.00 48.34           O  
ATOM   2672  N   LYS A 169     -20.132   5.844  -4.190  1.00 50.39           N  
ATOM   2673  H   LYS A 169     -20.596   5.740  -5.081  1.00 50.39           H  
ATOM   2674  CA  LYS A 169     -20.183   4.718  -3.235  1.00 50.39           C  
ATOM   2675  HA  LYS A 169     -20.830   4.969  -2.394  1.00 50.39           H  
ATOM   2676  C   LYS A 169     -18.803   4.374  -2.648  1.00 50.39           C  
ATOM   2677  CB  LYS A 169     -20.715   3.464  -3.941  1.00 50.39           C  
ATOM   2678  HB2 LYS A 169     -20.618   2.642  -3.232  1.00 50.39           H  
ATOM   2679  HB3 LYS A 169     -20.083   3.238  -4.800  1.00 50.39           H  
ATOM   2680  O   LYS A 169     -18.686   4.028  -1.473  1.00 50.39           O  
ATOM   2681  CG  LYS A 169     -22.184   3.515  -4.382  1.00 50.39           C  
ATOM   2682  HG2 LYS A 169     -22.816   3.693  -3.511  1.00 50.39           H  
ATOM   2683  HG3 LYS A 169     -22.336   4.309  -5.114  1.00 50.39           H  
ATOM   2684  CD  LYS A 169     -22.526   2.156  -5.004  1.00 50.39           C  
ATOM   2685  HD2 LYS A 169     -21.954   2.032  -5.924  1.00 50.39           H  
ATOM   2686  HD3 LYS A 169     -22.222   1.372  -4.311  1.00 50.39           H  
ATOM   2687  CE  LYS A 169     -24.017   1.993  -5.293  1.00 50.39           C  
ATOM   2688  HE2 LYS A 169     -24.568   2.180  -4.371  1.00 50.39           H  
ATOM   2689  HE3 LYS A 169     -24.321   2.733  -6.034  1.00 50.39           H  
ATOM   2690  NZ  LYS A 169     -24.276   0.616  -5.777  1.00 50.39           N  
ATOM   2691  HZ1 LYS A 169     -23.933  -0.045  -5.094  1.00 50.39           H  
ATOM   2692  HZ2 LYS A 169     -23.767   0.445  -6.632  1.00 50.39           H  
ATOM   2693  HZ3 LYS A 169     -25.262   0.454  -5.928  1.00 50.39           H  
ATOM   2694  N   SER A 170     -17.756   4.584  -3.447  1.00 52.32           N  
ATOM   2695  H   SER A 170     -17.950   4.884  -4.391  1.00 52.32           H  
ATOM   2696  CA  SER A 170     -16.349   4.400  -3.091  1.00 52.32           C  
ATOM   2697  HA  SER A 170     -16.192   3.342  -2.884  1.00 52.32           H  
ATOM   2698  C   SER A 170     -15.868   5.181  -1.860  1.00 52.32           C  
ATOM   2699  CB  SER A 170     -15.482   4.781  -4.293  1.00 52.32           C  
ATOM   2700  HB2 SER A 170     -14.432   4.614  -4.052  1.00 52.32           H  
ATOM   2701  HB3 SER A 170     -15.750   4.147  -5.138  1.00 52.32           H  
ATOM   2702  O   SER A 170     -14.892   4.745  -1.252  1.00 52.32           O  
ATOM   2703  OG  SER A 170     -15.678   6.141  -4.645  1.00 52.32           O  
ATOM   2704  HG  SER A 170     -15.276   6.287  -5.504  1.00 52.32           H  
ATOM   2705  N   CYS A 171     -16.520   6.283  -1.448  1.00 56.46           N  
ATOM   2706  H   CYS A 171     -17.315   6.613  -1.977  1.00 56.46           H  
ATOM   2707  CA  CYS A 171     -16.142   6.979  -0.207  1.00 56.46           C  
ATOM   2708  HA  CYS A 171     -15.052   7.011  -0.177  1.00 56.46           H  
ATOM   2709  C   CYS A 171     -16.533   6.208   1.072  1.00 56.46           C  
ATOM   2710  CB  CYS A 171     -16.619   8.452  -0.187  1.00 56.46           C  
ATOM   2711  HB2 CYS A 171     -16.997   8.680   0.810  1.00 56.46           H  
ATOM   2712  HB3 CYS A 171     -17.433   8.598  -0.897  1.00 56.46           H  
ATOM   2713  O   CYS A 171     -15.987   6.515   2.127  1.00 56.46           O  
ATOM   2714  SG  CYS A 171     -15.265   9.624  -0.543  1.00 56.46           S  
ATOM   2715  N   ILE A 172     -17.426   5.211   0.989  1.00 56.31           N  
ATOM   2716  H   ILE A 172     -17.824   5.002   0.084  1.00 56.31           H  
ATOM   2717  CA  ILE A 172     -17.814   4.345   2.121  1.00 56.31           C  
ATOM   2718  HA  ILE A 172     -17.408   4.755   3.046  1.00 56.31           H  
ATOM   2719  C   ILE A 172     -17.212   2.940   1.969  1.00 56.31           C  
ATOM   2720  CB  ILE A 172     -19.357   4.299   2.274  1.00 56.31           C  
ATOM   2721  HB  ILE A 172     -19.780   3.887   1.358  1.00 56.31           H  
ATOM   2722  O   ILE A 172     -16.666   2.400   2.928  1.00 56.31           O  
ATOM   2723  CG1 ILE A 172     -19.936   5.721   2.485  1.00 56.31           C  
ATOM   2724 HG12 ILE A 172     -19.528   6.144   3.403  1.00 56.31           H  
ATOM   2725 HG13 ILE A 172     -19.628   6.362   1.658  1.00 56.31           H  
ATOM   2726  CG2 ILE A 172     -19.765   3.383   3.447  1.00 56.31           C  
ATOM   2727 HG21 ILE A 172     -19.360   2.379   3.318  1.00 56.31           H  
ATOM   2728 HG22 ILE A 172     -19.392   3.791   4.386  1.00 56.31           H  
ATOM   2729 HG23 ILE A 172     -20.850   3.284   3.499  1.00 56.31           H  
ATOM   2730  CD1 ILE A 172     -21.468   5.787   2.546  1.00 56.31           C  
ATOM   2731 HD11 ILE A 172     -21.896   5.307   1.666  1.00 56.31           H  
ATOM   2732 HD12 ILE A 172     -21.838   5.300   3.449  1.00 56.31           H  
ATOM   2733 HD13 ILE A 172     -21.782   6.831   2.568  1.00 56.31           H  
ATOM   2734  N   GLU A 173     -17.263   2.355   0.766  1.00 60.85           N  
ATOM   2735  H   GLU A 173     -17.716   2.855   0.015  1.00 60.85           H  
ATOM   2736  CA  GLU A 173     -16.940   0.932   0.520  1.00 60.85           C  
ATOM   2737  HA  GLU A 173     -17.614   0.317   1.117  1.00 60.85           H  
ATOM   2738  C   GLU A 173     -15.515   0.501   0.936  1.00 60.85           C  
ATOM   2739  CB  GLU A 173     -17.199   0.612  -0.969  1.00 60.85           C  
ATOM   2740  HB2 GLU A 173     -16.749  -0.349  -1.218  1.00 60.85           H  
ATOM   2741  HB3 GLU A 173     -16.722   1.382  -1.576  1.00 60.85           H  
ATOM   2742  O   GLU A 173     -15.277  -0.686   1.161  1.00 60.85           O  
ATOM   2743  CG  GLU A 173     -18.708   0.534  -1.292  1.00 60.85           C  
ATOM   2744  HG2 GLU A 173     -19.204   1.414  -0.883  1.00 60.85           H  
ATOM   2745  HG3 GLU A 173     -19.121  -0.336  -0.780  1.00 60.85           H  
ATOM   2746  CD  GLU A 173     -19.048   0.450  -2.794  1.00 60.85           C  
ATOM   2747  OE1 GLU A 173     -20.220   0.124  -3.110  1.00 60.85           O  
ATOM   2748  OE2 GLU A 173     -18.192   0.817  -3.630  1.00 60.85           O  
ATOM   2749  N   ASN A 174     -14.576   1.444   1.091  1.00 70.89           N  
ATOM   2750  H   ASN A 174     -14.859   2.402   0.941  1.00 70.89           H  
ATOM   2751  CA  ASN A 174     -13.177   1.175   1.445  1.00 70.89           C  
ATOM   2752  HA  ASN A 174     -13.069   0.105   1.625  1.00 70.89           H  
ATOM   2753  C   ASN A 174     -12.706   1.823   2.764  1.00 70.89           C  
ATOM   2754  CB  ASN A 174     -12.291   1.518   0.233  1.00 70.89           C  
ATOM   2755  HB2 ASN A 174     -12.508   2.531  -0.106  1.00 70.89           H  
ATOM   2756  HB3 ASN A 174     -11.238   1.476   0.514  1.00 70.89           H  
ATOM   2757  O   ASN A 174     -11.500   1.873   3.012  1.00 70.89           O  
ATOM   2758  CG  ASN A 174     -12.482   0.528  -0.904  1.00 70.89           C  
ATOM   2759  ND2 ASN A 174     -12.614   0.996  -2.122  1.00 70.89           N  
ATOM   2760 HD21 ASN A 174     -12.800   0.308  -2.837  1.00 70.89           H  
ATOM   2761 HD22 ASN A 174     -12.651   1.993  -2.280  1.00 70.89           H  
ATOM   2762  OD1 ASN A 174     -12.489  -0.677  -0.721  1.00 70.89           O  
ATOM   2763  N   GLU A 175     -13.604   2.289   3.643  1.00 77.74           N  
ATOM   2764  H   GLU A 175     -14.589   2.236   3.426  1.00 77.74           H  
ATOM   2765  CA  GLU A 175     -13.187   2.951   4.894  1.00 77.74           C  
ATOM   2766  HA  GLU A 175     -12.547   3.789   4.616  1.00 77.74           H  
ATOM   2767  C   GLU A 175     -12.339   2.041   5.815  1.00 77.74           C  
ATOM   2768  CB  GLU A 175     -14.403   3.547   5.626  1.00 77.74           C  
ATOM   2769  HB2 GLU A 175     -14.897   4.252   4.957  1.00 77.74           H  
ATOM   2770  HB3 GLU A 175     -15.102   2.758   5.904  1.00 77.74           H  
ATOM   2771  O   GLU A 175     -11.368   2.495   6.422  1.00 77.74           O  
ATOM   2772  CG  GLU A 175     -13.916   4.283   6.884  1.00 77.74           C  
ATOM   2773  HG2 GLU A 175     -13.025   4.855   6.623  1.00 77.74           H  
ATOM   2774  HG3 GLU A 175     -13.623   3.547   7.633  1.00 77.74           H  
ATOM   2775  CD  GLU A 175     -14.902   5.253   7.535  1.00 77.74           C  
ATOM   2776  OE1 GLU A 175     -14.399   5.953   8.450  1.00 77.74           O  
ATOM   2777  OE2 GLU A 175     -16.076   5.345   7.129  1.00 77.74           O  
ATOM   2778  N   GLU A 176     -12.630   0.740   5.858  1.00 79.73           N  
ATOM   2779  H   GLU A 176     -13.457   0.424   5.373  1.00 79.73           H  
ATOM   2780  CA  GLU A 176     -11.834  -0.252   6.601  1.00 79.73           C  
ATOM   2781  HA  GLU A 176     -11.738   0.056   7.642  1.00 79.73           H  
ATOM   2782  C   GLU A 176     -10.418  -0.465   6.038  1.00 79.73           C  
ATOM   2783  CB  GLU A 176     -12.529  -1.610   6.543  1.00 79.73           C  
ATOM   2784  HB2 GLU A 176     -12.618  -1.883   5.491  1.00 79.73           H  
ATOM   2785  HB3 GLU A 176     -11.891  -2.343   7.036  1.00 79.73           H  
ATOM   2786  O   GLU A 176      -9.535  -0.940   6.750  1.00 79.73           O  
ATOM   2787  CG  GLU A 176     -13.916  -1.671   7.192  1.00 79.73           C  
ATOM   2788  HG2 GLU A 176     -13.829  -1.358   8.233  1.00 79.73           H  
ATOM   2789  HG3 GLU A 176     -14.587  -0.985   6.676  1.00 79.73           H  
ATOM   2790  CD  GLU A 176     -14.489  -3.095   7.120  1.00 79.73           C  
ATOM   2791  OE1 GLU A 176     -15.470  -3.357   7.843  1.00 79.73           O  
ATOM   2792  OE2 GLU A 176     -13.939  -3.911   6.332  1.00 79.73           O  
ATOM   2793  N   LEU A 177     -10.184  -0.137   4.762  1.00 85.73           N  
ATOM   2794  H   LEU A 177     -10.922   0.315   4.240  1.00 85.73           H  
ATOM   2795  CA  LEU A 177      -8.871  -0.274   4.126  1.00 85.73           C  
ATOM   2796  HA  LEU A 177      -8.364  -1.137   4.558  1.00 85.73           H  
ATOM   2797  C   LEU A 177      -7.958   0.930   4.396  1.00 85.73           C  
ATOM   2798  CB  LEU A 177      -9.033  -0.524   2.616  1.00 85.73           C  
ATOM   2799  HB2 LEU A 177      -9.627   0.286   2.192  1.00 85.73           H  
ATOM   2800  HB3 LEU A 177      -8.043  -0.484   2.161  1.00 85.73           H  
ATOM   2801  O   LEU A 177      -6.745   0.827   4.207  1.00 85.73           O  
ATOM   2802  CG  LEU A 177      -9.676  -1.865   2.222  1.00 85.73           C  
ATOM   2803  HG  LEU A 177     -10.703  -1.905   2.585  1.00 85.73           H  
ATOM   2804  CD1 LEU A 177      -9.684  -1.987   0.698  1.00 85.73           C  
ATOM   2805 HD11 LEU A 177     -10.235  -2.876   0.392  1.00 85.73           H  
ATOM   2806 HD12 LEU A 177     -10.172  -1.114   0.264  1.00 85.73           H  
ATOM   2807 HD13 LEU A 177      -8.664  -2.041   0.317  1.00 85.73           H  
ATOM   2808  CD2 LEU A 177      -8.895  -3.062   2.768  1.00 85.73           C  
ATOM   2809 HD21 LEU A 177      -9.247  -3.986   2.310  1.00 85.73           H  
ATOM   2810 HD22 LEU A 177      -9.025  -3.131   3.848  1.00 85.73           H  
ATOM   2811 HD23 LEU A 177      -7.838  -2.931   2.537  1.00 85.73           H  
ATOM   2812  N   ILE A 178      -8.504   2.056   4.869  1.00 89.49           N  
ATOM   2813  H   ILE A 178      -9.503   2.055   5.021  1.00 89.49           H  
ATOM   2814  CA  ILE A 178      -7.765   3.299   5.148  1.00 89.49           C  
ATOM   2815  HA  ILE A 178      -7.429   3.705   4.194  1.00 89.49           H  
ATOM   2816  C   ILE A 178      -6.484   3.087   5.978  1.00 89.49           C  
ATOM   2817  CB  ILE A 178      -8.713   4.334   5.800  1.00 89.49           C  
ATOM   2818  HB  ILE A 178      -9.238   3.846   6.621  1.00 89.49           H  
ATOM   2819  O   ILE A 178      -5.457   3.654   5.595  1.00 89.49           O  
ATOM   2820  CG1 ILE A 178      -9.805   4.826   4.822  1.00 89.49           C  
ATOM   2821 HG12 ILE A 178     -10.526   5.424   5.379  1.00 89.49           H  
ATOM   2822 HG13 ILE A 178     -10.338   3.958   4.434  1.00 89.49           H  
ATOM   2823  CG2 ILE A 178      -7.963   5.511   6.441  1.00 89.49           C  
ATOM   2824 HG21 ILE A 178      -7.317   5.989   5.704  1.00 89.49           H  
ATOM   2825 HG22 ILE A 178      -8.694   6.217   6.835  1.00 89.49           H  
ATOM   2826 HG23 ILE A 178      -7.353   5.167   7.276  1.00 89.49           H  
ATOM   2827  CD1 ILE A 178      -9.334   5.644   3.615  1.00 89.49           C  
ATOM   2828 HD11 ILE A 178      -8.640   5.064   3.007  1.00 89.49           H  
ATOM   2829 HD12 ILE A 178      -8.865   6.571   3.943  1.00 89.49           H  
ATOM   2830 HD13 ILE A 178     -10.199   5.889   2.998  1.00 89.49           H  
ATOM   2831  N   PRO A 179      -6.467   2.285   7.065  1.00 89.17           N  
ATOM   2832  CA  PRO A 179      -5.244   2.038   7.831  1.00 89.17           C  
ATOM   2833  HA  PRO A 179      -4.867   2.988   8.212  1.00 89.17           H  
ATOM   2834  C   PRO A 179      -4.140   1.369   7.002  1.00 89.17           C  
ATOM   2835  CB  PRO A 179      -5.675   1.166   9.015  1.00 89.17           C  
ATOM   2836  HB2 PRO A 179      -5.596   0.113   8.744  1.00 89.17           H  
ATOM   2837  HB3 PRO A 179      -5.098   1.380   9.914  1.00 89.17           H  
ATOM   2838  O   PRO A 179      -2.966   1.668   7.198  1.00 89.17           O  
ATOM   2839  CG  PRO A 179      -7.153   1.492   9.187  1.00 89.17           C  
ATOM   2840  HG2 PRO A 179      -7.271   2.441   9.710  1.00 89.17           H  
ATOM   2841  HG3 PRO A 179      -7.691   0.692   9.694  1.00 89.17           H  
ATOM   2842  CD  PRO A 179      -7.587   1.636   7.734  1.00 89.17           C  
ATOM   2843  HD2 PRO A 179      -8.514   2.208   7.680  1.00 89.17           H  
ATOM   2844  HD3 PRO A 179      -7.732   0.646   7.301  1.00 89.17           H  
ATOM   2845  N   TYR A 180      -4.498   0.529   6.027  1.00 86.43           N  
ATOM   2846  H   TYR A 180      -5.480   0.369   5.853  1.00 86.43           H  
ATOM   2847  CA  TYR A 180      -3.534  -0.124   5.143  1.00 86.43           C  
ATOM   2848  HA  TYR A 180      -2.652  -0.386   5.728  1.00 86.43           H  
ATOM   2849  C   TYR A 180      -3.078   0.771   3.981  1.00 86.43           C  
ATOM   2850  CB  TYR A 180      -4.106  -1.420   4.586  1.00 86.43           C  
ATOM   2851  HB2 TYR A 180      -4.927  -1.193   3.905  1.00 86.43           H  
ATOM   2852  HB3 TYR A 180      -3.294  -1.854   4.003  1.00 86.43           H  
ATOM   2853  O   TYR A 180      -1.909   0.722   3.605  1.00 86.43           O  
ATOM   2854  CG  TYR A 180      -4.570  -2.458   5.590  1.00 86.43           C  
ATOM   2855  CD1 TYR A 180      -3.678  -3.453   6.041  1.00 86.43           C  
ATOM   2856  HD1 TYR A 180      -2.647  -3.448   5.720  1.00 86.43           H  
ATOM   2857  CD2 TYR A 180      -5.912  -2.476   6.016  1.00 86.43           C  
ATOM   2858  HD2 TYR A 180      -6.598  -1.715   5.675  1.00 86.43           H  
ATOM   2859  CE1 TYR A 180      -4.133  -4.470   6.904  1.00 86.43           C  
ATOM   2860  HE1 TYR A 180      -3.461  -5.237   7.259  1.00 86.43           H  
ATOM   2861  CE2 TYR A 180      -6.367  -3.482   6.888  1.00 86.43           C  
ATOM   2862  HE2 TYR A 180      -7.396  -3.484   7.215  1.00 86.43           H  
ATOM   2863  OH  TYR A 180      -5.918  -5.466   8.162  1.00 86.43           O  
ATOM   2864  HH  TYR A 180      -6.816  -5.298   8.457  1.00 86.43           H  
ATOM   2865  CZ  TYR A 180      -5.477  -4.487   7.330  1.00 86.43           C  
ATOM   2866  N   PHE A 181      -3.953   1.630   3.440  1.00 91.28           N  
ATOM   2867  H   PHE A 181      -4.919   1.579   3.731  1.00 91.28           H  
ATOM   2868  CA  PHE A 181      -3.541   2.697   2.516  1.00 91.28           C  
ATOM   2869  HA  PHE A 181      -3.029   2.258   1.660  1.00 91.28           H  
ATOM   2870  C   PHE A 181      -2.545   3.655   3.198  1.00 91.28           C  
ATOM   2871  CB  PHE A 181      -4.771   3.473   2.012  1.00 91.28           C  
ATOM   2872  HB2 PHE A 181      -4.430   4.425   1.606  1.00 91.28           H  
ATOM   2873  HB3 PHE A 181      -5.415   3.697   2.863  1.00 91.28           H  
ATOM   2874  O   PHE A 181      -1.540   4.032   2.599  1.00 91.28           O  
ATOM   2875  CG  PHE A 181      -5.598   2.802   0.929  1.00 91.28           C  
ATOM   2876  CD1 PHE A 181      -5.126   2.758  -0.396  1.00 91.28           C  
ATOM   2877  HD1 PHE A 181      -4.151   3.154  -0.639  1.00 91.28           H  
ATOM   2878  CD2 PHE A 181      -6.876   2.287   1.215  1.00 91.28           C  
ATOM   2879  HD2 PHE A 181      -7.282   2.368   2.213  1.00 91.28           H  
ATOM   2880  CE1 PHE A 181      -5.895   2.162  -1.410  1.00 91.28           C  
ATOM   2881  HE1 PHE A 181      -5.527   2.128  -2.425  1.00 91.28           H  
ATOM   2882  CE2 PHE A 181      -7.645   1.688   0.202  1.00 91.28           C  
ATOM   2883  HE2 PHE A 181      -8.633   1.309   0.418  1.00 91.28           H  
ATOM   2884  CZ  PHE A 181      -7.147   1.607  -1.107  1.00 91.28           C  
ATOM   2885  HZ  PHE A 181      -7.733   1.141  -1.886  1.00 91.28           H  
ATOM   2886  N   LEU A 182      -2.782   4.003   4.471  1.00 93.03           N  
ATOM   2887  H   LEU A 182      -3.643   3.690   4.894  1.00 93.03           H  
ATOM   2888  CA  LEU A 182      -1.844   4.775   5.295  1.00 93.03           C  
ATOM   2889  HA  LEU A 182      -1.594   5.700   4.776  1.00 93.03           H  
ATOM   2890  C   LEU A 182      -0.526   4.033   5.523  1.00 93.03           C  
ATOM   2891  CB  LEU A 182      -2.486   5.092   6.657  1.00 93.03           C  
ATOM   2892  HB2 LEU A 182      -1.701   5.340   7.371  1.00 93.03           H  
ATOM   2893  HB3 LEU A 182      -2.991   4.199   7.026  1.00 93.03           H  
ATOM   2894  O   LEU A 182       0.536   4.629   5.351  1.00 93.03           O  
ATOM   2895  CG  LEU A 182      -3.482   6.253   6.623  1.00 93.03           C  
ATOM   2896  HG  LEU A 182      -4.174   6.133   5.790  1.00 93.03           H  
ATOM   2897  CD1 LEU A 182      -4.278   6.284   7.927  1.00 93.03           C  
ATOM   2898 HD11 LEU A 182      -4.958   7.135   7.922  1.00 93.03           H  
ATOM   2899 HD12 LEU A 182      -3.602   6.362   8.779  1.00 93.03           H  
ATOM   2900 HD13 LEU A 182      -4.858   5.366   8.016  1.00 93.03           H  
ATOM   2901  CD2 LEU A 182      -2.767   7.597   6.494  1.00 93.03           C  
ATOM   2902 HD21 LEU A 182      -3.527   8.377   6.447  1.00 93.03           H  
ATOM   2903 HD22 LEU A 182      -2.182   7.633   5.576  1.00 93.03           H  
ATOM   2904 HD23 LEU A 182      -2.110   7.765   7.347  1.00 93.03           H  
ATOM   2905  N   LEU A 183      -0.594   2.747   5.883  1.00 89.81           N  
ATOM   2906  H   LEU A 183      -1.500   2.351   6.085  1.00 89.81           H  
ATOM   2907  CA  LEU A 183       0.580   1.898   6.082  1.00 89.81           C  
ATOM   2908  HA  LEU A 183       1.183   2.331   6.880  1.00 89.81           H  
ATOM   2909  C   LEU A 183       1.442   1.873   4.821  1.00 89.81           C  
ATOM   2910  CB  LEU A 183       0.111   0.490   6.498  1.00 89.81           C  
ATOM   2911  HB2 LEU A 183      -0.488   0.073   5.688  1.00 89.81           H  
ATOM   2912  HB3 LEU A 183      -0.528   0.578   7.376  1.00 89.81           H  
ATOM   2913  O   LEU A 183       2.637   2.138   4.906  1.00 89.81           O  
ATOM   2914  CG  LEU A 183       1.231  -0.517   6.813  1.00 89.81           C  
ATOM   2915  HG  LEU A 183       1.860  -0.656   5.934  1.00 89.81           H  
ATOM   2916  CD1 LEU A 183       2.101  -0.077   7.986  1.00 89.81           C  
ATOM   2917 HD11 LEU A 183       2.863  -0.830   8.185  1.00 89.81           H  
ATOM   2918 HD12 LEU A 183       2.597   0.860   7.733  1.00 89.81           H  
ATOM   2919 HD13 LEU A 183       1.492   0.056   8.880  1.00 89.81           H  
ATOM   2920  CD2 LEU A 183       0.602  -1.856   7.183  1.00 89.81           C  
ATOM   2921 HD21 LEU A 183       1.384  -2.562   7.466  1.00 89.81           H  
ATOM   2922 HD22 LEU A 183      -0.069  -1.734   8.033  1.00 89.81           H  
ATOM   2923 HD23 LEU A 183       0.044  -2.254   6.336  1.00 89.81           H  
ATOM   2924  N   PHE A 184       0.819   1.651   3.659  1.00 91.43           N  
ATOM   2925  H   PHE A 184      -0.169   1.445   3.686  1.00 91.43           H  
ATOM   2926  CA  PHE A 184       1.468   1.680   2.351  1.00 91.43           C  
ATOM   2927  HA  PHE A 184       2.239   0.910   2.327  1.00 91.43           H  
ATOM   2928  C   PHE A 184       2.131   3.030   2.052  1.00 91.43           C  
ATOM   2929  CB  PHE A 184       0.453   1.323   1.267  1.00 91.43           C  
ATOM   2930  HB2 PHE A 184       0.077   0.319   1.465  1.00 91.43           H  
ATOM   2931  HB3 PHE A 184      -0.392   2.011   1.306  1.00 91.43           H  
ATOM   2932  O   PHE A 184       3.323   3.075   1.742  1.00 91.43           O  
ATOM   2933  CG  PHE A 184       1.068   1.357  -0.113  1.00 91.43           C  
ATOM   2934  CD1 PHE A 184       0.797   2.425  -0.987  1.00 91.43           C  
ATOM   2935  HD1 PHE A 184       0.131   3.217  -0.678  1.00 91.43           H  
ATOM   2936  CD2 PHE A 184       1.990   0.365  -0.489  1.00 91.43           C  
ATOM   2937  HD2 PHE A 184       2.241  -0.434   0.192  1.00 91.43           H  
ATOM   2938  CE1 PHE A 184       1.396   2.474  -2.257  1.00 91.43           C  
ATOM   2939  HE1 PHE A 184       1.167   3.281  -2.938  1.00 91.43           H  
ATOM   2940  CE2 PHE A 184       2.613   0.433  -1.742  1.00 91.43           C  
ATOM   2941  HE2 PHE A 184       3.350  -0.313  -2.001  1.00 91.43           H  
ATOM   2942  CZ  PHE A 184       2.309   1.476  -2.633  1.00 91.43           C  
ATOM   2943  HZ  PHE A 184       2.791   1.529  -3.598  1.00 91.43           H  
ATOM   2944  N   LEU A 185       1.392   4.134   2.204  1.00 93.10           N  
ATOM   2945  H   LEU A 185       0.423   4.027   2.466  1.00 93.10           H  
ATOM   2946  CA  LEU A 185       1.897   5.488   1.962  1.00 93.10           C  
ATOM   2947  HA  LEU A 185       2.227   5.539   0.924  1.00 93.10           H  
ATOM   2948  C   LEU A 185       3.111   5.824   2.850  1.00 93.10           C  
ATOM   2949  CB  LEU A 185       0.723   6.468   2.165  1.00 93.10           C  
ATOM   2950  HB2 LEU A 185      -0.091   6.163   1.507  1.00 93.10           H  
ATOM   2951  HB3 LEU A 185       0.368   6.382   3.192  1.00 93.10           H  
ATOM   2952  O   LEU A 185       4.028   6.516   2.410  1.00 93.10           O  
ATOM   2953  CG  LEU A 185       1.041   7.948   1.885  1.00 93.10           C  
ATOM   2954  HG  LEU A 185       1.761   8.305   2.620  1.00 93.10           H  
ATOM   2955  CD1 LEU A 185       1.609   8.161   0.485  1.00 93.10           C  
ATOM   2956 HD11 LEU A 185       2.609   7.728   0.452  1.00 93.10           H  
ATOM   2957 HD12 LEU A 185       0.968   7.699  -0.266  1.00 93.10           H  
ATOM   2958 HD13 LEU A 185       1.703   9.227   0.276  1.00 93.10           H  
ATOM   2959  CD2 LEU A 185      -0.225   8.794   1.998  1.00 93.10           C  
ATOM   2960 HD21 LEU A 185      -0.910   8.537   1.190  1.00 93.10           H  
ATOM   2961 HD22 LEU A 185       0.032   9.851   1.919  1.00 93.10           H  
ATOM   2962 HD23 LEU A 185      -0.705   8.616   2.960  1.00 93.10           H  
ATOM   2963  N   LEU A 186       3.143   5.297   4.076  1.00 93.03           N  
ATOM   2964  H   LEU A 186       2.345   4.752   4.370  1.00 93.03           H  
ATOM   2965  CA  LEU A 186       4.195   5.539   5.065  1.00 93.03           C  
ATOM   2966  HA  LEU A 186       4.679   6.485   4.824  1.00 93.03           H  
ATOM   2967  C   LEU A 186       5.335   4.512   5.062  1.00 93.03           C  
ATOM   2968  CB  LEU A 186       3.538   5.667   6.450  1.00 93.03           C  
ATOM   2969  HB2 LEU A 186       4.303   5.635   7.226  1.00 93.03           H  
ATOM   2970  HB3 LEU A 186       2.878   4.814   6.606  1.00 93.03           H  
ATOM   2971  O   LEU A 186       6.295   4.701   5.803  1.00 93.03           O  
ATOM   2972  CG  LEU A 186       2.748   6.977   6.603  1.00 93.03           C  
ATOM   2973  HG  LEU A 186       2.083   7.125   5.751  1.00 93.03           H  
ATOM   2974  CD1 LEU A 186       1.894   6.932   7.865  1.00 93.03           C  
ATOM   2975 HD11 LEU A 186       1.187   6.108   7.764  1.00 93.03           H  
ATOM   2976 HD12 LEU A 186       1.332   7.859   7.974  1.00 93.03           H  
ATOM   2977 HD13 LEU A 186       2.523   6.772   8.741  1.00 93.03           H  
ATOM   2978  CD2 LEU A 186       3.692   8.175   6.712  1.00 93.03           C  
ATOM   2979 HD21 LEU A 186       4.189   8.361   5.760  1.00 93.03           H  
ATOM   2980 HD22 LEU A 186       4.435   8.005   7.491  1.00 93.03           H  
ATOM   2981 HD23 LEU A 186       3.107   9.057   6.974  1.00 93.03           H  
ATOM   2982  N   THR A 187       5.301   3.473   4.226  1.00 88.67           N  
ATOM   2983  H   THR A 187       4.470   3.359   3.663  1.00 88.67           H  
ATOM   2984  CA  THR A 187       6.313   2.391   4.189  1.00 88.67           C  
ATOM   2985  HA  THR A 187       6.186   1.754   5.064  1.00 88.67           H  
ATOM   2986  C   THR A 187       7.763   2.871   4.184  1.00 88.67           C  
ATOM   2987  CB  THR A 187       6.154   1.532   2.932  1.00 88.67           C  
ATOM   2988  HB  THR A 187       7.026   0.887   2.831  1.00 88.67           H  
ATOM   2989  O   THR A 187       8.581   2.398   4.970  1.00 88.67           O  
ATOM   2990  CG2 THR A 187       4.937   0.647   3.019  1.00 88.67           C  
ATOM   2991 HG21 THR A 187       5.071  -0.063   3.836  1.00 88.67           H  
ATOM   2992 HG22 THR A 187       4.063   1.255   3.250  1.00 88.67           H  
ATOM   2993 HG23 THR A 187       4.785   0.143   2.064  1.00 88.67           H  
ATOM   2994  OG1 THR A 187       6.021   2.333   1.779  1.00 88.67           O  
ATOM   2995  HG1 THR A 187       5.086   2.506   1.648  1.00 88.67           H  
ATOM   2996  N   ALA A 188       8.095   3.839   3.326  1.00 87.57           N  
ATOM   2997  H   ALA A 188       7.390   4.127   2.663  1.00 87.57           H  
ATOM   2998  CA  ALA A 188       9.446   4.386   3.239  1.00 87.57           C  
ATOM   2999  HA  ALA A 188      10.139   3.558   3.090  1.00 87.57           H  
ATOM   3000  C   ALA A 188       9.881   5.108   4.528  1.00 87.57           C  
ATOM   3001  CB  ALA A 188       9.526   5.309   2.018  1.00 87.57           C  
ATOM   3002  HB1 ALA A 188       8.809   6.124   2.117  1.00 87.57           H  
ATOM   3003  HB2 ALA A 188      10.529   5.727   1.941  1.00 87.57           H  
ATOM   3004  HB3 ALA A 188       9.310   4.739   1.114  1.00 87.57           H  
ATOM   3005  O   ALA A 188      11.054   5.045   4.882  1.00 87.57           O  
ATOM   3006  N   PHE A 189       8.942   5.745   5.232  1.00 91.04           N  
ATOM   3007  H   PHE A 189       7.982   5.647   4.933  1.00 91.04           H  
ATOM   3008  CA  PHE A 189       9.169   6.398   6.522  1.00 91.04           C  
ATOM   3009  HA  PHE A 189      10.126   6.919   6.501  1.00 91.04           H  
ATOM   3010  C   PHE A 189       9.249   5.383   7.672  1.00 91.04           C  
ATOM   3011  CB  PHE A 189       8.060   7.441   6.734  1.00 91.04           C  
ATOM   3012  HB2 PHE A 189       8.259   8.290   6.081  1.00 91.04           H  
ATOM   3013  HB3 PHE A 189       7.099   7.023   6.434  1.00 91.04           H  
ATOM   3014  O   PHE A 189      10.106   5.518   8.536  1.00 91.04           O  
ATOM   3015  CG  PHE A 189       7.933   7.938   8.158  1.00 91.04           C  
ATOM   3016  CD1 PHE A 189       6.879   7.482   8.971  1.00 91.04           C  
ATOM   3017  HD1 PHE A 189       6.156   6.780   8.583  1.00 91.04           H  
ATOM   3018  CD2 PHE A 189       8.904   8.805   8.691  1.00 91.04           C  
ATOM   3019  HD2 PHE A 189       9.729   9.136   8.079  1.00 91.04           H  
ATOM   3020  CE1 PHE A 189       6.784   7.913  10.304  1.00 91.04           C  
ATOM   3021  HE1 PHE A 189       5.986   7.545  10.932  1.00 91.04           H  
ATOM   3022  CE2 PHE A 189       8.826   9.203  10.036  1.00 91.04           C  
ATOM   3023  HE2 PHE A 189       9.606   9.815  10.465  1.00 91.04           H  
ATOM   3024  CZ  PHE A 189       7.757   8.772  10.836  1.00 91.04           C  
ATOM   3025  HZ  PHE A 189       7.706   9.069  11.873  1.00 91.04           H  
ATOM   3026  N   LEU A 190       8.430   4.327   7.649  1.00 86.69           N  
ATOM   3027  H   LEU A 190       7.743   4.280   6.910  1.00 86.69           H  
ATOM   3028  CA  LEU A 190       8.413   3.264   8.664  1.00 86.69           C  
ATOM   3029  HA  LEU A 190       8.380   3.731   9.648  1.00 86.69           H  
ATOM   3030  C   LEU A 190       9.682   2.392   8.673  1.00 86.69           C  
ATOM   3031  CB  LEU A 190       7.137   2.423   8.490  1.00 86.69           C  
ATOM   3032  HB2 LEU A 190       7.204   1.542   9.129  1.00 86.69           H  
ATOM   3033  HB3 LEU A 190       7.085   2.080   7.456  1.00 86.69           H  
ATOM   3034  O   LEU A 190       9.912   1.644   9.614  1.00 86.69           O  
ATOM   3035  CG  LEU A 190       5.848   3.187   8.848  1.00 86.69           C  
ATOM   3036  HG  LEU A 190       5.819   4.139   8.318  1.00 86.69           H  
ATOM   3037  CD1 LEU A 190       4.635   2.370   8.418  1.00 86.69           C  
ATOM   3038 HD11 LEU A 190       4.633   1.414   8.942  1.00 86.69           H  
ATOM   3039 HD12 LEU A 190       4.672   2.195   7.343  1.00 86.69           H  
ATOM   3040 HD13 LEU A 190       3.720   2.914   8.652  1.00 86.69           H  
ATOM   3041  CD2 LEU A 190       5.722   3.467  10.346  1.00 86.69           C  
ATOM   3042 HD21 LEU A 190       5.838   2.539  10.906  1.00 86.69           H  
ATOM   3043 HD22 LEU A 190       6.497   4.164  10.666  1.00 86.69           H  
ATOM   3044 HD23 LEU A 190       4.749   3.906  10.564  1.00 86.69           H  
ATOM   3045  N   ARG A 191      10.557   2.511   7.666  1.00 81.39           N  
ATOM   3046  H   ARG A 191      10.300   3.105   6.891  1.00 81.39           H  
ATOM   3047  CA  ARG A 191      11.915   1.940   7.724  1.00 81.39           C  
ATOM   3048  HA  ARG A 191      11.859   0.953   8.183  1.00 81.39           H  
ATOM   3049  C   ARG A 191      12.876   2.727   8.629  1.00 81.39           C  
ATOM   3050  CB  ARG A 191      12.497   1.787   6.309  1.00 81.39           C  
ATOM   3051  HB2 ARG A 191      12.417   2.736   5.778  1.00 81.39           H  
ATOM   3052  HB3 ARG A 191      13.555   1.538   6.397  1.00 81.39           H  
ATOM   3053  O   ARG A 191      13.929   2.195   8.970  1.00 81.39           O  
ATOM   3054  CG  ARG A 191      11.815   0.668   5.505  1.00 81.39           C  
ATOM   3055  HG2 ARG A 191      10.784   0.941   5.280  1.00 81.39           H  
ATOM   3056  HG3 ARG A 191      11.808  -0.242   6.104  1.00 81.39           H  
ATOM   3057  CD  ARG A 191      12.573   0.375   4.201  1.00 81.39           C  
ATOM   3058  HD2 ARG A 191      13.614   0.152   4.435  1.00 81.39           H  
ATOM   3059  HD3 ARG A 191      12.137  -0.509   3.735  1.00 81.39           H  
ATOM   3060  NE  ARG A 191      12.501   1.504   3.255  1.00 81.39           N  
ATOM   3061  HE  ARG A 191      11.911   2.279   3.525  1.00 81.39           H  
ATOM   3062  NH1 ARG A 191      13.993   0.708   1.679  1.00 81.39           N  
ATOM   3063 HH11 ARG A 191      14.401   0.049   2.327  1.00 81.39           H  
ATOM   3064 HH12 ARG A 191      14.485   0.819   0.804  1.00 81.39           H  
ATOM   3065  NH2 ARG A 191      12.839   2.545   1.257  1.00 81.39           N  
ATOM   3066 HH21 ARG A 191      13.282   2.551   0.350  1.00 81.39           H  
ATOM   3067 HH22 ARG A 191      12.196   3.277   1.523  1.00 81.39           H  
ATOM   3068  CZ  ARG A 191      13.111   1.573   2.083  1.00 81.39           C  
ATOM   3069  N   LEU A 192      12.554   3.968   9.005  1.00 83.28           N  
ATOM   3070  H   LEU A 192      11.645   4.332   8.756  1.00 83.28           H  
ATOM   3071  CA  LEU A 192      13.410   4.796   9.863  1.00 83.28           C  
ATOM   3072  HA  LEU A 192      14.440   4.634   9.547  1.00 83.28           H  
ATOM   3073  C   LEU A 192      13.269   4.384  11.343  1.00 83.28           C  
ATOM   3074  CB  LEU A 192      13.092   6.291   9.674  1.00 83.28           C  
ATOM   3075  HB2 LEU A 192      12.080   6.478  10.031  1.00 83.28           H  
ATOM   3076  HB3 LEU A 192      13.770   6.865  10.306  1.00 83.28           H  
ATOM   3077  O   LEU A 192      12.136   4.156  11.783  1.00 83.28           O  
ATOM   3078  CG  LEU A 192      13.210   6.807   8.227  1.00 83.28           C  
ATOM   3079  HG  LEU A 192      12.509   6.276   7.583  1.00 83.28           H  
ATOM   3080  CD1 LEU A 192      12.859   8.293   8.189  1.00 83.28           C  
ATOM   3081 HD11 LEU A 192      12.853   8.648   7.158  1.00 83.28           H  
ATOM   3082 HD12 LEU A 192      13.598   8.850   8.765  1.00 83.28           H  
ATOM   3083 HD13 LEU A 192      11.874   8.443   8.632  1.00 83.28           H  
ATOM   3084  CD2 LEU A 192      14.620   6.645   7.653  1.00 83.28           C  
ATOM   3085 HD21 LEU A 192      14.860   5.586   7.552  1.00 83.28           H  
ATOM   3086 HD22 LEU A 192      15.347   7.119   8.312  1.00 83.28           H  
ATOM   3087 HD23 LEU A 192      14.673   7.104   6.666  1.00 83.28           H  
ATOM   3088  N   PRO A 193      14.359   4.322  12.136  1.00 78.96           N  
ATOM   3089  CA  PRO A 193      14.314   3.868  13.533  1.00 78.96           C  
ATOM   3090  HA  PRO A 193      14.027   2.817  13.549  1.00 78.96           H  
ATOM   3091  C   PRO A 193      13.343   4.656  14.424  1.00 78.96           C  
ATOM   3092  CB  PRO A 193      15.750   4.011  14.055  1.00 78.96           C  
ATOM   3093  HB2 PRO A 193      15.996   3.226  14.771  1.00 78.96           H  
ATOM   3094  HB3 PRO A 193      15.894   4.991  14.510  1.00 78.96           H  
ATOM   3095  O   PRO A 193      12.640   4.080  15.251  1.00 78.96           O  
ATOM   3096  CG  PRO A 193      16.610   3.920  12.799  1.00 78.96           C  
ATOM   3097  HG2 PRO A 193      17.561   4.438  12.922  1.00 78.96           H  
ATOM   3098  HG3 PRO A 193      16.768   2.873  12.538  1.00 78.96           H  
ATOM   3099  CD  PRO A 193      15.738   4.584  11.739  1.00 78.96           C  
ATOM   3100  HD2 PRO A 193      15.979   4.153  10.767  1.00 78.96           H  
ATOM   3101  HD3 PRO A 193      15.918   5.659  11.732  1.00 78.96           H  
ATOM   3102  N   GLU A 194      13.270   5.972  14.237  1.00 83.09           N  
ATOM   3103  H   GLU A 194      13.899   6.390  13.566  1.00 83.09           H  
ATOM   3104  CA  GLU A 194      12.472   6.892  15.054  1.00 83.09           C  
ATOM   3105  HA  GLU A 194      12.584   6.625  16.104  1.00 83.09           H  
ATOM   3106  C   GLU A 194      10.972   6.824  14.719  1.00 83.09           C  
ATOM   3107  CB  GLU A 194      12.977   8.338  14.862  1.00 83.09           C  
ATOM   3108  HB2 GLU A 194      12.404   8.978  15.533  1.00 83.09           H  
ATOM   3109  HB3 GLU A 194      12.756   8.668  13.846  1.00 83.09           H  
ATOM   3110  O   GLU A 194      10.131   7.282  15.495  1.00 83.09           O  
ATOM   3111  CG  GLU A 194      14.472   8.575  15.165  1.00 83.09           C  
ATOM   3112  HG2 GLU A 194      14.632   9.652  15.225  1.00 83.09           H  
ATOM   3113  HG3 GLU A 194      14.694   8.156  16.146  1.00 83.09           H  
ATOM   3114  CD  GLU A 194      15.448   8.000  14.118  1.00 83.09           C  
ATOM   3115  OE1 GLU A 194      16.625   7.791  14.481  1.00 83.09           O  
ATOM   3116  OE2 GLU A 194      15.006   7.714  12.978  1.00 83.09           O  
ATOM   3117  N   SER A 195      10.609   6.256  13.564  1.00 87.24           N  
ATOM   3118  H   SER A 195      11.332   5.814  13.013  1.00 87.24           H  
ATOM   3119  CA  SER A 195       9.256   6.350  13.003  1.00 87.24           C  
ATOM   3120  HA  SER A 195       9.042   7.407  12.841  1.00 87.24           H  
ATOM   3121  C   SER A 195       8.160   5.806  13.930  1.00 87.24           C  
ATOM   3122  CB  SER A 195       9.206   5.655  11.642  1.00 87.24           C  
ATOM   3123  HB2 SER A 195       9.944   6.108  10.979  1.00 87.24           H  
ATOM   3124  HB3 SER A 195       8.215   5.788  11.208  1.00 87.24           H  
ATOM   3125  O   SER A 195       7.084   6.396  14.014  1.00 87.24           O  
ATOM   3126  OG  SER A 195       9.466   4.278  11.777  1.00 87.24           O  
ATOM   3127  HG  SER A 195      10.414   4.132  11.745  1.00 87.24           H  
ATOM   3128  N   TYR A 196       8.450   4.751  14.691  1.00 84.41           N  
ATOM   3129  H   TYR A 196       9.342   4.309  14.522  1.00 84.41           H  
ATOM   3130  CA  TYR A 196       7.541   4.111  15.649  1.00 84.41           C  
ATOM   3131  HA  TYR A 196       6.620   3.842  15.131  1.00 84.41           H  
ATOM   3132  C   TYR A 196       7.169   5.048  16.800  1.00 84.41           C  
ATOM   3133  CB  TYR A 196       8.192   2.817  16.176  1.00 84.41           C  
ATOM   3134  HB2 TYR A 196       7.534   2.364  16.919  1.00 84.41           H  
ATOM   3135  HB3 TYR A 196       9.137   3.051  16.665  1.00 84.41           H  
ATOM   3136  O   TYR A 196       5.991   5.204  17.117  1.00 84.41           O  
ATOM   3137  CG  TYR A 196       8.443   1.827  15.059  1.00 84.41           C  
ATOM   3138  CD1 TYR A 196       7.509   0.807  14.801  1.00 84.41           C  
ATOM   3139  HD1 TYR A 196       6.706   0.609  15.495  1.00 84.41           H  
ATOM   3140  CD2 TYR A 196       9.538   2.015  14.191  1.00 84.41           C  
ATOM   3141  HD2 TYR A 196      10.302   2.745  14.414  1.00 84.41           H  
ATOM   3142  CE1 TYR A 196       7.617   0.068  13.610  1.00 84.41           C  
ATOM   3143  HE1 TYR A 196       6.962  -0.767  13.410  1.00 84.41           H  
ATOM   3144  CE2 TYR A 196       9.584   1.335  12.963  1.00 84.41           C  
ATOM   3145  HE2 TYR A 196      10.354   1.549  12.237  1.00 84.41           H  
ATOM   3146  OH  TYR A 196       8.568  -0.211  11.441  1.00 84.41           O  
ATOM   3147  HH  TYR A 196       7.920  -0.915  11.377  1.00 84.41           H  
ATOM   3148  CZ  TYR A 196       8.580   0.405  12.646  1.00 84.41           C  
ATOM   3149  N   GLU A 197       8.159   5.728  17.382  1.00 87.14           N  
ATOM   3150  H   GLU A 197       9.089   5.627  17.002  1.00 87.14           H  
ATOM   3151  CA  GLU A 197       7.973   6.693  18.474  1.00 87.14           C  
ATOM   3152  HA  GLU A 197       7.349   6.237  19.243  1.00 87.14           H  
ATOM   3153  C   GLU A 197       7.250   7.953  17.973  1.00 87.14           C  
ATOM   3154  CB  GLU A 197       9.358   6.985  19.082  1.00 87.14           C  
ATOM   3155  HB2 GLU A 197       9.829   6.023  19.283  1.00 87.14           H  
ATOM   3156  HB3 GLU A 197       9.981   7.501  18.352  1.00 87.14           H  
ATOM   3157  O   GLU A 197       6.333   8.469  18.621  1.00 87.14           O  
ATOM   3158  CG  GLU A 197       9.341   7.755  20.413  1.00 87.14           C  
ATOM   3159  HG2 GLU A 197       8.441   7.493  20.970  1.00 87.14           H  
ATOM   3160  HG3 GLU A 197      10.191   7.412  21.003  1.00 87.14           H  
ATOM   3161  CD  GLU A 197       9.457   9.280  20.254  1.00 87.14           C  
ATOM   3162  OE1 GLU A 197       8.551   9.994  20.745  1.00 87.14           O  
ATOM   3163  OE2 GLU A 197      10.453   9.738  19.652  1.00 87.14           O  
ATOM   3164  N   ILE A 198       7.563   8.382  16.747  1.00 92.04           N  
ATOM   3165  H   ILE A 198       8.341   7.932  16.285  1.00 92.04           H  
ATOM   3166  CA  ILE A 198       6.884   9.483  16.062  1.00 92.04           C  
ATOM   3167  HA  ILE A 198       6.893  10.345  16.729  1.00 92.04           H  
ATOM   3168  C   ILE A 198       5.406   9.160  15.786  1.00 92.04           C  
ATOM   3169  CB  ILE A 198       7.665   9.849  14.781  1.00 92.04           C  
ATOM   3170  HB  ILE A 198       7.788   8.936  14.200  1.00 92.04           H  
ATOM   3171  O   ILE A 198       4.560  10.023  16.032  1.00 92.04           O  
ATOM   3172  CG1 ILE A 198       9.083  10.384  15.084  1.00 92.04           C  
ATOM   3173 HG12 ILE A 198       9.608   9.685  15.736  1.00 92.04           H  
ATOM   3174 HG13 ILE A 198       9.642  10.421  14.148  1.00 92.04           H  
ATOM   3175  CG2 ILE A 198       6.895  10.847  13.901  1.00 92.04           C  
ATOM   3176 HG21 ILE A 198       6.607  11.723  14.482  1.00 92.04           H  
ATOM   3177 HG22 ILE A 198       6.003  10.359  13.507  1.00 92.04           H  
ATOM   3178 HG23 ILE A 198       7.518  11.157  13.062  1.00 92.04           H  
ATOM   3179  CD1 ILE A 198       9.160  11.761  15.751  1.00 92.04           C  
ATOM   3180 HD11 ILE A 198       8.583  11.767  16.676  1.00 92.04           H  
ATOM   3181 HD12 ILE A 198      10.199  11.974  15.999  1.00 92.04           H  
ATOM   3182 HD13 ILE A 198       8.796  12.531  15.071  1.00 92.04           H  
ATOM   3183  N   ILE A 199       5.064   7.952  15.317  1.00 92.26           N  
ATOM   3184  H   ILE A 199       5.804   7.297  15.109  1.00 92.26           H  
ATOM   3185  CA  ILE A 199       3.669   7.527  15.091  1.00 92.26           C  
ATOM   3186  HA  ILE A 199       3.150   8.324  14.559  1.00 92.26           H  
ATOM   3187  C   ILE A 199       2.935   7.355  16.423  1.00 92.26           C  
ATOM   3188  CB  ILE A 199       3.590   6.246  14.223  1.00 92.26           C  
ATOM   3189  HB  ILE A 199       4.253   5.502  14.663  1.00 92.26           H  
ATOM   3190  O   ILE A 199       1.857   7.927  16.580  1.00 92.26           O  
ATOM   3191  CG1 ILE A 199       4.068   6.497  12.775  1.00 92.26           C  
ATOM   3192 HG12 ILE A 199       4.213   5.533  12.288  1.00 92.26           H  
ATOM   3193 HG13 ILE A 199       5.038   6.993  12.811  1.00 92.26           H  
ATOM   3194  CG2 ILE A 199       2.171   5.640  14.195  1.00 92.26           C  
ATOM   3195 HG21 ILE A 199       1.438   6.384  13.884  1.00 92.26           H  
ATOM   3196 HG22 ILE A 199       2.142   4.794  13.508  1.00 92.26           H  
ATOM   3197 HG23 ILE A 199       1.892   5.280  15.185  1.00 92.26           H  
ATOM   3198  CD1 ILE A 199       3.152   7.350  11.884  1.00 92.26           C  
ATOM   3199 HD11 ILE A 199       2.208   6.833  11.708  1.00 92.26           H  
ATOM   3200 HD12 ILE A 199       3.634   7.506  10.919  1.00 92.26           H  
ATOM   3201 HD13 ILE A 199       2.963   8.319  12.344  1.00 92.26           H  
ATOM   3202  N   LEU A 200       3.521   6.649  17.397  1.00 89.53           N  
ATOM   3203  H   LEU A 200       4.411   6.212  17.206  1.00 89.53           H  
ATOM   3204  CA  LEU A 200       2.919   6.409  18.712  1.00 89.53           C  
ATOM   3205  HA  LEU A 200       1.986   5.864  18.568  1.00 89.53           H  
ATOM   3206  C   LEU A 200       2.591   7.723  19.431  1.00 89.53           C  
ATOM   3207  CB  LEU A 200       3.878   5.539  19.548  1.00 89.53           C  
ATOM   3208  HB2 LEU A 200       4.850   6.031  19.588  1.00 89.53           H  
ATOM   3209  HB3 LEU A 200       4.015   4.585  19.040  1.00 89.53           H  
ATOM   3210  O   LEU A 200       1.452   7.942  19.840  1.00 89.53           O  
ATOM   3211  CG  LEU A 200       3.418   5.269  20.994  1.00 89.53           C  
ATOM   3212  HG  LEU A 200       3.357   6.214  21.534  1.00 89.53           H  
ATOM   3213  CD1 LEU A 200       2.052   4.583  21.068  1.00 89.53           C  
ATOM   3214 HD11 LEU A 200       2.075   3.658  20.492  1.00 89.53           H  
ATOM   3215 HD12 LEU A 200       1.277   5.236  20.666  1.00 89.53           H  
ATOM   3216 HD13 LEU A 200       1.814   4.348  22.106  1.00 89.53           H  
ATOM   3217  CD2 LEU A 200       4.448   4.393  21.703  1.00 89.53           C  
ATOM   3218 HD21 LEU A 200       5.422   4.881  21.687  1.00 89.53           H  
ATOM   3219 HD22 LEU A 200       4.530   3.430  21.199  1.00 89.53           H  
ATOM   3220 HD23 LEU A 200       4.152   4.229  22.739  1.00 89.53           H  
ATOM   3221  N   SER A 201       3.559   8.637  19.530  1.00 91.96           N  
ATOM   3222  H   SER A 201       4.478   8.414  19.178  1.00 91.96           H  
ATOM   3223  CA  SER A 201       3.333   9.950  20.145  1.00 91.96           C  
ATOM   3224  HA  SER A 201       2.844   9.794  21.106  1.00 91.96           H  
ATOM   3225  C   SER A 201       2.399  10.838  19.309  1.00 91.96           C  
ATOM   3226  CB  SER A 201       4.666  10.651  20.421  1.00 91.96           C  
ATOM   3227  HB2 SER A 201       5.298  10.010  21.036  1.00 91.96           H  
ATOM   3228  HB3 SER A 201       4.474  11.574  20.967  1.00 91.96           H  
ATOM   3229  O   SER A 201       1.700  11.687  19.860  1.00 91.96           O  
ATOM   3230  OG  SER A 201       5.338  10.950  19.213  1.00 91.96           O  
ATOM   3231  HG  SER A 201       5.903  10.191  19.046  1.00 91.96           H  
ATOM   3232  N   SER A 202       2.323  10.637  17.988  1.00 94.76           N  
ATOM   3233  H   SER A 202       2.923   9.940  17.572  1.00 94.76           H  
ATOM   3234  CA  SER A 202       1.345  11.328  17.136  1.00 94.76           C  
ATOM   3235  HA  SER A 202       1.267  12.355  17.493  1.00 94.76           H  
ATOM   3236  C   SER A 202      -0.067  10.733  17.217  1.00 94.76           C  
ATOM   3237  CB  SER A 202       1.818  11.427  15.686  1.00 94.76           C  
ATOM   3238  HB2 SER A 202       1.068  11.962  15.104  1.00 94.76           H  
ATOM   3239  HB3 SER A 202       1.953  10.429  15.268  1.00 94.76           H  
ATOM   3240  O   SER A 202      -1.020  11.447  16.910  1.00 94.76           O  
ATOM   3241  OG  SER A 202       3.039  12.140  15.627  1.00 94.76           O  
ATOM   3242  HG  SER A 202       3.707  11.467  15.776  1.00 94.76           H  
ATOM   3243  N   ALA A 203      -0.231   9.490  17.683  1.00 93.62           N  
ATOM   3244  H   ALA A 203       0.596   8.929  17.835  1.00 93.62           H  
ATOM   3245  CA  ALA A 203      -1.520   8.832  17.913  1.00 93.62           C  
ATOM   3246  HA  ALA A 203      -2.202   9.117  17.111  1.00 93.62           H  
ATOM   3247  C   ALA A 203      -2.196   9.231  19.248  1.00 93.62           C  
ATOM   3248  CB  ALA A 203      -1.312   7.316  17.808  1.00 93.62           C  
ATOM   3249  HB1 ALA A 203      -2.273   6.810  17.900  1.00 93.62           H  
ATOM   3250  HB2 ALA A 203      -0.869   7.062  16.845  1.00 93.62           H  
ATOM   3251  HB3 ALA A 203      -0.655   6.968  18.606  1.00 93.62           H  
ATOM   3252  O   ALA A 203      -3.389   8.989  19.426  1.00 93.62           O  
ATOM   3253  N   GLN A 204      -1.477   9.880  20.173  1.00 92.30           N  
ATOM   3254  H   GLN A 204      -0.495  10.028  19.988  1.00 92.30           H  
ATOM   3255  CA  GLN A 204      -2.007  10.334  21.470  1.00 92.30           C  
ATOM   3256  HA  GLN A 204      -2.825   9.679  21.768  1.00 92.30           H  
ATOM   3257  C   GLN A 204      -2.560  11.767  21.401  1.00 92.30           C  
ATOM   3258  CB  GLN A 204      -0.899  10.247  22.537  1.00 92.30           C  
ATOM   3259  HB2 GLN A 204      -0.056  10.865  22.227  1.00 92.30           H  
ATOM   3260  HB3 GLN A 204      -1.279  10.650  23.476  1.00 92.30           H  
ATOM   3261  O   GLN A 204      -1.847  12.669  20.973  1.00 92.30           O  
ATOM   3262  CG  GLN A 204      -0.391   8.817  22.786  1.00 92.30           C  
ATOM   3263  HG2 GLN A 204       0.033   8.417  21.865  1.00 92.30           H  
ATOM   3264  HG3 GLN A 204       0.406   8.848  23.528  1.00 92.30           H  
ATOM   3265  CD  GLN A 204      -1.470   7.861  23.285  1.00 92.30           C  
ATOM   3266  NE2 GLN A 204      -1.292   6.572  23.106  1.00 92.30           N  
ATOM   3267 HE21 GLN A 204      -0.470   6.225  22.632  1.00 92.30           H  
ATOM   3268 HE22 GLN A 204      -2.024   5.963  23.443  1.00 92.30           H  
ATOM   3269  OE1 GLN A 204      -2.487   8.251  23.839  1.00 92.30           O  
ATOM   3270  N   ILE A 205      -3.804  12.014  21.833  1.00 93.49           N  
ATOM   3271  H   ILE A 205      -4.339  11.243  22.207  1.00 93.49           H  
ATOM   3272  CA  ILE A 205      -4.419  13.363  21.817  1.00 93.49           C  
ATOM   3273  HA  ILE A 205      -4.003  13.919  20.977  1.00 93.49           H  
ATOM   3274  C   ILE A 205      -4.067  14.144  23.096  1.00 93.49           C  
ATOM   3275  CB  ILE A 205      -5.953  13.303  21.585  1.00 93.49           C  
ATOM   3276  HB  ILE A 205      -6.401  12.722  22.391  1.00 93.49           H  
ATOM   3277  O   ILE A 205      -4.622  13.880  24.172  1.00 93.49           O  
ATOM   3278  CG1 ILE A 205      -6.287  12.619  20.241  1.00 93.49           C  
ATOM   3279 HG12 ILE A 205      -5.813  11.638  20.219  1.00 93.49           H  
ATOM   3280 HG13 ILE A 205      -5.880  13.221  19.429  1.00 93.49           H  
ATOM   3281  CG2 ILE A 205      -6.568  14.720  21.602  1.00 93.49           C  
ATOM   3282 HG21 ILE A 205      -6.365  15.221  22.549  1.00 93.49           H  
ATOM   3283 HG22 ILE A 205      -7.651  14.671  21.485  1.00 93.49           H  
ATOM   3284 HG23 ILE A 205      -6.145  15.315  20.793  1.00 93.49           H  
ATOM   3285  CD1 ILE A 205      -7.781  12.397  19.971  1.00 93.49           C  
ATOM   3286 HD11 ILE A 205      -7.894  11.780  19.080  1.00 93.49           H  
ATOM   3287 HD12 ILE A 205      -8.240  11.885  20.817  1.00 93.49           H  
ATOM   3288 HD13 ILE A 205      -8.286  13.347  19.795  1.00 93.49           H  
ATOM   3289  N   THR A 206      -3.206  15.155  22.960  1.00 93.75           N  
ATOM   3290  H   THR A 206      -2.820  15.338  22.045  1.00 93.75           H  
ATOM   3291  CA  THR A 206      -2.823  16.103  24.028  1.00 93.75           C  
ATOM   3292  HA  THR A 206      -2.516  15.542  24.911  1.00 93.75           H  
ATOM   3293  C   THR A 206      -3.979  17.020  24.440  1.00 93.75           C  
ATOM   3294  CB  THR A 206      -1.633  16.972  23.588  1.00 93.75           C  
ATOM   3295  HB  THR A 206      -1.353  17.644  24.400  1.00 93.75           H  
ATOM   3296  O   THR A 206      -5.040  17.044  23.803  1.00 93.75           O  
ATOM   3297  CG2 THR A 206      -0.423  16.116  23.227  1.00 93.75           C  
ATOM   3298 HG21 THR A 206      -0.566  15.629  22.262  1.00 93.75           H  
ATOM   3299 HG22 THR A 206      -0.252  15.363  23.997  1.00 93.75           H  
ATOM   3300 HG23 THR A 206       0.458  16.757  23.178  1.00 93.75           H  
ATOM   3301  OG1 THR A 206      -2.033  17.733  22.472  1.00 93.75           O  
ATOM   3302  HG1 THR A 206      -1.248  18.110  22.068  1.00 93.75           H  
ATOM   3303  N   LEU A 207      -3.813  17.799  25.516  1.00 96.29           N  
ATOM   3304  H   LEU A 207      -2.918  17.831  25.984  1.00 96.29           H  
ATOM   3305  CA  LEU A 207      -4.810  18.803  25.889  1.00 96.29           C  
ATOM   3306  HA  LEU A 207      -5.793  18.331  25.858  1.00 96.29           H  
ATOM   3307  C   LEU A 207      -4.823  19.963  24.883  1.00 96.29           C  
ATOM   3308  CB  LEU A 207      -4.532  19.270  27.323  1.00 96.29           C  
ATOM   3309  HB2 LEU A 207      -3.575  19.792  27.342  1.00 96.29           H  
ATOM   3310  HB3 LEU A 207      -4.445  18.394  27.966  1.00 96.29           H  
ATOM   3311  O   LEU A 207      -5.898  20.387  24.454  1.00 96.29           O  
ATOM   3312  CG  LEU A 207      -5.593  20.216  27.900  1.00 96.29           C  
ATOM   3313  HG  LEU A 207      -5.666  21.120  27.295  1.00 96.29           H  
ATOM   3314  CD1 LEU A 207      -6.972  19.562  27.990  1.00 96.29           C  
ATOM   3315 HD11 LEU A 207      -6.900  18.598  28.493  1.00 96.29           H  
ATOM   3316 HD12 LEU A 207      -7.384  19.430  26.989  1.00 96.29           H  
ATOM   3317 HD13 LEU A 207      -7.641  20.212  28.554  1.00 96.29           H  
ATOM   3318  CD2 LEU A 207      -5.165  20.605  29.310  1.00 96.29           C  
ATOM   3319 HD21 LEU A 207      -4.221  21.147  29.252  1.00 96.29           H  
ATOM   3320 HD22 LEU A 207      -5.917  21.244  29.773  1.00 96.29           H  
ATOM   3321 HD23 LEU A 207      -5.029  19.707  29.912  1.00 96.29           H  
ATOM   3322  N   LYS A 208      -3.643  20.416  24.451  1.00 96.07           N  
ATOM   3323  H   LYS A 208      -2.821  20.098  24.944  1.00 96.07           H  
ATOM   3324  CA  LYS A 208      -3.433  21.409  23.393  1.00 96.07           C  
ATOM   3325  HA  LYS A 208      -3.837  22.366  23.725  1.00 96.07           H  
ATOM   3326  C   LYS A 208      -4.135  21.038  22.092  1.00 96.07           C  
ATOM   3327  CB  LYS A 208      -1.920  21.546  23.198  1.00 96.07           C  
ATOM   3328  HB2 LYS A 208      -1.505  20.560  22.992  1.00 96.07           H  
ATOM   3329  HB3 LYS A 208      -1.488  21.905  24.133  1.00 96.07           H  
ATOM   3330  O   LYS A 208      -4.861  21.876  21.559  1.00 96.07           O  
ATOM   3331  CG  LYS A 208      -1.488  22.511  22.089  1.00 96.07           C  
ATOM   3332  HG2 LYS A 208      -1.791  23.527  22.344  1.00 96.07           H  
ATOM   3333  HG3 LYS A 208      -1.923  22.223  21.132  1.00 96.07           H  
ATOM   3334  CD  LYS A 208       0.035  22.422  21.997  1.00 96.07           C  
ATOM   3335  HD2 LYS A 208       0.296  21.412  21.683  1.00 96.07           H  
ATOM   3336  HD3 LYS A 208       0.471  22.594  22.981  1.00 96.07           H  
ATOM   3337  CE  LYS A 208       0.624  23.424  21.011  1.00 96.07           C  
ATOM   3338  HE2 LYS A 208       0.070  23.361  20.074  1.00 96.07           H  
ATOM   3339  HE3 LYS A 208       0.512  24.428  21.420  1.00 96.07           H  
ATOM   3340  NZ  LYS A 208       2.050  23.091  20.792  1.00 96.07           N  
ATOM   3341  HZ1 LYS A 208       2.496  23.730  20.148  1.00 96.07           H  
ATOM   3342  HZ2 LYS A 208       2.126  22.151  20.431  1.00 96.07           H  
ATOM   3343  HZ3 LYS A 208       2.545  23.099  21.672  1.00 96.07           H  
ATOM   3344  N   GLU A 209      -3.984  19.807  21.598  1.00 95.08           N  
ATOM   3345  H   GLU A 209      -3.333  19.179  22.048  1.00 95.08           H  
ATOM   3346  CA  GLU A 209      -4.687  19.340  20.396  1.00 95.08           C  
ATOM   3347  HA  GLU A 209      -4.464  20.018  19.572  1.00 95.08           H  
ATOM   3348  C   GLU A 209      -6.209  19.350  20.607  1.00 95.08           C  
ATOM   3349  CB  GLU A 209      -4.199  17.937  19.996  1.00 95.08           C  
ATOM   3350  HB2 GLU A 209      -3.112  17.947  19.912  1.00 95.08           H  
ATOM   3351  HB3 GLU A 209      -4.487  17.227  20.771  1.00 95.08           H  
ATOM   3352  O   GLU A 209      -6.952  19.817  19.745  1.00 95.08           O  
ATOM   3353  CG  GLU A 209      -4.790  17.498  18.644  1.00 95.08           C  
ATOM   3354  HG2 GLU A 209      -5.871  17.636  18.672  1.00 95.08           H  
ATOM   3355  HG3 GLU A 209      -4.388  18.135  17.856  1.00 95.08           H  
ATOM   3356  CD  GLU A 209      -4.527  16.027  18.302  1.00 95.08           C  
ATOM   3357  OE1 GLU A 209      -5.250  15.471  17.443  1.00 95.08           O  
ATOM   3358  OE2 GLU A 209      -3.629  15.407  18.906  1.00 95.08           O  
ATOM   3359  N   ARG A 210      -6.692  18.912  21.777  1.00 95.40           N  
ATOM   3360  H   ARG A 210      -6.031  18.550  22.450  1.00 95.40           H  
ATOM   3361  CA  ARG A 210      -8.128  18.912  22.105  1.00 95.40           C  
ATOM   3362  HA  ARG A 210      -8.644  18.339  21.335  1.00 95.40           H  
ATOM   3363  C   ARG A 210      -8.727  20.322  22.067  1.00 95.40           C  
ATOM   3364  CB  ARG A 210      -8.328  18.242  23.474  1.00 95.40           C  
ATOM   3365  HB2 ARG A 210      -8.471  18.995  24.248  1.00 95.40           H  
ATOM   3366  HB3 ARG A 210      -7.428  17.681  23.727  1.00 95.40           H  
ATOM   3367  O   ARG A 210      -9.745  20.542  21.415  1.00 95.40           O  
ATOM   3368  CG  ARG A 210      -9.514  17.268  23.475  1.00 95.40           C  
ATOM   3369  HG2 ARG A 210     -10.432  17.821  23.275  1.00 95.40           H  
ATOM   3370  HG3 ARG A 210      -9.375  16.523  22.693  1.00 95.40           H  
ATOM   3371  CD  ARG A 210      -9.642  16.558  24.830  1.00 95.40           C  
ATOM   3372  HD2 ARG A 210      -9.816  17.309  25.601  1.00 95.40           H  
ATOM   3373  HD3 ARG A 210     -10.505  15.894  24.790  1.00 95.40           H  
ATOM   3374  NE  ARG A 210      -8.431  15.777  25.159  1.00 95.40           N  
ATOM   3375  HE  ARG A 210      -7.669  15.809  24.497  1.00 95.40           H  
ATOM   3376  NH1 ARG A 210      -9.096  14.999  27.211  1.00 95.40           N  
ATOM   3377 HH11 ARG A 210      -9.970  15.494  27.107  1.00 95.40           H  
ATOM   3378 HH12 ARG A 210      -8.932  14.414  28.018  1.00 95.40           H  
ATOM   3379  NH2 ARG A 210      -7.092  14.415  26.382  1.00 95.40           N  
ATOM   3380 HH21 ARG A 210      -6.398  14.432  25.648  1.00 95.40           H  
ATOM   3381 HH22 ARG A 210      -6.912  13.835  27.189  1.00 95.40           H  
ATOM   3382  CZ  ARG A 210      -8.213  15.069  26.251  1.00 95.40           C  
ATOM   3383  N   VAL A 211      -8.061  21.284  22.710  1.00 97.59           N  
ATOM   3384  H   VAL A 211      -7.228  21.005  23.209  1.00 97.59           H  
ATOM   3385  CA  VAL A 211      -8.435  22.710  22.715  1.00 97.59           C  
ATOM   3386  HA  VAL A 211      -9.470  22.808  23.044  1.00 97.59           H  
ATOM   3387  C   VAL A 211      -8.352  23.302  21.305  1.00 97.59           C  
ATOM   3388  CB  VAL A 211      -7.530  23.479  23.702  1.00 97.59           C  
ATOM   3389  HB  VAL A 211      -6.490  23.236  23.482  1.00 97.59           H  
ATOM   3390  O   VAL A 211      -9.269  24.003  20.874  1.00 97.59           O  
ATOM   3391  CG1 VAL A 211      -7.677  25.007  23.641  1.00 97.59           C  
ATOM   3392 HG11 VAL A 211      -8.709  25.305  23.830  1.00 97.59           H  
ATOM   3393 HG12 VAL A 211      -7.388  25.379  22.658  1.00 97.59           H  
ATOM   3394 HG13 VAL A 211      -7.026  25.470  24.382  1.00 97.59           H  
ATOM   3395  CG2 VAL A 211      -7.828  23.059  25.147  1.00 97.59           C  
ATOM   3396 HG21 VAL A 211      -7.723  21.980  25.265  1.00 97.59           H  
ATOM   3397 HG22 VAL A 211      -8.843  23.343  25.426  1.00 97.59           H  
ATOM   3398 HG23 VAL A 211      -7.115  23.543  25.814  1.00 97.59           H  
ATOM   3399  N   TYR A 212      -7.291  22.984  20.558  1.00 96.81           N  
ATOM   3400  H   TYR A 212      -6.570  22.406  20.965  1.00 96.81           H  
ATOM   3401  CA  TYR A 212      -7.103  23.421  19.174  1.00 96.81           C  
ATOM   3402  HA  TYR A 212      -7.119  24.511  19.143  1.00 96.81           H  
ATOM   3403  C   TYR A 212      -8.229  22.922  18.261  1.00 96.81           C  
ATOM   3404  CB  TYR A 212      -5.731  22.942  18.673  1.00 96.81           C  
ATOM   3405  HB2 TYR A 212      -5.684  21.855  18.738  1.00 96.81           H  
ATOM   3406  HB3 TYR A 212      -4.952  23.338  19.324  1.00 96.81           H  
ATOM   3407  O   TYR A 212      -8.759  23.702  17.470  1.00 96.81           O  
ATOM   3408  CG  TYR A 212      -5.427  23.344  17.245  1.00 96.81           C  
ATOM   3409  CD1 TYR A 212      -5.904  22.550  16.185  1.00 96.81           C  
ATOM   3410  HD1 TYR A 212      -6.440  21.635  16.387  1.00 96.81           H  
ATOM   3411  CD2 TYR A 212      -4.701  24.521  16.974  1.00 96.81           C  
ATOM   3412  HD2 TYR A 212      -4.334  25.134  17.784  1.00 96.81           H  
ATOM   3413  CE1 TYR A 212      -5.716  22.963  14.856  1.00 96.81           C  
ATOM   3414  HE1 TYR A 212      -6.119  22.366  14.050  1.00 96.81           H  
ATOM   3415  CE2 TYR A 212      -4.464  24.909  15.643  1.00 96.81           C  
ATOM   3416  HE2 TYR A 212      -3.910  25.809  15.422  1.00 96.81           H  
ATOM   3417  OH  TYR A 212      -4.818  24.544  13.301  1.00 96.81           O  
ATOM   3418  HH  TYR A 212      -5.391  24.048  12.711  1.00 96.81           H  
ATOM   3419  CZ  TYR A 212      -5.001  24.147  14.584  1.00 96.81           C  
ATOM   3420  N   ASN A 213      -8.628  21.654  18.386  1.00 94.68           N  
ATOM   3421  H   ASN A 213      -8.110  21.056  19.015  1.00 94.68           H  
ATOM   3422  CA  ASN A 213      -9.684  21.044  17.579  1.00 94.68           C  
ATOM   3423  HA  ASN A 213      -9.483  21.249  16.528  1.00 94.68           H  
ATOM   3424  C   ASN A 213     -11.060  21.656  17.883  1.00 94.68           C  
ATOM   3425  CB  ASN A 213      -9.656  19.516  17.788  1.00 94.68           C  
ATOM   3426  HB2 ASN A 213     -10.559  19.081  17.360  1.00 94.68           H  
ATOM   3427  HB3 ASN A 213      -9.638  19.290  18.854  1.00 94.68           H  
ATOM   3428  O   ASN A 213     -11.803  21.957  16.949  1.00 94.68           O  
ATOM   3429  CG  ASN A 213      -8.467  18.842  17.113  1.00 94.68           C  
ATOM   3430  ND2 ASN A 213      -8.190  17.602  17.445  1.00 94.68           N  
ATOM   3431 HD21 ASN A 213      -8.701  17.134  18.180  1.00 94.68           H  
ATOM   3432 HD22 ASN A 213      -7.348  17.203  17.056  1.00 94.68           H  
ATOM   3433  OD1 ASN A 213      -7.804  19.404  16.256  1.00 94.68           O  
ATOM   3434  N   ILE A 214     -11.372  21.930  19.157  1.00 96.30           N  
ATOM   3435  H   ILE A 214     -10.729  21.640  19.880  1.00 96.30           H  
ATOM   3436  CA  ILE A 214     -12.603  22.638  19.553  1.00 96.30           C  
ATOM   3437  HA  ILE A 214     -13.463  22.078  19.184  1.00 96.30           H  
ATOM   3438  C   ILE A 214     -12.660  24.019  18.893  1.00 96.30           C  
ATOM   3439  CB  ILE A 214     -12.710  22.721  21.094  1.00 96.30           C  
ATOM   3440  HB  ILE A 214     -11.762  23.084  21.491  1.00 96.30           H  
ATOM   3441  O   ILE A 214     -13.637  24.337  18.215  1.00 96.30           O  
ATOM   3442  CG1 ILE A 214     -12.987  21.311  21.659  1.00 96.30           C  
ATOM   3443 HG12 ILE A 214     -12.355  20.577  21.158  1.00 96.30           H  
ATOM   3444 HG13 ILE A 214     -14.023  21.035  21.461  1.00 96.30           H  
ATOM   3445  CG2 ILE A 214     -13.824  23.688  21.545  1.00 96.30           C  
ATOM   3446 HG21 ILE A 214     -13.600  24.710  21.238  1.00 96.30           H  
ATOM   3447 HG22 ILE A 214     -14.778  23.389  21.110  1.00 96.30           H  
ATOM   3448 HG23 ILE A 214     -13.920  23.690  22.631  1.00 96.30           H  
ATOM   3449  CD1 ILE A 214     -12.714  21.188  23.158  1.00 96.30           C  
ATOM   3450 HD11 ILE A 214     -12.870  20.150  23.452  1.00 96.30           H  
ATOM   3451 HD12 ILE A 214     -11.684  21.469  23.377  1.00 96.30           H  
ATOM   3452 HD13 ILE A 214     -13.395  21.819  23.730  1.00 96.30           H  
ATOM   3453  N   ILE A 215     -11.594  24.815  19.006  1.00 97.34           N  
ATOM   3454  H   ILE A 215     -10.810  24.495  19.556  1.00 97.34           H  
ATOM   3455  CA  ILE A 215     -11.548  26.160  18.412  1.00 97.34           C  
ATOM   3456  HA  ILE A 215     -12.431  26.708  18.740  1.00 97.34           H  
ATOM   3457  C   ILE A 215     -11.614  26.082  16.877  1.00 97.34           C  
ATOM   3458  CB  ILE A 215     -10.304  26.919  18.924  1.00 97.34           C  
ATOM   3459  HB  ILE A 215      -9.422  26.313  18.713  1.00 97.34           H  
ATOM   3460  O   ILE A 215     -12.371  26.826  16.253  1.00 97.34           O  
ATOM   3461  CG1 ILE A 215     -10.408  27.146  20.454  1.00 97.34           C  
ATOM   3462 HG12 ILE A 215     -11.128  27.938  20.661  1.00 97.34           H  
ATOM   3463 HG13 ILE A 215     -10.773  26.243  20.945  1.00 97.34           H  
ATOM   3464  CG2 ILE A 215     -10.152  28.271  18.200  1.00 97.34           C  
ATOM   3465 HG21 ILE A 215     -10.044  28.126  17.125  1.00 97.34           H  
ATOM   3466 HG22 ILE A 215      -9.253  28.782  18.546  1.00 97.34           H  
ATOM   3467 HG23 ILE A 215     -11.025  28.897  18.386  1.00 97.34           H  
ATOM   3468  CD1 ILE A 215      -9.069  27.491  21.112  1.00 97.34           C  
ATOM   3469 HD11 ILE A 215      -8.718  28.469  20.782  1.00 97.34           H  
ATOM   3470 HD12 ILE A 215      -8.330  26.732  20.856  1.00 97.34           H  
ATOM   3471 HD13 ILE A 215      -9.192  27.513  22.195  1.00 97.34           H  
ATOM   3472  N   SER A 216     -10.879  25.150  16.265  1.00 95.23           N  
ATOM   3473  H   SER A 216     -10.289  24.564  16.839  1.00 95.23           H  
ATOM   3474  CA  SER A 216     -10.817  24.967  14.806  1.00 95.23           C  
ATOM   3475  HA  SER A 216     -10.622  25.935  14.345  1.00 95.23           H  
ATOM   3476  C   SER A 216     -12.115  24.432  14.193  1.00 95.23           C  
ATOM   3477  CB  SER A 216      -9.670  24.030  14.421  1.00 95.23           C  
ATOM   3478  HB2 SER A 216      -9.840  23.040  14.843  1.00 95.23           H  
ATOM   3479  HB3 SER A 216      -9.627  23.948  13.335  1.00 95.23           H  
ATOM   3480  O   SER A 216     -12.336  24.627  13.001  1.00 95.23           O  
ATOM   3481  OG  SER A 216      -8.440  24.541  14.891  1.00 95.23           O  
ATOM   3482  HG  SER A 216      -8.359  24.286  15.813  1.00 95.23           H  
ATOM   3483  N   SER A 217     -12.996  23.809  14.984  1.00 93.28           N  
ATOM   3484  H   SER A 217     -12.718  23.583  15.929  1.00 93.28           H  
ATOM   3485  CA  SER A 217     -14.344  23.413  14.543  1.00 93.28           C  
ATOM   3486  HA  SER A 217     -14.255  22.873  13.601  1.00 93.28           H  
ATOM   3487  C   SER A 217     -15.272  24.610  14.295  1.00 93.28           C  
ATOM   3488  CB  SER A 217     -14.987  22.468  15.566  1.00 93.28           C  
ATOM   3489  HB2 SER A 217     -14.267  21.711  15.879  1.00 93.28           H  
ATOM   3490  HB3 SER A 217     -15.827  21.965  15.089  1.00 93.28           H  
ATOM   3491  O   SER A 217     -16.257  24.505  13.568  1.00 93.28           O  
ATOM   3492  OG  SER A 217     -15.478  23.168  16.696  1.00 93.28           O  
ATOM   3493  HG  SER A 217     -14.753  23.510  17.224  1.00 93.28           H  
ATOM   3494  N   SER A 218     -14.982  25.766  14.900  1.00 95.98           N  
ATOM   3495  H   SER A 218     -14.162  25.788  15.490  1.00 95.98           H  
ATOM   3496  CA  SER A 218     -15.755  27.003  14.748  1.00 95.98           C  
ATOM   3497  HA  SER A 218     -16.148  27.067  13.733  1.00 95.98           H  
ATOM   3498  C   SER A 218     -14.852  28.221  14.983  1.00 95.98           C  
ATOM   3499  CB  SER A 218     -16.947  26.994  15.712  1.00 95.98           C  
ATOM   3500  HB2 SER A 218     -17.389  27.990  15.761  1.00 95.98           H  
ATOM   3501  HB3 SER A 218     -16.612  26.707  16.709  1.00 95.98           H  
ATOM   3502  O   SER A 218     -14.998  28.910  15.995  1.00 95.98           O  
ATOM   3503  OG  SER A 218     -17.935  26.096  15.258  1.00 95.98           O  
ATOM   3504  HG  SER A 218     -17.507  25.365  14.806  1.00 95.98           H  
ATOM   3505  N   PRO A 219     -13.896  28.507  14.079  1.00 94.93           N  
ATOM   3506  CA  PRO A 219     -12.849  29.501  14.320  1.00 94.93           C  
ATOM   3507  HA  PRO A 219     -12.390  29.314  15.291  1.00 94.93           H  
ATOM   3508  C   PRO A 219     -13.384  30.937  14.328  1.00 94.93           C  
ATOM   3509  CB  PRO A 219     -11.803  29.258  13.226  1.00 94.93           C  
ATOM   3510  HB2 PRO A 219     -11.059  28.553  13.596  1.00 94.93           H  
ATOM   3511  HB3 PRO A 219     -11.319  30.180  12.903  1.00 94.93           H  
ATOM   3512  O   PRO A 219     -12.780  31.808  14.953  1.00 94.93           O  
ATOM   3513  CG  PRO A 219     -12.594  28.605  12.093  1.00 94.93           C  
ATOM   3514  HG2 PRO A 219     -11.974  27.913  11.523  1.00 94.93           H  
ATOM   3515  HG3 PRO A 219     -13.027  29.372  11.451  1.00 94.93           H  
ATOM   3516  CD  PRO A 219     -13.702  27.840  12.805  1.00 94.93           C  
ATOM   3517  HD2 PRO A 219     -14.612  27.847  12.205  1.00 94.93           H  
ATOM   3518  HD3 PRO A 219     -13.378  26.814  12.980  1.00 94.93           H  
ATOM   3519  N   SER A 220     -14.536  31.185  13.696  1.00 96.05           N  
ATOM   3520  H   SER A 220     -14.987  30.434  13.192  1.00 96.05           H  
ATOM   3521  CA  SER A 220     -15.245  32.467  13.740  1.00 96.05           C  
ATOM   3522  HA  SER A 220     -14.517  33.258  13.562  1.00 96.05           H  
ATOM   3523  C   SER A 220     -15.910  32.768  15.087  1.00 96.05           C  
ATOM   3524  CB  SER A 220     -16.293  32.531  12.628  1.00 96.05           C  
ATOM   3525  HB2 SER A 220     -16.861  33.457  12.717  1.00 96.05           H  
ATOM   3526  HB3 SER A 220     -15.795  32.518  11.658  1.00 96.05           H  
ATOM   3527  O   SER A 220     -16.112  33.938  15.411  1.00 96.05           O  
ATOM   3528  OG  SER A 220     -17.163  31.417  12.726  1.00 96.05           O  
ATOM   3529  HG  SER A 220     -17.919  31.569  12.154  1.00 96.05           H  
ATOM   3530  N   ARG A 221     -16.220  31.750  15.904  1.00 96.91           N  
ATOM   3531  H   ARG A 221     -15.957  30.815  15.626  1.00 96.91           H  
ATOM   3532  CA  ARG A 221     -16.787  31.951  17.244  1.00 96.91           C  
ATOM   3533  HA  ARG A 221     -17.652  32.607  17.142  1.00 96.91           H  
ATOM   3534  C   ARG A 221     -15.769  32.669  18.133  1.00 96.91           C  
ATOM   3535  CB  ARG A 221     -17.267  30.605  17.823  1.00 96.91           C  
ATOM   3536  HB2 ARG A 221     -18.068  30.220  17.192  1.00 96.91           H  
ATOM   3537  HB3 ARG A 221     -16.442  29.893  17.799  1.00 96.91           H  
ATOM   3538  O   ARG A 221     -14.573  32.371  18.100  1.00 96.91           O  
ATOM   3539  CG  ARG A 221     -17.770  30.698  19.272  1.00 96.91           C  
ATOM   3540  HG2 ARG A 221     -16.933  30.963  19.919  1.00 96.91           H  
ATOM   3541  HG3 ARG A 221     -18.535  31.471  19.347  1.00 96.91           H  
ATOM   3542  CD  ARG A 221     -18.353  29.368  19.763  1.00 96.91           C  
ATOM   3543  HD2 ARG A 221     -19.288  29.173  19.238  1.00 96.91           H  
ATOM   3544  HD3 ARG A 221     -17.651  28.566  19.535  1.00 96.91           H  
ATOM   3545  NE  ARG A 221     -18.589  29.408  21.218  1.00 96.91           N  
ATOM   3546  HE  ARG A 221     -18.270  30.221  21.725  1.00 96.91           H  
ATOM   3547  NH1 ARG A 221     -19.514  27.318  21.477  1.00 96.91           N  
ATOM   3548 HH11 ARG A 221     -19.852  26.590  22.089  1.00 96.91           H  
ATOM   3549 HH12 ARG A 221     -19.315  27.114  20.508  1.00 96.91           H  
ATOM   3550  NH2 ARG A 221     -19.233  28.665  23.249  1.00 96.91           N  
ATOM   3551 HH21 ARG A 221     -19.620  27.956  23.856  1.00 96.91           H  
ATOM   3552 HH22 ARG A 221     -18.781  29.465  23.669  1.00 96.91           H  
ATOM   3553  CZ  ARG A 221     -19.114  28.459  21.969  1.00 96.91           C  
ATOM   3554  N   GLN A 222     -16.255  33.602  18.951  1.00 96.21           N  
ATOM   3555  H   GLN A 222     -17.240  33.820  18.900  1.00 96.21           H  
ATOM   3556  CA  GLN A 222     -15.453  34.285  19.968  1.00 96.21           C  
ATOM   3557  HA  GLN A 222     -14.447  34.420  19.573  1.00 96.21           H  
ATOM   3558  C   GLN A 222     -15.312  33.397  21.214  1.00 96.21           C  
ATOM   3559  CB  GLN A 222     -16.020  35.685  20.277  1.00 96.21           C  
ATOM   3560  HB2 GLN A 222     -15.420  36.136  21.067  1.00 96.21           H  
ATOM   3561  HB3 GLN A 222     -17.035  35.572  20.656  1.00 96.21           H  
ATOM   3562  O   GLN A 222     -15.946  33.641  22.240  1.00 96.21           O  
ATOM   3563  CG  GLN A 222     -16.059  36.664  19.085  1.00 96.21           C  
ATOM   3564  HG2 GLN A 222     -16.593  37.558  19.409  1.00 96.21           H  
ATOM   3565  HG3 GLN A 222     -16.636  36.227  18.270  1.00 96.21           H  
ATOM   3566  CD  GLN A 222     -14.701  37.113  18.533  1.00 96.21           C  
ATOM   3567  NE2 GLN A 222     -14.679  38.108  17.675  1.00 96.21           N  
ATOM   3568 HE21 GLN A 222     -13.799  38.398  17.274  1.00 96.21           H  
ATOM   3569 HE22 GLN A 222     -15.521  38.581  17.379  1.00 96.21           H  
ATOM   3570  OE1 GLN A 222     -13.643  36.562  18.809  1.00 96.21           O  
ATOM   3571  N   TRP A 223     -14.534  32.318  21.094  1.00 97.25           N  
ATOM   3572  H   TRP A 223     -14.045  32.179  20.221  1.00 97.25           H  
ATOM   3573  CA  TRP A 223     -14.309  31.367  22.184  1.00 97.25           C  
ATOM   3574  HA  TRP A 223     -15.273  30.979  22.513  1.00 97.25           H  
ATOM   3575  C   TRP A 223     -13.640  32.043  23.384  1.00 97.25           C  
ATOM   3576  CB  TRP A 223     -13.448  30.187  21.715  1.00 97.25           C  
ATOM   3577  HB2 TRP A 223     -12.508  30.562  21.310  1.00 97.25           H  
ATOM   3578  HB3 TRP A 223     -13.191  29.591  22.591  1.00 97.25           H  
ATOM   3579  O   TRP A 223     -12.660  32.776  23.239  1.00 97.25           O  
ATOM   3580  CG  TRP A 223     -14.080  29.256  20.728  1.00 97.25           C  
ATOM   3581  CD1 TRP A 223     -13.942  29.292  19.383  1.00 97.25           C  
ATOM   3582  HD1 TRP A 223     -13.372  30.022  18.827  1.00 97.25           H  
ATOM   3583  CD2 TRP A 223     -14.941  28.111  21.007  1.00 97.25           C  
ATOM   3584  CE2 TRP A 223     -15.256  27.465  19.774  1.00 97.25           C  
ATOM   3585  CE3 TRP A 223     -15.476  27.548  22.186  1.00 97.25           C  
ATOM   3586  HE3 TRP A 223     -15.238  27.998  23.138  1.00 97.25           H  
ATOM   3587  NE1 TRP A 223     -14.626  28.235  18.818  1.00 97.25           N  
ATOM   3588  HE1 TRP A 223     -14.654  28.081  17.820  1.00 97.25           H  
ATOM   3589  CH2 TRP A 223     -16.563  25.771  20.913  1.00 97.25           C  
ATOM   3590  HH2 TRP A 223     -17.142  24.859  20.892  1.00 97.25           H  
ATOM   3591  CZ2 TRP A 223     -16.053  26.311  19.719  1.00 97.25           C  
ATOM   3592  HZ2 TRP A 223     -16.235  25.816  18.777  1.00 97.25           H  
ATOM   3593  CZ3 TRP A 223     -16.277  26.391  22.143  1.00 97.25           C  
ATOM   3594  HZ3 TRP A 223     -16.642  25.953  23.060  1.00 97.25           H  
ATOM   3595  N   LYS A 224     -14.128  31.730  24.584  1.00 98.13           N  
ATOM   3596  H   LYS A 224     -14.967  31.169  24.622  1.00 98.13           H  
ATOM   3597  CA  LYS A 224     -13.475  32.073  25.854  1.00 98.13           C  
ATOM   3598  HA  LYS A 224     -12.653  32.762  25.659  1.00 98.13           H  
ATOM   3599  C   LYS A 224     -12.874  30.825  26.501  1.00 98.13           C  
ATOM   3600  CB  LYS A 224     -14.482  32.766  26.783  1.00 98.13           C  
ATOM   3601  HB2 LYS A 224     -14.000  32.992  27.734  1.00 98.13           H  
ATOM   3602  HB3 LYS A 224     -15.305  32.078  26.974  1.00 98.13           H  
ATOM   3603  O   LYS A 224     -13.268  29.701  26.200  1.00 98.13           O  
ATOM   3604  CG  LYS A 224     -15.046  34.068  26.193  1.00 98.13           C  
ATOM   3605  HG2 LYS A 224     -14.236  34.782  26.046  1.00 98.13           H  
ATOM   3606  HG3 LYS A 224     -15.520  33.865  25.233  1.00 98.13           H  
ATOM   3607  CD  LYS A 224     -16.095  34.663  27.138  1.00 98.13           C  
ATOM   3608  HD2 LYS A 224     -16.875  33.919  27.303  1.00 98.13           H  
ATOM   3609  HD3 LYS A 224     -15.630  34.910  28.092  1.00 98.13           H  
ATOM   3610  CE  LYS A 224     -16.709  35.916  26.506  1.00 98.13           C  
ATOM   3611  HE2 LYS A 224     -17.092  35.645  25.522  1.00 98.13           H  
ATOM   3612  HE3 LYS A 224     -15.927  36.662  26.368  1.00 98.13           H  
ATOM   3613  NZ  LYS A 224     -17.806  36.455  27.346  1.00 98.13           N  
ATOM   3614  HZ1 LYS A 224     -17.466  36.711  28.262  1.00 98.13           H  
ATOM   3615  HZ2 LYS A 224     -18.228  37.263  26.912  1.00 98.13           H  
ATOM   3616  HZ3 LYS A 224     -18.521  35.750  27.462  1.00 98.13           H  
ATOM   3617  N   LEU A 225     -11.958  31.037  27.449  1.00 98.12           N  
ATOM   3618  H   LEU A 225     -11.648  31.985  27.607  1.00 98.12           H  
ATOM   3619  CA  LEU A 225     -11.391  29.961  28.270  1.00 98.12           C  
ATOM   3620  HA  LEU A 225     -10.877  29.262  27.609  1.00 98.12           H  
ATOM   3621  C   LEU A 225     -12.482  29.171  29.017  1.00 98.12           C  
ATOM   3622  CB  LEU A 225     -10.373  30.576  29.252  1.00 98.12           C  
ATOM   3623  HB2 LEU A 225      -9.594  31.081  28.681  1.00 98.12           H  
ATOM   3624  HB3 LEU A 225     -10.892  31.325  29.850  1.00 98.12           H  
ATOM   3625  O   LEU A 225     -12.345  27.962  29.154  1.00 98.12           O  
ATOM   3626  CG  LEU A 225      -9.711  29.567  30.215  1.00 98.12           C  
ATOM   3627  HG  LEU A 225     -10.474  28.996  30.744  1.00 98.12           H  
ATOM   3628  CD1 LEU A 225      -8.772  28.601  29.497  1.00 98.12           C  
ATOM   3629 HD11 LEU A 225      -8.365  27.887  30.213  1.00 98.12           H  
ATOM   3630 HD12 LEU A 225      -7.954  29.155  29.035  1.00 98.12           H  
ATOM   3631 HD13 LEU A 225      -9.317  28.050  28.731  1.00 98.12           H  
ATOM   3632  CD2 LEU A 225      -8.888  30.315  31.264  1.00 98.12           C  
ATOM   3633 HD21 LEU A 225      -8.474  29.597  31.972  1.00 98.12           H  
ATOM   3634 HD22 LEU A 225      -8.081  30.869  30.784  1.00 98.12           H  
ATOM   3635 HD23 LEU A 225      -9.532  31.006  31.809  1.00 98.12           H  
ATOM   3636  N   THR A 226     -13.549  29.843  29.471  1.00 97.88           N  
ATOM   3637  H   THR A 226     -13.623  30.829  29.267  1.00 97.88           H  
ATOM   3638  CA  THR A 226     -14.745  29.230  30.081  1.00 97.88           C  
ATOM   3639  HA  THR A 226     -14.475  28.673  30.978  1.00 97.88           H  
ATOM   3640  C   THR A 226     -15.389  28.222  29.142  1.00 97.88           C  
ATOM   3641  CB  THR A 226     -15.779  30.305  30.467  1.00 97.88           C  
ATOM   3642  HB  THR A 226     -16.745  29.840  30.667  1.00 97.88           H  
ATOM   3643  O   THR A 226     -15.445  27.043  29.461  1.00 97.88           O  
ATOM   3644  CG2 THR A 226     -15.330  31.066  31.716  1.00 97.88           C  
ATOM   3645 HG21 THR A 226     -15.300  30.380  32.562  1.00 97.88           H  
ATOM   3646 HG22 THR A 226     -14.349  31.514  31.562  1.00 97.88           H  
ATOM   3647 HG23 THR A 226     -16.056  31.849  31.938  1.00 97.88           H  
ATOM   3648  OG1 THR A 226     -15.916  31.276  29.440  1.00 97.88           O  
ATOM   3649  HG1 THR A 226     -16.626  30.995  28.858  1.00 97.88           H  
ATOM   3650  N   ASP A 227     -15.752  28.666  27.940  1.00 97.97           N  
ATOM   3651  H   ASP A 227     -15.703  29.660  27.765  1.00 97.97           H  
ATOM   3652  CA  ASP A 227     -16.492  27.882  26.956  1.00 97.97           C  
ATOM   3653  HA  ASP A 227     -17.488  27.662  27.339  1.00 97.97           H  
ATOM   3654  C   ASP A 227     -15.793  26.562  26.610  1.00 97.97           C  
ATOM   3655  CB  ASP A 227     -16.593  28.681  25.648  1.00 97.97           C  
ATOM   3656  HB2 ASP A 227     -15.590  28.795  25.236  1.00 97.97           H  
ATOM   3657  HB3 ASP A 227     -17.166  28.083  24.939  1.00 97.97           H  
ATOM   3658  O   ASP A 227     -16.449  25.537  26.432  1.00 97.97           O  
ATOM   3659  CG  ASP A 227     -17.207  30.080  25.706  1.00 97.97           C  
ATOM   3660  OD1 ASP A 227     -17.357  30.668  26.802  1.00 97.97           O  
ATOM   3661  OD2 ASP A 227     -17.461  30.580  24.584  1.00 97.97           O  
ATOM   3662  N   VAL A 228     -14.460  26.597  26.487  1.00 98.17           N  
ATOM   3663  H   VAL A 228     -13.998  27.483  26.640  1.00 98.17           H  
ATOM   3664  CA  VAL A 228     -13.657  25.410  26.170  1.00 98.17           C  
ATOM   3665  HA  VAL A 228     -14.221  24.802  25.463  1.00 98.17           H  
ATOM   3666  C   VAL A 228     -13.431  24.536  27.401  1.00 98.17           C  
ATOM   3667  CB  VAL A 228     -12.331  25.778  25.482  1.00 98.17           C  
ATOM   3668  HB  VAL A 228     -11.729  26.406  26.140  1.00 98.17           H  
ATOM   3669  O   VAL A 228     -13.444  23.316  27.263  1.00 98.17           O  
ATOM   3670  CG1 VAL A 228     -11.530  24.519  25.127  1.00 98.17           C  
ATOM   3671 HG11 VAL A 228     -12.161  23.821  24.575  1.00 98.17           H  
ATOM   3672 HG12 VAL A 228     -10.673  24.782  24.507  1.00 98.17           H  
ATOM   3673 HG13 VAL A 228     -11.168  24.033  26.033  1.00 98.17           H  
ATOM   3674  CG2 VAL A 228     -12.601  26.537  24.175  1.00 98.17           C  
ATOM   3675 HG21 VAL A 228     -13.329  25.993  23.574  1.00 98.17           H  
ATOM   3676 HG22 VAL A 228     -12.992  27.530  24.396  1.00 98.17           H  
ATOM   3677 HG23 VAL A 228     -11.684  26.637  23.594  1.00 98.17           H  
ATOM   3678  N   ALA A 229     -13.260  25.125  28.589  1.00 98.09           N  
ATOM   3679  H   ALA A 229     -13.340  26.130  28.653  1.00 98.09           H  
ATOM   3680  CA  ALA A 229     -13.146  24.380  29.842  1.00 98.09           C  
ATOM   3681  HA  ALA A 229     -12.328  23.666  29.752  1.00 98.09           H  
ATOM   3682  C   ALA A 229     -14.423  23.566  30.120  1.00 98.09           C  
ATOM   3683  CB  ALA A 229     -12.807  25.367  30.968  1.00 98.09           C  
ATOM   3684  HB1 ALA A 229     -13.666  26.005  31.178  1.00 98.09           H  
ATOM   3685  HB2 ALA A 229     -12.539  24.817  31.870  1.00 98.09           H  
ATOM   3686  HB3 ALA A 229     -11.953  25.982  30.687  1.00 98.09           H  
ATOM   3687  O   ALA A 229     -14.333  22.365  30.379  1.00 98.09           O  
ATOM   3688  N   ASP A 230     -15.593  24.181  29.933  1.00 97.46           N  
ATOM   3689  H   ASP A 230     -15.592  25.180  29.782  1.00 97.46           H  
ATOM   3690  CA  ASP A 230     -16.896  23.523  30.052  1.00 97.46           C  
ATOM   3691  HA  ASP A 230     -16.972  23.068  31.039  1.00 97.46           H  
ATOM   3692  C   ASP A 230     -17.053  22.404  29.002  1.00 97.46           C  
ATOM   3693  CB  ASP A 230     -18.020  24.569  29.918  1.00 97.46           C  
ATOM   3694  HB2 ASP A 230     -18.978  24.053  29.970  1.00 97.46           H  
ATOM   3695  HB3 ASP A 230     -17.948  25.036  28.935  1.00 97.46           H  
ATOM   3696  O   ASP A 230     -17.462  21.294  29.338  1.00 97.46           O  
ATOM   3697  CG  ASP A 230     -18.009  25.669  30.995  1.00 97.46           C  
ATOM   3698  OD1 ASP A 230     -17.477  25.424  32.103  1.00 97.46           O  
ATOM   3699  OD2 ASP A 230     -18.536  26.765  30.695  1.00 97.46           O  
ATOM   3700  N   HIS A 231     -16.642  22.645  27.747  1.00 96.14           N  
ATOM   3701  H   HIS A 231     -16.319  23.577  27.531  1.00 96.14           H  
ATOM   3702  CA  HIS A 231     -16.686  21.649  26.658  1.00 96.14           C  
ATOM   3703  HA  HIS A 231     -17.717  21.310  26.551  1.00 96.14           H  
ATOM   3704  C   HIS A 231     -15.849  20.384  26.903  1.00 96.14           C  
ATOM   3705  CB  HIS A 231     -16.226  22.294  25.335  1.00 96.14           C  
ATOM   3706  HB2 HIS A 231     -15.418  21.704  24.903  1.00 96.14           H  
ATOM   3707  HB3 HIS A 231     -15.821  23.289  25.517  1.00 96.14           H  
ATOM   3708  O   HIS A 231     -16.117  19.350  26.293  1.00 96.14           O  
ATOM   3709  CG  HIS A 231     -17.320  22.400  24.309  1.00 96.14           C  
ATOM   3710  CD2 HIS A 231     -17.307  21.886  23.041  1.00 96.14           C  
ATOM   3711  HD2 HIS A 231     -16.498  21.332  22.588  1.00 96.14           H  
ATOM   3712  ND1 HIS A 231     -18.541  23.002  24.495  1.00 96.14           N  
ATOM   3713  HD1 HIS A 231     -18.856  23.421  25.358  1.00 96.14           H  
ATOM   3714  CE1 HIS A 231     -19.257  22.836  23.371  1.00 96.14           C  
ATOM   3715  HE1 HIS A 231     -20.278  23.159  23.233  1.00 96.14           H  
ATOM   3716  NE2 HIS A 231     -18.536  22.188  22.443  1.00 96.14           N  
ATOM   3717  N   ILE A 232     -14.819  20.460  27.750  1.00 96.46           N  
ATOM   3718  H   ILE A 232     -14.642  21.352  28.190  1.00 96.46           H  
ATOM   3719  CA  ILE A 232     -13.955  19.322  28.109  1.00 96.46           C  
ATOM   3720  HA  ILE A 232     -14.285  18.455  27.537  1.00 96.46           H  
ATOM   3721  C   ILE A 232     -14.111  18.898  29.573  1.00 96.46           C  
ATOM   3722  CB  ILE A 232     -12.485  19.574  27.711  1.00 96.46           C  
ATOM   3723  HB  ILE A 232     -11.934  18.648  27.872  1.00 96.46           H  
ATOM   3724  O   ILE A 232     -13.294  18.121  30.067  1.00 96.46           O  
ATOM   3725  CG1 ILE A 232     -11.849  20.656  28.605  1.00 96.46           C  
ATOM   3726 HG12 ILE A 232     -12.487  21.538  28.641  1.00 96.46           H  
ATOM   3727 HG13 ILE A 232     -11.772  20.268  29.621  1.00 96.46           H  
ATOM   3728  CG2 ILE A 232     -12.384  19.895  26.210  1.00 96.46           C  
ATOM   3729 HG21 ILE A 232     -11.346  19.853  25.879  1.00 96.46           H  
ATOM   3730 HG22 ILE A 232     -12.780  20.893  26.023  1.00 96.46           H  
ATOM   3731 HG23 ILE A 232     -12.966  19.168  25.643  1.00 96.46           H  
ATOM   3732  CD1 ILE A 232     -10.454  21.089  28.169  1.00 96.46           C  
ATOM   3733 HD11 ILE A 232     -10.503  21.673  27.250  1.00 96.46           H  
ATOM   3734 HD12 ILE A 232     -10.037  21.708  28.963  1.00 96.46           H  
ATOM   3735 HD13 ILE A 232      -9.830  20.208  28.019  1.00 96.46           H  
ATOM   3736  N   PHE A 233     -15.150  19.394  30.255  1.00 96.56           N  
ATOM   3737  H   PHE A 233     -15.787  20.005  29.764  1.00 96.56           H  
ATOM   3738  CA  PHE A 233     -15.492  19.069  31.642  1.00 96.56           C  
ATOM   3739  HA  PHE A 233     -16.287  19.759  31.925  1.00 96.56           H  
ATOM   3740  C   PHE A 233     -14.345  19.334  32.639  1.00 96.56           C  
ATOM   3741  CB  PHE A 233     -16.094  17.654  31.711  1.00 96.56           C  
ATOM   3742  HB2 PHE A 233     -16.505  17.496  32.708  1.00 96.56           H  
ATOM   3743  HB3 PHE A 233     -15.300  16.922  31.565  1.00 96.56           H  
ATOM   3744  O   PHE A 233     -14.055  18.530  33.525  1.00 96.56           O  
ATOM   3745  CG  PHE A 233     -17.190  17.405  30.687  1.00 96.56           C  
ATOM   3746  CD1 PHE A 233     -18.500  17.859  30.928  1.00 96.56           C  
ATOM   3747  HD1 PHE A 233     -18.734  18.371  31.850  1.00 96.56           H  
ATOM   3748  CD2 PHE A 233     -16.888  16.763  29.470  1.00 96.56           C  
ATOM   3749  HD2 PHE A 233     -15.881  16.427  29.272  1.00 96.56           H  
ATOM   3750  CE1 PHE A 233     -19.504  17.666  29.962  1.00 96.56           C  
ATOM   3751  HE1 PHE A 233     -20.506  18.024  30.147  1.00 96.56           H  
ATOM   3752  CE2 PHE A 233     -17.890  16.577  28.500  1.00 96.56           C  
ATOM   3753  HE2 PHE A 233     -17.653  16.101  27.560  1.00 96.56           H  
ATOM   3754  CZ  PHE A 233     -19.199  17.026  28.748  1.00 96.56           C  
ATOM   3755  HZ  PHE A 233     -19.967  16.891  28.001  1.00 96.56           H  
ATOM   3756  N   MET A 234     -13.673  20.480  32.497  1.00 97.52           N  
ATOM   3757  H   MET A 234     -13.984  21.115  31.775  1.00 97.52           H  
ATOM   3758  CA  MET A 234     -12.602  20.940  33.387  1.00 97.52           C  
ATOM   3759  HA  MET A 234     -12.518  20.264  34.238  1.00 97.52           H  
ATOM   3760  C   MET A 234     -12.900  22.336  33.940  1.00 97.52           C  
ATOM   3761  CB  MET A 234     -11.262  20.957  32.639  1.00 97.52           C  
ATOM   3762  HB2 MET A 234     -11.369  21.514  31.707  1.00 97.52           H  
ATOM   3763  HB3 MET A 234     -10.536  21.480  33.262  1.00 97.52           H  
ATOM   3764  O   MET A 234     -13.541  23.147  33.285  1.00 97.52           O  
ATOM   3765  CG  MET A 234     -10.730  19.549  32.339  1.00 97.52           C  
ATOM   3766  HG2 MET A 234     -11.431  19.050  31.670  1.00 97.52           H  
ATOM   3767  HG3 MET A 234     -10.700  18.979  33.268  1.00 97.52           H  
ATOM   3768  SD  MET A 234      -9.079  19.499  31.574  1.00 97.52           S  
ATOM   3769  CE  MET A 234      -8.068  20.180  32.908  1.00 97.52           C  
ATOM   3770  HE1 MET A 234      -8.144  19.538  33.785  1.00 97.52           H  
ATOM   3771  HE2 MET A 234      -8.408  21.186  33.155  1.00 97.52           H  
ATOM   3772  HE3 MET A 234      -7.032  20.248  32.577  1.00 97.52           H  
ATOM   3773  N   SER A 235     -12.358  22.679  35.114  1.00 97.89           N  
ATOM   3774  H   SER A 235     -11.836  21.997  35.645  1.00 97.89           H  
ATOM   3775  CA  SER A 235     -12.367  24.080  35.555  1.00 97.89           C  
ATOM   3776  HA  SER A 235     -13.373  24.468  35.398  1.00 97.89           H  
ATOM   3777  C   SER A 235     -11.403  24.927  34.716  1.00 97.89           C  
ATOM   3778  CB  SER A 235     -12.063  24.220  37.053  1.00 97.89           C  
ATOM   3779  HB2 SER A 235     -12.644  23.491  37.616  1.00 97.89           H  
ATOM   3780  HB3 SER A 235     -12.364  25.218  37.372  1.00 97.89           H  
ATOM   3781  O   SER A 235     -10.334  24.461  34.307  1.00 97.89           O  
ATOM   3782  OG  SER A 235     -10.681  24.057  37.329  1.00 97.89           O  
ATOM   3783  HG  SER A 235     -10.432  24.712  37.986  1.00 97.89           H  
ATOM   3784  N   THR A 236     -11.720  26.210  34.530  1.00 98.10           N  
ATOM   3785  H   THR A 236     -12.621  26.538  34.848  1.00 98.10           H  
ATOM   3786  CA  THR A 236     -10.841  27.178  33.843  1.00 98.10           C  
ATOM   3787  HA  THR A 236     -10.705  26.860  32.810  1.00 98.10           H  
ATOM   3788  C   THR A 236      -9.455  27.278  34.481  1.00 98.10           C  
ATOM   3789  CB  THR A 236     -11.460  28.580  33.849  1.00 98.10           C  
ATOM   3790  HB  THR A 236     -10.733  29.296  33.464  1.00 98.10           H  
ATOM   3791  O   THR A 236      -8.458  27.392  33.768  1.00 98.10           O  
ATOM   3792  CG2 THR A 236     -12.709  28.656  32.986  1.00 98.10           C  
ATOM   3793 HG21 THR A 236     -13.045  29.691  32.924  1.00 98.10           H  
ATOM   3794 HG22 THR A 236     -13.506  28.037  33.399  1.00 98.10           H  
ATOM   3795 HG23 THR A 236     -12.475  28.301  31.983  1.00 98.10           H  
ATOM   3796  OG1 THR A 236     -11.827  28.947  35.160  1.00 98.10           O  
ATOM   3797  HG1 THR A 236     -12.554  29.571  35.096  1.00 98.10           H  
ATOM   3798  N   SER A 237      -9.371  27.184  35.812  1.00 97.97           N  
ATOM   3799  H   SER A 237     -10.235  27.118  36.332  1.00 97.97           H  
ATOM   3800  CA  SER A 237      -8.111  27.154  36.562  1.00 97.97           C  
ATOM   3801  HA  SER A 237      -7.520  28.024  36.278  1.00 97.97           H  
ATOM   3802  C   SER A 237      -7.270  25.917  36.236  1.00 97.97           C  
ATOM   3803  CB  SER A 237      -8.390  27.246  38.069  1.00 97.97           C  
ATOM   3804  HB2 SER A 237      -8.784  28.238  38.290  1.00 97.97           H  
ATOM   3805  HB3 SER A 237      -7.455  27.118  38.616  1.00 97.97           H  
ATOM   3806  O   SER A 237      -6.073  26.045  35.978  1.00 97.97           O  
ATOM   3807  OG  SER A 237      -9.332  26.276  38.506  1.00 97.97           O  
ATOM   3808  HG  SER A 237      -9.451  26.395  39.451  1.00 97.97           H  
ATOM   3809  N   THR A 238      -7.889  24.733  36.174  1.00 98.00           N  
ATOM   3810  H   THR A 238      -8.881  24.695  36.358  1.00 98.00           H  
ATOM   3811  CA  THR A 238      -7.189  23.481  35.851  1.00 98.00           C  
ATOM   3812  HA  THR A 238      -6.283  23.429  36.455  1.00 98.00           H  
ATOM   3813  C   THR A 238      -6.764  23.453  34.386  1.00 98.00           C  
ATOM   3814  CB  THR A 238      -8.038  22.242  36.175  1.00 98.00           C  
ATOM   3815  HB  THR A 238      -8.861  22.154  35.466  1.00 98.00           H  
ATOM   3816  O   THR A 238      -5.633  23.073  34.097  1.00 98.00           O  
ATOM   3817  CG2 THR A 238      -7.201  20.961  36.160  1.00 98.00           C  
ATOM   3818 HG21 THR A 238      -6.444  21.009  36.943  1.00 98.00           H  
ATOM   3819 HG22 THR A 238      -6.704  20.837  35.198  1.00 98.00           H  
ATOM   3820 HG23 THR A 238      -7.851  20.106  36.343  1.00 98.00           H  
ATOM   3821  OG1 THR A 238      -8.554  22.325  37.479  1.00 98.00           O  
ATOM   3822  HG1 THR A 238      -9.370  22.828  37.441  1.00 98.00           H  
ATOM   3823  N   LEU A 239      -7.622  23.911  33.465  1.00 98.18           N  
ATOM   3824  H   LEU A 239      -8.546  24.192  33.759  1.00 98.18           H  
ATOM   3825  CA  LEU A 239      -7.281  24.032  32.046  1.00 98.18           C  
ATOM   3826  HA  LEU A 239      -6.969  23.052  31.687  1.00 98.18           H  
ATOM   3827  C   LEU A 239      -6.096  24.987  31.841  1.00 98.18           C  
ATOM   3828  CB  LEU A 239      -8.529  24.474  31.252  1.00 98.18           C  
ATOM   3829  HB2 LEU A 239      -8.912  25.404  31.673  1.00 98.18           H  
ATOM   3830  HB3 LEU A 239      -9.300  23.713  31.369  1.00 98.18           H  
ATOM   3831  O   LEU A 239      -5.121  24.627  31.186  1.00 98.18           O  
ATOM   3832  CG  LEU A 239      -8.268  24.692  29.747  1.00 98.18           C  
ATOM   3833  HG  LEU A 239      -7.593  25.538  29.616  1.00 98.18           H  
ATOM   3834  CD1 LEU A 239      -7.638  23.462  29.100  1.00 98.18           C  
ATOM   3835 HD11 LEU A 239      -6.594  23.382  29.404  1.00 98.18           H  
ATOM   3836 HD12 LEU A 239      -7.674  23.542  28.013  1.00 98.18           H  
ATOM   3837 HD13 LEU A 239      -8.155  22.557  29.418  1.00 98.18           H  
ATOM   3838  CD2 LEU A 239      -9.565  25.010  29.008  1.00 98.18           C  
ATOM   3839 HD21 LEU A 239     -10.049  25.877  29.457  1.00 98.18           H  
ATOM   3840 HD22 LEU A 239     -10.241  24.156  29.057  1.00 98.18           H  
ATOM   3841 HD23 LEU A 239      -9.353  25.231  27.962  1.00 98.18           H  
ATOM   3842  N   LYS A 240      -6.137  26.179  32.451  1.00 98.20           N  
ATOM   3843  H   LYS A 240      -6.964  26.419  32.978  1.00 98.20           H  
ATOM   3844  CA  LYS A 240      -5.046  27.159  32.356  1.00 98.20           C  
ATOM   3845  HA  LYS A 240      -4.873  27.373  31.301  1.00 98.20           H  
ATOM   3846  C   LYS A 240      -3.724  26.603  32.896  1.00 98.20           C  
ATOM   3847  CB  LYS A 240      -5.462  28.454  33.069  1.00 98.20           C  
ATOM   3848  HB2 LYS A 240      -6.444  28.753  32.702  1.00 98.20           H  
ATOM   3849  HB3 LYS A 240      -5.535  28.272  34.142  1.00 98.20           H  
ATOM   3850  O   LYS A 240      -2.690  26.850  32.284  1.00 98.20           O  
ATOM   3851  CG  LYS A 240      -4.480  29.605  32.802  1.00 98.20           C  
ATOM   3852  HG2 LYS A 240      -3.491  29.335  33.170  1.00 98.20           H  
ATOM   3853  HG3 LYS A 240      -4.421  29.781  31.728  1.00 98.20           H  
ATOM   3854  CD  LYS A 240      -4.932  30.893  33.504  1.00 98.20           C  
ATOM   3855  HD2 LYS A 240      -4.966  30.715  34.578  1.00 98.20           H  
ATOM   3856  HD3 LYS A 240      -5.926  31.167  33.152  1.00 98.20           H  
ATOM   3857  CE  LYS A 240      -3.939  32.019  33.192  1.00 98.20           C  
ATOM   3858  HE2 LYS A 240      -3.944  32.203  32.118  1.00 98.20           H  
ATOM   3859  HE3 LYS A 240      -2.939  31.678  33.460  1.00 98.20           H  
ATOM   3860  NZ  LYS A 240      -4.260  33.266  33.932  1.00 98.20           N  
ATOM   3861  HZ1 LYS A 240      -5.180  33.605  33.688  1.00 98.20           H  
ATOM   3862  HZ2 LYS A 240      -4.229  33.102  34.928  1.00 98.20           H  
ATOM   3863  HZ3 LYS A 240      -3.585  33.986  33.717  1.00 98.20           H  
ATOM   3864  N   ARG A 241      -3.756  25.845  34.001  1.00 98.00           N  
ATOM   3865  H   ARG A 241      -4.645  25.711  34.463  1.00 98.00           H  
ATOM   3866  CA  ARG A 241      -2.559  25.208  34.569  1.00 98.00           C  
ATOM   3867  HA  ARG A 241      -1.771  25.958  34.631  1.00 98.00           H  
ATOM   3868  C   ARG A 241      -2.004  24.115  33.651  1.00 98.00           C  
ATOM   3869  CB  ARG A 241      -2.842  24.685  35.987  1.00 98.00           C  
ATOM   3870  HB2 ARG A 241      -3.378  25.446  36.555  1.00 98.00           H  
ATOM   3871  HB3 ARG A 241      -3.462  23.790  35.930  1.00 98.00           H  
ATOM   3872  O   ARG A 241      -0.836  24.187  33.300  1.00 98.00           O  
ATOM   3873  CG  ARG A 241      -1.521  24.375  36.712  1.00 98.00           C  
ATOM   3874  HG2 ARG A 241      -0.912  23.705  36.106  1.00 98.00           H  
ATOM   3875  HG3 ARG A 241      -0.963  25.305  36.826  1.00 98.00           H  
ATOM   3876  CD  ARG A 241      -1.722  23.766  38.104  1.00 98.00           C  
ATOM   3877  HD2 ARG A 241      -2.333  24.450  38.693  1.00 98.00           H  
ATOM   3878  HD3 ARG A 241      -0.744  23.676  38.577  1.00 98.00           H  
ATOM   3879  NE  ARG A 241      -2.333  22.428  38.037  1.00 98.00           N  
ATOM   3880  HE  ARG A 241      -1.936  21.833  37.324  1.00 98.00           H  
ATOM   3881  NH1 ARG A 241      -3.548  22.529  39.993  1.00 98.00           N  
ATOM   3882 HH11 ARG A 241      -4.174  22.092  40.654  1.00 98.00           H  
ATOM   3883 HH12 ARG A 241      -3.072  23.390  40.223  1.00 98.00           H  
ATOM   3884  NH2 ARG A 241      -3.722  20.742  38.677  1.00 98.00           N  
ATOM   3885 HH21 ARG A 241      -3.347  20.213  37.903  1.00 98.00           H  
ATOM   3886 HH22 ARG A 241      -4.323  20.309  39.363  1.00 98.00           H  
ATOM   3887  CZ  ARG A 241      -3.197  21.912  38.896  1.00 98.00           C  
ATOM   3888  N   LYS A 242      -2.837  23.174  33.192  1.00 97.87           N  
ATOM   3889  H   LYS A 242      -3.799  23.189  33.498  1.00 97.87           H  
ATOM   3890  CA  LYS A 242      -2.381  22.075  32.321  1.00 97.87           C  
ATOM   3891  HA  LYS A 242      -1.528  21.586  32.791  1.00 97.87           H  
ATOM   3892  C   LYS A 242      -1.868  22.543  30.956  1.00 97.87           C  
ATOM   3893  CB  LYS A 242      -3.475  21.022  32.137  1.00 97.87           C  
ATOM   3894  HB2 LYS A 242      -4.391  21.502  31.792  1.00 97.87           H  
ATOM   3895  HB3 LYS A 242      -3.124  20.337  31.365  1.00 97.87           H  
ATOM   3896  O   LYS A 242      -0.920  21.971  30.440  1.00 97.87           O  
ATOM   3897  CG  LYS A 242      -3.772  20.206  33.402  1.00 97.87           C  
ATOM   3898  HG2 LYS A 242      -2.849  20.015  33.948  1.00 97.87           H  
ATOM   3899  HG3 LYS A 242      -4.454  20.759  34.048  1.00 97.87           H  
ATOM   3900  CD  LYS A 242      -4.390  18.860  33.005  1.00 97.87           C  
ATOM   3901  HD2 LYS A 242      -5.256  19.024  32.364  1.00 97.87           H  
ATOM   3902  HD3 LYS A 242      -3.645  18.297  32.443  1.00 97.87           H  
ATOM   3903  CE  LYS A 242      -4.796  18.062  34.244  1.00 97.87           C  
ATOM   3904  HE2 LYS A 242      -3.918  17.971  34.885  1.00 97.87           H  
ATOM   3905  HE3 LYS A 242      -5.561  18.616  34.788  1.00 97.87           H  
ATOM   3906  NZ  LYS A 242      -5.289  16.714  33.867  1.00 97.87           N  
ATOM   3907  HZ1 LYS A 242      -6.094  16.781  33.259  1.00 97.87           H  
ATOM   3908  HZ2 LYS A 242      -4.561  16.216  33.375  1.00 97.87           H  
ATOM   3909  HZ3 LYS A 242      -5.534  16.176  34.685  1.00 97.87           H  
ATOM   3910  N   LEU A 243      -2.438  23.604  30.378  1.00 97.78           N  
ATOM   3911  H   LEU A 243      -3.255  24.019  30.804  1.00 97.78           H  
ATOM   3912  CA  LEU A 243      -1.878  24.189  29.152  1.00 97.78           C  
ATOM   3913  HA  LEU A 243      -1.700  23.391  28.432  1.00 97.78           H  
ATOM   3914  C   LEU A 243      -0.504  24.828  29.396  1.00 97.78           C  
ATOM   3915  CB  LEU A 243      -2.858  25.202  28.543  1.00 97.78           C  
ATOM   3916  HB2 LEU A 243      -2.344  25.736  27.744  1.00 97.78           H  
ATOM   3917  HB3 LEU A 243      -3.132  25.928  29.309  1.00 97.78           H  
ATOM   3918  O   LEU A 243       0.370  24.703  28.545  1.00 97.78           O  
ATOM   3919  CG  LEU A 243      -4.129  24.563  27.961  1.00 97.78           C  
ATOM   3920  HG  LEU A 243      -4.650  24.023  28.751  1.00 97.78           H  
ATOM   3921  CD1 LEU A 243      -5.047  25.675  27.443  1.00 97.78           C  
ATOM   3922 HD11 LEU A 243      -5.296  26.350  28.262  1.00 97.78           H  
ATOM   3923 HD12 LEU A 243      -4.544  26.224  26.647  1.00 97.78           H  
ATOM   3924 HD13 LEU A 243      -5.968  25.238  27.057  1.00 97.78           H  
ATOM   3925  CD2 LEU A 243      -3.845  23.575  26.829  1.00 97.78           C  
ATOM   3926 HD21 LEU A 243      -3.383  22.672  27.225  1.00 97.78           H  
ATOM   3927 HD22 LEU A 243      -4.769  23.286  26.328  1.00 97.78           H  
ATOM   3928 HD23 LEU A 243      -3.156  24.016  26.108  1.00 97.78           H  
ATOM   3929  N   ALA A 244      -0.289  25.455  30.557  1.00 97.55           N  
ATOM   3930  H   ALA A 244      -1.036  25.518  31.234  1.00 97.55           H  
ATOM   3931  CA  ALA A 244       1.025  25.973  30.933  1.00 97.55           C  
ATOM   3932  HA  ALA A 244       1.414  26.558  30.099  1.00 97.55           H  
ATOM   3933  C   ALA A 244       2.042  24.844  31.200  1.00 97.55           C  
ATOM   3934  CB  ALA A 244       0.865  26.913  32.135  1.00 97.55           C  
ATOM   3935  HB1 ALA A 244       0.153  27.702  31.892  1.00 97.55           H  
ATOM   3936  HB2 ALA A 244       0.515  26.357  33.005  1.00 97.55           H  
ATOM   3937  HB3 ALA A 244       1.830  27.361  32.369  1.00 97.55           H  
ATOM   3938  O   ALA A 244       3.207  24.994  30.844  1.00 97.55           O  
ATOM   3939  N   GLU A 245       1.601  23.708  31.757  1.00 96.65           N  
ATOM   3940  H   GLU A 245       0.649  23.683  32.094  1.00 96.65           H  
ATOM   3941  CA  GLU A 245       2.394  22.470  31.869  1.00 96.65           C  
ATOM   3942  HA  GLU A 245       3.327  22.691  32.387  1.00 96.65           H  
ATOM   3943  C   GLU A 245       2.790  21.929  30.470  1.00 96.65           C  
ATOM   3944  CB  GLU A 245       1.619  21.414  32.704  1.00 96.65           C  
ATOM   3945  HB2 GLU A 245       0.651  21.254  32.230  1.00 96.65           H  
ATOM   3946  HB3 GLU A 245       2.160  20.469  32.660  1.00 96.65           H  
ATOM   3947  O   GLU A 245       3.931  21.521  30.277  1.00 96.65           O  
ATOM   3948  CG  GLU A 245       1.396  21.767  34.200  1.00 96.65           C  
ATOM   3949  HG2 GLU A 245       2.328  21.587  34.738  1.00 96.65           H  
ATOM   3950  HG3 GLU A 245       1.185  22.833  34.285  1.00 96.65           H  
ATOM   3951  CD  GLU A 245       0.243  20.994  34.902  1.00 96.65           C  
ATOM   3952  OE1 GLU A 245      -0.182  21.400  36.019  1.00 96.65           O  
ATOM   3953  OE2 GLU A 245      -0.314  20.035  34.323  1.00 96.65           O  
ATOM   3954  N   GLU A 246       1.912  22.029  29.460  1.00 93.34           N  
ATOM   3955  H   GLU A 246       0.966  22.297  29.691  1.00 93.34           H  
ATOM   3956  CA  GLU A 246       2.213  21.756  28.035  1.00 93.34           C  
ATOM   3957  HA  GLU A 246       2.903  20.913  27.995  1.00 93.34           H  
ATOM   3958  C   GLU A 246       2.943  22.921  27.307  1.00 93.34           C  
ATOM   3959  CB  GLU A 246       0.927  21.336  27.280  1.00 93.34           C  
ATOM   3960  HB2 GLU A 246       1.147  21.287  26.213  1.00 93.34           H  
ATOM   3961  HB3 GLU A 246       0.166  22.100  27.431  1.00 93.34           H  
ATOM   3962  O   GLU A 246       3.040  22.940  26.075  1.00 93.34           O  
ATOM   3963  CG  GLU A 246       0.358  19.959  27.684  1.00 93.34           C  
ATOM   3964  HG2 GLU A 246       1.140  19.210  27.555  1.00 93.34           H  
ATOM   3965  HG3 GLU A 246       0.085  19.981  28.740  1.00 93.34           H  
ATOM   3966  CD  GLU A 246      -0.879  19.539  26.856  1.00 93.34           C  
ATOM   3967  OE1 GLU A 246      -1.380  18.398  27.010  1.00 93.34           O  
ATOM   3968  OE2 GLU A 246      -1.400  20.359  26.068  1.00 93.34           O  
ATOM   3969  N   GLY A 247       3.457  23.920  28.038  1.00 94.17           N  
ATOM   3970  H   GLY A 247       3.372  23.858  29.043  1.00 94.17           H  
ATOM   3971  CA  GLY A 247       4.240  25.031  27.480  1.00 94.17           C  
ATOM   3972  HA2 GLY A 247       5.069  24.624  26.901  1.00 94.17           H  
ATOM   3973  HA3 GLY A 247       4.650  25.608  28.309  1.00 94.17           H  
ATOM   3974  C   GLY A 247       3.450  25.992  26.581  1.00 94.17           C  
ATOM   3975  O   GLY A 247       4.015  26.594  25.666  1.00 94.17           O  
ATOM   3976  N   THR A 248       2.137  26.126  26.786  1.00 96.17           N  
ATOM   3977  H   THR A 248       1.715  25.589  27.530  1.00 96.17           H  
ATOM   3978  CA  THR A 248       1.255  26.940  25.939  1.00 96.17           C  
ATOM   3979  HA  THR A 248       1.853  27.735  25.494  1.00 96.17           H  
ATOM   3980  C   THR A 248       0.145  27.644  26.734  1.00 96.17           C  
ATOM   3981  CB  THR A 248       0.728  26.060  24.788  1.00 96.17           C  
ATOM   3982  HB  THR A 248       1.567  25.492  24.386  1.00 96.17           H  
ATOM   3983  O   THR A 248       0.066  27.566  27.959  1.00 96.17           O  
ATOM   3984  CG2 THR A 248      -0.356  25.062  25.191  1.00 96.17           C  
ATOM   3985 HG21 THR A 248      -0.640  24.467  24.322  1.00 96.17           H  
ATOM   3986 HG22 THR A 248       0.033  24.386  25.952  1.00 96.17           H  
ATOM   3987 HG23 THR A 248      -1.232  25.582  25.578  1.00 96.17           H  
ATOM   3988  OG1 THR A 248       0.234  26.863  23.735  1.00 96.17           O  
ATOM   3989  HG1 THR A 248       0.968  27.405  23.435  1.00 96.17           H  
ATOM   3990  N   SER A 249      -0.728  28.385  26.052  1.00 97.93           N  
ATOM   3991  H   SER A 249      -0.648  28.413  25.045  1.00 97.93           H  
ATOM   3992  CA  SER A 249      -1.880  29.043  26.666  1.00 97.93           C  
ATOM   3993  HA  SER A 249      -2.137  28.504  27.578  1.00 97.93           H  
ATOM   3994  C   SER A 249      -3.101  28.994  25.752  1.00 97.93           C  
ATOM   3995  CB  SER A 249      -1.533  30.486  27.061  1.00 97.93           C  
ATOM   3996  HB2 SER A 249      -0.516  30.532  27.450  1.00 97.93           H  
ATOM   3997  HB3 SER A 249      -2.215  30.799  27.851  1.00 97.93           H  
ATOM   3998  O   SER A 249      -2.985  28.842  24.536  1.00 97.93           O  
ATOM   3999  OG  SER A 249      -1.676  31.382  25.977  1.00 97.93           O  
ATOM   4000  HG  SER A 249      -0.842  31.386  25.503  1.00 97.93           H  
ATOM   4001  N   PHE A 250      -4.293  29.177  26.328  1.00 98.16           N  
ATOM   4002  H   PHE A 250      -4.339  29.263  27.333  1.00 98.16           H  
ATOM   4003  CA  PHE A 250      -5.530  29.289  25.549  1.00 98.16           C  
ATOM   4004  HA  PHE A 250      -5.717  28.344  25.039  1.00 98.16           H  
ATOM   4005  C   PHE A 250      -5.432  30.371  24.461  1.00 98.16           C  
ATOM   4006  CB  PHE A 250      -6.699  29.571  26.503  1.00 98.16           C  
ATOM   4007  HB2 PHE A 250      -6.862  28.680  27.109  1.00 98.16           H  
ATOM   4008  HB3 PHE A 250      -6.432  30.391  27.169  1.00 98.16           H  
ATOM   4009  O   PHE A 250      -5.840  30.130  23.329  1.00 98.16           O  
ATOM   4010  CG  PHE A 250      -7.988  29.926  25.788  1.00 98.16           C  
ATOM   4011  CD1 PHE A 250      -8.329  31.277  25.569  1.00 98.16           C  
ATOM   4012  HD1 PHE A 250      -7.695  32.067  25.943  1.00 98.16           H  
ATOM   4013  CD2 PHE A 250      -8.800  28.905  25.261  1.00 98.16           C  
ATOM   4014  HD2 PHE A 250      -8.539  27.868  25.409  1.00 98.16           H  
ATOM   4015  CE1 PHE A 250      -9.465  31.603  24.806  1.00 98.16           C  
ATOM   4016  HE1 PHE A 250      -9.710  32.634  24.598  1.00 98.16           H  
ATOM   4017  CE2 PHE A 250      -9.936  29.236  24.505  1.00 98.16           C  
ATOM   4018  HE2 PHE A 250     -10.550  28.456  24.080  1.00 98.16           H  
ATOM   4019  CZ  PHE A 250     -10.260  30.580  24.267  1.00 98.16           C  
ATOM   4020  HZ  PHE A 250     -11.113  30.824  23.651  1.00 98.16           H  
ATOM   4021  N   SER A 251      -4.844  31.529  24.775  1.00 97.57           N  
ATOM   4022  H   SER A 251      -4.469  31.655  25.704  1.00 97.57           H  
ATOM   4023  CA  SER A 251      -4.682  32.638  23.827  1.00 97.57           C  
ATOM   4024  HA  SER A 251      -5.659  32.908  23.427  1.00 97.57           H  
ATOM   4025  C   SER A 251      -3.773  32.275  22.650  1.00 97.57           C  
ATOM   4026  CB  SER A 251      -4.097  33.856  24.547  1.00 97.57           C  
ATOM   4027  HB2 SER A 251      -4.026  34.685  23.843  1.00 97.57           H  
ATOM   4028  HB3 SER A 251      -3.097  33.617  24.909  1.00 97.57           H  
ATOM   4029  O   SER A 251      -4.067  32.649  21.514  1.00 97.57           O  
ATOM   4030  OG  SER A 251      -4.917  34.233  25.641  1.00 97.57           O  
ATOM   4031  HG  SER A 251      -4.516  35.003  26.052  1.00 97.57           H  
ATOM   4032  N   ASP A 252      -2.702  31.516  22.899  1.00 96.67           N  
ATOM   4033  H   ASP A 252      -2.513  31.234  23.851  1.00 96.67           H  
ATOM   4034  CA  ASP A 252      -1.768  31.077  21.856  1.00 96.67           C  
ATOM   4035  HA  ASP A 252      -1.512  31.932  21.230  1.00 96.67           H  
ATOM   4036  C   ASP A 252      -2.393  30.011  20.954  1.00 96.67           C  
ATOM   4037  CB  ASP A 252      -0.472  30.546  22.482  1.00 96.67           C  
ATOM   4038  HB2 ASP A 252      -0.698  29.675  23.096  1.00 96.67           H  
ATOM   4039  HB3 ASP A 252       0.205  30.235  21.687  1.00 96.67           H  
ATOM   4040  O   ASP A 252      -2.259  30.081  19.731  1.00 96.67           O  
ATOM   4041  CG  ASP A 252       0.220  31.611  23.327  1.00 96.67           C  
ATOM   4042  OD1 ASP A 252       0.455  32.717  22.794  1.00 96.67           O  
ATOM   4043  OD2 ASP A 252       0.433  31.323  24.526  1.00 96.67           O  
ATOM   4044  N   ILE A 253      -3.135  29.059  21.534  1.00 97.55           N  
ATOM   4045  H   ILE A 253      -3.183  29.041  22.542  1.00 97.55           H  
ATOM   4046  CA  ILE A 253      -3.875  28.046  20.768  1.00 97.55           C  
ATOM   4047  HA  ILE A 253      -3.184  27.578  20.067  1.00 97.55           H  
ATOM   4048  C   ILE A 253      -4.987  28.703  19.942  1.00 97.55           C  
ATOM   4049  CB  ILE A 253      -4.437  26.939  21.688  1.00 97.55           C  
ATOM   4050  HB  ILE A 253      -5.120  27.388  22.409  1.00 97.55           H  
ATOM   4051  O   ILE A 253      -5.162  28.364  18.774  1.00 97.55           O  
ATOM   4052  CG1 ILE A 253      -3.307  26.208  22.444  1.00 97.55           C  
ATOM   4053 HG12 ILE A 253      -2.739  25.596  21.743  1.00 97.55           H  
ATOM   4054 HG13 ILE A 253      -2.614  26.927  22.882  1.00 97.55           H  
ATOM   4055  CG2 ILE A 253      -5.203  25.916  20.829  1.00 97.55           C  
ATOM   4056 HG21 ILE A 253      -6.087  26.369  20.380  1.00 97.55           H  
ATOM   4057 HG22 ILE A 253      -4.551  25.545  20.038  1.00 97.55           H  
ATOM   4058 HG23 ILE A 253      -5.531  25.064  21.424  1.00 97.55           H  
ATOM   4059  CD1 ILE A 253      -3.825  25.327  23.584  1.00 97.55           C  
ATOM   4060 HD11 ILE A 253      -2.970  24.881  24.093  1.00 97.55           H  
ATOM   4061 HD12 ILE A 253      -4.393  25.932  24.292  1.00 97.55           H  
ATOM   4062 HD13 ILE A 253      -4.451  24.519  23.206  1.00 97.55           H  
ATOM   4063  N   TYR A 254      -5.701  29.676  20.510  1.00 97.59           N  
ATOM   4064  H   TYR A 254      -5.530  29.886  21.483  1.00 97.59           H  
ATOM   4065  CA  TYR A 254      -6.763  30.418  19.832  1.00 97.59           C  
ATOM   4066  HA  TYR A 254      -7.493  29.707  19.446  1.00 97.59           H  
ATOM   4067  C   TYR A 254      -6.243  31.220  18.635  1.00 97.59           C  
ATOM   4068  CB  TYR A 254      -7.444  31.325  20.862  1.00 97.59           C  
ATOM   4069  HB2 TYR A 254      -7.803  30.707  21.685  1.00 97.59           H  
ATOM   4070  HB3 TYR A 254      -6.709  32.017  21.274  1.00 97.59           H  
ATOM   4071  O   TYR A 254      -6.801  31.134  17.537  1.00 97.59           O  
ATOM   4072  CG  TYR A 254      -8.625  32.108  20.338  1.00 97.59           C  
ATOM   4073  CD1 TYR A 254      -8.568  33.513  20.244  1.00 97.59           C  
ATOM   4074  HD1 TYR A 254      -7.656  34.034  20.494  1.00 97.59           H  
ATOM   4075  CD2 TYR A 254      -9.810  31.424  20.017  1.00 97.59           C  
ATOM   4076  HD2 TYR A 254      -9.861  30.349  20.112  1.00 97.59           H  
ATOM   4077  CE1 TYR A 254      -9.725  34.240  19.901  1.00 97.59           C  
ATOM   4078  HE1 TYR A 254      -9.711  35.320  19.888  1.00 97.59           H  
ATOM   4079  CE2 TYR A 254     -10.954  32.143  19.641  1.00 97.59           C  
ATOM   4080  HE2 TYR A 254     -11.880  31.636  19.413  1.00 97.59           H  
ATOM   4081  OH  TYR A 254     -12.085  34.211  19.429  1.00 97.59           O  
ATOM   4082  HH  TYR A 254     -12.018  35.168  19.469  1.00 97.59           H  
ATOM   4083  CZ  TYR A 254     -10.926  33.548  19.639  1.00 97.59           C  
ATOM   4084  N   LEU A 255      -5.132  31.942  18.818  1.00 96.74           N  
ATOM   4085  H   LEU A 255      -4.727  31.982  19.742  1.00 96.74           H  
ATOM   4086  CA  LEU A 255      -4.455  32.637  17.726  1.00 96.74           C  
ATOM   4087  HA  LEU A 255      -5.188  33.275  17.233  1.00 96.74           H  
ATOM   4088  C   LEU A 255      -3.931  31.645  16.679  1.00 96.74           C  
ATOM   4089  CB  LEU A 255      -3.336  33.518  18.310  1.00 96.74           C  
ATOM   4090  HB2 LEU A 255      -2.633  32.878  18.843  1.00 96.74           H  
ATOM   4091  HB3 LEU A 255      -3.775  34.204  19.034  1.00 96.74           H  
ATOM   4092  O   LEU A 255      -4.150  31.862  15.490  1.00 96.74           O  
ATOM   4093  CG  LEU A 255      -2.558  34.332  17.258  1.00 96.74           C  
ATOM   4094  HG  LEU A 255      -2.089  33.656  16.543  1.00 96.74           H  
ATOM   4095  CD1 LEU A 255      -3.445  35.320  16.493  1.00 96.74           C  
ATOM   4096 HD11 LEU A 255      -2.836  35.897  15.796  1.00 96.74           H  
ATOM   4097 HD12 LEU A 255      -4.191  34.775  15.915  1.00 96.74           H  
ATOM   4098 HD13 LEU A 255      -3.945  35.990  17.192  1.00 96.74           H  
ATOM   4099  CD2 LEU A 255      -1.454  35.134  17.950  1.00 96.74           C  
ATOM   4100 HD21 LEU A 255      -1.891  35.808  18.687  1.00 96.74           H  
ATOM   4101 HD22 LEU A 255      -0.776  34.449  18.459  1.00 96.74           H  
ATOM   4102 HD23 LEU A 255      -0.892  35.708  17.214  1.00 96.74           H  
ATOM   4103  N   SER A 256      -3.298  30.547  17.107  1.00 95.82           N  
ATOM   4104  H   SER A 256      -3.154  30.439  18.101  1.00 95.82           H  
ATOM   4105  CA  SER A 256      -2.801  29.484  16.225  1.00 95.82           C  
ATOM   4106  HA  SER A 256      -2.050  29.905  15.556  1.00 95.82           H  
ATOM   4107  C   SER A 256      -3.909  28.900  15.349  1.00 95.82           C  
ATOM   4108  CB  SER A 256      -2.135  28.379  17.054  1.00 95.82           C  
ATOM   4109  HB2 SER A 256      -1.261  28.788  17.561  1.00 95.82           H  
ATOM   4110  HB3 SER A 256      -2.834  28.007  17.802  1.00 95.82           H  
ATOM   4111  O   SER A 256      -3.772  28.902  14.129  1.00 95.82           O  
ATOM   4112  OG  SER A 256      -1.738  27.304  16.224  1.00 95.82           O  
ATOM   4113  HG  SER A 256      -1.204  26.691  16.735  1.00 95.82           H  
ATOM   4114  N   ALA A 257      -5.035  28.481  15.933  1.00 96.89           N  
ATOM   4115  H   ALA A 257      -5.094  28.516  16.941  1.00 96.89           H  
ATOM   4116  CA  ALA A 257      -6.167  27.900  15.210  1.00 96.89           C  
ATOM   4117  HA  ALA A 257      -5.838  27.007  14.680  1.00 96.89           H  
ATOM   4118  C   ALA A 257      -6.740  28.861  14.156  1.00 96.89           C  
ATOM   4119  CB  ALA A 257      -7.223  27.489  16.243  1.00 96.89           C  
ATOM   4120  HB1 ALA A 257      -8.099  27.090  15.731  1.00 96.89           H  
ATOM   4121  HB2 ALA A 257      -6.819  26.718  16.899  1.00 96.89           H  
ATOM   4122  HB3 ALA A 257      -7.516  28.352  16.841  1.00 96.89           H  
ATOM   4123  O   ALA A 257      -6.909  28.489  12.993  1.00 96.89           O  
ATOM   4124  N   ARG A 258      -6.967  30.129  14.528  1.00 97.14           N  
ATOM   4125  H   ARG A 258      -6.790  30.381  15.490  1.00 97.14           H  
ATOM   4126  CA  ARG A 258      -7.456  31.158  13.596  1.00 97.14           C  
ATOM   4127  HA  ARG A 258      -8.343  30.782  13.086  1.00 97.14           H  
ATOM   4128  C   ARG A 258      -6.454  31.474  12.484  1.00 97.14           C  
ATOM   4129  CB  ARG A 258      -7.831  32.421  14.381  1.00 97.14           C  
ATOM   4130  HB2 ARG A 258      -7.938  33.243  13.673  1.00 97.14           H  
ATOM   4131  HB3 ARG A 258      -7.039  32.674  15.086  1.00 97.14           H  
ATOM   4132  O   ARG A 258      -6.856  31.624  11.332  1.00 97.14           O  
ATOM   4133  CG  ARG A 258      -9.165  32.252  15.122  1.00 97.14           C  
ATOM   4134  HG2 ARG A 258      -9.100  31.441  15.847  1.00 97.14           H  
ATOM   4135  HG3 ARG A 258      -9.940  32.016  14.393  1.00 97.14           H  
ATOM   4136  CD  ARG A 258      -9.533  33.551  15.843  1.00 97.14           C  
ATOM   4137  HD2 ARG A 258      -9.321  34.385  15.174  1.00 97.14           H  
ATOM   4138  HD3 ARG A 258      -8.921  33.650  16.739  1.00 97.14           H  
ATOM   4139  NE  ARG A 258     -10.961  33.573  16.204  1.00 97.14           N  
ATOM   4140  HE  ARG A 258     -11.483  32.716  16.088  1.00 97.14           H  
ATOM   4141  NH1 ARG A 258     -11.213  35.844  16.329  1.00 97.14           N  
ATOM   4142 HH11 ARG A 258     -11.877  36.585  16.156  1.00 97.14           H  
ATOM   4143 HH12 ARG A 258     -10.280  35.933  15.953  1.00 97.14           H  
ATOM   4144  NH2 ARG A 258     -12.964  34.534  16.693  1.00 97.14           N  
ATOM   4145 HH21 ARG A 258     -13.350  33.616  16.864  1.00 97.14           H  
ATOM   4146 HH22 ARG A 258     -13.442  35.346  17.055  1.00 97.14           H  
ATOM   4147  CZ  ARG A 258     -11.702  34.641  16.409  1.00 97.14           C  
ATOM   4148  N   MET A 259      -5.160  31.548  12.797  1.00 95.98           N  
ATOM   4149  H   MET A 259      -4.892  31.417  13.762  1.00 95.98           H  
ATOM   4150  CA  MET A 259      -4.106  31.798  11.808  1.00 95.98           C  
ATOM   4151  HA  MET A 259      -4.408  32.637  11.180  1.00 95.98           H  
ATOM   4152  C   MET A 259      -3.903  30.610  10.858  1.00 95.98           C  
ATOM   4153  CB  MET A 259      -2.799  32.177  12.521  1.00 95.98           C  
ATOM   4154  HB2 MET A 259      -2.579  31.444  13.296  1.00 95.98           H  
ATOM   4155  HB3 MET A 259      -1.977  32.158  11.805  1.00 95.98           H  
ATOM   4156  O   MET A 259      -3.761  30.820   9.655  1.00 95.98           O  
ATOM   4157  CG  MET A 259      -2.850  33.578  13.146  1.00 95.98           C  
ATOM   4158  HG2 MET A 259      -3.672  33.622  13.860  1.00 95.98           H  
ATOM   4159  HG3 MET A 259      -1.927  33.728  13.705  1.00 95.98           H  
ATOM   4160  SD  MET A 259      -3.027  34.957  11.975  1.00 95.98           S  
ATOM   4161  CE  MET A 259      -4.726  35.460  12.343  1.00 95.98           C  
ATOM   4162  HE1 MET A 259      -5.019  36.277  11.684  1.00 95.98           H  
ATOM   4163  HE2 MET A 259      -5.403  34.618  12.200  1.00 95.98           H  
ATOM   4164  HE3 MET A 259      -4.775  35.795  13.379  1.00 95.98           H  
ATOM   4165  N   ASN A 260      -3.957  29.371  11.353  1.00 94.36           N  
ATOM   4166  H   ASN A 260      -4.051  29.250  12.352  1.00 94.36           H  
ATOM   4167  CA  ASN A 260      -3.890  28.170  10.516  1.00 94.36           C  
ATOM   4168  HA  ASN A 260      -3.002  28.232   9.887  1.00 94.36           H  
ATOM   4169  C   ASN A 260      -5.089  28.069   9.573  1.00 94.36           C  
ATOM   4170  CB  ASN A 260      -3.806  26.910  11.393  1.00 94.36           C  
ATOM   4171  HB2 ASN A 260      -3.902  27.150  12.452  1.00 94.36           H  
ATOM   4172  HB3 ASN A 260      -4.622  26.229  11.150  1.00 94.36           H  
ATOM   4173  O   ASN A 260      -4.915  27.832   8.379  1.00 94.36           O  
ATOM   4174  CG  ASN A 260      -2.522  26.154  11.154  1.00 94.36           C  
ATOM   4175  ND2 ASN A 260      -1.775  25.887  12.191  1.00 94.36           N  
ATOM   4176 HD21 ASN A 260      -2.064  26.182  13.112  1.00 94.36           H  
ATOM   4177 HD22 ASN A 260      -0.979  25.289  12.019  1.00 94.36           H  
ATOM   4178  OD1 ASN A 260      -2.182  25.808  10.038  1.00 94.36           O  
ATOM   4179  N   GLN A 261      -6.303  28.312  10.080  1.00 93.43           N  
ATOM   4180  H   GLN A 261      -6.409  28.454  11.075  1.00 93.43           H  
ATOM   4181  CA  GLN A 261      -7.492  28.333   9.232  1.00 93.43           C  
ATOM   4182  HA  GLN A 261      -7.547  27.371   8.721  1.00 93.43           H  
ATOM   4183  C   GLN A 261      -7.382  29.417   8.154  1.00 93.43           C  
ATOM   4184  CB  GLN A 261      -8.753  28.519  10.087  1.00 93.43           C  
ATOM   4185  HB2 GLN A 261      -8.730  29.504  10.553  1.00 93.43           H  
ATOM   4186  HB3 GLN A 261      -8.776  27.768  10.877  1.00 93.43           H  
ATOM   4187  O   GLN A 261      -7.715  29.162   6.997  1.00 93.43           O  
ATOM   4188  CG  GLN A 261     -10.032  28.396   9.239  1.00 93.43           C  
ATOM   4189  HG2 GLN A 261      -9.993  29.091   8.401  1.00 93.43           H  
ATOM   4190  HG3 GLN A 261     -10.883  28.706   9.845  1.00 93.43           H  
ATOM   4191  CD  GLN A 261     -10.303  26.989   8.700  1.00 93.43           C  
ATOM   4192  NE2 GLN A 261     -11.368  26.810   7.952  1.00 93.43           N  
ATOM   4193 HE21 GLN A 261     -11.551  25.856   7.675  1.00 93.43           H  
ATOM   4194 HE22 GLN A 261     -12.015  27.569   7.790  1.00 93.43           H  
ATOM   4195  OE1 GLN A 261      -9.587  26.025   8.917  1.00 93.43           O  
ATOM   4196  N   ALA A 262      -6.862  30.599   8.495  1.00 95.84           N  
ATOM   4197  H   ALA A 262      -6.662  30.786   9.467  1.00 95.84           H  
ATOM   4198  CA  ALA A 262      -6.612  31.647   7.516  1.00 95.84           C  
ATOM   4199  HA  ALA A 262      -7.555  31.879   7.020  1.00 95.84           H  
ATOM   4200  C   ALA A 262      -5.626  31.194   6.430  1.00 95.84           C  
ATOM   4201  CB  ALA A 262      -6.130  32.904   8.240  1.00 95.84           C  
ATOM   4202  HB1 ALA A 262      -6.894  33.241   8.940  1.00 95.84           H  
ATOM   4203  HB2 ALA A 262      -5.206  32.708   8.782  1.00 95.84           H  
ATOM   4204  HB3 ALA A 262      -5.944  33.681   7.497  1.00 95.84           H  
ATOM   4205  O   ALA A 262      -5.945  31.291   5.249  1.00 95.84           O  
ATOM   4206  N   ALA A 263      -4.470  30.639   6.811  1.00 90.74           N  
ATOM   4207  H   ALA A 263      -4.270  30.566   7.798  1.00 90.74           H  
ATOM   4208  CA  ALA A 263      -3.487  30.100   5.870  1.00 90.74           C  
ATOM   4209  HA  ALA A 263      -3.136  30.903   5.222  1.00 90.74           H  
ATOM   4210  C   ALA A 263      -4.092  29.012   4.962  1.00 90.74           C  
ATOM   4211  CB  ALA A 263      -2.295  29.576   6.679  1.00 90.74           C  
ATOM   4212  HB1 ALA A 263      -1.837  30.396   7.232  1.00 90.74           H  
ATOM   4213  HB2 ALA A 263      -1.550  29.148   6.007  1.00 90.74           H  
ATOM   4214  HB3 ALA A 263      -2.617  28.805   7.379  1.00 90.74           H  
ATOM   4215  O   ALA A 263      -3.895  29.035   3.749  1.00 90.74           O  
ATOM   4216  N   LYS A 264      -4.905  28.109   5.520  1.00 88.22           N  
ATOM   4217  H   LYS A 264      -5.000  28.127   6.525  1.00 88.22           H  
ATOM   4218  CA  LYS A 264      -5.604  27.054   4.775  1.00 88.22           C  
ATOM   4219  HA  LYS A 264      -4.865  26.489   4.206  1.00 88.22           H  
ATOM   4220  C   LYS A 264      -6.606  27.604   3.760  1.00 88.22           C  
ATOM   4221  CB  LYS A 264      -6.269  26.122   5.792  1.00 88.22           C  
ATOM   4222  HB2 LYS A 264      -7.036  26.662   6.346  1.00 88.22           H  
ATOM   4223  HB3 LYS A 264      -5.502  25.804   6.499  1.00 88.22           H  
ATOM   4224  O   LYS A 264      -6.601  27.168   2.614  1.00 88.22           O  
ATOM   4225  CG  LYS A 264      -6.894  24.880   5.145  1.00 88.22           C  
ATOM   4226  HG2 LYS A 264      -6.154  24.398   4.506  1.00 88.22           H  
ATOM   4227  HG3 LYS A 264      -7.766  25.155   4.551  1.00 88.22           H  
ATOM   4228  CD  LYS A 264      -7.305  23.919   6.261  1.00 88.22           C  
ATOM   4229  HD2 LYS A 264      -6.457  23.805   6.936  1.00 88.22           H  
ATOM   4230  HD3 LYS A 264      -8.139  24.336   6.826  1.00 88.22           H  
ATOM   4231  CE  LYS A 264      -7.676  22.541   5.715  1.00 88.22           C  
ATOM   4232  HE2 LYS A 264      -7.035  22.316   4.863  1.00 88.22           H  
ATOM   4233  HE3 LYS A 264      -8.714  22.540   5.384  1.00 88.22           H  
ATOM   4234  NZ  LYS A 264      -7.438  21.536   6.772  1.00 88.22           N  
ATOM   4235  HZ1 LYS A 264      -7.537  20.573   6.487  1.00 88.22           H  
ATOM   4236  HZ2 LYS A 264      -6.467  21.524   7.050  1.00 88.22           H  
ATOM   4237  HZ3 LYS A 264      -7.954  21.707   7.624  1.00 88.22           H  
ATOM   4238  N   LEU A 265      -7.440  28.569   4.153  1.00 91.06           N  
ATOM   4239  H   LEU A 265      -7.386  28.881   5.113  1.00 91.06           H  
ATOM   4240  CA  LEU A 265      -8.420  29.188   3.254  1.00 91.06           C  
ATOM   4241  HA  LEU A 265      -8.972  28.402   2.739  1.00 91.06           H  
ATOM   4242  C   LEU A 265      -7.750  30.026   2.155  1.00 91.06           C  
ATOM   4243  CB  LEU A 265      -9.405  30.049   4.063  1.00 91.06           C  
ATOM   4244  HB2 LEU A 265      -8.831  30.771   4.644  1.00 91.06           H  
ATOM   4245  HB3 LEU A 265     -10.021  30.601   3.354  1.00 91.06           H  
ATOM   4246  O   LEU A 265      -8.213  29.998   1.019  1.00 91.06           O  
ATOM   4247  CG  LEU A 265     -10.347  29.281   5.009  1.00 91.06           C  
ATOM   4248  HG  LEU A 265      -9.771  28.676   5.710  1.00 91.06           H  
ATOM   4249  CD1 LEU A 265     -11.177  30.292   5.805  1.00 91.06           C  
ATOM   4250 HD11 LEU A 265     -11.744  30.931   5.128  1.00 91.06           H  
ATOM   4251 HD12 LEU A 265     -10.508  30.909   6.406  1.00 91.06           H  
ATOM   4252 HD13 LEU A 265     -11.856  29.768   6.477  1.00 91.06           H  
ATOM   4253  CD2 LEU A 265     -11.306  28.346   4.269  1.00 91.06           C  
ATOM   4254 HD21 LEU A 265     -11.873  28.890   3.515  1.00 91.06           H  
ATOM   4255 HD22 LEU A 265     -11.990  27.880   4.978  1.00 91.06           H  
ATOM   4256 HD23 LEU A 265     -10.740  27.552   3.781  1.00 91.06           H  
ATOM   4257  N   LEU A 266      -6.654  30.726   2.473  1.00 89.52           N  
ATOM   4258  H   LEU A 266      -6.346  30.727   3.435  1.00 89.52           H  
ATOM   4259  CA  LEU A 266      -5.851  31.460   1.489  1.00 89.52           C  
ATOM   4260  HA  LEU A 266      -6.508  32.099   0.899  1.00 89.52           H  
ATOM   4261  C   LEU A 266      -5.170  30.502   0.499  1.00 89.52           C  
ATOM   4262  CB  LEU A 266      -4.807  32.338   2.206  1.00 89.52           C  
ATOM   4263  HB2 LEU A 266      -4.217  31.694   2.859  1.00 89.52           H  
ATOM   4264  HB3 LEU A 266      -4.131  32.762   1.463  1.00 89.52           H  
ATOM   4265  O   LEU A 266      -5.165  30.795  -0.691  1.00 89.52           O  
ATOM   4266  CG  LEU A 266      -5.401  33.490   3.038  1.00 89.52           C  
ATOM   4267  HG  LEU A 266      -6.242  33.117   3.623  1.00 89.52           H  
ATOM   4268  CD1 LEU A 266      -4.343  34.041   3.995  1.00 89.52           C  
ATOM   4269 HD11 LEU A 266      -4.001  33.236   4.646  1.00 89.52           H  
ATOM   4270 HD12 LEU A 266      -4.772  34.831   4.612  1.00 89.52           H  
ATOM   4271 HD13 LEU A 266      -3.492  34.424   3.432  1.00 89.52           H  
ATOM   4272  CD2 LEU A 266      -5.908  34.659   2.199  1.00 89.52           C  
ATOM   4273 HD21 LEU A 266      -6.608  34.301   1.444  1.00 89.52           H  
ATOM   4274 HD22 LEU A 266      -6.421  35.376   2.842  1.00 89.52           H  
ATOM   4275 HD23 LEU A 266      -5.064  35.148   1.713  1.00 89.52           H  
ATOM   4276  N   ARG A 267      -4.668  29.347   0.969  1.00 82.53           N  
ATOM   4277  H   ARG A 267      -4.661  29.207   1.969  1.00 82.53           H  
ATOM   4278  CA  ARG A 267      -4.063  28.301   0.121  1.00 82.53           C  
ATOM   4279  HA  ARG A 267      -3.317  28.780  -0.513  1.00 82.53           H  
ATOM   4280  C   ARG A 267      -5.062  27.654  -0.840  1.00 82.53           C  
ATOM   4281  CB  ARG A 267      -3.380  27.224   0.993  1.00 82.53           C  
ATOM   4282  HB2 ARG A 267      -4.145  26.666   1.532  1.00 82.53           H  
ATOM   4283  HB3 ARG A 267      -2.733  27.712   1.722  1.00 82.53           H  
ATOM   4284  O   ARG A 267      -4.684  27.243  -1.921  1.00 82.53           O  
ATOM   4285  CG  ARG A 267      -2.514  26.245   0.172  1.00 82.53           C  
ATOM   4286  HG2 ARG A 267      -3.099  25.778  -0.620  1.00 82.53           H  
ATOM   4287  HG3 ARG A 267      -1.701  26.807  -0.286  1.00 82.53           H  
ATOM   4288  CD  ARG A 267      -1.875  25.136   1.016  1.00 82.53           C  
ATOM   4289  HD2 ARG A 267      -1.094  24.660   0.422  1.00 82.53           H  
ATOM   4290  HD3 ARG A 267      -1.390  25.586   1.882  1.00 82.53           H  
ATOM   4291  NE  ARG A 267      -2.850  24.118   1.465  1.00 82.53           N  
ATOM   4292  HE  ARG A 267      -3.266  24.263   2.374  1.00 82.53           H  
ATOM   4293  NH1 ARG A 267      -2.729  22.707  -0.363  1.00 82.53           N  
ATOM   4294 HH11 ARG A 267      -2.982  21.859  -0.848  1.00 82.53           H  
ATOM   4295 HH12 ARG A 267      -2.149  23.365  -0.864  1.00 82.53           H  
ATOM   4296  NH2 ARG A 267      -3.945  22.121   1.405  1.00 82.53           N  
ATOM   4297 HH21 ARG A 267      -4.141  21.262   0.912  1.00 82.53           H  
ATOM   4298 HH22 ARG A 267      -4.237  22.239   2.365  1.00 82.53           H  
ATOM   4299  CZ  ARG A 267      -3.170  22.998   0.830  1.00 82.53           C  
ATOM   4300  N   ILE A 268      -6.330  27.543  -0.445  1.00 80.88           N  
ATOM   4301  H   ILE A 268      -6.559  27.844   0.491  1.00 80.88           H  
ATOM   4302  CA  ILE A 268      -7.396  26.998  -1.304  1.00 80.88           C  
ATOM   4303  HA  ILE A 268      -6.998  26.145  -1.853  1.00 80.88           H  
ATOM   4304  C   ILE A 268      -7.828  28.015  -2.384  1.00 80.88           C  
ATOM   4305  CB  ILE A 268      -8.556  26.487  -0.406  1.00 80.88           C  
ATOM   4306  HB  ILE A 268      -8.809  27.280   0.298  1.00 80.88           H  
ATOM   4307  O   ILE A 268      -8.510  27.644  -3.332  1.00 80.88           O  
ATOM   4308  CG1 ILE A 268      -8.101  25.240   0.392  1.00 80.88           C  
ATOM   4309 HG12 ILE A 268      -7.097  25.398   0.787  1.00 80.88           H  
ATOM   4310 HG13 ILE A 268      -8.050  24.381  -0.277  1.00 80.88           H  
ATOM   4311  CG2 ILE A 268      -9.832  26.131  -1.191  1.00 80.88           C  
ATOM   4312 HG21 ILE A 268      -9.595  25.424  -1.986  1.00 80.88           H  
ATOM   4313 HG22 ILE A 268     -10.256  27.032  -1.635  1.00 80.88           H  
ATOM   4314 HG23 ILE A 268     -10.593  25.700  -0.540  1.00 80.88           H  
ATOM   4315  CD1 ILE A 268      -9.008  24.897   1.584  1.00 80.88           C  
ATOM   4316 HD11 ILE A 268      -8.549  24.093   2.160  1.00 80.88           H  
ATOM   4317 HD12 ILE A 268      -9.124  25.770   2.226  1.00 80.88           H  
ATOM   4318 HD13 ILE A 268      -9.987  24.558   1.244  1.00 80.88           H  
ATOM   4319  N   GLY A 269      -7.486  29.302  -2.253  1.00 82.37           N  
ATOM   4320  H   GLY A 269      -6.869  29.550  -1.492  1.00 82.37           H  
ATOM   4321  CA  GLY A 269      -7.737  30.335  -3.269  1.00 82.37           C  
ATOM   4322  HA2 GLY A 269      -7.386  29.955  -4.229  1.00 82.37           H  
ATOM   4323  HA3 GLY A 269      -7.148  31.218  -3.019  1.00 82.37           H  
ATOM   4324  C   GLY A 269      -9.200  30.774  -3.455  1.00 82.37           C  
ATOM   4325  O   GLY A 269      -9.447  31.878  -3.933  1.00 82.37           O  
ATOM   4326  N   ASN A 270     -10.180  29.981  -3.011  1.00 84.94           N  
ATOM   4327  H   ASN A 270      -9.885  29.042  -2.781  1.00 84.94           H  
ATOM   4328  CA  ASN A 270     -11.618  30.208  -3.235  1.00 84.94           C  
ATOM   4329  HA  ASN A 270     -11.762  30.395  -4.300  1.00 84.94           H  
ATOM   4330  C   ASN A 270     -12.227  31.429  -2.509  1.00 84.94           C  
ATOM   4331  CB  ASN A 270     -12.375  28.914  -2.861  1.00 84.94           C  
ATOM   4332  HB2 ASN A 270     -13.448  29.103  -2.883  1.00 84.94           H  
ATOM   4333  HB3 ASN A 270     -12.102  28.608  -1.852  1.00 84.94           H  
ATOM   4334  O   ASN A 270     -13.427  31.691  -2.638  1.00 84.94           O  
ATOM   4335  CG  ASN A 270     -12.119  27.771  -3.829  1.00 84.94           C  
ATOM   4336  ND2 ASN A 270     -12.453  26.556  -3.463  1.00 84.94           N  
ATOM   4337 HD21 ASN A 270     -12.837  26.357  -2.550  1.00 84.94           H  
ATOM   4338 HD22 ASN A 270     -12.228  25.841  -4.140  1.00 84.94           H  
ATOM   4339  OD1 ASN A 270     -11.654  27.949  -4.935  1.00 84.94           O  
ATOM   4340  N   HIS A 271     -11.456  32.162  -1.702  1.00 90.72           N  
ATOM   4341  H   HIS A 271     -10.464  31.971  -1.703  1.00 90.72           H  
ATOM   4342  CA  HIS A 271     -11.936  33.289  -0.899  1.00 90.72           C  
ATOM   4343  HA  HIS A 271     -12.885  33.642  -1.303  1.00 90.72           H  
ATOM   4344  C   HIS A 271     -10.959  34.469  -0.939  1.00 90.72           C  
ATOM   4345  CB  HIS A 271     -12.166  32.835   0.553  1.00 90.72           C  
ATOM   4346  HB2 HIS A 271     -12.415  33.707   1.157  1.00 90.72           H  
ATOM   4347  HB3 HIS A 271     -11.233  32.425   0.938  1.00 90.72           H  
ATOM   4348  O   HIS A 271      -9.756  34.303  -0.753  1.00 90.72           O  
ATOM   4349  CG  HIS A 271     -13.261  31.810   0.749  1.00 90.72           C  
ATOM   4350  CD2 HIS A 271     -13.304  30.856   1.726  1.00 90.72           C  
ATOM   4351  HD2 HIS A 271     -12.557  30.723   2.496  1.00 90.72           H  
ATOM   4352  ND1 HIS A 271     -14.377  31.625  -0.035  1.00 90.72           N  
ATOM   4353  HD1 HIS A 271     -14.460  31.958  -0.985  1.00 90.72           H  
ATOM   4354  CE1 HIS A 271     -15.060  30.576   0.447  1.00 90.72           C  
ATOM   4355  HE1 HIS A 271     -15.916  30.131  -0.039  1.00 90.72           H  
ATOM   4356  NE2 HIS A 271     -14.474  30.098   1.559  1.00 90.72           N  
ATOM   4357  N   ASN A 272     -11.492  35.684  -1.098  1.00 93.03           N  
ATOM   4358  H   ASN A 272     -12.490  35.765  -1.226  1.00 93.03           H  
ATOM   4359  CA  ASN A 272     -10.701  36.904  -0.941  1.00 93.03           C  
ATOM   4360  HA  ASN A 272      -9.765  36.748  -1.477  1.00 93.03           H  
ATOM   4361  C   ASN A 272     -10.319  37.149   0.536  1.00 93.03           C  
ATOM   4362  CB  ASN A 272     -11.420  38.089  -1.623  1.00 93.03           C  
ATOM   4363  HB2 ASN A 272     -11.669  37.800  -2.644  1.00 93.03           H  
ATOM   4364  HB3 ASN A 272     -10.735  38.934  -1.686  1.00 93.03           H  
ATOM   4365  O   ASN A 272     -10.904  36.577   1.460  1.00 93.03           O  
ATOM   4366  CG  ASN A 272     -12.680  38.579  -0.922  1.00 93.03           C  
ATOM   4367  ND2 ASN A 272     -13.669  39.014  -1.665  1.00 93.03           N  
ATOM   4368 HD21 ASN A 272     -14.490  39.354  -1.185  1.00 93.03           H  
ATOM   4369 HD22 ASN A 272     -13.598  39.021  -2.672  1.00 93.03           H  
ATOM   4370  OD1 ASN A 272     -12.791  38.609   0.291  1.00 93.03           O  
ATOM   4371  N   VAL A 273      -9.347  38.038   0.758  1.00 96.11           N  
ATOM   4372  H   VAL A 273      -8.906  38.463  -0.045  1.00 96.11           H  
ATOM   4373  CA  VAL A 273      -8.776  38.330   2.087  1.00 96.11           C  
ATOM   4374  HA  VAL A 273      -8.329  37.414   2.472  1.00 96.11           H  
ATOM   4375  C   VAL A 273      -9.844  38.763   3.108  1.00 96.11           C  
ATOM   4376  CB  VAL A 273      -7.657  39.388   1.949  1.00 96.11           C  
ATOM   4377  HB  VAL A 273      -8.083  40.304   1.540  1.00 96.11           H  
ATOM   4378  O   VAL A 273      -9.782  38.340   4.262  1.00 96.11           O  
ATOM   4379  CG1 VAL A 273      -6.977  39.723   3.281  1.00 96.11           C  
ATOM   4380 HG11 VAL A 273      -6.216  40.487   3.123  1.00 96.11           H  
ATOM   4381 HG12 VAL A 273      -7.703  40.109   3.995  1.00 96.11           H  
ATOM   4382 HG13 VAL A 273      -6.506  38.826   3.684  1.00 96.11           H  
ATOM   4383  CG2 VAL A 273      -6.544  38.897   1.005  1.00 96.11           C  
ATOM   4384 HG21 VAL A 273      -6.137  37.951   1.361  1.00 96.11           H  
ATOM   4385 HG22 VAL A 273      -6.927  38.760  -0.006  1.00 96.11           H  
ATOM   4386 HG23 VAL A 273      -5.743  39.634   0.957  1.00 96.11           H  
ATOM   4387  N   ASN A 274     -10.858  39.531   2.693  1.00 96.59           N  
ATOM   4388  H   ASN A 274     -10.856  39.858   1.738  1.00 96.59           H  
ATOM   4389  CA  ASN A 274     -11.942  39.994   3.569  1.00 96.59           C  
ATOM   4390  HA  ASN A 274     -11.506  40.438   4.464  1.00 96.59           H  
ATOM   4391  C   ASN A 274     -12.841  38.826   4.018  1.00 96.59           C  
ATOM   4392  CB  ASN A 274     -12.797  41.064   2.854  1.00 96.59           C  
ATOM   4393  HB2 ASN A 274     -13.307  40.615   2.001  1.00 96.59           H  
ATOM   4394  HB3 ASN A 274     -13.560  41.402   3.555  1.00 96.59           H  
ATOM   4395  O   ASN A 274     -13.186  38.709   5.194  1.00 96.59           O  
ATOM   4396  CG  ASN A 274     -12.059  42.295   2.349  1.00 96.59           C  
ATOM   4397  ND2 ASN A 274     -12.779  43.333   1.996  1.00 96.59           N  
ATOM   4398 HD21 ASN A 274     -12.269  44.134   1.650  1.00 96.59           H  
ATOM   4399 HD22 ASN A 274     -13.782  43.333   2.111  1.00 96.59           H  
ATOM   4400  OD1 ASN A 274     -10.851  42.337   2.195  1.00 96.59           O  
ATOM   4401  N   ALA A 275     -13.194  37.930   3.092  1.00 96.97           N  
ATOM   4402  H   ALA A 275     -12.879  38.071   2.143  1.00 96.97           H  
ATOM   4403  CA  ALA A 275     -13.988  36.740   3.386  1.00 96.97           C  
ATOM   4404  HA  ALA A 275     -14.887  37.045   3.922  1.00 96.97           H  
ATOM   4405  C   ALA A 275     -13.229  35.752   4.289  1.00 96.97           C  
ATOM   4406  CB  ALA A 275     -14.409  36.098   2.059  1.00 96.97           C  
ATOM   4407  HB1 ALA A 275     -13.527  35.814   1.485  1.00 96.97           H  
ATOM   4408  HB2 ALA A 275     -14.996  36.809   1.478  1.00 96.97           H  
ATOM   4409  HB3 ALA A 275     -15.013  35.213   2.254  1.00 96.97           H  
ATOM   4410  O   ALA A 275     -13.837  35.128   5.161  1.00 96.97           O  
ATOM   4411  N   VAL A 276     -11.903  35.637   4.130  1.00 97.51           N  
ATOM   4412  H   VAL A 276     -11.470  36.137   3.366  1.00 97.51           H  
ATOM   4413  CA  VAL A 276     -11.048  34.863   5.046  1.00 97.51           C  
ATOM   4414  HA  VAL A 276     -11.478  33.867   5.155  1.00 97.51           H  
ATOM   4415  C   VAL A 276     -11.031  35.482   6.447  1.00 97.51           C  
ATOM   4416  CB  VAL A 276      -9.619  34.692   4.492  1.00 97.51           C  
ATOM   4417  HB  VAL A 276      -9.191  35.668   4.265  1.00 97.51           H  
ATOM   4418  O   VAL A 276     -11.194  34.743   7.418  1.00 97.51           O  
ATOM   4419  CG1 VAL A 276      -8.709  33.980   5.502  1.00 97.51           C  
ATOM   4420 HG11 VAL A 276      -9.144  33.022   5.785  1.00 97.51           H  
ATOM   4421 HG12 VAL A 276      -7.725  33.811   5.064  1.00 97.51           H  
ATOM   4422 HG13 VAL A 276      -8.569  34.592   6.393  1.00 97.51           H  
ATOM   4423  CG2 VAL A 276      -9.642  33.845   3.215  1.00 97.51           C  
ATOM   4424 HG21 VAL A 276     -10.121  32.885   3.409  1.00 97.51           H  
ATOM   4425 HG22 VAL A 276      -8.626  33.671   2.859  1.00 97.51           H  
ATOM   4426 HG23 VAL A 276     -10.188  34.360   2.425  1.00 97.51           H  
ATOM   4427  N   ALA A 277     -10.896  36.809   6.566  1.00 97.77           N  
ATOM   4428  H   ALA A 277     -10.741  37.360   5.733  1.00 97.77           H  
ATOM   4429  CA  ALA A 277     -10.918  37.509   7.854  1.00 97.77           C  
ATOM   4430  HA  ALA A 277     -10.075  37.159   8.450  1.00 97.77           H  
ATOM   4431  C   ALA A 277     -12.205  37.202   8.644  1.00 97.77           C  
ATOM   4432  CB  ALA A 277     -10.744  39.015   7.611  1.00 97.77           C  
ATOM   4433  HB1 ALA A 277     -10.653  39.532   8.566  1.00 97.77           H  
ATOM   4434  HB2 ALA A 277     -11.607  39.420   7.082  1.00 97.77           H  
ATOM   4435  HB3 ALA A 277      -9.850  39.198   7.015  1.00 97.77           H  
ATOM   4436  O   ALA A 277     -12.132  36.728   9.780  1.00 97.77           O  
ATOM   4437  N   LEU A 278     -13.371  37.357   8.004  1.00 97.20           N  
ATOM   4438  H   LEU A 278     -13.349  37.769   7.082  1.00 97.20           H  
ATOM   4439  CA  LEU A 278     -14.678  37.047   8.598  1.00 97.20           C  
ATOM   4440  HA  LEU A 278     -14.785  37.616   9.522  1.00 97.20           H  
ATOM   4441  C   LEU A 278     -14.812  35.563   8.980  1.00 97.20           C  
ATOM   4442  CB  LEU A 278     -15.788  37.463   7.614  1.00 97.20           C  
ATOM   4443  HB2 LEU A 278     -15.547  37.060   6.630  1.00 97.20           H  
ATOM   4444  HB3 LEU A 278     -16.729  37.015   7.933  1.00 97.20           H  
ATOM   4445  O   LEU A 278     -15.208  35.244  10.101  1.00 97.20           O  
ATOM   4446  CG  LEU A 278     -15.994  38.986   7.502  1.00 97.20           C  
ATOM   4447  HG  LEU A 278     -15.034  39.478   7.341  1.00 97.20           H  
ATOM   4448  CD1 LEU A 278     -16.897  39.291   6.306  1.00 97.20           C  
ATOM   4449 HD11 LEU A 278     -17.867  38.811   6.436  1.00 97.20           H  
ATOM   4450 HD12 LEU A 278     -17.041  40.369   6.225  1.00 97.20           H  
ATOM   4451 HD13 LEU A 278     -16.427  38.933   5.390  1.00 97.20           H  
ATOM   4452  CD2 LEU A 278     -16.651  39.567   8.756  1.00 97.20           C  
ATOM   4453 HD21 LEU A 278     -16.825  40.634   8.621  1.00 97.20           H  
ATOM   4454 HD22 LEU A 278     -17.603  39.074   8.955  1.00 97.20           H  
ATOM   4455 HD23 LEU A 278     -15.996  39.447   9.618  1.00 97.20           H  
ATOM   4456  N   LYS A 279     -14.413  34.634   8.096  1.00 96.71           N  
ATOM   4457  H   LYS A 279     -14.085  34.951   7.195  1.00 96.71           H  
ATOM   4458  CA  LYS A 279     -14.426  33.182   8.380  1.00 96.71           C  
ATOM   4459  HA  LYS A 279     -15.428  32.895   8.697  1.00 96.71           H  
ATOM   4460  C   LYS A 279     -13.508  32.782   9.543  1.00 96.71           C  
ATOM   4461  CB  LYS A 279     -14.058  32.399   7.110  1.00 96.71           C  
ATOM   4462  HB2 LYS A 279     -13.776  31.382   7.380  1.00 96.71           H  
ATOM   4463  HB3 LYS A 279     -13.199  32.872   6.632  1.00 96.71           H  
ATOM   4464  O   LYS A 279     -13.767  31.772  10.191  1.00 96.71           O  
ATOM   4465  CG  LYS A 279     -15.240  32.325   6.133  1.00 96.71           C  
ATOM   4466  HG2 LYS A 279     -15.679  33.315   6.010  1.00 96.71           H  
ATOM   4467  HG3 LYS A 279     -15.998  31.660   6.546  1.00 96.71           H  
ATOM   4468  CD  LYS A 279     -14.797  31.812   4.758  1.00 96.71           C  
ATOM   4469  HD2 LYS A 279     -14.292  30.850   4.851  1.00 96.71           H  
ATOM   4470  HD3 LYS A 279     -14.092  32.529   4.336  1.00 96.71           H  
ATOM   4471  CE  LYS A 279     -16.002  31.706   3.814  1.00 96.71           C  
ATOM   4472  HE2 LYS A 279     -15.673  31.985   2.812  1.00 96.71           H  
ATOM   4473  HE3 LYS A 279     -16.759  32.425   4.125  1.00 96.71           H  
ATOM   4474  NZ  LYS A 279     -16.559  30.332   3.770  1.00 96.71           N  
ATOM   4475  HZ1 LYS A 279     -17.414  30.310   3.234  1.00 96.71           H  
ATOM   4476  HZ2 LYS A 279     -15.896  29.738   3.292  1.00 96.71           H  
ATOM   4477  HZ3 LYS A 279     -16.734  29.971   4.697  1.00 96.71           H  
ATOM   4478  N   CYS A 280     -12.476  33.575   9.830  1.00 97.45           N  
ATOM   4479  H   CYS A 280     -12.304  34.361   9.219  1.00 97.45           H  
ATOM   4480  CA  CYS A 280     -11.569  33.385  10.965  1.00 97.45           C  
ATOM   4481  HA  CYS A 280     -11.652  32.353  11.306  1.00 97.45           H  
ATOM   4482  C   CYS A 280     -11.932  34.249  12.191  1.00 97.45           C  
ATOM   4483  CB  CYS A 280     -10.122  33.585  10.493  1.00 97.45           C  
ATOM   4484  HB2 CYS A 280      -9.442  33.395  11.324  1.00 97.45           H  
ATOM   4485  HB3 CYS A 280      -9.983  34.608  10.143  1.00 97.45           H  
ATOM   4486  O   CYS A 280     -11.152  34.305  13.139  1.00 97.45           O  
ATOM   4487  SG  CYS A 280      -9.754  32.424   9.147  1.00 97.45           S  
ATOM   4488  HG  CYS A 280     -10.445  33.101   8.225  1.00 97.45           H  
ATOM   4489  N   GLY A 281     -13.095  34.916  12.189  1.00 96.95           N  
ATOM   4490  H   GLY A 281     -13.672  34.880  11.361  1.00 96.95           H  
ATOM   4491  CA  GLY A 281     -13.625  35.658  13.340  1.00 96.95           C  
ATOM   4492  HA2 GLY A 281     -14.690  35.828  13.180  1.00 96.95           H  
ATOM   4493  HA3 GLY A 281     -13.512  35.056  14.242  1.00 96.95           H  
ATOM   4494  C   GLY A 281     -12.977  37.019  13.590  1.00 96.95           C  
ATOM   4495  O   GLY A 281     -12.842  37.429  14.746  1.00 96.95           O  
ATOM   4496  N   TYR A 282     -12.539  37.693  12.525  1.00 97.30           N  
ATOM   4497  H   TYR A 282     -12.650  37.273  11.613  1.00 97.30           H  
ATOM   4498  CA  TYR A 282     -12.029  39.061  12.564  1.00 97.30           C  
ATOM   4499  HA  TYR A 282     -11.924  39.387  13.599  1.00 97.30           H  
ATOM   4500  C   TYR A 282     -12.997  40.014  11.863  1.00 97.30           C  
ATOM   4501  CB  TYR A 282     -10.647  39.134  11.904  1.00 97.30           C  
ATOM   4502  HB2 TYR A 282     -10.721  38.766  10.881  1.00 97.30           H  
ATOM   4503  HB3 TYR A 282     -10.346  40.180  11.850  1.00 97.30           H  
ATOM   4504  O   TYR A 282     -13.149  39.963  10.643  1.00 97.30           O  
ATOM   4505  CG  TYR A 282      -9.567  38.359  12.625  1.00 97.30           C  
ATOM   4506  CD1 TYR A 282      -8.798  38.988  13.622  1.00 97.30           C  
ATOM   4507  HD1 TYR A 282      -8.970  40.029  13.850  1.00 97.30           H  
ATOM   4508  CD2 TYR A 282      -9.346  37.006  12.315  1.00 97.30           C  
ATOM   4509  HD2 TYR A 282      -9.945  36.527  11.555  1.00 97.30           H  
ATOM   4510  CE1 TYR A 282      -7.834  38.258  14.341  1.00 97.30           C  
ATOM   4511  HE1 TYR A 282      -7.261  38.744  15.117  1.00 97.30           H  
ATOM   4512  CE2 TYR A 282      -8.382  36.271  13.028  1.00 97.30           C  
ATOM   4513  HE2 TYR A 282      -8.233  35.224  12.809  1.00 97.30           H  
ATOM   4514  OH  TYR A 282      -6.775  36.159  14.804  1.00 97.30           O  
ATOM   4515  HH  TYR A 282      -6.372  36.688  15.496  1.00 97.30           H  
ATOM   4516  CZ  TYR A 282      -7.643  36.889  14.058  1.00 97.30           C  
ATOM   4517  N   ASP A 283     -13.582  40.934  12.628  1.00 95.39           N  
ATOM   4518  H   ASP A 283     -13.550  40.823  13.631  1.00 95.39           H  
ATOM   4519  CA  ASP A 283     -14.519  41.943  12.113  1.00 95.39           C  
ATOM   4520  HA  ASP A 283     -15.246  41.452  11.466  1.00 95.39           H  
ATOM   4521  C   ASP A 283     -13.804  43.033  11.289  1.00 95.39           C  
ATOM   4522  CB  ASP A 283     -15.278  42.553  13.303  1.00 95.39           C  
ATOM   4523  HB2 ASP A 283     -16.123  43.134  12.932  1.00 95.39           H  
ATOM   4524  HB3 ASP A 283     -14.612  43.228  13.841  1.00 95.39           H  
ATOM   4525  O   ASP A 283     -14.375  43.632  10.380  1.00 95.39           O  
ATOM   4526  CG  ASP A 283     -15.779  41.466  14.259  1.00 95.39           C  
ATOM   4527  OD1 ASP A 283     -16.657  40.683  13.844  1.00 95.39           O  
ATOM   4528  OD2 ASP A 283     -15.172  41.344  15.349  1.00 95.39           O  
ATOM   4529  N   SER A 284     -12.515  43.265  11.567  1.00 96.76           N  
ATOM   4530  H   SER A 284     -12.106  42.700  12.298  1.00 96.76           H  
ATOM   4531  CA  SER A 284     -11.655  44.191  10.824  1.00 96.76           C  
ATOM   4532  HA  SER A 284     -12.273  44.792  10.158  1.00 96.76           H  
ATOM   4533  C   SER A 284     -10.639  43.434   9.971  1.00 96.76           C  
ATOM   4534  CB  SER A 284     -10.974  45.168  11.784  1.00 96.76           C  
ATOM   4535  HB2 SER A 284     -11.736  45.811  12.225  1.00 96.76           H  
ATOM   4536  HB3 SER A 284     -10.486  44.614  12.586  1.00 96.76           H  
ATOM   4537  O   SER A 284      -9.722  42.788  10.487  1.00 96.76           O  
ATOM   4538  OG  SER A 284     -10.014  45.967  11.107  1.00 96.76           O  
ATOM   4539  HG  SER A 284      -9.995  46.817  11.552  1.00 96.76           H  
ATOM   4540  N   THR A 285     -10.751  43.580   8.647  1.00 97.21           N  
ATOM   4541  H   THR A 285     -11.533  44.115   8.298  1.00 97.21           H  
ATOM   4542  CA  THR A 285      -9.771  43.026   7.695  1.00 97.21           C  
ATOM   4543  HA  THR A 285      -9.691  41.952   7.860  1.00 97.21           H  
ATOM   4544  C   THR A 285      -8.378  43.632   7.909  1.00 97.21           C  
ATOM   4545  CB  THR A 285     -10.230  43.242   6.246  1.00 97.21           C  
ATOM   4546  HB  THR A 285     -10.370  44.307   6.062  1.00 97.21           H  
ATOM   4547  O   THR A 285      -7.383  42.913   7.851  1.00 97.21           O  
ATOM   4548  CG2 THR A 285      -9.237  42.679   5.233  1.00 97.21           C  
ATOM   4549 HG21 THR A 285      -9.622  42.842   4.226  1.00 97.21           H  
ATOM   4550 HG22 THR A 285      -8.281  43.198   5.306  1.00 97.21           H  
ATOM   4551 HG23 THR A 285      -9.095  41.611   5.400  1.00 97.21           H  
ATOM   4552  OG1 THR A 285     -11.447  42.565   6.023  1.00 97.21           O  
ATOM   4553  HG1 THR A 285     -12.036  42.701   6.769  1.00 97.21           H  
ATOM   4554  N   SER A 286      -8.282  44.927   8.228  1.00 97.09           N  
ATOM   4555  H   SER A 286      -9.116  45.497   8.241  1.00 97.09           H  
ATOM   4556  CA  SER A 286      -7.001  45.591   8.510  1.00 97.09           C  
ATOM   4557  HA  SER A 286      -6.339  45.456   7.654  1.00 97.09           H  
ATOM   4558  C   SER A 286      -6.307  44.997   9.739  1.00 97.09           C  
ATOM   4559  CB  SER A 286      -7.216  47.095   8.715  1.00 97.09           C  
ATOM   4560  HB2 SER A 286      -6.249  47.588   8.814  1.00 97.09           H  
ATOM   4561  HB3 SER A 286      -7.798  47.264   9.620  1.00 97.09           H  
ATOM   4562  O   SER A 286      -5.103  44.737   9.705  1.00 97.09           O  
ATOM   4563  OG  SER A 286      -7.911  47.630   7.606  1.00 97.09           O  
ATOM   4564  HG  SER A 286      -7.978  48.583   7.697  1.00 97.09           H  
ATOM   4565  N   TYR A 287      -7.069  44.712  10.802  1.00 97.38           N  
ATOM   4566  H   TYR A 287      -8.058  44.911  10.762  1.00 97.38           H  
ATOM   4567  CA  TYR A 287      -6.544  44.043  11.994  1.00 97.38           C  
ATOM   4568  HA  TYR A 287      -5.640  44.562  12.312  1.00 97.38           H  
ATOM   4569  C   TYR A 287      -6.152  42.587  11.702  1.00 97.38           C  
ATOM   4570  CB  TYR A 287      -7.573  44.139  13.126  1.00 97.38           C  
ATOM   4571  HB2 TYR A 287      -7.799  45.189  13.312  1.00 97.38           H  
ATOM   4572  HB3 TYR A 287      -8.490  43.648  12.802  1.00 97.38           H  
ATOM   4573  O   TYR A 287      -5.068  42.158  12.092  1.00 97.38           O  
ATOM   4574  CG  TYR A 287      -7.114  43.513  14.428  1.00 97.38           C  
ATOM   4575  CD1 TYR A 287      -7.851  42.457  14.997  1.00 97.38           C  
ATOM   4576  HD1 TYR A 287      -8.766  42.126  14.529  1.00 97.38           H  
ATOM   4577  CD2 TYR A 287      -5.949  43.983  15.068  1.00 97.38           C  
ATOM   4578  HD2 TYR A 287      -5.385  44.799  14.642  1.00 97.38           H  
ATOM   4579  CE1 TYR A 287      -7.411  41.847  16.187  1.00 97.38           C  
ATOM   4580  HE1 TYR A 287      -7.973  41.041  16.635  1.00 97.38           H  
ATOM   4581  CE2 TYR A 287      -5.515  43.388  16.268  1.00 97.38           C  
ATOM   4582  HE2 TYR A 287      -4.624  43.756  16.754  1.00 97.38           H  
ATOM   4583  OH  TYR A 287      -5.822  41.730  17.977  1.00 97.38           O  
ATOM   4584  HH  TYR A 287      -5.088  42.212  18.365  1.00 97.38           H  
ATOM   4585  CZ  TYR A 287      -6.241  42.311  16.823  1.00 97.38           C  
ATOM   4586  N   PHE A 288      -6.958  41.851  10.927  1.00 98.06           N  
ATOM   4587  H   PHE A 288      -7.851  42.236  10.651  1.00 98.06           H  
ATOM   4588  CA  PHE A 288      -6.598  40.512  10.449  1.00 98.06           C  
ATOM   4589  HA  PHE A 288      -6.469  39.859  11.312  1.00 98.06           H  
ATOM   4590  C   PHE A 288      -5.269  40.505   9.675  1.00 98.06           C  
ATOM   4591  CB  PHE A 288      -7.732  39.941   9.588  1.00 98.06           C  
ATOM   4592  HB2 PHE A 288      -8.090  40.708   8.901  1.00 98.06           H  
ATOM   4593  HB3 PHE A 288      -8.566  39.668  10.235  1.00 98.06           H  
ATOM   4594  O   PHE A 288      -4.387  39.709   9.994  1.00 98.06           O  
ATOM   4595  CG  PHE A 288      -7.312  38.729   8.784  1.00 98.06           C  
ATOM   4596  CD1 PHE A 288      -7.144  38.831   7.389  1.00 98.06           C  
ATOM   4597  HD1 PHE A 288      -7.380  39.752   6.877  1.00 98.06           H  
ATOM   4598  CD2 PHE A 288      -7.000  37.526   9.442  1.00 98.06           C  
ATOM   4599  HD2 PHE A 288      -7.119  37.448  10.513  1.00 98.06           H  
ATOM   4600  CE1 PHE A 288      -6.669  37.730   6.659  1.00 98.06           C  
ATOM   4601  HE1 PHE A 288      -6.558  37.794   5.587  1.00 98.06           H  
ATOM   4602  CE2 PHE A 288      -6.505  36.433   8.711  1.00 98.06           C  
ATOM   4603  HE2 PHE A 288      -6.250  35.518   9.224  1.00 98.06           H  
ATOM   4604  CZ  PHE A 288      -6.337  36.538   7.319  1.00 98.06           C  
ATOM   4605  HZ  PHE A 288      -5.955  35.706   6.745  1.00 98.06           H  
ATOM   4606  N   ILE A 289      -5.079  41.415   8.711  1.00 97.69           N  
ATOM   4607  H   ILE A 289      -5.848  42.030   8.485  1.00 97.69           H  
ATOM   4608  CA  ILE A 289      -3.829  41.540   7.940  1.00 97.69           C  
ATOM   4609  HA  ILE A 289      -3.625  40.583   7.459  1.00 97.69           H  
ATOM   4610  C   ILE A 289      -2.642  41.833   8.871  1.00 97.69           C  
ATOM   4611  CB  ILE A 289      -3.981  42.618   6.836  1.00 97.69           C  
ATOM   4612  HB  ILE A 289      -4.392  43.519   7.291  1.00 97.69           H  
ATOM   4613  O   ILE A 289      -1.567  41.251   8.698  1.00 97.69           O  
ATOM   4614  CG1 ILE A 289      -4.951  42.133   5.731  1.00 97.69           C  
ATOM   4615 HG12 ILE A 289      -5.832  41.679   6.185  1.00 97.69           H  
ATOM   4616 HG13 ILE A 289      -4.462  41.368   5.128  1.00 97.69           H  
ATOM   4617  CG2 ILE A 289      -2.620  42.978   6.201  1.00 97.69           C  
ATOM   4618 HG21 ILE A 289      -2.143  42.083   5.803  1.00 97.69           H  
ATOM   4619 HG22 ILE A 289      -2.752  43.703   5.398  1.00 97.69           H  
ATOM   4620 HG23 ILE A 289      -1.966  43.440   6.941  1.00 97.69           H  
ATOM   4621  CD1 ILE A 289      -5.438  43.252   4.800  1.00 97.69           C  
ATOM   4622 HD11 ILE A 289      -6.185  42.849   4.116  1.00 97.69           H  
ATOM   4623 HD12 ILE A 289      -5.889  44.053   5.386  1.00 97.69           H  
ATOM   4624 HD13 ILE A 289      -4.614  43.652   4.208  1.00 97.69           H  
ATOM   4625  N   GLN A 290      -2.826  42.690   9.882  1.00 97.54           N  
ATOM   4626  H   GLN A 290      -3.723  43.146   9.967  1.00 97.54           H  
ATOM   4627  CA  GLN A 290      -1.800  42.986  10.885  1.00 97.54           C  
ATOM   4628  HA  GLN A 290      -0.896  43.296  10.362  1.00 97.54           H  
ATOM   4629  C   GLN A 290      -1.449  41.749  11.730  1.00 97.54           C  
ATOM   4630  CB  GLN A 290      -2.274  44.153  11.766  1.00 97.54           C  
ATOM   4631  HB2 GLN A 290      -3.097  43.814  12.395  1.00 97.54           H  
ATOM   4632  HB3 GLN A 290      -2.639  44.960  11.131  1.00 97.54           H  
ATOM   4633  O   GLN A 290      -0.265  41.447  11.901  1.00 97.54           O  
ATOM   4634  CG  GLN A 290      -1.149  44.709  12.656  1.00 97.54           C  
ATOM   4635  HG2 GLN A 290      -0.698  43.903  13.234  1.00 97.54           H  
ATOM   4636  HG3 GLN A 290      -0.381  45.149  12.021  1.00 97.54           H  
ATOM   4637  CD  GLN A 290      -1.645  45.764  13.644  1.00 97.54           C  
ATOM   4638  NE2 GLN A 290      -0.779  46.609  14.158  1.00 97.54           N  
ATOM   4639 HE21 GLN A 290      -1.178  47.305  14.772  1.00 97.54           H  
ATOM   4640 HE22 GLN A 290       0.184  46.637  13.856  1.00 97.54           H  
ATOM   4641  OE1 GLN A 290      -2.805  45.836  14.003  1.00 97.54           O  
ATOM   4642  N   CYS A 291      -2.448  41.006  12.219  1.00 96.94           N  
ATOM   4643  H   CYS A 291      -3.395  41.331  12.083  1.00 96.94           H  
ATOM   4644  CA  CYS A 291      -2.263  39.749  12.949  1.00 96.94           C  
ATOM   4645  HA  CYS A 291      -1.637  39.933  13.822  1.00 96.94           H  
ATOM   4646  C   CYS A 291      -1.540  38.700  12.096  1.00 96.94           C  
ATOM   4647  CB  CYS A 291      -3.627  39.223  13.419  1.00 96.94           C  
ATOM   4648  HB2 CYS A 291      -3.542  38.176  13.710  1.00 96.94           H  
ATOM   4649  HB3 CYS A 291      -4.352  39.298  12.609  1.00 96.94           H  
ATOM   4650  O   CYS A 291      -0.527  38.159  12.538  1.00 96.94           O  
ATOM   4651  SG  CYS A 291      -4.206  40.187  14.842  1.00 96.94           S  
ATOM   4652  HG  CYS A 291      -3.360  39.696  15.752  1.00 96.94           H  
ATOM   4653  N   PHE A 292      -1.995  38.476  10.862  1.00 97.11           N  
ATOM   4654  H   PHE A 292      -2.833  38.958  10.569  1.00 97.11           H  
ATOM   4655  CA  PHE A 292      -1.409  37.514   9.928  1.00 97.11           C  
ATOM   4656  HA  PHE A 292      -1.422  36.525  10.386  1.00 97.11           H  
ATOM   4657  C   PHE A 292       0.055  37.852   9.619  1.00 97.11           C  
ATOM   4658  CB  PHE A 292      -2.279  37.469   8.664  1.00 97.11           C  
ATOM   4659  HB2 PHE A 292      -3.323  37.379   8.963  1.00 97.11           H  
ATOM   4660  HB3 PHE A 292      -2.179  38.408   8.119  1.00 97.11           H  
ATOM   4661  O   PHE A 292       0.931  36.998   9.763  1.00 97.11           O  
ATOM   4662  CG  PHE A 292      -1.958  36.316   7.735  1.00 97.11           C  
ATOM   4663  CD1 PHE A 292      -0.884  36.408   6.829  1.00 97.11           C  
ATOM   4664  HD1 PHE A 292      -0.275  37.299   6.796  1.00 97.11           H  
ATOM   4665  CD2 PHE A 292      -2.737  35.145   7.776  1.00 97.11           C  
ATOM   4666  HD2 PHE A 292      -3.556  35.060   8.475  1.00 97.11           H  
ATOM   4667  CE1 PHE A 292      -0.592  35.338   5.966  1.00 97.11           C  
ATOM   4668  HE1 PHE A 292       0.234  35.406   5.274  1.00 97.11           H  
ATOM   4669  CE2 PHE A 292      -2.442  34.072   6.916  1.00 97.11           C  
ATOM   4670  HE2 PHE A 292      -3.027  33.165   6.960  1.00 97.11           H  
ATOM   4671  CZ  PHE A 292      -1.372  34.169   6.010  1.00 97.11           C  
ATOM   4672  HZ  PHE A 292      -1.146  33.339   5.357  1.00 97.11           H  
ATOM   4673  N   LYS A 293       0.356  39.125   9.314  1.00 96.33           N  
ATOM   4674  H   LYS A 293      -0.406  39.780   9.213  1.00 96.33           H  
ATOM   4675  CA  LYS A 293       1.733  39.600   9.099  1.00 96.33           C  
ATOM   4676  HA  LYS A 293       2.198  38.951   8.357  1.00 96.33           H  
ATOM   4677  C   LYS A 293       2.595  39.467  10.355  1.00 96.33           C  
ATOM   4678  CB  LYS A 293       1.710  41.038   8.551  1.00 96.33           C  
ATOM   4679  HB2 LYS A 293       1.328  41.710   9.320  1.00 96.33           H  
ATOM   4680  HB3 LYS A 293       1.037  41.076   7.694  1.00 96.33           H  
ATOM   4681  O   LYS A 293       3.759  39.081  10.255  1.00 96.33           O  
ATOM   4682  CG  LYS A 293       3.105  41.506   8.098  1.00 96.33           C  
ATOM   4683  HG2 LYS A 293       3.451  40.854   7.296  1.00 96.33           H  
ATOM   4684  HG3 LYS A 293       3.804  41.437   8.930  1.00 96.33           H  
ATOM   4685  CD  LYS A 293       3.094  42.960   7.600  1.00 96.33           C  
ATOM   4686  HD2 LYS A 293       2.380  43.056   6.783  1.00 96.33           H  
ATOM   4687  HD3 LYS A 293       2.788  43.615   8.416  1.00 96.33           H  
ATOM   4688  CE  LYS A 293       4.499  43.352   7.116  1.00 96.33           C  
ATOM   4689  HE2 LYS A 293       5.197  43.243   7.947  1.00 96.33           H  
ATOM   4690  HE3 LYS A 293       4.805  42.651   6.340  1.00 96.33           H  
ATOM   4691  NZ  LYS A 293       4.549  44.741   6.588  1.00 96.33           N  
ATOM   4692  HZ1 LYS A 293       4.290  45.411   7.297  1.00 96.33           H  
ATOM   4693  HZ2 LYS A 293       5.482  44.966   6.271  1.00 96.33           H  
ATOM   4694  HZ3 LYS A 293       3.925  44.849   5.801  1.00 96.33           H  
ATOM   4695  N   LYS A 294       2.051  39.746  11.545  1.00 96.42           N  
ATOM   4696  H   LYS A 294       1.098  40.079  11.565  1.00 96.42           H  
ATOM   4697  CA  LYS A 294       2.771  39.560  12.817  1.00 96.42           C  
ATOM   4698  HA  LYS A 294       3.736  40.061  12.733  1.00 96.42           H  
ATOM   4699  C   LYS A 294       3.070  38.081  13.089  1.00 96.42           C  
ATOM   4700  CB  LYS A 294       1.982  40.216  13.966  1.00 96.42           C  
ATOM   4701  HB2 LYS A 294       1.023  39.711  14.083  1.00 96.42           H  
ATOM   4702  HB3 LYS A 294       1.792  41.259  13.710  1.00 96.42           H  
ATOM   4703  O   LYS A 294       4.150  37.793  13.610  1.00 96.42           O  
ATOM   4704  CG  LYS A 294       2.746  40.169  15.302  1.00 96.42           C  
ATOM   4705  HG2 LYS A 294       2.906  39.130  15.591  1.00 96.42           H  
ATOM   4706  HG3 LYS A 294       3.716  40.650  15.175  1.00 96.42           H  
ATOM   4707  CD  LYS A 294       1.983  40.870  16.437  1.00 96.42           C  
ATOM   4708  HD2 LYS A 294       1.007  40.398  16.552  1.00 96.42           H  
ATOM   4709  HD3 LYS A 294       1.842  41.920  16.182  1.00 96.42           H  
ATOM   4710  CE  LYS A 294       2.774  40.751  17.750  1.00 96.42           C  
ATOM   4711  HE2 LYS A 294       3.745  41.227  17.617  1.00 96.42           H  
ATOM   4712  HE3 LYS A 294       2.948  39.694  17.953  1.00 96.42           H  
ATOM   4713  NZ  LYS A 294       2.062  41.369  18.900  1.00 96.42           N  
ATOM   4714  HZ1 LYS A 294       1.903  42.354  18.745  1.00 96.42           H  
ATOM   4715  HZ2 LYS A 294       1.171  40.920  19.055  1.00 96.42           H  
ATOM   4716  HZ3 LYS A 294       2.602  41.271  19.748  1.00 96.42           H  
ATOM   4717  N   TYR A 295       2.160  37.177  12.730  1.00 95.54           N  
ATOM   4718  H   TYR A 295       1.287  37.512  12.347  1.00 95.54           H  
ATOM   4719  CA  TYR A 295       2.274  35.736  12.954  1.00 95.54           C  
ATOM   4720  HA  TYR A 295       2.705  35.577  13.942  1.00 95.54           H  
ATOM   4721  C   TYR A 295       3.226  35.076  11.941  1.00 95.54           C  
ATOM   4722  CB  TYR A 295       0.864  35.118  12.973  1.00 95.54           C  
ATOM   4723  HB2 TYR A 295       0.467  35.054  11.960  1.00 95.54           H  
ATOM   4724  HB3 TYR A 295       0.199  35.777  13.531  1.00 95.54           H  
ATOM   4725  O   TYR A 295       4.335  34.690  12.317  1.00 95.54           O  
ATOM   4726  CG  TYR A 295       0.798  33.757  13.631  1.00 95.54           C  
ATOM   4727  CD1 TYR A 295       0.897  32.584  12.858  1.00 95.54           C  
ATOM   4728  HD1 TYR A 295       1.028  32.638  11.788  1.00 95.54           H  
ATOM   4729  CD2 TYR A 295       0.629  33.666  15.028  1.00 95.54           C  
ATOM   4730  HD2 TYR A 295       0.546  34.563  15.623  1.00 95.54           H  
ATOM   4731  CE1 TYR A 295       0.833  31.324  13.483  1.00 95.54           C  
ATOM   4732  HE1 TYR A 295       0.933  30.419  12.902  1.00 95.54           H  
ATOM   4733  CE2 TYR A 295       0.560  32.407  15.654  1.00 95.54           C  
ATOM   4734  HE2 TYR A 295       0.428  32.336  16.724  1.00 95.54           H  
ATOM   4735  OH  TYR A 295       0.614  30.015  15.480  1.00 95.54           O  
ATOM   4736  HH  TYR A 295       0.545  30.081  16.436  1.00 95.54           H  
ATOM   4737  CZ  TYR A 295       0.666  31.231  14.880  1.00 95.54           C  
ATOM   4738  N   PHE A 296       2.850  35.060  10.655  1.00 92.56           N  
ATOM   4739  H   PHE A 296       1.957  35.467  10.418  1.00 92.56           H  
ATOM   4740  CA  PHE A 296       3.557  34.347   9.579  1.00 92.56           C  
ATOM   4741  HA  PHE A 296       3.961  33.431  10.010  1.00 92.56           H  
ATOM   4742  C   PHE A 296       4.743  35.100   8.958  1.00 92.56           C  
ATOM   4743  CB  PHE A 296       2.559  33.947   8.482  1.00 92.56           C  
ATOM   4744  HB2 PHE A 296       2.061  34.840   8.105  1.00 92.56           H  
ATOM   4745  HB3 PHE A 296       3.108  33.508   7.649  1.00 92.56           H  
ATOM   4746  O   PHE A 296       5.471  34.549   8.133  1.00 92.56           O  
ATOM   4747  CG  PHE A 296       1.527  32.928   8.915  1.00 92.56           C  
ATOM   4748  CD1 PHE A 296       1.917  31.601   9.179  1.00 92.56           C  
ATOM   4749  HD1 PHE A 296       2.951  31.305   9.082  1.00 92.56           H  
ATOM   4750  CD2 PHE A 296       0.173  33.290   9.024  1.00 92.56           C  
ATOM   4751  HD2 PHE A 296      -0.137  34.302   8.809  1.00 92.56           H  
ATOM   4752  CE1 PHE A 296       0.960  30.646   9.557  1.00 92.56           C  
ATOM   4753  HE1 PHE A 296       1.261  29.628   9.752  1.00 92.56           H  
ATOM   4754  CE2 PHE A 296      -0.786  32.328   9.383  1.00 92.56           C  
ATOM   4755  HE2 PHE A 296      -1.829  32.603   9.438  1.00 92.56           H  
ATOM   4756  CZ  PHE A 296      -0.393  31.007   9.655  1.00 92.56           C  
ATOM   4757  HZ  PHE A 296      -1.129  30.263   9.922  1.00 92.56           H  
ATOM   4758  N   LYS A 297       4.939  36.374   9.329  1.00 92.15           N  
ATOM   4759  H   LYS A 297       4.268  36.755   9.982  1.00 92.15           H  
ATOM   4760  CA  LYS A 297       5.963  37.295   8.785  1.00 92.15           C  
ATOM   4761  HA  LYS A 297       5.817  38.254   9.281  1.00 92.15           H  
ATOM   4762  C   LYS A 297       5.804  37.648   7.296  1.00 92.15           C  
ATOM   4763  CB  LYS A 297       7.391  36.834   9.148  1.00 92.15           C  
ATOM   4764  HB2 LYS A 297       7.667  35.999   8.505  1.00 92.15           H  
ATOM   4765  HB3 LYS A 297       8.083  37.649   8.936  1.00 92.15           H  
ATOM   4766  O   LYS A 297       6.672  38.307   6.735  1.00 92.15           O  
ATOM   4767  CG  LYS A 297       7.588  36.398  10.611  1.00 92.15           C  
ATOM   4768  HG2 LYS A 297       7.019  35.485  10.790  1.00 92.15           H  
ATOM   4769  HG3 LYS A 297       8.642  36.165  10.758  1.00 92.15           H  
ATOM   4770  CD  LYS A 297       7.164  37.446  11.648  1.00 92.15           C  
ATOM   4771  HD2 LYS A 297       7.739  38.361  11.507  1.00 92.15           H  
ATOM   4772  HD3 LYS A 297       6.100  37.660  11.540  1.00 92.15           H  
ATOM   4773  CE  LYS A 297       7.422  36.857  13.037  1.00 92.15           C  
ATOM   4774  HE2 LYS A 297       8.495  36.713  13.168  1.00 92.15           H  
ATOM   4775  HE3 LYS A 297       6.943  35.879  13.078  1.00 92.15           H  
ATOM   4776  NZ  LYS A 297       6.873  37.717  14.108  1.00 92.15           N  
ATOM   4777  HZ1 LYS A 297       7.048  37.305  15.013  1.00 92.15           H  
ATOM   4778  HZ2 LYS A 297       5.872  37.779  13.989  1.00 92.15           H  
ATOM   4779  HZ3 LYS A 297       7.273  38.643  14.071  1.00 92.15           H  
ATOM   4780  N   THR A 298       4.664  37.311   6.692  1.00 89.07           N  
ATOM   4781  H   THR A 298       3.991  36.786   7.233  1.00 89.07           H  
ATOM   4782  CA  THR A 298       4.275  37.658   5.315  1.00 89.07           C  
ATOM   4783  HA  THR A 298       4.916  38.464   4.957  1.00 89.07           H  
ATOM   4784  C   THR A 298       2.827  38.168   5.277  1.00 89.07           C  
ATOM   4785  CB  THR A 298       4.506  36.459   4.383  1.00 89.07           C  
ATOM   4786  HB  THR A 298       5.525  36.100   4.523  1.00 89.07           H  
ATOM   4787  O   THR A 298       2.088  37.975   6.241  1.00 89.07           O  
ATOM   4788  CG2 THR A 298       3.540  35.294   4.594  1.00 89.07           C  
ATOM   4789 HG21 THR A 298       3.822  34.469   3.939  1.00 89.07           H  
ATOM   4790 HG22 THR A 298       2.518  35.596   4.364  1.00 89.07           H  
ATOM   4791 HG23 THR A 298       3.597  34.945   5.625  1.00 89.07           H  
ATOM   4792  OG1 THR A 298       4.371  36.892   3.056  1.00 89.07           O  
ATOM   4793  HG1 THR A 298       4.607  36.143   2.504  1.00 89.07           H  
ATOM   4794  N   THR A 299       2.399  38.865   4.219  1.00 92.60           N  
ATOM   4795  H   THR A 299       2.975  38.855   3.390  1.00 92.60           H  
ATOM   4796  CA  THR A 299       1.006  39.364   4.121  1.00 92.60           C  
ATOM   4797  HA  THR A 299       0.651  39.557   5.134  1.00 92.60           H  
ATOM   4798  C   THR A 299       0.076  38.314   3.499  1.00 92.60           C  
ATOM   4799  CB  THR A 299       0.878  40.696   3.361  1.00 92.60           C  
ATOM   4800  HB  THR A 299      -0.087  41.125   3.632  1.00 92.60           H  
ATOM   4801  O   THR A 299       0.565  37.498   2.718  1.00 92.60           O  
ATOM   4802  CG2 THR A 299       1.947  41.724   3.725  1.00 92.60           C  
ATOM   4803 HG21 THR A 299       2.925  41.391   3.376  1.00 92.60           H  
ATOM   4804 HG22 THR A 299       1.967  41.856   4.807  1.00 92.60           H  
ATOM   4805 HG23 THR A 299       1.705  42.674   3.249  1.00 92.60           H  
ATOM   4806  OG1 THR A 299       0.869  40.529   1.965  1.00 92.60           O  
ATOM   4807  HG1 THR A 299       1.722  40.213   1.659  1.00 92.60           H  
ATOM   4808  N   PRO A 300      -1.251  38.344   3.748  1.00 93.77           N  
ATOM   4809  CA  PRO A 300      -2.194  37.439   3.082  1.00 93.77           C  
ATOM   4810  HA  PRO A 300      -1.992  36.420   3.411  1.00 93.77           H  
ATOM   4811  C   PRO A 300      -2.110  37.491   1.550  1.00 93.77           C  
ATOM   4812  CB  PRO A 300      -3.584  37.859   3.573  1.00 93.77           C  
ATOM   4813  HB2 PRO A 300      -4.270  37.013   3.622  1.00 93.77           H  
ATOM   4814  HB3 PRO A 300      -3.993  38.643   2.936  1.00 93.77           H  
ATOM   4815  O   PRO A 300      -2.095  36.453   0.899  1.00 93.77           O  
ATOM   4816  CG  PRO A 300      -3.296  38.437   4.955  1.00 93.77           C  
ATOM   4817  HG2 PRO A 300      -3.188  37.622   5.670  1.00 93.77           H  
ATOM   4818  HG3 PRO A 300      -4.079  39.123   5.280  1.00 93.77           H  
ATOM   4819  CD  PRO A 300      -1.955  39.142   4.745  1.00 93.77           C  
ATOM   4820  HD2 PRO A 300      -1.412  39.188   5.690  1.00 93.77           H  
ATOM   4821  HD3 PRO A 300      -2.125  40.145   4.354  1.00 93.77           H  
ATOM   4822  N   SER A 301      -1.983  38.687   0.966  1.00 89.17           N  
ATOM   4823  H   SER A 301      -2.049  39.524   1.528  1.00 89.17           H  
ATOM   4824  CA  SER A 301      -1.871  38.864  -0.490  1.00 89.17           C  
ATOM   4825  HA  SER A 301      -2.686  38.327  -0.975  1.00 89.17           H  
ATOM   4826  C   SER A 301      -0.558  38.328  -1.056  1.00 89.17           C  
ATOM   4827  CB  SER A 301      -1.980  40.344  -0.862  1.00 89.17           C  
ATOM   4828  HB2 SER A 301      -1.077  40.867  -0.549  1.00 89.17           H  
ATOM   4829  HB3 SER A 301      -2.085  40.432  -1.943  1.00 89.17           H  
ATOM   4830  O   SER A 301      -0.521  37.887  -2.200  1.00 89.17           O  
ATOM   4831  OG  SER A 301      -3.097  40.936  -0.224  1.00 89.17           O  
ATOM   4832  HG  SER A 301      -3.335  41.736  -0.699  1.00 89.17           H  
ATOM   4833  N   THR A 302       0.521  38.362  -0.268  1.00 83.83           N  
ATOM   4834  H   THR A 302       0.432  38.742   0.664  1.00 83.83           H  
ATOM   4835  CA  THR A 302       1.772  37.693  -0.633  1.00 83.83           C  
ATOM   4836  HA  THR A 302       2.013  37.937  -1.667  1.00 83.83           H  
ATOM   4837  C   THR A 302       1.577  36.180  -0.559  1.00 83.83           C  
ATOM   4838  CB  THR A 302       2.951  38.124   0.256  1.00 83.83           C  
ATOM   4839  HB  THR A 302       2.894  37.579   1.198  1.00 83.83           H  
ATOM   4840  O   THR A 302       1.857  35.510  -1.538  1.00 83.83           O  
ATOM   4841  CG2 THR A 302       4.284  37.859  -0.432  1.00 83.83           C  
ATOM   4842 HG21 THR A 302       4.459  38.578  -1.231  1.00 83.83           H  
ATOM   4843 HG22 THR A 302       5.094  37.912   0.296  1.00 83.83           H  
ATOM   4844 HG23 THR A 302       4.263  36.865  -0.879  1.00 83.83           H  
ATOM   4845  OG1 THR A 302       2.947  39.512   0.530  1.00 83.83           O  
ATOM   4846  HG1 THR A 302       3.397  39.923  -0.212  1.00 83.83           H  
ATOM   4847  N   PHE A 303       1.009  35.667   0.541  1.00 85.48           N  
ATOM   4848  H   PHE A 303       0.762  36.302   1.286  1.00 85.48           H  
ATOM   4849  CA  PHE A 303       0.747  34.241   0.777  1.00 85.48           C  
ATOM   4850  HA  PHE A 303       1.696  33.706   0.815  1.00 85.48           H  
ATOM   4851  C   PHE A 303      -0.082  33.579  -0.338  1.00 85.48           C  
ATOM   4852  CB  PHE A 303       0.078  34.094   2.155  1.00 85.48           C  
ATOM   4853  HB2 PHE A 303       0.662  34.656   2.883  1.00 85.48           H  
ATOM   4854  HB3 PHE A 303      -0.916  34.539   2.123  1.00 85.48           H  
ATOM   4855  O   PHE A 303       0.261  32.488  -0.773  1.00 85.48           O  
ATOM   4856  CG  PHE A 303      -0.061  32.668   2.654  1.00 85.48           C  
ATOM   4857  CD1 PHE A 303      -1.076  31.836   2.142  1.00 85.48           C  
ATOM   4858  HD1 PHE A 303      -1.744  32.196   1.373  1.00 85.48           H  
ATOM   4859  CD2 PHE A 303       0.808  32.175   3.646  1.00 85.48           C  
ATOM   4860  HD2 PHE A 303       1.588  32.804   4.047  1.00 85.48           H  
ATOM   4861  CE1 PHE A 303      -1.199  30.513   2.593  1.00 85.48           C  
ATOM   4862  HE1 PHE A 303      -1.956  29.871   2.167  1.00 85.48           H  
ATOM   4863  CE2 PHE A 303       0.665  30.857   4.116  1.00 85.48           C  
ATOM   4864  HE2 PHE A 303       1.329  30.480   4.880  1.00 85.48           H  
ATOM   4865  CZ  PHE A 303      -0.326  30.020   3.576  1.00 85.48           C  
ATOM   4866  HZ  PHE A 303      -0.412  28.995   3.907  1.00 85.48           H  
ATOM   4867  N   ILE A 304      -1.138  34.233  -0.842  1.00 82.32           N  
ATOM   4868  H   ILE A 304      -1.407  35.107  -0.413  1.00 82.32           H  
ATOM   4869  CA  ILE A 304      -1.985  33.678  -1.920  1.00 82.32           C  
ATOM   4870  HA  ILE A 304      -2.402  32.728  -1.587  1.00 82.32           H  
ATOM   4871  C   ILE A 304      -1.176  33.373  -3.191  1.00 82.32           C  
ATOM   4872  CB  ILE A 304      -3.159  34.635  -2.242  1.00 82.32           C  
ATOM   4873  HB  ILE A 304      -2.751  35.634  -2.396  1.00 82.32           H  
ATOM   4874  O   ILE A 304      -1.362  32.318  -3.791  1.00 82.32           O  
ATOM   4875  CG1 ILE A 304      -4.173  34.681  -1.077  1.00 82.32           C  
ATOM   4876 HG12 ILE A 304      -4.762  33.764  -1.068  1.00 82.32           H  
ATOM   4877 HG13 ILE A 304      -3.640  34.734  -0.128  1.00 82.32           H  
ATOM   4878  CG2 ILE A 304      -3.901  34.213  -3.528  1.00 82.32           C  
ATOM   4879 HG21 ILE A 304      -4.759  34.856  -3.724  1.00 82.32           H  
ATOM   4880 HG22 ILE A 304      -4.245  33.183  -3.430  1.00 82.32           H  
ATOM   4881 HG23 ILE A 304      -3.249  34.282  -4.399  1.00 82.32           H  
ATOM   4882  CD1 ILE A 304      -5.119  35.891  -1.158  1.00 82.32           C  
ATOM   4883 HD11 ILE A 304      -5.735  35.847  -2.056  1.00 82.32           H  
ATOM   4884 HD12 ILE A 304      -4.540  36.815  -1.160  1.00 82.32           H  
ATOM   4885 HD13 ILE A 304      -5.791  35.898  -0.300  1.00 82.32           H  
ATOM   4886  N   LYS A 305      -0.259  34.266  -3.595  1.00 73.47           N  
ATOM   4887  H   LYS A 305      -0.077  35.069  -3.010  1.00 73.47           H  
ATOM   4888  CA  LYS A 305       0.559  34.074  -4.811  1.00 73.47           C  
ATOM   4889  HA  LYS A 305      -0.086  33.951  -5.681  1.00 73.47           H  
ATOM   4890  C   LYS A 305       1.416  32.809  -4.758  1.00 73.47           C  
ATOM   4891  CB  LYS A 305       1.493  35.269  -5.029  1.00 73.47           C  
ATOM   4892  HB2 LYS A 305       2.146  35.037  -5.870  1.00 73.47           H  
ATOM   4893  HB3 LYS A 305       2.120  35.409  -4.148  1.00 73.47           H  
ATOM   4894  O   LYS A 305       1.806  32.295  -5.788  1.00 73.47           O  
ATOM   4895  CG  LYS A 305       0.743  36.566  -5.345  1.00 73.47           C  
ATOM   4896  HG2 LYS A 305       0.105  36.408  -6.214  1.00 73.47           H  
ATOM   4897  HG3 LYS A 305       0.127  36.862  -4.496  1.00 73.47           H  
ATOM   4898  CD  LYS A 305       1.766  37.661  -5.653  1.00 73.47           C  
ATOM   4899  HD2 LYS A 305       2.376  37.851  -4.770  1.00 73.47           H  
ATOM   4900  HD3 LYS A 305       2.411  37.308  -6.457  1.00 73.47           H  
ATOM   4901  CE  LYS A 305       1.060  38.942  -6.093  1.00 73.47           C  
ATOM   4902  HE2 LYS A 305       0.567  39.391  -5.231  1.00 73.47           H  
ATOM   4903  HE3 LYS A 305       0.296  38.673  -6.823  1.00 73.47           H  
ATOM   4904  NZ  LYS A 305       2.034  39.874  -6.710  1.00 73.47           N  
ATOM   4905  HZ1 LYS A 305       2.468  39.420  -7.502  1.00 73.47           H  
ATOM   4906  HZ2 LYS A 305       2.772  40.107  -6.061  1.00 73.47           H  
ATOM   4907  HZ3 LYS A 305       1.581  40.714  -7.041  1.00 73.47           H  
ATOM   4908  N   MET A 306       1.700  32.336  -3.551  1.00 65.91           N  
ATOM   4909  H   MET A 306       1.268  32.792  -2.761  1.00 65.91           H  
ATOM   4910  CA  MET A 306       2.620  31.242  -3.250  1.00 65.91           C  
ATOM   4911  HA  MET A 306       3.409  31.206  -4.001  1.00 65.91           H  
ATOM   4912  C   MET A 306       1.925  29.874  -3.232  1.00 65.91           C  
ATOM   4913  CB  MET A 306       3.231  31.525  -1.870  1.00 65.91           C  
ATOM   4914  HB2 MET A 306       4.012  30.783  -1.700  1.00 65.91           H  
ATOM   4915  HB3 MET A 306       2.472  31.379  -1.102  1.00 65.91           H  
ATOM   4916  O   MET A 306       2.575  28.859  -3.009  1.00 65.91           O  
ATOM   4917  CG  MET A 306       3.807  32.947  -1.734  1.00 65.91           C  
ATOM   4918  HG2 MET A 306       3.105  33.665  -2.156  1.00 65.91           H  
ATOM   4919  HG3 MET A 306       4.688  33.025  -2.371  1.00 65.91           H  
ATOM   4920  SD  MET A 306       4.181  33.541  -0.055  1.00 65.91           S  
ATOM   4921  CE  MET A 306       5.577  34.629  -0.433  1.00 65.91           C  
ATOM   4922  HE1 MET A 306       5.403  35.137  -1.382  1.00 65.91           H  
ATOM   4923  HE2 MET A 306       6.485  34.035  -0.529  1.00 65.91           H  
ATOM   4924  HE3 MET A 306       5.714  35.353   0.370  1.00 65.91           H  
ATOM   4925  N   ALA A 307       0.596  29.869  -3.358  1.00 63.81           N  
ATOM   4926  H   ALA A 307       0.132  30.754  -3.504  1.00 63.81           H  
ATOM   4927  CA  ALA A 307      -0.255  28.693  -3.226  1.00 63.81           C  
ATOM   4928  HA  ALA A 307       0.347  27.816  -2.986  1.00 63.81           H  
ATOM   4929  C   ALA A 307      -1.047  28.351  -4.499  1.00 63.81           C  
ATOM   4930  CB  ALA A 307      -1.215  28.974  -2.070  1.00 63.81           C  
ATOM   4931  HB1 ALA A 307      -1.771  29.891  -2.263  1.00 63.81           H  
ATOM   4932  HB2 ALA A 307      -0.663  29.061  -1.135  1.00 63.81           H  
ATOM   4933  HB3 ALA A 307      -1.924  28.147  -2.021  1.00 63.81           H  
ATOM   4934  O   ALA A 307      -1.618  27.267  -4.572  1.00 63.81           O  
ATOM   4935  N   ASN A 308      -1.106  29.282  -5.458  1.00 60.46           N  
ATOM   4936  H   ASN A 308      -0.535  30.107  -5.343  1.00 60.46           H  
ATOM   4937  CA  ASN A 308      -1.947  29.214  -6.657  1.00 60.46           C  
ATOM   4938  HA  ASN A 308      -2.461  28.253  -6.675  1.00 60.46           H
[truncated: 404,686 more chars]
