# Supplementary material for: HilE represses the activity of the Salmonella virulence regulator HilD via a mechanism distinct from that of intestinal long-chain fatty acids
Source: J Biol Chem. 2023 Oct 27;299(12):105387. doi: 10.1016/j.jbc.2023.105387 (PMC10696396; doi:10.1016/j.jbc.2023.105387)
Supplement: Dataset S2 [file mmc3.zip › S5 Dataset/ranked_19.pdb]

ATOM      1  N   MET A   1     -24.333 -17.623 -28.383  1.00 37.06           N  
ATOM      2  H   MET A   1     -23.953 -17.510 -29.312  1.00 37.06           H  
ATOM      3  H2  MET A   1     -24.943 -18.428 -28.388  1.00 37.06           H  
ATOM      4  H3  MET A   1     -24.850 -16.795 -28.125  1.00 37.06           H  
ATOM      5  CA  MET A   1     -23.233 -17.859 -27.433  1.00 37.06           C  
ATOM      6  HA  MET A   1     -22.530 -17.027 -27.452  1.00 37.06           H  
ATOM      7  C   MET A   1     -22.501 -19.087 -27.910  1.00 37.06           C  
ATOM      8  CB  MET A   1     -23.726 -18.066 -25.989  1.00 37.06           C  
ATOM      9  HB2 MET A   1     -24.714 -18.525 -25.995  1.00 37.06           H  
ATOM     10  HB3 MET A   1     -23.044 -18.740 -25.470  1.00 37.06           H  
ATOM     11  O   MET A   1     -23.028 -20.187 -27.779  1.00 37.06           O  
ATOM     12  CG  MET A   1     -23.760 -16.767 -25.185  1.00 37.06           C  
ATOM     13  HG2 MET A   1     -24.359 -16.023 -25.711  1.00 37.06           H  
ATOM     14  HG3 MET A   1     -22.742 -16.390 -25.085  1.00 37.06           H  
ATOM     15  SD  MET A   1     -24.451 -17.007 -23.531  1.00 37.06           S  
ATOM     16  CE  MET A   1     -24.075 -15.399 -22.779  1.00 37.06           C  
ATOM     17  HE1 MET A   1     -24.448 -15.376 -21.755  1.00 37.06           H  
ATOM     18  HE2 MET A   1     -24.543 -14.595 -23.347  1.00 37.06           H  
ATOM     19  HE3 MET A   1     -22.996 -15.245 -22.754  1.00 37.06           H  
ATOM     20  N   GLU A   2     -21.333 -18.911 -28.512  1.00 39.18           N  
ATOM     21  H   GLU A   2     -20.926 -17.990 -28.591  1.00 39.18           H  
ATOM     22  CA  GLU A   2     -20.429 -20.040 -28.714  1.00 39.18           C  
ATOM     23  HA  GLU A   2     -21.006 -20.927 -28.977  1.00 39.18           H  
ATOM     24  C   GLU A   2     -19.730 -20.324 -27.386  1.00 39.18           C  
ATOM     25  CB  GLU A   2     -19.451 -19.778 -29.865  1.00 39.18           C  
ATOM     26  HB2 GLU A   2     -18.620 -20.479 -29.793  1.00 39.18           H  
ATOM     27  HB3 GLU A   2     -19.066 -18.761 -29.799  1.00 39.18           H  
ATOM     28  O   GLU A   2     -19.201 -19.413 -26.745  1.00 39.18           O  
ATOM     29  CG  GLU A   2     -20.170 -20.009 -31.203  1.00 39.18           C  
ATOM     30  HG2 GLU A   2     -21.020 -19.331 -31.273  1.00 39.18           H  
ATOM     31  HG3 GLU A   2     -20.555 -21.029 -31.223  1.00 39.18           H  
ATOM     32  CD  GLU A   2     -19.254 -19.779 -32.407  1.00 39.18           C  
ATOM     33  OE1 GLU A   2     -19.228 -20.648 -33.304  1.00 39.18           O  
ATOM     34  OE2 GLU A   2     -18.629 -18.703 -32.442  1.00 39.18           O  
ATOM     35  N   ASN A   3     -19.810 -21.580 -26.945  1.00 42.18           N  
ATOM     36  H   ASN A   3     -20.245 -22.274 -27.536  1.00 42.18           H  
ATOM     37  CA  ASN A   3     -19.332 -22.017 -25.641  1.00 42.18           C  
ATOM     38  HA  ASN A   3     -18.993 -21.141 -25.088  1.00 42.18           H  
ATOM     39  C   ASN A   3     -18.131 -22.941 -25.845  1.00 42.18           C  
ATOM     40  CB  ASN A   3     -20.502 -22.658 -24.861  1.00 42.18           C  
ATOM     41  HB2 ASN A   3     -21.445 -22.356 -25.316  1.00 42.18           H  
ATOM     42  HB3 ASN A   3     -20.445 -23.746 -24.897  1.00 42.18           H  
ATOM     43  O   ASN A   3     -18.281 -24.082 -26.288  1.00 42.18           O  
ATOM     44  CG  ASN A   3     -20.546 -22.214 -23.410  1.00 42.18           C  
ATOM     45  ND2 ASN A   3     -21.698 -22.272 -22.789  1.00 42.18           N  
ATOM     46 HD21 ASN A   3     -22.534 -22.527 -23.294  1.00 42.18           H  
ATOM     47 HD22 ASN A   3     -21.753 -21.676 -21.975  1.00 42.18           H  
ATOM     48  OD1 ASN A   3     -19.565 -21.791 -22.829  1.00 42.18           O  
ATOM     49  N   VAL A   4     -16.928 -22.448 -25.560  1.00 37.37           N  
ATOM     50  H   VAL A   4     -16.876 -21.511 -25.188  1.00 37.37           H  
ATOM     51  CA  VAL A   4     -15.696 -23.222 -25.742  1.00 37.37           C  
ATOM     52  HA  VAL A   4     -15.905 -24.069 -26.397  1.00 37.37           H  
ATOM     53  C   VAL A   4     -15.255 -23.763 -24.392  1.00 37.37           C  
ATOM     54  CB  VAL A   4     -14.585 -22.410 -26.430  1.00 37.37           C  
ATOM     55  HB  VAL A   4     -14.217 -21.639 -25.754  1.00 37.37           H  
ATOM     56  O   VAL A   4     -14.903 -23.002 -23.496  1.00 37.37           O  
ATOM     57  CG1 VAL A   4     -13.425 -23.341 -26.806  1.00 37.37           C  
ATOM     58 HG11 VAL A   4     -13.763 -24.090 -27.523  1.00 37.37           H  
ATOM     59 HG12 VAL A   4     -12.627 -22.756 -27.262  1.00 37.37           H  
ATOM     60 HG13 VAL A   4     -13.036 -23.844 -25.920  1.00 37.37           H  
ATOM     61  CG2 VAL A   4     -15.072 -21.744 -27.723  1.00 37.37           C  
ATOM     62 HG21 VAL A   4     -15.501 -22.486 -28.397  1.00 37.37           H  
ATOM     63 HG22 VAL A   4     -15.829 -20.993 -27.496  1.00 37.37           H  
ATOM     64 HG23 VAL A   4     -14.244 -21.240 -28.222  1.00 37.37           H  
ATOM     65  N   THR A   5     -15.260 -25.088 -24.233  1.00 40.34           N  
ATOM     66  H   THR A   5     -15.547 -25.667 -25.009  1.00 40.34           H  
ATOM     67  CA  THR A   5     -14.790 -25.733 -23.000  1.00 40.34           C  
ATOM     68  HA  THR A   5     -14.719 -24.974 -22.220  1.00 40.34           H  
ATOM     69  C   THR A   5     -13.408 -26.350 -23.194  1.00 40.34           C  
ATOM     70  CB  THR A   5     -15.790 -26.762 -22.464  1.00 40.34           C  
ATOM     71  HB  THR A   5     -15.930 -27.560 -23.194  1.00 40.34           H  
ATOM     72  O   THR A   5     -13.231 -27.255 -24.006  1.00 40.34           O  
ATOM     73  CG2 THR A   5     -15.348 -27.357 -21.123  1.00 40.34           C  
ATOM     74 HG21 THR A   5     -16.136 -28.007 -20.743  1.00 40.34           H  
ATOM     75 HG22 THR A   5     -14.441 -27.947 -21.255  1.00 40.34           H  
ATOM     76 HG23 THR A   5     -15.160 -26.555 -20.409  1.00 40.34           H  
ATOM     77  OG1 THR A   5     -17.027 -26.145 -22.201  1.00 40.34           O  
ATOM     78  HG1 THR A   5     -17.239 -25.559 -22.931  1.00 40.34           H  
ATOM     79  N   PHE A   6     -12.436 -25.914 -22.398  1.00 41.20           N  
ATOM     80  H   PHE A   6     -12.658 -25.159 -21.765  1.00 41.20           H  
ATOM     81  CA  PHE A   6     -11.114 -26.522 -22.290  1.00 41.20           C  
ATOM     82  HA  PHE A   6     -10.959 -27.201 -23.129  1.00 41.20           H  
ATOM     83  C   PHE A   6     -11.018 -27.332 -20.996  1.00 41.20           C  
ATOM     84  CB  PHE A   6     -10.032 -25.436 -22.359  1.00 41.20           C  
ATOM     85  HB2 PHE A   6     -10.197 -24.719 -21.555  1.00 41.20           H  
ATOM     86  HB3 PHE A   6      -9.059 -25.898 -22.192  1.00 41.20           H  
ATOM     87  O   PHE A   6     -11.424 -26.869 -19.935  1.00 41.20           O  
ATOM     88  CG  PHE A   6      -9.995 -24.700 -23.684  1.00 41.20           C  
ATOM     89  CD1 PHE A   6      -9.300 -25.249 -24.779  1.00 41.20           C  
ATOM     90  HD1 PHE A   6      -8.791 -26.197 -24.677  1.00 41.20           H  
ATOM     91  CD2 PHE A   6     -10.685 -23.483 -23.835  1.00 41.20           C  
ATOM     92  HD2 PHE A   6     -11.242 -23.066 -23.009  1.00 41.20           H  
ATOM     93  CE1 PHE A   6      -9.297 -24.586 -26.020  1.00 41.20           C  
ATOM     94  HE1 PHE A   6      -8.791 -25.018 -26.870  1.00 41.20           H  
ATOM     95  CE2 PHE A   6     -10.668 -22.813 -25.071  1.00 41.20           C  
ATOM     96  HE2 PHE A   6     -11.206 -21.884 -25.188  1.00 41.20           H  
ATOM     97  CZ  PHE A   6      -9.984 -23.369 -26.165  1.00 41.20           C  
ATOM     98  HZ  PHE A   6     -10.002 -22.865 -27.120  1.00 41.20           H  
ATOM     99  N   VAL A   7     -10.445 -28.532 -21.049  1.00 37.61           N  
ATOM    100  H   VAL A   7     -10.139 -28.892 -21.941  1.00 37.61           H  
ATOM    101  CA  VAL A   7     -10.095 -29.291 -19.839  1.00 37.61           C  
ATOM    102  HA  VAL A   7     -10.590 -28.851 -18.973  1.00 37.61           H  
ATOM    103  C   VAL A   7      -8.594 -29.159 -19.622  1.00 37.61           C  
ATOM    104  CB  VAL A   7     -10.566 -30.755 -19.907  1.00 37.61           C  
ATOM    105  HB  VAL A   7     -10.041 -31.272 -20.710  1.00 37.61           H  
ATOM    106  O   VAL A   7      -7.789 -29.553 -20.470  1.00 37.61           O  
ATOM    107  CG1 VAL A   7     -10.287 -31.472 -18.579  1.00 37.61           C  
ATOM    108 HG11 VAL A   7     -10.652 -32.498 -18.632  1.00 37.61           H  
ATOM    109 HG12 VAL A   7     -10.782 -30.955 -17.757  1.00 37.61           H  
ATOM    110 HG13 VAL A   7      -9.215 -31.509 -18.389  1.00 37.61           H  
ATOM    111  CG2 VAL A   7     -12.077 -30.836 -20.174  1.00 37.61           C  
ATOM    112 HG21 VAL A   7     -12.311 -30.417 -21.153  1.00 37.61           H  
ATOM    113 HG22 VAL A   7     -12.397 -31.878 -20.168  1.00 37.61           H  
ATOM    114 HG23 VAL A   7     -12.626 -30.287 -19.408  1.00 37.61           H  
ATOM    115  N   SER A   8      -8.199 -28.561 -18.500  1.00 45.67           N  
ATOM    116  H   SER A   8      -8.897 -28.266 -17.833  1.00 45.67           H  
ATOM    117  CA  SER A   8      -6.798 -28.487 -18.104  1.00 45.67           C  
ATOM    118  HA  SER A   8      -6.197 -28.182 -18.961  1.00 45.67           H  
ATOM    119  C   SER A   8      -6.343 -29.873 -17.648  1.00 45.67           C  
ATOM    120  CB  SER A   8      -6.611 -27.435 -17.011  1.00 45.67           C  
ATOM    121  HB2 SER A   8      -6.913 -26.458 -17.388  1.00 45.67           H  
ATOM    122  HB3 SER A   8      -7.238 -27.690 -16.157  1.00 45.67           H  
ATOM    123  O   SER A   8      -6.550 -30.273 -16.509  1.00 45.67           O  
ATOM    124  OG  SER A   8      -5.254 -27.393 -16.610  1.00 45.67           O  
ATOM    125  HG  SER A   8      -5.234 -27.712 -15.705  1.00 45.67           H  
ATOM    126  N   ASN A   9      -5.729 -30.635 -18.553  1.00 39.85           N  
ATOM    127  H   ASN A   9      -5.809 -30.352 -19.519  1.00 39.85           H  
ATOM    128  CA  ASN A   9      -5.262 -31.991 -18.235  1.00 39.85           C  
ATOM    129  HA  ASN A   9      -6.034 -32.511 -17.667  1.00 39.85           H  
ATOM    130  C   ASN A   9      -3.994 -32.014 -17.375  1.00 39.85           C  
ATOM    131  CB  ASN A   9      -4.998 -32.763 -19.538  1.00 39.85           C  
ATOM    132  HB2 ASN A   9      -4.477 -33.690 -19.296  1.00 39.85           H  
ATOM    133  HB3 ASN A   9      -4.364 -32.172 -20.200  1.00 39.85           H  
ATOM    134  O   ASN A   9      -3.675 -33.036 -16.776  1.00 39.85           O  
ATOM    135  CG  ASN A   9      -6.261 -33.157 -20.276  1.00 39.85           C  
ATOM    136  ND2 ASN A   9      -6.128 -33.731 -21.447  1.00 39.85           N  
ATOM    137 HD21 ASN A   9      -5.225 -34.020 -21.794  1.00 39.85           H  
ATOM    138 HD22 ASN A   9      -7.001 -34.013 -21.870  1.00 39.85           H  
ATOM    139  OD1 ASN A   9      -7.373 -32.969 -19.829  1.00 39.85           O  
ATOM    140  N   SER A  10      -3.197 -30.944 -17.378  1.00 46.61           N  
ATOM    141  H   SER A  10      -3.514 -30.097 -17.828  1.00 46.61           H  
ATOM    142  CA  SER A  10      -1.923 -30.941 -16.662  1.00 46.61           C  
ATOM    143  HA  SER A  10      -1.611 -31.967 -16.466  1.00 46.61           H  
ATOM    144  C   SER A  10      -2.082 -30.257 -15.312  1.00 46.61           C  
ATOM    145  CB  SER A  10      -0.802 -30.326 -17.508  1.00 46.61           C  
ATOM    146  HB2 SER A  10      -0.681 -30.901 -18.426  1.00 46.61           H  
ATOM    147  HB3 SER A  10       0.132 -30.366 -16.947  1.00 46.61           H  
ATOM    148  O   SER A  10      -1.941 -29.037 -15.231  1.00 46.61           O  
ATOM    149  OG  SER A  10      -1.089 -28.983 -17.831  1.00 46.61           O  
ATOM    150  HG  SER A  10      -1.450 -28.584 -17.036  1.00 46.61           H  
ATOM    151  N   HIS A  11      -2.244 -31.047 -14.247  1.00 43.72           N  
ATOM    152  H   HIS A  11      -2.496 -32.015 -14.388  1.00 43.72           H  
ATOM    153  CA  HIS A  11      -2.003 -30.600 -12.863  1.00 43.72           C  
ATOM    154  HA  HIS A  11      -2.725 -29.827 -12.598  1.00 43.72           H  
ATOM    155  C   HIS A  11      -0.596 -29.995 -12.667  1.00 43.72           C  
ATOM    156  CB  HIS A  11      -2.176 -31.797 -11.912  1.00 43.72           C  
ATOM    157  HB2 HIS A  11      -1.487 -32.590 -12.199  1.00 43.72           H  
ATOM    158  HB3 HIS A  11      -1.911 -31.478 -10.904  1.00 43.72           H  
ATOM    159  O   HIS A  11      -0.312 -29.334 -11.675  1.00 43.72           O  
ATOM    160  CG  HIS A  11      -3.572 -32.362 -11.844  1.00 43.72           C  
ATOM    161  CD2 HIS A  11      -3.911 -33.631 -11.452  1.00 43.72           C  
ATOM    162  HD2 HIS A  11      -3.227 -34.414 -11.158  1.00 43.72           H  
ATOM    163  ND1 HIS A  11      -4.752 -31.683 -12.070  1.00 43.72           N  
ATOM    164  HD1 HIS A  11      -4.858 -30.711 -12.325  1.00 43.72           H  
ATOM    165  CE1 HIS A  11      -5.770 -32.524 -11.827  1.00 43.72           C  
ATOM    166  HE1 HIS A  11      -6.818 -32.274 -11.906  1.00 43.72           H  
ATOM    167  NE2 HIS A  11      -5.304 -33.725 -11.463  1.00 43.72           N  
ATOM    168  N   GLN A  12       0.312 -30.227 -13.619  1.00 43.01           N  
ATOM    169  H   GLN A  12       0.045 -30.842 -14.374  1.00 43.01           H  
ATOM    170  CA  GLN A  12       1.695 -29.760 -13.574  1.00 43.01           C  
ATOM    171  HA  GLN A  12       2.049 -29.779 -12.544  1.00 43.01           H  
ATOM    172  C   GLN A  12       1.916 -28.339 -14.090  1.00 43.01           C  
ATOM    173  CB  GLN A  12       2.559 -30.713 -14.400  1.00 43.01           C  
ATOM    174  HB2 GLN A  12       3.555 -30.287 -14.518  1.00 43.01           H  
ATOM    175  HB3 GLN A  12       2.118 -30.831 -15.390  1.00 43.01           H  
ATOM    176  O   GLN A  12       2.962 -27.770 -13.785  1.00 43.01           O  
ATOM    177  CG  GLN A  12       2.708 -32.079 -13.727  1.00 43.01           C  
ATOM    178  HG2 GLN A  12       3.247 -31.969 -12.786  1.00 43.01           H  
ATOM    179  HG3 GLN A  12       1.725 -32.501 -13.513  1.00 43.01           H  
ATOM    180  CD  GLN A  12       3.465 -33.059 -14.607  1.00 43.01           C  
ATOM    181  NE2 GLN A  12       3.503 -34.300 -14.203  1.00 43.01           N  
ATOM    182 HE21 GLN A  12       4.069 -34.963 -14.714  1.00 43.01           H  
ATOM    183 HE22 GLN A  12       3.096 -34.592 -13.326  1.00 43.01           H  
ATOM    184  OE1 GLN A  12       3.968 -32.738 -15.674  1.00 43.01           O  
ATOM    185  N   ARG A  13       1.007 -27.768 -14.893  1.00 43.86           N  
ATOM    186  H   ARG A  13       0.086 -28.176 -14.965  1.00 43.86           H  
ATOM    187  CA  ARG A  13       1.255 -26.430 -15.445  1.00 43.86           C  
ATOM    188  HA  ARG A  13       2.332 -26.323 -15.576  1.00 43.86           H  
ATOM    189  C   ARG A  13       0.800 -25.340 -14.479  1.00 43.86           C  
ATOM    190  CB  ARG A  13       0.622 -26.223 -16.812  1.00 43.86           C  
ATOM    191  HB2 ARG A  13       0.573 -25.150 -16.999  1.00 43.86           H  
ATOM    192  HB3 ARG A  13      -0.395 -26.613 -16.811  1.00 43.86           H  
ATOM    193  O   ARG A  13      -0.288 -25.490 -13.921  1.00 43.86           O  
ATOM    194  CG  ARG A  13       1.453 -26.873 -17.924  1.00 43.86           C  
ATOM    195  HG2 ARG A  13       1.359 -27.958 -17.882  1.00 43.86           H  
ATOM    196  HG3 ARG A  13       2.502 -26.588 -17.842  1.00 43.86           H  
ATOM    197  CD  ARG A  13       0.879 -26.317 -19.216  1.00 43.86           C  
ATOM    198  HD2 ARG A  13      -0.207 -26.374 -19.145  1.00 43.86           H  
ATOM    199  HD3 ARG A  13       1.163 -25.267 -19.291  1.00 43.86           H  
ATOM    200  NE  ARG A  13       1.300 -27.039 -20.424  1.00 43.86           N  
ATOM    201  HE  ARG A  13       1.944 -27.812 -20.331  1.00 43.86           H  
ATOM    202  NH1 ARG A  13      -0.091 -25.820 -21.769  1.00 43.86           N  
ATOM    203 HH11 ARG A  13       0.101 -25.076 -21.113  1.00 43.86           H  
ATOM    204 HH12 ARG A  13      -1.074 -26.047 -21.735  1.00 43.86           H  
ATOM    205  NH2 ARG A  13       0.735 -27.683 -22.536  1.00 43.86           N  
ATOM    206 HH21 ARG A  13       0.420 -27.386 -23.448  1.00 43.86           H  
ATOM    207 HH22 ARG A  13       1.368 -28.460 -22.410  1.00 43.86           H  
ATOM    208  CZ  ARG A  13       0.677 -26.847 -21.562  1.00 43.86           C  
ATOM    209  N   PRO A  14       1.579 -24.254 -14.337  1.00 45.83           N  
ATOM    210  CA  PRO A  14       1.163 -23.094 -13.567  1.00 45.83           C  
ATOM    211  HA  PRO A  14       1.106 -23.396 -12.521  1.00 45.83           H  
ATOM    212  C   PRO A  14      -0.201 -22.578 -14.014  1.00 45.83           C  
ATOM    213  CB  PRO A  14       2.259 -22.038 -13.741  1.00 45.83           C  
ATOM    214  HB2 PRO A  14       2.417 -21.467 -12.826  1.00 45.83           H  
ATOM    215  HB3 PRO A  14       2.013 -21.369 -14.565  1.00 45.83           H  
ATOM    216  O   PRO A  14      -0.537 -22.649 -15.206  1.00 45.83           O  
ATOM    217  CG  PRO A  14       3.491 -22.858 -14.111  1.00 45.83           C  
ATOM    218  HG2 PRO A  14       4.193 -22.283 -14.716  1.00 45.83           H  
ATOM    219  HG3 PRO A  14       3.973 -23.221 -13.203  1.00 45.83           H  
ATOM    220  CD  PRO A  14       2.912 -24.036 -14.886  1.00 45.83           C  
ATOM    221  HD2 PRO A  14       2.837 -23.779 -15.943  1.00 45.83           H  
ATOM    222  HD3 PRO A  14       3.559 -24.902 -14.746  1.00 45.83           H  
ATOM    223  N   ALA A  15      -0.982 -22.057 -13.067  1.00 46.37           N  
ATOM    224  H   ALA A  15      -0.579 -21.868 -12.160  1.00 46.37           H  
ATOM    225  CA  ALA A  15      -2.282 -21.487 -13.391  1.00 46.37           C  
ATOM    226  HA  ALA A  15      -2.894 -22.261 -13.854  1.00 46.37           H  
ATOM    227  C   ALA A  15      -2.101 -20.369 -14.406  1.00 46.37           C  
ATOM    228  CB  ALA A  15      -3.005 -20.988 -12.141  1.00 46.37           C  
ATOM    229  HB1 ALA A  15      -2.317 -20.464 -11.478  1.00 46.37           H  
ATOM    230  HB2 ALA A  15      -3.810 -20.309 -12.426  1.00 46.37           H  
ATOM    231  HB3 ALA A  15      -3.458 -21.842 -11.638  1.00 46.37           H  
ATOM    232  O   ALA A  15      -2.728 -20.426 -15.452  1.00 46.37           O  
ATOM    233  N   ALA A  16      -1.183 -19.433 -14.174  1.00 47.08           N  
ATOM    234  H   ALA A  16      -0.638 -19.490 -13.325  1.00 47.08           H  
ATOM    235  CA  ALA A  16      -0.889 -18.342 -15.085  1.00 47.08           C  
ATOM    236  HA  ALA A  16      -1.797 -17.753 -15.218  1.00 47.08           H  
ATOM    237  C   ALA A  16      -0.451 -18.817 -16.456  1.00 47.08           C  
ATOM    238  CB  ALA A  16       0.192 -17.425 -14.525  1.00 47.08           C  
ATOM    239  HB1 ALA A  16       1.108 -17.985 -14.339  1.00 47.08           H  
ATOM    240  HB2 ALA A  16      -0.179 -16.956 -13.614  1.00 47.08           H  
ATOM    241  HB3 ALA A  16       0.410 -16.634 -15.244  1.00 47.08           H  
ATOM    242  O   ALA A  16      -0.813 -18.156 -17.407  1.00 47.08           O  
ATOM    243  N   ASP A  17       0.246 -19.939 -16.625  1.00 48.86           N  
ATOM    244  H   ASP A  17       0.549 -20.462 -15.816  1.00 48.86           H  
ATOM    245  CA  ASP A  17       0.562 -20.414 -17.976  1.00 48.86           C  
ATOM    246  HA  ASP A  17       0.979 -19.592 -18.560  1.00 48.86           H  
ATOM    247  C   ASP A  17      -0.698 -20.877 -18.701  1.00 48.86           C  
ATOM    248  CB  ASP A  17       1.572 -21.563 -17.939  1.00 48.86           C  
ATOM    249  HB2 ASP A  17       1.423 -22.186 -18.821  1.00 48.86           H  
ATOM    250  HB3 ASP A  17       1.382 -22.190 -17.068  1.00 48.86           H  
ATOM    251  O   ASP A  17      -0.909 -20.536 -19.861  1.00 48.86           O  
ATOM    252  CG  ASP A  17       3.036 -21.124 -17.951  1.00 48.86           C  
ATOM    253  OD1 ASP A  17       3.329 -19.938 -18.226  1.00 48.86           O  
ATOM    254  OD2 ASP A  17       3.863 -22.046 -17.783  1.00 48.86           O  
ATOM    255  N   ASN A  18      -1.567 -21.635 -18.032  1.00 49.76           N  
ATOM    256  H   ASN A  18      -1.369 -21.840 -17.063  1.00 49.76           H  
ATOM    257  CA  ASN A  18      -2.841 -22.055 -18.617  1.00 49.76           C  
ATOM    258  HA  ASN A  18      -2.661 -22.508 -19.592  1.00 49.76           H  
ATOM    259  C   ASN A  18      -3.778 -20.864 -18.843  1.00 49.76           C  
ATOM    260  CB  ASN A  18      -3.486 -23.090 -17.694  1.00 49.76           C  
ATOM    261  HB2 ASN A  18      -4.514 -23.272 -18.007  1.00 49.76           H  
ATOM    262  HB3 ASN A  18      -3.503 -22.686 -16.682  1.00 49.76           H  
ATOM    263  O   ASN A  18      -4.484 -20.820 -19.845  1.00 49.76           O  
ATOM    264  CG  ASN A  18      -2.764 -24.423 -17.689  1.00 49.76           C  
ATOM    265  ND2 ASN A  18      -2.719 -25.061 -16.545  1.00 49.76           N  
ATOM    266 HD21 ASN A  18      -2.244 -25.951 -16.494  1.00 49.76           H  
ATOM    267 HD22 ASN A  18      -3.012 -24.590 -15.701  1.00 49.76           H  
ATOM    268  OD1 ASN A  18      -2.253 -24.902 -18.700  1.00 49.76           O  
ATOM    269  N   LEU A  19      -3.749 -19.897 -17.932  1.00 51.94           N  
ATOM    270  H   LEU A  19      -3.133 -20.044 -17.145  1.00 51.94           H  
ATOM    271  CA  LEU A  19      -4.638 -18.744 -17.837  1.00 51.94           C  
ATOM    272  HA  LEU A  19      -5.622 -19.045 -18.196  1.00 51.94           H  
ATOM    273  C   LEU A  19      -4.133 -17.574 -18.726  1.00 51.94           C  
ATOM    274  CB  LEU A  19      -4.909 -18.522 -16.340  1.00 51.94           C  
ATOM    275  HB2 LEU A  19      -4.128 -17.908 -15.891  1.00 51.94           H  
ATOM    276  HB3 LEU A  19      -4.788 -19.502 -15.879  1.00 51.94           H  
ATOM    277  O   LEU A  19      -4.919 -16.849 -19.327  1.00 51.94           O  
ATOM    278  CG  LEU A  19      -6.345 -18.220 -15.863  1.00 51.94           C  
ATOM    279  HG  LEU A  19      -6.964 -19.044 -16.219  1.00 51.94           H  
ATOM    280  CD1 LEU A  19      -6.393 -18.261 -14.335  1.00 51.94           C  
ATOM    281 HD11 LEU A  19      -5.794 -19.080 -13.936  1.00 51.94           H  
ATOM    282 HD12 LEU A  19      -5.998 -17.336 -13.915  1.00 51.94           H  
ATOM    283 HD13 LEU A  19      -7.426 -18.376 -14.005  1.00 51.94           H  
ATOM    284  CD2 LEU A  19      -7.018 -16.930 -16.315  1.00 51.94           C  
ATOM    285 HD21 LEU A  19      -6.833 -16.763 -17.376  1.00 51.94           H  
ATOM    286 HD22 LEU A  19      -8.094 -17.023 -16.168  1.00 51.94           H  
ATOM    287 HD23 LEU A  19      -6.688 -16.074 -15.726  1.00 51.94           H  
ATOM    288  N   GLN A  20      -2.823 -17.494 -18.980  1.00 49.57           N  
ATOM    289  H   GLN A  20      -2.208 -18.070 -18.424  1.00 49.57           H  
ATOM    290  CA  GLN A  20      -2.202 -16.726 -20.070  1.00 49.57           C  
ATOM    291  HA  GLN A  20      -2.626 -15.722 -20.088  1.00 49.57           H  
ATOM    292  C   GLN A  20      -2.453 -17.388 -21.414  1.00 49.57           C  
ATOM    293  CB  GLN A  20      -0.673 -16.610 -19.955  1.00 49.57           C  
ATOM    294  HB2 GLN A  20      -0.281 -16.350 -20.938  1.00 49.57           H  
ATOM    295  HB3 GLN A  20      -0.233 -17.572 -19.692  1.00 49.57           H  
ATOM    296  O   GLN A  20      -2.743 -16.704 -22.389  1.00 49.57           O  
ATOM    297  CG  GLN A  20      -0.200 -15.506 -19.009  1.00 49.57           C  
ATOM    298  HG2 GLN A  20      -0.536 -15.706 -17.992  1.00 49.57           H  
ATOM    299  HG3 GLN A  20      -0.636 -14.558 -19.327  1.00 49.57           H  
ATOM    300  CD  GLN A  20       1.321 -15.363 -19.010  1.00 49.57           C  
ATOM    301  NE2 GLN A  20       1.837 -14.291 -18.454  1.00 49.57           N  
ATOM    302 HE21 GLN A  20       1.246 -13.631 -17.970  1.00 49.57           H  
ATOM    303 HE22 GLN A  20       2.844 -14.219 -18.429  1.00 49.57           H  
ATOM    304  OE1 GLN A  20       2.079 -16.172 -19.535  1.00 49.57           O  
ATOM    305  N   LYS A  21      -2.358 -18.718 -21.490  1.00 47.10           N  
ATOM    306  H   LYS A  21      -2.004 -19.230 -20.694  1.00 47.10           H  
ATOM    307  CA  LYS A  21      -2.731 -19.446 -22.702  1.00 47.10           C  
ATOM    308  HA  LYS A  21      -2.147 -19.038 -23.527  1.00 47.10           H  
ATOM    309  C   LYS A  21      -4.201 -19.209 -23.023  1.00 47.10           C  
ATOM    310  CB  LYS A  21      -2.383 -20.922 -22.531  1.00 47.10           C  
ATOM    311  HB2 LYS A  21      -1.367 -20.982 -22.142  1.00 47.10           H  
ATOM    312  HB3 LYS A  21      -3.072 -21.405 -21.838  1.00 47.10           H  
ATOM    313  O   LYS A  21      -4.547 -19.048 -24.180  1.00 47.10           O  
ATOM    314  CG  LYS A  21      -2.370 -21.661 -23.859  1.00 47.10           C  
ATOM    315  HG2 LYS A  21      -3.370 -21.676 -24.292  1.00 47.10           H  
ATOM    316  HG3 LYS A  21      -1.690 -21.151 -24.541  1.00 47.10           H  
ATOM    317  CD  LYS A  21      -1.887 -23.091 -23.619  1.00 47.10           C  
ATOM    318  HD2 LYS A  21      -0.982 -23.078 -23.012  1.00 47.10           H  
ATOM    319  HD3 LYS A  21      -2.668 -23.655 -23.109  1.00 47.10           H  
ATOM    320  CE  LYS A  21      -1.576 -23.696 -24.982  1.00 47.10           C  
ATOM    321  HE2 LYS A  21      -0.817 -23.081 -25.466  1.00 47.10           H  
ATOM    322  HE3 LYS A  21      -2.475 -23.648 -25.595  1.00 47.10           H  
ATOM    323  NZ  LYS A  21      -1.105 -25.087 -24.857  1.00 47.10           N  
ATOM    324  HZ1 LYS A  21      -0.252 -25.111 -24.317  1.00 47.10           H  
ATOM    325  HZ2 LYS A  21      -0.873 -25.442 -25.774  1.00 47.10           H  
ATOM    326  HZ3 LYS A  21      -1.827 -25.655 -24.439  1.00 47.10           H  
ATOM    327  N   LEU A  22      -5.030 -19.082 -22.001  1.00 48.90           N  
ATOM    328  H   LEU A  22      -4.670 -19.344 -21.094  1.00 48.90           H  
ATOM    329  CA  LEU A  22      -6.406 -18.599 -22.052  1.00 48.90           C  
ATOM    330  HA  LEU A  22      -6.999 -19.241 -22.703  1.00 48.90           H  
ATOM    331  C   LEU A  22      -6.529 -17.177 -22.557  1.00 48.90           C  
ATOM    332  CB  LEU A  22      -6.957 -18.644 -20.642  1.00 48.90           C  
ATOM    333  HB2 LEU A  22      -7.377 -17.689 -20.327  1.00 48.90           H  
ATOM    334  HB3 LEU A  22      -6.093 -18.839 -20.006  1.00 48.90           H  
ATOM    335  O   LEU A  22      -7.322 -16.968 -23.456  1.00 48.90           O  
ATOM    336  CG  LEU A  22      -7.965 -19.753 -20.421  1.00 48.90           C  
ATOM    337  HG  LEU A  22      -7.728 -20.611 -21.049  1.00 48.90           H  
ATOM    338  CD1 LEU A  22      -7.790 -20.155 -18.949  1.00 48.90           C  
ATOM    339 HD11 LEU A  22      -6.793 -20.573 -18.805  1.00 48.90           H  
ATOM    340 HD12 LEU A  22      -8.437 -20.965 -18.613  1.00 48.90           H  
ATOM    341 HD13 LEU A  22      -7.951 -19.290 -18.306  1.00 48.90           H  
ATOM    342  CD2 LEU A  22      -9.312 -19.162 -20.824  1.00 48.90           C  
ATOM    343 HD21 LEU A  22      -9.732 -18.594 -19.993  1.00 48.90           H  
ATOM    344 HD22 LEU A  22      -9.213 -18.499 -21.684  1.00 48.90           H  
ATOM    345 HD23 LEU A  22      -9.973 -19.967 -21.143  1.00 48.90           H  
ATOM    346  N   LYS A  23      -5.742 -16.228 -22.040  1.00 49.12           N  
ATOM    347  H   LYS A  23      -5.206 -16.442 -21.211  1.00 49.12           H  
ATOM    348  CA  LYS A  23      -5.642 -14.891 -22.635  1.00 49.12           C  
ATOM    349  HA  LYS A  23      -6.603 -14.383 -22.551  1.00 49.12           H  
ATOM    350  C   LYS A  23      -5.358 -15.003 -24.123  1.00 49.12           C  
ATOM    351  CB  LYS A  23      -4.543 -14.059 -21.965  1.00 49.12           C  
ATOM    352  HB2 LYS A  23      -3.959 -13.550 -22.732  1.00 49.12           H  
ATOM    353  HB3 LYS A  23      -3.867 -14.698 -21.396  1.00 49.12           H  
ATOM    354  O   LYS A  23      -6.143 -14.524 -24.916  1.00 49.12           O  
ATOM    355  CG  LYS A  23      -5.121 -13.007 -21.032  1.00 49.12           C  
ATOM    356  HG2 LYS A  23      -5.889 -12.445 -21.563  1.00 49.12           H  
ATOM    357  HG3 LYS A  23      -5.561 -13.490 -20.159  1.00 49.12           H  
ATOM    358  CD  LYS A  23      -4.000 -12.057 -20.608  1.00 49.12           C  
ATOM    359  HD2 LYS A  23      -3.265 -12.571 -19.989  1.00 49.12           H  
ATOM    360  HD3 LYS A  23      -3.522 -11.632 -21.491  1.00 49.12           H  
ATOM    361  CE  LYS A  23      -4.684 -10.960 -19.823  1.00 49.12           C  
ATOM    362  HE2 LYS A  23      -5.612 -10.698 -20.330  1.00 49.12           H  
ATOM    363  HE3 LYS A  23      -4.967 -11.340 -18.841  1.00 49.12           H  
ATOM    364  NZ  LYS A  23      -3.884  -9.725 -19.679  1.00 49.12           N  
ATOM    365  HZ1 LYS A  23      -3.107  -9.803 -19.039  1.00 49.12           H  
ATOM    366  HZ2 LYS A  23      -4.476  -9.049 -19.218  1.00 49.12           H  
ATOM    367  HZ3 LYS A  23      -3.601  -9.322 -20.560  1.00 49.12           H  
ATOM    368  N   SER A  24      -4.299 -15.717 -24.501  1.00 44.24           N  
ATOM    369  H   SER A  24      -3.692 -16.075 -23.777  1.00 44.24           H  
ATOM    370  CA  SER A  24      -3.920 -15.893 -25.904  1.00 44.24           C  
ATOM    371  HA  SER A  24      -3.778 -14.905 -26.340  1.00 44.24           H  
ATOM    372  C   SER A  24      -5.007 -16.589 -26.725  1.00 44.24           C  
ATOM    373  CB  SER A  24      -2.586 -16.642 -26.008  1.00 44.24           C  
ATOM    374  HB2 SER A  24      -1.883 -16.221 -25.288  1.00 44.24           H  
ATOM    375  HB3 SER A  24      -2.177 -16.484 -27.005  1.00 44.24           H  
ATOM    376  O   SER A  24      -5.202 -16.252 -27.887  1.00 44.24           O  
ATOM    377  OG  SER A  24      -2.698 -18.041 -25.791  1.00 44.24           O  
ATOM    378  HG  SER A  24      -3.452 -18.225 -25.227  1.00 44.24           H  
ATOM    379  N   LEU A  25      -5.730 -17.543 -26.128  1.00 43.21           N  
ATOM    380  H   LEU A  25      -5.534 -17.759 -25.161  1.00 43.21           H  
ATOM    381  CA  LEU A  25      -6.851 -18.232 -26.750  1.00 43.21           C  
ATOM    382  HA  LEU A  25      -6.557 -18.563 -27.746  1.00 43.21           H  
ATOM    383  C   LEU A  25      -7.995 -17.254 -26.950  1.00 43.21           C  
ATOM    384  CB  LEU A  25      -7.288 -19.452 -25.920  1.00 43.21           C  
ATOM    385  HB2 LEU A  25      -7.241 -19.192 -24.863  1.00 43.21           H  
ATOM    386  HB3 LEU A  25      -8.329 -19.683 -26.146  1.00 43.21           H  
ATOM    387  O   LEU A  25      -8.383 -17.075 -28.081  1.00 43.21           O  
ATOM    388  CG  LEU A  25      -6.445 -20.709 -26.188  1.00 43.21           C  
ATOM    389  HG  LEU A  25      -5.389 -20.446 -26.246  1.00 43.21           H  
ATOM    390  CD1 LEU A  25      -6.626 -21.722 -25.055  1.00 43.21           C  
ATOM    391 HD11 LEU A  25      -7.679 -21.989 -24.964  1.00 43.21           H  
ATOM    392 HD12 LEU A  25      -6.292 -21.281 -24.115  1.00 43.21           H  
ATOM    393 HD13 LEU A  25      -6.042 -22.619 -25.260  1.00 43.21           H  
ATOM    394  CD2 LEU A  25      -6.851 -21.384 -27.501  1.00 43.21           C  
ATOM    395 HD21 LEU A  25      -6.697 -20.702 -28.336  1.00 43.21           H  
ATOM    396 HD22 LEU A  25      -7.906 -21.656 -27.470  1.00 43.21           H  
ATOM    397 HD23 LEU A  25      -6.251 -22.279 -27.665  1.00 43.21           H  
ATOM    398  N   LEU A  26      -8.462 -16.561 -25.915  1.00 45.98           N  
ATOM    399  H   LEU A  26      -8.039 -16.716 -25.010  1.00 45.98           H  
ATOM    400  CA  LEU A  26      -9.497 -15.531 -26.001  1.00 45.98           C  
ATOM    401  HA  LEU A  26     -10.436 -15.984 -26.319  1.00 45.98           H  
ATOM    402  C   LEU A  26      -9.153 -14.462 -27.037  1.00 45.98           C  
ATOM    403  CB  LEU A  26      -9.671 -14.885 -24.619  1.00 45.98           C  
ATOM    404  HB2 LEU A  26      -8.686 -14.675 -24.201  1.00 45.98           H  
ATOM    405  HB3 LEU A  26     -10.186 -13.931 -24.728  1.00 45.98           H  
ATOM    406  O   LEU A  26      -9.987 -14.154 -27.881  1.00 45.98           O  
ATOM    407  CG  LEU A  26     -10.471 -15.764 -23.651  1.00 45.98           C  
ATOM    408  HG  LEU A  26     -10.161 -16.805 -23.740  1.00 45.98           H  
ATOM    409  CD1 LEU A  26     -10.216 -15.310 -22.221  1.00 45.98           C  
ATOM    410 HD11 LEU A  26      -9.156 -15.400 -21.983  1.00 45.98           H  
ATOM    411 HD12 LEU A  26     -10.792 -15.960 -21.563  1.00 45.98           H  
ATOM    412 HD13 LEU A  26     -10.539 -14.276 -22.098  1.00 45.98           H  
ATOM    413  CD2 LEU A  26     -11.972 -15.657 -23.919  1.00 45.98           C  
ATOM    414 HD21 LEU A  26     -12.528 -16.252 -23.194  1.00 45.98           H  
ATOM    415 HD22 LEU A  26     -12.299 -14.620 -23.840  1.00 45.98           H  
ATOM    416 HD23 LEU A  26     -12.206 -16.012 -24.923  1.00 45.98           H  
ATOM    417  N   THR A  27      -7.921 -13.946 -27.031  1.00 43.46           N  
ATOM    418  H   THR A  27      -7.297 -14.178 -26.271  1.00 43.46           H  
ATOM    419  CA  THR A  27      -7.465 -12.956 -28.012  1.00 43.46           C  
ATOM    420  HA  THR A  27      -8.145 -12.105 -27.974  1.00 43.46           H  
ATOM    421  C   THR A  27      -7.506 -13.516 -29.438  1.00 43.46           C  
ATOM    422  CB  THR A  27      -6.044 -12.453 -27.698  1.00 43.46           C  
ATOM    423  HB  THR A  27      -5.312 -13.200 -28.005  1.00 43.46           H  
ATOM    424  O   THR A  27      -7.979 -12.835 -30.345  1.00 43.46           O  
ATOM    425  CG2 THR A  27      -5.747 -11.127 -28.390  1.00 43.46           C  
ATOM    426 HG21 THR A  27      -4.730 -10.806 -28.164  1.00 43.46           H  
ATOM    427 HG22 THR A  27      -6.453 -10.364 -28.060  1.00 43.46           H  
ATOM    428 HG23 THR A  27      -5.834 -11.247 -29.470  1.00 43.46           H  
ATOM    429  OG1 THR A  27      -5.858 -12.173 -26.334  1.00 43.46           O  
ATOM    430  HG1 THR A  27      -5.048 -11.664 -26.263  1.00 43.46           H  
ATOM    431  N   ASN A  28      -7.061 -14.761 -29.650  1.00 39.69           N  
ATOM    432  H   ASN A  28      -6.701 -15.286 -28.867  1.00 39.69           H  
ATOM    433  CA  ASN A  28      -7.102 -15.417 -30.964  1.00 39.69           C  
ATOM    434  HA  ASN A  28      -6.719 -14.733 -31.720  1.00 39.69           H  
ATOM    435  C   ASN A  28      -8.528 -15.787 -31.396  1.00 39.69           C  
ATOM    436  CB  ASN A  28      -6.225 -16.680 -30.936  1.00 39.69           C  
ATOM    437  HB2 ASN A  28      -6.501 -17.317 -31.776  1.00 39.69           H  
ATOM    438  HB3 ASN A  28      -6.413 -17.241 -30.021  1.00 39.69           H  
ATOM    439  O   ASN A  28      -8.893 -15.605 -32.554  1.00 39.69           O  
ATOM    440  CG  ASN A  28      -4.744 -16.390 -31.089  1.00 39.69           C  
ATOM    441  ND2 ASN A  28      -3.894 -17.123 -30.413  1.00 39.69           N  
ATOM    442 HD21 ASN A  28      -4.259 -17.617 -29.612  1.00 39.69           H  
ATOM    443 HD22 ASN A  28      -2.941 -16.792 -30.470  1.00 39.69           H  
ATOM    444  OD1 ASN A  28      -4.312 -15.530 -31.830  1.00 39.69           O  
ATOM    445  N   THR A  29      -9.349 -16.290 -30.478  1.00 39.83           N  
ATOM    446  H   THR A  29      -8.993 -16.460 -29.548  1.00 39.83           H  
ATOM    447  CA  THR A  29     -10.737 -16.666 -30.735  1.00 39.83           C  
ATOM    448  HA  THR A  29     -10.759 -17.331 -31.599  1.00 39.83           H  
ATOM    449  C   THR A  29     -11.554 -15.424 -31.084  1.00 39.83           C  
ATOM    450  CB  THR A  29     -11.367 -17.412 -29.547  1.00 39.83           C  
ATOM    451  HB  THR A  29     -11.586 -16.711 -28.741  1.00 39.83           H  
ATOM    452  O   THR A  29     -12.322 -15.471 -32.037  1.00 39.83           O  
ATOM    453  CG2 THR A  29     -12.630 -18.125 -29.985  1.00 39.83           C  
ATOM    454 HG21 THR A  29     -13.241 -17.414 -30.542  1.00 39.83           H  
ATOM    455 HG22 THR A  29     -12.392 -18.964 -30.638  1.00 39.83           H  
ATOM    456 HG23 THR A  29     -13.192 -18.471 -29.117  1.00 39.83           H  
ATOM    457  OG1 THR A  29     -10.570 -18.467 -29.060  1.00 39.83           O  
ATOM    458  HG1 THR A  29     -11.073 -18.844 -28.334  1.00 39.83           H  
ATOM    459  N   ARG A  30     -11.313 -14.274 -30.434  1.00 41.50           N  
ATOM    460  H   ARG A  30     -10.715 -14.304 -29.621  1.00 41.50           H  
ATOM    461  CA  ARG A  30     -11.855 -12.964 -30.847  1.00 41.50           C  
ATOM    462  HA  ARG A  30     -12.942 -12.969 -30.773  1.00 41.50           H  
ATOM    463  C   ARG A  30     -11.552 -12.613 -32.297  1.00 41.50           C  
ATOM    464  CB  ARG A  30     -11.277 -11.839 -29.977  1.00 41.50           C  
ATOM    465  HB2 ARG A  30     -11.002 -10.998 -30.614  1.00 41.50           H  
ATOM    466  HB3 ARG A  30     -10.371 -12.165 -29.466  1.00 41.50           H  
ATOM    467  O   ARG A  30     -12.425 -12.113 -32.994  1.00 41.50           O  
ATOM    468  CG  ARG A  30     -12.287 -11.329 -28.957  1.00 41.50           C  
ATOM    469  HG2 ARG A  30     -12.418 -12.068 -28.166  1.00 41.50           H  
ATOM    470  HG3 ARG A  30     -13.246 -11.139 -29.439  1.00 41.50           H  
ATOM    471  CD  ARG A  30     -11.751 -10.018 -28.384  1.00 41.50           C  
ATOM    472  HD2 ARG A  30     -11.660  -9.281 -29.182  1.00 41.50           H  
ATOM    473  HD3 ARG A  30     -10.772 -10.204 -27.941  1.00 41.50           H  
ATOM    474  NE  ARG A  30     -12.672  -9.523 -27.373  1.00 41.50           N  
ATOM    475  HE  ARG A  30     -13.522 -10.057 -27.265  1.00 41.50           H  
ATOM    476  NH1 ARG A  30     -11.249  -8.162 -26.173  1.00 41.50           N  
ATOM    477 HH11 ARG A  30     -11.009  -7.764 -25.276  1.00 41.50           H  
ATOM    478 HH12 ARG A  30     -10.646  -8.087 -26.980  1.00 41.50           H  
ATOM    479  NH2 ARG A  30     -13.149  -8.928 -25.299  1.00 41.50           N  
ATOM    480 HH21 ARG A  30     -13.849  -9.645 -25.425  1.00 41.50           H  
ATOM    481 HH22 ARG A  30     -12.836  -8.699 -24.366  1.00 41.50           H  
ATOM    482  CZ  ARG A  30     -12.357  -8.837 -26.305  1.00 41.50           C  
ATOM    483  N   GLN A  31     -10.320 -12.846 -32.754  1.00 41.03           N  
ATOM    484  H   GLN A  31      -9.632 -13.250 -32.134  1.00 41.03           H  
ATOM    485  CA  GLN A  31      -9.974 -12.577 -34.152  1.00 41.03           C  
ATOM    486  HA  GLN A  31     -10.229 -11.544 -34.386  1.00 41.03           H  
ATOM    487  C   GLN A  31     -10.778 -13.457 -35.118  1.00 41.03           C  
ATOM    488  CB  GLN A  31      -8.474 -12.779 -34.407  1.00 41.03           C  
ATOM    489  HB2 GLN A  31      -8.158 -13.758 -34.045  1.00 41.03           H  
ATOM    490  HB3 GLN A  31      -8.311 -12.757 -35.484  1.00 41.03           H  
ATOM    491  O   GLN A  31     -11.077 -13.020 -36.227  1.00 41.03           O  
ATOM    492  CG  GLN A  31      -7.591 -11.691 -33.784  1.00 41.03           C  
ATOM    493  HG2 GLN A  31      -7.928 -10.715 -34.133  1.00 41.03           H  
ATOM    494  HG3 GLN A  31      -7.682 -11.719 -32.698  1.00 41.03           H  
ATOM    495  CD  GLN A  31      -6.119 -11.861 -34.158  1.00 41.03           C  
ATOM    496  NE2 GLN A  31      -5.281 -10.898 -33.845  1.00 41.03           N  
ATOM    497 HE21 GLN A  31      -5.593 -10.083 -33.337  1.00 41.03           H  
ATOM    498 HE22 GLN A  31      -4.314 -11.069 -34.080  1.00 41.03           H  
ATOM    499  OE1 GLN A  31      -5.687 -12.839 -34.744  1.00 41.03           O  
ATOM    500  N   GLN A  32     -11.130 -14.681 -34.710  1.00 38.24           N  
ATOM    501  H   GLN A  32     -10.857 -14.975 -33.784  1.00 38.24           H  
ATOM    502  CA  GLN A  32     -11.896 -15.616 -35.537  1.00 38.24           C  
ATOM    503  HA  GLN A  32     -11.636 -15.455 -36.583  1.00 38.24           H  
ATOM    504  C   GLN A  32     -13.418 -15.422 -35.447  1.00 38.24           C  
ATOM    505  CB  GLN A  32     -11.517 -17.058 -35.169  1.00 38.24           C  
ATOM    506  HB2 GLN A  32     -12.227 -17.735 -35.644  1.00 38.24           H  
ATOM    507  HB3 GLN A  32     -11.581 -17.199 -34.090  1.00 38.24           H  
ATOM    508  O   GLN A  32     -14.105 -15.551 -36.459  1.00 38.24           O  
ATOM    509  CG  GLN A  32     -10.110 -17.421 -35.663  1.00 38.24           C  
ATOM    510  HG2 GLN A  32     -10.034 -17.172 -36.722  1.00 38.24           H  
ATOM    511  HG3 GLN A  32      -9.366 -16.839 -35.121  1.00 38.24           H  
ATOM    512  CD  GLN A  32      -9.794 -18.903 -35.482  1.00 38.24           C  
ATOM    513  NE2 GLN A  32      -9.098 -19.516 -36.415  1.00 38.24           N  
ATOM    514 HE21 GLN A  32      -8.961 -20.506 -36.270  1.00 38.24           H  
ATOM    515 HE22 GLN A  32      -8.809 -19.016 -37.244  1.00 38.24           H  
ATOM    516  OE1 GLN A  32     -10.151 -19.551 -34.513  1.00 38.24           O  
ATOM    517  N   ILE A  33     -13.956 -15.123 -34.265  1.00 37.71           N  
ATOM    518  H   ILE A  33     -13.333 -15.016 -33.477  1.00 37.71           H  
ATOM    519  CA  ILE A  33     -15.394 -15.091 -33.981  1.00 37.71           C  
ATOM    520  HA  ILE A  33     -15.945 -15.494 -34.831  1.00 37.71           H  
ATOM    521  C   ILE A  33     -15.824 -13.632 -33.765  1.00 37.71           C  
ATOM    522  CB  ILE A  33     -15.712 -15.992 -32.765  1.00 37.71           C  
ATOM    523  HB  ILE A  33     -15.116 -15.613 -31.934  1.00 37.71           H  
ATOM    524  O   ILE A  33     -15.468 -13.018 -32.764  1.00 37.71           O  
ATOM    525  CG1 ILE A  33     -15.269 -17.463 -32.945  1.00 37.71           C  
ATOM    526 HG12 ILE A  33     -14.209 -17.484 -33.199  1.00 37.71           H  
ATOM    527 HG13 ILE A  33     -15.824 -17.917 -33.766  1.00 37.71           H  
ATOM    528  CG2 ILE A  33     -17.207 -15.897 -32.405  1.00 37.71           C  
ATOM    529 HG21 ILE A  33     -17.491 -14.872 -32.167  1.00 37.71           H  
ATOM    530 HG22 ILE A  33     -17.421 -16.503 -31.525  1.00 37.71           H  
ATOM    531 HG23 ILE A  33     -17.815 -16.275 -33.227  1.00 37.71           H  
ATOM    532  CD1 ILE A  33     -15.446 -18.326 -31.683  1.00 37.71           C  
ATOM    533 HD11 ILE A  33     -14.740 -19.156 -31.704  1.00 37.71           H  
ATOM    534 HD12 ILE A  33     -15.309 -17.730 -30.781  1.00 37.71           H  
ATOM    535 HD13 ILE A  33     -16.448 -18.751 -31.633  1.00 37.71           H  
ATOM    536  N   LYS A  34     -16.609 -13.076 -34.703  1.00 41.28           N  
ATOM    537  H   LYS A  34     -16.828 -13.655 -35.501  1.00 41.28           H  
ATOM    538  CA  LYS A  34     -17.042 -11.661 -34.701  1.00 41.28           C  
ATOM    539  HA  LYS A  34     -16.148 -11.051 -34.576  1.00 41.28           H  
ATOM    540  C   LYS A  34     -17.936 -11.250 -33.515  1.00 41.28           C  
ATOM    541  CB  LYS A  34     -17.723 -11.269 -36.029  1.00 41.28           C  
ATOM    542  HB2 LYS A  34     -18.401 -12.065 -36.337  1.00 41.28           H  
ATOM    543  HB3 LYS A  34     -18.318 -10.374 -35.850  1.00 41.28           H  
ATOM    544  O   LYS A  34     -17.473 -10.598 -32.594  1.00 41.28           O  
ATOM    545  CG  LYS A  34     -16.771 -10.929 -37.180  1.00 41.28           C  
ATOM    546  HG2 LYS A  34     -16.202 -11.815 -37.465  1.00 41.28           H  
ATOM    547  HG3 LYS A  34     -16.084 -10.145 -36.861  1.00 41.28           H  
ATOM    548  CD  LYS A  34     -17.604 -10.429 -38.372  1.00 41.28           C  
ATOM    549  HD2 LYS A  34     -18.245 -11.240 -38.719  1.00 41.28           H  
ATOM    550  HD3 LYS A  34     -18.228  -9.597 -38.049  1.00 41.28           H  
ATOM    551  CE  LYS A  34     -16.702  -9.960 -39.517  1.00 41.28           C  
ATOM    552  HE2 LYS A  34     -16.061 -10.790 -39.815  1.00 41.28           H  
ATOM    553  HE3 LYS A  34     -16.058  -9.163 -39.146  1.00 41.28           H  
ATOM    554  NZ  LYS A  34     -17.501  -9.482 -40.674  1.00 41.28           N  
ATOM    555  HZ1 LYS A  34     -18.087  -8.706 -40.403  1.00 41.28           H  
ATOM    556  HZ2 LYS A  34     -18.088 -10.224 -41.029  1.00 41.28           H  
ATOM    557  HZ3 LYS A  34     -16.890  -9.177 -41.419  1.00 41.28           H  
ATOM    558  N   SER A  35     -19.254 -11.459 -33.634  1.00 43.41           N  
ATOM    559  H   SER A  35     -19.576 -12.021 -34.410  1.00 43.41           H  
ATOM    560  CA  SER A  35     -20.273 -10.628 -32.963  1.00 43.41           C  
ATOM    561  HA  SER A  35     -19.789  -9.763 -32.510  1.00 43.41           H  
ATOM    562  C   SER A  35     -21.047 -11.314 -31.840  1.00 43.41           C  
ATOM    563  CB  SER A  35     -21.278 -10.106 -33.998  1.00 43.41           C  
ATOM    564  HB2 SER A  35     -20.760  -9.464 -34.711  1.00 43.41           H  
ATOM    565  HB3 SER A  35     -22.045  -9.515 -33.497  1.00 43.41           H  
ATOM    566  O   SER A  35     -21.871 -10.666 -31.199  1.00 43.41           O  
ATOM    567  OG  SER A  35     -21.880 -11.187 -34.692  1.00 43.41           O  
ATOM    568  HG  SER A  35     -22.794 -10.952 -34.869  1.00 43.41           H  
ATOM    569  N   GLN A  36     -20.856 -12.615 -31.615  1.00 48.74           N  
ATOM    570  H   GLN A  36     -20.094 -13.086 -32.081  1.00 48.74           H  
ATOM    571  CA  GLN A  36     -21.540 -13.296 -30.519  1.00 48.74           C  
ATOM    572  HA  GLN A  36     -22.504 -12.815 -30.349  1.00 48.74           H  
ATOM    573  C   GLN A  36     -20.756 -13.164 -29.222  1.00 48.74           C  
ATOM    574  CB  GLN A  36     -21.812 -14.771 -30.834  1.00 48.74           C  
ATOM    575  HB2 GLN A  36     -20.920 -15.245 -31.243  1.00 48.74           H  
ATOM    576  HB3 GLN A  36     -22.066 -15.269 -29.898  1.00 48.74           H  
ATOM    577  O   GLN A  36     -19.535 -13.293 -29.223  1.00 48.74           O  
ATOM    578  CG  GLN A  36     -22.992 -14.927 -31.804  1.00 48.74           C  
ATOM    579  HG2 GLN A  36     -23.815 -14.286 -31.489  1.00 48.74           H  
ATOM    580  HG3 GLN A  36     -22.675 -14.609 -32.798  1.00 48.74           H  
ATOM    581  CD  GLN A  36     -23.523 -16.354 -31.883  1.00 48.74           C  
ATOM    582  NE2 GLN A  36     -24.344 -16.661 -32.861  1.00 48.74           N  
ATOM    583 HE21 GLN A  36     -24.529 -15.999 -33.601  1.00 48.74           H  
ATOM    584 HE22 GLN A  36     -24.606 -17.633 -32.936  1.00 48.74           H  
ATOM    585  OE1 GLN A  36     -23.301 -17.192 -31.020  1.00 48.74           O  
ATOM    586  N   THR A  37     -21.487 -13.011 -28.115  1.00 54.52           N  
ATOM    587  H   THR A  37     -22.464 -12.764 -28.186  1.00 54.52           H  
ATOM    588  CA  THR A  37     -20.955 -13.220 -26.770  1.00 54.52           C  
ATOM    589  HA  THR A  37     -20.233 -12.434 -26.546  1.00 54.52           H  
ATOM    590  C   THR A  37     -20.266 -14.576 -26.721  1.00 54.52           C  
ATOM    591  CB  THR A  37     -22.072 -13.190 -25.718  1.00 54.52           C  
ATOM    592  HB  THR A  37     -22.692 -14.082 -25.808  1.00 54.52           H  
ATOM    593  O   THR A  37     -20.914 -15.619 -26.884  1.00 54.52           O  
ATOM    594  CG2 THR A  37     -21.508 -13.110 -24.306  1.00 54.52           C  
ATOM    595 HG21 THR A  37     -20.985 -14.034 -24.058  1.00 54.52           H  
ATOM    596 HG22 THR A  37     -20.803 -12.282 -24.241  1.00 54.52           H  
ATOM    597 HG23 THR A  37     -22.307 -12.963 -23.580  1.00 54.52           H  
ATOM    598  OG1 THR A  37     -22.898 -12.069 -25.917  1.00 54.52           O  
ATOM    599  HG1 THR A  37     -22.898 -11.589 -25.085  1.00 54.52           H  
ATOM    600  N   GLN A  38     -18.951 -14.550 -26.542  1.00 64.96           N  
ATOM    601  H   GLN A  38     -18.477 -13.659 -26.503  1.00 64.96           H  
ATOM    602  CA  GLN A  38     -18.151 -15.748 -26.373  1.00 64.96           C  
ATOM    603  HA  GLN A  38     -18.619 -16.580 -26.899  1.00 64.96           H  
ATOM    604  C   GLN A  38     -18.097 -16.095 -24.894  1.00 64.96           C  
ATOM    605  CB  GLN A  38     -16.755 -15.550 -26.966  1.00 64.96           C  
ATOM    606  HB2 GLN A  38     -16.339 -14.601 -26.629  1.00 64.96           H  
ATOM    607  HB3 GLN A  38     -16.107 -16.356 -26.620  1.00 64.96           H  
ATOM    608  O   GLN A  38     -17.751 -15.261 -24.055  1.00 64.96           O  
ATOM    609  CG  GLN A  38     -16.802 -15.585 -28.496  1.00 64.96           C  
ATOM    610  HG2 GLN A  38     -17.153 -16.559 -28.837  1.00 64.96           H  
ATOM    611  HG3 GLN A  38     -17.490 -14.822 -28.861  1.00 64.96           H  
ATOM    612  CD  GLN A  38     -15.424 -15.333 -29.078  1.00 64.96           C  
ATOM    613  NE2 GLN A  38     -15.273 -14.334 -29.912  1.00 64.96           N  
ATOM    614 HE21 GLN A  38     -14.371 -14.226 -30.353  1.00 64.96           H  
ATOM    615 HE22 GLN A  38     -16.036 -13.707 -30.123  1.00 64.96           H  
ATOM    616  OE1 GLN A  38     -14.456 -16.015 -28.776  1.00 64.96           O  
ATOM    617  N   GLN A  39     -18.444 -17.341 -24.594  1.00 73.86           N  
ATOM    618  H   GLN A  39     -18.699 -17.972 -25.341  1.00 73.86           H  
ATOM    619  CA  GLN A  39     -18.252 -17.922 -23.280  1.00 73.86           C  
ATOM    620  HA  GLN A  39     -17.938 -17.144 -22.584  1.00 73.86           H  
ATOM    621  C   GLN A  39     -17.133 -18.958 -23.389  1.00 73.86           C  
ATOM    622  CB  GLN A  39     -19.583 -18.479 -22.766  1.00 73.86           C  
ATOM    623  HB2 GLN A  39     -19.908 -19.288 -23.421  1.00 73.86           H  
ATOM    624  HB3 GLN A  39     -20.333 -17.689 -22.802  1.00 73.86           H  
ATOM    625  O   GLN A  39     -17.153 -19.838 -24.252  1.00 73.86           O  
ATOM    626  CG  GLN A  39     -19.478 -18.982 -21.318  1.00 73.86           C  
ATOM    627  HG2 GLN A  39     -18.695 -19.736 -21.247  1.00 73.86           H  
ATOM    628  HG3 GLN A  39     -19.215 -18.148 -20.667  1.00 73.86           H  
ATOM    629  CD  GLN A  39     -20.781 -19.601 -20.815  1.00 73.86           C  
ATOM    630  NE2 GLN A  39     -20.810 -20.132 -19.618  1.00 73.86           N  
ATOM    631 HE21 GLN A  39     -21.716 -20.429 -19.285  1.00 73.86           H  
ATOM    632 HE22 GLN A  39     -19.974 -20.135 -19.050  1.00 73.86           H  
ATOM    633  OE1 GLN A  39     -21.804 -19.671 -21.477  1.00 73.86           O  
ATOM    634  N   VAL A  40     -16.125 -18.839 -22.529  1.00 70.13           N  
ATOM    635  H   VAL A  40     -16.154 -18.077 -21.866  1.00 70.13           H  
ATOM    636  CA  VAL A  40     -15.013 -19.789 -22.467  1.00 70.13           C  
ATOM    637  HA  VAL A  40     -15.213 -20.610 -23.156  1.00 70.13           H  
ATOM    638  C   VAL A  40     -14.939 -20.376 -21.072  1.00 70.13           C  
ATOM    639  CB  VAL A  40     -13.677 -19.164 -22.907  1.00 70.13           C  
ATOM    640  HB  VAL A  40     -13.414 -18.344 -22.240  1.00 70.13           H  
ATOM    641  O   VAL A  40     -14.702 -19.664 -20.098  1.00 70.13           O  
ATOM    642  CG1 VAL A  40     -12.550 -20.208 -22.875  1.00 70.13           C  
ATOM    643 HG11 VAL A  40     -12.811 -21.047 -23.520  1.00 70.13           H  
ATOM    644 HG12 VAL A  40     -11.621 -19.755 -23.222  1.00 70.13           H  
ATOM    645 HG13 VAL A  40     -12.399 -20.569 -21.858  1.00 70.13           H  
ATOM    646  CG2 VAL A  40     -13.773 -18.632 -24.344  1.00 70.13           C  
ATOM    647 HG21 VAL A  40     -14.438 -17.769 -24.374  1.00 70.13           H  
ATOM    648 HG22 VAL A  40     -12.791 -18.324 -24.703  1.00 70.13           H  
ATOM    649 HG23 VAL A  40     -14.173 -19.399 -25.007  1.00 70.13           H  
ATOM    650  N   THR A  41     -15.102 -21.690 -20.978  1.00 75.34           N  
ATOM    651  H   THR A  41     -15.274 -22.202 -21.831  1.00 75.34           H  
ATOM    652  CA  THR A  41     -15.012 -22.440 -19.726  1.00 75.34           C  
ATOM    653  HA  THR A  41     -14.966 -21.732 -18.899  1.00 75.34           H  
ATOM    654  C   THR A  41     -13.737 -23.273 -19.698  1.00 75.34           C  
ATOM    655  CB  THR A  41     -16.260 -23.300 -19.500  1.00 75.34           C  
ATOM    656  HB  THR A  41     -16.400 -23.964 -20.353  1.00 75.34           H  
ATOM    657  O   THR A  41     -13.388 -23.946 -20.662  1.00 75.34           O  
ATOM    658  CG2 THR A  41     -16.190 -24.138 -18.222  1.00 75.34           C  
ATOM    659 HG21 THR A  41     -15.940 -23.504 -17.371  1.00 75.34           H  
ATOM    660 HG22 THR A  41     -17.156 -24.612 -18.049  1.00 75.34           H  
ATOM    661 HG23 THR A  41     -15.432 -24.915 -18.330  1.00 75.34           H  
ATOM    662  OG1 THR A  41     -17.396 -22.483 -19.365  1.00 75.34           O  
ATOM    663  HG1 THR A  41     -17.382 -22.068 -18.499  1.00 75.34           H  
ATOM    664  N   ILE A  42     -13.034 -23.273 -18.573  1.00 68.56           N  
ATOM    665  H   ILE A  42     -13.361 -22.682 -17.822  1.00 68.56           H  
ATOM    666  CA  ILE A  42     -11.811 -24.038 -18.340  1.00 68.56           C  
ATOM    667  HA  ILE A  42     -11.643 -24.694 -19.195  1.00 68.56           H  
ATOM    668  C   ILE A  42     -12.035 -24.875 -17.105  1.00 68.56           C  
ATOM    669  CB  ILE A  42     -10.561 -23.155 -18.206  1.00 68.56           C  
ATOM    670  HB  ILE A  42     -10.596 -22.621 -17.256  1.00 68.56           H  
ATOM    671  O   ILE A  42     -12.162 -24.346 -16.004  1.00 68.56           O  
ATOM    672  CG1 ILE A  42     -10.558 -22.143 -19.369  1.00 68.56           C  
ATOM    673 HG12 ILE A  42      -9.578 -22.064 -19.840  1.00 68.56           H  
ATOM    674 HG13 ILE A  42     -11.203 -22.472 -20.184  1.00 68.56           H  
ATOM    675  CG2 ILE A  42      -9.288 -24.020 -18.191  1.00 68.56           C  
ATOM    676 HG21 ILE A  42      -9.310 -24.704 -17.342  1.00 68.56           H  
ATOM    677 HG22 ILE A  42      -9.216 -24.594 -19.114  1.00 68.56           H  
ATOM    678 HG23 ILE A  42      -8.412 -23.379 -18.094  1.00 68.56           H  
ATOM    679  CD1 ILE A  42     -11.073 -20.798 -18.826  1.00 68.56           C  
ATOM    680 HD11 ILE A  42     -11.424 -20.156 -19.634  1.00 68.56           H  
ATOM    681 HD12 ILE A  42     -10.352 -20.277 -18.194  1.00 68.56           H  
ATOM    682 HD13 ILE A  42     -11.956 -20.956 -18.207  1.00 68.56           H  
ATOM    683  N   LYS A  43     -12.105 -26.185 -17.299  1.00 71.58           N  
ATOM    684  H   LYS A  43     -11.958 -26.527 -18.238  1.00 71.58           H  
ATOM    685  CA  LYS A  43     -12.323 -27.144 -16.225  1.00 71.58           C  
ATOM    686  HA  LYS A  43     -12.810 -26.621 -15.402  1.00 71.58           H  
ATOM    687  C   LYS A  43     -11.000 -27.665 -15.683  1.00 71.58           C  
ATOM    688  CB  LYS A  43     -13.259 -28.271 -16.683  1.00 71.58           C  
ATOM    689  HB2 LYS A  43     -13.357 -28.988 -15.868  1.00 71.58           H  
ATOM    690  HB3 LYS A  43     -12.824 -28.780 -17.543  1.00 71.58           H  
ATOM    691  O   LYS A  43     -10.038 -27.828 -16.437  1.00 71.58           O  
ATOM    692  CG  LYS A  43     -14.654 -27.735 -17.044  1.00 71.58           C  
ATOM    693  HG2 LYS A  43     -15.025 -27.128 -16.218  1.00 71.58           H  
ATOM    694  HG3 LYS A  43     -14.584 -27.112 -17.936  1.00 71.58           H  
ATOM    695  CD  LYS A  43     -15.646 -28.875 -17.308  1.00 71.58           C  
ATOM    696  HD2 LYS A  43     -15.308 -29.454 -18.168  1.00 71.58           H  
ATOM    697  HD3 LYS A  43     -15.686 -29.520 -16.431  1.00 71.58           H  
ATOM    698  CE  LYS A  43     -17.039 -28.293 -17.583  1.00 71.58           C  
ATOM    699  HE2 LYS A  43     -17.316 -27.653 -16.745  1.00 71.58           H  
ATOM    700  HE3 LYS A  43     -16.987 -27.662 -18.470  1.00 71.58           H  
ATOM    701  NZ  LYS A  43     -18.063 -29.352 -17.766  1.00 71.58           N  
ATOM    702  HZ1 LYS A  43     -18.965 -28.933 -17.941  1.00 71.58           H  
ATOM    703  HZ2 LYS A  43     -18.141 -29.922 -16.936  1.00 71.58           H  
ATOM    704  HZ3 LYS A  43     -17.835 -29.942 -18.553  1.00 71.58           H  
ATOM    705  N   ASN A  44     -10.982 -27.988 -14.396  1.00 70.76           N  
ATOM    706  H   ASN A  44     -11.832 -27.840 -13.870  1.00 70.76           H  
ATOM    707  CA  ASN A  44      -9.868 -28.630 -13.698  1.00 70.76           C  
ATOM    708  HA  ASN A  44     -10.164 -28.644 -12.649  1.00 70.76           H  
ATOM    709  C   ASN A  44      -8.537 -27.850 -13.747  1.00 70.76           C  
ATOM    710  CB  ASN A  44      -9.743 -30.098 -14.146  1.00 70.76           C  
ATOM    711  HB2 ASN A  44      -8.955 -30.584 -13.571  1.00 70.76           H  
ATOM    712  HB3 ASN A  44      -9.458 -30.134 -15.197  1.00 70.76           H  
ATOM    713  O   ASN A  44      -7.454 -28.435 -13.827  1.00 70.76           O  
ATOM    714  CG  ASN A  44     -11.015 -30.897 -13.936  1.00 70.76           C  
ATOM    715  ND2 ASN A  44     -11.211 -31.947 -14.696  1.00 70.76           N  
ATOM    716 HD21 ASN A  44     -12.027 -32.498 -14.470  1.00 70.76           H  
ATOM    717 HD22 ASN A  44     -10.502 -32.247 -15.349  1.00 70.76           H  
ATOM    718  OD1 ASN A  44     -11.844 -30.604 -13.096  1.00 70.76           O  
ATOM    719  N   LEU A  45      -8.595 -26.519 -13.712  1.00 69.41           N  
ATOM    720  H   LEU A  45      -9.489 -26.086 -13.530  1.00 69.41           H  
ATOM    721  CA  LEU A  45      -7.411 -25.671 -13.644  1.00 69.41           C  
ATOM    722  HA  LEU A  45      -6.704 -26.003 -14.405  1.00 69.41           H  
ATOM    723  C   LEU A  45      -6.750 -25.801 -12.265  1.00 69.41           C  
ATOM    724  CB  LEU A  45      -7.824 -24.225 -13.958  1.00 69.41           C  
ATOM    725  HB2 LEU A  45      -8.588 -23.920 -13.243  1.00 69.41           H  
ATOM    726  HB3 LEU A  45      -8.265 -24.187 -14.954  1.00 69.41           H  
ATOM    727  O   LEU A  45      -7.350 -25.458 -11.252  1.00 69.41           O  
ATOM    728  CG  LEU A  45      -6.664 -23.224 -13.877  1.00 69.41           C  
ATOM    729  HG  LEU A  45      -6.206 -23.257 -12.888  1.00 69.41           H  
ATOM    730  CD1 LEU A  45      -5.592 -23.506 -14.930  1.00 69.41           C  
ATOM    731 HD11 LEU A  45      -4.856 -22.702 -14.897  1.00 69.41           H  
ATOM    732 HD12 LEU A  45      -5.088 -24.446 -14.706  1.00 69.41           H  
ATOM    733 HD13 LEU A  45      -6.045 -23.548 -15.920  1.00 69.41           H  
ATOM    734  CD2 LEU A  45      -7.192 -21.815 -14.105  1.00 69.41           C  
ATOM    735 HD21 LEU A  45      -6.358 -21.117 -14.030  1.00 69.41           H  
ATOM    736 HD22 LEU A  45      -7.655 -21.731 -15.088  1.00 69.41           H  
ATOM    737 HD23 LEU A  45      -7.925 -21.568 -13.336  1.00 69.41           H  
ATOM    738  N   TYR A  46      -5.506 -26.278 -12.224  1.00 68.82           N  
ATOM    739  H   TYR A  46      -5.052 -26.540 -13.087  1.00 68.82           H  
ATOM    740  CA  TYR A  46      -4.730 -26.353 -10.987  1.00 68.82           C  
ATOM    741  HA  TYR A  46      -5.406 -26.573 -10.161  1.00 68.82           H  
ATOM    742  C   TYR A  46      -4.036 -25.018 -10.690  1.00 68.82           C  
ATOM    743  CB  TYR A  46      -3.722 -27.502 -11.074  1.00 68.82           C  
ATOM    744  HB2 TYR A  46      -3.027 -27.312 -11.892  1.00 68.82           H  
ATOM    745  HB3 TYR A  46      -4.260 -28.423 -11.298  1.00 68.82           H  
ATOM    746  O   TYR A  46      -3.341 -24.474 -11.548  1.00 68.82           O  
ATOM    747  CG  TYR A  46      -2.944 -27.705  -9.789  1.00 68.82           C  
ATOM    748  CD1 TYR A  46      -1.604 -27.279  -9.686  1.00 68.82           C  
ATOM    749  HD1 TYR A  46      -1.126 -26.810 -10.534  1.00 68.82           H  
ATOM    750  CD2 TYR A  46      -3.580 -28.297  -8.683  1.00 68.82           C  
ATOM    751  HD2 TYR A  46      -4.611 -28.611  -8.747  1.00 68.82           H  
ATOM    752  CE1 TYR A  46      -0.896 -27.462  -8.480  1.00 68.82           C  
ATOM    753  HE1 TYR A  46       0.126 -27.125  -8.390  1.00 68.82           H  
ATOM    754  CE2 TYR A  46      -2.875 -28.489  -7.483  1.00 68.82           C  
ATOM    755  HE2 TYR A  46      -3.348 -28.956  -6.632  1.00 68.82           H  
ATOM    756  OH  TYR A  46      -0.888 -28.276  -6.205  1.00 68.82           O  
ATOM    757  HH  TYR A  46      -0.034 -27.850  -6.103  1.00 68.82           H  
ATOM    758  CZ  TYR A  46      -1.534 -28.076  -7.380  1.00 68.82           C  
ATOM    759  N   VAL A  47      -4.197 -24.513  -9.468  1.00 78.35           N  
ATOM    760  H   VAL A  47      -4.795 -25.016  -8.828  1.00 78.35           H  
ATOM    761  CA  VAL A  47      -3.565 -23.282  -8.979  1.00 78.35           C  
ATOM    762  HA  VAL A  47      -3.268 -22.662  -9.825  1.00 78.35           H  
ATOM    763  C   VAL A  47      -2.288 -23.637  -8.224  1.00 78.35           C  
ATOM    764  CB  VAL A  47      -4.551 -22.449  -8.135  1.00 78.35           C  
ATOM    765  HB  VAL A  47      -4.810 -23.002  -7.233  1.00 78.35           H  
ATOM    766  O   VAL A  47      -2.337 -24.047  -7.069  1.00 78.35           O  
ATOM    767  CG1 VAL A  47      -3.920 -21.113  -7.734  1.00 78.35           C  
ATOM    768 HG11 VAL A  47      -3.039 -21.293  -7.116  1.00 78.35           H  
ATOM    769 HG12 VAL A  47      -3.636 -20.539  -8.616  1.00 78.35           H  
ATOM    770 HG13 VAL A  47      -4.625 -20.533  -7.138  1.00 78.35           H  
ATOM    771  CG2 VAL A  47      -5.845 -22.138  -8.902  1.00 78.35           C  
ATOM    772 HG21 VAL A  47      -5.620 -21.598  -9.822  1.00 78.35           H  
ATOM    773 HG22 VAL A  47      -6.371 -23.061  -9.144  1.00 78.35           H  
ATOM    774 HG23 VAL A  47      -6.502 -21.531  -8.280  1.00 78.35           H  
ATOM    775  N   SER A  48      -1.127 -23.510  -8.872  1.00 70.25           N  
ATOM    776  H   SER A  48      -1.135 -23.191  -9.830  1.00 70.25           H  
ATOM    777  CA  SER A  48       0.164 -23.933  -8.301  1.00 70.25           C  
ATOM    778  HA  SER A  48       0.023 -24.881  -7.782  1.00 70.25           H  
ATOM    779  C   SER A  48       0.767 -22.967  -7.286  1.00 70.25           C  
ATOM    780  CB  SER A  48       1.185 -24.144  -9.419  1.00 70.25           C  
ATOM    781  HB2 SER A  48       2.154 -24.401  -8.993  1.00 70.25           H  
ATOM    782  HB3 SER A  48       0.850 -24.968 -10.050  1.00 70.25           H  
ATOM    783  O   SER A  48       1.547 -23.392  -6.443  1.00 70.25           O  
ATOM    784  OG  SER A  48       1.302 -22.981 -10.215  1.00 70.25           O  
ATOM    785  HG  SER A  48       1.735 -22.268  -9.740  1.00 70.25           H  
ATOM    786  N   SER A  49       0.435 -21.685  -7.376  1.00 80.54           N  
ATOM    787  H   SER A  49      -0.216 -21.404  -8.095  1.00 80.54           H  
ATOM    788  CA  SER A  49       0.968 -20.614  -6.531  1.00 80.54           C  
ATOM    789  HA  SER A  49       1.394 -21.037  -5.621  1.00 80.54           H  
ATOM    790  C   SER A  49      -0.149 -19.665  -6.136  1.00 80.54           C  
ATOM    791  CB  SER A  49       2.074 -19.845  -7.260  1.00 80.54           C  
ATOM    792  HB2 SER A  49       2.941 -20.496  -7.370  1.00 80.54           H  
ATOM    793  HB3 SER A  49       2.369 -18.969  -6.683  1.00 80.54           H  
ATOM    794  O   SER A  49      -1.197 -19.622  -6.782  1.00 80.54           O  
ATOM    795  OG  SER A  49       1.636 -19.451  -8.543  1.00 80.54           O  
ATOM    796  HG  SER A  49       0.949 -18.784  -8.479  1.00 80.54           H  
ATOM    797  N   PHE A  50       0.070 -18.886  -5.081  1.00 91.29           N  
ATOM    798  H   PHE A  50       0.973 -18.897  -4.629  1.00 91.29           H  
ATOM    799  CA  PHE A  50      -0.891 -17.875  -4.669  1.00 91.29           C  
ATOM    800  HA  PHE A  50      -1.848 -18.352  -4.457  1.00 91.29           H  
ATOM    801  C   PHE A  50      -1.073 -16.879  -5.816  1.00 91.29           C  
ATOM    802  CB  PHE A  50      -0.376 -17.216  -3.397  1.00 91.29           C  
ATOM    803  HB2 PHE A  50       0.541 -16.668  -3.614  1.00 91.29           H  
ATOM    804  HB3 PHE A  50      -0.129 -17.997  -2.678  1.00 91.29           H  
ATOM    805  O   PHE A  50      -0.092 -16.323  -6.307  1.00 91.29           O  
ATOM    806  CG  PHE A  50      -1.381 -16.292  -2.758  1.00 91.29           C  
ATOM    807  CD1 PHE A  50      -1.321 -14.909  -2.993  1.00 91.29           C  
ATOM    808  HD1 PHE A  50      -0.564 -14.501  -3.648  1.00 91.29           H  
ATOM    809  CD2 PHE A  50      -2.372 -16.818  -1.912  1.00 91.29           C  
ATOM    810  HD2 PHE A  50      -2.433 -17.883  -1.740  1.00 91.29           H  
ATOM    811  CE1 PHE A  50      -2.204 -14.048  -2.326  1.00 91.29           C  
ATOM    812  HE1 PHE A  50      -2.109 -12.979  -2.445  1.00 91.29           H  
ATOM    813  CE2 PHE A  50      -3.283 -15.956  -1.283  1.00 91.29           C  
ATOM    814  HE2 PHE A  50      -4.068 -16.354  -0.656  1.00 91.29           H  
ATOM    815  CZ  PHE A  50      -3.175 -14.569  -1.458  1.00 91.29           C  
ATOM    816  HZ  PHE A  50      -3.837 -13.904  -0.923  1.00 91.29           H  
ATOM    817  N   THR A  51      -2.297 -16.727  -6.312  1.00 88.87           N  
ATOM    818  H   THR A  51      -3.075 -17.160  -5.835  1.00 88.87           H  
ATOM    819  CA  THR A  51      -2.543 -16.051  -7.593  1.00 88.87           C  
ATOM    820  HA  THR A  51      -1.619 -15.604  -7.959  1.00 88.87           H  
ATOM    821  C   THR A  51      -3.547 -14.931  -7.417  1.00 88.87           C  
ATOM    822  CB  THR A  51      -3.010 -17.038  -8.673  1.00 88.87           C  
ATOM    823  HB  THR A  51      -3.950 -17.502  -8.371  1.00 88.87           H  
ATOM    824  O   THR A  51      -4.612 -15.132  -6.836  1.00 88.87           O  
ATOM    825  CG2 THR A  51      -3.203 -16.374 -10.036  1.00 88.87           C  
ATOM    826 HG21 THR A  51      -4.036 -15.671 -10.002  1.00 88.87           H  
ATOM    827 HG22 THR A  51      -2.292 -15.848 -10.322  1.00 88.87           H  
ATOM    828 HG23 THR A  51      -3.424 -17.137 -10.783  1.00 88.87           H  
ATOM    829  OG1 THR A  51      -2.048 -18.049  -8.863  1.00 88.87           O  
ATOM    830  HG1 THR A  51      -1.937 -18.529  -8.039  1.00 88.87           H  
ATOM    831  N   LEU A  52      -3.215 -13.765  -7.962  1.00 92.54           N  
ATOM    832  H   LEU A  52      -2.316 -13.684  -8.415  1.00 92.54           H  
ATOM    833  CA  LEU A  52      -4.114 -12.626  -8.068  1.00 92.54           C  
ATOM    834  HA  LEU A  52      -4.990 -12.803  -7.445  1.00 92.54           H  
ATOM    835  C   LEU A  52      -4.591 -12.499  -9.510  1.00 92.54           C  
ATOM    836  CB  LEU A  52      -3.428 -11.343  -7.567  1.00 92.54           C  
ATOM    837  HB2 LEU A  52      -2.673 -11.042  -8.293  1.00 92.54           H  
ATOM    838  HB3 LEU A  52      -4.178 -10.553  -7.509  1.00 92.54           H  
ATOM    839  O   LEU A  52      -3.785 -12.579 -10.438  1.00 92.54           O  
ATOM    840  CG  LEU A  52      -2.745 -11.483  -6.197  1.00 92.54           C  
ATOM    841  HG  LEU A  52      -1.937 -12.211  -6.266  1.00 92.54           H  
ATOM    842  CD1 LEU A  52      -2.143 -10.151  -5.761  1.00 92.54           C  
ATOM    843 HD11 LEU A  52      -2.925  -9.398  -5.668  1.00 92.54           H  
ATOM    844 HD12 LEU A  52      -1.414  -9.827  -6.504  1.00 92.54           H  
ATOM    845 HD13 LEU A  52      -1.640 -10.267  -4.801  1.00 92.54           H  
ATOM    846  CD2 LEU A  52      -3.717 -11.931  -5.114  1.00 92.54           C  
ATOM    847 HD21 LEU A  52      -4.414 -11.125  -4.887  1.00 92.54           H  
ATOM    848 HD22 LEU A  52      -3.140 -12.202  -4.230  1.00 92.54           H  
ATOM    849 HD23 LEU A  52      -4.267 -12.824  -5.414  1.00 92.54           H  
ATOM    850  N   VAL A  53      -5.890 -12.287  -9.702  1.00 88.74           N  
ATOM    851  H   VAL A  53      -6.492 -12.266  -8.891  1.00 88.74           H  
ATOM    852  CA  VAL A  53      -6.472 -11.989 -11.015  1.00 88.74           C  
ATOM    853  HA  VAL A  53      -5.670 -11.925 -11.751  1.00 88.74           H  
ATOM    854  C   VAL A  53      -7.154 -10.634 -10.933  1.00 88.74           C  
ATOM    855  CB  VAL A  53      -7.439 -13.086 -11.505  1.00 88.74           C  
ATOM    856  HB  VAL A  53      -8.331 -13.095 -10.878  1.00 88.74           H  
ATOM    857  O   VAL A  53      -8.183 -10.510 -10.277  1.00 88.74           O  
ATOM    858  CG1 VAL A  53      -7.894 -12.811 -12.943  1.00 88.74           C  
ATOM    859 HG11 VAL A  53      -7.032 -12.774 -13.609  1.00 88.74           H  
ATOM    860 HG12 VAL A  53      -8.575 -13.596 -13.274  1.00 88.74           H  
ATOM    861 HG13 VAL A  53      -8.424 -11.860 -12.995  1.00 88.74           H  
ATOM    862  CG2 VAL A  53      -6.800 -14.481 -11.458  1.00 88.74           C  
ATOM    863 HG21 VAL A  53      -7.495 -15.219 -11.860  1.00 88.74           H  
ATOM    864 HG22 VAL A  53      -6.572 -14.753 -10.427  1.00 88.74           H  
ATOM    865 HG23 VAL A  53      -5.882 -14.488 -12.046  1.00 88.74           H  
ATOM    866  N   CYS A  54      -6.584  -9.611 -11.563  1.00 88.26           N  
ATOM    867  H   CYS A  54      -5.793  -9.807 -12.161  1.00 88.26           H  
ATOM    868  CA  CYS A  54      -7.211  -8.298 -11.669  1.00 88.26           C  
ATOM    869  HA  CYS A  54      -7.797  -8.100 -10.771  1.00 88.26           H  
ATOM    870  C   CYS A  54      -8.158  -8.302 -12.864  1.00 88.26           C  
ATOM    871  CB  CYS A  54      -6.133  -7.216 -11.778  1.00 88.26           C  
ATOM    872  HB2 CYS A  54      -5.494  -7.261 -10.896  1.00 88.26           H  
ATOM    873  HB3 CYS A  54      -5.523  -7.381 -12.666  1.00 88.26           H  
ATOM    874  O   CYS A  54      -7.732  -8.563 -13.983  1.00 88.26           O  
ATOM    875  SG  CYS A  54      -6.902  -5.571 -11.860  1.00 88.26           S  
ATOM    876  HG  CYS A  54      -7.797  -5.735 -10.882  1.00 88.26           H  
ATOM    877  N   PHE A  55      -9.434  -8.033 -12.635  1.00 85.22           N  
ATOM    878  H   PHE A  55      -9.717  -7.754 -11.706  1.00 85.22           H  
ATOM    879  CA  PHE A  55     -10.473  -8.081 -13.648  1.00 85.22           C  
ATOM    880  HA  PHE A  55     -10.080  -8.512 -14.569  1.00 85.22           H  
ATOM    881  C   PHE A  55     -10.965  -6.666 -13.951  1.00 85.22           C  
ATOM    882  CB  PHE A  55     -11.579  -9.000 -13.137  1.00 85.22           C  
ATOM    883  HB2 PHE A  55     -12.123  -8.512 -12.328  1.00 85.22           H  
ATOM    884  HB3 PHE A  55     -11.134  -9.910 -12.734  1.00 85.22           H  
ATOM    885  O   PHE A  55     -11.375  -5.949 -13.039  1.00 85.22           O  
ATOM    886  CG  PHE A  55     -12.525  -9.388 -14.232  1.00 85.22           C  
ATOM    887  CD1 PHE A  55     -13.734  -8.700 -14.395  1.00 85.22           C  
ATOM    888  HD1 PHE A  55     -14.014  -7.899 -13.727  1.00 85.22           H  
ATOM    889  CD2 PHE A  55     -12.172 -10.434 -15.100  1.00 85.22           C  
ATOM    890  HD2 PHE A  55     -11.251 -10.977 -14.949  1.00 85.22           H  
ATOM    891  CE1 PHE A  55     -14.595  -9.081 -15.426  1.00 85.22           C  
ATOM    892  HE1 PHE A  55     -15.534  -8.559 -15.535  1.00 85.22           H  
ATOM    893  CE2 PHE A  55     -13.025 -10.795 -16.145  1.00 85.22           C  
ATOM    894  HE2 PHE A  55     -12.763 -11.603 -16.813  1.00 85.22           H  
ATOM    895  CZ  PHE A  55     -14.240 -10.128 -16.294  1.00 85.22           C  
ATOM    896  HZ  PHE A  55     -14.883 -10.445 -17.102  1.00 85.22           H  
ATOM    897  N   ARG A  56     -10.880  -6.251 -15.217  1.00 85.97           N  
ATOM    898  H   ARG A  56     -10.580  -6.917 -15.914  1.00 85.97           H  
ATOM    899  CA  ARG A  56     -11.186  -4.888 -15.678  1.00 85.97           C  
ATOM    900  HA  ARG A  56     -11.373  -4.244 -14.819  1.00 85.97           H  
ATOM    901  C   ARG A  56     -12.469  -4.831 -16.504  1.00 85.97           C  
ATOM    902  CB  ARG A  56      -9.992  -4.314 -16.468  1.00 85.97           C  
ATOM    903  HB2 ARG A  56      -9.776  -4.956 -17.322  1.00 85.97           H  
ATOM    904  HB3 ARG A  56     -10.265  -3.329 -16.847  1.00 85.97           H  
ATOM    905  O   ARG A  56     -13.188  -3.848 -16.375  1.00 85.97           O  
ATOM    906  CG  ARG A  56      -8.729  -4.176 -15.600  1.00 85.97           C  
ATOM    907  HG2 ARG A  56      -8.418  -5.156 -15.239  1.00 85.97           H  
ATOM    908  HG3 ARG A  56      -8.974  -3.561 -14.735  1.00 85.97           H  
ATOM    909  CD  ARG A  56      -7.548  -3.527 -16.339  1.00 85.97           C  
ATOM    910  HD2 ARG A  56      -7.886  -2.603 -16.809  1.00 85.97           H  
ATOM    911  HD3 ARG A  56      -6.785  -3.275 -15.602  1.00 85.97           H  
ATOM    912  NE  ARG A  56      -6.976  -4.407 -17.369  1.00 85.97           N  
ATOM    913  HE  ARG A  56      -7.569  -4.612 -18.160  1.00 85.97           H  
ATOM    914  NH1 ARG A  56      -4.741  -4.425 -16.798  1.00 85.97           N  
ATOM    915 HH11 ARG A  56      -3.845  -4.886 -16.857  1.00 85.97           H  
ATOM    916 HH12 ARG A  56      -4.886  -3.789 -16.027  1.00 85.97           H  
ATOM    917  NH2 ARG A  56      -5.450  -5.642 -18.486  1.00 85.97           N  
ATOM    918 HH21 ARG A  56      -6.159  -5.922 -19.149  1.00 85.97           H  
ATOM    919 HH22 ARG A  56      -4.542  -6.083 -18.439  1.00 85.97           H  
ATOM    920  CZ  ARG A  56      -5.734  -4.812 -17.543  1.00 85.97           C  
ATOM    921  N   SER A  57     -12.737  -5.851 -17.326  1.00 84.95           N  
ATOM    922  H   SER A  57     -12.098  -6.633 -17.347  1.00 84.95           H  
ATOM    923  CA  SER A  57     -14.004  -6.003 -18.057  1.00 84.95           C  
ATOM    924  HA  SER A  57     -14.778  -5.600 -17.404  1.00 84.95           H  
ATOM    925  C   SER A  57     -14.349  -7.470 -18.386  1.00 84.95           C  
ATOM    926  CB  SER A  57     -14.017  -5.166 -19.341  1.00 84.95           C  
ATOM    927  HB2 SER A  57     -14.992  -5.256 -19.821  1.00 84.95           H  
ATOM    928  HB3 SER A  57     -13.855  -4.119 -19.088  1.00 84.95           H  
ATOM    929  O   SER A  57     -13.440  -8.298 -18.453  1.00 84.95           O  
ATOM    930  OG  SER A  57     -13.008  -5.597 -20.239  1.00 84.95           O  
ATOM    931  HG  SER A  57     -12.178  -5.577 -19.756  1.00 84.95           H  
ATOM    932  N   GLY A  58     -15.625  -7.764 -18.654  1.00 84.84           N  
ATOM    933  H   GLY A  58     -16.265  -7.004 -18.469  1.00 84.84           H  
ATOM    934  CA  GLY A  58     -16.302  -9.050 -18.818  1.00 84.84           C  
ATOM    935  HA2 GLY A  58     -15.560  -9.810 -19.060  1.00 84.84           H  
ATOM    936  HA3 GLY A  58     -16.980  -8.979 -19.669  1.00 84.84           H  
ATOM    937  C   GLY A  58     -17.127  -9.517 -17.593  1.00 84.84           C  
ATOM    938  O   GLY A  58     -17.473  -8.777 -16.680  1.00 84.84           O  
ATOM    939  N   LYS A  59     -17.399 -10.819 -17.530  1.00 85.57           N  
ATOM    940  H   LYS A  59     -17.245 -11.370 -18.363  1.00 85.57           H  
ATOM    941  CA  LYS A  59     -17.798 -11.528 -16.306  1.00 85.57           C  
ATOM    942  HA  LYS A  59     -17.647 -10.879 -15.443  1.00 85.57           H  
ATOM    943  C   LYS A  59     -16.929 -12.754 -16.109  1.00 85.57           C  
ATOM    944  CB  LYS A  59     -19.276 -11.920 -16.360  1.00 85.57           C  
ATOM    945  HB2 LYS A  59     -19.495 -12.615 -15.550  1.00 85.57           H  
ATOM    946  HB3 LYS A  59     -19.481 -12.417 -17.309  1.00 85.57           H  
ATOM    947  O   LYS A  59     -16.543 -13.420 -17.073  1.00 85.57           O  
ATOM    948  CG  LYS A  59     -20.186 -10.702 -16.212  1.00 85.57           C  
ATOM    949  HG2 LYS A  59     -20.053 -10.263 -15.223  1.00 85.57           H  
ATOM    950  HG3 LYS A  59     -19.931  -9.960 -16.969  1.00 85.57           H  
ATOM    951  CD  LYS A  59     -21.639 -11.124 -16.403  1.00 85.57           C  
ATOM    952  HD2 LYS A  59     -21.910 -11.838 -15.626  1.00 85.57           H  
ATOM    953  HD3 LYS A  59     -21.752 -11.594 -17.380  1.00 85.57           H  
ATOM    954  CE  LYS A  59     -22.528  -9.889 -16.313  1.00 85.57           C  
ATOM    955  HE2 LYS A  59     -22.204  -9.173 -17.068  1.00 85.57           H  
ATOM    956  HE3 LYS A  59     -22.392  -9.433 -15.333  1.00 85.57           H  
ATOM    957  NZ  LYS A  59     -23.940 -10.274 -16.525  1.00 85.57           N  
ATOM    958  HZ1 LYS A  59     -24.534  -9.458 -16.502  1.00 85.57           H  
ATOM    959  HZ2 LYS A  59     -24.220 -10.914 -15.796  1.00 85.57           H  
ATOM    960  HZ3 LYS A  59     -24.029 -10.745 -17.414  1.00 85.57           H  
ATOM    961  N   LEU A  60     -16.645 -13.075 -14.852  1.00 86.20           N  
ATOM    962  H   LEU A  60     -16.996 -12.477 -14.117  1.00 86.20           H  
ATOM    963  CA  LEU A  60     -15.892 -14.266 -14.479  1.00 86.20           C  
ATOM    964  HA  LEU A  60     -15.787 -14.909 -15.353  1.00 86.20           H  
ATOM    965  C   LEU A  60     -16.679 -15.045 -13.430  1.00 86.20           C  
ATOM    966  CB  LEU A  60     -14.473 -13.839 -14.057  1.00 86.20           C  
ATOM    967  HB2 LEU A  60     -14.052 -13.293 -14.901  1.00 86.20           H  
ATOM    968  HB3 LEU A  60     -14.527 -13.139 -13.224  1.00 86.20           H  
ATOM    969  O   LEU A  60     -17.010 -14.524 -12.373  1.00 86.20           O  
ATOM    970  CG  LEU A  60     -13.512 -14.990 -13.701  1.00 86.20           C  
ATOM    971  HG  LEU A  60     -13.671 -15.825 -14.384  1.00 86.20           H  
ATOM    972  CD1 LEU A  60     -12.058 -14.525 -13.832  1.00 86.20           C  
ATOM    973 HD11 LEU A  60     -11.903 -14.015 -14.782  1.00 86.20           H  
ATOM    974 HD12 LEU A  60     -11.388 -15.383 -13.767  1.00 86.20           H  
ATOM    975 HD13 LEU A  60     -11.824 -13.820 -13.034  1.00 86.20           H  
ATOM    976  CD2 LEU A  60     -13.656 -15.472 -12.255  1.00 86.20           C  
ATOM    977 HD21 LEU A  60     -14.616 -15.965 -12.102  1.00 86.20           H  
ATOM    978 HD22 LEU A  60     -12.860 -16.178 -12.019  1.00 86.20           H  
ATOM    979 HD23 LEU A  60     -13.593 -14.626 -11.571  1.00 86.20           H  
ATOM    980  N   THR A  61     -16.963 -16.311 -13.712  1.00 88.24           N  
ATOM    981  H   THR A  61     -16.668 -16.670 -14.608  1.00 88.24           H  
ATOM    982  CA  THR A  61     -17.453 -17.266 -12.713  1.00 88.24           C  
ATOM    983  HA  THR A  61     -17.708 -16.744 -11.790  1.00 88.24           H  
ATOM    984  C   THR A  61     -16.345 -18.257 -12.416  1.00 88.24           C  
ATOM    985  CB  THR A  61     -18.713 -17.992 -13.187  1.00 88.24           C  
ATOM    986  HB  THR A  61     -18.479 -18.580 -14.074  1.00 88.24           H  
ATOM    987  O   THR A  61     -15.767 -18.833 -13.337  1.00 88.24           O  
ATOM    988  CG2 THR A  61     -19.292 -18.914 -12.115  1.00 88.24           C  
ATOM    989 HG21 THR A  61     -19.472 -18.351 -11.199  1.00 88.24           H  
ATOM    990 HG22 THR A  61     -20.237 -19.329 -12.466  1.00 88.24           H  
ATOM    991 HG23 THR A  61     -18.607 -19.736 -11.906  1.00 88.24           H  
ATOM    992  OG1 THR A  61     -19.703 -17.053 -13.520  1.00 88.24           O  
ATOM    993  HG1 THR A  61     -19.289 -16.351 -14.028  1.00 88.24           H  
ATOM    994  N   ILE A  62     -16.040 -18.480 -11.146  1.00 88.90           N  
ATOM    995  H   ILE A  62     -16.547 -17.979 -10.430  1.00 88.90           H  
ATOM    996  CA  ILE A  62     -15.046 -19.462 -10.722  1.00 88.90           C  
ATOM    997  HA  ILE A  62     -14.809 -20.093 -11.578  1.00 88.90           H  
ATOM    998  C   ILE A  62     -15.630 -20.369  -9.649  1.00 88.90           C  
ATOM    999  CB  ILE A  62     -13.741 -18.776 -10.289  1.00 88.90           C  
ATOM   1000  HB  ILE A  62     -13.416 -18.147 -11.117  1.00 88.90           H  
ATOM   1001  O   ILE A  62     -16.318 -19.909  -8.746  1.00 88.90           O  
ATOM   1002  CG1 ILE A  62     -12.646 -19.840 -10.070  1.00 88.90           C  
ATOM   1003 HG12 ILE A  62     -12.908 -20.484  -9.230  1.00 88.90           H  
ATOM   1004 HG13 ILE A  62     -12.581 -20.468 -10.959  1.00 88.90           H  
ATOM   1005  CG2 ILE A  62     -13.973 -17.875  -9.064  1.00 88.90           C  
ATOM   1006 HG21 ILE A  62     -14.734 -17.126  -9.286  1.00 88.90           H  
ATOM   1007 HG22 ILE A  62     -14.301 -18.471  -8.213  1.00 88.90           H  
ATOM   1008 HG23 ILE A  62     -13.062 -17.342  -8.792  1.00 88.90           H  
ATOM   1009  CD1 ILE A  62     -11.267 -19.241  -9.811  1.00 88.90           C  
ATOM   1010 HD11 ILE A  62     -11.023 -18.497 -10.569  1.00 88.90           H  
ATOM   1011 HD12 ILE A  62     -10.515 -20.029  -9.821  1.00 88.90           H  
ATOM   1012 HD13 ILE A  62     -11.276 -18.793  -8.817  1.00 88.90           H  
ATOM   1013  N   SER A  63     -15.349 -21.663  -9.732  1.00 89.72           N  
ATOM   1014  H   SER A  63     -14.815 -21.988 -10.525  1.00 89.72           H  
ATOM   1015  CA  SER A  63     -15.856 -22.643  -8.773  1.00 89.72           C  
ATOM   1016  HA  SER A  63     -16.144 -22.119  -7.861  1.00 89.72           H  
ATOM   1017  C   SER A  63     -14.800 -23.672  -8.401  1.00 89.72           C  
ATOM   1018  CB  SER A  63     -17.093 -23.350  -9.338  1.00 89.72           C  
ATOM   1019  HB2 SER A  63     -17.856 -22.619  -9.606  1.00 89.72           H  
ATOM   1020  HB3 SER A  63     -17.499 -24.026  -8.586  1.00 89.72           H  
ATOM   1021  O   SER A  63     -14.034 -24.090  -9.268  1.00 89.72           O  
ATOM   1022  OG  SER A  63     -16.706 -24.089 -10.486  1.00 89.72           O  
ATOM   1023  HG  SER A  63     -15.771 -24.268 -10.366  1.00 89.72           H  
ATOM   1024  N   ASN A  64     -14.811 -24.147  -7.162  1.00 86.77           N  
ATOM   1025  H   ASN A  64     -15.529 -23.794  -6.545  1.00 86.77           H  
ATOM   1026  CA  ASN A  64     -14.132 -25.376  -6.740  1.00 86.77           C  
ATOM   1027  HA  ASN A  64     -13.633 -25.829  -7.596  1.00 86.77           H  
ATOM   1028  C   ASN A  64     -15.192 -26.408  -6.279  1.00 86.77           C  
ATOM   1029  CB  ASN A  64     -13.026 -25.003  -5.722  1.00 86.77           C  
ATOM   1030  HB2 ASN A  64     -12.420 -25.881  -5.497  1.00 86.77           H  
ATOM   1031  HB3 ASN A  64     -12.367 -24.265  -6.178  1.00 86.77           H  
ATOM   1032  O   ASN A  64     -16.354 -26.309  -6.666  1.00 86.77           O  
ATOM   1033  CG  ASN A  64     -13.548 -24.435  -4.415  1.00 86.77           C  
ATOM   1034  ND2 ASN A  64     -12.805 -23.622  -3.706  1.00 86.77           N  
ATOM   1035 HD21 ASN A  64     -11.912 -23.298  -4.048  1.00 86.77           H  
ATOM   1036 HD22 ASN A  64     -13.267 -23.208  -2.909  1.00 86.77           H  
ATOM   1037  OD1 ASN A  64     -14.633 -24.758  -3.990  1.00 86.77           O  
ATOM   1038  N   ASN A  65     -14.814 -27.411  -5.478  1.00 83.39           N  
ATOM   1039  H   ASN A  65     -13.846 -27.466  -5.195  1.00 83.39           H  
ATOM   1040  CA  ASN A  65     -15.750 -28.433  -4.976  1.00 83.39           C  
ATOM   1041  HA  ASN A  65     -16.367 -28.777  -5.806  1.00 83.39           H  
ATOM   1042  C   ASN A  65     -16.734 -27.926  -3.898  1.00 83.39           C  
ATOM   1043  CB  ASN A  65     -14.943 -29.629  -4.437  1.00 83.39           C  
ATOM   1044  HB2 ASN A  65     -15.631 -30.330  -3.964  1.00 83.39           H  
ATOM   1045  HB3 ASN A  65     -14.250 -29.282  -3.671  1.00 83.39           H  
ATOM   1046  O   ASN A  65     -17.632 -28.670  -3.509  1.00 83.39           O  
ATOM   1047  CG  ASN A  65     -14.183 -30.404  -5.498  1.00 83.39           C  
ATOM   1048  ND2 ASN A  65     -13.329 -31.308  -5.081  1.00 83.39           N  
ATOM   1049 HD21 ASN A  65     -13.241 -31.505  -4.094  1.00 83.39           H  
ATOM   1050 HD22 ASN A  65     -12.864 -31.846  -5.798  1.00 83.39           H  
ATOM   1051  OD1 ASN A  65     -14.323 -30.221  -6.694  1.00 83.39           O  
ATOM   1052  N   HIS A  66     -16.551 -26.708  -3.385  1.00 84.12           N  
ATOM   1053  H   HIS A  66     -15.823 -26.129  -3.777  1.00 84.12           H  
ATOM   1054  CA  HIS A  66     -17.300 -26.148  -2.256  1.00 84.12           C  
ATOM   1055  HA  HIS A  66     -18.119 -26.813  -1.985  1.00 84.12           H  
ATOM   1056  C   HIS A  66     -17.926 -24.788  -2.578  1.00 84.12           C  
ATOM   1057  CB  HIS A  66     -16.353 -26.022  -1.052  1.00 84.12           C  
ATOM   1058  HB2 HIS A  66     -16.911 -25.619  -0.207  1.00 84.12           H  
ATOM   1059  HB3 HIS A  66     -15.560 -25.312  -1.288  1.00 84.12           H  
ATOM   1060  O   HIS A  66     -19.075 -24.544  -2.224  1.00 84.12           O  
ATOM   1061  CG  HIS A  66     -15.736 -27.334  -0.639  1.00 84.12           C  
ATOM   1062  CD2 HIS A  66     -14.410 -27.664  -0.676  1.00 84.12           C  
ATOM   1063  HD2 HIS A  66     -13.610 -27.007  -0.986  1.00 84.12           H  
ATOM   1064  ND1 HIS A  66     -16.418 -28.447  -0.209  1.00 84.12           N  
ATOM   1065  HD1 HIS A  66     -17.423 -28.534  -0.159  1.00 84.12           H  
ATOM   1066  CE1 HIS A  66     -15.523 -29.423   0.013  1.00 84.12           C  
ATOM   1067  HE1 HIS A  66     -15.765 -30.425   0.336  1.00 84.12           H  
ATOM   1068  NE2 HIS A  66     -14.280 -28.997  -0.271  1.00 84.12           N  
ATOM   1069  N   ASP A  67     -17.190 -23.932  -3.284  1.00 85.29           N  
ATOM   1070  H   ASP A  67     -16.258 -24.220  -3.546  1.00 85.29           H  
ATOM   1071  CA  ASP A  67     -17.529 -22.537  -3.527  1.00 85.29           C  
ATOM   1072  HA  ASP A  67     -18.428 -22.280  -2.967  1.00 85.29           H  
ATOM   1073  C   ASP A  67     -17.772 -22.291  -5.015  1.00 85.29           C  
ATOM   1074  CB  ASP A  67     -16.394 -21.622  -3.036  1.00 85.29           C  
ATOM   1075  HB2 ASP A  67     -16.716 -20.585  -3.125  1.00 85.29           H  
ATOM   1076  HB3 ASP A  67     -15.531 -21.758  -3.687  1.00 85.29           H  
ATOM   1077  O   ASP A  67     -17.073 -22.833  -5.874  1.00 85.29           O  
ATOM   1078  CG  ASP A  67     -15.973 -21.886  -1.589  1.00 85.29           C  
ATOM   1079  OD1 ASP A  67     -16.872 -21.939  -0.726  1.00 85.29           O  
ATOM   1080  OD2 ASP A  67     -14.739 -22.023  -1.379  1.00 85.29           O  
ATOM   1081  N   THR A  68     -18.721 -21.410  -5.325  1.00 90.64           N  
ATOM   1082  H   THR A  68     -19.252 -21.002  -4.569  1.00 90.64           H  
ATOM   1083  CA  THR A  68     -18.845 -20.768  -6.639  1.00 90.64           C  
ATOM   1084  HA  THR A  68     -17.953 -20.975  -7.230  1.00 90.64           H  
ATOM   1085  C   THR A  68     -18.938 -19.267  -6.429  1.00 90.64           C  
ATOM   1086  CB  THR A  68     -20.051 -21.286  -7.428  1.00 90.64           C  
ATOM   1087  HB  THR A  68     -20.966 -21.113  -6.861  1.00 90.64           H  
ATOM   1088  O   THR A  68     -19.808 -18.795  -5.702  1.00 90.64           O  
ATOM   1089  CG2 THR A  68     -20.171 -20.633  -8.806  1.00 90.64           C  
ATOM   1090 HG21 THR A  68     -20.396 -19.572  -8.703  1.00 90.64           H  
ATOM   1091 HG22 THR A  68     -20.979 -21.107  -9.364  1.00 90.64           H  
ATOM   1092 HG23 THR A  68     -19.238 -20.747  -9.359  1.00 90.64           H  
ATOM   1093  OG1 THR A  68     -19.890 -22.668  -7.645  1.00 90.64           O  
ATOM   1094  HG1 THR A  68     -19.590 -23.050  -6.817  1.00 90.64           H  
ATOM   1095  N   ILE A  69     -18.031 -18.523  -7.054  1.00 91.05           N  
ATOM   1096  H   ILE A  69     -17.375 -18.985  -7.668  1.00 91.05           H  
ATOM   1097  CA  ILE A  69     -17.941 -17.071  -6.957  1.00 91.05           C  
ATOM   1098  HA  ILE A  69     -18.720 -16.715  -6.283  1.00 91.05           H  
ATOM   1099  C   ILE A  69     -18.207 -16.473  -8.327  1.00 91.05           C  
ATOM   1100  CB  ILE A  69     -16.591 -16.620  -6.365  1.00 91.05           C  
ATOM   1101  HB  ILE A  69     -15.786 -16.918  -7.037  1.00 91.05           H  
ATOM   1102  O   ILE A  69     -17.580 -16.845  -9.321  1.00 91.05           O  
ATOM   1103  CG1 ILE A  69     -16.390 -17.337  -5.013  1.00 91.05           C  
ATOM   1104 HG12 ILE A  69     -17.322 -17.318  -4.448  1.00 91.05           H  
ATOM   1105 HG13 ILE A  69     -16.136 -18.379  -5.206  1.00 91.05           H  
ATOM   1106  CG2 ILE A  69     -16.549 -15.086  -6.222  1.00 91.05           C  
ATOM   1107 HG21 ILE A  69     -15.564 -14.766  -5.883  1.00 91.05           H  
ATOM   1108 HG22 ILE A  69     -17.304 -14.753  -5.510  1.00 91.05           H  
ATOM   1109 HG23 ILE A  69     -16.733 -14.604  -7.182  1.00 91.05           H  
ATOM   1110  CD1 ILE A  69     -15.304 -16.756  -4.119  1.00 91.05           C  
ATOM   1111 HD11 ILE A  69     -14.395 -16.572  -4.692  1.00 91.05           H  
ATOM   1112 HD12 ILE A  69     -15.642 -15.822  -3.669  1.00 91.05           H  
ATOM   1113 HD13 ILE A  69     -15.116 -17.483  -3.329  1.00 91.05           H  
ATOM   1114  N   TYR A  70     -19.134 -15.525  -8.343  1.00 89.81           N  
ATOM   1115  H   TYR A  70     -19.569 -15.267  -7.468  1.00 89.81           H  
ATOM   1116  CA  TYR A  70     -19.460 -14.698  -9.490  1.00 89.81           C  
ATOM   1117  HA  TYR A  70     -19.077 -15.157 -10.402  1.00 89.81           H  
ATOM   1118  C   TYR A  70     -18.781 -13.347  -9.292  1.00 89.81           C  
ATOM   1119  CB  TYR A  70     -20.982 -14.581  -9.618  1.00 89.81           C  
ATOM   1120  HB2 TYR A  70     -21.376 -14.051  -8.750  1.00 89.81           H  
ATOM   1121  HB3 TYR A  70     -21.214 -13.982 -10.498  1.00 89.81           H  
ATOM   1122  O   TYR A  70     -18.933 -12.716  -8.246  1.00 89.81           O  
ATOM   1123  CG  TYR A  70     -21.679 -15.925  -9.733  1.00 89.81           C  
ATOM   1124  CD1 TYR A  70     -21.872 -16.510 -10.998  1.00 89.81           C  
ATOM   1125  HD1 TYR A  70     -21.538 -15.998 -11.888  1.00 89.81           H  
ATOM   1126  CD2 TYR A  70     -22.105 -16.605  -8.573  1.00 89.81           C  
ATOM   1127  HD2 TYR A  70     -21.956 -16.158  -7.602  1.00 89.81           H  
ATOM   1128  CE1 TYR A  70     -22.495 -17.768 -11.106  1.00 89.81           C  
ATOM   1129  HE1 TYR A  70     -22.643 -18.221 -12.075  1.00 89.81           H  
ATOM   1130  CE2 TYR A  70     -22.721 -17.866  -8.676  1.00 89.81           C  
ATOM   1131  HE2 TYR A  70     -23.040 -18.383  -7.783  1.00 89.81           H  
ATOM   1132  OH  TYR A  70     -23.514 -19.664 -10.055  1.00 89.81           O  
ATOM   1133  HH  TYR A  70     -23.765 -20.011  -9.196  1.00 89.81           H  
ATOM   1134  CZ  TYR A  70     -22.920 -18.447  -9.947  1.00 89.81           C  
ATOM   1135  N   CYS A  71     -17.977 -12.942 -10.265  1.00 86.28           N  
ATOM   1136  H   CYS A  71     -17.865 -13.526 -11.082  1.00 86.28           H  
ATOM   1137  CA  CYS A  71     -17.181 -11.729 -10.215  1.00 86.28           C  
ATOM   1138  HA  CYS A  71     -17.265 -11.262  -9.234  1.00 86.28           H  
ATOM   1139  C   CYS A  71     -17.689 -10.745 -11.262  1.00 86.28           C  
ATOM   1140  CB  CYS A  71     -15.709 -12.075 -10.463  1.00 86.28           C  
ATOM   1141  HB2 CYS A  71     -15.114 -11.164 -10.405  1.00 86.28           H  
ATOM   1142  HB3 CYS A  71     -15.610 -12.492 -11.465  1.00 86.28           H  
ATOM   1143  O   CYS A  71     -17.622 -11.029 -12.462  1.00 86.28           O  
ATOM   1144  SG  CYS A  71     -15.120 -13.285  -9.248  1.00 86.28           S  
ATOM   1145  HG  CYS A  71     -15.679 -12.687  -8.192  1.00 86.28           H  
ATOM   1146  N   ASP A  72     -18.124  -9.582 -10.788  1.00 82.48           N  
ATOM   1147  H   ASP A  72     -18.208  -9.455  -9.790  1.00 82.48           H  
ATOM   1148  CA  ASP A  72     -18.439  -8.431 -11.628  1.00 82.48           C  
ATOM   1149  HA  ASP A  72     -18.719  -8.781 -12.621  1.00 82.48           H  
ATOM   1150  C   ASP A  72     -17.201  -7.530 -11.800  1.00 82.48           C  
ATOM   1151  CB  ASP A  72     -19.658  -7.692 -11.053  1.00 82.48           C  
ATOM   1152  HB2 ASP A  72     -19.830  -6.789 -11.637  1.00 82.48           H  
ATOM   1153  HB3 ASP A  72     -19.443  -7.394 -10.027  1.00 82.48           H  
ATOM   1154  O   ASP A  72     -16.229  -7.595 -11.039  1.00 82.48           O  
ATOM   1155  CG  ASP A  72     -20.937  -8.544 -11.095  1.00 82.48           C  
ATOM   1156  OD1 ASP A  72     -21.215  -9.143 -12.163  1.00 82.48           O  
ATOM   1157  OD2 ASP A  72     -21.645  -8.572 -10.065  1.00 82.48           O  
ATOM   1158  N   GLU A  73     -17.192  -6.700 -12.834  1.00 79.94           N  
ATOM   1159  H   GLU A  73     -18.007  -6.662 -13.429  1.00 79.94           H  
ATOM   1160  CA  GLU A  73     -16.114  -5.750 -13.122  1.00 79.94           C  
ATOM   1161  HA  GLU A  73     -15.182  -6.190 -12.767  1.00 79.94           H  
ATOM   1162  C   GLU A  73     -16.313  -4.385 -12.433  1.00 79.94           C  
ATOM   1163  CB  GLU A  73     -15.999  -5.560 -14.642  1.00 79.94           C  
ATOM   1164  HB2 GLU A  73     -15.856  -6.544 -15.089  1.00 79.94           H  
ATOM   1165  HB3 GLU A  73     -15.118  -4.958 -14.863  1.00 79.94           H  
ATOM   1166  O   GLU A  73     -17.450  -3.934 -12.293  1.00 79.94           O  
ATOM   1167  CG  GLU A  73     -17.248  -4.875 -15.245  1.00 79.94           C  
ATOM   1168  HG2 GLU A  73     -18.149  -5.278 -14.781  1.00 79.94           H  
ATOM   1169  HG3 GLU A  73     -17.203  -3.811 -15.015  1.00 79.94           H  
ATOM   1170  CD  GLU A  73     -17.401  -5.053 -16.754  1.00 79.94           C  
ATOM   1171  OE1 GLU A  73     -17.980  -4.186 -17.437  1.00 79.94           O  
ATOM   1172  OE2 GLU A  73     -16.944  -6.077 -17.262  1.00 79.94           O  
ATOM   1173  N   PRO A  74     -15.232  -3.659 -12.087  1.00 89.04           N  
ATOM   1174  CA  PRO A  74     -13.852  -4.116 -11.924  1.00 89.04           C  
ATOM   1175  HA  PRO A  74     -13.596  -4.856 -12.682  1.00 89.04           H  
ATOM   1176  C   PRO A  74     -13.600  -4.707 -10.523  1.00 89.04           C  
ATOM   1177  CB  PRO A  74     -13.003  -2.869 -12.170  1.00 89.04           C  
ATOM   1178  HB2 PRO A  74     -12.040  -2.912 -11.661  1.00 89.04           H  
ATOM   1179  HB3 PRO A  74     -12.859  -2.739 -13.243  1.00 89.04           H  
ATOM   1180  O   PRO A  74     -14.191  -4.293  -9.525  1.00 89.04           O  
ATOM   1181  CG  PRO A  74     -13.884  -1.738 -11.635  1.00 89.04           C  
ATOM   1182  HG2 PRO A  74     -13.742  -1.629 -10.559  1.00 89.04           H  
ATOM   1183  HG3 PRO A  74     -13.677  -0.795 -12.140  1.00 89.04           H  
ATOM   1184  CD  PRO A  74     -15.310  -2.218 -11.899  1.00 89.04           C  
ATOM   1185  HD2 PRO A  74     -15.692  -1.758 -12.811  1.00 89.04           H  
ATOM   1186  HD3 PRO A  74     -15.958  -1.973 -11.058  1.00 89.04           H  
ATOM   1187  N   GLY A  75     -12.654  -5.641 -10.418  1.00 89.78           N  
ATOM   1188  H   GLY A  75     -12.141  -5.903 -11.248  1.00 89.78           H  
ATOM   1189  CA  GLY A  75     -12.344  -6.304  -9.151  1.00 89.78           C  
ATOM   1190  HA2 GLY A  75     -13.157  -6.987  -8.906  1.00 89.78           H  
ATOM   1191  HA3 GLY A  75     -12.292  -5.561  -8.355  1.00 89.78           H  
ATOM   1192  C   GLY A  75     -11.041  -7.091  -9.166  1.00 89.78           C  
ATOM   1193  O   GLY A  75     -10.248  -7.018 -10.104  1.00 89.78           O  
ATOM   1194  N   MET A  76     -10.777  -7.821  -8.086  1.00 91.95           N  
ATOM   1195  H   MET A  76     -11.445  -7.819  -7.328  1.00 91.95           H  
ATOM   1196  CA  MET A  76      -9.612  -8.691  -7.981  1.00 91.95           C  
ATOM   1197  HA  MET A  76      -9.308  -8.950  -8.995  1.00 91.95           H  
ATOM   1198  C   MET A  76      -9.975  -9.974  -7.259  1.00 91.95           C  
ATOM   1199  CB  MET A  76      -8.424  -7.989  -7.311  1.00 91.95           C  
ATOM   1200  HB2 MET A  76      -8.672  -7.752  -6.276  1.00 91.95           H  
ATOM   1201  HB3 MET A  76      -8.220  -7.064  -7.850  1.00 91.95           H  
ATOM   1202  O   MET A  76     -10.525  -9.952  -6.156  1.00 91.95           O  
ATOM   1203  CG  MET A  76      -7.148  -8.839  -7.354  1.00 91.95           C  
ATOM   1204  HG2 MET A  76      -7.321  -9.786  -6.843  1.00 91.95           H  
ATOM   1205  HG3 MET A  76      -6.913  -9.055  -8.396  1.00 91.95           H  
ATOM   1206  SD  MET A  76      -5.698  -8.052  -6.607  1.00 91.95           S  
ATOM   1207  CE  MET A  76      -6.168  -8.146  -4.858  1.00 91.95           C  
ATOM   1208  HE1 MET A  76      -5.289  -7.965  -4.239  1.00 91.95           H  
ATOM   1209  HE2 MET A  76      -6.557  -9.139  -4.631  1.00 91.95           H  
ATOM   1210  HE3 MET A  76      -6.928  -7.397  -4.634  1.00 91.95           H  
ATOM   1211  N   LEU A  77      -9.620 -11.081  -7.891  1.00 91.75           N  
ATOM   1212  H   LEU A  77      -9.162 -10.986  -8.786  1.00 91.75           H  
ATOM   1213  CA  LEU A  77      -9.721 -12.411  -7.333  1.00 91.75           C  
ATOM   1214  HA  LEU A  77     -10.533 -12.418  -6.607  1.00 91.75           H  
ATOM   1215  C   LEU A  77      -8.406 -12.781  -6.648  1.00 91.75           C  
ATOM   1216  CB  LEU A  77     -10.050 -13.373  -8.473  1.00 91.75           C  
ATOM   1217  HB2 LEU A  77      -9.116 -13.579  -8.996  1.00 91.75           H  
ATOM   1218  HB3 LEU A  77     -10.734 -12.891  -9.172  1.00 91.75           H  
ATOM   1219  O   LEU A  77      -7.329 -12.545  -7.197  1.00 91.75           O  
ATOM   1220  CG  LEU A  77     -10.659 -14.710  -8.045  1.00 91.75           C  
ATOM   1221  HG  LEU A  77     -10.060 -15.174  -7.261  1.00 91.75           H  
ATOM   1222  CD1 LEU A  77     -12.104 -14.550  -7.581  1.00 91.75           C  
ATOM   1223 HD11 LEU A  77     -12.685 -14.084  -8.377  1.00 91.75           H  
ATOM   1224 HD12 LEU A  77     -12.164 -13.923  -6.692  1.00 91.75           H  
ATOM   1225 HD13 LEU A  77     -12.542 -15.523  -7.357  1.00 91.75           H  
ATOM   1226  CD2 LEU A  77     -10.655 -15.592  -9.291  1.00 91.75           C  
ATOM   1227 HD21 LEU A  77     -11.135 -16.544  -9.066  1.00 91.75           H  
ATOM   1228 HD22 LEU A  77     -11.209 -15.109 -10.096  1.00 91.75           H  
ATOM   1229 HD23 LEU A  77      -9.630 -15.775  -9.615  1.00 91.75           H  
ATOM   1230  N   VAL A  78      -8.502 -13.404  -5.483  1.00 92.96           N  
ATOM   1231  H   VAL A  78      -9.428 -13.535  -5.103  1.00 92.96           H  
ATOM   1232  CA  VAL A  78      -7.390 -13.983  -4.736  1.00 92.96           C  
ATOM   1233  HA  VAL A  78      -6.455 -13.790  -5.262  1.00 92.96           H  
ATOM   1234  C   VAL A  78      -7.611 -15.485  -4.664  1.00 92.96           C  
ATOM   1235  CB  VAL A  78      -7.282 -13.371  -3.330  1.00 92.96           C  
ATOM   1236  HB  VAL A  78      -8.164 -13.645  -2.751  1.00 92.96           H  
ATOM   1237  O   VAL A  78      -8.641 -15.952  -4.176  1.00 92.96           O  
ATOM   1238  CG1 VAL A  78      -6.060 -13.914  -2.595  1.00 92.96           C  
ATOM   1239 HG11 VAL A  78      -6.013 -13.465  -1.603  1.00 92.96           H  
ATOM   1240 HG12 VAL A  78      -5.155 -13.671  -3.152  1.00 92.96           H  
ATOM   1241 HG13 VAL A  78      -6.136 -14.994  -2.470  1.00 92.96           H  
ATOM   1242  CG2 VAL A  78      -7.196 -11.840  -3.369  1.00 92.96           C  
ATOM   1243 HG21 VAL A  78      -6.990 -11.454  -2.371  1.00 92.96           H  
ATOM   1244 HG22 VAL A  78      -6.405 -11.527  -4.051  1.00 92.96           H  
ATOM   1245 HG23 VAL A  78      -8.145 -11.425  -3.708  1.00 92.96           H  
ATOM   1246  N   LEU A  79      -6.644 -16.245  -5.166  1.00 90.56           N  
ATOM   1247  H   LEU A  79      -5.847 -15.787  -5.585  1.00 90.56           H  
ATOM   1248  CA  LEU A  79      -6.682 -17.700  -5.206  1.00 90.56           C  
ATOM   1249  HA  LEU A  79      -7.636 -18.061  -4.821  1.00 90.56           H  
ATOM   1250  C   LEU A  79      -5.583 -18.264  -4.317  1.00 90.56           C  
ATOM   1251  CB  LEU A  79      -6.523 -18.190  -6.655  1.00 90.56           C  
ATOM   1252  HB2 LEU A  79      -5.527 -17.913  -7.002  1.00 90.56           H  
ATOM   1253  HB3 LEU A  79      -6.589 -19.278  -6.658  1.00 90.56           H  
ATOM   1254  O   LEU A  79      -4.393 -18.072  -4.588  1.00 90.56           O  
ATOM   1255  CG  LEU A  79      -7.551 -17.628  -7.645  1.00 90.56           C  
ATOM   1256  HG  LEU A  79      -7.480 -16.541  -7.689  1.00 90.56           H  
ATOM   1257  CD1 LEU A  79      -7.295 -18.182  -9.048  1.00 90.56           C  
ATOM   1258 HD11 LEU A  79      -7.391 -19.267  -9.047  1.00 90.56           H  
ATOM   1259 HD12 LEU A  79      -8.017 -17.758  -9.747  1.00 90.56           H  
ATOM   1260 HD13 LEU A  79      -6.292 -17.905  -9.372  1.00 90.56           H  
ATOM   1261  CD2 LEU A  79      -8.955 -18.024  -7.218  1.00 90.56           C  
ATOM   1262 HD21 LEU A  79      -9.656 -17.681  -7.979  1.00 90.56           H  
ATOM   1263 HD22 LEU A  79      -9.034 -19.105  -7.111  1.00 90.56           H  
ATOM   1264 HD23 LEU A  79      -9.216 -17.536  -6.279  1.00 90.56           H  
ATOM   1265  N   LYS A  80      -5.981 -19.023  -3.291  1.00 90.81           N  
ATOM   1266  H   LYS A  80      -6.972 -19.109  -3.112  1.00 90.81           H  
ATOM   1267  CA  LYS A  80      -5.047 -19.856  -2.529  1.00 90.81           C  
ATOM   1268  HA  LYS A  80      -4.293 -19.206  -2.086  1.00 90.81           H  
ATOM   1269  C   LYS A  80      -4.348 -20.838  -3.480  1.00 90.81           C  
ATOM   1270  CB  LYS A  80      -5.799 -20.589  -1.403  1.00 90.81           C  
ATOM   1271  HB2 LYS A  80      -6.401 -19.878  -0.837  1.00 90.81           H  
ATOM   1272  HB3 LYS A  80      -6.463 -21.333  -1.844  1.00 90.81           H  
ATOM   1273  O   LYS A  80      -4.977 -21.359  -4.404  1.00 90.81           O  
ATOM   1274  CG  LYS A  80      -4.818 -21.282  -0.444  1.00 90.81           C  
ATOM   1275  HG2 LYS A  80      -4.106 -21.873  -1.019  1.00 90.81           H  
ATOM   1276  HG3 LYS A  80      -4.254 -20.525   0.099  1.00 90.81           H  
ATOM   1277  CD  LYS A  80      -5.489 -22.213   0.569  1.00 90.81           C  
ATOM   1278  HD2 LYS A  80      -6.179 -22.889   0.064  1.00 90.81           H  
ATOM   1279  HD3 LYS A  80      -6.044 -21.613   1.290  1.00 90.81           H  
ATOM   1280  CE  LYS A  80      -4.407 -23.023   1.305  1.00 90.81           C  
ATOM   1281  HE2 LYS A  80      -4.842 -23.475   2.197  1.00 90.81           H  
ATOM   1282  HE3 LYS A  80      -3.642 -22.326   1.649  1.00 90.81           H  
ATOM   1283  NZ  LYS A  80      -3.781 -24.074   0.448  1.00 90.81           N  
ATOM   1284  HZ1 LYS A  80      -2.938 -24.432   0.875  1.00 90.81           H  
ATOM   1285  HZ2 LYS A  80      -3.524 -23.718  -0.461  1.00 90.81           H  
ATOM   1286  HZ3 LYS A  80      -4.400 -24.856   0.288  1.00 90.81           H  
ATOM   1287  N   LYS A  81      -3.072 -21.139  -3.236  1.00 85.45           N  
ATOM   1288  H   LYS A  81      -2.618 -20.702  -2.447  1.00 85.45           H  
ATOM   1289  CA  LYS A  81      -2.385 -22.226  -3.947  1.00 85.45           C  
ATOM   1290  HA  LYS A  81      -2.591 -22.109  -5.010  1.00 85.45           H  
ATOM   1291  C   LYS A  81      -2.911 -23.610  -3.554  1.00 85.45           C  
ATOM   1292  CB  LYS A  81      -0.868 -22.116  -3.764  1.00 85.45           C  
ATOM   1293  HB2 LYS A  81      -0.570 -21.082  -3.935  1.00 85.45           H  
ATOM   1294  HB3 LYS A  81      -0.396 -22.740  -4.523  1.00 85.45           H  
ATOM   1295  O   LYS A  81      -3.531 -23.776  -2.500  1.00 85.45           O  
ATOM   1296  CG  LYS A  81      -0.333 -22.531  -2.386  1.00 85.45           C  
ATOM   1297  HG2 LYS A  81      -0.728 -21.865  -1.620  1.00 85.45           H  
ATOM   1298  HG3 LYS A  81      -0.637 -23.551  -2.149  1.00 85.45           H  
ATOM   1299  CD  LYS A  81       1.198 -22.448  -2.417  1.00 85.45           C  
ATOM   1300  HD2 LYS A  81       1.494 -21.399  -2.393  1.00 85.45           H  
ATOM   1301  HD3 LYS A  81       1.571 -22.890  -3.340  1.00 85.45           H  
ATOM   1302  CE  LYS A  81       1.851 -23.193  -1.253  1.00 85.45           C  
ATOM   1303  HE2 LYS A  81       1.639 -24.259  -1.336  1.00 85.45           H  
ATOM   1304  HE3 LYS A  81       1.434 -22.848  -0.306  1.00 85.45           H  
ATOM   1305  NZ  LYS A  81       3.311 -22.953  -1.266  1.00 85.45           N  
ATOM   1306  HZ1 LYS A  81       3.756 -23.438  -0.499  1.00 85.45           H  
ATOM   1307  HZ2 LYS A  81       3.509 -21.972  -1.133  1.00 85.45           H  
ATOM   1308  HZ3 LYS A  81       3.776 -23.267  -2.105  1.00 85.45           H  
ATOM   1309  N   GLU A  82      -2.584 -24.595  -4.383  1.00 78.58           N  
ATOM   1310  H   GLU A  82      -2.122 -24.335  -5.243  1.00 78.58           H  
ATOM   1311  CA  GLU A  82      -2.890 -26.017  -4.202  1.00 78.58           C  
ATOM   1312  HA  GLU A  82      -2.526 -26.539  -5.086  1.00 78.58           H  
ATOM   1313  C   GLU A  82      -4.395 -26.298  -4.162  1.00 78.58           C  
ATOM   1314  CB  GLU A  82      -2.121 -26.604  -3.015  1.00 78.58           C  
ATOM   1315  HB2 GLU A  82      -2.342 -27.669  -2.946  1.00 78.58           H  
ATOM   1316  HB3 GLU A  82      -2.449 -26.125  -2.092  1.00 78.58           H  
ATOM   1317  O   GLU A  82      -4.936 -26.886  -3.226  1.00 78.58           O  
ATOM   1318  CG  GLU A  82      -0.609 -26.435  -3.179  1.00 78.58           C  
ATOM   1319  HG2 GLU A  82      -0.282 -26.939  -4.088  1.00 78.58           H  
ATOM   1320  HG3 GLU A  82      -0.342 -25.384  -3.283  1.00 78.58           H  
ATOM   1321  CD  GLU A  82       0.101 -27.017  -1.967  1.00 78.58           C  
ATOM   1322  OE1 GLU A  82       0.831 -28.007  -2.177  1.00 78.58           O  
ATOM   1323  OE2 GLU A  82      -0.080 -26.430  -0.876  1.00 78.58           O  
ATOM   1324  N   GLN A  83      -5.092 -25.844  -5.203  1.00 79.74           N  
ATOM   1325  H   GLN A  83      -4.597 -25.355  -5.935  1.00 79.74           H  
ATOM   1326  CA  GLN A  83      -6.498 -26.168  -5.433  1.00 79.74           C  
ATOM   1327  HA  GLN A  83      -6.715 -27.116  -4.941  1.00 79.74           H  
ATOM   1328  C   GLN A  83      -6.781 -26.364  -6.920  1.00 79.74           C  
ATOM   1329  CB  GLN A  83      -7.419 -25.103  -4.811  1.00 79.74           C  
ATOM   1330  HB2 GLN A  83      -8.449 -25.452  -4.884  1.00 79.74           H  
ATOM   1331  HB3 GLN A  83      -7.176 -24.997  -3.753  1.00 79.74           H  
ATOM   1332  O   GLN A  83      -6.026 -25.907  -7.781  1.00 79.74           O  
ATOM   1333  CG  GLN A  83      -7.313 -23.729  -5.487  1.00 79.74           C  
ATOM   1334  HG2 GLN A  83      -6.289 -23.370  -5.392  1.00 79.74           H  
ATOM   1335  HG3 GLN A  83      -7.544 -23.810  -6.549  1.00 79.74           H  
ATOM   1336  CD  GLN A  83      -8.267 -22.714  -4.869  1.00 79.74           C  
ATOM   1337  NE2 GLN A  83      -7.768 -21.560  -4.499  1.00 79.74           N  
ATOM   1338 HE21 GLN A  83      -8.381 -20.898  -4.045  1.00 79.74           H  
ATOM   1339 HE22 GLN A  83      -6.776 -21.394  -4.589  1.00 79.74           H  
ATOM   1340  OE1 GLN A  83      -9.453 -22.949  -4.693  1.00 79.74           O  
ATOM   1341  N   VAL A  84      -7.896 -27.027  -7.210  1.00 79.08           N  
ATOM   1342  H   VAL A  84      -8.495 -27.319  -6.451  1.00 79.08           H  
ATOM   1343  CA  VAL A  84      -8.426 -27.188  -8.562  1.00 79.08           C  
ATOM   1344  HA  VAL A  84      -7.701 -26.810  -9.283  1.00 79.08           H  
ATOM   1345  C   VAL A  84      -9.694 -26.355  -8.682  1.00 79.08           C  
ATOM   1346  CB  VAL A  84      -8.671 -28.670  -8.890  1.00 79.08           C  
ATOM   1347  HB  VAL A  84      -9.372 -29.095  -8.171  1.00 79.08           H  
ATOM   1348  O   VAL A  84     -10.574 -26.439  -7.827  1.00 79.08           O  
ATOM   1349  CG1 VAL A  84      -9.237 -28.832 -10.299  1.00 79.08           C  
ATOM   1350 HG11 VAL A  84      -8.562 -28.363 -11.015  1.00 79.08           H  
ATOM   1351 HG12 VAL A  84      -9.347 -29.890 -10.535  1.00 79.08           H  
ATOM   1352 HG13 VAL A  84     -10.223 -28.371 -10.360  1.00 79.08           H  
ATOM   1353  CG2 VAL A  84      -7.363 -29.470  -8.844  1.00 79.08           C  
ATOM   1354 HG21 VAL A  84      -6.665 -29.082  -9.586  1.00 79.08           H  
ATOM   1355 HG22 VAL A  84      -7.566 -30.519  -9.059  1.00 79.08           H  
ATOM   1356 HG23 VAL A  84      -6.915 -29.412  -7.852  1.00 79.08           H  
ATOM   1357  N   VAL A  85      -9.776 -25.552  -9.738  1.00 82.94           N  
ATOM   1358  H   VAL A  85      -8.998 -25.524 -10.382  1.00 82.94           H  
ATOM   1359  CA  VAL A  85     -10.905 -24.661 -10.013  1.00 82.94           C  
ATOM   1360  HA  VAL A  85     -11.724 -24.925  -9.344  1.00 82.94           H  
ATOM   1361  C   VAL A  85     -11.417 -24.854 -11.437  1.00 82.94           C  
ATOM   1362  CB  VAL A  85     -10.555 -23.182  -9.737  1.00 82.94           C  
ATOM   1363  HB  VAL A  85     -11.444 -22.581  -9.929  1.00 82.94           H  
ATOM   1364  O   VAL A  85     -10.673 -25.225 -12.345  1.00 82.94           O  
ATOM   1365  CG1 VAL A  85     -10.151 -22.963  -8.276  1.00 82.94           C  
ATOM   1366 HG11 VAL A  85      -9.198 -23.452  -8.071  1.00 82.94           H  
ATOM   1367 HG12 VAL A  85     -10.914 -23.381  -7.620  1.00 82.94           H  
ATOM   1368 HG13 VAL A  85     -10.058 -21.896  -8.069  1.00 82.94           H  
ATOM   1369  CG2 VAL A  85      -9.420 -22.659 -10.629  1.00 82.94           C  
ATOM   1370 HG21 VAL A  85      -8.532 -23.281 -10.519  1.00 82.94           H  
ATOM   1371 HG22 VAL A  85      -9.153 -21.640 -10.349  1.00 82.94           H  
ATOM   1372 HG23 VAL A  85      -9.741 -22.660 -11.671  1.00 82.94           H  
ATOM   1373  N   ASN A  86     -12.694 -24.567 -11.646  1.00 81.39           N  
ATOM   1374  H   ASN A  86     -13.237 -24.274 -10.846  1.00 81.39           H  
ATOM   1375  CA  ASN A  86     -13.280 -24.356 -12.961  1.00 81.39           C  
ATOM   1376  HA  ASN A  86     -12.574 -24.693 -13.720  1.00 81.39           H  
ATOM   1377  C   ASN A  86     -13.516 -22.856 -13.132  1.00 81.39           C  
ATOM   1378  CB  ASN A  86     -14.575 -25.167 -13.119  1.00 81.39           C  
ATOM   1379  HB2 ASN A  86     -14.906 -25.114 -14.156  1.00 81.39           H  
ATOM   1380  HB3 ASN A  86     -15.356 -24.723 -12.502  1.00 81.39           H  
ATOM   1381  O   ASN A  86     -14.052 -22.224 -12.228  1.00 81.39           O  
ATOM   1382  CG  ASN A  86     -14.404 -26.627 -12.749  1.00 81.39           C  
ATOM   1383  ND2 ASN A  86     -15.178 -27.130 -11.817  1.00 81.39           N  
ATOM   1384 HD21 ASN A  86     -14.994 -28.080 -11.527  1.00 81.39           H  
ATOM   1385 HD22 ASN A  86     -15.856 -26.554 -11.339  1.00 81.39           H  
ATOM   1386  OD1 ASN A  86     -13.577 -27.332 -13.304  1.00 81.39           O  
ATOM   1387  N   VAL A  87     -13.122 -22.290 -14.267  1.00 82.49           N  
ATOM   1388  H   VAL A  87     -12.728 -22.886 -14.981  1.00 82.49           H  
ATOM   1389  CA  VAL A  87     -13.284 -20.864 -14.580  1.00 82.49           C  
ATOM   1390  HA  VAL A  87     -13.771 -20.354 -13.749  1.00 82.49           H  
ATOM   1391  C   VAL A  87     -14.176 -20.743 -15.804  1.00 82.49           C  
ATOM   1392  CB  VAL A  87     -11.924 -20.178 -14.825  1.00 82.49           C  
ATOM   1393  HB  VAL A  87     -11.458 -20.617 -15.708  1.00 82.49           H  
ATOM   1394  O   VAL A  87     -14.008 -21.495 -16.752  1.00 82.49           O  
ATOM   1395  CG1 VAL A  87     -12.087 -18.671 -15.056  1.00 82.49           C  
ATOM   1396 HG11 VAL A  87     -11.111 -18.202 -15.185  1.00 82.49           H  
ATOM   1397 HG12 VAL A  87     -12.594 -18.212 -14.206  1.00 82.49           H  
ATOM   1398 HG13 VAL A  87     -12.671 -18.488 -15.958  1.00 82.49           H  
ATOM   1399  CG2 VAL A  87     -10.960 -20.356 -13.645  1.00 82.49           C  
ATOM   1400 HG21 VAL A  87     -11.384 -19.896 -12.752  1.00 82.49           H  
ATOM   1401 HG22 VAL A  87     -10.775 -21.415 -13.461  1.00 82.49           H  
ATOM   1402 HG23 VAL A  87     -10.009 -19.875 -13.871  1.00 82.49           H  
ATOM   1403  N   THR A  88     -15.109 -19.808 -15.810  1.00 82.62           N  
ATOM   1404  H   THR A  88     -15.224 -19.246 -14.978  1.00 82.62           H  
ATOM   1405  CA  THR A  88     -15.927 -19.445 -16.964  1.00 82.62           C  
ATOM   1406  HA  THR A  88     -15.562 -19.944 -17.862  1.00 82.62           H  
ATOM   1407  C   THR A  88     -15.812 -17.945 -17.168  1.00 82.62           C  
ATOM   1408  CB  THR A  88     -17.377 -19.870 -16.749  1.00 82.62           C  
ATOM   1409  HB  THR A  88     -17.737 -19.465 -15.803  1.00 82.62           H  
ATOM   1410  O   THR A  88     -16.089 -17.179 -16.251  1.00 82.62           O  
ATOM   1411  CG2 THR A  88     -18.312 -19.422 -17.859  1.00 82.62           C  
ATOM   1412 HG21 THR A  88     -19.318 -19.720 -17.563  1.00 82.62           H  
ATOM   1413 HG22 THR A  88     -18.305 -18.337 -17.956  1.00 82.62           H  
ATOM   1414 HG23 THR A  88     -18.021 -19.876 -18.806  1.00 82.62           H  
ATOM   1415  OG1 THR A  88     -17.445 -21.281 -16.705  1.00 82.62           O  
ATOM   1416  HG1 THR A  88     -17.236 -21.524 -15.800  1.00 82.62           H  
ATOM   1417  N   LEU A  89     -15.376 -17.541 -18.354  1.00 80.29           N  
ATOM   1418  H   LEU A  89     -15.199 -18.242 -19.059  1.00 80.29           H  
ATOM   1419  CA  LEU A  89     -15.214 -16.153 -18.767  1.00 80.29           C  
ATOM   1420  HA  LEU A  89     -15.357 -15.484 -17.918  1.00 80.29           H  
ATOM   1421  C   LEU A  89     -16.286 -15.839 -19.808  1.00 80.29           C  
ATOM   1422  CB  LEU A  89     -13.794 -15.965 -19.334  1.00 80.29           C  
ATOM   1423  HB2 LEU A  89     -13.690 -14.955 -19.732  1.00 80.29           H  
ATOM   1424  HB3 LEU A  89     -13.668 -16.662 -20.162  1.00 80.29           H  
ATOM   1425  O   LEU A  89     -16.466 -16.615 -20.745  1.00 80.29           O  
ATOM   1426  CG  LEU A  89     -12.682 -16.206 -18.300  1.00 80.29           C  
ATOM   1427  HG  LEU A  89     -12.880 -17.127 -17.752  1.00 80.29           H  
ATOM   1428  CD1 LEU A  89     -11.331 -16.366 -18.983  1.00 80.29           C  
ATOM   1429 HD11 LEU A  89     -11.060 -15.424 -19.459  1.00 80.29           H  
ATOM   1430 HD12 LEU A  89     -10.572 -16.625 -18.244  1.00 80.29           H  
ATOM   1431 HD13 LEU A  89     -11.408 -17.161 -19.725  1.00 80.29           H  
ATOM   1432  CD2 LEU A  89     -12.550 -15.056 -17.310  1.00 80.29           C  
ATOM   1433 HD21 LEU A  89     -13.504 -14.880 -16.813  1.00 80.29           H  
ATOM   1434 HD22 LEU A  89     -11.798 -15.319 -16.566  1.00 80.29           H  
ATOM   1435 HD23 LEU A  89     -12.250 -14.142 -17.824  1.00 80.29           H  
ATOM   1436  N   GLU A  90     -16.977 -14.718 -19.651  1.00 81.67           N  
ATOM   1437  H   GLU A  90     -16.812 -14.156 -18.828  1.00 81.67           H  
ATOM   1438  CA  GLU A  90     -18.020 -14.250 -20.566  1.00 81.67           C  
ATOM   1439  HA  GLU A  90     -18.018 -14.846 -21.480  1.00 81.67           H  
ATOM   1440  C   GLU A  90     -17.764 -12.791 -20.943  1.00 81.67           C  
ATOM   1441  CB  GLU A  90     -19.388 -14.413 -19.891  1.00 81.67           C  
ATOM   1442  HB2 GLU A  90     -19.517 -15.456 -19.602  1.00 81.67           H  
ATOM   1443  HB3 GLU A  90     -19.401 -13.802 -18.989  1.00 81.67           H  
ATOM   1444  O   GLU A  90     -17.639 -11.933 -20.070  1.00 81.67           O  
ATOM   1445  CG  GLU A  90     -20.557 -14.006 -20.802  1.00 81.67           C  
ATOM   1446  HG2 GLU A  90     -20.633 -14.729 -21.613  1.00 81.67           H  
ATOM   1447  HG3 GLU A  90     -20.353 -13.029 -21.241  1.00 81.67           H  
ATOM   1448  CD  GLU A  90     -21.901 -13.921 -20.060  1.00 81.67           C  
ATOM   1449  OE1 GLU A  90     -22.858 -13.385 -20.664  1.00 81.67           O  
ATOM   1450  OE2 GLU A  90     -21.984 -14.375 -18.895  1.00 81.67           O  
ATOM   1451  N   GLU A  91     -17.660 -12.493 -22.236  1.00 80.04           N  
ATOM   1452  H   GLU A  91     -17.777 -13.222 -22.925  1.00 80.04           H  
ATOM   1453  CA  GLU A  91     -17.484 -11.110 -22.687  1.00 80.04           C  
ATOM   1454  HA  GLU A  91     -16.657 -10.667 -22.133  1.00 80.04           H  
ATOM   1455  C   GLU A  91     -18.730 -10.256 -22.414  1.00 80.04           C  
ATOM   1456  CB  GLU A  91     -17.140 -11.049 -24.177  1.00 80.04           C  
ATOM   1457  HB2 GLU A  91     -16.909 -10.012 -24.421  1.00 80.04           H  
ATOM   1458  HB3 GLU A  91     -18.008 -11.356 -24.762  1.00 80.04           H  
ATOM   1459  O   GLU A  91     -19.855 -10.678 -22.670  1.00 80.04           O  
ATOM   1460  CG  GLU A  91     -15.947 -11.928 -24.565  1.00 80.04           C  
ATOM   1461  HG2 GLU A  91     -15.163 -11.834 -23.814  1.00 80.04           H  
ATOM   1462  HG3 GLU A  91     -16.259 -12.972 -24.596  1.00 80.04           H  
ATOM   1463  CD  GLU A  91     -15.398 -11.520 -25.928  1.00 80.04           C  
ATOM   1464  OE1 GLU A  91     -14.160 -11.368 -26.022  1.00 80.04           O  
ATOM   1465  OE2 GLU A  91     -16.194 -11.247 -26.847  1.00 80.04           O  
ATOM   1466  N   VAL A  92     -18.537  -9.014 -21.976  1.00 80.27           N  
ATOM   1467  H   VAL A  92     -17.590  -8.690 -21.836  1.00 80.27           H  
ATOM   1468  CA  VAL A  92     -19.618  -8.036 -21.798  1.00 80.27           C  
ATOM   1469  HA  VAL A  92     -20.579  -8.505 -22.010  1.00 80.27           H  
ATOM   1470  C   VAL A  92     -19.409  -6.912 -22.797  1.00 80.27           C  
ATOM   1471  CB  VAL A  92     -19.677  -7.514 -20.353  1.00 80.27           C  
ATOM   1472  HB  VAL A  92     -18.710  -7.092 -20.078  1.00 80.27           H  
ATOM   1473  O   VAL A  92     -18.338  -6.315 -22.846  1.00 80.27           O  
ATOM   1474  CG1 VAL A  92     -20.760  -6.439 -20.187  1.00 80.27           C  
ATOM   1475 HG11 VAL A  92     -20.505  -5.556 -20.773  1.00 80.27           H  
ATOM   1476 HG12 VAL A  92     -20.802  -6.133 -19.142  1.00 80.27           H  
ATOM   1477 HG13 VAL A  92     -21.733  -6.822 -20.495  1.00 80.27           H  
ATOM   1478  CG2 VAL A  92     -20.021  -8.649 -19.385  1.00 80.27           C  
ATOM   1479 HG21 VAL A  92     -19.292  -9.456 -19.466  1.00 80.27           H  
ATOM   1480 HG22 VAL A  92     -21.011  -9.050 -19.603  1.00 80.27           H  
ATOM   1481 HG23 VAL A  92     -19.991  -8.254 -18.369  1.00 80.27           H  
ATOM   1482  N   ASN A  93     -20.414  -6.635 -23.631  1.00 79.18           N  
ATOM   1483  H   ASN A  93     -21.291  -7.119 -23.503  1.00 79.18           H  
ATOM   1484  CA  ASN A  93     -20.326  -5.644 -24.714  1.00 79.18           C  
ATOM   1485  HA  ASN A  93     -21.197  -5.783 -25.354  1.00 79.18           H  
ATOM   1486  C   ASN A  93     -19.102  -5.850 -25.632  1.00 79.18           C  
ATOM   1487  CB  ASN A  93     -20.416  -4.226 -24.120  1.00 79.18           C  
ATOM   1488  HB2 ASN A  93     -20.380  -3.491 -24.924  1.00 79.18           H  
ATOM   1489  HB3 ASN A  93     -19.560  -4.052 -23.468  1.00 79.18           H  
ATOM   1490  O   ASN A  93     -18.493  -4.888 -26.091  1.00 79.18           O  
ATOM   1491  CG  ASN A  93     -21.698  -3.995 -23.345  1.00 79.18           C  
ATOM   1492  ND2 ASN A  93     -21.659  -3.182 -22.316  1.00 79.18           N  
ATOM   1493 HD21 ASN A  93     -20.781  -2.782 -22.016  1.00 79.18           H  
ATOM   1494 HD22 ASN A  93     -22.514  -3.080 -21.789  1.00 79.18           H  
ATOM   1495  OD1 ASN A  93     -22.745  -4.545 -23.646  1.00 79.18           O  
ATOM   1496  N   GLY A  94     -18.713  -7.109 -25.866  1.00 73.43           N  
ATOM   1497  H   GLY A  94     -19.234  -7.860 -25.435  1.00 73.43           H  
ATOM   1498  CA  GLY A  94     -17.530  -7.459 -26.661  1.00 73.43           C  
ATOM   1499  HA2 GLY A  94     -17.553  -8.526 -26.882  1.00 73.43           H  
ATOM   1500  HA3 GLY A  94     -17.555  -6.912 -27.604  1.00 73.43           H  
ATOM   1501  C   GLY A  94     -16.192  -7.155 -25.977  1.00 73.43           C  
ATOM   1502  O   GLY A  94     -15.151  -7.212 -26.629  1.00 73.43           O  
ATOM   1503  N   HIS A  95     -16.201  -6.838 -24.679  1.00 76.97           N  
ATOM   1504  H   HIS A  95     -17.089  -6.759 -24.205  1.00 76.97           H  
ATOM   1505  CA  HIS A  95     -15.016  -6.574 -23.875  1.00 76.97           C  
ATOM   1506  HA  HIS A  95     -14.146  -6.631 -24.530  1.00 76.97           H  
ATOM   1507  C   HIS A  95     -14.823  -7.643 -22.790  1.00 76.97           C  
ATOM   1508  CB  HIS A  95     -15.038  -5.137 -23.343  1.00 76.97           C  
ATOM   1509  HB2 HIS A  95     -15.964  -4.963 -22.797  1.00 76.97           H  
ATOM   1510  HB3 HIS A  95     -14.209  -5.001 -22.649  1.00 76.97           H  
ATOM   1511  O   HIS A  95     -15.756  -8.207 -22.225  1.00 76.97           O  
ATOM   1512  CG  HIS A  95     -14.897  -4.118 -24.450  1.00 76.97           C  
ATOM   1513  CD2 HIS A  95     -15.868  -3.274 -24.918  1.00 76.97           C  
ATOM   1514  HD2 HIS A  95     -16.885  -3.218 -24.560  1.00 76.97           H  
ATOM   1515  ND1 HIS A  95     -13.770  -3.893 -25.210  1.00 76.97           N  
ATOM   1516  HD1 HIS A  95     -12.886  -4.374 -25.123  1.00 76.97           H  
ATOM   1517  CE1 HIS A  95     -14.054  -2.935 -26.107  1.00 76.97           C  
ATOM   1518  HE1 HIS A  95     -13.368  -2.548 -26.845  1.00 76.97           H  
ATOM   1519  NE2 HIS A  95     -15.316  -2.514 -25.958  1.00 76.97           N  
ATOM   1520  N   MET A  96     -13.555  -7.974 -22.580  1.00 78.48           N  
ATOM   1521  H   MET A  96     -12.867  -7.334 -22.950  1.00 78.48           H  
ATOM   1522  CA  MET A  96     -13.046  -8.966 -21.642  1.00 78.48           C  
ATOM   1523  HA  MET A  96     -13.583  -8.882 -20.697  1.00 78.48           H  
ATOM   1524  C   MET A  96     -11.588  -8.599 -21.473  1.00 78.48           C  
ATOM   1525  CB  MET A  96     -13.180 -10.406 -22.158  1.00 78.48           C  
ATOM   1526  HB2 MET A  96     -14.241 -10.641 -22.239  1.00 78.48           H  
ATOM   1527  HB3 MET A  96     -12.735 -10.486 -23.150  1.00 78.48           H  
ATOM   1528  O   MET A  96     -10.821  -8.647 -22.440  1.00 78.48           O  
ATOM   1529  CG  MET A  96     -12.493 -11.441 -21.251  1.00 78.48           C  
ATOM   1530  HG2 MET A  96     -11.433 -11.199 -21.180  1.00 78.48           H  
ATOM   1531  HG3 MET A  96     -12.567 -12.412 -21.742  1.00 78.48           H  
ATOM   1532  SD  MET A  96     -13.147 -11.620 -19.576  1.00 78.48           S  
ATOM   1533  CE  MET A  96     -14.762 -12.294 -19.989  1.00 78.48           C  
ATOM   1534  HE1 MET A  96     -15.324 -11.530 -20.525  1.00 78.48           H  
ATOM   1535  HE2 MET A  96     -14.660 -13.173 -20.625  1.00 78.48           H  
ATOM   1536  HE3 MET A  96     -15.288 -12.555 -19.071  1.00 78.48           H  
ATOM   1537  N   ASP A  97     -11.234  -8.167 -20.278  1.00 82.07           N  
ATOM   1538  H   ASP A  97     -11.929  -8.166 -19.545  1.00 82.07           H  
ATOM   1539  CA  ASP A  97      -9.898  -7.714 -19.968  1.00 82.07           C  
ATOM   1540  HA  ASP A  97      -9.188  -8.269 -20.581  1.00 82.07           H  
ATOM   1541  C   ASP A  97      -9.607  -8.008 -18.505  1.00 82.07           C  
ATOM   1542  CB  ASP A  97      -9.751  -6.227 -20.298  1.00 82.07           C  
ATOM   1543  HB2 ASP A  97     -10.031  -6.053 -21.337  1.00 82.07           H  
ATOM   1544  HB3 ASP A  97     -10.415  -5.646 -19.657  1.00 82.07           H  
ATOM   1545  O   ASP A  97     -10.305  -7.559 -17.599  1.00 82.07           O  
ATOM   1546  CG  ASP A  97      -8.318  -5.757 -20.096  1.00 82.07           C  
ATOM   1547  OD1 ASP A  97      -7.383  -6.589 -20.153  1.00 82.07           O  
ATOM   1548  OD2 ASP A  97      -8.141  -4.567 -19.778  1.00 82.07           O  
ATOM   1549  N   PHE A  98      -8.570  -8.794 -18.283  1.00 83.31           N  
ATOM   1550  H   PHE A  98      -7.978  -9.029 -19.067  1.00 83.31           H  
ATOM   1551  CA  PHE A  98      -8.106  -9.174 -16.963  1.00 83.31           C  
ATOM   1552  HA  PHE A  98      -8.329  -8.361 -16.272  1.00 83.31           H  
ATOM   1553  C   PHE A  98      -6.601  -9.350 -17.010  1.00 83.31           C  
ATOM   1554  CB  PHE A  98      -8.832 -10.444 -16.496  1.00 83.31           C  
ATOM   1555  HB2 PHE A  98      -9.902 -10.234 -16.525  1.00 83.31           H  
ATOM   1556  HB3 PHE A  98      -8.568 -10.645 -15.458  1.00 83.31           H  
ATOM   1557  O   PHE A  98      -6.019  -9.418 -18.082  1.00 83.31           O  
ATOM   1558  CG  PHE A  98      -8.575 -11.694 -17.316  1.00 83.31           C  
ATOM   1559  CD1 PHE A  98      -9.386 -11.982 -18.429  1.00 83.31           C  
ATOM   1560  HD1 PHE A  98     -10.190 -11.313 -18.696  1.00 83.31           H  
ATOM   1561  CD2 PHE A  98      -7.540 -12.578 -16.959  1.00 83.31           C  
ATOM   1562  HD2 PHE A  98      -6.921 -12.364 -16.100  1.00 83.31           H  
ATOM   1563  CE1 PHE A  98      -9.165 -13.146 -19.184  1.00 83.31           C  
ATOM   1564  HE1 PHE A  98      -9.801 -13.359 -20.030  1.00 83.31           H  
ATOM   1565  CE2 PHE A  98      -7.317 -13.738 -17.722  1.00 83.31           C  
ATOM   1566  HE2 PHE A  98      -6.516 -14.411 -17.457  1.00 83.31           H  
ATOM   1567  CZ  PHE A  98      -8.131 -14.029 -18.829  1.00 83.31           C  
ATOM   1568  HZ  PHE A  98      -7.966 -14.927 -19.406  1.00 83.31           H  
ATOM   1569  N   ASP A  99      -5.945  -9.451 -15.872  1.00 83.68           N  
ATOM   1570  H   ASP A  99      -6.467  -9.335 -15.015  1.00 83.68           H  
ATOM   1571  CA  ASP A  99      -4.525  -9.731 -15.763  1.00 83.68           C  
ATOM   1572  HA  ASP A  99      -4.213 -10.288 -16.646  1.00 83.68           H  
ATOM   1573  C   ASP A  99      -4.253 -10.652 -14.586  1.00 83.68           C  
ATOM   1574  CB  ASP A  99      -3.734  -8.419 -15.684  1.00 83.68           C  
ATOM   1575  HB2 ASP A  99      -2.887  -8.547 -15.009  1.00 83.68           H  
ATOM   1576  HB3 ASP A  99      -4.354  -7.604 -15.313  1.00 83.68           H  
ATOM   1577  O   ASP A  99      -5.043 -10.733 -13.651  1.00 83.68           O  
ATOM   1578  CG  ASP A  99      -3.154  -8.088 -17.045  1.00 83.68           C  
ATOM   1579  OD1 ASP A  99      -2.448  -8.959 -17.607  1.00 83.68           O  
ATOM   1580  OD2 ASP A  99      -3.346  -6.998 -17.599  1.00 83.68           O  
ATOM   1581  N   ILE A 100      -3.145 -11.386 -14.655  1.00 85.08           N  
ATOM   1582  H   ILE A 100      -2.483 -11.200 -15.394  1.00 85.08           H  
ATOM   1583  CA  ILE A 100      -2.817 -12.441 -13.696  1.00 85.08           C  
ATOM   1584  HA  ILE A 100      -3.538 -12.424 -12.878  1.00 85.08           H  
ATOM   1585  C   ILE A 100      -1.438 -12.176 -13.131  1.00 85.08           C  
ATOM   1586  CB  ILE A 100      -2.861 -13.839 -14.333  1.00 85.08           C  
ATOM   1587  HB  ILE A 100      -2.012 -13.926 -15.010  1.00 85.08           H  
ATOM   1588  O   ILE A 100      -0.501 -11.894 -13.880  1.00 85.08           O  
ATOM   1589  CG1 ILE A 100      -4.144 -14.016 -15.166  1.00 85.08           C  
ATOM   1590 HG12 ILE A 100      -5.029 -13.917 -14.538  1.00 85.08           H  
ATOM   1591 HG13 ILE A 100      -4.185 -13.271 -15.961  1.00 85.08           H  
ATOM   1592  CG2 ILE A 100      -2.716 -14.928 -13.245  1.00 85.08           C  
ATOM   1593 HG21 ILE A 100      -1.778 -14.810 -12.702  1.00 85.08           H  
ATOM   1594 HG22 ILE A 100      -3.544 -14.859 -12.539  1.00 85.08           H  
ATOM   1595 HG23 ILE A 100      -2.699 -15.926 -13.681  1.00 85.08           H  
ATOM   1596  CD1 ILE A 100      -4.133 -15.373 -15.836  1.00 85.08           C  
ATOM   1597 HD11 ILE A 100      -3.130 -15.633 -16.175  1.00 85.08           H  
ATOM   1598 HD12 ILE A 100      -4.788 -15.374 -16.707  1.00 85.08           H  
ATOM   1599 HD13 ILE A 100      -4.479 -16.080 -15.082  1.00 85.08           H  
ATOM   1600  N   LEU A 101      -1.320 -12.316 -11.818  1.00 87.82           N  
ATOM   1601  H   LEU A 101      -2.153 -12.522 -11.285  1.00 87.82           H  
ATOM   1602  CA  LEU A 101      -0.078 -12.191 -11.086  1.00 87.82           C  
ATOM   1603  HA  LEU A 101       0.755 -12.192 -11.788  1.00 87.82           H  
ATOM   1604  C   LEU A 101       0.073 -13.394 -10.153  1.00 87.82           C  
ATOM   1605  CB  LEU A 101      -0.105 -10.841 -10.354  1.00 87.82           C  
ATOM   1606  HB2 LEU A 101      -0.303 -10.048 -11.075  1.00 87.82           H  
ATOM   1607  HB3 LEU A 101      -0.920 -10.852  -9.630  1.00 87.82           H  
ATOM   1608  O   LEU A 101      -0.627 -13.514  -9.149  1.00 87.82           O  
ATOM   1609  CG  LEU A 101       1.201 -10.510  -9.628  1.00 87.82           C  
ATOM   1610  HG  LEU A 101       1.482 -11.352  -8.996  1.00 87.82           H  
ATOM   1611  CD1 LEU A 101       2.335 -10.253 -10.613  1.00 87.82           C  
ATOM   1612 HD11 LEU A 101       1.995  -9.518 -11.342  1.00 87.82           H  
ATOM   1613 HD12 LEU A 101       2.619 -11.176 -11.118  1.00 87.82           H  
ATOM   1614 HD13 LEU A 101       3.205  -9.861 -10.085  1.00 87.82           H  
ATOM   1615  CD2 LEU A 101       1.019  -9.266  -8.762  1.00 87.82           C  
ATOM   1616 HD21 LEU A 101       0.173  -9.404  -8.088  1.00 87.82           H  
ATOM   1617 HD22 LEU A 101       0.829  -8.396  -9.390  1.00 87.82           H  
ATOM   1618 HD23 LEU A 101       1.915  -9.105  -8.163  1.00 87.82           H  
ATOM   1619  N   GLU A 102       0.990 -14.295 -10.492  1.00 85.34           N  
ATOM   1620  H   GLU A 102       1.534 -14.148 -11.330  1.00 85.34           H  
ATOM   1621  CA  GLU A 102       1.412 -15.374  -9.598  1.00 85.34           C  
ATOM   1622  HA  GLU A 102       0.557 -15.741  -9.029  1.00 85.34           H  
ATOM   1623  C   GLU A 102       2.443 -14.843  -8.607  1.00 85.34           C  
ATOM   1624  CB  GLU A 102       1.999 -16.545 -10.396  1.00 85.34           C  
ATOM   1625  HB2 GLU A 102       2.634 -16.160 -11.194  1.00 85.34           H  
ATOM   1626  HB3 GLU A 102       2.606 -17.157  -9.730  1.00 85.34           H  
ATOM   1627  O   GLU A 102       3.483 -14.317  -9.003  1.00 85.34           O  
ATOM   1628  CG  GLU A 102       0.884 -17.418 -10.978  1.00 85.34           C  
ATOM   1629  HG2 GLU A 102       0.282 -17.790 -10.149  1.00 85.34           H  
ATOM   1630  HG3 GLU A 102       0.233 -16.791 -11.587  1.00 85.34           H  
ATOM   1631  CD  GLU A 102       1.406 -18.621 -11.784  1.00 85.34           C  
ATOM   1632  OE1 GLU A 102       0.574 -19.496 -12.122  1.00 85.34           O  
ATOM   1633  OE2 GLU A 102       2.613 -18.675 -12.106  1.00 85.34           O  
ATOM   1634  N   ILE A 103       2.161 -14.986  -7.313  1.00 89.99           N  
ATOM   1635  H   ILE A 103       1.296 -15.433  -7.048  1.00 89.99           H  
ATOM   1636  CA  ILE A 103       3.059 -14.571  -6.241  1.00 89.99           C  
ATOM   1637  HA  ILE A 103       3.668 -13.745  -6.609  1.00 89.99           H  
ATOM   1638  C   ILE A 103       3.964 -15.751  -5.879  1.00 89.99           C  
ATOM   1639  CB  ILE A 103       2.290 -14.038  -5.012  1.00 89.99           C  
ATOM   1640  HB  ILE A 103       1.816 -14.881  -4.508  1.00 89.99           H  
ATOM   1641  O   ILE A 103       3.466 -16.770  -5.392  1.00 89.99           O  
ATOM   1642  CG1 ILE A 103       1.165 -13.036  -5.358  1.00 89.99           C  
ATOM   1643 HG12 ILE A 103       0.360 -13.563  -5.870  1.00 89.99           H  
ATOM   1644 HG13 ILE A 103       0.751 -12.633  -4.434  1.00 89.99           H  
ATOM   1645  CG2 ILE A 103       3.288 -13.403  -4.024  1.00 89.99           C  
ATOM   1646 HG21 ILE A 103       3.851 -12.600  -4.499  1.00 89.99           H  
ATOM   1647 HG22 ILE A 103       3.985 -14.158  -3.658  1.00 89.99           H  
ATOM   1648 HG23 ILE A 103       2.751 -13.000  -3.165  1.00 89.99           H  
ATOM   1649  CD1 ILE A 103       1.605 -11.870  -6.238  1.00 89.99           C  
ATOM   1650 HD11 ILE A 103       2.434 -11.341  -5.767  1.00 89.99           H  
ATOM   1651 HD12 ILE A 103       1.932 -12.263  -7.201  1.00 89.99           H  
ATOM   1652 HD13 ILE A 103       0.769 -11.186  -6.387  1.00 89.99           H  
ATOM   1653  N   PRO A 104       5.292 -15.641  -6.075  1.00 84.22           N  
ATOM   1654  CA  PRO A 104       6.213 -16.685  -5.648  1.00 84.22           C  
ATOM   1655  HA  PRO A 104       5.959 -17.608  -6.170  1.00 84.22           H  
ATOM   1656  C   PRO A 104       6.132 -16.900  -4.134  1.00 84.22           C  
ATOM   1657  CB  PRO A 104       7.607 -16.214  -6.081  1.00 84.22           C  
ATOM   1658  HB2 PRO A 104       8.227 -17.046  -6.418  1.00 84.22           H  
ATOM   1659  HB3 PRO A 104       8.098 -15.684  -5.265  1.00 84.22           H  
ATOM   1660  O   PRO A 104       6.137 -15.930  -3.375  1.00 84.22           O  
ATOM   1661  CG  PRO A 104       7.325 -15.229  -7.214  1.00 84.22           C  
ATOM   1662  HG2 PRO A 104       7.171 -15.771  -8.146  1.00 84.22           H  
ATOM   1663  HG3 PRO A 104       8.120 -14.491  -7.322  1.00 84.22           H  
ATOM   1664  CD  PRO A 104       6.013 -14.587  -6.776  1.00 84.22           C  
ATOM   1665  HD2 PRO A 104       6.209 -13.762  -6.091  1.00 84.22           H  
ATOM   1666  HD3 PRO A 104       5.477 -14.229  -7.655  1.00 84.22           H  
ATOM   1667  N   THR A 105       6.151 -18.158  -3.690  1.00 87.66           N  
ATOM   1668  H   THR A 105       6.033 -18.905  -4.360  1.00 87.66           H  
ATOM   1669  CA  THR A 105       6.043 -18.549  -2.272  1.00 87.66           C  
ATOM   1670  HA  THR A 105       5.043 -18.300  -1.917  1.00 87.66           H  
ATOM   1671  C   THR A 105       7.035 -17.797  -1.371  1.00 87.66           C  
ATOM   1672  CB  THR A 105       6.202 -20.081  -2.174  1.00 87.66           C  
ATOM   1673  HB  THR A 105       7.161 -20.379  -2.598  1.00 87.66           H  
ATOM   1674  O   THR A 105       6.658 -17.317  -0.306  1.00 87.66           O  
ATOM   1675  CG2 THR A 105       6.083 -20.609  -0.752  1.00 87.66           C  
ATOM   1676 HG21 THR A 105       5.146 -20.268  -0.312  1.00 87.66           H  
ATOM   1677 HG22 THR A 105       6.093 -21.699  -0.768  1.00 87.66           H  
ATOM   1678 HG23 THR A 105       6.913 -20.256  -0.140  1.00 87.66           H  
ATOM   1679  OG1 THR A 105       5.160 -20.654  -2.937  1.00 87.66           O  
ATOM   1680  HG1 THR A 105       5.349 -21.558  -3.198  1.00 87.66           H  
ATOM   1681  N   GLN A 106       8.271 -17.563  -1.831  1.00 81.42           N  
ATOM   1682  H   GLN A 106       8.533 -17.961  -2.721  1.00 81.42           H  
ATOM   1683  CA  GLN A 106       9.268 -16.773  -1.093  1.00 81.42           C  
ATOM   1684  HA  GLN A 106       9.403 -17.216  -0.107  1.00 81.42           H  
ATOM   1685  C   GLN A 106       8.847 -15.307  -0.879  1.00 81.42           C  
ATOM   1686  CB  GLN A 106      10.602 -16.846  -1.852  1.00 81.42           C  
ATOM   1687  HB2 GLN A 106      10.855 -17.894  -2.016  1.00 81.42           H  
ATOM   1688  HB3 GLN A 106      10.489 -16.365  -2.823  1.00 81.42           H  
ATOM   1689  O   GLN A 106       9.063 -14.751   0.195  1.00 81.42           O  
ATOM   1690  CG  GLN A 106      11.759 -16.182  -1.085  1.00 81.42           C  
ATOM   1691  HG2 GLN A 106      11.879 -16.674  -0.120  1.00 81.42           H  
ATOM   1692  HG3 GLN A 106      11.534 -15.131  -0.906  1.00 81.42           H  
ATOM   1693  CD  GLN A 106      13.084 -16.251  -1.838  1.00 81.42           C  
ATOM   1694  NE2 GLN A 106      14.162 -15.781  -1.253  1.00 81.42           N  
ATOM   1695 HE21 GLN A 106      14.124 -15.380  -0.326  1.00 81.42           H  
ATOM   1696 HE22 GLN A 106      15.018 -15.830  -1.786  1.00 81.42           H  
ATOM   1697  OE1 GLN A 106      13.174 -16.713  -2.964  1.00 81.42           O  
ATOM   1698  N   ARG A 107       8.228 -14.674  -1.885  1.00 86.76           N  
ATOM   1699  H   ARG A 107       7.929 -15.225  -2.677  1.00 86.76           H  
ATOM   1700  CA  ARG A 107       7.746 -13.286  -1.778  1.00 86.76           C  
ATOM   1701  HA  ARG A 107       8.501 -12.685  -1.270  1.00 86.76           H  
ATOM   1702  C   ARG A 107       6.511 -13.189  -0.892  1.00 86.76           C  
ATOM   1703  CB  ARG A 107       7.484 -12.683  -3.167  1.00 86.76           C  
ATOM   1704  HB2 ARG A 107       7.015 -11.708  -3.038  1.00 86.76           H  
ATOM   1705  HB3 ARG A 107       6.809 -13.319  -3.740  1.00 86.76           H  
ATOM   1706  O   ARG A 107       6.362 -12.209  -0.171  1.00 86.76           O  
ATOM   1707  CG  ARG A 107       8.810 -12.499  -3.915  1.00 86.76           C  
ATOM   1708  HG2 ARG A 107       9.511 -11.996  -3.249  1.00 86.76           H  
ATOM   1709  HG3 ARG A 107       9.227 -13.472  -4.177  1.00 86.76           H  
ATOM   1710  CD  ARG A 107       8.669 -11.654  -5.181  1.00 86.76           C  
ATOM   1711  HD2 ARG A 107       8.106 -10.752  -4.938  1.00 86.76           H  
ATOM   1712  HD3 ARG A 107       8.124 -12.218  -5.938  1.00 86.76           H  
ATOM   1713  NE  ARG A 107      10.011 -11.285  -5.680  1.00 86.76           N  
ATOM   1714  HE  ARG A 107      10.810 -11.664  -5.193  1.00 86.76           H  
ATOM   1715  NH1 ARG A 107       9.375  -9.855  -7.323  1.00 86.76           N  
ATOM   1716 HH11 ARG A 107       8.411 -10.116  -7.175  1.00 86.76           H  
ATOM   1717 HH12 ARG A 107       9.625  -9.237  -8.081  1.00 86.76           H  
ATOM   1718  NH2 ARG A 107      11.521 -10.102  -6.948  1.00 86.76           N  
ATOM   1719 HH21 ARG A 107      12.318 -10.311  -6.363  1.00 86.76           H  
ATOM   1720 HH22 ARG A 107      11.704  -9.453  -7.701  1.00 86.76           H  
ATOM   1721  CZ  ARG A 107      10.302 -10.423  -6.631  1.00 86.76           C  
ATOM   1722  N   LEU A 108       5.674 -14.225  -0.897  1.00 89.93           N  
ATOM   1723  H   LEU A 108       5.848 -14.987  -1.537  1.00 89.93           H  
ATOM   1724  CA  LEU A 108       4.552 -14.326   0.029  1.00 89.93           C  
ATOM   1725  HA  LEU A 108       4.010 -13.382  -0.013  1.00 89.93           H  
ATOM   1726  C   LEU A 108       5.021 -14.510   1.482  1.00 89.93           C  
ATOM   1727  CB  LEU A 108       3.631 -15.464  -0.433  1.00 89.93           C  
ATOM   1728  HB2 LEU A 108       3.528 -15.437  -1.517  1.00 89.93           H  
ATOM   1729  HB3 LEU A 108       4.087 -16.417  -0.161  1.00 89.93           H  
ATOM   1730  O   LEU A 108       4.447 -13.908   2.382  1.00 89.93           O  
ATOM   1731  CG  LEU A 108       2.231 -15.373   0.193  1.00 89.93           C  
ATOM   1732  HG  LEU A 108       2.311 -15.297   1.278  1.00 89.93           H  
ATOM   1733  CD1 LEU A 108       1.426 -14.190  -0.351  1.00 89.93           C  
ATOM   1734 HD11 LEU A 108       1.338 -14.259  -1.435  1.00 89.93           H  
ATOM   1735 HD12 LEU A 108       0.427 -14.195   0.085  1.00 89.93           H  
ATOM   1736 HD13 LEU A 108       1.904 -13.247  -0.085  1.00 89.93           H  
ATOM   1737  CD2 LEU A 108       1.458 -16.633  -0.153  1.00 89.93           C  
ATOM   1738 HD21 LEU A 108       0.453 -16.552   0.260  1.00 89.93           H  
ATOM   1739 HD22 LEU A 108       1.967 -17.487   0.293  1.00 89.93           H  
ATOM   1740 HD23 LEU A 108       1.408 -16.759  -1.235  1.00 89.93           H  
ATOM   1741  N   GLY A 109       6.105 -15.259   1.711  1.00 87.36           N  
ATOM   1742  H   GLY A 109       6.481 -15.811   0.953  1.00 87.36           H  
ATOM   1743  CA  GLY A 109       6.738 -15.360   3.030  1.00 87.36           C  
ATOM   1744  HA2 GLY A 109       6.014 -15.735   3.753  1.00 87.36           H  
ATOM   1745  HA3 GLY A 109       7.570 -16.062   2.972  1.00 87.36           H  
ATOM   1746  C   GLY A 109       7.273 -14.019   3.546  1.00 87.36           C  
ATOM   1747  O   GLY A 109       7.074 -13.687   4.711  1.00 87.36           O  
ATOM   1748  N   ALA A 110       7.878 -13.205   2.672  1.00 83.77           N  
ATOM   1749  H   ALA A 110       8.057 -13.543   1.738  1.00 83.77           H  
ATOM   1750  CA  ALA A 110       8.320 -11.854   3.031  1.00 83.77           C  
ATOM   1751  HA  ALA A 110       8.948 -11.918   3.920  1.00 83.77           H  
ATOM   1752  C   ALA A 110       7.146 -10.919   3.377  1.00 83.77           C  
ATOM   1753  CB  ALA A 110       9.164 -11.288   1.883  1.00 83.77           C  
ATOM   1754  HB1 ALA A 110      10.001 -11.955   1.678  1.00 83.77           H  
ATOM   1755  HB2 ALA A 110       9.552 -10.311   2.171  1.00 83.77           H  
ATOM   1756  HB3 ALA A 110       8.555 -11.180   0.985  1.00 83.77           H  
ATOM   1757  O   ALA A 110       7.255 -10.123   4.304  1.00 83.77           O  
ATOM   1758  N   LEU A 111       6.016 -11.035   2.669  1.00 85.84           N  
ATOM   1759  H   LEU A 111       5.996 -11.680   1.892  1.00 85.84           H  
ATOM   1760  CA  LEU A 111       4.779 -10.338   3.033  1.00 85.84           C  
ATOM   1761  HA  LEU A 111       4.982  -9.269   3.099  1.00 85.84           H  
ATOM   1762  C   LEU A 111       4.270 -10.787   4.407  1.00 85.84           C  
ATOM   1763  CB  LEU A 111       3.713 -10.581   1.950  1.00 85.84           C  
ATOM   1764  HB2 LEU A 111       4.016 -10.079   1.031  1.00 85.84           H  
ATOM   1765  HB3 LEU A 111       3.655 -11.650   1.743  1.00 85.84           H  
ATOM   1766  O   LEU A 111       3.918  -9.943   5.222  1.00 85.84           O  
ATOM   1767  CG  LEU A 111       2.305 -10.106   2.359  1.00 85.84           C  
ATOM   1768  HG  LEU A 111       2.012 -10.530   3.319  1.00 85.84           H  
ATOM   1769  CD1 LEU A 111       2.232  -8.590   2.443  1.00 85.84           C  
ATOM   1770 HD11 LEU A 111       1.211  -8.296   2.688  1.00 85.84           H  
ATOM   1771 HD12 LEU A 111       2.525  -8.147   1.491  1.00 85.84           H  
ATOM   1772 HD13 LEU A 111       2.890  -8.227   3.233  1.00 85.84           H  
ATOM   1773  CD2 LEU A 111       1.277 -10.591   1.348  1.00 85.84           C  
ATOM   1774 HD21 LEU A 111       1.227 -11.679   1.382  1.00 85.84           H  
ATOM   1775 HD22 LEU A 111       1.545 -10.255   0.346  1.00 85.84           H  
ATOM   1776 HD23 LEU A 111       0.298 -10.203   1.629  1.00 85.84           H  
ATOM   1777  N   TYR A 112       4.225 -12.097   4.661  1.00 82.11           N  
ATOM   1778  H   TYR A 112       4.497 -12.746   3.937  1.00 82.11           H  
ATOM   1779  CA  TYR A 112       3.731 -12.638   5.929  1.00 82.11           C  
ATOM   1780  HA  TYR A 112       2.693 -12.330   6.058  1.00 82.11           H  
ATOM   1781  C   TYR A 112       4.513 -12.090   7.130  1.00 82.11           C  
ATOM   1782  CB  TYR A 112       3.779 -14.170   5.888  1.00 82.11           C  
ATOM   1783  HB2 TYR A 112       4.808 -14.498   5.741  1.00 82.11           H  
ATOM   1784  HB3 TYR A 112       3.195 -14.524   5.039  1.00 82.11           H  
ATOM   1785  O   TYR A 112       3.919 -11.749   8.146  1.00 82.11           O  
ATOM   1786  CG  TYR A 112       3.238 -14.803   7.154  1.00 82.11           C  
ATOM   1787  CD1 TYR A 112       4.120 -15.208   8.177  1.00 82.11           C  
ATOM   1788  HD1 TYR A 112       5.186 -15.099   8.048  1.00 82.11           H  
ATOM   1789  CD2 TYR A 112       1.847 -14.912   7.341  1.00 82.11           C  
ATOM   1790  HD2 TYR A 112       1.162 -14.580   6.574  1.00 82.11           H  
ATOM   1791  CE1 TYR A 112       3.610 -15.701   9.395  1.00 82.11           C  
ATOM   1792  HE1 TYR A 112       4.279 -15.986  10.193  1.00 82.11           H  
ATOM   1793  CE2 TYR A 112       1.337 -15.421   8.548  1.00 82.11           C  
ATOM   1794  HE2 TYR A 112       0.272 -15.496   8.711  1.00 82.11           H  
ATOM   1795  OH  TYR A 112       1.696 -16.269  10.747  1.00 82.11           O  
ATOM   1796  HH  TYR A 112       2.315 -16.251  11.480  1.00 82.11           H  
ATOM   1797  CZ  TYR A 112       2.214 -15.801   9.583  1.00 82.11           C  
ATOM   1798  N   ALA A 113       5.829 -11.911   6.988  1.00 78.08           N  
ATOM   1799  H   ALA A 113       6.271 -12.223   6.135  1.00 78.08           H  
ATOM   1800  CA  ALA A 113       6.668 -11.304   8.022  1.00 78.08           C  
ATOM   1801  HA  ALA A 113       6.533 -11.862   8.949  1.00 78.08           H  
ATOM   1802  C   ALA A 113       6.315  -9.833   8.333  1.00 78.08           C  
ATOM   1803  CB  ALA A 113       8.128 -11.445   7.581  1.00 78.08           C  
ATOM   1804  HB1 ALA A 113       8.364 -12.494   7.401  1.00 78.08           H  
ATOM   1805  HB2 ALA A 113       8.781 -11.067   8.368  1.00 78.08           H  
ATOM   1806  HB3 ALA A 113       8.301 -10.870   6.671  1.00 78.08           H  
ATOM   1807  O   ALA A 113       6.631  -9.349   9.417  1.00 78.08           O  
ATOM   1808  N   LEU A 114       5.654  -9.120   7.410  1.00 76.72           N  
ATOM   1809  H   LEU A 114       5.387  -9.574   6.548  1.00 76.72           H  
ATOM   1810  CA  LEU A 114       5.180  -7.749   7.633  1.00 76.72           C  
ATOM   1811  HA  LEU A 114       5.883  -7.251   8.299  1.00 76.72           H  
ATOM   1812  C   LEU A 114       3.815  -7.677   8.328  1.00 76.72           C  
ATOM   1813  CB  LEU A 114       5.137  -6.966   6.310  1.00 76.72           C  
ATOM   1814  HB2 LEU A 114       4.482  -7.484   5.610  1.00 76.72           H  
ATOM   1815  HB3 LEU A 114       4.689  -5.993   6.513  1.00 76.72           H  
ATOM   1816  O   LEU A 114       3.386  -6.593   8.714  1.00 76.72           O  
ATOM   1817  CG  LEU A 114       6.497  -6.723   5.641  1.00 76.72           C  
ATOM   1818  HG  LEU A 114       6.955  -7.673   5.365  1.00 76.72           H  
ATOM   1819  CD1 LEU A 114       6.265  -5.903   4.374  1.00 76.72           C  
ATOM   1820 HD11 LEU A 114       7.228  -5.646   3.932  1.00 76.72           H  
ATOM   1821 HD12 LEU A 114       5.663  -6.478   3.669  1.00 76.72           H  
ATOM   1822 HD13 LEU A 114       5.746  -4.976   4.620  1.00 76.72           H  
ATOM   1823  CD2 LEU A 114       7.469  -5.944   6.530  1.00 76.72           C  
ATOM   1824 HD21 LEU A 114       7.001  -5.028   6.891  1.00 76.72           H  
ATOM   1825 HD22 LEU A 114       8.369  -5.688   5.969  1.00 76.72           H  
ATOM   1826 HD23 LEU A 114       7.767  -6.561   7.377  1.00 76.72           H  
ATOM   1827  N   ILE A 115       3.114  -8.800   8.469  1.00 74.36           N  
ATOM   1828  H   ILE A 115       3.541  -9.678   8.211  1.00 74.36           H  
ATOM   1829  CA  ILE A 115       1.772  -8.831   9.039  1.00 74.36           C  
ATOM   1830  HA  ILE A 115       1.257  -7.921   8.730  1.00 74.36           H  
ATOM   1831  C   ILE A 115       1.845  -8.891  10.580  1.00 74.36           C  
ATOM   1832  CB  ILE A 115       0.981  -9.999   8.435  1.00 74.36           C  
ATOM   1833  HB  ILE A 115       1.564 -10.914   8.535  1.00 74.36           H  
ATOM   1834  O   ILE A 115       2.448  -9.824  11.120  1.00 74.36           O  
ATOM   1835  CG1 ILE A 115       0.700  -9.744   6.932  1.00 74.36           C  
ATOM   1836 HG12 ILE A 115       1.646  -9.572   6.420  1.00 74.36           H  
ATOM   1837 HG13 ILE A 115       0.098  -8.842   6.824  1.00 74.36           H  
ATOM   1838  CG2 ILE A 115      -0.308 -10.190   9.229  1.00 74.36           C  
ATOM   1839 HG21 ILE A 115      -0.108 -10.442  10.271  1.00 74.36           H  
ATOM   1840 HG22 ILE A 115      -0.813 -11.065   8.819  1.00 74.36           H  
ATOM   1841 HG23 ILE A 115      -0.922  -9.291   9.192  1.00 74.36           H  
ATOM   1842  CD1 ILE A 115      -0.009 -10.894   6.202  1.00 74.36           C  
ATOM   1843 HD11 ILE A 115      -1.046 -10.971   6.530  1.00 74.36           H  
ATOM   1844 HD12 ILE A 115       0.503 -11.836   6.400  1.00 74.36           H  
ATOM   1845 HD13 ILE A 115       0.003 -10.699   5.130  1.00 74.36           H  
ATOM   1846  N   PRO A 116       1.181  -7.970  11.310  1.00 64.75           N  
ATOM   1847  CA  PRO A 116       1.188  -7.936  12.774  1.00 64.75           C  
ATOM   1848  HA  PRO A 116       2.211  -7.741  13.094  1.00 64.75           H  
ATOM   1849  C   PRO A 116       0.675  -9.212  13.455  1.00 64.75           C  
ATOM   1850  CB  PRO A 116       0.310  -6.751  13.181  1.00 64.75           C  
ATOM   1851  HB2 PRO A 116      -0.719  -7.076  13.334  1.00 64.75           H  
ATOM   1852  HB3 PRO A 116       0.688  -6.250  14.072  1.00 64.75           H  
ATOM   1853  O   PRO A 116      -0.299  -9.832  13.034  1.00 64.75           O  
ATOM   1854  CG  PRO A 116       0.361  -5.844  11.965  1.00 64.75           C  
ATOM   1855  HG2 PRO A 116       1.257  -5.226  12.028  1.00 64.75           H  
ATOM   1856  HG3 PRO A 116      -0.544  -5.241  11.885  1.00 64.75           H  
ATOM   1857  CD  PRO A 116       0.489  -6.800  10.790  1.00 64.75           C  
ATOM   1858  HD2 PRO A 116      -0.500  -7.088  10.434  1.00 64.75           H  
ATOM   1859  HD3 PRO A 116       1.054  -6.307   9.999  1.00 64.75           H  
ATOM   1860  N   ASN A 117       1.284  -9.548  14.593  1.00 59.92           N  
ATOM   1861  H   ASN A 117       2.058  -8.972  14.889  1.00 59.92           H  
ATOM   1862  CA  ASN A 117       1.059 -10.807  15.311  1.00 59.92           C  
ATOM   1863  HA  ASN A 117       1.111 -11.614  14.580  1.00 59.92           H  
ATOM   1864  C   ASN A 117      -0.323 -10.911  16.001  1.00 59.92           C  
ATOM   1865  CB  ASN A 117       2.227 -10.967  16.306  1.00 59.92           C  
ATOM   1866  HB2 ASN A 117       1.962 -10.531  17.269  1.00 59.92           H  
ATOM   1867  HB3 ASN A 117       3.106 -10.446  15.926  1.00 59.92           H  
ATOM   1868  O   ASN A 117      -0.899 -11.993  16.111  1.00 59.92           O  
ATOM   1869  CG  ASN A 117       2.655 -12.407  16.516  1.00 59.92           C  
ATOM   1870  ND2 ASN A 117       3.737 -12.624  17.226  1.00 59.92           N  
ATOM   1871 HD21 ASN A 117       4.275 -11.864  17.616  1.00 59.92           H  
ATOM   1872 HD22 ASN A 117       4.009 -13.594  17.295  1.00 59.92           H  
ATOM   1873  OD1 ASN A 117       2.055 -13.349  16.047  1.00 59.92           O  
ATOM   1874  N   GLU A 118      -0.910  -9.788  16.435  1.00 57.12           N  
ATOM   1875  H   GLU A 118      -0.416  -8.911  16.349  1.00 57.12           H  
ATOM   1876  CA  GLU A 118      -2.266  -9.770  17.023  1.00 57.12           C  
ATOM   1877  HA  GLU A 118      -2.300 -10.423  17.895  1.00 57.12           H  
ATOM   1878  C   GLU A 118      -3.341 -10.261  16.042  1.00 57.12           C  
ATOM   1879  CB  GLU A 118      -2.643  -8.348  17.457  1.00 57.12           C  
ATOM   1880  HB2 GLU A 118      -2.554  -7.678  16.602  1.00 57.12           H  
ATOM   1881  HB3 GLU A 118      -3.685  -8.364  17.777  1.00 57.12           H  
ATOM   1882  O   GLU A 118      -4.374 -10.797  16.444  1.00 57.12           O  
ATOM   1883  CG  GLU A 118      -1.792  -7.815  18.616  1.00 57.12           C  
ATOM   1884  HG2 GLU A 118      -0.760  -7.715  18.280  1.00 57.12           H  
ATOM   1885  HG3 GLU A 118      -1.817  -8.542  19.427  1.00 57.12           H  
ATOM   1886  CD  GLU A 118      -2.295  -6.457  19.138  1.00 57.12           C  
ATOM   1887  OE1 GLU A 118      -1.715  -5.987  20.140  1.00 57.12           O  
ATOM   1888  OE2 GLU A 118      -3.259  -5.908  18.551  1.00 57.12           O  
ATOM   1889  N   GLN A 119      -3.087 -10.103  14.742  1.00 56.80           N  
ATOM   1890  H   GLN A 119      -2.209  -9.689  14.464  1.00 56.80           H  
ATOM   1891  CA  GLN A 119      -3.952 -10.629  13.694  1.00 56.80           C  
ATOM   1892  HA  GLN A 119      -4.992 -10.521  14.003  1.00 56.80           H  
ATOM   1893  C   GLN A 119      -3.721 -12.132  13.465  1.00 56.80           C  
ATOM   1894  CB  GLN A 119      -3.752  -9.804  12.419  1.00 56.80           C  
ATOM   1895  HB2 GLN A 119      -2.721  -9.881  12.074  1.00 56.80           H  
ATOM   1896  HB3 GLN A 119      -4.407 -10.230  11.658  1.00 56.80           H  
ATOM   1897  O   GLN A 119      -4.660 -12.836  13.105  1.00 56.80           O  
ATOM   1898  CG  GLN A 119      -4.136  -8.327  12.613  1.00 56.80           C  
ATOM   1899  HG2 GLN A 119      -5.153  -8.278  13.002  1.00 56.80           H  
ATOM   1900  HG3 GLN A 119      -3.470  -7.858  13.337  1.00 56.80           H  
ATOM   1901  CD  GLN A 119      -4.055  -7.521  11.322  1.00 56.80           C  
ATOM   1902  NE2 GLN A 119      -5.066  -6.745  10.993  1.00 56.80           N  
ATOM   1903 HE21 GLN A 119      -4.996  -6.336  10.072  1.00 56.80           H  
ATOM   1904 HE22 GLN A 119      -5.923  -6.763  11.527  1.00 56.80           H  
ATOM   1905  OE1 GLN A 119      -3.095  -7.578  10.566  1.00 56.80           O  
ATOM   1906  N   GLN A 120      -2.516 -12.638  13.756  1.00 54.83           N  
ATOM   1907  H   GLN A 120      -1.809 -12.011  14.110  1.00 54.83           H  
ATOM   1908  CA  GLN A 120      -2.165 -14.060  13.641  1.00 54.83           C  
ATOM   1909  HA  GLN A 120      -2.531 -14.434  12.685  1.00 54.83           H  
ATOM   1910  C   GLN A 120      -2.830 -14.909  14.740  1.00 54.83           C  
ATOM   1911  CB  GLN A 120      -0.630 -14.245  13.681  1.00 54.83           C  
ATOM   1912  HB2 GLN A 120      -0.416 -15.305  13.548  1.00 54.83           H  
ATOM   1913  HB3 GLN A 120      -0.252 -13.958  14.662  1.00 54.83           H  
ATOM   1914  O   GLN A 120      -3.343 -15.990  14.472  1.00 54.83           O  
ATOM   1915  CG  GLN A 120       0.134 -13.459  12.597  1.00 54.83           C  
ATOM   1916  HG2 GLN A 120      -0.080 -12.395  12.698  1.00 54.83           H  
ATOM   1917  HG3 GLN A 120      -0.213 -13.777  11.614  1.00 54.83           H  
ATOM   1918  CD  GLN A 120       1.654 -13.643  12.648  1.00 54.83           C  
ATOM   1919  NE2 GLN A 120       2.415 -12.804  11.979  1.00 54.83           N  
ATOM   1920 HE21 GLN A 120       2.044 -11.992  11.507  1.00 54.83           H  
ATOM   1921 HE22 GLN A 120       3.411 -12.964  12.025  1.00 54.83           H  
ATOM   1922  OE1 GLN A 120       2.204 -14.549  13.252  1.00 54.83           O  
ATOM   1923  N   THR A 121      -2.864 -14.424  15.987  1.00 50.54           N  
ATOM   1924  H   THR A 121      -2.434 -13.525  16.151  1.00 50.54           H  
ATOM   1925  CA  THR A 121      -3.353 -15.209  17.144  1.00 50.54           C  
ATOM   1926  HA  THR A 121      -2.944 -16.216  17.064  1.00 50.54           H  
ATOM   1927  C   THR A 121      -4.869 -15.390  17.197  1.00 50.54           C  
ATOM   1928  CB  THR A 121      -2.891 -14.619  18.487  1.00 50.54           C  
ATOM   1929  HB  THR A 121      -3.593 -14.906  19.270  1.00 50.54           H  
ATOM   1930  O   THR A 121      -5.335 -16.408  17.708  1.00 50.54           O  
ATOM   1931  CG2 THR A 121      -1.512 -15.131  18.889  1.00 50.54           C  
ATOM   1932 HG21 THR A 121      -1.531 -16.217  18.977  1.00 50.54           H  
ATOM   1933 HG22 THR A 121      -1.231 -14.706  19.853  1.00 50.54           H  
ATOM   1934 HG23 THR A 121      -0.773 -14.848  18.140  1.00 50.54           H  
ATOM   1935  OG1 THR A 121      -2.813 -13.212  18.431  1.00 50.54           O  
ATOM   1936  HG1 THR A 121      -2.020 -12.983  17.941  1.00 50.54           H  
ATOM   1937  N   LYS A 122      -5.662 -14.447  16.672  1.00 48.98           N  
ATOM   1938  H   LYS A 122      -5.224 -13.634  16.264  1.00 48.98           H  
ATOM   1939  CA  LYS A 122      -7.134 -14.529  16.735  1.00 48.98           C  
ATOM   1940  HA  LYS A 122      -7.428 -14.657  17.777  1.00 48.98           H  
ATOM   1941  C   LYS A 122      -7.733 -15.746  16.020  1.00 48.98           C  
ATOM   1942  CB  LYS A 122      -7.767 -13.237  16.189  1.00 48.98           C  
ATOM   1943  HB2 LYS A 122      -8.763 -13.462  15.807  1.00 48.98           H  
ATOM   1944  HB3 LYS A 122      -7.171 -12.853  15.362  1.00 48.98           H  
ATOM   1945  O   LYS A 122      -8.865 -16.100  16.334  1.00 48.98           O  
ATOM   1946  CG  LYS A 122      -7.916 -12.171  17.282  1.00 48.98           C  
ATOM   1947  HG2 LYS A 122      -8.516 -12.574  18.097  1.00 48.98           H  
ATOM   1948  HG3 LYS A 122      -6.930 -11.903  17.663  1.00 48.98           H  
ATOM   1949  CD  LYS A 122      -8.604 -10.925  16.716  1.00 48.98           C  
ATOM   1950  HD2 LYS A 122      -9.570 -11.203  16.295  1.00 48.98           H  
ATOM   1951  HD3 LYS A 122      -7.975 -10.510  15.928  1.00 48.98           H  
ATOM   1952  CE  LYS A 122      -8.800  -9.887  17.824  1.00 48.98           C  
ATOM   1953  HE2 LYS A 122      -7.832  -9.700  18.288  1.00 48.98           H  
ATOM   1954  HE3 LYS A 122      -9.461 -10.306  18.583  1.00 48.98           H  
ATOM   1955  NZ  LYS A 122      -9.356  -8.624  17.283  1.00 48.98           N  
ATOM   1956  HZ1 LYS A 122     -10.246  -8.789  16.836  1.00 48.98           H  
ATOM   1957  HZ2 LYS A 122      -8.717  -8.241  16.601  1.00 48.98           H  
ATOM   1958  HZ3 LYS A 122      -9.469  -7.945  18.022  1.00 48.98           H  
ATOM   1959  N   MET A 123      -7.034 -16.361  15.062  1.00 48.77           N  
ATOM   1960  H   MET A 123      -6.098 -16.036  14.863  1.00 48.77           H  
ATOM   1961  CA  MET A 123      -7.644 -17.321  14.130  1.00 48.77           C  
ATOM   1962  HA  MET A 123      -8.568 -17.694  14.572  1.00 48.77           H  
ATOM   1963  C   MET A 123      -6.846 -18.595  13.883  1.00 48.77           C  
ATOM   1964  CB  MET A 123      -8.012 -16.608  12.828  1.00 48.77           C  
ATOM   1965  HB2 MET A 123      -7.197 -15.969  12.487  1.00 48.77           H  
ATOM   1966  HB3 MET A 123      -8.229 -17.339  12.049  1.00 48.77           H  
ATOM   1967  O   MET A 123      -6.989 -19.222  12.841  1.00 48.77           O  
ATOM   1968  CG  MET A 123      -9.271 -15.791  13.077  1.00 48.77           C  
ATOM   1969  HG2 MET A 123      -9.023 -14.926  13.692  1.00 48.77           H  
ATOM   1970  HG3 MET A 123     -10.001 -16.397  13.613  1.00 48.77           H  
ATOM   1971  SD  MET A 123     -10.043 -15.216  11.581  1.00 48.77           S  
ATOM   1972  CE  MET A 123     -10.440 -16.760  10.702  1.00 48.77           C  
ATOM   1973  HE1 MET A 123      -9.531 -17.200  10.293  1.00 48.77           H  
ATOM   1974  HE2 MET A 123     -11.126 -16.552   9.880  1.00 48.77           H  
ATOM   1975  HE3 MET A 123     -10.914 -17.465  11.385  1.00 48.77           H  
ATOM   1976  N   ALA A 124      -6.090 -19.057  14.873  1.00 48.06           N  
ATOM   1977  H   ALA A 124      -5.976 -18.496  15.705  1.00 48.06           H  
ATOM   1978  CA  ALA A 124      -5.334 -20.304  14.763  1.00 48.06           C  
ATOM   1979  HA  ALA A 124      -4.769 -20.268  13.832  1.00 48.06           H  
ATOM   1980  C   ALA A 124      -6.197 -21.586  14.702  1.00 48.06           C  
ATOM   1981  CB  ALA A 124      -4.332 -20.348  15.922  1.00 48.06           C  
ATOM   1982  HB1 ALA A 124      -4.861 -20.418  16.872  1.00 48.06           H  
ATOM   1983  HB2 ALA A 124      -3.678 -21.212  15.809  1.00 48.06           H  
ATOM   1984  HB3 ALA A 124      -3.719 -19.447  15.910  1.00 48.06           H  
ATOM   1985  O   ALA A 124      -5.673 -22.673  14.934  1.00 48.06           O  
ATOM   1986  N   VAL A 125      -7.509 -21.509  14.449  1.00 45.29           N  
ATOM   1987  H   VAL A 125      -7.856 -20.619  14.123  1.00 45.29           H  
ATOM   1988  CA  VAL A 125      -8.314 -22.705  14.172  1.00 45.29           C  
ATOM   1989  HA  VAL A 125      -7.809 -23.580  14.583  1.00 45.29           H  
ATOM   1990  C   VAL A 125      -8.400 -22.858  12.654  1.00 45.29           C  
ATOM   1991  CB  VAL A 125      -9.695 -22.692  14.853  1.00 45.29           C  
ATOM   1992  HB  VAL A 125     -10.334 -21.935  14.398  1.00 45.29           H  
ATOM   1993  O   VAL A 125      -9.292 -22.267  12.038  1.00 45.29           O  
ATOM   1994  CG1 VAL A 125     -10.354 -24.074  14.707  1.00 45.29           C  
ATOM   1995 HG11 VAL A 125     -10.490 -24.313  13.653  1.00 45.29           H  
ATOM   1996 HG12 VAL A 125     -11.334 -24.065  15.183  1.00 45.29           H  
ATOM   1997 HG13 VAL A 125      -9.734 -24.841  15.173  1.00 45.29           H  
ATOM   1998  CG2 VAL A 125      -9.588 -22.390  16.354  1.00 45.29           C  
ATOM   1999 HG21 VAL A 125      -8.914 -23.102  16.831  1.00 45.29           H  
ATOM   2000 HG22 VAL A 125      -9.204 -21.381  16.503  1.00 45.29           H  
ATOM   2001 HG23 VAL A 125     -10.572 -22.454  16.817  1.00 45.29           H  
ATOM   2002  N   PRO A 126      -7.496 -23.630  12.018  1.00 49.00           N  
ATOM   2003  CA  PRO A 126      -7.633 -23.968  10.613  1.00 49.00           C  
ATOM   2004  HA  PRO A 126      -7.671 -23.059  10.012  1.00 49.00           H  
ATOM   2005  C   PRO A 126      -8.930 -24.754  10.442  1.00 49.00           C  
ATOM   2006  CB  PRO A 126      -6.377 -24.766  10.240  1.00 49.00           C  
ATOM   2007  HB2 PRO A 126      -6.583 -25.549   9.510  1.00 49.00           H  
ATOM   2008  HB3 PRO A 126      -5.624 -24.080   9.853  1.00 49.00           H  
ATOM   2009  O   PRO A 126      -9.025 -25.935  10.772  1.00 49.00           O  
ATOM   2010  CG  PRO A 126      -5.894 -25.339  11.568  1.00 49.00           C  
ATOM   2011  HG2 PRO A 126      -6.424 -26.267  11.784  1.00 49.00           H  
ATOM   2012  HG3 PRO A 126      -4.816 -25.500  11.574  1.00 49.00           H  
ATOM   2013  CD  PRO A 126      -6.310 -24.270  12.568  1.00 49.00           C  
ATOM   2014  HD2 PRO A 126      -6.493 -24.736  13.537  1.00 49.00           H  
ATOM   2015  HD3 PRO A 126      -5.511 -23.532  12.639  1.00 49.00           H  
ATOM   2016  N   THR A 127      -9.965 -24.089   9.940  1.00 49.77           N  
ATOM   2017  H   THR A 127      -9.871 -23.094   9.798  1.00 49.77           H  
ATOM   2018  CA  THR A 127     -11.187 -24.786   9.557  1.00 49.77           C  
ATOM   2019  HA  THR A 127     -11.364 -25.588  10.274  1.00 49.77           H  
ATOM   2020  C   THR A 127     -10.916 -25.401   8.192  1.00 49.77           C  
ATOM   2021  CB  THR A 127     -12.437 -23.887   9.542  1.00 49.77           C  
ATOM   2022  HB  THR A 127     -12.597 -23.481   8.544  1.00 49.77           H  
ATOM   2023  O   THR A 127     -10.649 -24.682   7.235  1.00 49.77           O  
ATOM   2024  CG2 THR A 127     -13.661 -24.696   9.977  1.00 49.77           C  
ATOM   2025 HG21 THR A 127     -13.792 -25.559   9.324  1.00 49.77           H  
ATOM   2026 HG22 THR A 127     -14.547 -24.064   9.920  1.00 49.77           H  
ATOM   2027 HG23 THR A 127     -13.534 -25.032  11.007  1.00 49.77           H  
ATOM   2028  OG1 THR A 127     -12.371 -22.823  10.460  1.00 49.77           O  
ATOM   2029  HG1 THR A 127     -11.601 -22.277  10.286  1.00 49.77           H  
ATOM   2030  N   GLU A 128     -10.991 -26.725   8.064  1.00 52.39           N  
ATOM   2031  H   GLU A 128     -11.061 -27.285   8.901  1.00 52.39           H  
ATOM   2032  CA  GLU A 128     -10.791 -27.428   6.781  1.00 52.39           C  
ATOM   2033  HA  GLU A 128      -9.765 -27.266   6.451  1.00 52.39           H  
ATOM   2034  C   GLU A 128     -11.739 -26.905   5.673  1.00 52.39           C  
ATOM   2035  CB  GLU A 128     -11.002 -28.925   7.049  1.00 52.39           C  
ATOM   2036  HB2 GLU A 128     -10.680 -29.151   8.066  1.00 52.39           H  
ATOM   2037  HB3 GLU A 128     -12.067 -29.149   6.974  1.00 52.39           H  
ATOM   2038  O   GLU A 128     -11.437 -26.970   4.481  1.00 52.39           O  
ATOM   2039  CG  GLU A 128     -10.200 -29.832   6.108  1.00 52.39           C  
ATOM   2040  HG2 GLU A 128      -9.147 -29.562   6.182  1.00 52.39           H  
ATOM   2041  HG3 GLU A 128     -10.524 -29.654   5.083  1.00 52.39           H  
ATOM   2042  CD  GLU A 128     -10.376 -31.322   6.448  1.00 52.39           C  
ATOM   2043  OE1 GLU A 128      -9.502 -32.107   6.021  1.00 52.39           O  
ATOM   2044  OE2 GLU A 128     -11.393 -31.663   7.097  1.00 52.39           O  
ATOM   2045  N   LYS A 129     -12.857 -26.299   6.097  1.00 61.38           N  
ATOM   2046  H   LYS A 129     -12.977 -26.282   7.100  1.00 61.38           H  
ATOM   2047  CA  LYS A 129     -13.853 -25.581   5.289  1.00 61.38           C  
ATOM   2048  HA  LYS A 129     -13.929 -26.073   4.320  1.00 61.38           H  
ATOM   2049  C   LYS A 129     -13.496 -24.122   4.960  1.00 61.38           C  
ATOM   2050  CB  LYS A 129     -15.218 -25.655   5.993  1.00 61.38           C  
ATOM   2051  HB2 LYS A 129     -15.926 -25.007   5.477  1.00 61.38           H  
ATOM   2052  HB3 LYS A 129     -15.122 -25.300   7.019  1.00 61.38           H  
ATOM   2053  O   LYS A 129     -14.374 -23.379   4.534  1.00 61.38           O  
ATOM   2054  CG  LYS A 129     -15.803 -27.069   5.976  1.00 61.38           C  
ATOM   2055  HG2 LYS A 129     -15.171 -27.744   6.553  1.00 61.38           H  
ATOM   2056  HG3 LYS A 129     -15.859 -27.422   4.947  1.00 61.38           H  
ATOM   2057  CD  LYS A 129     -17.210 -27.039   6.580  1.00 61.38           C  
ATOM   2058  HD2 LYS A 129     -17.817 -26.313   6.040  1.00 61.38           H  
ATOM   2059  HD3 LYS A 129     -17.143 -26.742   7.627  1.00 61.38           H  
ATOM   2060  CE  LYS A 129     -17.851 -28.422   6.468  1.00 61.38           C  
ATOM   2061  HE2 LYS A 129     -17.886 -28.703   5.415  1.00 61.38           H  
ATOM   2062  HE3 LYS A 129     -17.217 -29.143   6.983  1.00 61.38           H  
ATOM   2063  NZ  LYS A 129     -19.216 -28.423   7.048  1.00 61.38           N  
ATOM   2064  HZ1 LYS A 129     -19.179 -28.168   8.025  1.00 61.38           H  
ATOM   2065  HZ2 LYS A 129     -19.633 -29.339   6.970  1.00 61.38           H  
ATOM   2066  HZ3 LYS A 129     -19.801 -27.756   6.566  1.00 61.38           H  
ATOM   2067  N   ALA A 130     -12.258 -23.684   5.175  1.00 64.91           N  
ATOM   2068  H   ALA A 130     -11.574 -24.302   5.588  1.00 64.91           H  
ATOM   2069  CA  ALA A 130     -11.861 -22.320   4.855  1.00 64.91           C  
ATOM   2070  HA  ALA A 130     -12.533 -21.639   5.377  1.00 64.91           H  
ATOM   2071  C   ALA A 130     -11.999 -22.068   3.349  1.00 64.91           C  
ATOM   2072  CB  ALA A 130     -10.441 -22.046   5.359  1.00 64.91           C  
ATOM   2073  HB1 ALA A 130     -10.150 -21.029   5.097  1.00 64.91           H  
ATOM   2074  HB2 ALA A 130     -10.405 -22.150   6.444  1.00 64.91           H  
ATOM   2075  HB3 ALA A 130      -9.741 -22.748   4.905  1.00 64.91           H  
ATOM   2076  O   ALA A 130     -11.501 -22.840   2.521  1.00 64.91           O  
ATOM   2077  N   GLN A 131     -12.671 -20.969   3.014  1.00 81.83           N  
ATOM   2078  H   GLN A 131     -13.078 -20.412   3.751  1.00 81.83           H  
ATOM   2079  CA  GLN A 131     -12.837 -20.496   1.649  1.00 81.83           C  
ATOM   2080  HA  GLN A 131     -13.408 -21.241   1.095  1.00 81.83           H  
ATOM   2081  C   GLN A 131     -11.452 -20.341   0.991  1.00 81.83           C  
ATOM   2082  CB  GLN A 131     -13.674 -19.210   1.729  1.00 81.83           C  
ATOM   2083  HB2 GLN A 131     -14.595 -19.449   2.260  1.00 81.83           H  
ATOM   2084  HB3 GLN A 131     -13.139 -18.457   2.307  1.00 81.83           H  
ATOM   2085  O   GLN A 131     -10.484 -19.921   1.624  1.00 81.83           O  
ATOM   2086  CG  GLN A 131     -14.061 -18.625   0.372  1.00 81.83           C  
ATOM   2087  HG2 GLN A 131     -13.151 -18.288  -0.124  1.00 81.83           H  
ATOM   2088  HG3 GLN A 131     -14.530 -19.401  -0.233  1.00 81.83           H  
ATOM   2089  CD  GLN A 131     -15.030 -17.445   0.485  1.00 81.83           C  
ATOM   2090  NE2 GLN A 131     -15.464 -16.891  -0.623  1.00 81.83           N  
ATOM   2091 HE21 GLN A 131     -15.033 -17.151  -1.499  1.00 81.83           H  
ATOM   2092 HE22 GLN A 131     -16.132 -16.143  -0.505  1.00 81.83           H  
ATOM   2093  OE1 GLN A 131     -15.412 -16.982   1.545  1.00 81.83           O  
ATOM   2094  N   LYS A 132     -11.312 -20.751  -0.275  1.00 89.20           N  
ATOM   2095  H   LYS A 132     -12.127 -21.161  -0.708  1.00 89.20           H  
ATOM   2096  CA  LYS A 132     -10.009 -20.750  -0.991  1.00 89.20           C  
ATOM   2097  HA  LYS A 132      -9.228 -20.422  -0.306  1.00 89.20           H  
ATOM   2098  C   LYS A 132      -9.955 -19.759  -2.150  1.00 89.20           C  
ATOM   2099  CB  LYS A 132      -9.652 -22.173  -1.449  1.00 89.20           C  
ATOM   2100  HB2 LYS A 132     -10.431 -22.544  -2.115  1.00 89.20           H  
ATOM   2101  HB3 LYS A 132      -8.709 -22.146  -1.996  1.00 89.20           H  
ATOM   2102  O   LYS A 132      -8.911 -19.606  -2.792  1.00 89.20           O  
ATOM   2103  CG  LYS A 132      -9.486 -23.136  -0.268  1.00 89.20           C  
ATOM   2104  HG2 LYS A 132     -10.439 -23.215   0.255  1.00 89.20           H  
ATOM   2105  HG3 LYS A 132      -8.736 -22.743   0.418  1.00 89.20           H  
ATOM   2106  CD  LYS A 132      -9.078 -24.540  -0.727  1.00 89.20           C  
ATOM   2107  HD2 LYS A 132      -8.106 -24.504  -1.219  1.00 89.20           H  
ATOM   2108  HD3 LYS A 132      -9.828 -24.914  -1.424  1.00 89.20           H  
ATOM   2109  CE  LYS A 132      -9.020 -25.442   0.513  1.00 89.20           C  
ATOM   2110  HE2 LYS A 132      -8.232 -25.084   1.176  1.00 89.20           H  
ATOM   2111  HE3 LYS A 132      -9.958 -25.331   1.056  1.00 89.20           H  
ATOM   2112  NZ  LYS A 132      -8.808 -26.872   0.176  1.00 89.20           N  
ATOM   2113  HZ1 LYS A 132      -7.943 -27.019  -0.324  1.00 89.20           H  
ATOM   2114  HZ2 LYS A 132      -8.793 -27.418   1.025  1.00 89.20           H  
ATOM   2115  HZ3 LYS A 132      -9.582 -27.216  -0.375  1.00 89.20           H  
ATOM   2116  N   ILE A 133     -11.081 -19.120  -2.431  1.00 91.54           N  
ATOM   2117  H   ILE A 133     -11.860 -19.255  -1.802  1.00 91.54           H  
ATOM   2118  CA  ILE A 133     -11.292 -18.191  -3.531  1.00 91.54           C  
ATOM   2119  HA  ILE A 133     -10.340 -17.909  -3.980  1.00 91.54           H  
ATOM   2120  C   ILE A 133     -11.953 -16.958  -2.929  1.00 91.54           C  
ATOM   2121  CB  ILE A 133     -12.199 -18.825  -4.608  1.00 91.54           C  
ATOM   2122  HB  ILE A 133     -13.187 -18.967  -4.171  1.00 91.54           H  
ATOM   2123  O   ILE A 133     -12.969 -17.078  -2.255  1.00 91.54           O  
ATOM   2124  CG1 ILE A 133     -11.694 -20.209  -5.082  1.00 91.54           C  
ATOM   2125 HG12 ILE A 133     -11.603 -20.880  -4.228  1.00 91.54           H  
ATOM   2126 HG13 ILE A 133     -10.710 -20.106  -5.539  1.00 91.54           H  
ATOM   2127  CG2 ILE A 133     -12.336 -17.875  -5.809  1.00 91.54           C  
ATOM   2128 HG21 ILE A 133     -13.283 -18.081  -6.308  1.00 91.54           H  
ATOM   2129 HG22 ILE A 133     -12.343 -16.830  -5.500  1.00 91.54           H  
ATOM   2130 HG23 ILE A 133     -11.519 -18.022  -6.515  1.00 91.54           H  
ATOM   2131  CD1 ILE A 133     -12.644 -20.888  -6.076  1.00 91.54           C  
ATOM   2132 HD11 ILE A 133     -13.634 -20.992  -5.633  1.00 91.54           H  
ATOM   2133 HD12 ILE A 133     -12.716 -20.303  -6.993  1.00 91.54           H  
ATOM   2134 HD13 ILE A 133     -12.261 -21.878  -6.322  1.00 91.54           H  
ATOM   2135  N   PHE A 134     -11.393 -15.782  -3.177  1.00 90.63           N  
ATOM   2136  H   PHE A 134     -10.529 -15.747  -3.699  1.00 90.63           H  
ATOM   2137  CA  PHE A 134     -11.918 -14.534  -2.634  1.00 90.63           C  
ATOM   2138  HA  PHE A 134     -12.920 -14.690  -2.235  1.00 90.63           H  
ATOM   2139  C   PHE A 134     -11.999 -13.501  -3.725  1.00 90.63           C  
ATOM   2140  CB  PHE A 134     -11.035 -14.019  -1.502  1.00 90.63           C  
ATOM   2141  HB2 PHE A 134     -10.033 -13.811  -1.877  1.00 90.63           H  
ATOM   2142  HB3 PHE A 134     -11.447 -13.083  -1.124  1.00 90.63           H  
ATOM   2143  O   PHE A 134     -11.096 -13.402  -4.548  1.00 90.63           O  
ATOM   2144  CG  PHE A 134     -10.943 -15.007  -0.378  1.00 90.63           C  
ATOM   2145  CD1 PHE A 134     -11.837 -14.898   0.696  1.00 90.63           C  
ATOM   2146  HD1 PHE A 134     -12.577 -14.112   0.710  1.00 90.63           H  
ATOM   2147  CD2 PHE A 134     -10.050 -16.089  -0.462  1.00 90.63           C  
ATOM   2148  HD2 PHE A 134      -9.382 -16.188  -1.305  1.00 90.63           H  
ATOM   2149  CE1 PHE A 134     -11.803 -15.832   1.736  1.00 90.63           C  
ATOM   2150  HE1 PHE A 134     -12.479 -15.745   2.573  1.00 90.63           H  
ATOM   2151  CE2 PHE A 134     -10.090 -17.076   0.527  1.00 90.63           C  
ATOM   2152  HE2 PHE A 134      -9.459 -17.948   0.442  1.00 90.63           H  
ATOM   2153  CZ  PHE A 134     -10.936 -16.923   1.642  1.00 90.63           C  
ATOM   2154  HZ  PHE A 134     -10.968 -17.661   2.430  1.00 90.63           H  
ATOM   2155  N   TYR A 135     -13.056 -12.709  -3.706  1.00 90.97           N  
ATOM   2156  H   TYR A 135     -13.732 -12.803  -2.962  1.00 90.97           H  
ATOM   2157  CA  TYR A 135     -13.231 -11.602  -4.624  1.00 90.97           C  
ATOM   2158  HA  TYR A 135     -12.383 -11.539  -5.306  1.00 90.97           H  
ATOM   2159  C   TYR A 135     -13.282 -10.296  -3.832  1.00 90.97           C  
ATOM   2160  CB  TYR A 135     -14.474 -11.856  -5.474  1.00 90.97           C  
ATOM   2161  HB2 TYR A 135     -15.319 -12.076  -4.822  1.00 90.97           H  
ATOM   2162  HB3 TYR A 135     -14.303 -12.727  -6.105  1.00 90.97           H  
ATOM   2163  O   TYR A 135     -13.924 -10.219  -2.787  1.00 90.97           O  
ATOM   2164  CG  TYR A 135     -14.817 -10.676  -6.345  1.00 90.97           C  
ATOM   2165  CD1 TYR A 135     -15.753  -9.740  -5.873  1.00 90.97           C  
ATOM   2166  HD1 TYR A 135     -16.245  -9.890  -4.924  1.00 90.97           H  
ATOM   2167  CD2 TYR A 135     -14.166 -10.477  -7.580  1.00 90.97           C  
ATOM   2168  HD2 TYR A 135     -13.445 -11.197  -7.936  1.00 90.97           H  
ATOM   2169  CE1 TYR A 135     -16.031  -8.593  -6.628  1.00 90.97           C  
ATOM   2170  HE1 TYR A 135     -16.740  -7.859  -6.275  1.00 90.97           H  
ATOM   2171  CE2 TYR A 135     -14.483  -9.348  -8.363  1.00 90.97           C  
ATOM   2172  HE2 TYR A 135     -14.023  -9.190  -9.326  1.00 90.97           H  
ATOM   2173  OH  TYR A 135     -15.709  -7.267  -8.545  1.00 90.97           O  
ATOM   2174  HH  TYR A 135     -15.706  -7.362  -9.500  1.00 90.97           H  
ATOM   2175  CZ  TYR A 135     -15.409  -8.399  -7.871  1.00 90.97           C  
ATOM   2176  N   THR A 136     -12.588  -9.275  -4.328  1.00 87.14           N  
ATOM   2177  H   THR A 136     -12.088  -9.418  -5.194  1.00 87.14           H  
ATOM   2178  CA  THR A 136     -12.553  -7.939  -3.728  1.00 87.14           C  
ATOM   2179  HA  THR A 136     -13.306  -7.904  -2.940  1.00 87.14           H  
ATOM   2180  C   THR A 136     -12.894  -6.882  -4.785  1.00 87.14           C  
ATOM   2181  CB  THR A 136     -11.198  -7.635  -3.067  1.00 87.14           C  
ATOM   2182  HB  THR A 136     -11.234  -6.627  -2.655  1.00 87.14           H  
ATOM   2183  O   THR A 136     -12.298  -6.899  -5.871  1.00 87.14           O  
ATOM   2184  CG2 THR A 136     -10.849  -8.605  -1.938  1.00 87.14           C  
ATOM   2185 HG21 THR A 136     -11.610  -8.551  -1.160  1.00 87.14           H  
ATOM   2186 HG22 THR A 136      -9.886  -8.328  -1.509  1.00 87.14           H  
ATOM   2187 HG23 THR A 136     -10.789  -9.627  -2.312  1.00 87.14           H  
ATOM   2188  OG1 THR A 136     -10.143  -7.700  -3.999  1.00 87.14           O  
ATOM   2189  HG1 THR A 136     -10.212  -8.548  -4.443  1.00 87.14           H  
ATOM   2190  N   PRO A 137     -13.806  -5.935  -4.490  1.00 84.45           N  
ATOM   2191  CA  PRO A 137     -14.144  -4.847  -5.414  1.00 84.45           C  
ATOM   2192  HA  PRO A 137     -14.484  -5.238  -6.373  1.00 84.45           H  
ATOM   2193  C   PRO A 137     -12.933  -3.942  -5.629  1.00 84.45           C  
ATOM   2194  CB  PRO A 137     -15.276  -4.078  -4.730  1.00 84.45           C  
ATOM   2195  HB2 PRO A 137     -16.231  -4.542  -4.980  1.00 84.45           H  
ATOM   2196  HB3 PRO A 137     -15.287  -3.023  -5.003  1.00 84.45           H  
ATOM   2197  O   PRO A 137     -12.056  -3.922  -4.768  1.00 84.45           O  
ATOM   2198  CG  PRO A 137     -14.983  -4.277  -3.243  1.00 84.45           C  
ATOM   2199  HG2 PRO A 137     -14.213  -3.576  -2.921  1.00 84.45           H  
ATOM   2200  HG3 PRO A 137     -15.881  -4.167  -2.636  1.00 84.45           H  
ATOM   2201  CD  PRO A 137     -14.438  -5.704  -3.195  1.00 84.45           C  
ATOM   2202  HD2 PRO A 137     -15.260  -6.408  -3.063  1.00 84.45           H  
ATOM   2203  HD3 PRO A 137     -13.725  -5.795  -2.376  1.00 84.45           H  
ATOM   2204  N   ASP A 138     -12.858  -3.214  -6.745  1.00 85.83           N  
ATOM   2205  H   ASP A 138     -13.598  -3.280  -7.429  1.00 85.83           H  
ATOM   2206  CA  ASP A 138     -11.726  -2.318  -7.033  1.00 85.83           C  
ATOM   2207  HA  ASP A 138     -10.833  -2.942  -7.047  1.00 85.83           H  
ATOM   2208  C   ASP A 138     -11.486  -1.255  -5.943  1.00 85.83           C  
ATOM   2209  CB  ASP A 138     -11.844  -1.712  -8.445  1.00 85.83           C  
ATOM   2210  HB2 ASP A 138     -12.571  -0.900  -8.434  1.00 85.83           H  
ATOM   2211  HB3 ASP A 138     -12.202  -2.493  -9.116  1.00 85.83           H  
ATOM   2212  O   ASP A 138     -12.398  -0.844  -5.225  1.00 85.83           O  
ATOM   2213  CG  ASP A 138     -10.504  -1.214  -9.017  1.00 85.83           C  
ATOM   2214  OD1 ASP A 138      -9.458  -1.710  -8.536  1.00 85.83           O  
ATOM   2215  OD2 ASP A 138     -10.511  -0.390  -9.961  1.00 85.83           O  
ATOM   2216  N   PHE A 139     -10.236  -0.812  -5.806  1.00 83.36           N  
ATOM   2217  H   PHE A 139      -9.567  -1.083  -6.514  1.00 83.36           H  
ATOM   2218  CA  PHE A 139      -9.870   0.308  -4.937  1.00 83.36           C  
ATOM   2219  HA  PHE A 139     -10.758   0.932  -4.834  1.00 83.36           H  
ATOM   2220  C   PHE A 139      -8.785   1.170  -5.604  1.00 83.36           C  
ATOM   2221  CB  PHE A 139      -9.480  -0.177  -3.522  1.00 83.36           C  
ATOM   2222  HB2 PHE A 139     -10.312  -0.756  -3.122  1.00 83.36           H  
ATOM   2223  HB3 PHE A 139      -9.362   0.681  -2.861  1.00 83.36           H  
ATOM   2224  O   PHE A 139      -8.093   0.695  -6.508  1.00 83.36           O  
ATOM   2225  CG  PHE A 139      -8.213  -1.004  -3.443  1.00 83.36           C  
ATOM   2226  CD1 PHE A 139      -8.296  -2.381  -3.203  1.00 83.36           C  
ATOM   2227  HD1 PHE A 139      -9.262  -2.798  -2.958  1.00 83.36           H  
ATOM   2228  CD2 PHE A 139      -6.951  -0.405  -3.566  1.00 83.36           C  
ATOM   2229  HD2 PHE A 139      -6.867   0.669  -3.655  1.00 83.36           H  
ATOM   2230  CE1 PHE A 139      -7.139  -3.184  -3.229  1.00 83.36           C  
ATOM   2231  HE1 PHE A 139      -7.185  -4.245  -3.031  1.00 83.36           H  
ATOM   2232  CE2 PHE A 139      -5.792  -1.194  -3.571  1.00 83.36           C  
ATOM   2233  HE2 PHE A 139      -4.825  -0.723  -3.670  1.00 83.36           H  
ATOM   2234  CZ  PHE A 139      -5.887  -2.585  -3.431  1.00 83.36           C  
ATOM   2235  HZ  PHE A 139      -4.990  -3.186  -3.402  1.00 83.36           H  
ATOM   2236  N   PRO A 140      -8.614   2.433  -5.172  1.00 83.18           N  
ATOM   2237  CA  PRO A 140      -7.693   3.374  -5.808  1.00 83.18           C  
ATOM   2238  HA  PRO A 140      -8.076   3.610  -6.801  1.00 83.18           H  
ATOM   2239  C   PRO A 140      -6.268   2.838  -5.944  1.00 83.18           C  
ATOM   2240  CB  PRO A 140      -7.735   4.640  -4.952  1.00 83.18           C  
ATOM   2241  HB2 PRO A 140      -7.575   5.538  -5.549  1.00 83.18           H  
ATOM   2242  HB3 PRO A 140      -7.006   4.578  -4.144  1.00 83.18           H  
ATOM   2243  O   PRO A 140      -5.736   2.213  -5.031  1.00 83.18           O  
ATOM   2244  CG  PRO A 140      -9.144   4.584  -4.371  1.00 83.18           C  
ATOM   2245  HG2 PRO A 140      -9.212   5.132  -3.431  1.00 83.18           H  
ATOM   2246  HG3 PRO A 140      -9.867   4.950  -5.100  1.00 83.18           H  
ATOM   2247  CD  PRO A 140      -9.358   3.103  -4.118  1.00 83.18           C  
ATOM   2248  HD2 PRO A 140      -8.934   2.840  -3.149  1.00 83.18           H  
ATOM   2249  HD3 PRO A 140     -10.424   2.877  -4.147  1.00 83.18           H  
ATOM   2250  N   ALA A 141      -5.642   3.108  -7.083  1.00 89.25           N  
ATOM   2251  H   ALA A 141      -6.101   3.719  -7.744  1.00 89.25           H  
ATOM   2252  CA  ALA A 141      -4.272   2.733  -7.421  1.00 89.25           C  
ATOM   2253  HA  ALA A 141      -4.107   3.117  -8.427  1.00 89.25           H  
ATOM   2254  C   ALA A 141      -3.979   1.225  -7.534  1.00 89.25           C  
ATOM   2255  CB  ALA A 141      -3.301   3.496  -6.511  1.00 89.25           C  
ATOM   2256  HB1 ALA A 141      -2.797   2.812  -5.828  1.00 89.25           H  
ATOM   2257  HB2 ALA A 141      -3.814   4.268  -5.938  1.00 89.25           H  
ATOM   2258  HB3 ALA A 141      -2.569   3.994  -7.147  1.00 89.25           H  
ATOM   2259  O   ALA A 141      -2.858   0.845  -7.883  1.00 89.25           O  
ATOM   2260  N   ARG A 142      -4.973   0.343  -7.332  1.00 89.68           N  
ATOM   2261  H   ARG A 142      -5.859   0.699  -7.004  1.00 89.68           H  
ATOM   2262  CA  ARG A 142      -4.814  -1.112  -7.499  1.00 89.68           C  
ATOM   2263  HA  ARG A 142      -4.154  -1.490  -6.718  1.00 89.68           H  
ATOM   2264  C   ARG A 142      -4.175  -1.462  -8.838  1.00 89.68           C  
ATOM   2265  CB  ARG A 142      -6.185  -1.798  -7.388  1.00 89.68           C  
ATOM   2266  HB2 ARG A 142      -6.858  -1.381  -8.137  1.00 89.68           H  
ATOM   2267  HB3 ARG A 142      -6.604  -1.598  -6.402  1.00 89.68           H  
ATOM   2268  O   ARG A 142      -3.224  -2.237  -8.876  1.00 89.68           O  
ATOM   2269  CG  ARG A 142      -6.072  -3.318  -7.602  1.00 89.68           C  
ATOM   2270  HG2 ARG A 142      -5.563  -3.547  -8.538  1.00 89.68           H  
ATOM   2271  HG3 ARG A 142      -5.504  -3.746  -6.776  1.00 89.68           H  
ATOM   2272  CD  ARG A 142      -7.422  -4.012  -7.662  1.00 89.68           C  
ATOM   2273  HD2 ARG A 142      -8.023  -3.577  -8.461  1.00 89.68           H  
ATOM   2274  HD3 ARG A 142      -7.250  -5.063  -7.892  1.00 89.68           H  
ATOM   2275  NE  ARG A 142      -8.099  -3.899  -6.372  1.00 89.68           N  
ATOM   2276  HE  ARG A 142      -7.671  -3.296  -5.684  1.00 89.68           H  
ATOM   2277  NH1 ARG A 142      -9.922  -5.229  -6.815  1.00 89.68           N  
ATOM   2278 HH11 ARG A 142     -10.722  -5.718  -6.441  1.00 89.68           H  
ATOM   2279 HH12 ARG A 142      -9.756  -5.139  -7.807  1.00 89.68           H  
ATOM   2280  NH2 ARG A 142      -9.524  -4.524  -4.777  1.00 89.68           N  
ATOM   2281 HH21 ARG A 142     -10.496  -4.700  -4.571  1.00 89.68           H  
ATOM   2282 HH22 ARG A 142      -8.955  -4.002  -4.126  1.00 89.68           H  
ATOM   2283  CZ  ARG A 142      -9.174  -4.549  -6.007  1.00 89.68           C  
ATOM   2284  N   ARG A 143      -4.715  -0.912  -9.931  1.00 89.40           N  
ATOM   2285  H   ARG A 143      -5.487  -0.277  -9.783  1.00 89.40           H  
ATOM   2286  CA  ARG A 143      -4.291  -1.234 -11.302  1.00 89.40           C  
ATOM   2287  HA  ARG A 143      -4.355  -2.312 -11.451  1.00 89.40           H  
ATOM   2288  C   ARG A 143      -2.824  -0.891 -11.545  1.00 89.40           C  
ATOM   2289  CB  ARG A 143      -5.203  -0.532 -12.322  1.00 89.40           C  
ATOM   2290  HB2 ARG A 143      -4.707  -0.537 -13.293  1.00 89.40           H  
ATOM   2291  HB3 ARG A 143      -5.369   0.504 -12.028  1.00 89.40           H  
ATOM   2292  O   ARG A 143      -2.093  -1.728 -12.065  1.00 89.40           O  
ATOM   2293  CG  ARG A 143      -6.546  -1.265 -12.468  1.00 89.40           C  
ATOM   2294  HG2 ARG A 143      -6.341  -2.298 -12.748  1.00 89.40           H  
ATOM   2295  HG3 ARG A 143      -7.081  -1.273 -11.518  1.00 89.40           H  
ATOM   2296  CD  ARG A 143      -7.429  -0.646 -13.560  1.00 89.40           C  
ATOM   2297  HD2 ARG A 143      -8.104  -1.421 -13.922  1.00 89.40           H  
ATOM   2298  HD3 ARG A 143      -6.803  -0.316 -14.389  1.00 89.40           H  
ATOM   2299  NE  ARG A 143      -8.249   0.468 -13.053  1.00 89.40           N  
ATOM   2300  HE  ARG A 143      -8.367   0.527 -12.051  1.00 89.40           H  
ATOM   2301  NH1 ARG A 143      -9.067   1.203 -15.076  1.00 89.40           N  
ATOM   2302 HH11 ARG A 143      -9.690   1.807 -15.591  1.00 89.40           H  
ATOM   2303 HH12 ARG A 143      -8.492   0.522 -15.552  1.00 89.40           H  
ATOM   2304  NH2 ARG A 143      -9.772   2.143 -13.176  1.00 89.40           N  
ATOM   2305 HH21 ARG A 143      -9.821   2.134 -12.167  1.00 89.40           H  
ATOM   2306 HH22 ARG A 143     -10.384   2.750 -13.702  1.00 89.40           H  
ATOM   2307  CZ  ARG A 143      -9.017   1.267 -13.771  1.00 89.40           C  
ATOM   2308  N   GLU A 144      -2.385   0.297 -11.138  1.00 90.91           N  
ATOM   2309  H   GLU A 144      -3.018   0.928 -10.669  1.00 90.91           H  
ATOM   2310  CA  GLU A 144      -0.999   0.729 -11.332  1.00 90.91           C  
ATOM   2311  HA  GLU A 144      -0.737   0.604 -12.383  1.00 90.91           H  
ATOM   2312  C   GLU A 144      -0.022  -0.134 -10.520  1.00 90.91           C  
ATOM   2313  CB  GLU A 144      -0.883   2.223 -10.991  1.00 90.91           C  
ATOM   2314  HB2 GLU A 144      -1.654   2.763 -11.540  1.00 90.91           H  
ATOM   2315  HB3 GLU A 144      -1.050   2.366  -9.923  1.00 90.91           H  
ATOM   2316  O   GLU A 144       0.979  -0.610 -11.060  1.00 90.91           O  
ATOM   2317  CG  GLU A 144       0.493   2.775 -11.395  1.00 90.91           C  
ATOM   2318  HG2 GLU A 144       0.636   2.606 -12.462  1.00 90.91           H  
ATOM   2319  HG3 GLU A 144       1.265   2.219 -10.863  1.00 90.91           H  
ATOM   2320  CD  GLU A 144       0.681   4.270 -11.098  1.00 90.91           C  
ATOM   2321  OE1 GLU A 144       1.856   4.706 -11.119  1.00 90.91           O  
ATOM   2322  OE2 GLU A 144      -0.306   4.967 -10.789  1.00 90.91           O  
ATOM   2323  N   VAL A 145      -0.347  -0.430  -9.255  1.00 92.78           N  
ATOM   2324  H   VAL A 145      -1.173  -0.008  -8.855  1.00 92.78           H  
ATOM   2325  CA  VAL A 145       0.480  -1.315  -8.416  1.00 92.78           C  
ATOM   2326  HA  VAL A 145       1.504  -0.944  -8.442  1.00 92.78           H  
ATOM   2327  C   VAL A 145       0.513  -2.742  -8.970  1.00 92.78           C  
ATOM   2328  CB  VAL A 145       0.012  -1.296  -6.947  1.00 92.78           C  
ATOM   2329  HB  VAL A 145      -1.031  -1.608  -6.884  1.00 92.78           H  
ATOM   2330  O   VAL A 145       1.571  -3.373  -8.985  1.00 92.78           O  
ATOM   2331  CG1 VAL A 145       0.862  -2.230  -6.072  1.00 92.78           C  
ATOM   2332 HG11 VAL A 145       0.589  -2.118  -5.023  1.00 92.78           H  
ATOM   2333 HG12 VAL A 145       0.697  -3.270  -6.351  1.00 92.78           H  
ATOM   2334 HG13 VAL A 145       1.918  -1.986  -6.189  1.00 92.78           H  
ATOM   2335  CG2 VAL A 145       0.152   0.116  -6.370  1.00 92.78           C  
ATOM   2336 HG21 VAL A 145      -0.535   0.800  -6.867  1.00 92.78           H  
ATOM   2337 HG22 VAL A 145      -0.078   0.122  -5.304  1.00 92.78           H  
ATOM   2338 HG23 VAL A 145       1.173   0.472  -6.507  1.00 92.78           H  
ATOM   2339  N   PHE A 146      -0.616  -3.247  -9.475  1.00 93.03           N  
ATOM   2340  H   PHE A 146      -1.456  -2.688  -9.428  1.00 93.03           H  
ATOM   2341  CA  PHE A 146      -0.700  -4.571 -10.090  1.00 93.03           C  
ATOM   2342  HA  PHE A 146      -0.355  -5.308  -9.365  1.00 93.03           H  
ATOM   2343  C   PHE A 146       0.209  -4.677 -11.321  1.00 93.03           C  
ATOM   2344  CB  PHE A 146      -2.160  -4.893 -10.444  1.00 93.03           C  
ATOM   2345  HB2 PHE A 146      -2.784  -4.664  -9.580  1.00 93.03           H  
ATOM   2346  HB3 PHE A 146      -2.491  -4.259 -11.266  1.00 93.03           H  
ATOM   2347  O   PHE A 146       1.022  -5.600 -11.404  1.00 93.03           O  
ATOM   2348  CG  PHE A 146      -2.393  -6.344 -10.816  1.00 93.03           C  
ATOM   2349  CD1 PHE A 146      -1.961  -6.850 -12.057  1.00 93.03           C  
ATOM   2350  HD1 PHE A 146      -1.476  -6.204 -12.775  1.00 93.03           H  
ATOM   2351  CD2 PHE A 146      -3.031  -7.202  -9.903  1.00 93.03           C  
ATOM   2352  HD2 PHE A 146      -3.387  -6.818  -8.958  1.00 93.03           H  
ATOM   2353  CE1 PHE A 146      -2.136  -8.211 -12.357  1.00 93.03           C  
ATOM   2354  HE1 PHE A 146      -1.737  -8.614 -13.277  1.00 93.03           H  
ATOM   2355  CE2 PHE A 146      -3.246  -8.552 -10.223  1.00 93.03           C  
ATOM   2356  HE2 PHE A 146      -3.760  -9.197  -9.526  1.00 93.03           H  
ATOM   2357  CZ  PHE A 146      -2.804  -9.055 -11.456  1.00 93.03           C  
ATOM   2358  HZ  PHE A 146      -2.968 -10.095 -11.698  1.00 93.03           H  
ATOM   2359  N   GLU A 147       0.118  -3.733 -12.265  1.00 89.09           N  
ATOM   2360  H   GLU A 147      -0.560  -2.993 -12.154  1.00 89.09           H  
ATOM   2361  CA  GLU A 147       0.966  -3.739 -13.466  1.00 89.09           C  
ATOM   2362  HA  GLU A 147       0.893  -4.715 -13.945  1.00 89.09           H  
ATOM   2363  C   GLU A 147       2.447  -3.532 -13.125  1.00 89.09           C  
ATOM   2364  CB  GLU A 147       0.510  -2.676 -14.476  1.00 89.09           C  
ATOM   2365  HB2 GLU A 147       1.257  -2.610 -15.267  1.00 89.09           H  
ATOM   2366  HB3 GLU A 147       0.465  -1.706 -13.981  1.00 89.09           H  
ATOM   2367  O   GLU A 147       3.321  -4.159 -13.738  1.00 89.09           O  
ATOM   2368  CG  GLU A 147      -0.849  -2.968 -15.133  1.00 89.09           C  
ATOM   2369  HG2 GLU A 147      -1.055  -2.175 -15.852  1.00 89.09           H  
ATOM   2370  HG3 GLU A 147      -1.623  -2.922 -14.367  1.00 89.09           H  
ATOM   2371  CD  GLU A 147      -0.944  -4.328 -15.855  1.00 89.09           C  
ATOM   2372  OE1 GLU A 147      -2.065  -4.878 -15.898  1.00 89.09           O  
ATOM   2373  OE2 GLU A 147       0.068  -4.874 -16.366  1.00 89.09           O  
ATOM   2374  N   HIS A 148       2.751  -2.723 -12.104  1.00 88.73           N  
ATOM   2375  H   HIS A 148       2.016  -2.189 -11.664  1.00 88.73           H  
ATOM   2376  CA  HIS A 148       4.118  -2.575 -11.616  1.00 88.73           C  
ATOM   2377  HA  HIS A 148       4.743  -2.266 -12.454  1.00 88.73           H  
ATOM   2378  C   HIS A 148       4.682  -3.904 -11.095  1.00 88.73           C  
ATOM   2379  CB  HIS A 148       4.192  -1.487 -10.541  1.00 88.73           C  
ATOM   2380  HB2 HIS A 148       3.835  -0.543 -10.953  1.00 88.73           H  
ATOM   2381  HB3 HIS A 148       3.559  -1.753  -9.694  1.00 88.73           H  
ATOM   2382  O   HIS A 148       5.770  -4.316 -11.505  1.00 88.73           O  
ATOM   2383  CG  HIS A 148       5.611  -1.312 -10.071  1.00 88.73           C  
ATOM   2384  CD2 HIS A 148       6.127  -1.676  -8.859  1.00 88.73           C  
ATOM   2385  HD2 HIS A 148       5.563  -2.094  -8.037  1.00 88.73           H  
ATOM   2386  ND1 HIS A 148       6.661  -0.882 -10.847  1.00 88.73           N  
ATOM   2387  HD1 HIS A 148       6.589  -0.532 -11.792  1.00 88.73           H  
ATOM   2388  CE1 HIS A 148       7.782  -0.966 -10.114  1.00 88.73           C  
ATOM   2389  HE1 HIS A 148       8.769  -0.685 -10.451  1.00 88.73           H  
ATOM   2390  NE2 HIS A 148       7.509  -1.448  -8.894  1.00 88.73           N  
ATOM   2391  N   LEU A 149       3.932  -4.618 -10.248  1.00 90.14           N  
ATOM   2392  H   LEU A 149       3.045  -4.235  -9.955  1.00 90.14           H  
ATOM   2393  CA  LEU A 149       4.340  -5.926  -9.731  1.00 90.14           C  
ATOM   2394  HA  LEU A 149       5.331  -5.834  -9.287  1.00 90.14           H  
ATOM   2395  C   LEU A 149       4.458  -6.972 -10.841  1.00 90.14           C  
ATOM   2396  CB  LEU A 149       3.341  -6.394  -8.666  1.00 90.14           C  
ATOM   2397  HB2 LEU A 149       3.494  -7.460  -8.498  1.00 90.14           H  
ATOM   2398  HB3 LEU A 149       2.329  -6.259  -9.048  1.00 90.14           H  
ATOM   2399  O   LEU A 149       5.437  -7.714 -10.880  1.00 90.14           O  
ATOM   2400  CG  LEU A 149       3.472  -5.676  -7.313  1.00 90.14           C  
ATOM   2401  HG  LEU A 149       3.438  -4.595  -7.446  1.00 90.14           H  
ATOM   2402  CD1 LEU A 149       2.311  -6.108  -6.423  1.00 90.14           C  
ATOM   2403 HD11 LEU A 149       2.276  -7.195  -6.350  1.00 90.14           H  
ATOM   2404 HD12 LEU A 149       1.381  -5.746  -6.862  1.00 90.14           H  
ATOM   2405 HD13 LEU A 149       2.412  -5.671  -5.430  1.00 90.14           H  
ATOM   2406  CD2 LEU A 149       4.779  -6.053  -6.611  1.00 90.14           C  
ATOM   2407 HD21 LEU A 149       4.853  -7.138  -6.540  1.00 90.14           H  
ATOM   2408 HD22 LEU A 149       5.634  -5.649  -7.153  1.00 90.14           H  
ATOM   2409 HD23 LEU A 149       4.786  -5.639  -5.603  1.00 90.14           H  
ATOM   2410  N   LYS A 150       3.515  -6.999 -11.784  1.00 85.30           N  
ATOM   2411  H   LYS A 150       2.724  -6.379 -11.676  1.00 85.30           H  
ATOM   2412  CA  LYS A 150       3.563  -7.881 -12.957  1.00 85.30           C  
ATOM   2413  HA  LYS A 150       3.608  -8.919 -12.626  1.00 85.30           H  
ATOM   2414  C   LYS A 150       4.826  -7.652 -13.780  1.00 85.30           C  
ATOM   2415  CB  LYS A 150       2.274  -7.661 -13.751  1.00 85.30           C  
ATOM   2416  HB2 LYS A 150       1.427  -7.867 -13.096  1.00 85.30           H  
ATOM   2417  HB3 LYS A 150       2.220  -6.614 -14.050  1.00 85.30           H  
ATOM   2418  O   LYS A 150       5.493  -8.618 -14.152  1.00 85.30           O  
ATOM   2419  CG  LYS A 150       2.147  -8.535 -15.004  1.00 85.30           C  
ATOM   2420  HG2 LYS A 150       2.917  -8.239 -15.716  1.00 85.30           H  
ATOM   2421  HG3 LYS A 150       2.273  -9.587 -14.750  1.00 85.30           H  
ATOM   2422  CD  LYS A 150       0.754  -8.309 -15.609  1.00 85.30           C  
ATOM   2423  HD2 LYS A 150       0.406  -7.317 -15.321  1.00 85.30           H  
ATOM   2424  HD3 LYS A 150       0.048  -9.031 -15.200  1.00 85.30           H  
ATOM   2425  CE  LYS A 150       0.765  -8.392 -17.133  1.00 85.30           C  
ATOM   2426  HE2 LYS A 150       0.516  -9.403 -17.456  1.00 85.30           H  
ATOM   2427  HE3 LYS A 150       1.765  -8.137 -17.484  1.00 85.30           H  
ATOM   2428  NZ  LYS A 150      -0.196  -7.405 -17.682  1.00 85.30           N  
ATOM   2429  HZ1 LYS A 150      -0.141  -6.524 -17.191  1.00 85.30           H  
ATOM   2430  HZ2 LYS A 150      -1.153  -7.708 -17.573  1.00 85.30           H  
ATOM   2431  HZ3 LYS A 150      -0.047  -7.196 -18.659  1.00 85.30           H  
ATOM   2432  N   THR A 151       5.212  -6.396 -13.986  1.00 80.13           N  
ATOM   2433  H   THR A 151       4.602  -5.658 -13.667  1.00 80.13           H  
ATOM   2434  CA  THR A 151       6.474  -6.038 -14.650  1.00 80.13           C  
ATOM   2435  HA  THR A 151       6.519  -6.541 -15.616  1.00 80.13           H  
ATOM   2436  C   THR A 151       7.682  -6.499 -13.830  1.00 80.13           C  
ATOM   2437  CB  THR A 151       6.539  -4.526 -14.906  1.00 80.13           C  
ATOM   2438  HB  THR A 151       6.535  -3.984 -13.960  1.00 80.13           H  
ATOM   2439  O   THR A 151       8.561  -7.186 -14.353  1.00 80.13           O  
ATOM   2440  CG2 THR A 151       7.784  -4.132 -15.702  1.00 80.13           C  
ATOM   2441 HG21 THR A 151       8.684  -4.327 -15.119  1.00 80.13           H  
ATOM   2442 HG22 THR A 151       7.822  -4.696 -16.634  1.00 80.13           H  
ATOM   2443 HG23 THR A 151       7.740  -3.067 -15.933  1.00 80.13           H  
ATOM   2444  OG1 THR A 151       5.423  -4.127 -15.666  1.00 80.13           O  
ATOM   2445  HG1 THR A 151       4.658  -4.077 -15.088  1.00 80.13           H  
ATOM   2446  N   ALA A 152       7.696  -6.203 -12.527  1.00 81.23           N  
ATOM   2447  H   ALA A 152       6.941  -5.648 -12.149  1.00 81.23           H  
ATOM   2448  CA  ALA A 152       8.781  -6.575 -11.620  1.00 81.23           C  
ATOM   2449  HA  ALA A 152       9.714  -6.166 -12.008  1.00 81.23           H  
ATOM   2450  C   ALA A 152       8.967  -8.098 -11.486  1.00 81.23           C  
ATOM   2451  CB  ALA A 152       8.500  -5.935 -10.253  1.00 81.23           C  
ATOM   2452  HB1 ALA A 152       7.582  -6.339  -9.828  1.00 81.23           H  
ATOM   2453  HB2 ALA A 152       8.395  -4.856 -10.363  1.00 81.23           H  
ATOM   2454  HB3 ALA A 152       9.330  -6.137  -9.575  1.00 81.23           H  
ATOM   2455  O   ALA A 152      10.070  -8.561 -11.205  1.00 81.23           O  
ATOM   2456  N   PHE A 153       7.902  -8.885 -11.656  1.00 77.25           N  
ATOM   2457  H   PHE A 153       7.000  -8.440 -11.755  1.00 77.25           H  
ATOM   2458  CA  PHE A 153       7.937 -10.348 -11.549  1.00 77.25           C  
ATOM   2459  HA  PHE A 153       8.714 -10.649 -10.847  1.00 77.25           H  
ATOM   2460  C   PHE A 153       8.283 -10.998 -12.892  1.00 77.25           C  
ATOM   2461  CB  PHE A 153       6.586 -10.860 -11.023  1.00 77.25           C  
ATOM   2462  HB2 PHE A 153       6.572 -11.942 -11.154  1.00 77.25           H  
ATOM   2463  HB3 PHE A 153       5.789 -10.453 -11.645  1.00 77.25           H  
ATOM   2464  O   PHE A 153       8.808 -12.111 -12.924  1.00 77.25           O  
ATOM   2465  CG  PHE A 153       6.245 -10.578  -9.564  1.00 77.25           C  
ATOM   2466  CD1 PHE A 153       6.835  -9.531  -8.825  1.00 77.25           C  
ATOM   2467  HD1 PHE A 153       7.551  -8.857  -9.272  1.00 77.25           H  
ATOM   2468  CD2 PHE A 153       5.261 -11.364  -8.940  1.00 77.25           C  
ATOM   2469  HD2 PHE A 153       4.775 -12.156  -9.489  1.00 77.25           H  
ATOM   2470  CE1 PHE A 153       6.454  -9.275  -7.501  1.00 77.25           C  
ATOM   2471  HE1 PHE A 153       6.858  -8.419  -6.983  1.00 77.25           H  
ATOM   2472  CE2 PHE A 153       4.895 -11.118  -7.608  1.00 77.25           C  
ATOM   2473  HE2 PHE A 153       4.136 -11.734  -7.149  1.00 77.25           H  
ATOM   2474  CZ  PHE A 153       5.489 -10.077  -6.882  1.00 77.25           C  
ATOM   2475  HZ  PHE A 153       5.173  -9.866  -5.871  1.00 77.25           H  
ATOM   2476  N   SER A 154       8.016 -10.296 -13.997  1.00 66.44           N  
ATOM   2477  H   SER A 154       7.559  -9.402 -13.891  1.00 66.44           H  
ATOM   2478  CA  SER A 154       8.327 -10.754 -15.352  1.00 66.44           C  
ATOM   2479  HA  SER A 154       8.114 -11.821 -15.418  1.00 66.44           H  
ATOM   2480  C   SER A 154       9.798 -10.561 -15.723  1.00 66.44           C  
ATOM   2481  CB  SER A 154       7.445 -10.043 -16.378  1.00 66.44           C  
ATOM   2482  HB2 SER A 154       7.697 -10.405 -17.375  1.00 66.44           H  
ATOM   2483  HB3 SER A 154       7.621  -8.969 -16.338  1.00 66.44           H  
ATOM   2484  O   SER A 154      10.330 -11.393 -16.460  1.00 66.44           O  
ATOM   2485  OG  SER A 154       6.081 -10.312 -16.125  1.00 66.44           O  
ATOM   2486  HG  SER A 154       5.814  -9.773 -15.376  1.00 66.44           H  
ATOM   2487  N   CYS A 155      10.489  -9.529 -15.207  1.00 58.36           N  
ATOM   2488  H   CYS A 155      10.010  -8.844 -14.639  1.00 58.36           H  
ATOM   2489  CA  CYS A 155      11.957  -9.518 -15.269  1.00 58.36           C  
ATOM   2490  HA  CYS A 155      12.259  -9.793 -16.280  1.00 58.36           H  
ATOM   2491  C   CYS A 155      12.466 -10.605 -14.329  1.00 58.36           C  
ATOM   2492  CB  CYS A 155      12.613  -8.153 -14.972  1.00 58.36           C  
ATOM   2493  HB2 CYS A 155      11.858  -7.491 -14.549  1.00 58.36           H  
ATOM   2494  HB3 CYS A 155      13.389  -8.273 -14.216  1.00 58.36           H  
ATOM   2495  O   CYS A 155      12.672 -10.397 -13.133  1.00 58.36           O  
ATOM   2496  SG  CYS A 155      13.376  -7.307 -16.407  1.00 58.36           S  
ATOM   2497  N   THR A 156      12.704 -11.788 -14.885  1.00 51.02           N  
ATOM   2498  H   THR A 156      12.404 -11.944 -15.837  1.00 51.02           H  
ATOM   2499  CA  THR A 156      13.618 -12.743 -14.280  1.00 51.02           C  
ATOM   2500  HA  THR A 156      13.286 -12.989 -13.272  1.00 51.02           H  
ATOM   2501  C   THR A 156      14.971 -12.050 -14.207  1.00 51.02           C  
ATOM   2502  CB  THR A 156      13.712 -14.033 -15.108  1.00 51.02           C  
ATOM   2503  HB  THR A 156      14.535 -14.640 -14.731  1.00 51.02           H  
ATOM   2504  O   THR A 156      15.680 -11.967 -15.210  1.00 51.02           O  
ATOM   2505  CG2 THR A 156      12.424 -14.851 -15.032  1.00 51.02           C  
ATOM   2506 HG21 THR A 156      12.529 -15.742 -15.651  1.00 51.02           H  
ATOM   2507 HG22 THR A 156      11.586 -14.260 -15.402  1.00 51.02           H  
ATOM   2508 HG23 THR A 156      12.231 -15.137 -13.998  1.00 51.02           H  
ATOM   2509  OG1 THR A 156      13.934 -13.742 -16.463  1.00 51.02           O  
ATOM   2510  HG1 THR A 156      14.706 -13.171 -16.491  1.00 51.02           H  
ATOM   2511  N   LYS A 157      15.309 -11.490 -13.043  1.00 46.08           N  
ATOM   2512  H   LYS A 157      14.615 -11.437 -12.312  1.00 46.08           H  
ATOM   2513  CA  LYS A 157      16.673 -11.055 -12.771  1.00 46.08           C  
ATOM   2514  HA  LYS A 157      16.998 -10.332 -13.519  1.00 46.08           H  
ATOM   2515  C   LYS A 157      17.554 -12.298 -12.893  1.00 46.08           C  
ATOM   2516  CB  LYS A 157      16.800 -10.437 -11.361  1.00 46.08           C  
ATOM   2517  HB2 LYS A 157      16.395 -11.134 -10.628  1.00 46.08           H  
ATOM   2518  HB3 LYS A 157      17.863 -10.319 -11.150  1.00 46.08           H  
ATOM   2519  O   LYS A 157      17.629 -13.083 -11.952  1.00 46.08           O  
ATOM   2520  CG  LYS A 157      16.126  -9.068 -11.165  1.00 46.08           C  
ATOM   2521  HG2 LYS A 157      15.046  -9.173 -11.276  1.00 46.08           H  
ATOM   2522  HG3 LYS A 157      16.496  -8.368 -11.915  1.00 46.08           H  
ATOM   2523  CD  LYS A 157      16.454  -8.531  -9.759  1.00 46.08           C  
ATOM   2524  HD2 LYS A 157      17.534  -8.407  -9.673  1.00 46.08           H  
ATOM   2525  HD3 LYS A 157      16.133  -9.258  -9.013  1.00 46.08           H  
ATOM   2526  CE  LYS A 157      15.771  -7.191  -9.462  1.00 46.08           C  
ATOM   2527  HE2 LYS A 157      14.691  -7.338  -9.467  1.00 46.08           H  
ATOM   2528  HE3 LYS A 157      16.007  -6.481 -10.255  1.00 46.08           H  
ATOM   2529  NZ  LYS A 157      16.190  -6.654  -8.141  1.00 46.08           N  
ATOM   2530  HZ1 LYS A 157      15.991  -7.324  -7.413  1.00 46.08           H  
ATOM   2531  HZ2 LYS A 157      15.694  -5.810  -7.892  1.00 46.08           H  
ATOM   2532  HZ3 LYS A 157      17.183  -6.480  -8.083  1.00 46.08           H  
ATOM   2533  N   ASP A 158      18.251 -12.470 -14.011  1.00 40.89           N  
ATOM   2534  H   ASP A 158      18.050 -11.880 -14.806  1.00 40.89           H  
ATOM   2535  CA  ASP A 158      19.585 -13.051 -13.907  1.00 40.89           C  
ATOM   2536  HA  ASP A 158      19.553 -13.960 -13.307  1.00 40.89           H  
ATOM   2537  C   ASP A 158      20.388 -12.007 -13.127  1.00 40.89           C  
ATOM   2538  CB  ASP A 158      20.196 -13.376 -15.290  1.00 40.89           C  
ATOM   2539  HB2 ASP A 158      21.268 -13.188 -15.244  1.00 40.89           H  
ATOM   2540  HB3 ASP A 158      19.778 -12.709 -16.044  1.00 40.89           H  
ATOM   2541  O   ASP A 158      20.902 -11.051 -13.691  1.00 40.89           O  
ATOM   2542  CG  ASP A 158      20.029 -14.840 -15.733  1.00 40.89           C  
ATOM   2543  OD1 ASP A 158      19.757 -15.702 -14.868  1.00 40.89           O  
ATOM   2544  OD2 ASP A 158      20.235 -15.108 -16.940  1.00 40.89           O  
ATOM   2545  N   THR A 159      20.415 -12.126 -11.797  1.00 43.51           N  
ATOM   2546  H   THR A 159      19.932 -12.910 -11.381  1.00 43.51           H  
ATOM   2547  CA  THR A 159      21.062 -11.165 -10.880  1.00 43.51           C  
ATOM   2548  HA  THR A 159      20.481 -10.244 -10.842  1.00 43.51           H  
ATOM   2549  C   THR A 159      22.477 -10.791 -11.311  1.00 43.51           C  
ATOM   2550  CB  THR A 159      21.169 -11.760  -9.468  1.00 43.51           C  
ATOM   2551  HB  THR A 159      21.886 -11.185  -8.883  1.00 43.51           H  
ATOM   2552  O   THR A 159      22.924  -9.676 -11.063  1.00 43.51           O  
ATOM   2553  CG2 THR A 159      19.830 -11.744  -8.736  1.00 43.51           C  
ATOM   2554 HG21 THR A 159      19.954 -12.153  -7.733  1.00 43.51           H  
ATOM   2555 HG22 THR A 159      19.095 -12.339  -9.279  1.00 43.51           H  
ATOM   2556 HG23 THR A 159      19.471 -10.719  -8.651  1.00 43.51           H  
ATOM   2557  OG1 THR A 159      21.592 -13.106  -9.542  1.00 43.51           O  
ATOM   2558  HG1 THR A 159      21.659 -13.437  -8.643  1.00 43.51           H  
ATOM   2559  N   SER A 160      23.174 -11.716 -11.973  1.00 44.00           N  
ATOM   2560  H   SER A 160      22.718 -12.607 -12.111  1.00 44.00           H  
ATOM   2561  CA  SER A 160      24.552 -11.542 -12.428  1.00 44.00           C  
ATOM   2562  HA  SER A 160      25.141 -11.190 -11.581  1.00 44.00           H  
ATOM   2563  C   SER A 160      24.737 -10.506 -13.544  1.00 44.00           C  
ATOM   2564  CB  SER A 160      25.127 -12.895 -12.859  1.00 44.00           C  
ATOM   2565  HB2 SER A 160      25.053 -13.603 -12.034  1.00 44.00           H  
ATOM   2566  HB3 SER A 160      26.182 -12.765 -13.102  1.00 44.00           H  
ATOM   2567  O   SER A 160      25.846  -9.997 -13.702  1.00 44.00           O  
ATOM   2568  OG  SER A 160      24.459 -13.422 -13.995  1.00 44.00           O  
ATOM   2569  HG  SER A 160      23.631 -13.826 -13.727  1.00 44.00           H  
ATOM   2570  N   LYS A 161      23.702 -10.175 -14.328  1.00 40.73           N  
ATOM   2571  H   LYS A 161      22.798 -10.581 -14.131  1.00 40.73           H  
ATOM   2572  CA  LYS A 161      23.777  -9.179 -15.408  1.00 40.73           C  
ATOM   2573  HA  LYS A 161      24.556  -8.454 -15.173  1.00 40.73           H  
ATOM   2574  C   LYS A 161      22.451  -8.433 -15.485  1.00 40.73           C  
ATOM   2575  CB  LYS A 161      24.114  -9.861 -16.750  1.00 40.73           C  
ATOM   2576  HB2 LYS A 161      23.403 -10.666 -16.937  1.00 40.73           H  
ATOM   2577  HB3 LYS A 161      24.014  -9.123 -17.547  1.00 40.73           H  
ATOM   2578  O   LYS A 161      21.415  -9.068 -15.636  1.00 40.73           O  
ATOM   2579  CG  LYS A 161      25.546 -10.419 -16.773  1.00 40.73           C  
ATOM   2580  HG2 LYS A 161      26.240  -9.618 -16.518  1.00 40.73           H  
ATOM   2581  HG3 LYS A 161      25.635 -11.213 -16.032  1.00 40.73           H  
ATOM   2582  CD  LYS A 161      25.939 -11.003 -18.132  1.00 40.73           C  
ATOM   2583  HD2 LYS A 161      25.845 -10.232 -18.896  1.00 40.73           H  
ATOM   2584  HD3 LYS A 161      25.276 -11.836 -18.367  1.00 40.73           H  
ATOM   2585  CE  LYS A 161      27.391 -11.485 -18.038  1.00 40.73           C  
ATOM   2586  HE2 LYS A 161      28.015 -10.639 -17.752  1.00 40.73           H  
ATOM   2587  HE3 LYS A 161      27.456 -12.223 -17.238  1.00 40.73           H  
ATOM   2588  NZ  LYS A 161      27.868 -12.065 -19.316  1.00 40.73           N  
ATOM   2589  HZ1 LYS A 161      27.297 -12.858 -19.572  1.00 40.73           H  
ATOM   2590  HZ2 LYS A 161      27.823 -11.371 -20.049  1.00 40.73           H  
ATOM   2591  HZ3 LYS A 161      28.827 -12.368 -19.220  1.00 40.73           H  
ATOM   2592  N   GLY A 162      22.484  -7.099 -15.385  1.00 44.81           N  
ATOM   2593  H   GLY A 162      23.382  -6.654 -15.251  1.00 44.81           H  
ATOM   2594  CA  GLY A 162      21.287  -6.249 -15.458  1.00 44.81           C  
ATOM   2595  HA2 GLY A 162      20.775  -6.280 -14.497  1.00 44.81           H  
ATOM   2596  HA3 GLY A 162      21.576  -5.219 -15.668  1.00 44.81           H  
ATOM   2597  C   GLY A 162      20.324  -6.715 -16.557  1.00 44.81           C  
ATOM   2598  O   GLY A 162      20.783  -7.125 -17.621  1.00 44.81           O  
ATOM   2599  N   CYS A 163      19.014  -6.720 -16.274  1.00 46.51           N  
ATOM   2600  H   CYS A 163      18.719  -6.359 -15.378  1.00 46.51           H  
ATOM   2601  CA  CYS A 163      17.977  -7.246 -17.175  1.00 46.51           C  
ATOM   2602  HA  CYS A 163      18.204  -8.290 -17.391  1.00 46.51           H  
ATOM   2603  C   CYS A 163      18.025  -6.448 -18.494  1.00 46.51           C  
ATOM   2604  CB  CYS A 163      16.598  -7.182 -16.450  1.00 46.51           C  
ATOM   2605  HB2 CYS A 163      16.317  -6.131 -16.376  1.00 46.51           H  
ATOM   2606  HB3 CYS A 163      16.733  -7.545 -15.432  1.00 46.51           H  
ATOM   2607  O   CYS A 163      17.373  -5.422 -18.613  1.00 46.51           O  
ATOM   2608  SG  CYS A 163      15.169  -8.112 -17.146  1.00 46.51           S  
ATOM   2609  N   SER A 164      18.826  -6.883 -19.474  1.00 45.99           N  
ATOM   2610  H   SER A 164      19.434  -7.661 -19.262  1.00 45.99           H  
ATOM   2611  CA  SER A 164      19.133  -6.116 -20.693  1.00 45.99           C  
ATOM   2612  HA  SER A 164      19.619  -5.181 -20.414  1.00 45.99           H  
ATOM   2613  C   SER A 164      17.891  -5.762 -21.501  1.00 45.99           C  
ATOM   2614  CB  SER A 164      20.087  -6.919 -21.585  1.00 45.99           C  
ATOM   2615  HB2 SER A 164      20.287  -6.366 -22.502  1.00 45.99           H  
ATOM   2616  HB3 SER A 164      21.027  -7.060 -21.051  1.00 45.99           H  
ATOM   2617  O   SER A 164      17.867  -4.750 -22.191  1.00 45.99           O  
ATOM   2618  OG  SER A 164      19.547  -8.195 -21.900  1.00 45.99           O  
ATOM   2619  HG  SER A 164      18.938  -8.101 -22.636  1.00 45.99           H  
ATOM   2620  N   ASN A 165      16.859  -6.606 -21.419  1.00 44.29           N  
ATOM   2621  H   ASN A 165      16.976  -7.441 -20.863  1.00 44.29           H  
ATOM   2622  CA  ASN A 165      15.593  -6.372 -22.102  1.00 44.29           C  
ATOM   2623  HA  ASN A 165      15.794  -6.043 -23.121  1.00 44.29           H  
ATOM   2624  C   ASN A 165      14.780  -5.257 -21.452  1.00 44.29           C  
ATOM   2625  CB  ASN A 165      14.774  -7.673 -22.153  1.00 44.29           C  
ATOM   2626  HB2 ASN A 165      14.806  -8.185 -21.191  1.00 44.29           H  
ATOM   2627  HB3 ASN A 165      13.736  -7.420 -22.368  1.00 44.29           H  
ATOM   2628  O   ASN A 165      14.148  -4.484 -22.169  1.00 44.29           O  
ATOM   2629  CG  ASN A 165      15.235  -8.615 -23.248  1.00 44.29           C  
ATOM   2630  ND2 ASN A 165      14.504  -9.675 -23.492  1.00 44.29           N  
ATOM   2631 HD21 ASN A 165      13.601  -9.795 -23.056  1.00 44.29           H  
ATOM   2632 HD22 ASN A 165      14.835 -10.287 -24.224  1.00 44.29           H  
ATOM   2633  OD1 ASN A 165      16.256  -8.427 -23.884  1.00 44.29           O  
ATOM   2634  N   CYS A 166      14.770  -5.150 -20.117  1.00 45.73           N  
ATOM   2635  H   CYS A 166      15.420  -5.693 -19.567  1.00 45.73           H  
ATOM   2636  CA  CYS A 166      14.192  -3.967 -19.508  1.00 45.73           C  
ATOM   2637  HA  CYS A 166      13.422  -3.582 -20.177  1.00 45.73           H  
ATOM   2638  C   CYS A 166      15.281  -2.890 -19.448  1.00 45.73           C  
ATOM   2639  CB  CYS A 166      13.416  -4.271 -18.210  1.00 45.73           C  
ATOM   2640  HB2 CYS A 166      12.664  -3.493 -18.077  1.00 45.73           H  
ATOM   2641  HB3 CYS A 166      12.885  -5.217 -18.316  1.00 45.73           H  
ATOM   2642  O   CYS A 166      16.071  -2.799 -18.516  1.00 45.73           O  
ATOM   2643  SG  CYS A 166      14.422  -4.306 -16.699  1.00 45.73           S  
ATOM   2644  HG  CYS A 166      15.289  -3.341 -17.016  1.00 45.73           H  
ATOM   2645  N   ASN A 167      15.228  -1.939 -20.375  1.00 43.61           N  
ATOM   2646  H   ASN A 167      14.689  -2.102 -21.213  1.00 43.61           H  
ATOM   2647  CA  ASN A 167      15.829  -0.617 -20.145  1.00 43.61           C  
ATOM   2648  HA  ASN A 167      16.898  -0.739 -19.972  1.00 43.61           H  
ATOM   2649  C   ASN A 167      15.258   0.080 -18.888  1.00 43.61           C  
ATOM   2650  CB  ASN A 167      15.610   0.244 -21.398  1.00 43.61           C  
ATOM   2651  HB2 ASN A 167      14.575   0.165 -21.731  1.00 43.61           H  
ATOM   2652  HB3 ASN A 167      15.807   1.289 -21.157  1.00 43.61           H  
ATOM   2653  O   ASN A 167      15.650   1.191 -18.540  1.00 43.61           O  
ATOM   2654  CG  ASN A 167      16.547  -0.119 -22.532  1.00 43.61           C  
ATOM   2655  ND2 ASN A 167      16.188   0.211 -23.749  1.00 43.61           N  
ATOM   2656 HD21 ASN A 167      16.835  -0.051 -24.479  1.00 43.61           H  
ATOM   2657 HD22 ASN A 167      15.317   0.689 -23.930  1.00 43.61           H  
ATOM   2658  OD1 ASN A 167      17.617  -0.667 -22.348  1.00 43.61           O  
ATOM   2659  N   ASN A 168      14.302  -0.553 -18.207  1.00 45.92           N  
ATOM   2660  H   ASN A 168      14.065  -1.492 -18.496  1.00 45.92           H  
ATOM   2661  CA  ASN A 168      13.675  -0.058 -17.011  1.00 45.92           C  
ATOM   2662  HA  ASN A 168      13.568   1.019 -17.138  1.00 45.92           H  
ATOM   2663  C   ASN A 168      14.588  -0.291 -15.797  1.00 45.92           C  
ATOM   2664  CB  ASN A 168      12.269  -0.689 -16.912  1.00 45.92           C  
ATOM   2665  HB2 ASN A 168      11.922  -0.980 -17.904  1.00 45.92           H  
ATOM   2666  HB3 ASN A 168      12.280  -1.576 -16.280  1.00 45.92           H  
ATOM   2667  O   ASN A 168      14.507  -1.323 -15.125  1.00 45.92           O  
ATOM   2668  CG  ASN A 168      11.248   0.295 -16.377  1.00 45.92           C  
ATOM   2669  ND2 ASN A 168       9.987  -0.065 -16.386  1.00 45.92           N  
ATOM   2670 HD21 ASN A 168       9.694  -0.970 -16.726  1.00 45.92           H  
ATOM   2671 HD22 ASN A 168       9.341   0.628 -16.035  1.00 45.92           H  
ATOM   2672  OD1 ASN A 168      11.562   1.409 -15.995  1.00 45.92           O  
ATOM   2673  N   LYS A 169      15.439   0.704 -15.506  1.00 47.92           N  
ATOM   2674  H   LYS A 169      15.511   1.450 -16.183  1.00 47.92           H  
ATOM   2675  CA  LYS A 169      16.213   0.821 -14.249  1.00 47.92           C  
ATOM   2676  HA  LYS A 169      17.062   0.138 -14.265  1.00 47.92           H  
ATOM   2677  C   LYS A 169      15.377   0.458 -13.011  1.00 47.92           C  
ATOM   2678  CB  LYS A 169      16.714   2.268 -14.080  1.00 47.92           C  
ATOM   2679  HB2 LYS A 169      15.891   2.960 -14.254  1.00 47.92           H  
ATOM   2680  HB3 LYS A 169      17.035   2.394 -13.046  1.00 47.92           H  
ATOM   2681  O   LYS A 169      15.879  -0.172 -12.081  1.00 47.92           O  
ATOM   2682  CG  LYS A 169      17.900   2.637 -14.984  1.00 47.92           C  
ATOM   2683  HG2 LYS A 169      17.606   2.570 -16.031  1.00 47.92           H  
ATOM   2684  HG3 LYS A 169      18.723   1.947 -14.796  1.00 47.92           H  
ATOM   2685  CD  LYS A 169      18.350   4.070 -14.662  1.00 47.92           C  
ATOM   2686  HD2 LYS A 169      17.539   4.757 -14.901  1.00 47.92           H  
ATOM   2687  HD3 LYS A 169      18.557   4.138 -13.594  1.00 47.92           H  
ATOM   2688  CE  LYS A 169      19.609   4.464 -15.441  1.00 47.92           C  
ATOM   2689  HE2 LYS A 169      20.398   3.750 -15.204  1.00 47.92           H  
ATOM   2690  HE3 LYS A 169      19.398   4.398 -16.508  1.00 47.92           H  
ATOM   2691  NZ  LYS A 169      20.038   5.838 -15.078  1.00 47.92           N  
ATOM   2692  HZ1 LYS A 169      20.212   5.892 -14.085  1.00 47.92           H  
ATOM   2693  HZ2 LYS A 169      20.883   6.100 -15.567  1.00 47.92           H  
ATOM   2694  HZ3 LYS A 169      19.312   6.507 -15.294  1.00 47.92           H  
ATOM   2695  N   SER A 170      14.077   0.756 -13.065  1.00 50.90           N  
ATOM   2696  H   SER A 170      13.744   1.241 -13.886  1.00 50.90           H  
ATOM   2697  CA  SER A 170      13.102   0.498 -12.006  1.00 50.90           C  
ATOM   2698  HA  SER A 170      13.376   1.102 -11.141  1.00 50.90           H  
ATOM   2699  C   SER A 170      13.012  -0.962 -11.548  1.00 50.90           C  
ATOM   2700  CB  SER A 170      11.716   0.942 -12.490  1.00 50.90           C  
ATOM   2701  HB2 SER A 170      11.052   1.042 -11.631  1.00 50.90           H  
ATOM   2702  HB3 SER A 170      11.791   1.912 -12.982  1.00 50.90           H  
ATOM   2703  O   SER A 170      12.582  -1.206 -10.423  1.00 50.90           O  
ATOM   2704  OG  SER A 170      11.170  -0.010 -13.388  1.00 50.90           O  
ATOM   2705  HG  SER A 170      10.645  -0.637 -12.886  1.00 50.90           H  
ATOM   2706  N   CYS A 171      13.362  -1.948 -12.390  1.00 53.42           N  
ATOM   2707  H   CYS A 171      13.699  -1.704 -13.310  1.00 53.42           H  
ATOM   2708  CA  CYS A 171      13.216  -3.363 -12.027  1.00 53.42           C  
ATOM   2709  HA  CYS A 171      12.194  -3.542 -11.691  1.00 53.42           H  
ATOM   2710  C   CYS A 171      14.123  -3.772 -10.864  1.00 53.42           C  
ATOM   2711  CB  CYS A 171      13.502  -4.264 -13.237  1.00 53.42           C  
ATOM   2712  HB2 CYS A 171      14.334  -3.872 -13.822  1.00 53.42           H  
ATOM   2713  HB3 CYS A 171      13.757  -5.265 -12.889  1.00 53.42           H  
ATOM   2714  O   CYS A 171      13.746  -4.633 -10.067  1.00 53.42           O  
ATOM   2715  SG  CYS A 171      12.015  -4.401 -14.260  1.00 53.42           S  
ATOM   2716  HG  CYS A 171      12.116  -3.184 -14.803  1.00 53.42           H  
ATOM   2717  N   ILE A 172      15.334  -3.205 -10.775  1.00 51.50           N  
ATOM   2718  H   ILE A 172      15.565  -2.451 -11.406  1.00 51.50           H  
ATOM   2719  CA  ILE A 172      16.282  -3.576  -9.719  1.00 51.50           C  
ATOM   2720  HA  ILE A 172      16.067  -4.607  -9.440  1.00 51.50           H  
ATOM   2721  C   ILE A 172      16.042  -2.758  -8.455  1.00 51.50           C  
ATOM   2722  CB  ILE A 172      17.751  -3.562 -10.198  1.00 51.50           C  
ATOM   2723  HB  ILE A 172      17.997  -2.557 -10.543  1.00 51.50           H  
ATOM   2724  O   ILE A 172      15.955  -3.352  -7.381  1.00 51.50           O  
ATOM   2725  CG1 ILE A 172      17.929  -4.558 -11.371  1.00 51.50           C  
ATOM   2726 HG12 ILE A 172      17.690  -5.567 -11.036  1.00 51.50           H  
ATOM   2727 HG13 ILE A 172      17.238  -4.295 -12.172  1.00 51.50           H  
ATOM   2728  CG2 ILE A 172      18.702  -3.934  -9.041  1.00 51.50           C  
ATOM   2729 HG21 ILE A 172      18.520  -4.950  -8.692  1.00 51.50           H  
ATOM   2730 HG22 ILE A 172      18.587  -3.241  -8.208  1.00 51.50           H  
ATOM   2731 HG23 ILE A 172      19.740  -3.849  -9.364  1.00 51.50           H  
ATOM   2732  CD1 ILE A 172      19.334  -4.577 -11.984  1.00 51.50           C  
ATOM   2733 HD11 ILE A 172      20.053  -5.006 -11.285  1.00 51.50           H  
ATOM   2734 HD12 ILE A 172      19.323  -5.190 -12.885  1.00 51.50           H  
ATOM   2735 HD13 ILE A 172      19.638  -3.564 -12.248  1.00 51.50           H  
ATOM   2736  N   GLU A 173      15.885  -1.442  -8.602  1.00 55.84           N  
ATOM   2737  H   GLU A 173      15.933  -1.054  -9.533  1.00 55.84           H  
ATOM   2738  CA  GLU A 173      15.907  -0.465  -7.502  1.00 55.84           C  
ATOM   2739  HA  GLU A 173      16.845  -0.565  -6.955  1.00 55.84           H  
ATOM   2740  C   GLU A 173      14.790  -0.666  -6.458  1.00 55.84           C  
ATOM   2741  CB  GLU A 173      15.870   0.950  -8.115  1.00 55.84           C  
ATOM   2742  HB2 GLU A 173      15.037   1.004  -8.816  1.00 55.84           H  
ATOM   2743  HB3 GLU A 173      15.707   1.680  -7.322  1.00 55.84           H  
ATOM   2744  O   GLU A 173      14.932  -0.259  -5.306  1.00 55.84           O  
ATOM   2745  CG  GLU A 173      17.195   1.293  -8.832  1.00 55.84           C  
ATOM   2746  HG2 GLU A 173      17.992   1.310  -8.089  1.00 55.84           H  
ATOM   2747  HG3 GLU A 173      17.427   0.499  -9.543  1.00 55.84           H  
ATOM   2748  CD  GLU A 173      17.181   2.628  -9.600  1.00 55.84           C  
ATOM   2749  OE1 GLU A 173      18.269   3.027 -10.080  1.00 55.84           O  
ATOM   2750  OE2 GLU A 173      16.083   3.195  -9.795  1.00 55.84           O  
ATOM   2751  N   ASN A 174      13.703  -1.363  -6.807  1.00 67.88           N  
ATOM   2752  H   ASN A 174      13.638  -1.678  -7.765  1.00 67.88           H  
ATOM   2753  CA  ASN A 174      12.521  -1.472  -5.947  1.00 67.88           C  
ATOM   2754  HA  ASN A 174      12.708  -0.919  -5.027  1.00 67.88           H  
ATOM   2755  C   ASN A 174      12.207  -2.878  -5.425  1.00 67.88           C  
ATOM   2756  CB  ASN A 174      11.349  -0.760  -6.641  1.00 67.88           C  
ATOM   2757  HB2 ASN A 174      11.275  -1.087  -7.678  1.00 67.88           H  
ATOM   2758  HB3 ASN A 174      10.410  -0.997  -6.141  1.00 67.88           H  
ATOM   2759  O   ASN A 174      11.112  -3.096  -4.914  1.00 67.88           O  
ATOM   2760  CG  ASN A 174      11.512   0.750  -6.582  1.00 67.88           C  
ATOM   2761  ND2 ASN A 174      10.932   1.469  -7.511  1.00 67.88           N  
ATOM   2762 HD21 ASN A 174      11.096   2.465  -7.457  1.00 67.88           H  
ATOM   2763 HD22 ASN A 174      10.413   1.028  -8.256  1.00 67.88           H  
ATOM   2764  OD1 ASN A 174      12.125   1.304  -5.684  1.00 67.88           O  
ATOM   2765  N   GLU A 175      13.149  -3.827  -5.472  1.00 74.74           N  
ATOM   2766  H   GLU A 175      14.050  -3.603  -5.870  1.00 74.74           H  
ATOM   2767  CA  GLU A 175      12.874  -5.190  -4.985  1.00 74.74           C  
ATOM   2768  HA  GLU A 175      12.008  -5.561  -5.534  1.00 74.74           H  
ATOM   2769  C   GLU A 175      12.472  -5.233  -3.503  1.00 74.74           C  
ATOM   2770  CB  GLU A 175      14.041  -6.134  -5.300  1.00 74.74           C  
ATOM   2771  HB2 GLU A 175      14.954  -5.777  -4.825  1.00 74.74           H  
ATOM   2772  HB3 GLU A 175      14.178  -6.123  -6.382  1.00 74.74           H  
ATOM   2773  O   GLU A 175      11.530  -5.938  -3.151  1.00 74.74           O  
ATOM   2774  CG  GLU A 175      13.743  -7.576  -4.843  1.00 74.74           C  
ATOM   2775  HG2 GLU A 175      12.686  -7.780  -5.014  1.00 74.74           H  
ATOM   2776  HG3 GLU A 175      13.934  -7.660  -3.773  1.00 74.74           H  
ATOM   2777  CD  GLU A 175      14.553  -8.639  -5.593  1.00 74.74           C  
ATOM   2778  OE1 GLU A 175      14.004  -9.753  -5.770  1.00 74.74           O  
ATOM   2779  OE2 GLU A 175      15.635  -8.305  -6.129  1.00 74.74           O  
ATOM   2780  N   GLU A 176      13.091  -4.423  -2.642  1.00 77.48           N  
ATOM   2781  H   GLU A 176      13.916  -3.925  -2.945  1.00 77.48           H  
ATOM   2782  CA  GLU A 176      12.729  -4.410  -1.216  1.00 77.48           C  
ATOM   2783  HA  GLU A 176      12.611  -5.444  -0.892  1.00 77.48           H  
ATOM   2784  C   GLU A 176      11.379  -3.710  -0.941  1.00 77.48           C  
ATOM   2785  CB  GLU A 176      13.832  -3.797  -0.334  1.00 77.48           C  
ATOM   2786  HB2 GLU A 176      13.696  -4.168   0.681  1.00 77.48           H  
ATOM   2787  HB3 GLU A 176      13.662  -2.721  -0.284  1.00 77.48           H  
ATOM   2788  O   GLU A 176      10.861  -3.822   0.164  1.00 77.48           O  
ATOM   2789  CG  GLU A 176      15.286  -4.072  -0.758  1.00 77.48           C  
ATOM   2790  HG2 GLU A 176      15.414  -3.833  -1.814  1.00 77.48           H  
ATOM   2791  HG3 GLU A 176      15.494  -5.133  -0.619  1.00 77.48           H  
ATOM   2792  CD  GLU A 176      16.283  -3.216   0.034  1.00 77.48           C  
ATOM   2793  OE1 GLU A 176      17.420  -3.696   0.222  1.00 77.48           O  
ATOM   2794  OE2 GLU A 176      15.895  -2.077   0.388  1.00 77.48           O  
ATOM   2795  N   LEU A 177      10.794  -2.985  -1.914  1.00 83.23           N  
ATOM   2796  H   LEU A 177      11.210  -2.982  -2.834  1.00 83.23           H  
ATOM   2797  CA  LEU A 177       9.444  -2.403  -1.777  1.00 83.23           C  
ATOM   2798  HA  LEU A 177       9.296  -2.074  -0.748  1.00 83.23           H  
ATOM   2799  C   LEU A 177       8.354  -3.439  -2.070  1.00 83.23           C  
ATOM   2800  CB  LEU A 177       9.207  -1.195  -2.715  1.00 83.23           C  
ATOM   2801  HB2 LEU A 177       9.279  -1.538  -3.747  1.00 83.23           H  
ATOM   2802  HB3 LEU A 177       8.178  -0.868  -2.563  1.00 83.23           H  
ATOM   2803  O   LEU A 177       7.203  -3.249  -1.682  1.00 83.23           O  
ATOM   2804  CG  LEU A 177      10.097   0.045  -2.563  1.00 83.23           C  
ATOM   2805  HG  LEU A 177      11.093  -0.214  -2.922  1.00 83.23           H  
ATOM   2806  CD1 LEU A 177       9.641   1.193  -3.453  1.00 83.23           C  
ATOM   2807 HD11 LEU A 177       9.576   0.850  -4.485  1.00 83.23           H  
ATOM   2808 HD12 LEU A 177       8.660   1.553  -3.141  1.00 83.23           H  
ATOM   2809 HD13 LEU A 177      10.360   2.011  -3.407  1.00 83.23           H  
ATOM   2810  CD2 LEU A 177      10.117   0.610  -1.146  1.00 83.23           C  
ATOM   2811 HD21 LEU A 177       9.127   1.020  -0.945  1.00 83.23           H  
ATOM   2812 HD22 LEU A 177      10.367  -0.161  -0.418  1.00 83.23           H  
ATOM   2813 HD23 LEU A 177      10.828   1.433  -1.077  1.00 83.23           H  
ATOM   2814  N   ILE A 178       8.693  -4.534  -2.755  1.00 87.64           N  
ATOM   2815  H   ILE A 178       9.664  -4.654  -3.007  1.00 87.64           H  
ATOM   2816  CA  ILE A 178       7.719  -5.511  -3.254  1.00 87.64           C  
ATOM   2817  HA  ILE A 178       7.062  -4.984  -3.946  1.00 87.64           H  
ATOM   2818  C   ILE A 178       6.797  -6.060  -2.158  1.00 87.64           C  
ATOM   2819  CB  ILE A 178       8.431  -6.628  -4.047  1.00 87.64           C  
ATOM   2820  HB  ILE A 178       9.266  -7.017  -3.465  1.00 87.64           H  
ATOM   2821  O   ILE A 178       5.594  -6.119  -2.412  1.00 87.64           O  
ATOM   2822  CG1 ILE A 178       8.991  -5.989  -5.336  1.00 87.64           C  
ATOM   2823 HG12 ILE A 178       9.703  -5.211  -5.060  1.00 87.64           H  
ATOM   2824 HG13 ILE A 178       8.183  -5.511  -5.891  1.00 87.64           H  
ATOM   2825  CG2 ILE A 178       7.496  -7.816  -4.334  1.00 87.64           C  
ATOM   2826 HG21 ILE A 178       6.591  -7.465  -4.830  1.00 87.64           H  
ATOM   2827 HG22 ILE A 178       7.221  -8.314  -3.404  1.00 87.64           H  
ATOM   2828 HG23 ILE A 178       8.008  -8.548  -4.958  1.00 87.64           H  
ATOM   2829  CD1 ILE A 178       9.715  -6.945  -6.276  1.00 87.64           C  
ATOM   2830 HD11 ILE A 178      10.348  -6.374  -6.955  1.00 87.64           H  
ATOM   2831 HD12 ILE A 178       8.962  -7.457  -6.874  1.00 87.64           H  
ATOM   2832 HD13 ILE A 178      10.328  -7.643  -5.707  1.00 87.64           H  
ATOM   2833  N   PRO A 179       7.278  -6.425  -0.952  1.00 87.96           N  
ATOM   2834  CA  PRO A 179       6.394  -6.882   0.119  1.00 87.96           C  
ATOM   2835  HA  PRO A 179       5.908  -7.808  -0.190  1.00 87.96           H  
ATOM   2836  C   PRO A 179       5.313  -5.857   0.491  1.00 87.96           C  
ATOM   2837  CB  PRO A 179       7.324  -7.174   1.298  1.00 87.96           C  
ATOM   2838  HB2 PRO A 179       7.475  -6.263   1.877  1.00 87.96           H  
ATOM   2839  HB3 PRO A 179       6.951  -7.982   1.928  1.00 87.96           H  
ATOM   2840  O   PRO A 179       4.165  -6.228   0.709  1.00 87.96           O  
ATOM   2841  CG  PRO A 179       8.648  -7.530   0.633  1.00 87.96           C  
ATOM   2842  HG2 PRO A 179       9.494  -7.380   1.303  1.00 87.96           H  
ATOM   2843  HG3 PRO A 179       8.617  -8.555   0.263  1.00 87.96           H  
ATOM   2844  CD  PRO A 179       8.670  -6.553  -0.536  1.00 87.96           C  
ATOM   2845  HD2 PRO A 179       9.035  -5.586  -0.192  1.00 87.96           H  
ATOM   2846  HD3 PRO A 179       9.313  -6.939  -1.328  1.00 87.96           H  
ATOM   2847  N   TYR A 180       5.640  -4.566   0.481  1.00 85.90           N  
ATOM   2848  H   TYR A 180       6.583  -4.301   0.234  1.00 85.90           H  
ATOM   2849  CA  TYR A 180       4.694  -3.495   0.796  1.00 85.90           C  
ATOM   2850  HA  TYR A 180       4.117  -3.770   1.679  1.00 85.90           H  
ATOM   2851  C   TYR A 180       3.719  -3.221  -0.348  1.00 85.90           C  
ATOM   2852  CB  TYR A 180       5.471  -2.227   1.107  1.00 85.90           C  
ATOM   2853  HB2 TYR A 180       4.759  -1.433   1.331  1.00 85.90           H  
ATOM   2854  HB3 TYR A 180       6.019  -1.929   0.213  1.00 85.90           H  
ATOM   2855  O   TYR A 180       2.541  -2.960  -0.116  1.00 85.90           O  
ATOM   2856  CG  TYR A 180       6.430  -2.361   2.270  1.00 85.90           C  
ATOM   2857  CD1 TYR A 180       5.993  -2.027   3.566  1.00 85.90           C  
ATOM   2858  HD1 TYR A 180       4.969  -1.730   3.735  1.00 85.90           H  
ATOM   2859  CD2 TYR A 180       7.774  -2.730   2.048  1.00 85.90           C  
ATOM   2860  HD2 TYR A 180       8.118  -2.966   1.053  1.00 85.90           H  
ATOM   2861  CE1 TYR A 180       6.901  -2.048   4.640  1.00 85.90           C  
ATOM   2862  HE1 TYR A 180       6.584  -1.789   5.640  1.00 85.90           H  
ATOM   2863  CE2 TYR A 180       8.686  -2.740   3.119  1.00 85.90           C  
ATOM   2864  HE2 TYR A 180       9.718  -3.005   2.944  1.00 85.90           H  
ATOM   2865  OH  TYR A 180       9.129  -2.394   5.450  1.00 85.90           O  
ATOM   2866  HH  TYR A 180      10.012  -2.637   5.163  1.00 85.90           H  
ATOM   2867  CZ  TYR A 180       8.249  -2.396   4.417  1.00 85.90           C  
ATOM   2868  N   PHE A 181       4.180  -3.334  -1.593  1.00 90.30           N  
ATOM   2869  H   PHE A 181       5.170  -3.483  -1.728  1.00 90.30           H  
ATOM   2870  CA  PHE A 181       3.304  -3.268  -2.763  1.00 90.30           C  
ATOM   2871  HA  PHE A 181       2.708  -2.357  -2.725  1.00 90.30           H  
ATOM   2872  C   PHE A 181       2.310  -4.436  -2.776  1.00 90.30           C  
ATOM   2873  CB  PHE A 181       4.171  -3.248  -4.026  1.00 90.30           C  
ATOM   2874  HB2 PHE A 181       3.515  -3.341  -4.891  1.00 90.30           H  
ATOM   2875  HB3 PHE A 181       4.821  -4.122  -4.003  1.00 90.30           H  
ATOM   2876  O   PHE A 181       1.136  -4.243  -3.087  1.00 90.30           O  
ATOM   2877  CG  PHE A 181       5.047  -2.024  -4.244  1.00 90.30           C  
ATOM   2878  CD1 PHE A 181       4.947  -0.870  -3.438  1.00 90.30           C  
ATOM   2879  HD1 PHE A 181       4.286  -0.835  -2.584  1.00 90.30           H  
ATOM   2880  CD2 PHE A 181       5.973  -2.037  -5.303  1.00 90.30           C  
ATOM   2881  HD2 PHE A 181       6.087  -2.924  -5.909  1.00 90.30           H  
ATOM   2882  CE1 PHE A 181       5.692   0.280  -3.739  1.00 90.30           C  
ATOM   2883  HE1 PHE A 181       5.575   1.171  -3.139  1.00 90.30           H  
ATOM   2884  CE2 PHE A 181       6.747  -0.896  -5.582  1.00 90.30           C  
ATOM   2885  HE2 PHE A 181       7.462  -0.909  -6.391  1.00 90.30           H  
ATOM   2886  CZ  PHE A 181       6.582   0.272  -4.822  1.00 90.30           C  
ATOM   2887  HZ  PHE A 181       7.149   1.161  -5.061  1.00 90.30           H  
ATOM   2888  N   LEU A 182       2.748  -5.634  -2.375  1.00 92.12           N  
ATOM   2889  H   LEU A 182       3.727  -5.734  -2.148  1.00 92.12           H  
ATOM   2890  CA  LEU A 182       1.863  -6.784  -2.184  1.00 92.12           C  
ATOM   2891  HA  LEU A 182       1.251  -6.904  -3.077  1.00 92.12           H  
ATOM   2892  C   LEU A 182       0.878  -6.567  -1.034  1.00 92.12           C  
ATOM   2893  CB  LEU A 182       2.693  -8.056  -1.938  1.00 92.12           C  
ATOM   2894  HB2 LEU A 182       2.028  -8.839  -1.574  1.00 92.12           H  
ATOM   2895  HB3 LEU A 182       3.424  -7.856  -1.154  1.00 92.12           H  
ATOM   2896  O   LEU A 182      -0.302  -6.867  -1.194  1.00 92.12           O  
ATOM   2897  CG  LEU A 182       3.421  -8.587  -3.179  1.00 92.12           C  
ATOM   2898  HG  LEU A 182       4.011  -7.794  -3.638  1.00 92.12           H  
ATOM   2899  CD1 LEU A 182       4.357  -9.729  -2.771  1.00 92.12           C  
ATOM   2900 HD11 LEU A 182       4.869 -10.128  -3.647  1.00 92.12           H  
ATOM   2901 HD12 LEU A 182       3.789 -10.524  -2.288  1.00 92.12           H  
ATOM   2902 HD13 LEU A 182       5.100  -9.351  -2.069  1.00 92.12           H  
ATOM   2903  CD2 LEU A 182       2.440  -9.128  -4.217  1.00 92.12           C  
ATOM   2904 HD21 LEU A 182       1.937 -10.015  -3.832  1.00 92.12           H  
ATOM   2905 HD22 LEU A 182       1.685  -8.384  -4.469  1.00 92.12           H  
ATOM   2906 HD23 LEU A 182       2.989  -9.361  -5.129  1.00 92.12           H  
ATOM   2907  N   LEU A 183       1.337  -6.020   0.094  1.00 89.38           N  
ATOM   2908  H   LEU A 183       2.331  -5.863   0.183  1.00 89.38           H  
ATOM   2909  CA  LEU A 183       0.493  -5.710   1.249  1.00 89.38           C  
ATOM   2910  HA  LEU A 183       0.013  -6.633   1.576  1.00 89.38           H  
ATOM   2911  C   LEU A 183      -0.616  -4.714   0.884  1.00 89.38           C  
ATOM   2912  CB  LEU A 183       1.402  -5.167   2.366  1.00 89.38           C  
ATOM   2913  HB2 LEU A 183       2.228  -5.860   2.528  1.00 89.38           H  
ATOM   2914  HB3 LEU A 183       1.831  -4.222   2.032  1.00 89.38           H  
ATOM   2915  O   LEU A 183      -1.784  -4.927   1.215  1.00 89.38           O  
ATOM   2916  CG  LEU A 183       0.712  -4.921   3.716  1.00 89.38           C  
ATOM   2917  HG  LEU A 183      -0.106  -4.211   3.588  1.00 89.38           H  
ATOM   2918  CD1 LEU A 183       0.188  -6.197   4.362  1.00 89.38           C  
ATOM   2919 HD11 LEU A 183      -0.362  -5.950   5.270  1.00 89.38           H  
ATOM   2920 HD12 LEU A 183      -0.479  -6.704   3.665  1.00 89.38           H  
ATOM   2921 HD13 LEU A 183       1.012  -6.863   4.618  1.00 89.38           H  
ATOM   2922  CD2 LEU A 183       1.736  -4.340   4.679  1.00 89.38           C  
ATOM   2923 HD21 LEU A 183       2.531  -5.061   4.869  1.00 89.38           H  
ATOM   2924 HD22 LEU A 183       2.178  -3.445   4.244  1.00 89.38           H  
ATOM   2925 HD23 LEU A 183       1.253  -4.101   5.627  1.00 89.38           H  
ATOM   2926  N   PHE A 184      -0.265  -3.667   0.135  1.00 91.14           N  
ATOM   2927  H   PHE A 184       0.717  -3.529  -0.061  1.00 91.14           H  
ATOM   2928  CA  PHE A 184      -1.220  -2.714  -0.422  1.00 91.14           C  
ATOM   2929  HA  PHE A 184      -1.779  -2.245   0.388  1.00 91.14           H  
ATOM   2930  C   PHE A 184      -2.223  -3.402  -1.352  1.00 91.14           C  
ATOM   2931  CB  PHE A 184      -0.453  -1.621  -1.166  1.00 91.14           C  
ATOM   2932  HB2 PHE A 184       0.205  -2.074  -1.907  1.00 91.14           H  
ATOM   2933  HB3 PHE A 184       0.177  -1.102  -0.444  1.00 91.14           H  
ATOM   2934  O   PHE A 184      -3.434  -3.259  -1.190  1.00 91.14           O  
ATOM   2935  CG  PHE A 184      -1.349  -0.615  -1.858  1.00 91.14           C  
ATOM   2936  CD1 PHE A 184      -1.664  -0.772  -3.221  1.00 91.14           C  
ATOM   2937  HD1 PHE A 184      -1.278  -1.616  -3.772  1.00 91.14           H  
ATOM   2938  CD2 PHE A 184      -1.869   0.478  -1.142  1.00 91.14           C  
ATOM   2939  HD2 PHE A 184      -1.636   0.600  -0.094  1.00 91.14           H  
ATOM   2940  CE1 PHE A 184      -2.473   0.174  -3.873  1.00 91.14           C  
ATOM   2941  HE1 PHE A 184      -2.702   0.066  -4.923  1.00 91.14           H  
ATOM   2942  CE2 PHE A 184      -2.671   1.428  -1.799  1.00 91.14           C  
ATOM   2943  HE2 PHE A 184      -3.033   2.300  -1.276  1.00 91.14           H  
ATOM   2944  CZ  PHE A 184      -2.983   1.269  -3.158  1.00 91.14           C  
ATOM   2945  HZ  PHE A 184      -3.603   1.999  -3.658  1.00 91.14           H  
ATOM   2946  N   LEU A 185      -1.734  -4.212  -2.295  1.00 92.61           N  
ATOM   2947  H   LEU A 185      -0.732  -4.303  -2.389  1.00 92.61           H  
ATOM   2948  CA  LEU A 185      -2.598  -4.888  -3.258  1.00 92.61           C  
ATOM   2949  HA  LEU A 185      -3.166  -4.105  -3.761  1.00 92.61           H  
ATOM   2950  C   LEU A 185      -3.601  -5.832  -2.570  1.00 92.61           C  
ATOM   2951  CB  LEU A 185      -1.714  -5.606  -4.291  1.00 92.61           C  
ATOM   2952  HB2 LEU A 185      -1.227  -6.451  -3.804  1.00 92.61           H  
ATOM   2953  HB3 LEU A 185      -0.938  -4.919  -4.630  1.00 92.61           H  
ATOM   2954  O   LEU A 185      -4.753  -5.938  -2.988  1.00 92.61           O  
ATOM   2955  CG  LEU A 185      -2.481  -6.104  -5.525  1.00 92.61           C  
ATOM   2956  HG  LEU A 185      -3.269  -6.788  -5.210  1.00 92.61           H  
ATOM   2957  CD1 LEU A 185      -3.086  -4.949  -6.322  1.00 92.61           C  
ATOM   2958 HD11 LEU A 185      -2.311  -4.252  -6.639  1.00 92.61           H  
ATOM   2959 HD12 LEU A 185      -3.605  -5.338  -7.199  1.00 92.61           H  
ATOM   2960 HD13 LEU A 185      -3.811  -4.423  -5.701  1.00 92.61           H  
ATOM   2961  CD2 LEU A 185      -1.529  -6.853  -6.455  1.00 92.61           C  
ATOM   2962 HD21 LEU A 185      -0.931  -7.561  -5.880  1.00 92.61           H  
ATOM   2963 HD22 LEU A 185      -0.862  -6.150  -6.954  1.00 92.61           H  
ATOM   2964 HD23 LEU A 185      -2.102  -7.402  -7.202  1.00 92.61           H  
ATOM   2965  N   LEU A 186      -3.178  -6.470  -1.478  1.00 92.05           N  
ATOM   2966  H   LEU A 186      -2.213  -6.338  -1.211  1.00 92.05           H  
ATOM   2967  CA  LEU A 186      -3.973  -7.410  -0.693  1.00 92.05           C  
ATOM   2968  HA  LEU A 186      -4.718  -7.865  -1.346  1.00 92.05           H  
ATOM   2969  C   LEU A 186      -4.782  -6.765   0.432  1.00 92.05           C  
ATOM   2970  CB  LEU A 186      -3.041  -8.508  -0.155  1.00 92.05           C  
ATOM   2971  HB2 LEU A 186      -3.567  -9.114   0.582  1.00 92.05           H  
ATOM   2972  HB3 LEU A 186      -2.199  -8.035   0.351  1.00 92.05           H  
ATOM   2973  O   LEU A 186      -5.479  -7.482   1.143  1.00 92.05           O  
ATOM   2974  CG  LEU A 186      -2.527  -9.435  -1.265  1.00 92.05           C  
ATOM   2975  HG  LEU A 186      -2.100  -8.855  -2.083  1.00 92.05           H  
ATOM   2976  CD1 LEU A 186      -1.437 -10.344  -0.712  1.00 92.05           C  
ATOM   2977 HD11 LEU A 186      -0.612  -9.708  -0.393  1.00 92.05           H  
ATOM   2978 HD12 LEU A 186      -1.073 -11.015  -1.491  1.00 92.05           H  
ATOM   2979 HD13 LEU A 186      -1.813 -10.922   0.132  1.00 92.05           H  
ATOM   2980  CD2 LEU A 186      -3.654 -10.306  -1.817  1.00 92.05           C  
ATOM   2981 HD21 LEU A 186      -4.163 -10.828  -1.007  1.00 92.05           H  
ATOM   2982 HD22 LEU A 186      -3.226 -11.042  -2.498  1.00 92.05           H  
ATOM   2983 HD23 LEU A 186      -4.370  -9.703  -2.375  1.00 92.05           H  
ATOM   2984  N   THR A 187      -4.757  -5.442   0.601  1.00 86.07           N  
ATOM   2985  H   THR A 187      -4.187  -4.880  -0.015  1.00 86.07           H  
ATOM   2986  CA  THR A 187      -5.365  -4.811   1.783  1.00 86.07           C  
ATOM   2987  HA  THR A 187      -4.865  -5.190   2.675  1.00 86.07           H  
ATOM   2988  C   THR A 187      -6.855  -5.137   1.937  1.00 86.07           C  
ATOM   2989  CB  THR A 187      -5.177  -3.297   1.757  1.00 86.07           C  
ATOM   2990  HB  THR A 187      -5.732  -2.859   0.927  1.00 86.07           H  
ATOM   2991  O   THR A 187      -7.308  -5.466   3.030  1.00 86.07           O  
ATOM   2992  CG2 THR A 187      -5.651  -2.728   3.081  1.00 86.07           C  
ATOM   2993 HG21 THR A 187      -4.999  -3.127   3.858  1.00 86.07           H  
ATOM   2994 HG22 THR A 187      -5.640  -1.638   3.046  1.00 86.07           H  
ATOM   2995 HG23 THR A 187      -6.652  -3.062   3.356  1.00 86.07           H  
ATOM   2996  OG1 THR A 187      -3.816  -2.952   1.675  1.00 86.07           O  
ATOM   2997  HG1 THR A 187      -3.297  -3.740   1.501  1.00 86.07           H  
ATOM   2998  N   ALA A 188      -7.627  -5.106   0.846  1.00 83.93           N  
ATOM   2999  H   ALA A 188      -7.210  -4.846  -0.036  1.00 83.93           H  
ATOM   3000  CA  ALA A 188      -9.049  -5.454   0.897  1.00 83.93           C  
ATOM   3001  HA  ALA A 188      -9.531  -4.835   1.654  1.00 83.93           H  
ATOM   3002  C   ALA A 188      -9.288  -6.923   1.296  1.00 83.93           C  
ATOM   3003  CB  ALA A 188      -9.677  -5.132  -0.463  1.00 83.93           C  
ATOM   3004  HB1 ALA A 188      -9.201  -5.721  -1.247  1.00 83.93           H  
ATOM   3005  HB2 ALA A 188      -9.559  -4.070  -0.682  1.00 83.93           H  
ATOM   3006  HB3 ALA A 188     -10.741  -5.370  -0.436  1.00 83.93           H  
ATOM   3007  O   ALA A 188     -10.268  -7.219   1.972  1.00 83.93           O  
ATOM   3008  N   PHE A 189      -8.384  -7.827   0.909  1.00 87.82           N  
ATOM   3009  H   PHE A 189      -7.540  -7.495   0.464  1.00 87.82           H  
ATOM   3010  CA  PHE A 189      -8.427  -9.241   1.282  1.00 87.82           C  
ATOM   3011  HA  PHE A 189      -9.449  -9.608   1.188  1.00 87.82           H  
ATOM   3012  C   PHE A 189      -8.017  -9.458   2.746  1.00 87.82           C  
ATOM   3013  CB  PHE A 189      -7.539 -10.031   0.307  1.00 87.82           C  
ATOM   3014  HB2 PHE A 189      -6.587  -9.516   0.175  1.00 87.82           H  
ATOM   3015  HB3 PHE A 189      -8.030 -10.052  -0.666  1.00 87.82           H  
ATOM   3016  O   PHE A 189      -8.642 -10.254   3.432  1.00 87.82           O  
ATOM   3017  CG  PHE A 189      -7.250 -11.453   0.737  1.00 87.82           C  
ATOM   3018  CD1 PHE A 189      -5.970 -11.804   1.204  1.00 87.82           C  
ATOM   3019  HD1 PHE A 189      -5.188 -11.062   1.265  1.00 87.82           H  
ATOM   3020  CD2 PHE A 189      -8.275 -12.415   0.713  1.00 87.82           C  
ATOM   3021  HD2 PHE A 189      -9.267 -12.145   0.383  1.00 87.82           H  
ATOM   3022  CE1 PHE A 189      -5.712 -13.122   1.617  1.00 87.82           C  
ATOM   3023  HE1 PHE A 189      -4.735 -13.391   1.990  1.00 87.82           H  
ATOM   3024  CE2 PHE A 189      -8.021 -13.722   1.162  1.00 87.82           C  
ATOM   3025  HE2 PHE A 189      -8.820 -14.447   1.206  1.00 87.82           H  
ATOM   3026  CZ  PHE A 189      -6.736 -14.080   1.593  1.00 87.82           C  
ATOM   3027  HZ  PHE A 189      -6.547 -15.084   1.945  1.00 87.82           H  
ATOM   3028  N   LEU A 190      -7.035  -8.705   3.249  1.00 83.59           N  
ATOM   3029  H   LEU A 190      -6.559  -8.072   2.623  1.00 83.59           H  
ATOM   3030  CA  LEU A 190      -6.536  -8.796   4.631  1.00 83.59           C  
ATOM   3031  HA  LEU A 190      -6.280  -9.833   4.849  1.00 83.59           H  
ATOM   3032  C   LEU A 190      -7.561  -8.389   5.696  1.00 83.59           C  
ATOM   3033  CB  LEU A 190      -5.278  -7.928   4.757  1.00 83.59           C  
ATOM   3034  HB2 LEU A 190      -5.497  -6.932   4.370  1.00 83.59           H  
ATOM   3035  HB3 LEU A 190      -5.017  -7.821   5.810  1.00 83.59           H  
ATOM   3036  O   LEU A 190      -7.402  -8.709   6.868  1.00 83.59           O  
ATOM   3037  CG  LEU A 190      -4.075  -8.521   4.015  1.00 83.59           C  
ATOM   3038  HG  LEU A 190      -4.360  -8.823   3.007  1.00 83.59           H  
ATOM   3039  CD1 LEU A 190      -2.968  -7.486   3.902  1.00 83.59           C  
ATOM   3040 HD11 LEU A 190      -2.171  -7.918   3.298  1.00 83.59           H  
ATOM   3041 HD12 LEU A 190      -2.597  -7.226   4.894  1.00 83.59           H  
ATOM   3042 HD13 LEU A 190      -3.332  -6.589   3.402  1.00 83.59           H  
ATOM   3043  CD2 LEU A 190      -3.498  -9.737   4.735  1.00 83.59           C  
ATOM   3044 HD21 LEU A 190      -3.294  -9.490   5.777  1.00 83.59           H  
ATOM   3045 HD22 LEU A 190      -2.566 -10.041   4.258  1.00 83.59           H  
ATOM   3046 HD23 LEU A 190      -4.205 -10.565   4.707  1.00 83.59           H  
ATOM   3047  N   ARG A 191      -8.634  -7.700   5.303  1.00 75.92           N  
ATOM   3048  H   ARG A 191      -8.691  -7.435   4.330  1.00 75.92           H  
ATOM   3049  CA  ARG A 191      -9.779  -7.445   6.187  1.00 75.92           C  
ATOM   3050  HA  ARG A 191      -9.428  -7.068   7.147  1.00 75.92           H  
ATOM   3051  C   ARG A 191     -10.578  -8.708   6.506  1.00 75.92           C  
ATOM   3052  CB  ARG A 191     -10.705  -6.421   5.537  1.00 75.92           C  
ATOM   3053  HB2 ARG A 191     -10.951  -6.754   4.528  1.00 75.92           H  
ATOM   3054  HB3 ARG A 191     -11.630  -6.378   6.111  1.00 75.92           H  
ATOM   3055  O   ARG A 191     -11.350  -8.701   7.461  1.00 75.92           O  
ATOM   3056  CG  ARG A 191     -10.110  -5.012   5.494  1.00 75.92           C  
ATOM   3057  HG2 ARG A 191      -9.994  -4.639   6.511  1.00 75.92           H  
ATOM   3058  HG3 ARG A 191      -9.148  -5.002   4.982  1.00 75.92           H  
ATOM   3059  CD  ARG A 191     -11.113  -4.153   4.728  1.00 75.92           C  
ATOM   3060  HD2 ARG A 191     -11.026  -4.390   3.667  1.00 75.92           H  
ATOM   3061  HD3 ARG A 191     -12.119  -4.410   5.059  1.00 75.92           H  
ATOM   3062  NE  ARG A 191     -10.930  -2.718   4.958  1.00 75.92           N  
ATOM   3063  HE  ARG A 191     -10.585  -2.459   5.872  1.00 75.92           H  
ATOM   3064  NH1 ARG A 191     -12.175  -2.012   3.144  1.00 75.92           N  
ATOM   3065 HH11 ARG A 191     -12.626  -1.264   2.636  1.00 75.92           H  
ATOM   3066 HH12 ARG A 191     -12.265  -2.969   2.833  1.00 75.92           H  
ATOM   3067  NH2 ARG A 191     -11.600  -0.559   4.682  1.00 75.92           N  
ATOM   3068 HH21 ARG A 191     -11.305  -0.391   5.633  1.00 75.92           H  
ATOM   3069 HH22 ARG A 191     -12.275   0.041   4.230  1.00 75.92           H  
ATOM   3070  CZ  ARG A 191     -11.549  -1.781   4.263  1.00 75.92           C  
ATOM   3071  N   LEU A 192     -10.447  -9.757   5.693  1.00 78.80           N  
ATOM   3072  H   LEU A 192      -9.752  -9.731   4.961  1.00 78.80           H  
ATOM   3073  CA  LEU A 192     -11.184 -10.995   5.894  1.00 78.80           C  
ATOM   3074  HA  LEU A 192     -12.199 -10.712   6.174  1.00 78.80           H  
ATOM   3075  C   LEU A 192     -10.546 -11.816   7.017  1.00 78.80           C  
ATOM   3076  CB  LEU A 192     -11.277 -11.811   4.603  1.00 78.80           C  
ATOM   3077  HB2 LEU A 192     -11.841 -12.721   4.808  1.00 78.80           H  
ATOM   3078  HB3 LEU A 192     -10.273 -12.108   4.299  1.00 78.80           H  
ATOM   3079  O   LEU A 192      -9.318 -11.940   7.042  1.00 78.80           O  
ATOM   3080  CG  LEU A 192     -11.956 -11.051   3.453  1.00 78.80           C  
ATOM   3081  HG  LEU A 192     -11.404 -10.139   3.223  1.00 78.80           H  
ATOM   3082  CD1 LEU A 192     -11.948 -11.935   2.216  1.00 78.80           C  
ATOM   3083 HD11 LEU A 192     -12.360 -11.389   1.367  1.00 78.80           H  
ATOM   3084 HD12 LEU A 192     -10.927 -12.246   1.996  1.00 78.80           H  
ATOM   3085 HD13 LEU A 192     -12.559 -12.813   2.427  1.00 78.80           H  
ATOM   3086  CD2 LEU A 192     -13.414 -10.695   3.758  1.00 78.80           C  
ATOM   3087 HD21 LEU A 192     -13.883 -10.265   2.873  1.00 78.80           H  
ATOM   3088 HD22 LEU A 192     -13.960 -11.589   4.058  1.00 78.80           H  
ATOM   3089 HD23 LEU A 192     -13.460  -9.958   4.559  1.00 78.80           H  
ATOM   3090  N   PRO A 193     -11.350 -12.419   7.904  1.00 75.66           N  
ATOM   3091  CA  PRO A 193     -10.847 -13.225   9.008  1.00 75.66           C  
ATOM   3092  HA  PRO A 193     -10.325 -12.573   9.709  1.00 75.66           H  
ATOM   3093  C   PRO A 193      -9.866 -14.322   8.535  1.00 75.66           C  
ATOM   3094  CB  PRO A 193     -12.123 -13.774   9.677  1.00 75.66           C  
ATOM   3095  HB2 PRO A 193     -12.049 -13.805  10.764  1.00 75.66           H  
ATOM   3096  HB3 PRO A 193     -12.379 -14.753   9.272  1.00 75.66           H  
ATOM   3097  O   PRO A 193      -8.739 -14.429   9.015  1.00 75.66           O  
ATOM   3098  CG  PRO A 193     -13.222 -12.793   9.313  1.00 75.66           C  
ATOM   3099  HG2 PRO A 193     -14.203 -13.268   9.302  1.00 75.66           H  
ATOM   3100  HG3 PRO A 193     -13.202 -11.949  10.003  1.00 75.66           H  
ATOM   3101  CD  PRO A 193     -12.805 -12.332   7.932  1.00 75.66           C  
ATOM   3102  HD2 PRO A 193     -13.165 -11.312   7.793  1.00 75.66           H  
ATOM   3103  HD3 PRO A 193     -13.225 -12.995   7.176  1.00 75.66           H  
ATOM   3104  N   GLU A 194     -10.240 -15.088   7.512  1.00 80.29           N  
ATOM   3105  H   GLU A 194     -11.159 -14.940   7.121  1.00 80.29           H  
ATOM   3106  CA  GLU A 194      -9.492 -16.257   7.030  1.00 80.29           C  
ATOM   3107  HA  GLU A 194      -9.203 -16.862   7.889  1.00 80.29           H  
ATOM   3108  C   GLU A 194      -8.193 -15.897   6.285  1.00 80.29           C  
ATOM   3109  CB  GLU A 194     -10.392 -17.117   6.118  1.00 80.29           C  
ATOM   3110  HB2 GLU A 194      -9.825 -18.007   5.845  1.00 80.29           H  
ATOM   3111  HB3 GLU A 194     -10.603 -16.579   5.194  1.00 80.29           H  
ATOM   3112  O   GLU A 194      -7.383 -16.776   5.976  1.00 80.29           O  
ATOM   3113  CG  GLU A 194     -11.711 -17.599   6.754  1.00 80.29           C  
ATOM   3114  HG2 GLU A 194     -11.489 -18.015   7.737  1.00 80.29           H  
ATOM   3115  HG3 GLU A 194     -12.096 -18.412   6.137  1.00 80.29           H  
ATOM   3116  CD  GLU A 194     -12.812 -16.527   6.876  1.00 80.29           C  
ATOM   3117  OE1 GLU A 194     -13.782 -16.792   7.617  1.00 80.29           O  
ATOM   3118  OE2 GLU A 194     -12.667 -15.437   6.272  1.00 80.29           O  
ATOM   3119  N   SER A 195      -7.978 -14.613   5.982  1.00 84.39           N  
ATOM   3120  H   SER A 195      -8.610 -13.929   6.372  1.00 84.39           H  
ATOM   3121  CA  SER A 195      -6.899 -14.152   5.105  1.00 84.39           C  
ATOM   3122  HA  SER A 195      -7.030 -14.637   4.138  1.00 84.39           H  
ATOM   3123  C   SER A 195      -5.505 -14.529   5.607  1.00 84.39           C  
ATOM   3124  CB  SER A 195      -7.004 -12.640   4.898  1.00 84.39           C  
ATOM   3125  HB2 SER A 195      -7.986 -12.412   4.484  1.00 84.39           H  
ATOM   3126  HB3 SER A 195      -6.241 -12.318   4.190  1.00 84.39           H  
ATOM   3127  O   SER A 195      -4.652 -14.922   4.807  1.00 84.39           O  
ATOM   3128  OG  SER A 195      -6.815 -11.940   6.111  1.00 84.39           O  
ATOM   3129  HG  SER A 195      -7.656 -11.864   6.566  1.00 84.39           H  
ATOM   3130  N   TYR A 196      -5.288 -14.490   6.923  1.00 81.17           N  
ATOM   3131  H   TYR A 196      -6.025 -14.121   7.506  1.00 81.17           H  
ATOM   3132  CA  TYR A 196      -4.005 -14.821   7.545  1.00 81.17           C  
ATOM   3133  HA  TYR A 196      -3.226 -14.241   7.049  1.00 81.17           H  
ATOM   3134  C   TYR A 196      -3.633 -16.287   7.369  1.00 81.17           C  
ATOM   3135  CB  TYR A 196      -4.028 -14.431   9.028  1.00 81.17           C  
ATOM   3136  HB2 TYR A 196      -4.835 -14.956   9.540  1.00 81.17           H  
ATOM   3137  HB3 TYR A 196      -3.087 -14.725   9.494  1.00 81.17           H  
ATOM   3138  O   TYR A 196      -2.538 -16.582   6.891  1.00 81.17           O  
ATOM   3139  CG  TYR A 196      -4.199 -12.942   9.184  1.00 81.17           C  
ATOM   3140  CD1 TYR A 196      -3.171 -12.103   8.727  1.00 81.17           C  
ATOM   3141  HD1 TYR A 196      -2.259 -12.543   8.351  1.00 81.17           H  
ATOM   3142  CD2 TYR A 196      -5.430 -12.401   9.598  1.00 81.17           C  
ATOM   3143  HD2 TYR A 196      -6.233 -13.051   9.913  1.00 81.17           H  
ATOM   3144  CE1 TYR A 196      -3.382 -10.716   8.660  1.00 81.17           C  
ATOM   3145  HE1 TYR A 196      -2.660 -10.056   8.201  1.00 81.17           H  
ATOM   3146  CE2 TYR A 196      -5.640 -11.013   9.527  1.00 81.17           C  
ATOM   3147  HE2 TYR A 196      -6.599 -10.587   9.782  1.00 81.17           H  
ATOM   3148  OH  TYR A 196      -4.814  -8.847   8.950  1.00 81.17           O  
ATOM   3149  HH  TYR A 196      -3.979  -8.373   8.948  1.00 81.17           H  
ATOM   3150  CZ  TYR A 196      -4.612 -10.176   9.059  1.00 81.17           C  
ATOM   3151  N   GLU A 197      -4.558 -17.198   7.667  1.00 83.79           N  
ATOM   3152  H   GLU A 197      -5.442 -16.881   8.039  1.00 83.79           H  
ATOM   3153  CA  GLU A 197      -4.357 -18.643   7.504  1.00 83.79           C  
ATOM   3154  HA  GLU A 197      -3.494 -18.964   8.087  1.00 83.79           H  
ATOM   3155  C   GLU A 197      -4.080 -19.013   6.041  1.00 83.79           C  
ATOM   3156  CB  GLU A 197      -5.612 -19.380   8.003  1.00 83.79           C  
ATOM   3157  HB2 GLU A 197      -5.596 -20.406   7.635  1.00 83.79           H  
ATOM   3158  HB3 GLU A 197      -6.503 -18.905   7.593  1.00 83.79           H  
ATOM   3159  O   GLU A 197      -3.238 -19.860   5.719  1.00 83.79           O  
ATOM   3160  CG  GLU A 197      -5.713 -19.404   9.537  1.00 83.79           C  
ATOM   3161  HG2 GLU A 197      -5.774 -18.379   9.903  1.00 83.79           H  
ATOM   3162  HG3 GLU A 197      -6.635 -19.915   9.813  1.00 83.79           H  
ATOM   3163  CD  GLU A 197      -4.518 -20.128  10.181  1.00 83.79           C  
ATOM   3164  OE1 GLU A 197      -4.072 -19.688  11.260  1.00 83.79           O  
ATOM   3165  OE2 GLU A 197      -4.017 -21.091   9.551  1.00 83.79           O  
ATOM   3166  N   ILE A 198      -4.743 -18.330   5.110  1.00 89.06           N  
ATOM   3167  H   ILE A 198      -5.434 -17.662   5.422  1.00 89.06           H  
ATOM   3168  CA  ILE A 198      -4.537 -18.532   3.677  1.00 89.06           C  
ATOM   3169  HA  ILE A 198      -4.609 -19.597   3.457  1.00 89.06           H  
ATOM   3170  C   ILE A 198      -3.149 -18.073   3.240  1.00 89.06           C  
ATOM   3171  CB  ILE A 198      -5.643 -17.803   2.910  1.00 89.06           C  
ATOM   3172  HB  ILE A 198      -5.729 -16.793   3.311  1.00 89.06           H  
ATOM   3173  O   ILE A 198      -2.497 -18.786   2.471  1.00 89.06           O  
ATOM   3174  CG1 ILE A 198      -6.960 -18.558   3.135  1.00 89.06           C  
ATOM   3175 HG12 ILE A 198      -7.023 -19.413   2.462  1.00 89.06           H  
ATOM   3176 HG13 ILE A 198      -7.042 -18.924   4.158  1.00 89.06           H  
ATOM   3177  CG2 ILE A 198      -5.327 -17.705   1.407  1.00 89.06           C  
ATOM   3178 HG21 ILE A 198      -6.155 -17.253   0.861  1.00 89.06           H  
ATOM   3179 HG22 ILE A 198      -5.127 -18.697   1.003  1.00 89.06           H  
ATOM   3180 HG23 ILE A 198      -4.454 -17.066   1.277  1.00 89.06           H  
ATOM   3181  CD1 ILE A 198      -8.133 -17.634   2.894  1.00 89.06           C  
ATOM   3182 HD11 ILE A 198      -8.152 -16.825   3.625  1.00 89.06           H  
ATOM   3183 HD12 ILE A 198      -9.039 -18.230   3.005  1.00 89.06           H  
ATOM   3184 HD13 ILE A 198      -8.048 -17.182   1.906  1.00 89.06           H  
ATOM   3185  N   ILE A 199      -2.692 -16.909   3.706  1.00 89.84           N  
ATOM   3186  H   ILE A 199      -3.281 -16.374   4.328  1.00 89.84           H  
ATOM   3187  CA  ILE A 199      -1.352 -16.400   3.394  1.00 89.84           C  
ATOM   3188  HA  ILE A 199      -1.202 -16.451   2.315  1.00 89.84           H  
ATOM   3189  C   ILE A 199      -0.296 -17.303   4.026  1.00 89.84           C  
ATOM   3190  CB  ILE A 199      -1.197 -14.924   3.823  1.00 89.84           C  
ATOM   3191  HB  ILE A 199      -1.523 -14.822   4.857  1.00 89.84           H  
ATOM   3192  O   ILE A 199       0.616 -17.725   3.319  1.00 89.84           O  
ATOM   3193  CG1 ILE A 199      -2.082 -14.046   2.914  1.00 89.84           C  
ATOM   3194 HG12 ILE A 199      -1.687 -14.052   1.898  1.00 89.84           H  
ATOM   3195 HG13 ILE A 199      -3.085 -14.471   2.876  1.00 89.84           H  
ATOM   3196  CG2 ILE A 199       0.266 -14.447   3.717  1.00 89.84           C  
ATOM   3197 HG21 ILE A 199       0.599 -14.478   2.679  1.00 89.84           H  
ATOM   3198 HG22 ILE A 199       0.362 -13.429   4.095  1.00 89.84           H  
ATOM   3199 HG23 ILE A 199       0.926 -15.072   4.318  1.00 89.84           H  
ATOM   3200  CD1 ILE A 199      -2.204 -12.597   3.391  1.00 89.84           C  
ATOM   3201 HD11 ILE A 199      -2.543 -12.580   4.427  1.00 89.84           H  
ATOM   3202 HD12 ILE A 199      -2.930 -12.072   2.770  1.00 89.84           H  
ATOM   3203 HD13 ILE A 199      -1.247 -12.081   3.307  1.00 89.84           H  
ATOM   3204  N   LEU A 200      -0.446 -17.658   5.306  1.00 86.71           N  
ATOM   3205  H   LEU A 200      -1.229 -17.279   5.820  1.00 86.71           H  
ATOM   3206  CA  LEU A 200       0.475 -18.529   6.034  1.00 86.71           C  
ATOM   3207  HA  LEU A 200       1.454 -18.051   6.062  1.00 86.71           H  
ATOM   3208  C   LEU A 200       0.628 -19.881   5.334  1.00 86.71           C  
ATOM   3209  CB  LEU A 200      -0.034 -18.705   7.478  1.00 86.71           C  
ATOM   3210  HB2 LEU A 200      -1.063 -19.063   7.450  1.00 86.71           H  
ATOM   3211  HB3 LEU A 200      -0.042 -17.733   7.971  1.00 86.71           H  
ATOM   3212  O   LEU A 200       1.737 -20.267   4.969  1.00 86.71           O  
ATOM   3213  CG  LEU A 200       0.790 -19.691   8.329  1.00 86.71           C  
ATOM   3214  HG  LEU A 200       0.741 -20.683   7.880  1.00 86.71           H  
ATOM   3215  CD1 LEU A 200       2.263 -19.294   8.446  1.00 86.71           C  
ATOM   3216 HD11 LEU A 200       2.340 -18.292   8.868  1.00 86.71           H  
ATOM   3217 HD12 LEU A 200       2.745 -19.314   7.468  1.00 86.71           H  
ATOM   3218 HD13 LEU A 200       2.779 -19.991   9.107  1.00 86.71           H  
ATOM   3219  CD2 LEU A 200       0.196 -19.789   9.729  1.00 86.71           C  
ATOM   3220 HD21 LEU A 200       0.738 -20.525  10.323  1.00 86.71           H  
ATOM   3221 HD22 LEU A 200      -0.849 -20.093   9.673  1.00 86.71           H  
ATOM   3222 HD23 LEU A 200       0.244 -18.821  10.227  1.00 86.71           H  
ATOM   3223  N   SER A 201      -0.482 -20.579   5.087  1.00 87.71           N  
ATOM   3224  H   SER A 201      -1.362 -20.219   5.429  1.00 87.71           H  
ATOM   3225  CA  SER A 201      -0.459 -21.877   4.402  1.00 87.71           C  
ATOM   3226  HA  SER A 201       0.209 -22.542   4.950  1.00 87.71           H  
ATOM   3227  C   SER A 201       0.083 -21.771   2.974  1.00 87.71           C  
ATOM   3228  CB  SER A 201      -1.851 -22.516   4.398  1.00 87.71           C  
ATOM   3229  HB2 SER A 201      -1.792 -23.485   3.902  1.00 87.71           H  
ATOM   3230  HB3 SER A 201      -2.178 -22.673   5.425  1.00 87.71           H  
ATOM   3231  O   SER A 201       0.798 -22.656   2.511  1.00 87.71           O  
ATOM   3232  OG  SER A 201      -2.796 -21.702   3.727  1.00 87.71           O  
ATOM   3233  HG  SER A 201      -3.052 -21.032   4.365  1.00 87.71           H  
ATOM   3234  N   SER A 202      -0.190 -20.668   2.272  1.00 91.24           N  
ATOM   3235  H   SER A 202      -0.786 -19.968   2.690  1.00 91.24           H  
ATOM   3236  CA  SER A 202       0.351 -20.442   0.928  1.00 91.24           C  
ATOM   3237  HA  SER A 202       0.246 -21.368   0.362  1.00 91.24           H  
ATOM   3238  C   SER A 202       1.841 -20.082   0.930  1.00 91.24           C  
ATOM   3239  CB  SER A 202      -0.448 -19.366   0.199  1.00 91.24           C  
ATOM   3240  HB2 SER A 202      -0.006 -19.196  -0.782  1.00 91.24           H  
ATOM   3241  HB3 SER A 202      -0.418 -18.443   0.779  1.00 91.24           H  
ATOM   3242  O   SER A 202       2.522 -20.332  -0.067  1.00 91.24           O  
ATOM   3243  OG  SER A 202      -1.795 -19.764   0.043  1.00 91.24           O  
ATOM   3244  HG  SER A 202      -2.202 -19.545   0.884  1.00 91.24           H  
ATOM   3245  N   ALA A 203       2.359 -19.521   2.026  1.00 90.25           N  
ATOM   3246  H   ALA A 203       1.735 -19.283   2.783  1.00 90.25           H  
ATOM   3247  CA  ALA A 203       3.763 -19.150   2.195  1.00 90.25           C  
ATOM   3248  HA  ALA A 203       4.138 -18.752   1.252  1.00 90.25           H  
ATOM   3249  C   ALA A 203       4.661 -20.346   2.565  1.00 90.25           C  
ATOM   3250  CB  ALA A 203       3.849 -18.031   3.240  1.00 90.25           C  
ATOM   3251  HB1 ALA A 203       3.457 -18.377   4.196  1.00 90.25           H  
ATOM   3252  HB2 ALA A 203       4.891 -17.738   3.374  1.00 90.25           H  
ATOM   3253  HB3 ALA A 203       3.276 -17.165   2.911  1.00 90.25           H  
ATOM   3254  O   ALA A 203       5.884 -20.255   2.448  1.00 90.25           O  
ATOM   3255  N   GLN A 204       4.085 -21.482   2.966  1.00 88.82           N  
ATOM   3256  H   GLN A 204       3.082 -21.504   3.080  1.00 88.82           H  
ATOM   3257  CA  GLN A 204       4.846 -22.701   3.238  1.00 88.82           C  
ATOM   3258  HA  GLN A 204       5.711 -22.439   3.847  1.00 88.82           H  
ATOM   3259  C   GLN A 204       5.352 -23.337   1.941  1.00 88.82           C  
ATOM   3260  CB  GLN A 204       4.000 -23.704   4.029  1.00 88.82           C  
ATOM   3261  HB2 GLN A 204       3.074 -23.909   3.491  1.00 88.82           H  
ATOM   3262  HB3 GLN A 204       4.561 -24.635   4.117  1.00 88.82           H  
ATOM   3263  O   GLN A 204       4.576 -23.596   1.024  1.00 88.82           O  
ATOM   3264  CG  GLN A 204       3.675 -23.190   5.438  1.00 88.82           C  
ATOM   3265  HG2 GLN A 204       4.600 -22.957   5.965  1.00 88.82           H  
ATOM   3266  HG3 GLN A 204       3.086 -22.276   5.364  1.00 88.82           H  
ATOM   3267  CD  GLN A 204       2.891 -24.196   6.270  1.00 88.82           C  
ATOM   3268  NE2 GLN A 204       2.300 -23.771   7.364  1.00 88.82           N  
ATOM   3269 HE21 GLN A 204       2.321 -22.795   7.623  1.00 88.82           H  
ATOM   3270 HE22 GLN A 204       1.776 -24.457   7.887  1.00 88.82           H  
ATOM   3271  OE1 GLN A 204       2.812 -25.376   5.973  1.00 88.82           O  
ATOM   3272  N   ILE A 205       6.655 -23.613   1.860  1.00 88.48           N  
ATOM   3273  H   ILE A 205       7.241 -23.383   2.650  1.00 88.48           H  
ATOM   3274  CA  ILE A 205       7.258 -24.272   0.694  1.00 88.48           C  
ATOM   3275  HA  ILE A 205       6.799 -23.856  -0.203  1.00 88.48           H  
ATOM   3276  C   ILE A 205       6.951 -25.771   0.727  1.00 88.48           C  
ATOM   3277  CB  ILE A 205       8.773 -23.985   0.605  1.00 88.48           C  
ATOM   3278  HB  ILE A 205       9.234 -24.264   1.553  1.00 88.48           H  
ATOM   3279  O   ILE A 205       7.349 -26.461   1.669  1.00 88.48           O  
ATOM   3280  CG1 ILE A 205       9.008 -22.477   0.361  1.00 88.48           C  
ATOM   3281 HG12 ILE A 205       8.496 -21.904   1.135  1.00 88.48           H  
ATOM   3282 HG13 ILE A 205       8.581 -22.198  -0.602  1.00 88.48           H  
ATOM   3283  CG2 ILE A 205       9.439 -24.809  -0.516  1.00 88.48           C  
ATOM   3284 HG21 ILE A 205       8.995 -24.544  -1.475  1.00 88.48           H  
ATOM   3285 HG22 ILE A 205      10.513 -24.622  -0.549  1.00 88.48           H  
ATOM   3286 HG23 ILE A 205       9.300 -25.876  -0.341  1.00 88.48           H  
ATOM   3287  CD1 ILE A 205      10.482 -22.054   0.386  1.00 88.48           C  
ATOM   3288 HD11 ILE A 205      10.540 -20.966   0.362  1.00 88.48           H  
ATOM   3289 HD12 ILE A 205      11.010 -22.443  -0.485  1.00 88.48           H  
ATOM   3290 HD13 ILE A 205      10.958 -22.413   1.298  1.00 88.48           H  
ATOM   3291  N   THR A 206       6.318 -26.281  -0.327  1.00 85.07           N  
ATOM   3292  H   THR A 206       6.047 -25.653  -1.070  1.00 85.07           H  
ATOM   3293  CA  THR A 206       5.975 -27.708  -0.466  1.00 85.07           C  
ATOM   3294  HA  THR A 206       5.625 -28.075   0.499  1.00 85.07           H  
ATOM   3295  C   THR A 206       7.196 -28.542  -0.858  1.00 85.07           C  
ATOM   3296  CB  THR A 206       4.829 -27.925  -1.462  1.00 85.07           C  
ATOM   3297  HB  THR A 206       4.501 -28.963  -1.408  1.00 85.07           H  
ATOM   3298  O   THR A 206       8.226 -28.002  -1.286  1.00 85.07           O  
ATOM   3299  CG2 THR A 206       3.627 -27.023  -1.179  1.00 85.07           C  
ATOM   3300 HG21 THR A 206       2.984 -26.995  -2.059  1.00 85.07           H  
ATOM   3301 HG22 THR A 206       3.919 -25.996  -0.960  1.00 85.07           H  
ATOM   3302 HG23 THR A 206       3.059 -27.422  -0.339  1.00 85.07           H  
ATOM   3303  OG1 THR A 206       5.230 -27.670  -2.790  1.00 85.07           O  
ATOM   3304  HG1 THR A 206       4.410 -27.772  -3.279  1.00 85.07           H  
ATOM   3305  N   LEU A 207       7.128 -29.873  -0.737  1.00 90.53           N  
ATOM   3306  H   LEU A 207       6.251 -30.321  -0.515  1.00 90.53           H  
ATOM   3307  CA  LEU A 207       8.247 -30.723  -1.149  1.00 90.53           C  
ATOM   3308  HA  LEU A 207       9.144 -30.361  -0.646  1.00 90.53           H  
ATOM   3309  C   LEU A 207       8.478 -30.615  -2.657  1.00 90.53           C  
ATOM   3310  CB  LEU A 207       7.983 -32.174  -0.731  1.00 90.53           C  
ATOM   3311  HB2 LEU A 207       7.136 -32.553  -1.304  1.00 90.53           H  
ATOM   3312  HB3 LEU A 207       7.713 -32.196   0.325  1.00 90.53           H  
ATOM   3313  O   LEU A 207       9.624 -30.493  -3.094  1.00 90.53           O  
ATOM   3314  CG  LEU A 207       9.167 -33.119  -0.976  1.00 90.53           C  
ATOM   3315  HG  LEU A 207       9.427 -33.137  -2.035  1.00 90.53           H  
ATOM   3316  CD1 LEU A 207      10.404 -32.729  -0.168  1.00 90.53           C  
ATOM   3317 HD11 LEU A 207      10.135 -32.576   0.877  1.00 90.53           H  
ATOM   3318 HD12 LEU A 207      11.140 -33.531  -0.237  1.00 90.53           H  
ATOM   3319 HD13 LEU A 207      10.841 -31.818  -0.578  1.00 90.53           H  
ATOM   3320  CD2 LEU A 207       8.759 -34.525  -0.558  1.00 90.53           C  
ATOM   3321 HD21 LEU A 207       7.913 -34.843  -1.167  1.00 90.53           H  
ATOM   3322 HD22 LEU A 207       9.585 -35.221  -0.703  1.00 90.53           H  
ATOM   3323 HD23 LEU A 207       8.469 -34.520   0.493  1.00 90.53           H  
ATOM   3324  N   LYS A 208       7.402 -30.579  -3.446  1.00 89.26           N  
ATOM   3325  H   LYS A 208       6.505 -30.778  -3.027  1.00 89.26           H  
ATOM   3326  CA  LYS A 208       7.431 -30.306  -4.882  1.00 89.26           C  
ATOM   3327  HA  LYS A 208       7.986 -31.104  -5.376  1.00 89.26           H  
ATOM   3328  C   LYS A 208       8.142 -28.997  -5.192  1.00 89.26           C  
ATOM   3329  CB  LYS A 208       5.987 -30.299  -5.402  1.00 89.26           C  
ATOM   3330  HB2 LYS A 208       5.395 -29.622  -4.786  1.00 89.26           H  
ATOM   3331  HB3 LYS A 208       5.576 -31.303  -5.294  1.00 89.26           H  
ATOM   3332  O   LYS A 208       9.025 -28.996  -6.045  1.00 89.26           O  
ATOM   3333  CG  LYS A 208       5.862 -29.874  -6.870  1.00 89.26           C  
ATOM   3334  HG2 LYS A 208       6.388 -30.588  -7.503  1.00 89.26           H  
ATOM   3335  HG3 LYS A 208       6.286 -28.881  -7.015  1.00 89.26           H  
ATOM   3336  CD  LYS A 208       4.384 -29.829  -7.260  1.00 89.26           C  
ATOM   3337  HD2 LYS A 208       3.858 -29.166  -6.574  1.00 89.26           H  
ATOM   3338  HD3 LYS A 208       3.959 -30.828  -7.170  1.00 89.26           H  
ATOM   3339  CE  LYS A 208       4.222 -29.316  -8.693  1.00 89.26           C  
ATOM   3340  HE2 LYS A 208       4.687 -28.333  -8.766  1.00 89.26           H  
ATOM   3341  HE3 LYS A 208       4.743 -29.995  -9.367  1.00 89.26           H  
ATOM   3342  NZ  LYS A 208       2.783 -29.235  -9.046  1.00 89.26           N  
ATOM   3343  HZ1 LYS A 208       2.642 -28.880  -9.981  1.00 89.26           H  
ATOM   3344  HZ2 LYS A 208       2.297 -28.639  -8.390  1.00 89.26           H  
ATOM   3345  HZ3 LYS A 208       2.356 -30.147  -8.975  1.00 89.26           H  
ATOM   3346  N   GLU A 209       7.792 -27.900  -4.517  1.00 87.25           N  
ATOM   3347  H   GLU A 209       7.062 -27.970  -3.823  1.00 87.25           H  
ATOM   3348  CA  GLU A 209       8.447 -26.600  -4.716  1.00 87.25           C  
ATOM   3349  HA  GLU A 209       8.388 -26.316  -5.767  1.00 87.25           H  
ATOM   3350  C   GLU A 209       9.932 -26.662  -4.346  1.00 87.25           C  
ATOM   3351  CB  GLU A 209       7.753 -25.517  -3.877  1.00 87.25           C  
ATOM   3352  HB2 GLU A 209       7.601 -25.908  -2.872  1.00 87.25           H  
ATOM   3353  HB3 GLU A 209       8.411 -24.650  -3.809  1.00 87.25           H  
ATOM   3354  O   GLU A 209      10.777 -26.157  -5.085  1.00 87.25           O  
ATOM   3355  CG  GLU A 209       6.416 -25.041  -4.465  1.00 87.25           C  
ATOM   3356  HG2 GLU A 209       5.768 -25.895  -4.663  1.00 87.25           H  
ATOM   3357  HG3 GLU A 209       6.618 -24.553  -5.418  1.00 87.25           H  
ATOM   3358  CD  GLU A 209       5.695 -24.055  -3.529  1.00 87.25           C  
ATOM   3359  OE1 GLU A 209       5.008 -23.131  -4.012  1.00 87.25           O  
ATOM   3360  OE2 GLU A 209       5.817 -24.157  -2.292  1.00 87.25           O  
ATOM   3361  N   ARG A 210      10.280 -27.340  -3.247  1.00 91.16           N  
ATOM   3362  H   ARG A 210       9.540 -27.719  -2.674  1.00 91.16           H  
ATOM   3363  CA  ARG A 210      11.675 -27.510  -2.825  1.00 91.16           C  
ATOM   3364  HA  ARG A 210      12.125 -26.520  -2.741  1.00 91.16           H  
ATOM   3365  C   ARG A 210      12.495 -28.269  -3.870  1.00 91.16           C  
ATOM   3366  CB  ARG A 210      11.697 -28.187  -1.449  1.00 91.16           C  
ATOM   3367  HB2 ARG A 210      10.964 -27.693  -0.812  1.00 91.16           H  
ATOM   3368  HB3 ARG A 210      11.413 -29.235  -1.546  1.00 91.16           H  
ATOM   3369  O   ARG A 210      13.558 -27.801  -4.271  1.00 91.16           O  
ATOM   3370  CG  ARG A 210      13.080 -28.086  -0.788  1.00 91.16           C  
ATOM   3371  HG2 ARG A 210      13.816 -28.594  -1.411  1.00 91.16           H  
ATOM   3372  HG3 ARG A 210      13.366 -27.038  -0.699  1.00 91.16           H  
ATOM   3373  CD  ARG A 210      13.092 -28.732   0.602  1.00 91.16           C  
ATOM   3374  HD2 ARG A 210      12.810 -29.780   0.505  1.00 91.16           H  
ATOM   3375  HD3 ARG A 210      14.110 -28.682   0.991  1.00 91.16           H  
ATOM   3376  NE  ARG A 210      12.174 -28.053   1.540  1.00 91.16           N  
ATOM   3377  HE  ARG A 210      11.587 -27.324   1.159  1.00 91.16           H  
ATOM   3378  NH1 ARG A 210      12.681 -29.281   3.412  1.00 91.16           N  
ATOM   3379 HH11 ARG A 210      12.587 -29.430   4.407  1.00 91.16           H  
ATOM   3380 HH12 ARG A 210      13.385 -29.782   2.889  1.00 91.16           H  
ATOM   3381  NH2 ARG A 210      11.143 -27.665   3.531  1.00 91.16           N  
ATOM   3382 HH21 ARG A 210      11.005 -27.876   4.509  1.00 91.16           H  
ATOM   3383 HH22 ARG A 210      10.529 -26.993   3.091  1.00 91.16           H  
ATOM   3384  CZ  ARG A 210      12.006 -28.334   2.820  1.00 91.16           C  
ATOM   3385  N   VAL A 211      11.983 -29.399  -4.359  1.00 94.81           N  
ATOM   3386  H   VAL A 211      11.098 -29.708  -3.984  1.00 94.81           H  
ATOM   3387  CA  VAL A 211      12.621 -30.202  -5.418  1.00 94.81           C  
ATOM   3388  HA  VAL A 211      13.640 -30.446  -5.118  1.00 94.81           H  
ATOM   3389  C   VAL A 211      12.713 -29.413  -6.725  1.00 94.81           C  
ATOM   3390  CB  VAL A 211      11.846 -31.516  -5.627  1.00 94.81           C  
ATOM   3391  HB  VAL A 211      10.790 -31.287  -5.771  1.00 94.81           H  
ATOM   3392  O   VAL A 211      13.753 -29.419  -7.384  1.00 94.81           O  
ATOM   3393  CG1 VAL A 211      12.337 -32.309  -6.849  1.00 94.81           C  
ATOM   3394 HG11 VAL A 211      12.015 -31.818  -7.768  1.00 94.81           H  
ATOM   3395 HG12 VAL A 211      13.426 -32.350  -6.866  1.00 94.81           H  
ATOM   3396 HG13 VAL A 211      11.922 -33.317  -6.840  1.00 94.81           H  
ATOM   3397  CG2 VAL A 211      11.975 -32.422  -4.398  1.00 94.81           C  
ATOM   3398 HG21 VAL A 211      11.646 -31.904  -3.496  1.00 94.81           H  
ATOM   3399 HG22 VAL A 211      11.342 -33.298  -4.534  1.00 94.81           H  
ATOM   3400 HG23 VAL A 211      13.010 -32.733  -4.257  1.00 94.81           H  
ATOM   3401  N   TYR A 212      11.651 -28.690  -7.083  1.00 90.14           N  
ATOM   3402  H   TYR A 212      10.822 -28.728  -6.507  1.00 90.14           H  
ATOM   3403  CA  TYR A 212      11.617 -27.844  -8.271  1.00 90.14           C  
ATOM   3404  HA  TYR A 212      11.820 -28.458  -9.149  1.00 90.14           H  
ATOM   3405  C   TYR A 212      12.689 -26.752  -8.220  1.00 90.14           C  
ATOM   3406  CB  TYR A 212      10.219 -27.233  -8.415  1.00 90.14           C  
ATOM   3407  HB2 TYR A 212       9.993 -26.631  -7.535  1.00 90.14           H  
ATOM   3408  HB3 TYR A 212       9.478 -28.031  -8.461  1.00 90.14           H  
ATOM   3409  O   TYR A 212      13.390 -26.543  -9.211  1.00 90.14           O  
ATOM   3410  CG  TYR A 212      10.074 -26.364  -9.642  1.00 90.14           C  
ATOM   3411  CD1 TYR A 212      10.443 -25.006  -9.581  1.00 90.14           C  
ATOM   3412  HD1 TYR A 212      10.797 -24.579  -8.654  1.00 90.14           H  
ATOM   3413  CD2 TYR A 212       9.592 -26.914 -10.844  1.00 90.14           C  
ATOM   3414  HD2 TYR A 212       9.302 -27.953 -10.894  1.00 90.14           H  
ATOM   3415  CE1 TYR A 212      10.360 -24.206 -10.732  1.00 90.14           C  
ATOM   3416  HE1 TYR A 212      10.666 -23.172 -10.682  1.00 90.14           H  
ATOM   3417  CE2 TYR A 212       9.479 -26.110 -11.990  1.00 90.14           C  
ATOM   3418  HE2 TYR A 212       9.092 -26.524 -12.909  1.00 90.14           H  
ATOM   3419  OH  TYR A 212       9.814 -23.988 -13.048  1.00 90.14           O  
ATOM   3420  HH  TYR A 212      10.166 -23.118 -12.850  1.00 90.14           H  
ATOM   3421  CZ  TYR A 212       9.887 -24.762 -11.938  1.00 90.14           C  
ATOM   3422  N   ASN A 213      12.852 -26.086  -7.075  1.00 88.35           N  
ATOM   3423  H   ASN A 213      12.204 -26.265  -6.322  1.00 88.35           H  
ATOM   3424  CA  ASN A 213      13.852 -25.036  -6.886  1.00 88.35           C  
ATOM   3425  HA  ASN A 213      13.731 -24.288  -7.670  1.00 88.35           H  
ATOM   3426  C   ASN A 213      15.280 -25.580  -7.013  1.00 88.35           C  
ATOM   3427  CB  ASN A 213      13.617 -24.357  -5.525  1.00 88.35           C  
ATOM   3428  HB2 ASN A 213      13.554 -25.112  -4.742  1.00 88.35           H  
ATOM   3429  HB3 ASN A 213      14.460 -23.703  -5.302  1.00 88.35           H  
ATOM   3430  O   ASN A 213      16.106 -24.955  -7.677  1.00 88.35           O  
ATOM   3431  CG  ASN A 213      12.361 -23.501  -5.499  1.00 88.35           C  
ATOM   3432  ND2 ASN A 213      11.898 -23.131  -4.328  1.00 88.35           N  
ATOM   3433 HD21 ASN A 213      12.348 -23.436  -3.476  1.00 88.35           H  
ATOM   3434 HD22 ASN A 213      11.044 -22.593  -4.340  1.00 88.35           H  
ATOM   3435  OD1 ASN A 213      11.800 -23.127  -6.517  1.00 88.35           O  
ATOM   3436  N   ILE A 214      15.553 -26.769  -6.462  1.00 93.79           N  
ATOM   3437  H   ILE A 214      14.833 -27.221  -5.917  1.00 93.79           H  
ATOM   3438  CA  ILE A 214      16.856 -27.441  -6.600  1.00 93.79           C  
ATOM   3439  HA  ILE A 214      17.635 -26.784  -6.215  1.00 93.79           H  
ATOM   3440  C   ILE A 214      17.167 -27.687  -8.076  1.00 93.79           C  
ATOM   3441  CB  ILE A 214      16.882 -28.754  -5.785  1.00 93.79           C  
ATOM   3442  HB  ILE A 214      16.000 -29.343  -6.038  1.00 93.79           H  
ATOM   3443  O   ILE A 214      18.213 -27.269  -8.569  1.00 93.79           O  
ATOM   3444  CG1 ILE A 214      16.846 -28.418  -4.281  1.00 93.79           C  
ATOM   3445 HG12 ILE A 214      16.120 -27.629  -4.087  1.00 93.79           H  
ATOM   3446 HG13 ILE A 214      17.820 -28.041  -3.969  1.00 93.79           H  
ATOM   3447  CG2 ILE A 214      18.133 -29.600  -6.100  1.00 93.79           C  
ATOM   3448 HG21 ILE A 214      18.157 -30.499  -5.483  1.00 93.79           H  
ATOM   3449 HG22 ILE A 214      18.136 -29.923  -7.141  1.00 93.79           H  
ATOM   3450 HG23 ILE A 214      19.035 -29.020  -5.904  1.00 93.79           H  
ATOM   3451  CD1 ILE A 214      16.463 -29.609  -3.405  1.00 93.79           C  
ATOM   3452 HD11 ILE A 214      16.393 -29.253  -2.377  1.00 93.79           H  
ATOM   3453 HD12 ILE A 214      17.217 -30.394  -3.459  1.00 93.79           H  
ATOM   3454 HD13 ILE A 214      15.495 -30.006  -3.709  1.00 93.79           H  
ATOM   3455  N   ILE A 215      16.239 -28.293  -8.815  1.00 94.27           N  
ATOM   3456  H   ILE A 215      15.389 -28.599  -8.365  1.00 94.27           H  
ATOM   3457  CA  ILE A 215      16.458 -28.611 -10.232  1.00 94.27           C  
ATOM   3458  HA  ILE A 215      17.403 -29.145 -10.324  1.00 94.27           H  
ATOM   3459  C   ILE A 215      16.581 -27.328 -11.064  1.00 94.27           C  
ATOM   3460  CB  ILE A 215      15.336 -29.539 -10.737  1.00 94.27           C  
ATOM   3461  HB  ILE A 215      14.379 -29.054 -10.548  1.00 94.27           H  
ATOM   3462  O   ILE A 215      17.460 -27.225 -11.920  1.00 94.27           O  
ATOM   3463  CG1 ILE A 215      15.382 -30.887  -9.976  1.00 94.27           C  
ATOM   3464 HG12 ILE A 215      15.535 -30.717  -8.910  1.00 94.27           H  
ATOM   3465 HG13 ILE A 215      16.223 -31.484 -10.330  1.00 94.27           H  
ATOM   3466  CG2 ILE A 215      15.476 -29.776 -12.253  1.00 94.27           C  
ATOM   3467 HG21 ILE A 215      14.656 -30.400 -12.610  1.00 94.27           H  
ATOM   3468 HG22 ILE A 215      15.422 -28.836 -12.802  1.00 94.27           H  
ATOM   3469 HG23 ILE A 215      16.429 -30.258 -12.471  1.00 94.27           H  
ATOM   3470  CD1 ILE A 215      14.090 -31.696 -10.105  1.00 94.27           C  
ATOM   3471 HD11 ILE A 215      13.245 -31.074  -9.811  1.00 94.27           H  
ATOM   3472 HD12 ILE A 215      14.137 -32.561  -9.444  1.00 94.27           H  
ATOM   3473 HD13 ILE A 215      13.953 -32.045 -11.129  1.00 94.27           H  
ATOM   3474  N   SER A 216      15.741 -26.328 -10.789  1.00 88.70           N  
ATOM   3475  H   SER A 216      15.053 -26.476 -10.064  1.00 88.70           H  
ATOM   3476  CA  SER A 216      15.726 -25.046 -11.506  1.00 88.70           C  
ATOM   3477  HA  SER A 216      15.668 -25.242 -12.576  1.00 88.70           H  
ATOM   3478  C   SER A 216      16.976 -24.202 -11.269  1.00 88.70           C  
ATOM   3479  CB  SER A 216      14.508 -24.213 -11.108  1.00 88.70           C  
ATOM   3480  HB2 SER A 216      14.530 -24.010 -10.037  1.00 88.70           H  
ATOM   3481  HB3 SER A 216      14.534 -23.267 -11.648  1.00 88.70           H  
ATOM   3482  O   SER A 216      17.310 -23.385 -12.121  1.00 88.70           O  
ATOM   3483  OG  SER A 216      13.319 -24.898 -11.439  1.00 88.70           O  
ATOM   3484  HG  SER A 216      13.153 -25.529 -10.735  1.00 88.70           H  
ATOM   3485  N   SER A 217      17.685 -24.409 -10.155  1.00 88.58           N  
ATOM   3486  H   SER A 217      17.320 -25.039  -9.455  1.00 88.58           H  
ATOM   3487  CA  SER A 217      18.965 -23.741  -9.885  1.00 88.58           C  
ATOM   3488  HA  SER A 217      18.831 -22.668 -10.022  1.00 88.58           H  
ATOM   3489  C   SER A 217      20.081 -24.197 -10.830  1.00 88.58           C  
ATOM   3490  CB  SER A 217      19.391 -23.984  -8.432  1.00 88.58           C  
ATOM   3491  HB2 SER A 217      20.169 -23.266  -8.173  1.00 88.58           H  
ATOM   3492  HB3 SER A 217      18.543 -23.827  -7.766  1.00 88.58           H  
ATOM   3493  O   SER A 217      21.064 -23.491 -11.035  1.00 88.58           O  
ATOM   3494  OG  SER A 217      19.919 -25.285  -8.250  1.00 88.58           O  
ATOM   3495  HG  SER A 217      19.231 -25.949  -8.338  1.00 88.58           H  
ATOM   3496  N   SER A 218      19.956 -25.393 -11.412  1.00 92.62           N  
ATOM   3497  H   SER A 218      19.131 -25.933 -11.194  1.00 92.62           H  
ATOM   3498  CA  SER A 218      20.931 -25.960 -12.347  1.00 92.62           C  
ATOM   3499  HA  SER A 218      21.398 -25.158 -12.918  1.00 92.62           H  
ATOM   3500  C   SER A 218      20.236 -26.905 -13.334  1.00 92.62           C  
ATOM   3501  CB  SER A 218      22.038 -26.680 -11.572  1.00 92.62           C  
ATOM   3502  HB2 SER A 218      21.595 -27.374 -10.857  1.00 92.62           H  
ATOM   3503  HB3 SER A 218      22.666 -27.242 -12.264  1.00 92.62           H  
ATOM   3504  O   SER A 218      20.416 -28.121 -13.258  1.00 92.62           O  
ATOM   3505  OG  SER A 218      22.850 -25.749 -10.893  1.00 92.62           O  
ATOM   3506  HG  SER A 218      22.336 -24.960 -10.705  1.00 92.62           H  
ATOM   3507  N   PRO A 219      19.429 -26.382 -14.272  1.00 90.31           N  
ATOM   3508  CA  PRO A 219      18.565 -27.203 -15.119  1.00 90.31           C  
ATOM   3509  HA  PRO A 219      17.993 -27.891 -14.497  1.00 90.31           H  
ATOM   3510  C   PRO A 219      19.354 -28.033 -16.138  1.00 90.31           C  
ATOM   3511  CB  PRO A 219      17.602 -26.215 -15.783  1.00 90.31           C  
ATOM   3512  HB2 PRO A 219      16.711 -26.116 -15.163  1.00 90.31           H  
ATOM   3513  HB3 PRO A 219      17.326 -26.519 -16.792  1.00 90.31           H  
ATOM   3514  O   PRO A 219      18.901 -29.107 -16.536  1.00 90.31           O  
ATOM   3515  CG  PRO A 219      18.365 -24.889 -15.777  1.00 90.31           C  
ATOM   3516  HG2 PRO A 219      17.688 -24.041 -15.681  1.00 90.31           H  
ATOM   3517  HG3 PRO A 219      18.978 -24.809 -16.675  1.00 90.31           H  
ATOM   3518  CD  PRO A 219      19.256 -24.968 -14.547  1.00 90.31           C  
ATOM   3519  HD2 PRO A 219      18.758 -24.488 -13.704  1.00 90.31           H  
ATOM   3520  HD3 PRO A 219      20.210 -24.478 -14.744  1.00 90.31           H  
ATOM   3521  N   SER A 220      20.548 -27.580 -16.533  1.00 92.97           N  
ATOM   3522  H   SER A 220      20.883 -26.696 -16.177  1.00 92.97           H  
ATOM   3523  CA  SER A 220      21.455 -28.327 -17.411  1.00 92.97           C  
ATOM   3524  HA  SER A 220      20.891 -28.652 -18.285  1.00 92.97           H  
ATOM   3525  C   SER A 220      22.042 -29.575 -16.750  1.00 92.97           C  
ATOM   3526  CB  SER A 220      22.594 -27.428 -17.896  1.00 92.97           C  
ATOM   3527  HB2 SER A 220      22.192 -26.625 -18.513  1.00 92.97           H  
ATOM   3528  HB3 SER A 220      23.289 -28.015 -18.497  1.00 92.97           H  
ATOM   3529  O   SER A 220      22.379 -30.530 -17.448  1.00 92.97           O  
ATOM   3530  OG  SER A 220      23.270 -26.873 -16.783  1.00 92.97           O  
ATOM   3531  HG  SER A 220      24.071 -26.444 -17.092  1.00 92.97           H  
ATOM   3532  N   ARG A 221      22.115 -29.620 -15.412  1.00 95.30           N  
ATOM   3533  H   ARG A 221      21.753 -28.837 -14.886  1.00 95.30           H  
ATOM   3534  CA  ARG A 221      22.625 -30.783 -14.682  1.00 95.30           C  
ATOM   3535  HA  ARG A 221      23.593 -31.036 -15.115  1.00 95.30           H  
ATOM   3536  C   ARG A 221      21.706 -31.991 -14.884  1.00 95.30           C  
ATOM   3537  CB  ARG A 221      22.848 -30.421 -13.202  1.00 95.30           C  
ATOM   3538  HB2 ARG A 221      23.564 -29.601 -13.145  1.00 95.30           H  
ATOM   3539  HB3 ARG A 221      21.905 -30.084 -12.772  1.00 95.30           H  
ATOM   3540  O   ARG A 221      20.474 -31.891 -14.888  1.00 95.30           O  
ATOM   3541  CG  ARG A 221      23.366 -31.595 -12.357  1.00 95.30           C  
ATOM   3542  HG2 ARG A 221      22.603 -32.373 -12.324  1.00 95.30           H  
ATOM   3543  HG3 ARG A 221      24.271 -32.002 -12.809  1.00 95.30           H  
ATOM   3544  CD  ARG A 221      23.673 -31.165 -10.920  1.00 95.30           C  
ATOM   3545  HD2 ARG A 221      24.535 -30.498 -10.925  1.00 95.30           H  
ATOM   3546  HD3 ARG A 221      22.815 -30.622 -10.523  1.00 95.30           H  
ATOM   3547  NE  ARG A 221      23.948 -32.335 -10.064  1.00 95.30           N  
ATOM   3548  HE  ARG A 221      23.875 -33.250 -10.485  1.00 95.30           H  
ATOM   3549  NH1 ARG A 221      24.278 -31.211  -8.087  1.00 95.30           N  
ATOM   3550 HH11 ARG A 221      24.472 -31.233  -7.096  1.00 95.30           H  
ATOM   3551 HH12 ARG A 221      23.994 -30.352  -8.536  1.00 95.30           H  
ATOM   3552  NH2 ARG A 221      24.459 -33.436  -8.144  1.00 95.30           N  
ATOM   3553 HH21 ARG A 221      24.657 -33.440  -7.153  1.00 95.30           H  
ATOM   3554 HH22 ARG A 221      24.330 -34.322  -8.611  1.00 95.30           H  
ATOM   3555  CZ  ARG A 221      24.226 -32.319  -8.772  1.00 95.30           C  
ATOM   3556  N   GLN A 222      22.325 -33.159 -15.020  1.00 94.88           N  
ATOM   3557  H   GLN A 222      23.334 -33.168 -15.040  1.00 94.88           H  
ATOM   3558  CA  GLN A 222      21.635 -34.446 -15.089  1.00 94.88           C  
ATOM   3559  HA  GLN A 222      20.701 -34.324 -15.638  1.00 94.88           H  
ATOM   3560  C   GLN A 222      21.255 -34.919 -13.680  1.00 94.88           C  
ATOM   3561  CB  GLN A 222      22.492 -35.468 -15.859  1.00 94.88           C  
ATOM   3562  HB2 GLN A 222      21.962 -36.420 -15.887  1.00 94.88           H  
ATOM   3563  HB3 GLN A 222      23.429 -35.622 -15.325  1.00 94.88           H  
ATOM   3564  O   GLN A 222      21.853 -35.848 -13.145  1.00 94.88           O  
ATOM   3565  CG  GLN A 222      22.823 -35.051 -17.305  1.00 94.88           C  
ATOM   3566  HG2 GLN A 222      23.451 -35.821 -17.752  1.00 94.88           H  
ATOM   3567  HG3 GLN A 222      23.403 -34.128 -17.294  1.00 94.88           H  
ATOM   3568  CD  GLN A 222      21.608 -34.856 -18.215  1.00 94.88           C  
ATOM   3569  NE2 GLN A 222      21.784 -34.221 -19.353  1.00 94.88           N  
ATOM   3570 HE21 GLN A 222      21.031 -34.217 -20.027  1.00 94.88           H  
ATOM   3571 HE22 GLN A 222      22.712 -33.989 -19.675  1.00 94.88           H  
ATOM   3572  OE1 GLN A 222      20.485 -35.227 -17.917  1.00 94.88           O  
ATOM   3573  N   TRP A 223      20.307 -34.221 -13.050  1.00 96.26           N  
ATOM   3574  H   TRP A 223      19.896 -33.428 -13.520  1.00 96.26           H  
ATOM   3575  CA  TRP A 223      19.824 -34.564 -11.714  1.00 96.26           C  
ATOM   3576  HA  TRP A 223      20.666 -34.556 -11.021  1.00 96.26           H  
ATOM   3577  C   TRP A 223      19.209 -35.963 -11.686  1.00 96.26           C  
ATOM   3578  CB  TRP A 223      18.790 -33.538 -11.239  1.00 96.26           C  
ATOM   3579  HB2 TRP A 223      18.361 -33.901 -10.305  1.00 96.26           H  
ATOM   3580  HB3 TRP A 223      17.971 -33.484 -11.957  1.00 96.26           H  
ATOM   3581  O   TRP A 223      18.347 -36.294 -12.501  1.00 96.26           O  
ATOM   3582  CG  TRP A 223      19.319 -32.166 -10.973  1.00 96.26           C  
ATOM   3583  CD1 TRP A 223      19.255 -31.090 -11.790  1.00 96.26           C  
ATOM   3584  HD1 TRP A 223      18.824 -31.068 -12.780  1.00 96.26           H  
ATOM   3585  CD2 TRP A 223      20.007 -31.710  -9.772  1.00 96.26           C  
ATOM   3586  CE2 TRP A 223      20.295 -30.320  -9.912  1.00 96.26           C  
ATOM   3587  CE3 TRP A 223      20.402 -32.338  -8.574  1.00 96.26           C  
ATOM   3588  HE3 TRP A 223      20.178 -33.385  -8.429  1.00 96.26           H  
ATOM   3589  NE1 TRP A 223      19.819 -29.999 -11.164  1.00 96.26           N  
ATOM   3590  HE1 TRP A 223      19.886 -29.095 -11.610  1.00 96.26           H  
ATOM   3591  CH2 TRP A 223      21.299 -30.239  -7.712  1.00 96.26           C  
ATOM   3592  HH2 TRP A 223      21.741 -29.676  -6.902  1.00 96.26           H  
ATOM   3593  CZ2 TRP A 223      20.935 -29.587  -8.902  1.00 96.26           C  
ATOM   3594  HZ2 TRP A 223      21.094 -28.524  -9.011  1.00 96.26           H  
ATOM   3595  CZ3 TRP A 223      21.040 -31.612  -7.552  1.00 96.26           C  
ATOM   3596  HZ3 TRP A 223      21.292 -32.103  -6.623  1.00 96.26           H  
ATOM   3597  N   LYS A 224      19.600 -36.757 -10.691  1.00 97.51           N  
ATOM   3598  H   LYS A 224      20.403 -36.473 -10.148  1.00 97.51           H  
ATOM   3599  CA  LYS A 224      18.948 -38.019 -10.335  1.00 97.51           C  
ATOM   3600  HA  LYS A 224      18.268 -38.307 -11.137  1.00 97.51           H  
ATOM   3601  C   LYS A 224      18.111 -37.850  -9.069  1.00 97.51           C  
ATOM   3602  CB  LYS A 224      20.014 -39.113 -10.186  1.00 97.51           C  
ATOM   3603  HB2 LYS A 224      20.725 -38.815  -9.415  1.00 97.51           H  
ATOM   3604  HB3 LYS A 224      19.538 -40.041  -9.869  1.00 97.51           H  
ATOM   3605  O   LYS A 224      18.348 -36.952  -8.264  1.00 97.51           O  
ATOM   3606  CG  LYS A 224      20.769 -39.366 -11.501  1.00 97.51           C  
ATOM   3607  HG2 LYS A 224      20.065 -39.698 -12.264  1.00 97.51           H  
ATOM   3608  HG3 LYS A 224      21.250 -38.447 -11.837  1.00 97.51           H  
ATOM   3609  CD  LYS A 224      21.849 -40.432 -11.300  1.00 97.51           C  
ATOM   3610  HD2 LYS A 224      22.540 -40.085 -10.532  1.00 97.51           H  
ATOM   3611  HD3 LYS A 224      21.386 -41.362 -10.969  1.00 97.51           H  
ATOM   3612  CE  LYS A 224      22.607 -40.658 -12.611  1.00 97.51           C  
ATOM   3613  HE2 LYS A 224      22.999 -39.698 -12.945  1.00 97.51           H  
ATOM   3614  HE3 LYS A 224      21.909 -41.017 -13.367  1.00 97.51           H  
ATOM   3615  NZ  LYS A 224      23.718 -41.624 -12.426  1.00 97.51           N  
ATOM   3616  HZ1 LYS A 224      24.236 -41.747 -13.284  1.00 97.51           H  
ATOM   3617  HZ2 LYS A 224      23.370 -42.522 -12.120  1.00 97.51           H  
ATOM   3618  HZ3 LYS A 224      24.355 -41.280 -11.721  1.00 97.51           H  
ATOM   3619  N   LEU A 225      17.157 -38.763  -8.864  1.00 97.60           N  
ATOM   3620  H   LEU A 225      16.990 -39.449  -9.587  1.00 97.60           H  
ATOM   3621  CA  LEU A 225      16.363 -38.821  -7.631  1.00 97.60           C  
ATOM   3622  HA  LEU A 225      15.788 -37.898  -7.549  1.00 97.60           H  
ATOM   3623  C   LEU A 225      17.262 -38.915  -6.386  1.00 97.60           C  
ATOM   3624  CB  LEU A 225      15.398 -40.023  -7.709  1.00 97.60           C  
ATOM   3625  HB2 LEU A 225      15.989 -40.920  -7.892  1.00 97.60           H  
ATOM   3626  HB3 LEU A 225      14.727 -39.881  -8.556  1.00 97.60           H  
ATOM   3627  O   LEU A 225      16.954 -38.284  -5.382  1.00 97.60           O  
ATOM   3628  CG  LEU A 225      14.556 -40.254  -6.435  1.00 97.60           C  
ATOM   3629  HG  LEU A 225      15.206 -40.329  -5.563  1.00 97.60           H  
ATOM   3630  CD1 LEU A 225      13.532 -39.147  -6.204  1.00 97.60           C  
ATOM   3631 HD11 LEU A 225      12.799 -39.151  -7.011  1.00 97.60           H  
ATOM   3632 HD12 LEU A 225      13.022 -39.319  -5.256  1.00 97.60           H  
ATOM   3633 HD13 LEU A 225      14.028 -38.177  -6.161  1.00 97.60           H  
ATOM   3634  CD2 LEU A 225      13.786 -41.570  -6.546  1.00 97.60           C  
ATOM   3635 HD21 LEU A 225      13.228 -41.738  -5.625  1.00 97.60           H  
ATOM   3636 HD22 LEU A 225      13.100 -41.535  -7.393  1.00 97.60           H  
ATOM   3637 HD23 LEU A 225      14.488 -42.393  -6.680  1.00 97.60           H  
ATOM   3638  N   THR A 226      18.360 -39.677  -6.468  1.00 97.48           N  
ATOM   3639  H   THR A 226      18.583 -40.117  -7.349  1.00 97.48           H  
ATOM   3640  CA  THR A 226      19.383 -39.806  -5.414  1.00 97.48           C  
ATOM   3641  HA  THR A 226      18.938 -40.182  -4.493  1.00 97.48           H  
ATOM   3642  C   THR A 226      20.000 -38.461  -5.064  1.00 97.48           C  
ATOM   3643  CB  THR A 226      20.495 -40.779  -5.845  1.00 97.48           C  
ATOM   3644  HB  THR A 226      21.339 -40.706  -5.158  1.00 97.48           H  
ATOM   3645  O   THR A 226      19.965 -38.071  -3.907  1.00 97.48           O  
ATOM   3646  CG2 THR A 226      20.000 -42.227  -5.863  1.00 97.48           C  
ATOM   3647 HG21 THR A 226      19.853 -42.562  -4.836  1.00 97.48           H  
ATOM   3648 HG22 THR A 226      19.073 -42.316  -6.429  1.00 97.48           H  
ATOM   3649 HG23 THR A 226      20.763 -42.860  -6.317  1.00 97.48           H  
ATOM   3650  OG1 THR A 226      20.934 -40.482  -7.159  1.00 97.48           O  
ATOM   3651  HG1 THR A 226      21.695 -39.904  -7.075  1.00 97.48           H  
ATOM   3652  N   ASP A 227      20.446 -37.708  -6.071  1.00 97.66           N  
ATOM   3653  H   ASP A 227      20.466 -38.106  -6.999  1.00 97.66           H  
ATOM   3654  CA  ASP A 227      21.123 -36.425  -5.870  1.00 97.66           C  
ATOM   3655  HA  ASP A 227      22.029 -36.588  -5.286  1.00 97.66           H  
ATOM   3656  C   ASP A 227      20.230 -35.428  -5.127  1.00 97.66           C  
ATOM   3657  CB  ASP A 227      21.486 -35.792  -7.223  1.00 97.66           C  
ATOM   3658  HB2 ASP A 227      20.564 -35.473  -7.708  1.00 97.66           H  
ATOM   3659  HB3 ASP A 227      22.085 -34.900  -7.038  1.00 97.66           H  
ATOM   3660  O   ASP A 227      20.688 -34.704  -4.248  1.00 97.66           O  
ATOM   3661  CG  ASP A 227      22.235 -36.679  -8.214  1.00 97.66           C  
ATOM   3662  OD1 ASP A 227      22.846 -37.691  -7.815  1.00 97.66           O  
ATOM   3663  OD2 ASP A 227      22.154 -36.332  -9.414  1.00 97.66           O  
ATOM   3664  N   VAL A 228      18.945 -35.378  -5.492  1.00 97.74           N  
ATOM   3665  H   VAL A 228      18.636 -36.001  -6.224  1.00 97.74           H  
ATOM   3666  CA  VAL A 228      17.984 -34.483  -4.841  1.00 97.74           C  
ATOM   3667  HA  VAL A 228      18.454 -33.508  -4.709  1.00 97.74           H  
ATOM   3668  C   VAL A 228      17.628 -34.974  -3.444  1.00 97.74           C  
ATOM   3669  CB  VAL A 228      16.728 -34.291  -5.702  1.00 97.74           C  
ATOM   3670  HB  VAL A 228      16.288 -35.261  -5.936  1.00 97.74           H  
ATOM   3671  O   VAL A 228      17.518 -34.146  -2.546  1.00 97.74           O  
ATOM   3672  CG1 VAL A 228      15.669 -33.440  -4.993  1.00 97.74           C  
ATOM   3673 HG11 VAL A 228      16.066 -32.449  -4.771  1.00 97.74           H  
ATOM   3674 HG12 VAL A 228      15.344 -33.915  -4.068  1.00 97.74           H  
ATOM   3675 HG13 VAL A 228      14.796 -33.358  -5.640  1.00 97.74           H  
ATOM   3676  CG2 VAL A 228      17.101 -33.578  -7.009  1.00 97.74           C  
ATOM   3677 HG21 VAL A 228      17.622 -34.269  -7.672  1.00 97.74           H  
ATOM   3678 HG22 VAL A 228      17.754 -32.732  -6.798  1.00 97.74           H  
ATOM   3679 HG23 VAL A 228      16.207 -33.195  -7.501  1.00 97.74           H  
ATOM   3680  N   ALA A 229      17.456 -36.285  -3.253  1.00 97.84           N  
ATOM   3681  H   ALA A 229      17.625 -36.916  -4.023  1.00 97.84           H  
ATOM   3682  CA  ALA A 229      17.164 -36.876  -1.950  1.00 97.84           C  
ATOM   3683  HA  ALA A 229      16.249 -36.431  -1.559  1.00 97.84           H  
ATOM   3684  C   ALA A 229      18.282 -36.569  -0.941  1.00 97.84           C  
ATOM   3685  CB  ALA A 229      16.928 -38.381  -2.140  1.00 97.84           C  
ATOM   3686  HB1 ALA A 229      16.220 -38.553  -2.950  1.00 97.84           H  
ATOM   3687  HB2 ALA A 229      17.869 -38.882  -2.363  1.00 97.84           H  
ATOM   3688  HB3 ALA A 229      16.502 -38.804  -1.230  1.00 97.84           H  
ATOM   3689  O   ALA A 229      17.992 -36.065   0.145  1.00 97.84           O  
ATOM   3690  N   ASP A 230      19.540 -36.741  -1.352  1.00 97.12           N  
ATOM   3691  H   ASP A 230      19.707 -37.210  -2.231  1.00 97.12           H  
ATOM   3692  CA  ASP A 230      20.713 -36.396  -0.548  1.00 97.12           C  
ATOM   3693  HA  ASP A 230      20.666 -36.932   0.400  1.00 97.12           H  
ATOM   3694  C   ASP A 230      20.745 -34.893  -0.237  1.00 97.12           C  
ATOM   3695  CB  ASP A 230      21.994 -36.824  -1.287  1.00 97.12           C  
ATOM   3696  HB2 ASP A 230      22.016 -36.343  -2.265  1.00 97.12           H  
ATOM   3697  HB3 ASP A 230      22.854 -36.466  -0.721  1.00 97.12           H  
ATOM   3698  O   ASP A 230      20.956 -34.496   0.907  1.00 97.12           O  
ATOM   3699  CG  ASP A 230      22.145 -38.342  -1.472  1.00 97.12           C  
ATOM   3700  OD1 ASP A 230      21.475 -39.108  -0.740  1.00 97.12           O  
ATOM   3701  OD2 ASP A 230      22.935 -38.731  -2.361  1.00 97.12           O  
ATOM   3702  N   HIS A 231      20.447 -34.041  -1.226  1.00 95.76           N  
ATOM   3703  H   HIS A 231      20.294 -34.424  -2.149  1.00 95.76           H  
ATOM   3704  CA  HIS A 231      20.462 -32.584  -1.061  1.00 95.76           C  
ATOM   3705  HA  HIS A 231      21.438 -32.305  -0.664  1.00 95.76           H  
ATOM   3706  C   HIS A 231      19.408 -32.052  -0.074  1.00 95.76           C  
ATOM   3707  CB  HIS A 231      20.285 -31.928  -2.437  1.00 95.76           C  
ATOM   3708  HB2 HIS A 231      20.857 -32.489  -3.175  1.00 95.76           H  
ATOM   3709  HB3 HIS A 231      19.235 -31.955  -2.728  1.00 95.76           H  
ATOM   3710  O   HIS A 231      19.600 -30.995   0.522  1.00 95.76           O  
ATOM   3711  CG  HIS A 231      20.798 -30.516  -2.489  1.00 95.76           C  
ATOM   3712  CD2 HIS A 231      20.071 -29.360  -2.415  1.00 95.76           C  
ATOM   3713  HD2 HIS A 231      19.002 -29.291  -2.277  1.00 95.76           H  
ATOM   3714  ND1 HIS A 231      22.120 -30.158  -2.609  1.00 95.76           N  
ATOM   3715  HD1 HIS A 231      22.906 -30.791  -2.564  1.00 95.76           H  
ATOM   3716  CE1 HIS A 231      22.187 -28.817  -2.619  1.00 95.76           C  
ATOM   3717  HE1 HIS A 231      23.098 -28.239  -2.662  1.00 95.76           H  
ATOM   3718  NE2 HIS A 231      20.959 -28.285  -2.529  1.00 95.76           N  
ATOM   3719  N   ILE A 232      18.290 -32.763   0.100  1.00 95.65           N  
ATOM   3720  H   ILE A 232      18.191 -33.612  -0.437  1.00 95.65           H  
ATOM   3721  CA  ILE A 232      17.234 -32.413   1.069  1.00 95.65           C  
ATOM   3722  HA  ILE A 232      17.439 -31.412   1.446  1.00 95.65           H  
ATOM   3723  C   ILE A 232      17.238 -33.309   2.312  1.00 95.65           C  
ATOM   3724  CB  ILE A 232      15.842 -32.360   0.410  1.00 95.65           C  
ATOM   3725  HB  ILE A 232      15.136 -31.979   1.147  1.00 95.65           H  
ATOM   3726  O   ILE A 232      16.280 -33.260   3.087  1.00 95.65           O  
ATOM   3727  CG1 ILE A 232      15.384 -33.774   0.011  1.00 95.65           C  
ATOM   3728 HG12 ILE A 232      15.268 -34.376   0.913  1.00 95.65           H  
ATOM   3729 HG13 ILE A 232      16.140 -34.263  -0.603  1.00 95.65           H  
ATOM   3730  CG2 ILE A 232      15.834 -31.369  -0.759  1.00 95.65           C  
ATOM   3731 HG21 ILE A 232      16.284 -30.431  -0.434  1.00 95.65           H  
ATOM   3732 HG22 ILE A 232      14.815 -31.181  -1.096  1.00 95.65           H  
ATOM   3733 HG23 ILE A 232      16.415 -31.780  -1.584  1.00 95.65           H  
ATOM   3734  CD1 ILE A 232      14.058 -33.816  -0.728  1.00 95.65           C  
ATOM   3735 HD11 ILE A 232      14.165 -33.419  -1.738  1.00 95.65           H  
ATOM   3736 HD12 ILE A 232      13.764 -34.864  -0.777  1.00 95.65           H  
ATOM   3737 HD13 ILE A 232      13.316 -33.243  -0.171  1.00 95.65           H  
ATOM   3738  N   PHE A 233      18.285 -34.121   2.492  1.00 96.14           N  
ATOM   3739  H   PHE A 233      19.037 -34.083   1.818  1.00 96.14           H  
ATOM   3740  CA  PHE A 233      18.470 -35.033   3.623  1.00 96.14           C  
ATOM   3741  HA  PHE A 233      19.337 -35.646   3.380  1.00 96.14           H  
ATOM   3742  C   PHE A 233      17.301 -36.018   3.818  1.00 96.14           C  
ATOM   3743  CB  PHE A 233      18.830 -34.234   4.886  1.00 96.14           C  
ATOM   3744  HB2 PHE A 233      19.106 -34.933   5.675  1.00 96.14           H  
ATOM   3745  HB3 PHE A 233      17.950 -33.690   5.229  1.00 96.14           H  
ATOM   3746  O   PHE A 233      16.817 -36.236   4.928  1.00 96.14           O  
ATOM   3747  CG  PHE A 233      19.971 -33.252   4.691  1.00 96.14           C  
ATOM   3748  CD1 PHE A 233      21.303 -33.699   4.759  1.00 96.14           C  
ATOM   3749  HD1 PHE A 233      21.517 -34.740   4.951  1.00 96.14           H  
ATOM   3750  CD2 PHE A 233      19.701 -31.897   4.419  1.00 96.14           C  
ATOM   3751  HD2 PHE A 233      18.679 -31.553   4.353  1.00 96.14           H  
ATOM   3752  CE1 PHE A 233      22.361 -32.793   4.567  1.00 96.14           C  
ATOM   3753  HE1 PHE A 233      23.382 -33.139   4.613  1.00 96.14           H  
ATOM   3754  CE2 PHE A 233      20.758 -30.993   4.219  1.00 96.14           C  
ATOM   3755  HE2 PHE A 233      20.550 -29.957   3.994  1.00 96.14           H  
ATOM   3756  CZ  PHE A 233      22.089 -31.440   4.297  1.00 96.14           C  
ATOM   3757  HZ  PHE A 233      22.902 -30.748   4.137  1.00 96.14           H  
ATOM   3758  N   MET A 234      16.823 -36.620   2.726  1.00 96.63           N  
ATOM   3759  H   MET A 234      17.290 -36.432   1.850  1.00 96.63           H  
ATOM   3760  CA  MET A 234      15.812 -37.682   2.741  1.00 96.63           C  
ATOM   3761  HA  MET A 234      15.597 -37.965   3.772  1.00 96.63           H  
ATOM   3762  C   MET A 234      16.326 -38.932   2.030  1.00 96.63           C  
ATOM   3763  CB  MET A 234      14.504 -37.207   2.088  1.00 96.63           C  
ATOM   3764  HB2 MET A 234      14.709 -36.814   1.092  1.00 96.63           H  
ATOM   3765  HB3 MET A 234      13.836 -38.062   1.984  1.00 96.63           H  
ATOM   3766  O   MET A 234      17.117 -38.847   1.100  1.00 96.63           O  
ATOM   3767  CG  MET A 234      13.782 -36.146   2.921  1.00 96.63           C  
ATOM   3768  HG2 MET A 234      13.731 -36.487   3.955  1.00 96.63           H  
ATOM   3769  HG3 MET A 234      14.367 -35.226   2.902  1.00 96.63           H  
ATOM   3770  SD  MET A 234      12.093 -35.792   2.348  1.00 96.63           S  
ATOM   3771  CE  MET A 234      11.690 -34.448   3.490  1.00 96.63           C  
ATOM   3772  HE1 MET A 234      10.685 -34.080   3.284  1.00 96.63           H  
ATOM   3773  HE2 MET A 234      11.761 -34.803   4.518  1.00 96.63           H  
ATOM   3774  HE3 MET A 234      12.403 -33.636   3.348  1.00 96.63           H  
ATOM   3775  N   SER A 235      15.812 -40.111   2.393  1.00 97.33           N  
ATOM   3776  H   SER A 235      15.166 -40.161   3.168  1.00 97.33           H  
ATOM   3777  CA  SER A 235      16.021 -41.298   1.559  1.00 97.33           C  
ATOM   3778  HA  SER A 235      17.086 -41.366   1.336  1.00 97.33           H  
ATOM   3779  C   SER A 235      15.268 -41.163   0.229  1.00 97.33           C  
ATOM   3780  CB  SER A 235      15.623 -42.586   2.291  1.00 97.33           C  
ATOM   3781  HB2 SER A 235      16.070 -42.595   3.284  1.00 97.33           H  
ATOM   3782  HB3 SER A 235      16.013 -43.436   1.730  1.00 97.33           H  
ATOM   3783  O   SER A 235      14.187 -40.566   0.165  1.00 97.33           O  
ATOM   3784  OG  SER A 235      14.213 -42.721   2.395  1.00 97.33           O  
ATOM   3785  HG  SER A 235      13.998 -43.640   2.218  1.00 97.33           H  
ATOM   3786  N   THR A 236      15.780 -41.787  -0.834  1.00 97.53           N  
ATOM   3787  H   THR A 236      16.684 -42.230  -0.750  1.00 97.53           H  
ATOM   3788  CA  THR A 236      15.105 -41.834  -2.146  1.00 97.53           C  
ATOM   3789  HA  THR A 236      15.024 -40.821  -2.540  1.00 97.53           H  
ATOM   3790  C   THR A 236      13.691 -42.409  -2.060  1.00 97.53           C  
ATOM   3791  CB  THR A 236      15.893 -42.691  -3.142  1.00 97.53           C  
ATOM   3792  HB  THR A 236      15.295 -42.833  -4.042  1.00 97.53           H  
ATOM   3793  O   THR A 236      12.778 -41.906  -2.716  1.00 97.53           O  
ATOM   3794  CG2 THR A 236      17.205 -42.038  -3.540  1.00 97.53           C  
ATOM   3795 HG21 THR A 236      17.909 -42.033  -2.708  1.00 97.53           H  
ATOM   3796 HG22 THR A 236      17.628 -42.588  -4.380  1.00 97.53           H  
ATOM   3797 HG23 THR A 236      17.013 -41.012  -3.851  1.00 97.53           H  
ATOM   3798  OG1 THR A 236      16.194 -43.948  -2.578  1.00 97.53           O  
ATOM   3799  HG1 THR A 236      17.026 -44.247  -2.951  1.00 97.53           H  
ATOM   3800  N   SER A 237      13.492 -43.431  -1.222  1.00 97.27           N  
ATOM   3801  H   SER A 237      14.298 -43.806  -0.744  1.00 97.27           H  
ATOM   3802  CA  SER A 237      12.187 -44.042  -0.955  1.00 97.27           C  
ATOM   3803  HA  SER A 237      11.750 -44.357  -1.903  1.00 97.27           H  
ATOM   3804  C   SER A 237      11.207 -43.059  -0.312  1.00 97.27           C  
ATOM   3805  CB  SER A 237      12.358 -45.289  -0.075  1.00 97.27           C  
ATOM   3806  HB2 SER A 237      12.874 -46.056  -0.653  1.00 97.27           H  
ATOM   3807  HB3 SER A 237      11.376 -45.670   0.204  1.00 97.27           H  
ATOM   3808  O   SER A 237      10.067 -42.945  -0.763  1.00 97.27           O  
ATOM   3809  OG  SER A 237      13.114 -45.020   1.099  1.00 97.27           O  
ATOM   3810  HG  SER A 237      13.185 -45.842   1.589  1.00 97.27           H  
ATOM   3811  N   THR A 238      11.657 -42.301   0.691  1.00 96.93           N  
ATOM   3812  H   THR A 238      12.615 -42.419   0.990  1.00 96.93           H  
ATOM   3813  CA  THR A 238      10.838 -41.292   1.374  1.00 96.93           C  
ATOM   3814  HA  THR A 238       9.903 -41.753   1.692  1.00 96.93           H  
ATOM   3815  C   THR A 238      10.488 -40.146   0.437  1.00 96.93           C  
ATOM   3816  CB  THR A 238      11.548 -40.748   2.620  1.00 96.93           C  
ATOM   3817  HB  THR A 238      12.491 -40.278   2.339  1.00 96.93           H  
ATOM   3818  O   THR A 238       9.322 -39.762   0.370  1.00 96.93           O  
ATOM   3819  CG2 THR A 238      10.697 -39.741   3.396  1.00 96.93           C  
ATOM   3820 HG21 THR A 238      10.552 -38.838   2.803  1.00 96.93           H  
ATOM   3821 HG22 THR A 238      11.213 -39.471   4.317  1.00 96.93           H  
ATOM   3822 HG23 THR A 238       9.729 -40.180   3.639  1.00 96.93           H  
ATOM   3823  OG1 THR A 238      11.807 -41.814   3.499  1.00 96.93           O  
ATOM   3824  HG1 THR A 238      12.687 -42.138   3.293  1.00 96.93           H  
ATOM   3825  N   LEU A 239      11.461 -39.642  -0.331  1.00 97.60           N  
ATOM   3826  H   LEU A 239      12.401 -39.990  -0.214  1.00 97.60           H  
ATOM   3827  CA  LEU A 239      11.230 -38.587  -1.315  1.00 97.60           C  
ATOM   3828  HA  LEU A 239      10.816 -37.723  -0.795  1.00 97.60           H  
ATOM   3829  C   LEU A 239      10.202 -39.025  -2.364  1.00 97.60           C  
ATOM   3830  CB  LEU A 239      12.574 -38.188  -1.957  1.00 97.60           C  
ATOM   3831  HB2 LEU A 239      13.229 -37.801  -1.176  1.00 97.60           H  
ATOM   3832  HB3 LEU A 239      13.048 -39.072  -2.381  1.00 97.60           H  
ATOM   3833  O   LEU A 239       9.232 -38.314  -2.613  1.00 97.60           O  
ATOM   3834  CG  LEU A 239      12.439 -37.126  -3.067  1.00 97.60           C  
ATOM   3835  HG  LEU A 239      11.889 -37.549  -3.907  1.00 97.60           H  
ATOM   3836  CD1 LEU A 239      11.696 -35.890  -2.569  1.00 97.60           C  
ATOM   3837 HD11 LEU A 239      12.015 -35.628  -1.560  1.00 97.60           H  
ATOM   3838 HD12 LEU A 239      11.858 -35.047  -3.241  1.00 97.60           H  
ATOM   3839 HD13 LEU A 239      10.629 -36.104  -2.522  1.00 97.60           H  
ATOM   3840  CD2 LEU A 239      13.810 -36.697  -3.579  1.00 97.60           C  
ATOM   3841 HD21 LEU A 239      14.355 -36.176  -2.792  1.00 97.60           H  
ATOM   3842 HD22 LEU A 239      13.695 -36.027  -4.431  1.00 97.60           H  
ATOM   3843 HD23 LEU A 239      14.385 -37.568  -3.891  1.00 97.60           H  
ATOM   3844  N   LYS A 240      10.370 -40.220  -2.944  1.00 97.07           N  
ATOM   3845  H   LYS A 240      11.183 -40.762  -2.692  1.00 97.07           H  
ATOM   3846  CA  LYS A 240       9.436 -40.756  -3.942  1.00 97.07           C  
ATOM   3847  HA  LYS A 240       9.378 -40.051  -4.772  1.00 97.07           H  
ATOM   3848  C   LYS A 240       8.016 -40.877  -3.384  1.00 97.07           C  
ATOM   3849  CB  LYS A 240       9.966 -42.102  -4.457  1.00 97.07           C  
ATOM   3850  HB2 LYS A 240      10.999 -41.969  -4.779  1.00 97.07           H  
ATOM   3851  HB3 LYS A 240       9.949 -42.833  -3.648  1.00 97.07           H  
ATOM   3852  O   LYS A 240       7.075 -40.486  -4.067  1.00 97.07           O  
ATOM   3853  CG  LYS A 240       9.151 -42.629  -5.648  1.00 97.07           C  
ATOM   3854  HG2 LYS A 240       9.176 -41.894  -6.453  1.00 97.07           H  
ATOM   3855  HG3 LYS A 240       8.116 -42.784  -5.344  1.00 97.07           H  
ATOM   3856  CD  LYS A 240       9.723 -43.959  -6.155  1.00 97.07           C  
ATOM   3857  HD2 LYS A 240       9.691 -44.688  -5.345  1.00 97.07           H  
ATOM   3858  HD3 LYS A 240      10.758 -43.812  -6.463  1.00 97.07           H  
ATOM   3859  CE  LYS A 240       8.893 -44.465  -7.341  1.00 97.07           C  
ATOM   3860  HE2 LYS A 240       7.851 -44.536  -7.026  1.00 97.07           H  
ATOM   3861  HE3 LYS A 240       8.943 -43.729  -8.143  1.00 97.07           H  
ATOM   3862  NZ  LYS A 240       9.365 -45.788  -7.825  1.00 97.07           N  
ATOM   3863  HZ1 LYS A 240       9.293 -46.479  -7.092  1.00 97.07           H  
ATOM   3864  HZ2 LYS A 240      10.327 -45.741  -8.130  1.00 97.07           H  
ATOM   3865  HZ3 LYS A 240       8.798 -46.103  -8.599  1.00 97.07           H  
ATOM   3866  N   ARG A 241       7.868 -41.386  -2.155  1.00 95.77           N  
ATOM   3867  H   ARG A 241       8.698 -41.688  -1.664  1.00 95.77           H  
ATOM   3868  CA  ARG A 241       6.567 -41.527  -1.488  1.00 95.77           C  
ATOM   3869  HA  ARG A 241       5.883 -42.060  -2.148  1.00 95.77           H  
ATOM   3870  C   ARG A 241       5.911 -40.171  -1.231  1.00 95.77           C  
ATOM   3871  CB  ARG A 241       6.731 -42.340  -0.196  1.00 95.77           C  
ATOM   3872  HB2 ARG A 241       7.127 -43.325  -0.445  1.00 95.77           H  
ATOM   3873  HB3 ARG A 241       7.439 -41.834   0.461  1.00 95.77           H  
ATOM   3874  O   ARG A 241       4.775 -39.981  -1.637  1.00 95.77           O  
ATOM   3875  CG  ARG A 241       5.386 -42.507   0.530  1.00 95.77           C  
ATOM   3876  HG2 ARG A 241       5.018 -41.528   0.837  1.00 95.77           H  
ATOM   3877  HG3 ARG A 241       4.660 -42.950  -0.151  1.00 95.77           H  
ATOM   3878  CD  ARG A 241       5.495 -43.393   1.772  1.00 95.77           C  
ATOM   3879  HD2 ARG A 241       4.500 -43.500   2.205  1.00 95.77           H  
ATOM   3880  HD3 ARG A 241       5.829 -44.386   1.470  1.00 95.77           H  
ATOM   3881  NE  ARG A 241       6.428 -42.848   2.778  1.00 95.77           N  
ATOM   3882  HE  ARG A 241       7.380 -43.186   2.747  1.00 95.77           H  
ATOM   3883  NH1 ARG A 241       4.914 -41.549   3.948  1.00 95.77           N  
ATOM   3884 HH11 ARG A 241       4.274 -41.479   3.170  1.00 95.77           H  
ATOM   3885 HH12 ARG A 241       4.672 -40.930   4.708  1.00 95.77           H  
ATOM   3886  NH2 ARG A 241       6.984 -41.805   4.716  1.00 95.77           N  
ATOM   3887 HH21 ARG A 241       7.889 -42.255   4.698  1.00 95.77           H  
ATOM   3888 HH22 ARG A 241       6.672 -41.313   5.541  1.00 95.77           H  
ATOM   3889  CZ  ARG A 241       6.098 -42.070   3.796  1.00 95.77           C  
ATOM   3890  N   LYS A 242       6.629 -39.223  -0.627  1.00 95.96           N  
ATOM   3891  H   LYS A 242       7.570 -39.442  -0.334  1.00 95.96           H  
ATOM   3892  CA  LYS A 242       6.076 -37.897  -0.314  1.00 95.96           C  
ATOM   3893  HA  LYS A 242       5.143 -38.013   0.237  1.00 95.96           H  
ATOM   3894  C   LYS A 242       5.718 -37.090  -1.563  1.00 95.96           C  
ATOM   3895  CB  LYS A 242       7.054 -37.110   0.555  1.00 95.96           C  
ATOM   3896  HB2 LYS A 242       8.046 -37.131   0.105  1.00 95.96           H  
ATOM   3897  HB3 LYS A 242       6.696 -36.082   0.589  1.00 95.96           H  
ATOM   3898  O   LYS A 242       4.708 -36.403  -1.576  1.00 95.96           O  
ATOM   3899  CG  LYS A 242       7.128 -37.626   1.996  1.00 95.96           C  
ATOM   3900  HG2 LYS A 242       6.119 -37.689   2.401  1.00 95.96           H  
ATOM   3901  HG3 LYS A 242       7.585 -38.615   2.024  1.00 95.96           H  
ATOM   3902  CD  LYS A 242       7.947 -36.643   2.840  1.00 95.96           C  
ATOM   3903  HD2 LYS A 242       8.983 -36.643   2.501  1.00 95.96           H  
ATOM   3904  HD3 LYS A 242       7.529 -35.644   2.716  1.00 95.96           H  
ATOM   3905  CE  LYS A 242       7.867 -37.035   4.316  1.00 95.96           C  
ATOM   3906  HE2 LYS A 242       8.377 -37.988   4.455  1.00 95.96           H  
ATOM   3907  HE3 LYS A 242       6.816 -37.173   4.570  1.00 95.96           H  
ATOM   3908  NZ  LYS A 242       8.460 -35.988   5.184  1.00 95.96           N  
ATOM   3909  HZ1 LYS A 242       8.378 -36.244   6.158  1.00 95.96           H  
ATOM   3910  HZ2 LYS A 242       9.434 -35.846   4.960  1.00 95.96           H  
ATOM   3911  HZ3 LYS A 242       7.962 -35.118   5.053  1.00 95.96           H  
ATOM   3912  N   LEU A 243       6.501 -37.196  -2.638  1.00 94.18           N  
ATOM   3913  H   LEU A 243       7.352 -37.737  -2.577  1.00 94.18           H  
ATOM   3914  CA  LEU A 243       6.121 -36.582  -3.915  1.00 94.18           C  
ATOM   3915  HA  LEU A 243       5.878 -35.533  -3.745  1.00 94.18           H  
ATOM   3916  C   LEU A 243       4.845 -37.209  -4.485  1.00 94.18           C  
ATOM   3917  CB  LEU A 243       7.275 -36.686  -4.922  1.00 94.18           C  
ATOM   3918  HB2 LEU A 243       6.899 -36.417  -5.909  1.00 94.18           H  
ATOM   3919  HB3 LEU A 243       7.610 -37.722  -4.965  1.00 94.18           H  
ATOM   3920  O   LEU A 243       4.003 -36.481  -5.002  1.00 94.18           O  
ATOM   3921  CG  LEU A 243       8.467 -35.776  -4.592  1.00 94.18           C  
ATOM   3922  HG  LEU A 243       8.849 -36.044  -3.607  1.00 94.18           H  
ATOM   3923  CD1 LEU A 243       9.568 -36.003  -5.633  1.00 94.18           C  
ATOM   3924 HD11 LEU A 243       9.203 -35.720  -6.620  1.00 94.18           H  
ATOM   3925 HD12 LEU A 243       9.858 -37.054  -5.629  1.00 94.18           H  
ATOM   3926 HD13 LEU A 243      10.439 -35.399  -5.380  1.00 94.18           H  
ATOM   3927  CD2 LEU A 243       8.102 -34.293  -4.552  1.00 94.18           C  
ATOM   3928 HD21 LEU A 243       8.999 -33.674  -4.516  1.00 94.18           H  
ATOM   3929 HD22 LEU A 243       7.512 -34.078  -3.661  1.00 94.18           H  
ATOM   3930 HD23 LEU A 243       7.502 -34.031  -5.423  1.00 94.18           H  
ATOM   3931  N   ALA A 244       4.681 -38.530  -4.357  1.00 92.25           N  
ATOM   3932  H   ALA A 244       5.407 -39.083  -3.924  1.00 92.25           H  
ATOM   3933  CA  ALA A 244       3.456 -39.205  -4.775  1.00 92.25           C  
ATOM   3934  HA  ALA A 244       3.238 -38.911  -5.801  1.00 92.25           H  
ATOM   3935  C   ALA A 244       2.243 -38.788  -3.922  1.00 92.25           C  
ATOM   3936  CB  ALA A 244       3.686 -40.721  -4.754  1.00 92.25           C  
ATOM   3937  HB1 ALA A 244       4.546 -40.972  -5.374  1.00 92.25           H  
ATOM   3938  HB2 ALA A 244       2.802 -41.221  -5.149  1.00 92.25           H  
ATOM   3939  HB3 ALA A 244       3.856 -41.067  -3.734  1.00 92.25           H  
ATOM   3940  O   ALA A 244       1.157 -38.634  -4.472  1.00 92.25           O  
ATOM   3941  N   GLU A 245       2.432 -38.549  -2.619  1.00 88.56           N  
ATOM   3942  H   GLU A 245       3.333 -38.765  -2.218  1.00 88.56           H  
ATOM   3943  CA  GLU A 245       1.414 -37.960  -1.730  1.00 88.56           C  
ATOM   3944  HA  GLU A 245       0.507 -38.562  -1.773  1.00 88.56           H  
ATOM   3945  C   GLU A 245       1.017 -36.541  -2.189  1.00 88.56           C  
ATOM   3946  CB  GLU A 245       1.921 -37.950  -0.269  1.00 88.56           C  
ATOM   3947  HB2 GLU A 245       2.897 -37.466  -0.242  1.00 88.56           H  
ATOM   3948  HB3 GLU A 245       1.238 -37.357   0.338  1.00 88.56           H  
ATOM   3949  O   GLU A 245      -0.161 -36.201  -2.169  1.00 88.56           O  
ATOM   3950  CG  GLU A 245       2.030 -39.354   0.366  1.00 88.56           C  
ATOM   3951  HG2 GLU A 245       2.472 -40.039  -0.357  1.00 88.56           H  
ATOM   3952  HG3 GLU A 245       1.023 -39.716   0.574  1.00 88.56           H  
ATOM   3953  CD  GLU A 245       2.873 -39.423   1.662  1.00 88.56           C  
ATOM   3954  OE1 GLU A 245       3.113 -40.559   2.153  1.00 88.56           O  
ATOM   3955  OE2 GLU A 245       3.391 -38.390   2.143  1.00 88.56           O  
ATOM   3956  N   GLU A 246       1.963 -35.750  -2.710  1.00 81.24           N  
ATOM   3957  H   GLU A 246       2.924 -36.050  -2.629  1.00 81.24           H  
ATOM   3958  CA  GLU A 246       1.697 -34.461  -3.378  1.00 81.24           C  
ATOM   3959  HA  GLU A 246       0.887 -33.965  -2.843  1.00 81.24           H  
ATOM   3960  C   GLU A 246       1.207 -34.609  -4.841  1.00 81.24           C  
ATOM   3961  CB  GLU A 246       2.935 -33.545  -3.290  1.00 81.24           C  
ATOM   3962  HB2 GLU A 246       3.798 -34.061  -3.710  1.00 81.24           H  
ATOM   3963  HB3 GLU A 246       2.746 -32.655  -3.890  1.00 81.24           H  
ATOM   3964  O   GLU A 246       1.160 -33.635  -5.598  1.00 81.24           O  
ATOM   3965  CG  GLU A 246       3.269 -33.076  -1.860  1.00 81.24           C  
ATOM   3966  HG2 GLU A 246       3.540 -33.941  -1.254  1.00 81.24           H  
ATOM   3967  HG3 GLU A 246       2.377 -32.625  -1.425  1.00 81.24           H  
ATOM   3968  CD  GLU A 246       4.417 -32.048  -1.816  1.00 81.24           C  
ATOM   3969  OE1 GLU A 246       4.878 -31.677  -0.711  1.00 81.24           O  
ATOM   3970  OE2 GLU A 246       4.913 -31.626  -2.886  1.00 81.24           O  
ATOM   3971  N   GLY A 247       0.860 -35.824  -5.281  1.00 82.98           N  
ATOM   3972  H   GLY A 247       0.897 -36.591  -4.626  1.00 82.98           H  
ATOM   3973  CA  GLY A 247       0.324 -36.090  -6.619  1.00 82.98           C  
ATOM   3974  HA2 GLY A 247       0.008 -37.132  -6.660  1.00 82.98           H  
ATOM   3975  HA3 GLY A 247      -0.547 -35.455  -6.785  1.00 82.98           H  
ATOM   3976  C   GLY A 247       1.319 -35.852  -7.762  1.00 82.98           C  
ATOM   3977  O   GLY A 247       0.915 -35.536  -8.882  1.00 82.98           O  
ATOM   3978  N   THR A 248       2.624 -35.961  -7.500  1.00 87.78           N  
ATOM   3979  H   THR A 248       2.897 -36.205  -6.559  1.00 87.78           H  
ATOM   3980  CA  THR A 248       3.689 -35.728  -8.485  1.00 87.78           C  
ATOM   3981  HA  THR A 248       3.267 -35.832  -9.485  1.00 87.78           H  
ATOM   3982  C   THR A 248       4.805 -36.772  -8.376  1.00 87.78           C  
ATOM   3983  CB  THR A 248       4.196 -34.276  -8.359  1.00 87.78           C  
ATOM   3984  HB  THR A 248       3.331 -33.614  -8.387  1.00 87.78           H  
ATOM   3985  O   THR A 248       4.843 -37.611  -7.483  1.00 87.78           O  
ATOM   3986  CG2 THR A 248       4.973 -33.988  -7.077  1.00 87.78           C  
ATOM   3987 HG21 THR A 248       5.287 -32.944  -7.065  1.00 87.78           H  
ATOM   3988 HG22 THR A 248       4.326 -34.152  -6.216  1.00 87.78           H  
ATOM   3989 HG23 THR A 248       5.845 -34.639  -7.001  1.00 87.78           H  
ATOM   3990  OG1 THR A 248       5.039 -33.916  -9.437  1.00 87.78           O  
ATOM   3991  HG1 THR A 248       5.914 -34.253  -9.234  1.00 87.78           H  
ATOM   3992  N   SER A 249       5.757 -36.743  -9.302  1.00 94.70           N  
ATOM   3993  H   SER A 249       5.628 -36.148 -10.108  1.00 94.70           H  
ATOM   3994  CA  SER A 249       6.981 -37.540  -9.225  1.00 94.70           C  
ATOM   3995  HA  SER A 249       7.073 -37.968  -8.227  1.00 94.70           H  
ATOM   3996  C   SER A 249       8.220 -36.683  -9.465  1.00 94.70           C  
ATOM   3997  CB  SER A 249       6.897 -38.699 -10.222  1.00 94.70           C  
ATOM   3998  HB2 SER A 249       7.685 -39.417  -9.991  1.00 94.70           H  
ATOM   3999  HB3 SER A 249       5.933 -39.200 -10.135  1.00 94.70           H  
ATOM   4000  O   SER A 249       8.132 -35.559  -9.960  1.00 94.70           O  
ATOM   4001  OG  SER A 249       7.076 -38.233 -11.544  1.00 94.70           O  
ATOM   4002  HG  SER A 249       6.226 -37.920 -11.861  1.00 94.70           H  
ATOM   4003  N   PHE A 250       9.402 -37.214  -9.145  1.00 96.43           N  
ATOM   4004  H   PHE A 250       9.428 -38.123  -8.703  1.00 96.43           H  
ATOM   4005  CA  PHE A 250      10.663 -36.544  -9.473  1.00 96.43           C  
ATOM   4006  HA  PHE A 250      10.691 -35.573  -8.978  1.00 96.43           H  
ATOM   4007  C   PHE A 250      10.791 -36.284 -10.979  1.00 96.43           C  
ATOM   4008  CB  PHE A 250      11.836 -37.388  -8.963  1.00 96.43           C  
ATOM   4009  HB2 PHE A 250      11.685 -38.430  -9.245  1.00 96.43           H  
ATOM   4010  HB3 PHE A 250      11.844 -37.324  -7.875  1.00 96.43           H  
ATOM   4011  O   PHE A 250      11.154 -35.181 -11.377  1.00 96.43           O  
ATOM   4012  CG  PHE A 250      13.183 -36.934  -9.493  1.00 96.43           C  
ATOM   4013  CD1 PHE A 250      13.760 -37.570 -10.612  1.00 96.43           C  
ATOM   4014  HD1 PHE A 250      13.263 -38.409 -11.078  1.00 96.43           H  
ATOM   4015  CD2 PHE A 250      13.824 -35.825  -8.912  1.00 96.43           C  
ATOM   4016  HD2 PHE A 250      13.384 -35.321  -8.064  1.00 96.43           H  
ATOM   4017  CE1 PHE A 250      14.965 -37.090 -11.155  1.00 96.43           C  
ATOM   4018  HE1 PHE A 250      15.401 -37.551 -12.028  1.00 96.43           H  
ATOM   4019  CE2 PHE A 250      15.026 -35.351  -9.459  1.00 96.43           C  
ATOM   4020  HE2 PHE A 250      15.512 -34.483  -9.038  1.00 96.43           H  
ATOM   4021  CZ  PHE A 250      15.591 -35.975 -10.579  1.00 96.43           C  
ATOM   4022  HZ  PHE A 250      16.500 -35.580 -11.008  1.00 96.43           H  
ATOM   4023  N   SER A 251      10.447 -37.269 -11.816  1.00 95.24           N  
ATOM   4024  H   SER A 251      10.118 -38.145 -11.434  1.00 95.24           H  
ATOM   4025  CA  SER A 251      10.517 -37.155 -13.278  1.00 95.24           C  
ATOM   4026  HA  SER A 251      11.542 -36.929 -13.571  1.00 95.24           H  
ATOM   4027  C   SER A 251       9.620 -36.041 -13.813  1.00 95.24           C  
ATOM   4028  CB  SER A 251      10.095 -38.481 -13.916  1.00 95.24           C  
ATOM   4029  HB2 SER A 251       9.070 -38.713 -13.626  1.00 95.24           H  
ATOM   4030  HB3 SER A 251      10.142 -38.396 -15.002  1.00 95.24           H  
ATOM   4031  O   SER A 251      10.019 -35.308 -14.717  1.00 95.24           O  
ATOM   4032  OG  SER A 251      10.952 -39.522 -13.479  1.00 95.24           O  
ATOM   4033  HG  SER A 251      11.754 -39.499 -14.007  1.00 95.24           H  
ATOM   4034  N   ASP A 252       8.440 -35.880 -13.218  1.00 91.90           N  
ATOM   4035  H   ASP A 252       8.170 -36.532 -12.495  1.00 91.90           H  
ATOM   4036  CA  ASP A 252       7.501 -34.815 -13.557  1.00 91.90           C  
ATOM   4037  HA  ASP A 252       7.296 -34.829 -14.628  1.00 91.90           H  
ATOM   4038  C   ASP A 252       8.046 -33.431 -13.203  1.00 91.90           C  
ATOM   4039  CB  ASP A 252       6.203 -35.058 -12.795  1.00 91.90           C  
ATOM   4040  HB2 ASP A 252       6.419 -35.211 -11.738  1.00 91.90           H  
ATOM   4041  HB3 ASP A 252       5.592 -34.157 -12.854  1.00 91.90           H  
ATOM   4042  O   ASP A 252       8.021 -32.518 -14.030  1.00 91.90           O  
ATOM   4043  CG  ASP A 252       5.441 -36.265 -13.332  1.00 91.90           C  
ATOM   4044  OD1 ASP A 252       5.355 -36.415 -14.571  1.00 91.90           O  
ATOM   4045  OD2 ASP A 252       4.931 -37.021 -12.478  1.00 91.90           O  
ATOM   4046  N   ILE A 253       8.587 -33.277 -11.990  1.00 93.11           N  
ATOM   4047  H   ILE A 253       8.573 -34.065 -11.358  1.00 93.11           H  
ATOM   4048  CA  ILE A 253       9.180 -32.012 -11.540  1.00 93.11           C  
ATOM   4049  HA  ILE A 253       8.455 -31.214 -11.701  1.00 93.11           H  
ATOM   4050  C   ILE A 253      10.415 -31.675 -12.378  1.00 93.11           C  
ATOM   4051  CB  ILE A 253       9.520 -32.060 -10.036  1.00 93.11           C  
ATOM   4052  HB  ILE A 253      10.235 -32.862  -9.851  1.00 93.11           H  
ATOM   4053  O   ILE A 253      10.597 -30.526 -12.775  1.00 93.11           O  
ATOM   4054  CG1 ILE A 253       8.247 -32.300  -9.199  1.00 93.11           C  
ATOM   4055 HG12 ILE A 253       7.624 -31.406  -9.231  1.00 93.11           H  
ATOM   4056 HG13 ILE A 253       7.661 -33.116  -9.620  1.00 93.11           H  
ATOM   4057  CG2 ILE A 253      10.137 -30.715  -9.615  1.00 93.11           C  
ATOM   4058 HG21 ILE A 253      10.309 -30.677  -8.539  1.00 93.11           H  
ATOM   4059 HG22 ILE A 253       9.450 -29.909  -9.871  1.00 93.11           H  
ATOM   4060 HG23 ILE A 253      11.089 -30.547 -10.117  1.00 93.11           H  
ATOM   4061  CD1 ILE A 253       8.546 -32.665  -7.744  1.00 93.11           C  
ATOM   4062 HD11 ILE A 253       9.159 -33.565  -7.704  1.00 93.11           H  
ATOM   4063 HD12 ILE A 253       9.055 -31.849  -7.230  1.00 93.11           H  
ATOM   4064 HD13 ILE A 253       7.598 -32.847  -7.237  1.00 93.11           H  
ATOM   4065  N   TYR A 254      11.231 -32.678 -12.698  1.00 94.74           N  
ATOM   4066  H   TYR A 254      11.031 -33.592 -12.318  1.00 94.74           H  
ATOM   4067  CA  TYR A 254      12.423 -32.529 -13.522  1.00 94.74           C  
ATOM   4068  HA  TYR A 254      13.064 -31.774 -13.067  1.00 94.74           H  
ATOM   4069  C   TYR A 254      12.097 -32.037 -14.932  1.00 94.74           C  
ATOM   4070  CB  TYR A 254      13.164 -33.868 -13.553  1.00 94.74           C  
ATOM   4071  HB2 TYR A 254      12.533 -34.626 -14.018  1.00 94.74           H  
ATOM   4072  HB3 TYR A 254      13.361 -34.186 -12.530  1.00 94.74           H  
ATOM   4073  O   TYR A 254      12.685 -31.060 -15.408  1.00 94.74           O  
ATOM   4074  CG  TYR A 254      14.486 -33.799 -14.277  1.00 94.74           C  
ATOM   4075  CD1 TYR A 254      14.683 -34.482 -15.493  1.00 94.74           C  
ATOM   4076  HD1 TYR A 254      13.880 -35.058 -15.929  1.00 94.74           H  
ATOM   4077  CD2 TYR A 254      15.531 -33.050 -13.708  1.00 94.74           C  
ATOM   4078  HD2 TYR A 254      15.386 -32.550 -12.761  1.00 94.74           H  
ATOM   4079  CE1 TYR A 254      15.952 -34.461 -16.104  1.00 94.74           C  
ATOM   4080  HE1 TYR A 254      16.150 -35.029 -17.001  1.00 94.74           H  
ATOM   4081  CE2 TYR A 254      16.779 -32.988 -14.340  1.00 94.74           C  
ATOM   4082  HE2 TYR A 254      17.588 -32.419 -13.906  1.00 94.74           H  
ATOM   4083  OH  TYR A 254      18.245 -33.772 -16.033  1.00 94.74           O  
ATOM   4084  HH  TYR A 254      18.862 -33.199 -15.572  1.00 94.74           H  
ATOM   4085  CZ  TYR A 254      17.002 -33.735 -15.507  1.00 94.74           C  
ATOM   4086  N   LEU A 255      11.111 -32.666 -15.581  1.00 92.13           N  
ATOM   4087  H   LEU A 255      10.664 -33.456 -15.137  1.00 92.13           H  
ATOM   4088  CA  LEU A 255      10.619 -32.223 -16.880  1.00 92.13           C  
ATOM   4089  HA  LEU A 255      11.463 -32.199 -17.570  1.00 92.13           H  
ATOM   4090  C   LEU A 255      10.049 -30.804 -16.788  1.00 92.13           C  
ATOM   4091  CB  LEU A 255       9.572 -33.227 -17.392  1.00 92.13           C  
ATOM   4092  HB2 LEU A 255       8.762 -33.287 -16.665  1.00 92.13           H  
ATOM   4093  HB3 LEU A 255      10.032 -34.213 -17.458  1.00 92.13           H  
ATOM   4094  O   LEU A 255      10.399 -29.957 -17.608  1.00 92.13           O  
ATOM   4095  CG  LEU A 255       8.974 -32.857 -18.763  1.00 92.13           C  
ATOM   4096  HG  LEU A 255       8.509 -31.872 -18.709  1.00 92.13           H  
ATOM   4097  CD1 LEU A 255      10.025 -32.841 -19.877  1.00 92.13           C  
ATOM   4098 HD11 LEU A 255      10.762 -32.062 -19.684  1.00 92.13           H  
ATOM   4099 HD12 LEU A 255       9.548 -32.627 -20.833  1.00 92.13           H  
ATOM   4100 HD13 LEU A 255      10.529 -33.807 -19.930  1.00 92.13           H  
ATOM   4101  CD2 LEU A 255       7.890 -33.863 -19.146  1.00 92.13           C  
ATOM   4102 HD21 LEU A 255       7.449 -33.588 -20.103  1.00 92.13           H  
ATOM   4103 HD22 LEU A 255       7.113 -33.863 -18.381  1.00 92.13           H  
ATOM   4104 HD23 LEU A 255       8.319 -34.863 -19.210  1.00 92.13           H  
ATOM   4105  N   SER A 256       9.216 -30.537 -15.779  1.00 86.55           N  
ATOM   4106  H   SER A 256       8.975 -31.286 -15.146  1.00 86.55           H  
ATOM   4107  CA  SER A 256       8.584 -29.233 -15.574  1.00 86.55           C  
ATOM   4108  HA  SER A 256       7.979 -29.005 -16.451  1.00 86.55           H  
ATOM   4109  C   SER A 256       9.614 -28.113 -15.415  1.00 86.55           C  
ATOM   4110  CB  SER A 256       7.663 -29.292 -14.353  1.00 86.55           C  
ATOM   4111  HB2 SER A 256       6.988 -30.142 -14.442  1.00 86.55           H  
ATOM   4112  HB3 SER A 256       8.257 -29.405 -13.446  1.00 86.55           H  
ATOM   4113  O   SER A 256       9.557 -27.125 -16.145  1.00 86.55           O  
ATOM   4114  OG  SER A 256       6.902 -28.107 -14.275  1.00 86.55           O  
ATOM   4115  HG  SER A 256       6.221 -28.167 -14.948  1.00 86.55           H  
ATOM   4116  N   ALA A 257      10.614 -28.289 -14.546  1.00 88.63           N  
ATOM   4117  H   ALA A 257      10.620 -29.128 -13.983  1.00 88.63           H  
ATOM   4118  CA  ALA A 257      11.677 -27.312 -14.315  1.00 88.63           C  
ATOM   4119  HA  ALA A 257      11.240 -26.374 -13.971  1.00 88.63           H  
ATOM   4120  C   ALA A 257      12.459 -26.998 -15.599  1.00 88.63           C  
ATOM   4121  CB  ALA A 257      12.591 -27.855 -13.211  1.00 88.63           C  
ATOM   4122  HB1 ALA A 257      12.027 -27.963 -12.285  1.00 88.63           H  
ATOM   4123  HB2 ALA A 257      13.416 -27.163 -13.042  1.00 88.63           H  
ATOM   4124  HB3 ALA A 257      12.987 -28.828 -13.502  1.00 88.63           H  
ATOM   4125  O   ALA A 257      12.639 -25.831 -15.956  1.00 88.63           O  
ATOM   4126  N   ARG A 258      12.860 -28.030 -16.353  1.00 90.40           N  
ATOM   4127  H   ARG A 258      12.670 -28.964 -16.017  1.00 90.40           H  
ATOM   4128  CA  ARG A 258      13.572 -27.852 -17.628  1.00 90.40           C  
ATOM   4129  HA  ARG A 258      14.419 -27.186 -17.466  1.00 90.40           H  
ATOM   4130  C   ARG A 258      12.712 -27.171 -18.693  1.00 90.40           C  
ATOM   4131  CB  ARG A 258      14.091 -29.207 -18.126  1.00 90.40           C  
ATOM   4132  HB2 ARG A 258      13.310 -29.963 -18.041  1.00 90.40           H  
ATOM   4133  HB3 ARG A 258      14.359 -29.103 -19.178  1.00 90.40           H  
ATOM   4134  O   ARG A 258      13.214 -26.318 -19.422  1.00 90.40           O  
ATOM   4135  CG  ARG A 258      15.345 -29.658 -17.364  1.00 90.40           C  
ATOM   4136  HG2 ARG A 258      15.122 -29.793 -16.306  1.00 90.40           H  
ATOM   4137  HG3 ARG A 258      16.107 -28.886 -17.469  1.00 90.40           H  
ATOM   4138  CD  ARG A 258      15.878 -30.972 -17.946  1.00 90.40           C  
ATOM   4139  HD2 ARG A 258      15.301 -31.805 -17.545  1.00 90.40           H  
ATOM   4140  HD3 ARG A 258      15.768 -30.947 -19.030  1.00 90.40           H  
ATOM   4141  NE  ARG A 258      17.302 -31.147 -17.630  1.00 90.40           N  
ATOM   4142  HE  ARG A 258      17.730 -30.463 -17.022  1.00 90.40           H  
ATOM   4143  NH1 ARG A 258      17.802 -32.771 -19.179  1.00 90.40           N  
ATOM   4144 HH11 ARG A 258      16.836 -32.796 -19.472  1.00 90.40           H  
ATOM   4145 HH12 ARG A 258      18.536 -33.193 -19.729  1.00 90.40           H  
ATOM   4146  NH2 ARG A 258      19.419 -31.911 -17.916  1.00 90.40           N  
ATOM   4147 HH21 ARG A 258      20.059 -32.565 -18.343  1.00 90.40           H  
ATOM   4148 HH22 ARG A 258      19.730 -31.275 -17.195  1.00 90.40           H  
ATOM   4149  CZ  ARG A 258      18.160 -31.941 -18.242  1.00 90.40           C  
ATOM   4150  N   MET A 259      11.431 -27.520 -18.786  1.00 83.54           N  
ATOM   4151  H   MET A 259      11.081 -28.222 -18.150  1.00 83.54           H  
ATOM   4152  CA  MET A 259      10.497 -26.923 -19.747  1.00 83.54           C  
ATOM   4153  HA  MET A 259      10.960 -26.913 -20.733  1.00 83.54           H  
ATOM   4154  C   MET A 259      10.176 -25.465 -19.414  1.00 83.54           C  
ATOM   4155  CB  MET A 259       9.213 -27.761 -19.807  1.00 83.54           C  
ATOM   4156  HB2 MET A 259       8.444 -27.209 -20.347  1.00 83.54           H  
ATOM   4157  HB3 MET A 259       8.846 -27.948 -18.798  1.00 83.54           H  
ATOM   4158  O   MET A 259      10.177 -24.622 -20.309  1.00 83.54           O  
ATOM   4159  CG  MET A 259       9.433 -29.095 -20.526  1.00 83.54           C  
ATOM   4160  HG2 MET A 259       8.510 -29.673 -20.469  1.00 83.54           H  
ATOM   4161  HG3 MET A 259      10.204 -29.664 -20.007  1.00 83.54           H  
ATOM   4162  SD  MET A 259       9.903 -28.933 -22.268  1.00 83.54           S  
ATOM   4163  CE  MET A 259      11.603 -29.533 -22.181  1.00 83.54           C  
ATOM   4164  HE1 MET A 259      12.077 -29.426 -23.156  1.00 83.54           H  
ATOM   4165  HE2 MET A 259      12.162 -28.968 -21.436  1.00 83.54           H  
ATOM   4166  HE3 MET A 259      11.570 -30.589 -21.913  1.00 83.54           H  
ATOM   4167  N   ASN A 260       9.971 -25.144 -18.138  1.00 77.33           N  
ATOM   4168  H   ASN A 260       9.936 -25.879 -17.446  1.00 77.33           H  
ATOM   4169  CA  ASN A 260       9.736 -23.773 -17.694  1.00 77.33           C  
ATOM   4170  HA  ASN A 260       8.941 -23.331 -18.294  1.00 77.33           H  
ATOM   4171  C   ASN A 260      10.983 -22.903 -17.889  1.00 77.33           C  
ATOM   4172  CB  ASN A 260       9.287 -23.799 -16.228  1.00 77.33           C  
ATOM   4173  HB2 ASN A 260      10.006 -24.376 -15.647  1.00 77.33           H  
ATOM   4174  HB3 ASN A 260       9.265 -22.781 -15.839  1.00 77.33           H  
ATOM   4175  O   ASN A 260      10.865 -21.759 -18.328  1.00 77.33           O  
ATOM   4176  CG  ASN A 260       7.899 -24.389 -16.032  1.00 77.33           C  
ATOM   4177  ND2 ASN A 260       7.610 -24.852 -14.842  1.00 77.33           N  
ATOM   4178 HD21 ASN A 260       8.294 -24.780 -14.103  1.00 77.33           H  
ATOM   4179 HD22 ASN A 260       6.694 -25.250 -14.692  1.00 77.33           H  
ATOM   4180  OD1 ASN A 260       7.073 -24.445 -16.928  1.00 77.33           O  
ATOM   4181  N   GLN A 261      12.184 -23.443 -17.653  1.00 82.83           N  
ATOM   4182  H   GLN A 261      12.244 -24.352 -17.218  1.00 82.83           H  
ATOM   4183  CA  GLN A 261      13.417 -22.735 -17.995  1.00 82.83           C  
ATOM   4184  HA  GLN A 261      13.379 -21.756 -17.516  1.00 82.83           H  
ATOM   4185  C   GLN A 261      13.527 -22.495 -19.504  1.00 82.83           C  
ATOM   4186  CB  GLN A 261      14.644 -23.500 -17.476  1.00 82.83           C  
ATOM   4187  HB2 GLN A 261      14.737 -24.445 -18.010  1.00 82.83           H  
ATOM   4188  HB3 GLN A 261      14.520 -23.719 -16.415  1.00 82.83           H  
ATOM   4189  O   GLN A 261      13.867 -21.392 -19.927  1.00 82.83           O  
ATOM   4190  CG  GLN A 261      15.932 -22.678 -17.677  1.00 82.83           C  
ATOM   4191  HG2 GLN A 261      16.795 -23.309 -17.465  1.00 82.83           H  
ATOM   4192  HG3 GLN A 261      16.031 -22.382 -18.722  1.00 82.83           H  
ATOM   4193  CD  GLN A 261      16.005 -21.424 -16.801  1.00 82.83           C  
ATOM   4194  NE2 GLN A 261      17.017 -20.603 -16.973  1.00 82.83           N  
ATOM   4195 HE21 GLN A 261      17.764 -20.811 -17.619  1.00 82.83           H  
ATOM   4196 HE22 GLN A 261      17.062 -19.810 -16.349  1.00 82.83           H  
ATOM   4197  OE1 GLN A 261      15.155 -21.145 -15.968  1.00 82.83           O  
ATOM   4198  N   ALA A 262      13.201 -23.497 -20.323  1.00 86.06           N  
ATOM   4199  H   ALA A 262      12.977 -24.402 -19.934  1.00 86.06           H  
ATOM   4200  CA  ALA A 262      13.205 -23.341 -21.771  1.00 86.06           C  
ATOM   4201  HA  ALA A 262      14.205 -23.040 -22.083  1.00 86.06           H  
ATOM   4202  C   ALA A 262      12.230 -22.245 -22.218  1.00 86.06           C  
ATOM   4203  CB  ALA A 262      12.879 -24.682 -22.426  1.00 86.06           C  
ATOM   4204  HB1 ALA A 262      12.924 -24.555 -23.507  1.00 86.06           H  
ATOM   4205  HB2 ALA A 262      11.878 -25.016 -22.150  1.00 86.06           H  
ATOM   4206  HB3 ALA A 262      13.607 -25.433 -22.119  1.00 86.06           H  
ATOM   4207  O   ALA A 262      12.605 -21.383 -23.007  1.00 86.06           O  
ATOM   4208  N   ALA A 263      11.010 -22.225 -21.677  1.00 74.30           N  
ATOM   4209  H   ALA A 263      10.752 -22.965 -21.039  1.00 74.30           H  
ATOM   4210  CA  ALA A 263      10.021 -21.192 -21.971  1.00 74.30           C  
ATOM   4211  HA  ALA A 263       9.828 -21.185 -23.043  1.00 74.30           H  
ATOM   4212  C   ALA A 263      10.514 -19.787 -21.587  1.00 74.30           C  
ATOM   4213  CB  ALA A 263       8.717 -21.551 -21.254  1.00 74.30           C  
ATOM   4214  HB1 ALA A 263       7.969 -20.780 -21.438  1.00 74.30           H  
ATOM   4215  HB2 ALA A 263       8.344 -22.501 -21.638  1.00 74.30           H  
ATOM   4216  HB3 ALA A 263       8.880 -21.634 -20.180  1.00 74.30           H  
ATOM   4217  O   ALA A 263      10.376 -18.860 -22.386  1.00 74.30           O  
ATOM   4218  N   LYS A 264      11.149 -19.634 -20.415  1.00 71.09           N  
ATOM   4219  H   LYS A 264      11.203 -20.430 -19.797  1.00 71.09           H  
ATOM   4220  CA  LYS A 264      11.783 -18.371 -19.997  1.00 71.09           C  
ATOM   4221  HA  LYS A 264      11.039 -17.574 -19.987  1.00 71.09           H  
ATOM   4222  C   LYS A 264      12.862 -17.925 -20.987  1.00 71.09           C  
ATOM   4223  CB  LYS A 264      12.381 -18.513 -18.588  1.00 71.09           C  
ATOM   4224  HB2 LYS A 264      13.045 -17.668 -18.404  1.00 71.09           H  
ATOM   4225  HB3 LYS A 264      12.976 -19.424 -18.534  1.00 71.09           H  
ATOM   4226  O   LYS A 264      12.836 -16.792 -21.457  1.00 71.09           O  
ATOM   4227  CG  LYS A 264      11.319 -18.527 -17.480  1.00 71.09           C  
ATOM   4228  HG2 LYS A 264      10.568 -19.290 -17.683  1.00 71.09           H  
ATOM   4229  HG3 LYS A 264      10.827 -17.554 -17.446  1.00 71.09           H  
ATOM   4230  CD  LYS A 264      11.987 -18.812 -16.130  1.00 71.09           C  
ATOM   4231  HD2 LYS A 264      12.767 -18.071 -15.955  1.00 71.09           H  
ATOM   4232  HD3 LYS A 264      12.447 -19.799 -16.161  1.00 71.09           H  
ATOM   4233  CE  LYS A 264      10.961 -18.761 -14.994  1.00 71.09           C  
ATOM   4234  HE2 LYS A 264      10.452 -17.798 -15.028  1.00 71.09           H  
ATOM   4235  HE3 LYS A 264      10.217 -19.540 -15.161  1.00 71.09           H  
ATOM   4236  NZ  LYS A 264      11.620 -18.942 -13.677  1.00 71.09           N  
ATOM   4237  HZ1 LYS A 264      12.132 -19.813 -13.652  1.00 71.09           H  
ATOM   4238  HZ2 LYS A 264      12.279 -18.195 -13.512  1.00 71.09           H  
ATOM   4239  HZ3 LYS A 264      10.939 -18.932 -12.931  1.00 71.09           H  
ATOM   4240  N   LEU A 265      13.775 -18.823 -21.358  1.00 78.05           N  
ATOM   4241  H   LEU A 265      13.736 -19.742 -20.940  1.00 78.05           H  
ATOM   4242  CA  LEU A 265      14.863 -18.509 -22.288  1.00 78.05           C  
ATOM   4243  HA  LEU A 265      15.369 -17.608 -21.944  1.00 78.05           H  
ATOM   4244  C   LEU A 265      14.365 -18.205 -23.707  1.00 78.05           C  
ATOM   4245  CB  LEU A 265      15.864 -19.673 -22.325  1.00 78.05           C  
ATOM   4246  HB2 LEU A 265      15.321 -20.588 -22.565  1.00 78.05           H  
ATOM   4247  HB3 LEU A 265      16.570 -19.479 -23.132  1.00 78.05           H  
ATOM   4248  O   LEU A 265      14.938 -17.349 -24.371  1.00 78.05           O  
ATOM   4249  CG  LEU A 265      16.674 -19.892 -21.036  1.00 78.05           C  
ATOM   4250  HG  LEU A 265      16.007 -20.031 -20.185  1.00 78.05           H  
ATOM   4251  CD1 LEU A 265      17.527 -21.152 -21.202  1.00 78.05           C  
ATOM   4252 HD11 LEU A 265      18.119 -21.320 -20.303  1.00 78.05           H  
ATOM   4253 HD12 LEU A 265      18.186 -21.055 -22.065  1.00 78.05           H  
ATOM   4254 HD13 LEU A 265      16.874 -22.013 -21.348  1.00 78.05           H  
ATOM   4255  CD2 LEU A 265      17.608 -18.719 -20.735  1.00 78.05           C  
ATOM   4256 HD21 LEU A 265      18.222 -18.947 -19.864  1.00 78.05           H  
ATOM   4257 HD22 LEU A 265      18.246 -18.508 -21.593  1.00 78.05           H  
ATOM   4258 HD23 LEU A 265      17.022 -17.831 -20.495  1.00 78.05           H  
ATOM   4259  N   LEU A 266      13.310 -18.875 -24.175  1.00 76.17           N  
ATOM   4260  H   LEU A 266      12.919 -19.608 -23.601  1.00 76.17           H  
ATOM   4261  CA  LEU A 266      12.705 -18.615 -25.486  1.00 76.17           C  
ATOM   4262  HA  LEU A 266      13.492 -18.555 -26.238  1.00 76.17           H  
ATOM   4263  C   LEU A 266      11.963 -17.275 -25.528  1.00 76.17           C  
ATOM   4264  CB  LEU A 266      11.738 -19.755 -25.845  1.00 76.17           C  
ATOM   4265  HB2 LEU A 266      11.055 -19.896 -25.007  1.00 76.17           H  
ATOM   4266  HB3 LEU A 266      11.140 -19.457 -26.707  1.00 76.17           H  
ATOM   4267  O   LEU A 266      11.971 -16.631 -26.572  1.00 76.17           O  
ATOM   4268  CG  LEU A 266      12.427 -21.089 -26.169  1.00 76.17           C  
ATOM   4269  HG  LEU A 266      13.169 -21.304 -25.400  1.00 76.17           H  
ATOM   4270  CD1 LEU A 266      11.388 -22.209 -26.179  1.00 76.17           C  
ATOM   4271 HD11 LEU A 266      11.879 -23.169 -26.338  1.00 76.17           H  
ATOM   4272 HD12 LEU A 266      10.885 -22.237 -25.212  1.00 76.17           H  
ATOM   4273 HD13 LEU A 266      10.648 -22.031 -26.959  1.00 76.17           H  
ATOM   4274  CD2 LEU A 266      13.138 -21.102 -27.521  1.00 76.17           C  
ATOM   4275 HD21 LEU A 266      12.401 -20.998 -28.317  1.00 76.17           H  
ATOM   4276 HD22 LEU A 266      13.666 -22.048 -27.643  1.00 76.17           H  
ATOM   4277 HD23 LEU A 266      13.859 -20.287 -27.579  1.00 76.17           H  
ATOM   4278  N   ARG A 267      11.347 -16.868 -24.408  1.00 64.42           N  
ATOM   4279  H   ARG A 267      11.349 -17.496 -23.617  1.00 64.42           H  
ATOM   4280  CA  ARG A 267      10.689 -15.561 -24.244  1.00 64.42           C  
ATOM   4281  HA  ARG A 267      10.006 -15.381 -25.075  1.00 64.42           H  
ATOM   4282  C   ARG A 267      11.678 -14.397 -24.298  1.00 64.42           C  
ATOM   4283  CB  ARG A 267       9.914 -15.530 -22.908  1.00 64.42           C  
ATOM   4284  HB2 ARG A 267      10.376 -16.203 -22.186  1.00 64.42           H  
ATOM   4285  HB3 ARG A 267       9.953 -14.524 -22.491  1.00 64.42           H  
ATOM   4286  O   ARG A 267      11.374 -13.371 -24.883  1.00 64.42           O  
ATOM   4287  CG  ARG A 267       8.437 -15.892 -23.089  1.00 64.42           C  
ATOM   4288  HG2 ARG A 267       8.346 -16.820 -23.654  1.00 64.42           H  
ATOM   4289  HG3 ARG A 267       7.974 -15.078 -23.645  1.00 64.42           H  
ATOM   4290  CD  ARG A 267       7.692 -16.026 -21.755  1.00 64.42           C  
ATOM   4291  HD2 ARG A 267       8.062 -16.908 -21.232  1.00 64.42           H  
ATOM   4292  HD3 ARG A 267       7.894 -15.142 -21.151  1.00 64.42           H  
ATOM   4293  NE  ARG A 267       6.235 -16.133 -21.979  1.00 64.42           N  
ATOM   4294  HE  ARG A 267       5.906 -15.860 -22.894  1.00 64.42           H  
ATOM   4295  NH1 ARG A 267       5.562 -16.776 -19.862  1.00 64.42           N  
ATOM   4296 HH11 ARG A 267       4.812 -17.119 -19.279  1.00 64.42           H  
ATOM   4297 HH12 ARG A 267       6.513 -16.757 -19.522  1.00 64.42           H  
ATOM   4298  NH2 ARG A 267       4.052 -16.471 -21.452  1.00 64.42           N  
ATOM   4299 HH21 ARG A 267       3.767 -16.171 -22.373  1.00 64.42           H  
ATOM   4300 HH22 ARG A 267       3.345 -16.588 -20.740  1.00 64.42           H  
ATOM   4301  CZ  ARG A 267       5.301 -16.458 -21.098  1.00 64.42           C  
ATOM   4302  N   ILE A 268      12.837 -14.543 -23.657  1.00 61.80           N  
ATOM   4303  H   ILE A 268      12.968 -15.394 -23.129  1.00 61.80           H  
ATOM   4304  CA  ILE A 268      13.806 -13.445 -23.481  1.00 61.80           C  
ATOM   4305  HA  ILE A 268      13.286 -12.489 -23.539  1.00 61.80           H  
ATOM   4306  C   ILE A 268      14.868 -13.446 -24.588  1.00 61.80           C  
ATOM   4307  CB  ILE A 268      14.448 -13.563 -22.076  1.00 61.80           C  
ATOM   4308  HB  ILE A 268      14.939 -14.534 -22.021  1.00 61.80           H  
ATOM   4309  O   ILE A 268      15.386 -12.395 -24.959  1.00 61.80           O  
ATOM   4310  CG1 ILE A 268      13.368 -13.497 -20.970  1.00 61.80           C  
ATOM   4311 HG12 ILE A 268      12.978 -12.482 -20.896  1.00 61.80           H  
ATOM   4312 HG13 ILE A 268      12.530 -14.151 -21.211  1.00 61.80           H  
ATOM   4313  CG2 ILE A 268      15.510 -12.479 -21.799  1.00 61.80           C  
ATOM   4314 HG21 ILE A 268      16.025 -12.688 -20.861  1.00 61.80           H  
ATOM   4315 HG22 ILE A 268      15.039 -11.499 -21.722  1.00 61.80           H  
ATOM   4316 HG23 ILE A 268      16.270 -12.453 -22.580  1.00 61.80           H  
ATOM   4317  CD1 ILE A 268      13.880 -13.942 -19.599  1.00 61.80           C  
ATOM   4318 HD11 ILE A 268      14.349 -14.923 -19.672  1.00 61.80           H  
ATOM   4319 HD12 ILE A 268      13.030 -14.009 -18.920  1.00 61.80           H  
ATOM   4320 HD13 ILE A 268      14.592 -13.219 -19.200  1.00 61.80           H  
ATOM   4321  N   GLY A 269      15.247 -14.633 -25.062  1.00 60.79           N  
ATOM   4322  H   GLY A 269      14.741 -15.453 -24.759  1.00 60.79           H  
ATOM   4323  CA  GLY A 269      16.427 -14.845 -25.887  1.00 60.79           C  
ATOM   4324  HA2 GLY A 269      16.768 -15.872 -25.755  1.00 60.79           H  
ATOM   4325  HA3 GLY A 269      17.217 -14.178 -25.540  1.00 60.79           H  
ATOM   4326  C   GLY A 269      16.216 -14.601 -27.377  1.00 60.79           C  
ATOM   4327  O   GLY A 269      15.103 -14.582 -27.892  1.00 60.79           O  
ATOM   4328  N   ASN A 270      17.344 -14.530 -28.085  1.00 63.12           N  
ATOM   4329  H   ASN A 270      18.207 -14.518 -27.559  1.00 63.12           H  
ATOM   4330  CA  ASN A 270      17.453 -14.270 -29.524  1.00 63.12           C  
ATOM   4331  HA  ASN A 270      16.736 -13.481 -29.749  1.00 63.12           H  
ATOM   4332  C   ASN A 270      17.027 -15.471 -30.407  1.00 63.12           C  
ATOM   4333  CB  ASN A 270      18.894 -13.756 -29.795  1.00 63.12           C  
ATOM   4334  HB2 ASN A 270      19.434 -13.618 -28.859  1.00 63.12           H  
ATOM   4335  HB3 ASN A 270      19.459 -14.477 -30.386  1.00 63.12           H  
ATOM   4336  O   ASN A 270      17.678 -15.806 -31.393  1.00 63.12           O  
ATOM   4337  CG  ASN A 270      18.946 -12.413 -30.504  1.00 63.12           C  
ATOM   4338  ND2 ASN A 270      20.111 -11.989 -30.932  1.00 63.12           N  
ATOM   4339 HD21 ASN A 270      20.094 -11.085 -31.381  1.00 63.12           H  
ATOM   4340 HD22 ASN A 270      20.950 -12.544 -30.844  1.00 63.12           H  
ATOM   4341  OD1 ASN A 270      17.970 -11.707 -30.648  1.00 63.12           O  
ATOM   4342  N   HIS A 271      15.974 -16.188 -30.007  1.00 64.37           N  
ATOM   4343  H   HIS A 271      15.455 -15.782 -29.242  1.00 64.37           H  
ATOM   4344  CA  HIS A 271      15.289 -17.238 -30.778  1.00 64.37           C  
ATOM   4345  HA  HIS A 271      14.524 -17.637 -30.112  1.00 64.37           H  
ATOM   4346  C   HIS A 271      16.115 -18.468 -31.185  1.00 64.37           C  
ATOM   4347  CB  HIS A 271      14.547 -16.584 -31.953  1.00 64.37           C  
ATOM   4348  HB2 HIS A 271      13.919 -17.318 -32.457  1.00 64.37           H  
ATOM   4349  HB3 HIS A 271      15.272 -16.210 -32.675  1.00 64.37           H  
ATOM   4350  O   HIS A 271      15.637 -19.315 -31.942  1.00 64.37           O  
ATOM   4351  CG  HIS A 271      13.685 -15.445 -31.484  1.00 64.37           C  
ATOM   4352  CD2 HIS A 271      13.592 -14.198 -32.040  1.00 64.37           C  
ATOM   4353  HD2 HIS A 271      14.081 -13.862 -32.942  1.00 64.37           H  
ATOM   4354  ND1 HIS A 271      12.973 -15.416 -30.308  1.00 64.37           N  
ATOM   4355  HD1 HIS A 271      12.929 -16.124 -29.588  1.00 64.37           H  
ATOM   4356  CE1 HIS A 271      12.464 -14.194 -30.161  1.00 64.37           C  
ATOM   4357  HE1 HIS A 271      11.936 -13.877 -29.274  1.00 64.37           H  
ATOM   4358  NE2 HIS A 271      12.792 -13.418 -31.204  1.00 64.37           N  
ATOM   4359  N   ASN A 272      17.325 -18.638 -30.647  1.00 85.94           N  
ATOM   4360  H   ASN A 272      17.712 -17.871 -30.116  1.00 85.94           H  
ATOM   4361  CA  ASN A 272      18.146 -19.814 -30.915  1.00 85.94           C  
ATOM   4362  HA  ASN A 272      18.015 -20.080 -31.964  1.00 85.94           H  
ATOM   4363  C   ASN A 272      17.683 -21.023 -30.083  1.00 85.94           C  
ATOM   4364  CB  ASN A 272      19.632 -19.471 -30.744  1.00 85.94           C  
ATOM   4365  HB2 ASN A 272      19.849 -19.244 -29.700  1.00 85.94           H  
ATOM   4366  HB3 ASN A 272      19.860 -18.591 -31.346  1.00 85.94           H  
ATOM   4367  O   ASN A 272      18.160 -21.269 -28.973  1.00 85.94           O  
ATOM   4368  CG  ASN A 272      20.536 -20.608 -31.199  1.00 85.94           C  
ATOM   4369  ND2 ASN A 272      21.795 -20.330 -31.434  1.00 85.94           N  
ATOM   4370 HD21 ASN A 272      22.130 -19.378 -31.384  1.00 85.94           H  
ATOM   4371 HD22 ASN A 272      22.375 -21.077 -31.788  1.00 85.94           H  
ATOM   4372  OD1 ASN A 272      20.139 -21.758 -31.336  1.00 85.94           O  
ATOM   4373  N   VAL A 273      16.771 -21.803 -30.664  1.00 93.14           N  
ATOM   4374  H   VAL A 273      16.374 -21.460 -31.527  1.00 93.14           H  
ATOM   4375  CA  VAL A 273      16.217 -23.040 -30.088  1.00 93.14           C  
ATOM   4376  HA  VAL A 273      15.662 -22.793 -29.183  1.00 93.14           H  
ATOM   4377  C   VAL A 273      17.315 -24.036 -29.695  1.00 93.14           C  
ATOM   4378  CB  VAL A 273      15.249 -23.685 -31.106  1.00 93.14           C  
ATOM   4379  HB  VAL A 273      15.792 -23.885 -32.030  1.00 93.14           H  
ATOM   4380  O   VAL A 273      17.185 -24.719 -28.681  1.00 93.14           O  
ATOM   4381  CG1 VAL A 273      14.633 -25.002 -30.622  1.00 93.14           C  
ATOM   4382 HG11 VAL A 273      14.003 -25.421 -31.407  1.00 93.14           H  
ATOM   4383 HG12 VAL A 273      14.022 -24.805 -29.741  1.00 93.14           H  
ATOM   4384 HG13 VAL A 273      15.405 -25.733 -30.385  1.00 93.14           H  
ATOM   4385  CG2 VAL A 273      14.075 -22.743 -31.421  1.00 93.14           C  
ATOM   4386 HG21 VAL A 273      13.389 -23.225 -32.117  1.00 93.14           H  
ATOM   4387 HG22 VAL A 273      14.434 -21.826 -31.890  1.00 93.14           H  
ATOM   4388 HG23 VAL A 273      13.542 -22.484 -30.507  1.00 93.14           H  
ATOM   4389  N   ASN A 274      18.410 -24.096 -30.457  1.00 93.14           N  
ATOM   4390  H   ASN A 274      18.523 -23.427 -31.205  1.00 93.14           H  
ATOM   4391  CA  ASN A 274      19.494 -25.043 -30.215  1.00 93.14           C  
ATOM   4392  HA  ASN A 274      19.039 -26.015 -30.025  1.00 93.14           H  
ATOM   4393  C   ASN A 274      20.298 -24.686 -28.956  1.00 93.14           C  
ATOM   4394  CB  ASN A 274      20.366 -25.117 -31.487  1.00 93.14           C  
ATOM   4395  HB2 ASN A 274      19.744 -24.993 -32.374  1.00 93.14           H  
ATOM   4396  HB3 ASN A 274      21.117 -24.327 -31.480  1.00 93.14           H  
ATOM   4397  O   ASN A 274      20.542 -25.525 -28.091  1.00 93.14           O  
ATOM   4398  CG  ASN A 274      21.052 -26.458 -31.622  1.00 93.14           C  
ATOM   4399  ND2 ASN A 274      21.944 -26.633 -32.565  1.00 93.14           N  
ATOM   4400 HD21 ASN A 274      22.212 -25.886 -33.190  1.00 93.14           H  
ATOM   4401 HD22 ASN A 274      22.367 -27.549 -32.611  1.00 93.14           H  
ATOM   4402  OD1 ASN A 274      20.751 -27.383 -30.899  1.00 93.14           O  
ATOM   4403  N   ALA A 275      20.620 -23.401 -28.798  1.00 93.08           N  
ATOM   4404  H   ALA A 275      20.372 -22.751 -29.531  1.00 93.08           H  
ATOM   4405  CA  ALA A 275      21.267 -22.898 -27.591  1.00 93.08           C  
ATOM   4406  HA  ALA A 275      22.182 -23.467 -27.423  1.00 93.08           H  
ATOM   4407  C   ALA A 275      20.381 -23.070 -26.344  1.00 93.08           C  
ATOM   4408  CB  ALA A 275      21.638 -21.430 -27.818  1.00 93.08           C  
ATOM   4409  HB1 ALA A 275      22.292 -21.346 -28.687  1.00 93.08           H  
ATOM   4410  HB2 ALA A 275      22.166 -21.048 -26.945  1.00 93.08           H  
ATOM   4411  HB3 ALA A 275      20.738 -20.837 -27.982  1.00 93.08           H  
ATOM   4412  O   ALA A 275      20.889 -23.365 -25.262  1.00 93.08           O  
ATOM   4413  N   VAL A 276      19.058 -22.917 -26.484  1.00 93.86           N  
ATOM   4414  H   VAL A 276      18.698 -22.638 -27.386  1.00 93.86           H  
ATOM   4415  CA  VAL A 276      18.112 -23.175 -25.386  1.00 93.86           C  
ATOM   4416  HA  VAL A 276      18.444 -22.624 -24.507  1.00 93.86           H  
ATOM   4417  C   VAL A 276      18.110 -24.651 -24.990  1.00 93.86           C  
ATOM   4418  CB  VAL A 276      16.689 -22.695 -25.729  1.00 93.86           C  
ATOM   4419  HB  VAL A 276      16.365 -23.130 -26.674  1.00 93.86           H  
ATOM   4420  O   VAL A 276      18.172 -24.943 -23.798  1.00 93.86           O  
ATOM   4421  CG1 VAL A 276      15.687 -23.098 -24.638  1.00 93.86           C  
ATOM   4422 HG11 VAL A 276      14.703 -22.684 -24.856  1.00 93.86           H  
ATOM   4423 HG12 VAL A 276      16.024 -22.734 -23.667  1.00 93.86           H  
ATOM   4424 HG13 VAL A 276      15.582 -24.182 -24.594  1.00 93.86           H  
ATOM   4425  CG2 VAL A 276      16.664 -21.166 -25.848  1.00 93.86           C  
ATOM   4426 HG21 VAL A 276      15.645 -20.818 -26.017  1.00 93.86           H  
ATOM   4427 HG22 VAL A 276      17.285 -20.838 -26.682  1.00 93.86           H  
ATOM   4428 HG23 VAL A 276      17.046 -20.717 -24.931  1.00 93.86           H  
ATOM   4429  N   ALA A 277      18.090 -25.573 -25.957  1.00 95.58           N  
ATOM   4430  H   ALA A 277      18.033 -25.274 -26.921  1.00 95.58           H  
ATOM   4431  CA  ALA A 277      18.127 -27.009 -25.684  1.00 95.58           C  
ATOM   4432  HA  ALA A 277      17.231 -27.278 -25.126  1.00 95.58           H  
ATOM   4433  C   ALA A 277      19.346 -27.386 -24.820  1.00 95.58           C  
ATOM   4434  CB  ALA A 277      18.114 -27.766 -27.018  1.00 95.58           C  
ATOM   4435  HB1 ALA A 277      17.269 -27.440 -27.626  1.00 95.58           H  
ATOM   4436  HB2 ALA A 277      19.036 -27.584 -27.570  1.00 95.58           H  
ATOM   4437  HB3 ALA A 277      18.031 -28.837 -26.832  1.00 95.58           H  
ATOM   4438  O   ALA A 277      19.181 -27.988 -23.756  1.00 95.58           O  
ATOM   4439  N   LEU A 278      20.538 -26.925 -25.216  1.00 93.64           N  
ATOM   4440  H   LEU A 278      20.591 -26.465 -26.113  1.00 93.64           H  
ATOM   4441  CA  LEU A 278      21.787 -27.146 -24.478  1.00 93.64           C  
ATOM   4442  HA  LEU A 278      21.937 -28.218 -24.354  1.00 93.64           H  
ATOM   4443  C   LEU A 278      21.749 -26.536 -23.069  1.00 93.64           C  
ATOM   4444  CB  LEU A 278      22.956 -26.556 -25.288  1.00 93.64           C  
ATOM   4445  HB2 LEU A 278      23.833 -26.486 -24.645  1.00 93.64           H  
ATOM   4446  HB3 LEU A 278      22.690 -25.545 -25.595  1.00 93.64           H  
ATOM   4447  O   LEU A 278      22.083 -27.206 -22.093  1.00 93.64           O  
ATOM   4448  CG  LEU A 278      23.337 -27.380 -26.532  1.00 93.64           C  
ATOM   4449  HG  LEU A 278      22.442 -27.617 -27.107  1.00 93.64           H  
ATOM   4450  CD1 LEU A 278      24.272 -26.556 -27.418  1.00 93.64           C  
ATOM   4451 HD11 LEU A 278      24.539 -27.140 -28.300  1.00 93.64           H  
ATOM   4452 HD12 LEU A 278      23.765 -25.648 -27.743  1.00 93.64           H  
ATOM   4453 HD13 LEU A 278      25.180 -26.301 -26.872  1.00 93.64           H  
ATOM   4454  CD2 LEU A 278      24.052 -28.678 -26.151  1.00 93.64           C  
ATOM   4455 HD21 LEU A 278      24.343 -29.216 -27.054  1.00 93.64           H  
ATOM   4456 HD22 LEU A 278      24.942 -28.470 -25.558  1.00 93.64           H  
ATOM   4457 HD23 LEU A 278      23.384 -29.328 -25.585  1.00 93.64           H  
ATOM   4458  N   LYS A 279      21.274 -25.291 -22.926  1.00 92.14           N  
ATOM   4459  H   LYS A 279      21.003 -24.789 -23.760  1.00 92.14           H  
ATOM   4460  CA  LYS A 279      21.135 -24.630 -21.611  1.00 92.14           C  
ATOM   4461  HA  LYS A 279      22.097 -24.657 -21.099  1.00 92.14           H  
ATOM   4462  C   LYS A 279      20.156 -25.345 -20.676  1.00 92.14           C  
ATOM   4463  CB  LYS A 279      20.699 -23.171 -21.796  1.00 92.14           C  
ATOM   4464  HB2 LYS A 279      20.328 -22.798 -20.842  1.00 92.14           H  
ATOM   4465  HB3 LYS A 279      19.886 -23.120 -22.519  1.00 92.14           H  
ATOM   4466  O   LYS A 279      20.307 -25.272 -19.460  1.00 92.14           O  
ATOM   4467  CG  LYS A 279      21.859 -22.271 -22.239  1.00 92.14           C  
ATOM   4468  HG2 LYS A 279      22.243 -22.595 -23.207  1.00 92.14           H  
ATOM   4469  HG3 LYS A 279      22.662 -22.338 -21.504  1.00 92.14           H  
ATOM   4470  CD  LYS A 279      21.382 -20.816 -22.329  1.00 92.14           C  
ATOM   4471  HD2 LYS A 279      20.973 -20.521 -21.363  1.00 92.14           H  
ATOM   4472  HD3 LYS A 279      20.601 -20.741 -23.086  1.00 92.14           H  
ATOM   4473  CE  LYS A 279      22.548 -19.894 -22.693  1.00 92.14           C  
ATOM   4474  HE2 LYS A 279      22.873 -20.124 -23.708  1.00 92.14           H  
ATOM   4475  HE3 LYS A 279      23.379 -20.110 -22.022  1.00 92.14           H  
ATOM   4476  NZ  LYS A 279      22.166 -18.463 -22.573  1.00 92.14           N  
ATOM   4477  HZ1 LYS A 279      21.396 -18.240 -23.188  1.00 92.14           H  
ATOM   4478  HZ2 LYS A 279      22.947 -17.865 -22.802  1.00 92.14           H  
ATOM   4479  HZ3 LYS A 279      21.886 -18.251 -21.626  1.00 92.14           H  
ATOM   4480  N   CYS A 280      19.170 -26.046 -21.228  1.00 93.82           N  
ATOM   4481  H   CYS A 280      19.059 -25.993 -22.230  1.00 93.82           H  
ATOM   4482  CA  CYS A 280      18.224 -26.866 -20.476  1.00 93.82           C  
ATOM   4483  HA  CYS A 280      18.141 -26.471 -19.463  1.00 93.82           H  
ATOM   4484  C   CYS A 280      18.683 -28.325 -20.305  1.00 93.82           C  
ATOM   4485  CB  CYS A 280      16.847 -26.746 -21.138  1.00 93.82           C  
ATOM   4486  HB2 CYS A 280      16.936 -26.972 -22.201  1.00 93.82           H  
ATOM   4487  HB3 CYS A 280      16.153 -27.447 -20.676  1.00 93.82           H  
ATOM   4488  O   CYS A 280      17.922 -29.126 -19.768  1.00 93.82           O  
ATOM   4489  SG  CYS A 280      16.220 -25.056 -20.926  1.00 93.82           S  
ATOM   4490  HG  CYS A 280      15.947 -25.152 -19.622  1.00 93.82           H  
ATOM   4491  N   GLY A 281      19.902 -28.671 -20.739  1.00 95.05           N  
ATOM   4492  H   GLY A 281      20.460 -27.975 -21.213  1.00 95.05           H  
ATOM   4493  CA  GLY A 281      20.523 -29.984 -20.545  1.00 95.05           C  
ATOM   4494  HA2 GLY A 281      21.594 -29.887 -20.723  1.00 95.05           H  
ATOM   4495  HA3 GLY A 281      20.385 -30.305 -19.512  1.00 95.05           H  
ATOM   4496  C   GLY A 281      20.009 -31.084 -21.472  1.00 95.05           C  
ATOM   4497  O   GLY A 281      19.953 -32.251 -21.073  1.00 95.05           O  
ATOM   4498  N   TYR A 282      19.595 -30.709 -22.682  1.00 95.52           N  
ATOM   4499  H   TYR A 282      19.671 -29.734 -22.934  1.00 95.52           H  
ATOM   4500  CA  TYR A 282      19.272 -31.641 -23.756  1.00 95.52           C  
ATOM   4501  HA  TYR A 282      19.133 -32.642 -23.349  1.00 95.52           H  
ATOM   4502  C   TYR A 282      20.414 -31.690 -24.769  1.00 95.52           C  
ATOM   4503  CB  TYR A 282      17.968 -31.225 -24.449  1.00 95.52           C  
ATOM   4504  HB2 TYR A 282      17.817 -31.869 -25.315  1.00 95.52           H  
ATOM   4505  HB3 TYR A 282      18.069 -30.205 -24.821  1.00 95.52           H  
ATOM   4506  O   TYR A 282      20.739 -30.674 -25.378  1.00 95.52           O  
ATOM   4507  CG  TYR A 282      16.740 -31.309 -23.569  1.00 95.52           C  
ATOM   4508  CD1 TYR A 282      16.008 -32.507 -23.508  1.00 95.52           C  
ATOM   4509  HD1 TYR A 282      16.325 -33.354 -24.098  1.00 95.52           H  
ATOM   4510  CD2 TYR A 282      16.348 -30.203 -22.794  1.00 95.52           C  
ATOM   4511  HD2 TYR A 282      16.928 -29.293 -22.838  1.00 95.52           H  
ATOM   4512  CE1 TYR A 282      14.897 -32.615 -22.653  1.00 95.52           C  
ATOM   4513  HE1 TYR A 282      14.348 -33.542 -22.577  1.00 95.52           H  
ATOM   4514  CE2 TYR A 282      15.240 -30.304 -21.933  1.00 95.52           C  
ATOM   4515  HE2 TYR A 282      14.967 -29.459 -21.319  1.00 95.52           H  
ATOM   4516  OH  TYR A 282      13.514 -31.663 -20.956  1.00 95.52           O  
ATOM   4517  HH  TYR A 282      13.394 -30.882 -20.412  1.00 95.52           H  
ATOM   4518  CZ  TYR A 282      14.528 -31.521 -21.847  1.00 95.52           C  
ATOM   4519  N   ASP A 283      20.951 -32.887 -25.003  1.00 94.08           N  
ATOM   4520  H   ASP A 283      20.782 -33.636 -24.348  1.00 94.08           H  
ATOM   4521  CA  ASP A 283      22.012 -33.105 -25.997  1.00 94.08           C  
ATOM   4522  HA  ASP A 283      22.737 -32.293 -25.932  1.00 94.08           H  
ATOM   4523  C   ASP A 283      21.464 -33.137 -27.434  1.00 94.08           C  
ATOM   4524  CB  ASP A 283      22.742 -34.416 -25.669  1.00 94.08           C  
ATOM   4525  HB2 ASP A 283      23.600 -34.523 -26.333  1.00 94.08           H  
ATOM   4526  HB3 ASP A 283      22.066 -35.251 -25.851  1.00 94.08           H  
ATOM   4527  O   ASP A 283      22.168 -32.838 -28.393  1.00 94.08           O  
ATOM   4528  CG  ASP A 283      23.225 -34.456 -24.216  1.00 94.08           C  
ATOM   4529  OD1 ASP A 283      23.848 -33.465 -23.778  1.00 94.08           O  
ATOM   4530  OD2 ASP A 283      22.859 -35.430 -23.524  1.00 94.08           O  
ATOM   4531  N   SER A 284      20.179 -33.476 -27.591  1.00 95.52           N  
ATOM   4532  H   SER A 284      19.656 -33.669 -26.748  1.00 95.52           H  
ATOM   4533  CA  SER A 284      19.484 -33.516 -28.880  1.00 95.52           C  
ATOM   4534  HA  SER A 284      20.201 -33.335 -29.680  1.00 95.52           H  
ATOM   4535  C   SER A 284      18.410 -32.437 -28.960  1.00 95.52           C  
ATOM   4536  CB  SER A 284      18.899 -34.909 -29.122  1.00 95.52           C  
ATOM   4537  HB2 SER A 284      19.718 -35.613 -29.264  1.00 95.52           H  
ATOM   4538  HB3 SER A 284      18.324 -35.221 -28.250  1.00 95.52           H  
ATOM   4539  O   SER A 284      17.396 -32.481 -28.256  1.00 95.52           O  
ATOM   4540  OG  SER A 284      18.057 -34.921 -30.268  1.00 95.52           O  
ATOM   4541  HG  SER A 284      18.282 -35.710 -30.766  1.00 95.52           H  
ATOM   4542  N   THR A 285      18.588 -31.497 -29.888  1.00 95.36           N  
ATOM   4543  H   THR A 285      19.476 -31.447 -30.366  1.00 95.36           H  
ATOM   4544  CA  THR A 285      17.609 -30.449 -30.214  1.00 95.36           C  
ATOM   4545  HA  THR A 285      17.439 -29.837 -29.328  1.00 95.36           H  
ATOM   4546  C   THR A 285      16.285 -31.040 -30.674  1.00 95.36           C  
ATOM   4547  CB  THR A 285      18.107 -29.562 -31.361  1.00 95.36           C  
ATOM   4548  HB  THR A 285      17.804 -30.006 -32.309  1.00 95.36           H  
ATOM   4549  O   THR A 285      15.226 -30.552 -30.289  1.00 95.36           O  
ATOM   4550  CG2 THR A 285      17.517 -28.156 -31.296  1.00 95.36           C  
ATOM   4551 HG21 THR A 285      17.970 -27.536 -32.070  1.00 95.36           H  
ATOM   4552 HG22 THR A 285      16.441 -28.202 -31.461  1.00 95.36           H  
ATOM   4553 HG23 THR A 285      17.710 -27.722 -30.315  1.00 95.36           H  
ATOM   4554  OG1 THR A 285      19.506 -29.544 -31.371  1.00 95.36           O  
ATOM   4555  HG1 THR A 285      19.858 -28.703 -31.068  1.00 95.36           H  
ATOM   4556  N   SER A 286      16.330 -32.109 -31.473  1.00 95.49           N  
ATOM   4557  H   SER A 286      17.230 -32.445 -31.786  1.00 95.49           H  
ATOM   4558  CA  SER A 286      15.133 -32.795 -31.967  1.00 95.49           C  
ATOM   4559  HA  SER A 286      14.498 -32.076 -32.484  1.00 95.49           H  
ATOM   4560  C   SER A 286      14.329 -33.391 -30.815  1.00 95.49           C  
ATOM   4561  CB  SER A 286      15.524 -33.892 -32.963  1.00 95.49           C  
ATOM   4562  HB2 SER A 286      14.626 -34.385 -33.333  1.00 95.49           H  
ATOM   4563  HB3 SER A 286      16.162 -34.627 -32.472  1.00 95.49           H  
ATOM   4564  O   SER A 286      13.113 -33.204 -30.745  1.00 95.49           O  
ATOM   4565  OG  SER A 286      16.221 -33.307 -34.044  1.00 95.49           O  
ATOM   4566  HG  SER A 286      16.482 -33.989 -34.668  1.00 95.49           H  
ATOM   4567  N   TYR A 287      15.011 -34.030 -29.858  1.00 95.88           N  
ATOM   4568  H   TYR A 287      16.013 -34.120 -29.942  1.00 95.88           H  
ATOM   4569  CA  TYR A 287      14.365 -34.554 -28.657  1.00 95.88           C  
ATOM   4570  HA  TYR A 287      13.518 -35.168 -28.963  1.00 95.88           H  
ATOM   4571  C   TYR A 287      13.817 -33.428 -27.769  1.00 95.88           C  
ATOM   4572  CB  TYR A 287      15.349 -35.438 -27.889  1.00 95.88           C  
ATOM   4573  HB2 TYR A 287      16.205 -34.835 -27.587  1.00 95.88           H  
ATOM   4574  HB3 TYR A 287      15.708 -36.228 -28.549  1.00 95.88           H  
ATOM   4575  O   TYR A 287      12.681 -33.509 -27.301  1.00 95.88           O  
ATOM   4576  CG  TYR A 287      14.735 -36.081 -26.664  1.00 95.88           C  
ATOM   4577  CD1 TYR A 287      15.253 -35.802 -25.385  1.00 95.88           C  
ATOM   4578  HD1 TYR A 287      16.123 -35.170 -25.288  1.00 95.88           H  
ATOM   4579  CD2 TYR A 287      13.638 -36.952 -26.805  1.00 95.88           C  
ATOM   4580  HD2 TYR A 287      13.244 -37.181 -27.784  1.00 95.88           H  
ATOM   4581  CE1 TYR A 287      14.670 -36.383 -24.242  1.00 95.88           C  
ATOM   4582  HE1 TYR A 287      15.083 -36.185 -23.264  1.00 95.88           H  
ATOM   4583  CE2 TYR A 287      13.055 -37.537 -25.666  1.00 95.88           C  
ATOM   4584  HE2 TYR A 287      12.220 -38.216 -25.764  1.00 95.88           H  
ATOM   4585  OH  TYR A 287      13.001 -37.829 -23.292  1.00 95.88           O  
ATOM   4586  HH  TYR A 287      13.492 -37.634 -22.490  1.00 95.88           H  
ATOM   4587  CZ  TYR A 287      13.569 -37.255 -24.385  1.00 95.88           C  
ATOM   4588  N   PHE A 288      14.566 -32.332 -27.602  1.00 96.68           N  
ATOM   4589  H   PHE A 288      15.504 -32.325 -27.977  1.00 96.68           H  
ATOM   4590  CA  PHE A 288      14.079 -31.139 -26.906  1.00 96.68           C  
ATOM   4591  HA  PHE A 288      13.841 -31.408 -25.877  1.00 96.68           H  
ATOM   4592  C   PHE A 288      12.794 -30.588 -27.543  1.00 96.68           C  
ATOM   4593  CB  PHE A 288      15.170 -30.061 -26.875  1.00 96.68           C  
ATOM   4594  HB2 PHE A 288      15.943 -30.357 -26.166  1.00 96.68           H  
ATOM   4595  HB3 PHE A 288      15.641 -29.987 -27.856  1.00 96.68           H  
ATOM   4596  O   PHE A 288      11.815 -30.365 -26.833  1.00 96.68           O  
ATOM   4597  CG  PHE A 288      14.635 -28.697 -26.489  1.00 96.68           C  
ATOM   4598  CD1 PHE A 288      14.512 -27.683 -27.457  1.00 96.68           C  
ATOM   4599  HD1 PHE A 288      14.857 -27.850 -28.467  1.00 96.68           H  
ATOM   4600  CD2 PHE A 288      14.183 -28.471 -25.177  1.00 96.68           C  
ATOM   4601  HD2 PHE A 288      14.265 -29.254 -24.438  1.00 96.68           H  
ATOM   4602  CE1 PHE A 288      13.949 -26.446 -27.105  1.00 96.68           C  
ATOM   4603  HE1 PHE A 288      13.876 -25.651 -27.832  1.00 96.68           H  
ATOM   4604  CE2 PHE A 288      13.605 -27.238 -24.833  1.00 96.68           C  
ATOM   4605  HE2 PHE A 288      13.251 -27.075 -23.826  1.00 96.68           H  
ATOM   4606  CZ  PHE A 288      13.486 -26.225 -25.800  1.00 96.68           C  
ATOM   4607  HZ  PHE A 288      13.045 -25.272 -25.548  1.00 96.68           H  
ATOM   4608  N   ILE A 289      12.757 -30.417 -28.869  1.00 95.85           N  
ATOM   4609  H   ILE A 289      13.599 -30.617 -29.391  1.00 95.85           H  
ATOM   4610  CA  ILE A 289      11.578 -29.929 -29.600  1.00 95.85           C  
ATOM   4611  HA  ILE A 289      11.301 -28.955 -29.197  1.00 95.85           H  
ATOM   4612  C   ILE A 289      10.384 -30.864 -29.380  1.00 95.85           C  
ATOM   4613  CB  ILE A 289      11.905 -29.763 -31.105  1.00 95.85           C  
ATOM   4614  HB  ILE A 289      12.397 -30.672 -31.452  1.00 95.85           H  
ATOM   4615  O   ILE A 289       9.268 -30.387 -29.154  1.00 95.85           O  
ATOM   4616  CG1 ILE A 289      12.858 -28.566 -31.325  1.00 95.85           C  
ATOM   4617 HG12 ILE A 289      12.304 -27.635 -31.209  1.00 95.85           H  
ATOM   4618 HG13 ILE A 289      13.644 -28.573 -30.571  1.00 95.85           H  
ATOM   4619  CG2 ILE A 289      10.628 -29.558 -31.951  1.00 95.85           C  
ATOM   4620 HG21 ILE A 289      10.001 -30.448 -31.916  1.00 95.85           H  
ATOM   4621 HG22 ILE A 289      10.065 -28.698 -31.585  1.00 95.85           H  
ATOM   4622 HG23 ILE A 289      10.889 -29.400 -32.997  1.00 95.85           H  
ATOM   4623  CD1 ILE A 289      13.536 -28.560 -32.701  1.00 95.85           C  
ATOM   4624 HD11 ILE A 289      14.264 -27.751 -32.739  1.00 95.85           H  
ATOM   4625 HD12 ILE A 289      14.055 -29.505 -32.865  1.00 95.85           H  
ATOM   4626 HD13 ILE A 289      12.807 -28.403 -33.496  1.00 95.85           H  
ATOM   4627  N   GLN A 290      10.599 -32.183 -29.408  1.00 96.00           N  
ATOM   4628  H   GLN A 290      11.530 -32.515 -29.617  1.00 96.00           H  
ATOM   4629  CA  GLN A 290       9.551 -33.173 -29.155  1.00 96.00           C  
ATOM   4630  HA  GLN A 290       8.725 -32.977 -29.838  1.00 96.00           H  
ATOM   4631  C   GLN A 290       9.010 -33.072 -27.721  1.00 96.00           C  
ATOM   4632  CB  GLN A 290      10.101 -34.574 -29.451  1.00 96.00           C  
ATOM   4633  HB2 GLN A 290      10.889 -34.812 -28.737  1.00 96.00           H  
ATOM   4634  HB3 GLN A 290      10.534 -34.579 -30.452  1.00 96.00           H  
ATOM   4635  O   GLN A 290       7.792 -33.015 -27.530  1.00 96.00           O  
ATOM   4636  CG  GLN A 290       9.015 -35.661 -29.383  1.00 96.00           C  
ATOM   4637  HG2 GLN A 290       8.245 -35.447 -30.123  1.00 96.00           H  
ATOM   4638  HG3 GLN A 290       8.557 -35.665 -28.394  1.00 96.00           H  
ATOM   4639  CD  GLN A 290       9.573 -37.058 -29.646  1.00 96.00           C  
ATOM   4640  NE2 GLN A 290       8.740 -38.073 -29.707  1.00 96.00           N  
ATOM   4641 HE21 GLN A 290       9.176 -38.960 -29.914  1.00 96.00           H  
ATOM   4642 HE22 GLN A 290       7.738 -37.954 -29.654  1.00 96.00           H  
ATOM   4643  OE1 GLN A 290      10.760 -37.273 -29.792  1.00 96.00           O  
ATOM   4644  N   CYS A 291       9.895 -32.992 -26.725  1.00 93.83           N  
ATOM   4645  H   CYS A 291      10.876 -33.090 -26.947  1.00 93.83           H  
ATOM   4646  CA  CYS A 291       9.538 -32.803 -25.319  1.00 93.83           C  
ATOM   4647  HA  CYS A 291       8.880 -33.612 -25.002  1.00 93.83           H  
ATOM   4648  C   CYS A 291       8.775 -31.492 -25.105  1.00 93.83           C  
ATOM   4649  CB  CYS A 291      10.814 -32.853 -24.470  1.00 93.83           C  
ATOM   4650  HB2 CYS A 291      11.597 -32.251 -24.932  1.00 93.83           H  
ATOM   4651  HB3 CYS A 291      10.617 -32.473 -23.468  1.00 93.83           H  
ATOM   4652  O   CYS A 291       7.697 -31.506 -24.512  1.00 93.83           O  
ATOM   4653  SG  CYS A 291      11.350 -34.579 -24.347  1.00 93.83           S  
ATOM   4654  HG  CYS A 291      12.660 -34.384 -24.522  1.00 93.83           H  
ATOM   4655  N   PHE A 292       9.264 -30.384 -25.663  1.00 88.67           N  
ATOM   4656  H   PHE A 292      10.159 -30.441 -26.128  1.00 88.67           H  
ATOM   4657  CA  PHE A 292       8.629 -29.071 -25.572  1.00 88.67           C  
ATOM   4658  HA  PHE A 292       8.481 -28.823 -24.521  1.00 88.67           H  
ATOM   4659  C   PHE A 292       7.247 -29.069 -26.227  1.00 88.67           C  
ATOM   4660  CB  PHE A 292       9.560 -28.019 -26.186  1.00 88.67           C  
ATOM   4661  HB2 PHE A 292      10.567 -28.172 -25.798  1.00 88.67           H  
ATOM   4662  HB3 PHE A 292       9.604 -28.154 -27.266  1.00 88.67           H  
ATOM   4663  O   PHE A 292       6.274 -28.628 -25.618  1.00 88.67           O  
ATOM   4664  CG  PHE A 292       9.148 -26.596 -25.871  1.00 88.67           C  
ATOM   4665  CD1 PHE A 292       8.139 -25.964 -26.621  1.00 88.67           C  
ATOM   4666  HD1 PHE A 292       7.660 -26.490 -27.434  1.00 88.67           H  
ATOM   4667  CD2 PHE A 292       9.766 -25.904 -24.813  1.00 88.67           C  
ATOM   4668  HD2 PHE A 292      10.535 -26.384 -24.225  1.00 88.67           H  
ATOM   4669  CE1 PHE A 292       7.743 -24.653 -26.310  1.00 88.67           C  
ATOM   4670  HE1 PHE A 292       6.958 -24.177 -26.880  1.00 88.67           H  
ATOM   4671  CE2 PHE A 292       9.375 -24.589 -24.507  1.00 88.67           C  
ATOM   4672  HE2 PHE A 292       9.838 -24.063 -23.685  1.00 88.67           H  
ATOM   4673  CZ  PHE A 292       8.361 -23.963 -25.253  1.00 88.67           C  
ATOM   4674  HZ  PHE A 292       8.050 -22.960 -25.003  1.00 88.67           H  
ATOM   4675  N   LYS A 293       7.109 -29.655 -27.424  1.00 87.94           N  
ATOM   4676  H   LYS A 293       7.942 -29.995 -27.883  1.00 87.94           H  
ATOM   4677  CA  LYS A 293       5.811 -29.807 -28.096  1.00 87.94           C  
ATOM   4678  HA  LYS A 293       5.345 -28.823 -28.159  1.00 87.94           H  
ATOM   4679  C   LYS A 293       4.855 -30.668 -27.281  1.00 87.94           C  
ATOM   4680  CB  LYS A 293       6.013 -30.345 -29.520  1.00 87.94           C  
ATOM   4681  HB2 LYS A 293       6.732 -29.708 -30.036  1.00 87.94           H  
ATOM   4682  HB3 LYS A 293       6.422 -31.354 -29.470  1.00 87.94           H  
ATOM   4683  O   LYS A 293       3.691 -30.303 -27.132  1.00 87.94           O  
ATOM   4684  CG  LYS A 293       4.702 -30.355 -30.327  1.00 87.94           C  
ATOM   4685  HG2 LYS A 293       4.331 -29.334 -30.418  1.00 87.94           H  
ATOM   4686  HG3 LYS A 293       3.954 -30.956 -29.809  1.00 87.94           H  
ATOM   4687  CD  LYS A 293       4.913 -30.947 -31.728  1.00 87.94           C  
ATOM   4688  HD2 LYS A 293       5.265 -31.974 -31.630  1.00 87.94           H  
ATOM   4689  HD3 LYS A 293       5.671 -30.367 -32.253  1.00 87.94           H  
ATOM   4690  CE  LYS A 293       3.602 -30.930 -32.531  1.00 87.94           C  
ATOM   4691  HE2 LYS A 293       2.855 -31.512 -31.993  1.00 87.94           H  
ATOM   4692  HE3 LYS A 293       3.242 -29.902 -32.587  1.00 87.94           H  
ATOM   4693  NZ  LYS A 293       3.775 -31.477 -33.904  1.00 87.94           N  
ATOM   4694  HZ1 LYS A 293       4.093 -32.435 -33.882  1.00 87.94           H  
ATOM   4695  HZ2 LYS A 293       4.445 -30.937 -34.433  1.00 87.94           H  
ATOM   4696  HZ3 LYS A 293       2.902 -31.458 -34.412  1.00 87.94           H  
ATOM   4697  N   LYS A 294       5.319 -31.782 -26.710  1.00 86.17           N  
ATOM   4698  H   LYS A 294       6.283 -32.035 -26.874  1.00 86.17           H  
ATOM   4699  CA  LYS A 294       4.492 -32.634 -25.844  1.00 86.17           C  
ATOM   4700  HA  LYS A 294       3.586 -32.898 -26.389  1.00 86.17           H  
ATOM   4701  C   LYS A 294       4.058 -31.887 -24.581  1.00 86.17           C  
ATOM   4702  CB  LYS A 294       5.261 -33.925 -25.519  1.00 86.17           C  
ATOM   4703  HB2 LYS A 294       6.149 -33.684 -24.934  1.00 86.17           H  
ATOM   4704  HB3 LYS A 294       5.585 -34.384 -26.453  1.00 86.17           H  
ATOM   4705  O   LYS A 294       2.887 -31.997 -24.203  1.00 86.17           O  
ATOM   4706  CG  LYS A 294       4.403 -34.942 -24.744  1.00 86.17           C  
ATOM   4707  HG2 LYS A 294       3.509 -35.172 -25.322  1.00 86.17           H  
ATOM   4708  HG3 LYS A 294       4.106 -34.513 -23.787  1.00 86.17           H  
ATOM   4709  CD  LYS A 294       5.184 -36.239 -24.482  1.00 86.17           C  
ATOM   4710  HD2 LYS A 294       5.475 -36.681 -25.434  1.00 86.17           H  
ATOM   4711  HD3 LYS A 294       6.086 -36.000 -23.917  1.00 86.17           H  
ATOM   4712  CE  LYS A 294       4.335 -37.242 -23.685  1.00 86.17           C  
ATOM   4713  HE2 LYS A 294       4.024 -36.770 -22.753  1.00 86.17           H  
ATOM   4714  HE3 LYS A 294       3.438 -37.477 -24.257  1.00 86.17           H  
ATOM   4715  NZ  LYS A 294       5.081 -38.493 -23.382  1.00 86.17           N  
ATOM   4716  HZ1 LYS A 294       4.511 -39.134 -22.848  1.00 86.17           H  
ATOM   4717  HZ2 LYS A 294       5.368 -38.968 -24.226  1.00 86.17           H  
ATOM   4718  HZ3 LYS A 294       5.907 -38.301 -22.834  1.00 86.17           H  
ATOM   4719  N   TYR A 295       4.967 -31.119 -23.979  1.00 80.77           N  
ATOM   4720  H   TYR A 295       5.909 -31.124 -24.342  1.00 80.77           H  
ATOM   4721  CA  TYR A 295       4.745 -30.410 -22.725  1.00 80.77           C  
ATOM   4722  HA  TYR A 295       4.207 -31.079 -22.053  1.00 80.77           H  
ATOM   4723  C   TYR A 295       3.886 -29.162 -22.894  1.00 80.77           C  
ATOM   4724  CB  TYR A 295       6.071 -30.073 -22.039  1.00 80.77           C  
ATOM   4725  HB2 TYR A 295       6.611 -29.329 -22.624  1.00 80.77           H  
ATOM   4726  HB3 TYR A 295       6.689 -30.970 -21.994  1.00 80.77           H  
ATOM   4727  O   TYR A 295       2.909 -29.058 -22.168  1.00 80.77           O  
ATOM   4728  CG  TYR A 295       5.873 -29.561 -20.623  1.00 80.77           C  
ATOM   4729  CD1 TYR A 295       5.761 -28.179 -20.378  1.00 80.77           C  
ATOM   4730  HD1 TYR A 295       5.829 -27.472 -21.192  1.00 80.77           H  
ATOM   4731  CD2 TYR A 295       5.797 -30.469 -19.547  1.00 80.77           C  
ATOM   4732  HD2 TYR A 295       5.883 -31.532 -19.718  1.00 80.77           H  
ATOM   4733  CE1 TYR A 295       5.603 -27.699 -19.065  1.00 80.77           C  
ATOM   4734  HE1 TYR A 295       5.559 -26.637 -18.878  1.00 80.77           H  
ATOM   4735  CE2 TYR A 295       5.626 -29.994 -18.231  1.00 80.77           C  
ATOM   4736  HE2 TYR A 295       5.572 -30.682 -17.400  1.00 80.77           H  
ATOM   4737  OH  TYR A 295       5.397 -28.131 -16.723  1.00 80.77           O  
ATOM   4738  HH  TYR A 295       5.406 -27.171 -16.717  1.00 80.77           H  
ATOM   4739  CZ  TYR A 295       5.538 -28.607 -17.987  1.00 80.77           C  
ATOM   4740  N   PHE A 296       4.164 -28.270 -23.857  1.00 68.81           N  
ATOM   4741  H   PHE A 296       5.018 -28.411 -24.378  1.00 68.81           H  
ATOM   4742  CA  PHE A 296       3.448 -27.001 -24.097  1.00 68.81           C  
ATOM   4743  HA  PHE A 296       2.980 -26.698 -23.160  1.00 68.81           H  
ATOM   4744  C   PHE A 296       2.325 -27.084 -25.144  1.00 68.81           C  
ATOM   4745  CB  PHE A 296       4.435 -25.879 -24.441  1.00 68.81           C  
ATOM   4746  HB2 PHE A 296       5.115 -26.206 -25.228  1.00 68.81           H  
ATOM   4747  HB3 PHE A 296       3.881 -25.022 -24.824  1.00 68.81           H  
ATOM   4748  O   PHE A 296       1.451 -26.214 -25.176  1.00 68.81           O  
ATOM   4749  CG  PHE A 296       5.213 -25.398 -23.237  1.00 68.81           C  
ATOM   4750  CD1 PHE A 296       4.574 -24.627 -22.245  1.00 68.81           C  
ATOM   4751  HD1 PHE A 296       3.538 -24.341 -22.353  1.00 68.81           H  
ATOM   4752  CD2 PHE A 296       6.570 -25.731 -23.094  1.00 68.81           C  
ATOM   4753  HD2 PHE A 296       7.073 -26.312 -23.854  1.00 68.81           H  
ATOM   4754  CE1 PHE A 296       5.284 -24.209 -21.105  1.00 68.81           C  
ATOM   4755  HE1 PHE A 296       4.804 -23.614 -20.342  1.00 68.81           H  
ATOM   4756  CE2 PHE A 296       7.285 -25.290 -21.968  1.00 68.81           C  
ATOM   4757  HE2 PHE A 296       8.337 -25.518 -21.879  1.00 68.81           H  
ATOM   4758  CZ  PHE A 296       6.640 -24.547 -20.965  1.00 68.81           C  
ATOM   4759  HZ  PHE A 296       7.186 -24.215 -20.095  1.00 68.81           H  
ATOM   4760  N   LYS A 297       2.255 -28.166 -25.929  1.00 72.17           N  
ATOM   4761  H   LYS A 297       2.998 -28.844 -25.839  1.00 72.17           H  
ATOM   4762  CA  LYS A 297       1.346 -28.336 -27.087  1.00 72.17           C  
ATOM   4763  HA  LYS A 297       1.570 -29.306 -27.531  1.00 72.17           H  
ATOM   4764  C   LYS A 297       1.620 -27.359 -28.237  1.00 72.17           C  
ATOM   4765  CB  LYS A 297      -0.145 -28.391 -26.690  1.00 72.17           C  
ATOM   4766  HB2 LYS A 297      -0.493 -27.383 -26.463  1.00 72.17           H  
ATOM   4767  HB3 LYS A 297      -0.714 -28.732 -27.555  1.00 72.17           H  
ATOM   4768  O   LYS A 297       0.736 -27.085 -29.035  1.00 72.17           O  
ATOM   4769  CG  LYS A 297      -0.497 -29.303 -25.508  1.00 72.17           C  
ATOM   4770  HG2 LYS A 297      -0.051 -28.898 -24.600  1.00 72.17           H  
ATOM   4771  HG3 LYS A 297      -1.580 -29.298 -25.382  1.00 72.17           H  
ATOM   4772  CD  LYS A 297      -0.022 -30.749 -25.681  1.00 72.17           C  
ATOM   4773  HD2 LYS A 297       1.065 -30.764 -25.755  1.00 72.17           H  
ATOM   4774  HD3 LYS A 297      -0.448 -31.170 -26.592  1.00 72.17           H  
ATOM   4775  CE  LYS A 297      -0.463 -31.574 -24.468  1.00 72.17           C  
ATOM   4776  HE2 LYS A 297      -1.545 -31.700 -24.500  1.00 72.17           H  
ATOM   4777  HE3 LYS A 297      -0.214 -31.022 -23.561  1.00 72.17           H  
ATOM   4778  NZ  LYS A 297       0.214 -32.890 -24.437  1.00 72.17           N  
ATOM   4779  HZ1 LYS A 297       1.209 -32.743 -24.346  1.00 72.17           H  
ATOM   4780  HZ2 LYS A 297      -0.095 -33.430 -23.641  1.00 72.17           H  
ATOM   4781  HZ3 LYS A 297       0.028 -33.413 -25.281  1.00 72.17           H  
ATOM   4782  N   THR A 298       2.839 -26.837 -28.321  1.00 72.92           N  
ATOM   4783  H   THR A 298       3.528 -27.109 -27.634  1.00 72.92           H  
ATOM   4784  CA  THR A 298       3.318 -25.967 -29.402  1.00 72.92           C  
ATOM   4785  HA  THR A 298       2.841 -26.258 -30.338  1.00 72.92           H  
ATOM   4786  C   THR A 298       4.826 -26.150 -29.558  1.00 72.92           C  
ATOM   4787  CB  THR A 298       2.944 -24.502 -29.134  1.00 72.92           C  
ATOM   4788  HB  THR A 298       1.862 -24.432 -29.024  1.00 72.92           H  
ATOM   4789  O   THR A 298       5.488 -26.566 -28.609  1.00 72.92           O  
ATOM   4790  CG2 THR A 298       3.597 -23.901 -27.892  1.00 72.92           C  
ATOM   4791 HG21 THR A 298       4.680 -24.005 -27.943  1.00 72.92           H  
ATOM   4792 HG22 THR A 298       3.342 -22.843 -27.821  1.00 72.92           H  
ATOM   4793 HG23 THR A 298       3.227 -24.408 -27.001  1.00 72.92           H  
ATOM   4794  OG1 THR A 298       3.316 -23.729 -30.238  1.00 72.92           O  
ATOM   4795  HG1 THR A 298       3.028 -22.829 -30.066  1.00 72.92           H  
ATOM   4796  N   THR A 299       5.383 -25.908 -30.741  1.00 82.02           N  
ATOM   4797  H   THR A 299       4.847 -25.403 -31.432  1.00 82.02           H  
ATOM   4798  CA  THR A 299       6.836 -26.022 -30.953  1.00 82.02           C  
ATOM   4799  HA  THR A 299       7.187 -26.920 -30.445  1.00 82.02           H  
ATOM   4800  C   THR A 299       7.560 -24.812 -30.349  1.00 82.02           C  
ATOM   4801  CB  THR A 299       7.190 -26.154 -32.442  1.00 82.02           C  
ATOM   4802  HB  THR A 299       8.261 -26.332 -32.539  1.00 82.02           H  
ATOM   4803  O   THR A 299       6.944 -23.752 -30.219  1.00 82.02           O  
ATOM   4804  CG2 THR A 299       6.443 -27.305 -33.116  1.00 82.02           C  
ATOM   4805 HG21 THR A 299       6.805 -27.422 -34.138  1.00 82.02           H  
ATOM   4806 HG22 THR A 299       5.373 -27.102 -33.140  1.00 82.02           H  
ATOM   4807 HG23 THR A 299       6.633 -28.227 -32.567  1.00 82.02           H  
ATOM   4808  OG1 THR A 299       6.865 -24.966 -33.117  1.00 82.02           O  
ATOM   4809  HG1 THR A 299       6.889 -25.123 -34.064  1.00 82.02           H  
ATOM   4810  N   PRO A 300       8.865 -24.910 -30.024  1.00 87.23           N  
ATOM   4811  CA  PRO A 300       9.641 -23.756 -29.564  1.00 87.23           C  
ATOM   4812  HA  PRO A 300       9.282 -23.461 -28.578  1.00 87.23           H  
ATOM   4813  C   PRO A 300       9.548 -22.547 -30.508  1.00 87.23           C  
ATOM   4814  CB  PRO A 300      11.080 -24.266 -29.445  1.00 87.23           C  
ATOM   4815  HB2 PRO A 300      11.634 -23.745 -28.665  1.00 87.23           H  
ATOM   4816  HB3 PRO A 300      11.594 -24.174 -30.402  1.00 87.23           H  
ATOM   4817  O   PRO A 300       9.360 -21.423 -30.055  1.00 87.23           O  
ATOM   4818  CG  PRO A 300      10.895 -25.745 -29.119  1.00 87.23           C  
ATOM   4819  HG2 PRO A 300      11.775 -26.332 -29.381  1.00 87.23           H  
ATOM   4820  HG3 PRO A 300      10.668 -25.856 -28.058  1.00 87.23           H  
ATOM   4821  CD  PRO A 300       9.676 -26.121 -29.961  1.00 87.23           C  
ATOM   4822  HD2 PRO A 300       9.143 -26.946 -29.490  1.00 87.23           H  
ATOM   4823  HD3 PRO A 300       9.998 -26.395 -30.965  1.00 87.23           H  
ATOM   4824  N   SER A 301       9.601 -22.773 -31.826  1.00 85.68           N  
ATOM   4825  H   SER A 301       9.815 -23.703 -32.156  1.00 85.68           H  
ATOM   4826  CA  SER A 301       9.506 -21.709 -32.834  1.00 85.68           C  
ATOM   4827  HA  SER A 301      10.253 -20.946 -32.615  1.00 85.68           H  
ATOM   4828  C   SER A 301       8.139 -21.023 -32.852  1.00 85.68           C  
ATOM   4829  CB  SER A 301       9.785 -22.279 -34.226  1.00 85.68           C  
ATOM   4830  HB2 SER A 301       8.979 -22.958 -34.504  1.00 85.68           H  
ATOM   4831  HB3 SER A 301       9.830 -21.470 -34.954  1.00 85.68           H  
ATOM   4832  O   SER A 301       8.066 -19.806 -32.994  1.00 85.68           O  
ATOM   4833  OG  SER A 301      11.004 -22.996 -34.230  1.00 85.68           O  
ATOM   4834  HG  SER A 301      11.726 -22.386 -34.400  1.00 85.68           H  
ATOM   4835  N   THR A 302       7.047 -21.776 -32.697  1.00 74.71           N  
ATOM   4836  H   THR A 302       7.135 -22.777 -32.605  1.00 74.71           H  
ATOM   4837  CA  THR A 302       5.702 -21.188 -32.605  1.00 74.71           C  
ATOM   4838  HA  THR A 302       5.586 -20.435 -33.384  1.00 74.71           H  
ATOM   4839  C   THR A 302       5.501 -20.484 -31.264  1.00 74.71           C  
ATOM   4840  CB  THR A 302       4.630 -22.261 -32.824  1.00 74.71           C  
ATOM   4841  HB  THR A 302       4.752 -23.044 -32.077  1.00 74.71           H  
ATOM   4842  O   THR A 302       4.899 -19.417 -31.225  1.00 74.71           O  
ATOM   4843  CG2 THR A 302       3.206 -21.707 -32.781  1.00 74.71           C  
ATOM   4844 HG21 THR A 302       2.490 -22.501 -32.992  1.00 74.71           H  
ATOM   4845 HG22 THR A 302       2.991 -21.310 -31.790  1.00 74.71           H  
ATOM   4846 HG23 THR A 302       3.092 -20.906 -33.511  1.00 74.71           H  
ATOM   4847  OG1 THR A 302       4.783 -22.838 -34.100  1.00 74.71           O  
ATOM   4848  HG1 THR A 302       3.900 -22.946 -34.461  1.00 74.71           H  
ATOM   4849  N   PHE A 303       6.047 -21.033 -30.177  1.00 71.16           N  
ATOM   4850  H   PHE A 303       6.527 -21.917 -30.268  1.00 71.16           H  
ATOM   4851  CA  PHE A 303       6.016 -20.406 -28.857  1.00 71.16           C  
ATOM   4852  HA  PHE A 303       4.979 -20.238 -28.567  1.00 71.16           H  
ATOM   4853  C   PHE A 303       6.710 -19.039 -28.850  1.00 71.16           C  
ATOM   4854  CB  PHE A 303       6.661 -21.355 -27.844  1.00 71.16           C  
ATOM   4855  HB2 PHE A 303       7.703 -21.529 -28.112  1.00 71.16           H  
ATOM   4856  HB3 PHE A 303       6.146 -22.314 -27.894  1.00 71.16           H  
ATOM   4857  O   PHE A 303       6.151 -18.085 -28.326  1.00 71.16           O  
ATOM   4858  CG  PHE A 303       6.605 -20.849 -26.420  1.00 71.16           C  
ATOM   4859  CD1 PHE A 303       7.673 -20.097 -25.895  1.00 71.16           C  
ATOM   4860  HD1 PHE A 303       8.538 -19.878 -26.504  1.00 71.16           H  
ATOM   4861  CD2 PHE A 303       5.475 -21.112 -25.626  1.00 71.16           C  
ATOM   4862  HD2 PHE A 303       4.645 -21.674 -26.029  1.00 71.16           H  
ATOM   4863  CE1 PHE A 303       7.609 -19.610 -24.579  1.00 71.16           C  
ATOM   4864  HE1 PHE A 303       8.429 -19.032 -24.180  1.00 71.16           H  
ATOM   4865  CE2 PHE A 303       5.410 -20.622 -24.310  1.00 71.16           C  
ATOM   4866  HE2 PHE A 303       4.540 -20.810 -23.699  1.00 71.16           H  
ATOM   4867  CZ  PHE A 303       6.475 -19.867 -23.789  1.00 71.16           C  
ATOM   4868  HZ  PHE A 303       6.419 -19.481 -22.782  1.00 71.16           H  
ATOM   4869  N   ILE A 304       7.877 -18.926 -29.494  1.00 72.82           N  
ATOM   4870  H   ILE A 304       8.306 -19.767 -29.853  1.00 72.82           H  
ATOM   4871  CA  ILE A 304       8.579 -17.651 -29.703  1.00 72.82           C  
ATOM   4872  HA  ILE A 304       8.870 -17.232 -28.739  1.00 72.82           H  
ATOM   4873  C   ILE A 304       7.664 -16.616 -30.373  1.00 72.82           C  
ATOM   4874  CB  ILE A 304       9.852 -17.910 -30.540  1.00 72.82           C  
ATOM   4875  HB  ILE A 304       9.616 -18.636 -31.318  1.00 72.82           H  
ATOM   4876  O   ILE A 304       7.538 -15.496 -29.887  1.00 72.82           O  
ATOM   4877  CG1 ILE A 304      10.968 -18.501 -29.652  1.00 72.82           C  
ATOM   4878 HG12 ILE A 304      11.400 -17.700 -29.051  1.00 72.82           H  
ATOM   4879 HG13 ILE A 304      10.545 -19.238 -28.970  1.00 72.82           H  
ATOM   4880  CG2 ILE A 304      10.320 -16.626 -31.241  1.00 72.82           C  
ATOM   4881 HG21 ILE A 304      11.276 -16.773 -31.743  1.00 72.82           H  
ATOM   4882 HG22 ILE A 304       9.619 -16.330 -32.022  1.00 72.82           H  
ATOM   4883 HG23 ILE A 304      10.383 -15.812 -30.518  1.00 72.82           H  
ATOM   4884  CD1 ILE A 304      12.084 -19.189 -30.452  1.00 72.82           C  
ATOM   4885 HD11 ILE A 304      11.730 -20.149 -30.828  1.00 72.82           H  
ATOM   4886 HD12 ILE A 304      12.948 -19.353 -29.808  1.00 72.82           H  
ATOM   4887 HD13 ILE A 304      12.400 -18.577 -31.297  1.00 72.82           H  
ATOM   4888  N   LYS A 305       6.995 -16.999 -31.469  1.00 67.07           N  
ATOM   4889  H   LYS A 305       7.137 -17.939 -31.811  1.00 67.07           H  
ATOM   4890  CA  LYS A 305       6.106 -16.092 -32.213  1.00 67.07           C  
ATOM   4891  HA  LYS A 305       6.654 -15.189 -32.483  1.00 67.07           H  
ATOM   4892  C   LYS A 305       4.925 -15.611 -31.369  1.00 67.07           C  
ATOM   4893  CB  LYS A 305       5.589 -16.772 -33.487  1.00 67.07           C  
ATOM   4894  HB2 LYS A 305       5.134 -17.728 -33.231  1.00 67.07           H  
ATOM   4895  HB3 LYS A 305       4.819 -16.138 -33.927  1.00 67.07           H  
ATOM   4896  O   LYS A 305       4.518 -14.470 -31.511  1.00 67.07           O  
ATOM   4897  CG  LYS A 305       6.691 -16.985 -34.532  1.00 67.07           C  
ATOM   4898  HG2 LYS A 305       7.494 -17.591 -34.113  1.00 67.07           H  
ATOM   4899  HG3 LYS A 305       7.100 -16.017 -34.823  1.00 67.07           H  
ATOM   4900  CD  LYS A 305       6.111 -17.684 -35.766  1.00 67.07           C  
ATOM   4901  HD2 LYS A 305       5.324 -17.057 -36.185  1.00 67.07           H  
ATOM   4902  HD3 LYS A 305       5.686 -18.644 -35.471  1.00 67.07           H  
ATOM   4903  CE  LYS A 305       7.208 -17.904 -36.810  1.00 67.07           C  
ATOM   4904  HE2 LYS A 305       7.696 -16.948 -36.997  1.00 67.07           H  
ATOM   4905  HE3 LYS A 305       7.955 -18.582 -36.396  1.00 67.07           H  
ATOM   4906  NZ  LYS A 305       6.652 -18.441 -38.078  1.00 67.07           N  
ATOM   4907  HZ1 LYS A 305       6.189 -19.326 -37.929  1.00 67.07           H  
ATOM   4908  HZ2 LYS A 305       7.382 -18.556 -38.766  1.00 67.07           H  
ATOM   4909  HZ3 LYS A 305       5.980 -17.789 -38.457  1.00 67.07           H  
ATOM   4910  N   MET A 306       4.399 -16.478 -30.504  1.00 54.98           N  
ATOM   4911  H   MET A 306       4.794 -17.406 -30.468  1.00 54.98           H  
ATOM   4912  CA  MET A 306       3.292 -16.158 -29.594  1.00 54.98           C  
ATOM   4913  HA  MET A 306       2.539 -15.573 -30.123  1.00 54.98           H  
ATOM   4914  C   MET A 306       3.718 -15.330 -28.377  1.00 54.98           C  
ATOM   4915  CB  MET A 306       2.657 -17.464 -29.092  1.00 54.98           C  
ATOM   4916  HB2 MET A 306       3.433 -18.108 -28.679  1.00 54.98           H  
ATOM   4917  HB3 MET A 306       1.950 -17.233 -28.295  1.00 54.98           H  
ATOM   4918  O   MET A 306       2.871 -14.730 -27.734  1.00 54.98           O  
ATOM   4919  CG  MET A 306       1.897 -18.222 -30.181  1.00 54.98           C  
ATOM   4920  HG2 MET A 306       1.054 -17.608 -30.497  1.00 54.98           H  
ATOM   4921  HG3 MET A 306       2.548 -18.373 -31.042  1.00 54.98           H  
ATOM   4922  SD  MET A 306       1.274 -19.839 -29.633  1.00 54.98           S  
ATOM   4923  CE  MET A 306       0.230 -20.230 -31.060  1.00 54.98           C  
ATOM   4924  HE1 MET A 306       0.822 -20.200 -31.974  1.00 54.98           H  
ATOM   4925  HE2 MET A 306      -0.571 -19.495 -31.133  1.00 54.98           H  
ATOM   4926  HE3 MET A 306      -0.208 -21.221 -30.937  1.00 54.98           H  
ATOM   4927  N   ALA A 307       4.996 -15.356 -28.002  1.00 49.70           N  
ATOM   4928  H   ALA A 307       5.650 -15.914 -28.532  1.00 49.70           H  
ATOM   4929  CA  ALA A 307       5.504 -14.636 -26.838  1.00 49.70           C  
ATOM   4930  HA  ALA A 307       4.741 -14.613 -26.060  1.00 49.70           H  
ATOM   4931  C   ALA A 307       5.874 -13.175 -27.137  1.00 49.70           C  
ATOM   4932  CB  ALA A 307       6.718 -15.406 -26.317  1.00 49.70           C  
ATOM   4933  HB1 ALA A 307       7.427 -15.576 -27.128  1.00 49.70           H  
ATOM   4934  HB2 ALA A 307       6.408 -16.361 -25.894  1.00 49.70           H  
ATOM   4935  HB3 ALA A 307       7.214 -14.791 -25.567  1.00 49.70           H  
ATOM   4936  O   ALA A 307       5.869 -12.356 -26.223  1.00 49.70           O  
ATOM   4937  N   ASN A 308       6.213 -12.877 -28.393  1.00 46.51           N  
ATOM   4938  H   ASN A 308       6.208 -13.627 -29.071  1.00 46.51           H
[truncated: 405,010 more chars]
