# Supplementary material for: HilE represses the activity of the Salmonella virulence regulator HilD via a mechanism distinct from that of intestinal long-chain fatty acids
Source: J Biol Chem. 2023 Oct 27;299(12):105387. doi: 10.1016/j.jbc.2023.105387 (PMC10696396; doi:10.1016/j.jbc.2023.105387)
Supplement: Dataset S2 [file mmc3.zip › S5 Dataset/ranked_2.pdb]

ATOM      1  N   MET A   1     -87.908 -35.012 -61.413  1.00 20.80           N  
ATOM      2  H   MET A   1     -88.564 -35.755 -61.608  1.00 20.80           H  
ATOM      3  H2  MET A   1     -87.862 -34.390 -62.207  1.00 20.80           H  
ATOM      4  H3  MET A   1     -86.986 -35.408 -61.291  1.00 20.80           H  
ATOM      5  CA  MET A   1     -88.308 -34.255 -60.202  1.00 20.80           C  
ATOM      6  HA  MET A   1     -89.309 -33.856 -60.368  1.00 20.80           H  
ATOM      7  C   MET A   1     -87.437 -33.015 -59.970  1.00 20.80           C  
ATOM      8  CB  MET A   1     -88.386 -35.153 -58.945  1.00 20.80           C  
ATOM      9  HB2 MET A   1     -87.930 -34.654 -58.089  1.00 20.80           H  
ATOM     10  HB3 MET A   1     -87.838 -36.080 -59.112  1.00 20.80           H  
ATOM     11  O   MET A   1     -87.621 -32.338 -58.979  1.00 20.80           O  
ATOM     12  CG  MET A   1     -89.839 -35.479 -58.576  1.00 20.80           C  
ATOM     13  HG2 MET A   1     -90.384 -34.545 -58.440  1.00 20.80           H  
ATOM     14  HG3 MET A   1     -90.301 -36.035 -59.392  1.00 20.80           H  
ATOM     15  SD  MET A   1     -89.991 -36.451 -57.053  1.00 20.80           S  
ATOM     16  CE  MET A   1     -91.795 -36.526 -56.873  1.00 20.80           C  
ATOM     17  HE1 MET A   1     -92.200 -35.517 -56.792  1.00 20.80           H  
ATOM     18  HE2 MET A   1     -92.046 -37.086 -55.972  1.00 20.80           H  
ATOM     19  HE3 MET A   1     -92.231 -37.026 -57.738  1.00 20.80           H  
ATOM     20  N   GLU A   2     -86.564 -32.623 -60.894  1.00 22.42           N  
ATOM     21  H   GLU A   2     -86.639 -31.630 -61.060  1.00 22.42           H  
ATOM     22  CA  GLU A   2     -85.128 -32.899 -60.711  1.00 22.42           C  
ATOM     23  HA  GLU A   2     -84.999 -33.817 -60.137  1.00 22.42           H  
ATOM     24  C   GLU A   2     -84.490 -31.760 -59.887  1.00 22.42           C  
ATOM     25  CB  GLU A   2     -84.438 -33.099 -62.073  1.00 22.42           C  
ATOM     26  HB2 GLU A   2     -84.554 -32.198 -62.675  1.00 22.42           H  
ATOM     27  HB3 GLU A   2     -83.377 -33.283 -61.907  1.00 22.42           H  
ATOM     28  O   GLU A   2     -84.827 -30.594 -60.080  1.00 22.42           O  
ATOM     29  CG  GLU A   2     -85.051 -34.303 -62.806  1.00 22.42           C  
ATOM     30  HG2 GLU A   2     -86.095 -34.087 -63.031  1.00 22.42           H  
ATOM     31  HG3 GLU A   2     -85.031 -35.164 -62.137  1.00 22.42           H  
ATOM     32  CD  GLU A   2     -84.359 -34.645 -64.126  1.00 22.42           C  
ATOM     33  OE1 GLU A   2     -84.178 -35.861 -64.343  1.00 22.42           O  
ATOM     34  OE2 GLU A   2     -84.112 -33.703 -64.904  1.00 22.42           O  
ATOM     35  N   ASN A   3     -83.634 -32.100 -58.917  1.00 23.29           N  
ATOM     36  H   ASN A   3     -83.293 -33.050 -58.884  1.00 23.29           H  
ATOM     37  CA  ASN A   3     -83.345 -31.250 -57.751  1.00 23.29           C  
ATOM     38  HA  ASN A   3     -84.139 -30.513 -57.638  1.00 23.29           H  
ATOM     39  C   ASN A   3     -82.011 -30.485 -57.890  1.00 23.29           C  
ATOM     40  CB  ASN A   3     -83.349 -32.150 -56.495  1.00 23.29           C  
ATOM     41  HB2 ASN A   3     -82.642 -32.968 -56.636  1.00 23.29           H  
ATOM     42  HB3 ASN A   3     -83.009 -31.564 -55.642  1.00 23.29           H  
ATOM     43  O   ASN A   3     -80.957 -31.028 -57.572  1.00 23.29           O  
ATOM     44  CG  ASN A   3     -84.713 -32.710 -56.132  1.00 23.29           C  
ATOM     45  ND2 ASN A   3     -84.781 -33.925 -55.640  1.00 23.29           N  
ATOM     46 HD21 ASN A   3     -83.941 -34.457 -55.460  1.00 23.29           H  
ATOM     47 HD22 ASN A   3     -85.700 -34.225 -55.350  1.00 23.29           H  
ATOM     48  OD1 ASN A   3     -85.735 -32.068 -56.258  1.00 23.29           O  
ATOM     49  N   VAL A   4     -82.047 -29.224 -58.342  1.00 24.83           N  
ATOM     50  H   VAL A   4     -82.952 -28.870 -58.616  1.00 24.83           H  
ATOM     51  CA  VAL A   4     -80.855 -28.481 -58.836  1.00 24.83           C  
ATOM     52  HA  VAL A   4     -80.060 -29.209 -59.002  1.00 24.83           H  
ATOM     53  C   VAL A   4     -80.272 -27.438 -57.846  1.00 24.83           C  
ATOM     54  CB  VAL A   4     -81.160 -27.829 -60.218  1.00 24.83           C  
ATOM     55  HB  VAL A   4     -81.640 -26.865 -60.051  1.00 24.83           H  
ATOM     56  O   VAL A   4     -79.426 -26.631 -58.211  1.00 24.83           O  
ATOM     57  CG1 VAL A   4     -79.899 -27.610 -61.072  1.00 24.83           C  
ATOM     58 HG11 VAL A   4     -80.171 -27.193 -62.042  1.00 24.83           H  
ATOM     59 HG12 VAL A   4     -79.219 -26.903 -60.597  1.00 24.83           H  
ATOM     60 HG13 VAL A   4     -79.379 -28.556 -61.224  1.00 24.83           H  
ATOM     61  CG2 VAL A   4     -82.107 -28.666 -61.098  1.00 24.83           C  
ATOM     62 HG21 VAL A   4     -83.104 -28.707 -60.659  1.00 24.83           H  
ATOM     63 HG22 VAL A   4     -82.211 -28.212 -62.084  1.00 24.83           H  
ATOM     64 HG23 VAL A   4     -81.717 -29.677 -61.215  1.00 24.83           H  
ATOM     65  N   THR A   5     -80.763 -27.347 -56.606  1.00 25.57           N  
ATOM     66  H   THR A   5     -81.399 -28.065 -56.292  1.00 25.57           H  
ATOM     67  CA  THR A   5     -80.747 -26.072 -55.847  1.00 25.57           C  
ATOM     68  HA  THR A   5     -81.032 -25.313 -56.575  1.00 25.57           H  
ATOM     69  C   THR A   5     -79.408 -25.548 -55.270  1.00 25.57           C  
ATOM     70  CB  THR A   5     -81.845 -26.056 -54.771  1.00 25.57           C  
ATOM     71  HB  THR A   5     -81.607 -25.316 -54.008  1.00 25.57           H  
ATOM     72  O   THR A   5     -78.523 -26.282 -54.846  1.00 25.57           O  
ATOM     73  CG2 THR A   5     -83.201 -25.699 -55.380  1.00 25.57           C  
ATOM     74 HG21 THR A   5     -83.963 -25.715 -54.600  1.00 25.57           H  
ATOM     75 HG22 THR A   5     -83.166 -24.700 -55.815  1.00 25.57           H  
ATOM     76 HG23 THR A   5     -83.470 -26.422 -56.150  1.00 25.57           H  
ATOM     77  OG1 THR A   5     -81.980 -27.321 -54.166  1.00 25.57           O  
ATOM     78  HG1 THR A   5     -81.119 -27.587 -53.834  1.00 25.57           H  
ATOM     79  N   PHE A   6     -79.355 -24.211 -55.180  1.00 24.27           N  
ATOM     80  H   PHE A   6     -80.199 -23.752 -55.493  1.00 24.27           H  
ATOM     81  CA  PHE A   6     -78.242 -23.249 -55.004  1.00 24.27           C  
ATOM     82  HA  PHE A   6     -77.532 -23.400 -55.817  1.00 24.27           H  
ATOM     83  C   PHE A   6     -77.389 -23.240 -53.701  1.00 24.27           C  
ATOM     84  CB  PHE A   6     -78.912 -21.860 -55.188  1.00 24.27           C  
ATOM     85  HB2 PHE A   6     -79.888 -21.856 -54.702  1.00 24.27           H  
ATOM     86  HB3 PHE A   6     -78.348 -21.072 -54.688  1.00 24.27           H  
ATOM     87  O   PHE A   6     -76.803 -22.207 -53.386  1.00 24.27           O  
ATOM     88  CG  PHE A   6     -79.065 -21.391 -56.615  1.00 24.27           C  
ATOM     89  CD1 PHE A   6     -78.045 -20.607 -57.185  1.00 24.27           C  
ATOM     90  HD1 PHE A   6     -77.151 -20.386 -56.620  1.00 24.27           H  
ATOM     91  CD2 PHE A   6     -80.233 -21.668 -57.351  1.00 24.27           C  
ATOM     92  HD2 PHE A   6     -81.031 -22.252 -56.916  1.00 24.27           H  
ATOM     93  CE1 PHE A   6     -78.191 -20.095 -58.485  1.00 24.27           C  
ATOM     94  HE1 PHE A   6     -77.409 -19.491 -58.921  1.00 24.27           H  
ATOM     95  CE2 PHE A   6     -80.374 -21.162 -58.655  1.00 24.27           C  
ATOM     96  HE2 PHE A   6     -81.268 -21.372 -59.224  1.00 24.27           H  
ATOM     97  CZ  PHE A   6     -79.356 -20.374 -59.220  1.00 24.27           C  
ATOM     98  HZ  PHE A   6     -79.468 -19.984 -60.221  1.00 24.27           H  
ATOM     99  N   VAL A   7     -77.356 -24.297 -52.884  1.00 23.97           N  
ATOM    100  H   VAL A   7     -77.727 -25.167 -53.237  1.00 23.97           H  
ATOM    101  CA  VAL A   7     -77.056 -24.181 -51.428  1.00 23.97           C  
ATOM    102  HA  VAL A   7     -77.891 -23.616 -51.014  1.00 23.97           H  
ATOM    103  C   VAL A   7     -75.777 -23.386 -51.046  1.00 23.97           C  
ATOM    104  CB  VAL A   7     -77.084 -25.556 -50.728  1.00 23.97           C  
ATOM    105  HB  VAL A   7     -76.213 -26.137 -51.032  1.00 23.97           H  
ATOM    106  O   VAL A   7     -74.707 -23.540 -51.627  1.00 23.97           O  
ATOM    107  CG1 VAL A   7     -77.076 -25.408 -49.197  1.00 23.97           C  
ATOM    108 HG11 VAL A   7     -76.132 -24.979 -48.863  1.00 23.97           H  
ATOM    109 HG12 VAL A   7     -77.907 -24.784 -48.869  1.00 23.97           H  
ATOM    110 HG13 VAL A   7     -77.166 -26.390 -48.733  1.00 23.97           H  
ATOM    111  CG2 VAL A   7     -78.353 -26.346 -51.086  1.00 23.97           C  
ATOM    112 HG21 VAL A   7     -78.342 -26.622 -52.141  1.00 23.97           H  
ATOM    113 HG22 VAL A   7     -78.391 -27.270 -50.510  1.00 23.97           H  
ATOM    114 HG23 VAL A   7     -79.243 -25.753 -50.872  1.00 23.97           H  
ATOM    115  N   SER A   8     -75.918 -22.537 -50.016  1.00 24.32           N  
ATOM    116  H   SER A   8     -76.827 -22.531 -49.575  1.00 24.32           H  
ATOM    117  CA  SER A   8     -74.964 -21.510 -49.553  1.00 24.32           C  
ATOM    118  HA  SER A   8     -74.860 -20.773 -50.349  1.00 24.32           H  
ATOM    119  C   SER A   8     -73.557 -22.022 -49.182  1.00 24.32           C  
ATOM    120  CB  SER A   8     -75.581 -20.809 -48.336  1.00 24.32           C  
ATOM    121  HB2 SER A   8     -75.640 -21.511 -47.505  1.00 24.32           H  
ATOM    122  HB3 SER A   8     -76.587 -20.472 -48.587  1.00 24.32           H  
ATOM    123  O   SER A   8     -73.404 -22.916 -48.347  1.00 24.32           O  
ATOM    124  OG  SER A   8     -74.810 -19.691 -47.955  1.00 24.32           O  
ATOM    125  HG  SER A   8     -75.182 -19.306 -47.159  1.00 24.32           H  
ATOM    126  N   ASN A   9     -72.516 -21.402 -49.753  1.00 22.91           N  
ATOM    127  H   ASN A   9     -72.719 -20.635 -50.379  1.00 22.91           H  
ATOM    128  CA  ASN A   9     -71.116 -21.818 -49.600  1.00 22.91           C  
ATOM    129  HA  ASN A   9     -71.102 -22.907 -49.636  1.00 22.91           H  
ATOM    130  C   ASN A   9     -70.489 -21.422 -48.246  1.00 22.91           C  
ATOM    131  CB  ASN A   9     -70.286 -21.291 -50.789  1.00 22.91           C  
ATOM    132  HB2 ASN A   9     -70.601 -20.280 -51.046  1.00 22.91           H  
ATOM    133  HB3 ASN A   9     -69.233 -21.253 -50.508  1.00 22.91           H  
ATOM    134  O   ASN A   9     -70.442 -20.257 -47.862  1.00 22.91           O  
ATOM    135  CG  ASN A   9     -70.369 -22.198 -52.006  1.00 22.91           C  
ATOM    136  ND2 ASN A   9     -70.400 -21.653 -53.199  1.00 22.91           N  
ATOM    137 HD21 ASN A   9     -70.478 -22.304 -53.967  1.00 22.91           H  
ATOM    138 HD22 ASN A   9     -70.421 -20.651 -53.322  1.00 22.91           H  
ATOM    139  OD1 ASN A   9     -70.362 -23.409 -51.898  1.00 22.91           O  
ATOM    140  N   SER A  10     -69.909 -22.406 -47.556  1.00 24.97           N  
ATOM    141  H   SER A  10     -69.942 -23.329 -47.965  1.00 24.97           H  
ATOM    142  CA  SER A  10     -69.507 -22.358 -46.137  1.00 24.97           C  
ATOM    143  HA  SER A  10     -70.158 -21.655 -45.618  1.00 24.97           H  
ATOM    144  C   SER A  10     -68.056 -21.921 -45.848  1.00 24.97           C  
ATOM    145  CB  SER A  10     -69.759 -23.756 -45.558  1.00 24.97           C  
ATOM    146  HB2 SER A  10     -70.822 -23.984 -45.640  1.00 24.97           H  
ATOM    147  HB3 SER A  10     -69.478 -23.787 -44.505  1.00 24.97           H  
ATOM    148  O   SER A  10     -67.545 -22.129 -44.748  1.00 24.97           O  
ATOM    149  OG  SER A  10     -69.017 -24.723 -46.292  1.00 24.97           O  
ATOM    150  HG  SER A  10     -69.414 -25.583 -46.137  1.00 24.97           H  
ATOM    151  N   HIS A  11     -67.334 -21.393 -46.840  1.00 22.99           N  
ATOM    152  H   HIS A  11     -67.828 -21.182 -47.695  1.00 22.99           H  
ATOM    153  CA  HIS A  11     -65.876 -21.569 -46.920  1.00 22.99           C  
ATOM    154  HA  HIS A  11     -65.655 -22.622 -46.744  1.00 22.99           H  
ATOM    155  C   HIS A  11     -64.981 -20.805 -45.928  1.00 22.99           C  
ATOM    156  CB  HIS A  11     -65.419 -21.224 -48.345  1.00 22.99           C  
ATOM    157  HB2 HIS A  11     -64.334 -21.120 -48.350  1.00 22.99           H  
ATOM    158  HB3 HIS A  11     -65.841 -20.264 -48.640  1.00 22.99           H  
ATOM    159  O   HIS A  11     -63.876 -21.282 -45.663  1.00 22.99           O  
ATOM    160  CG  HIS A  11     -65.752 -22.255 -49.390  1.00 22.99           C  
ATOM    161  CD2 HIS A  11     -65.539 -22.109 -50.734  1.00 22.99           C  
ATOM    162  HD2 HIS A  11     -65.142 -21.234 -51.226  1.00 22.99           H  
ATOM    163  ND1 HIS A  11     -66.221 -23.538 -49.191  1.00 22.99           N  
ATOM    164  HD1 HIS A  11     -66.505 -23.953 -48.315  1.00 22.99           H  
ATOM    165  CE1 HIS A  11     -66.288 -24.143 -50.390  1.00 22.99           C  
ATOM    166  HE1 HIS A  11     -66.641 -25.149 -50.565  1.00 22.99           H  
ATOM    167  NE2 HIS A  11     -65.881 -23.309 -51.356  1.00 22.99           N  
ATOM    168  N   GLN A  12     -65.360 -19.621 -45.431  1.00 25.09           N  
ATOM    169  H   GLN A  12     -66.307 -19.314 -45.602  1.00 25.09           H  
ATOM    170  CA  GLN A  12     -64.402 -18.644 -44.868  1.00 25.09           C  
ATOM    171  HA  GLN A  12     -63.500 -18.700 -45.478  1.00 25.09           H  
ATOM    172  C   GLN A  12     -63.909 -18.950 -43.432  1.00 25.09           C  
ATOM    173  CB  GLN A  12     -64.929 -17.204 -45.030  1.00 25.09           C  
ATOM    174  HB2 GLN A  12     -64.254 -16.533 -44.499  1.00 25.09           H  
ATOM    175  HB3 GLN A  12     -65.918 -17.120 -44.579  1.00 25.09           H  
ATOM    176  O   GLN A  12     -64.041 -18.144 -42.519  1.00 25.09           O  
ATOM    177  CG  GLN A  12     -64.979 -16.738 -46.497  1.00 25.09           C  
ATOM    178  HG2 GLN A  12     -65.758 -17.283 -47.030  1.00 25.09           H  
ATOM    179  HG3 GLN A  12     -64.022 -16.952 -46.972  1.00 25.09           H  
ATOM    180  CD  GLN A  12     -65.249 -15.238 -46.631  1.00 25.09           C  
ATOM    181  NE2 GLN A  12     -65.099 -14.668 -47.805  1.00 25.09           N  
ATOM    182 HE21 GLN A  12     -64.837 -15.197 -48.625  1.00 25.09           H  
ATOM    183 HE22 GLN A  12     -65.307 -13.680 -47.832  1.00 25.09           H  
ATOM    184  OE1 GLN A  12     -65.590 -14.542 -45.693  1.00 25.09           O  
ATOM    185  N   ARG A  13     -63.282 -20.115 -43.237  1.00 24.85           N  
ATOM    186  H   ARG A  13     -63.260 -20.739 -44.031  1.00 24.85           H  
ATOM    187  CA  ARG A  13     -62.640 -20.552 -41.984  1.00 24.85           C  
ATOM    188  HA  ARG A  13     -63.349 -20.386 -41.172  1.00 24.85           H  
ATOM    189  C   ARG A  13     -61.367 -19.799 -41.535  1.00 24.85           C  
ATOM    190  CB  ARG A  13     -62.316 -22.056 -42.054  1.00 24.85           C  
ATOM    191  HB2 ARG A  13     -61.795 -22.272 -42.987  1.00 24.85           H  
ATOM    192  HB3 ARG A  13     -61.642 -22.295 -41.231  1.00 24.85           H  
ATOM    193  O   ARG A  13     -61.297 -19.461 -40.359  1.00 24.85           O  
ATOM    194  CG  ARG A  13     -63.537 -22.977 -41.935  1.00 24.85           C  
ATOM    195  HG2 ARG A  13     -64.205 -22.827 -42.783  1.00 24.85           H  
ATOM    196  HG3 ARG A  13     -64.067 -22.749 -41.011  1.00 24.85           H  
ATOM    197  CD  ARG A  13     -63.052 -24.435 -41.901  1.00 24.85           C  
ATOM    198  HD2 ARG A  13     -62.300 -24.531 -41.118  1.00 24.85           H  
ATOM    199  HD3 ARG A  13     -62.595 -24.674 -42.861  1.00 24.85           H  
ATOM    200  NE  ARG A  13     -64.151 -25.378 -41.624  1.00 24.85           N  
ATOM    201  HE  ARG A  13     -65.079 -24.984 -41.562  1.00 24.85           H  
ATOM    202  NH1 ARG A  13     -62.881 -27.290 -41.485  1.00 24.85           N  
ATOM    203 HH11 ARG A  13     -62.056 -26.749 -41.702  1.00 24.85           H  
ATOM    204 HH12 ARG A  13     -62.811 -28.282 -41.311  1.00 24.85           H  
ATOM    205  NH2 ARG A  13     -65.078 -27.401 -41.131  1.00 24.85           N  
ATOM    206 HH21 ARG A  13     -64.984 -28.392 -40.960  1.00 24.85           H  
ATOM    207 HH22 ARG A  13     -65.990 -26.971 -41.066  1.00 24.85           H  
ATOM    208  CZ  ARG A  13     -64.032 -26.679 -41.417  1.00 24.85           C  
ATOM    209  N   PRO A  14     -60.279 -19.680 -42.332  1.00 27.60           N  
ATOM    210  CA  PRO A  14     -58.993 -20.137 -41.773  1.00 27.60           C  
ATOM    211  HA  PRO A  14     -59.185 -20.921 -41.041  1.00 27.60           H  
ATOM    212  C   PRO A  14     -58.116 -19.082 -41.089  1.00 27.60           C  
ATOM    213  CB  PRO A  14     -58.213 -20.759 -42.945  1.00 27.60           C  
ATOM    214  HB2 PRO A  14     -57.400 -20.103 -43.255  1.00 27.60           H  
ATOM    215  HB3 PRO A  14     -57.812 -21.736 -42.674  1.00 27.60           H  
ATOM    216  O   PRO A  14     -57.231 -19.434 -40.316  1.00 27.60           O  
ATOM    217  CG  PRO A  14     -59.217 -20.873 -44.087  1.00 27.60           C  
ATOM    218  HG2 PRO A  14     -59.726 -21.835 -44.032  1.00 27.60           H  
ATOM    219  HG3 PRO A  14     -58.743 -20.743 -45.061  1.00 27.60           H  
ATOM    220  CD  PRO A  14     -60.195 -19.747 -43.786  1.00 27.60           C  
ATOM    221  HD2 PRO A  14     -61.143 -19.947 -44.286  1.00 27.60           H  
ATOM    222  HD3 PRO A  14     -59.791 -18.806 -44.159  1.00 27.60           H  
ATOM    223  N   ALA A  15     -58.256 -17.807 -41.452  1.00 29.39           N  
ATOM    224  H   ALA A  15     -59.040 -17.560 -42.040  1.00 29.39           H  
ATOM    225  CA  ALA A  15     -57.119 -16.882 -41.393  1.00 29.39           C  
ATOM    226  HA  ALA A  15     -56.251 -17.392 -41.812  1.00 29.39           H  
ATOM    227  C   ALA A  15     -56.702 -16.426 -39.979  1.00 29.39           C  
ATOM    228  CB  ALA A  15     -57.435 -15.689 -42.303  1.00 29.39           C  
ATOM    229  HB1 ALA A  15     -56.578 -15.016 -42.330  1.00 29.39           H  
ATOM    230  HB2 ALA A  15     -57.643 -16.032 -43.316  1.00 29.39           H  
ATOM    231  HB3 ALA A  15     -58.297 -15.144 -41.919  1.00 29.39           H  
ATOM    232  O   ALA A  15     -55.546 -16.046 -39.787  1.00 29.39           O  
ATOM    233  N   ALA A  16     -57.615 -16.447 -39.003  1.00 28.97           N  
ATOM    234  H   ALA A  16     -58.526 -16.834 -39.205  1.00 28.97           H  
ATOM    235  CA  ALA A  16     -57.413 -15.807 -37.699  1.00 28.97           C  
ATOM    236  HA  ALA A  16     -57.119 -14.771 -37.869  1.00 28.97           H  
ATOM    237  C   ALA A  16     -56.299 -16.450 -36.843  1.00 28.97           C  
ATOM    238  CB  ALA A  16     -58.760 -15.801 -36.964  1.00 28.97           C  
ATOM    239  HB1 ALA A  16     -58.651 -15.288 -36.009  1.00 28.97           H  
ATOM    240  HB2 ALA A  16     -59.089 -16.823 -36.777  1.00 28.97           H  
ATOM    241  HB3 ALA A  16     -59.511 -15.282 -37.560  1.00 28.97           H  
ATOM    242  O   ALA A  16     -55.525 -15.731 -36.207  1.00 28.97           O  
ATOM    243  N   ASP A  17     -56.177 -17.782 -36.862  1.00 31.07           N  
ATOM    244  H   ASP A  17     -56.847 -18.315 -37.398  1.00 31.07           H  
ATOM    245  CA  ASP A  17     -55.268 -18.542 -35.983  1.00 31.07           C  
ATOM    246  HA  ASP A  17     -55.499 -18.310 -34.943  1.00 31.07           H  
ATOM    247  C   ASP A  17     -53.782 -18.205 -36.182  1.00 31.07           C  
ATOM    248  CB  ASP A  17     -55.465 -20.053 -36.234  1.00 31.07           C  
ATOM    249  HB2 ASP A  17     -54.503 -20.553 -36.124  1.00 31.07           H  
ATOM    250  HB3 ASP A  17     -55.790 -20.216 -37.261  1.00 31.07           H  
ATOM    251  O   ASP A  17     -52.981 -18.257 -35.242  1.00 31.07           O  
ATOM    252  CG  ASP A  17     -56.433 -20.750 -35.273  1.00 31.07           C  
ATOM    253  OD1 ASP A  17     -56.961 -20.076 -34.362  1.00 31.07           O  
ATOM    254  OD2 ASP A  17     -56.601 -21.975 -35.459  1.00 31.07           O  
ATOM    255  N   ASN A  18     -53.383 -17.844 -37.405  1.00 32.22           N  
ATOM    256  H   ASN A  18     -54.088 -17.772 -38.125  1.00 32.22           H  
ATOM    257  CA  ASN A  18     -51.971 -17.671 -37.751  1.00 32.22           C  
ATOM    258  HA  ASN A  18     -51.437 -18.582 -37.479  1.00 32.22           H  
ATOM    259  C   ASN A  18     -51.286 -16.542 -36.964  1.00 32.22           C  
ATOM    260  CB  ASN A  18     -51.849 -17.449 -39.270  1.00 32.22           C  
ATOM    261  HB2 ASN A  18     -50.909 -16.939 -39.484  1.00 32.22           H  
ATOM    262  HB3 ASN A  18     -52.662 -16.812 -39.619  1.00 32.22           H  
ATOM    263  O   ASN A  18     -50.085 -16.627 -36.692  1.00 32.22           O  
ATOM    264  CG  ASN A  18     -51.828 -18.742 -40.067  1.00 32.22           C  
ATOM    265  ND2 ASN A  18     -52.170 -18.685 -41.332  1.00 32.22           N  
ATOM    266 HD21 ASN A  18     -52.492 -17.817 -41.737  1.00 32.22           H  
ATOM    267 HD22 ASN A  18     -52.156 -19.558 -41.838  1.00 32.22           H  
ATOM    268  OD1 ASN A  18     -51.464 -19.805 -39.591  1.00 32.22           O  
ATOM    269  N   LEU A  19     -52.018 -15.491 -36.578  1.00 30.31           N  
ATOM    270  H   LEU A  19     -53.011 -15.501 -36.760  1.00 30.31           H  
ATOM    271  CA  LEU A  19     -51.403 -14.300 -35.988  1.00 30.31           C  
ATOM    272  HA  LEU A  19     -50.520 -14.068 -36.585  1.00 30.31           H  
ATOM    273  C   LEU A  19     -50.907 -14.530 -34.549  1.00 30.31           C  
ATOM    274  CB  LEU A  19     -52.382 -13.115 -36.084  1.00 30.31           C  
ATOM    275  HB2 LEU A  19     -52.973 -13.194 -36.996  1.00 30.31           H  
ATOM    276  HB3 LEU A  19     -53.072 -13.167 -35.241  1.00 30.31           H  
ATOM    277  O   LEU A  19     -49.887 -13.960 -34.156  1.00 30.31           O  
ATOM    278  CG  LEU A  19     -51.658 -11.754 -36.086  1.00 30.31           C  
ATOM    279  HG  LEU A  19     -50.866 -11.754 -35.338  1.00 30.31           H  
ATOM    280  CD1 LEU A  19     -51.050 -11.443 -37.458  1.00 30.31           C  
ATOM    281 HD11 LEU A  19     -51.830 -11.420 -38.218  1.00 30.31           H  
ATOM    282 HD12 LEU A  19     -50.311 -12.197 -37.728  1.00 30.31           H  
ATOM    283 HD13 LEU A  19     -50.554 -10.472 -37.430  1.00 30.31           H  
ATOM    284  CD2 LEU A  19     -52.630 -10.630 -35.735  1.00 30.31           C  
ATOM    285 HD21 LEU A  19     -52.110  -9.672 -35.742  1.00 30.31           H  
ATOM    286 HD22 LEU A  19     -53.441 -10.600 -36.463  1.00 30.31           H  
ATOM    287 HD23 LEU A  19     -53.050 -10.801 -34.744  1.00 30.31           H  
ATOM    288  N   GLN A  20     -51.579 -15.384 -33.763  1.00 33.61           N  
ATOM    289  H   GLN A  20     -52.372 -15.878 -34.148  1.00 33.61           H  
ATOM    290  CA  GLN A  20     -51.158 -15.670 -32.384  1.00 33.61           C  
ATOM    291  HA  GLN A  20     -51.021 -14.724 -31.860  1.00 33.61           H  
ATOM    292  C   GLN A  20     -49.800 -16.389 -32.333  1.00 33.61           C  
ATOM    293  CB  GLN A  20     -52.219 -16.482 -31.626  1.00 33.61           C  
ATOM    294  HB2 GLN A  20     -52.550 -17.325 -32.234  1.00 33.61           H  
ATOM    295  HB3 GLN A  20     -51.744 -16.879 -30.730  1.00 33.61           H  
ATOM    296  O   GLN A  20     -48.929 -15.987 -31.558  1.00 33.61           O  
ATOM    297  CG  GLN A  20     -53.434 -15.646 -31.181  1.00 33.61           C  
ATOM    298  HG2 GLN A  20     -53.085 -14.717 -30.729  1.00 33.61           H  
ATOM    299  HG3 GLN A  20     -54.046 -15.400 -32.048  1.00 33.61           H  
ATOM    300  CD  GLN A  20     -54.298 -16.374 -30.148  1.00 33.61           C  
ATOM    301  NE2 GLN A  20     -55.322 -15.746 -29.616  1.00 33.61           N  
ATOM    302 HE21 GLN A  20     -55.629 -14.846 -29.958  1.00 33.61           H  
ATOM    303 HE22 GLN A  20     -55.872 -16.304 -28.978  1.00 33.61           H  
ATOM    304  OE1 GLN A  20     -54.055 -17.502 -29.765  1.00 33.61           O  
ATOM    305  N   LYS A  21     -49.576 -17.381 -33.211  1.00 35.44           N  
ATOM    306  H   LYS A  21     -50.335 -17.633 -33.829  1.00 35.44           H  
ATOM    307  CA  LYS A  21     -48.303 -18.128 -33.311  1.00 35.44           C  
ATOM    308  HA  LYS A  21     -48.119 -18.652 -32.373  1.00 35.44           H  
ATOM    309  C   LYS A  21     -47.088 -17.220 -33.525  1.00 35.44           C  
ATOM    310  CB  LYS A  21     -48.385 -19.143 -34.469  1.00 35.44           C  
ATOM    311  HB2 LYS A  21     -47.388 -19.296 -34.881  1.00 35.44           H  
ATOM    312  HB3 LYS A  21     -49.017 -18.749 -35.265  1.00 35.44           H  
ATOM    313  O   LYS A  21     -46.007 -17.485 -32.993  1.00 35.44           O  
ATOM    314  CG  LYS A  21     -48.910 -20.508 -34.008  1.00 35.44           C  
ATOM    315  HG2 LYS A  21     -49.895 -20.387 -33.556  1.00 35.44           H  
ATOM    316  HG3 LYS A  21     -48.226 -20.917 -33.265  1.00 35.44           H  
ATOM    317  CD  LYS A  21     -49.009 -21.475 -35.196  1.00 35.44           C  
ATOM    318  HD2 LYS A  21     -48.050 -21.521 -35.712  1.00 35.44           H  
ATOM    319  HD3 LYS A  21     -49.766 -21.101 -35.885  1.00 35.44           H  
ATOM    320  CE  LYS A  21     -49.395 -22.875 -34.707  1.00 35.44           C  
ATOM    321  HE2 LYS A  21     -48.583 -23.272 -34.098  1.00 35.44           H  
ATOM    322  HE3 LYS A  21     -50.276 -22.785 -34.071  1.00 35.44           H  
ATOM    323  NZ  LYS A  21     -49.690 -23.786 -35.841  1.00 35.44           N  
ATOM    324  HZ1 LYS A  21     -50.476 -23.434 -36.369  1.00 35.44           H  
ATOM    325  HZ2 LYS A  21     -48.898 -23.864 -36.462  1.00 35.44           H  
ATOM    326  HZ3 LYS A  21     -49.936 -24.706 -35.503  1.00 35.44           H  
ATOM    327  N   LEU A  22     -47.260 -16.147 -34.295  1.00 35.57           N  
ATOM    328  H   LEU A  22     -48.175 -15.998 -34.695  1.00 35.57           H  
ATOM    329  CA  LEU A  22     -46.175 -15.237 -34.666  1.00 35.57           C  
ATOM    330  HA  LEU A  22     -45.330 -15.847 -34.984  1.00 35.57           H  
ATOM    331  C   LEU A  22     -45.674 -14.408 -33.471  1.00 35.57           C  
ATOM    332  CB  LEU A  22     -46.652 -14.386 -35.864  1.00 35.57           C  
ATOM    333  HB2 LEU A  22     -47.646 -14.715 -36.167  1.00 35.57           H  
ATOM    334  HB3 LEU A  22     -46.743 -13.339 -35.574  1.00 35.57           H  
ATOM    335  O   LEU A  22     -44.469 -14.203 -33.329  1.00 35.57           O  
ATOM    336  CG  LEU A  22     -45.718 -14.512 -37.083  1.00 35.57           C  
ATOM    337  HG  LEU A  22     -45.369 -15.541 -37.171  1.00 35.57           H  
ATOM    338  CD1 LEU A  22     -46.468 -14.169 -38.368  1.00 35.57           C  
ATOM    339 HD11 LEU A  22     -46.847 -13.149 -38.322  1.00 35.57           H  
ATOM    340 HD12 LEU A  22     -45.797 -14.264 -39.222  1.00 35.57           H  
ATOM    341 HD13 LEU A  22     -47.301 -14.859 -38.505  1.00 35.57           H  
ATOM    342  CD2 LEU A  22     -44.510 -13.585 -36.953  1.00 35.57           C  
ATOM    343 HD21 LEU A  22     -44.834 -12.545 -36.903  1.00 35.57           H  
ATOM    344 HD22 LEU A  22     -43.856 -13.712 -37.816  1.00 35.57           H  
ATOM    345 HD23 LEU A  22     -43.947 -13.830 -36.052  1.00 35.57           H  
ATOM    346  N   LYS A  23     -46.567 -14.008 -32.551  1.00 35.30           N  
ATOM    347  H   LYS A  23     -47.536 -14.257 -32.689  1.00 35.30           H  
ATOM    348  CA  LYS A  23     -46.169 -13.298 -31.321  1.00 35.30           C  
ATOM    349  HA  LYS A  23     -45.509 -12.475 -31.596  1.00 35.30           H  
ATOM    350  C   LYS A  23     -45.333 -14.174 -30.385  1.00 35.30           C  
ATOM    351  CB  LYS A  23     -47.390 -12.720 -30.586  1.00 35.30           C  
ATOM    352  HB2 LYS A  23     -48.188 -13.461 -30.547  1.00 35.30           H  
ATOM    353  HB3 LYS A  23     -47.093 -12.486 -29.564  1.00 35.30           H  
ATOM    354  O   LYS A  23     -44.302 -13.708 -29.908  1.00 35.30           O  
ATOM    355  CG  LYS A  23     -47.902 -11.426 -31.241  1.00 35.30           C  
ATOM    356  HG2 LYS A  23     -48.302 -11.651 -32.229  1.00 35.30           H  
ATOM    357  HG3 LYS A  23     -47.071 -10.729 -31.347  1.00 35.30           H  
ATOM    358  CD  LYS A  23     -48.991 -10.772 -30.378  1.00 35.30           C  
ATOM    359  HD2 LYS A  23     -48.602 -10.615 -29.372  1.00 35.30           H  
ATOM    360  HD3 LYS A  23     -49.851 -11.440 -30.325  1.00 35.30           H  
ATOM    361  CE  LYS A  23     -49.414  -9.423 -30.975  1.00 35.30           C  
ATOM    362  HE2 LYS A  23     -48.532  -8.788 -31.056  1.00 35.30           H  
ATOM    363  HE3 LYS A  23     -49.791  -9.596 -31.983  1.00 35.30           H  
ATOM    364  NZ  LYS A  23     -50.451  -8.753 -30.148  1.00 35.30           N  
ATOM    365  HZ1 LYS A  23     -50.717  -7.869 -30.559  1.00 35.30           H  
ATOM    366  HZ2 LYS A  23     -50.109  -8.578 -29.215  1.00 35.30           H  
ATOM    367  HZ3 LYS A  23     -51.279  -9.328 -30.082  1.00 35.30           H  
ATOM    368  N   SER A  24     -45.720 -15.434 -30.160  1.00 40.10           N  
ATOM    369  H   SER A  24     -46.574 -15.772 -30.581  1.00 40.10           H  
ATOM    370  CA  SER A  24     -44.961 -16.342 -29.281  1.00 40.10           C  
ATOM    371  HA  SER A  24     -44.824 -15.851 -28.318  1.00 40.10           H  
ATOM    372  C   SER A  24     -43.556 -16.657 -29.811  1.00 40.10           C  
ATOM    373  CB  SER A  24     -45.739 -17.640 -29.025  1.00 40.10           C  
ATOM    374  HB2 SER A  24     -46.588 -17.416 -28.380  1.00 40.10           H  
ATOM    375  HB3 SER A  24     -45.096 -18.349 -28.502  1.00 40.10           H  
ATOM    376  O   SER A  24     -42.613 -16.778 -29.030  1.00 40.10           O  
ATOM    377  OG  SER A  24     -46.230 -18.233 -30.215  1.00 40.10           O  
ATOM    378  HG  SER A  24     -45.560 -18.256 -30.902  1.00 40.10           H  
ATOM    379  N   LEU A  25     -43.390 -16.731 -31.138  1.00 35.29           N  
ATOM    380  H   LEU A  25     -44.196 -16.602 -31.734  1.00 35.29           H  
ATOM    381  CA  LEU A  25     -42.081 -16.908 -31.777  1.00 35.29           C  
ATOM    382  HA  LEU A  25     -41.603 -17.793 -31.358  1.00 35.29           H  
ATOM    383  C   LEU A  25     -41.128 -15.734 -31.498  1.00 35.29           C  
ATOM    384  CB  LEU A  25     -42.287 -17.107 -33.292  1.00 35.29           C  
ATOM    385  HB2 LEU A  25     -43.118 -16.485 -33.624  1.00 35.29           H  
ATOM    386  HB3 LEU A  25     -41.400 -16.770 -33.828  1.00 35.29           H  
ATOM    387  O   LEU A  25     -39.954 -15.958 -31.192  1.00 35.29           O  
ATOM    388  CG  LEU A  25     -42.555 -18.574 -33.674  1.00 35.29           C  
ATOM    389  HG  LEU A  25     -43.245 -19.019 -32.958  1.00 35.29           H  
ATOM    390  CD1 LEU A  25     -43.184 -18.657 -35.065  1.00 35.29           C  
ATOM    391 HD11 LEU A  25     -43.356 -19.700 -35.330  1.00 35.29           H  
ATOM    392 HD12 LEU A  25     -42.523 -18.202 -35.803  1.00 35.29           H  
ATOM    393 HD13 LEU A  25     -44.140 -18.133 -35.065  1.00 35.29           H  
ATOM    394  CD2 LEU A  25     -41.253 -19.381 -33.692  1.00 35.29           C  
ATOM    395 HD21 LEU A  25     -40.561 -18.964 -34.424  1.00 35.29           H  
ATOM    396 HD22 LEU A  25     -41.467 -20.416 -33.958  1.00 35.29           H  
ATOM    397 HD23 LEU A  25     -40.781 -19.367 -32.710  1.00 35.29           H  
ATOM    398  N   LEU A  26     -41.624 -14.492 -31.551  1.00 34.39           N  
ATOM    399  H   LEU A  26     -42.592 -14.372 -31.813  1.00 34.39           H  
ATOM    400  CA  LEU A  26     -40.816 -13.293 -31.281  1.00 34.39           C  
ATOM    401  HA  LEU A  26     -39.921 -13.330 -31.903  1.00 34.39           H  
ATOM    402  C   LEU A  26     -40.323 -13.221 -29.828  1.00 34.39           C  
ATOM    403  CB  LEU A  26     -41.614 -12.032 -31.656  1.00 34.39           C  
ATOM    404  HB2 LEU A  26     -41.160 -11.170 -31.168  1.00 34.39           H  
ATOM    405  HB3 LEU A  26     -42.630 -12.130 -31.273  1.00 34.39           H  
ATOM    406  O   LEU A  26     -39.183 -12.827 -29.577  1.00 34.39           O  
ATOM    407  CG  LEU A  26     -41.659 -11.754 -33.169  1.00 34.39           C  
ATOM    408  HG  LEU A  26     -41.982 -12.650 -33.700  1.00 34.39           H  
ATOM    409  CD1 LEU A  26     -42.665 -10.636 -33.446  1.00 34.39           C  
ATOM    410 HD11 LEU A  26     -42.369  -9.724 -32.927  1.00 34.39           H  
ATOM    411 HD12 LEU A  26     -42.709 -10.442 -34.518  1.00 34.39           H  
ATOM    412 HD13 LEU A  26     -43.655 -10.946 -33.110  1.00 34.39           H  
ATOM    413  CD2 LEU A  26     -40.300 -11.305 -33.716  1.00 34.39           C  
ATOM    414 HD21 LEU A  26     -39.567 -12.106 -33.624  1.00 34.39           H  
ATOM    415 HD22 LEU A  26     -40.393 -11.059 -34.774  1.00 34.39           H  
ATOM    416 HD23 LEU A  26     -39.943 -10.428 -33.175  1.00 34.39           H  
ATOM    417  N   THR A  27     -41.147 -13.624 -28.857  1.00 36.58           N  
ATOM    418  H   THR A  27     -42.092 -13.896 -29.088  1.00 36.58           H  
ATOM    419  CA  THR A  27     -40.729 -13.649 -27.445  1.00 36.58           C  
ATOM    420  HA  THR A  27     -40.303 -12.676 -27.199  1.00 36.58           H  
ATOM    421  C   THR A  27     -39.631 -14.689 -27.208  1.00 36.58           C  
ATOM    422  CB  THR A  27     -41.912 -13.913 -26.499  1.00 36.58           C  
ATOM    423  HB  THR A  27     -42.101 -14.985 -26.440  1.00 36.58           H  
ATOM    424  O   THR A  27     -38.624 -14.381 -26.568  1.00 36.58           O  
ATOM    425  CG2 THR A  27     -41.639 -13.360 -25.102  1.00 36.58           C  
ATOM    426 HG21 THR A  27     -40.776 -13.867 -24.669  1.00 36.58           H  
ATOM    427 HG22 THR A  27     -42.503 -13.547 -24.464  1.00 36.58           H  
ATOM    428 HG23 THR A  27     -41.444 -12.289 -25.143  1.00 36.58           H  
ATOM    429  OG1 THR A  27     -43.085 -13.282 -26.958  1.00 36.58           O  
ATOM    430  HG1 THR A  27     -42.940 -12.334 -26.942  1.00 36.58           H  
ATOM    431  N   ASN A  28     -39.778 -15.887 -27.790  1.00 35.97           N  
ATOM    432  H   ASN A  28     -40.632 -16.079 -28.293  1.00 35.97           H  
ATOM    433  CA  ASN A  28     -38.768 -16.945 -27.705  1.00 35.97           C  
ATOM    434  HA  ASN A  28     -38.521 -17.108 -26.656  1.00 35.97           H  
ATOM    435  C   ASN A  28     -37.447 -16.555 -28.379  1.00 35.97           C  
ATOM    436  CB  ASN A  28     -39.330 -18.249 -28.308  1.00 35.97           C  
ATOM    437  HB2 ASN A  28     -40.037 -18.024 -29.106  1.00 35.97           H  
ATOM    438  HB3 ASN A  28     -38.511 -18.825 -28.740  1.00 35.97           H  
ATOM    439  O   ASN A  28     -36.387 -16.805 -27.809  1.00 35.97           O  
ATOM    440  CG  ASN A  28     -39.987 -19.155 -27.280  1.00 35.97           C  
ATOM    441  ND2 ASN A  28     -40.768 -20.115 -27.713  1.00 35.97           N  
ATOM    442 HD21 ASN A  28     -40.941 -20.239 -28.701  1.00 35.97           H  
ATOM    443 HD22 ASN A  28     -41.165 -20.706 -26.997  1.00 35.97           H  
ATOM    444  OD1 ASN A  28     -39.791 -19.050 -26.085  1.00 35.97           O  
ATOM    445  N   THR A  29     -37.476 -15.903 -29.547  1.00 37.28           N  
ATOM    446  H   THR A  29     -38.368 -15.709 -29.980  1.00 37.28           H  
ATOM    447  CA  THR A  29     -36.235 -15.442 -30.199  1.00 37.28           C  
ATOM    448  HA  THR A  29     -35.562 -16.296 -30.277  1.00 37.28           H  
ATOM    449  C   THR A  29     -35.493 -14.417 -29.349  1.00 37.28           C  
ATOM    450  CB  THR A  29     -36.432 -14.890 -31.621  1.00 37.28           C  
ATOM    451  HB  THR A  29     -35.674 -14.132 -31.820  1.00 37.28           H  
ATOM    452  O   THR A  29     -34.283 -14.545 -29.203  1.00 37.28           O  
ATOM    453  CG2 THR A  29     -36.286 -15.982 -32.674  1.00 37.28           C  
ATOM    454 HG21 THR A  29     -36.446 -15.558 -33.665  1.00 37.28           H  
ATOM    455 HG22 THR A  29     -37.011 -16.776 -32.496  1.00 37.28           H  
ATOM    456 HG23 THR A  29     -35.280 -16.400 -32.632  1.00 37.28           H  
ATOM    457  OG1 THR A  29     -37.701 -14.320 -31.804  1.00 37.28           O  
ATOM    458  HG1 THR A  29     -38.354 -15.024 -31.774  1.00 37.28           H  
ATOM    459  N   ARG A  30     -36.180 -13.464 -28.698  1.00 33.05           N  
ATOM    460  H   ARG A  30     -37.174 -13.391 -28.859  1.00 33.05           H  
ATOM    461  CA  ARG A  30     -35.508 -12.518 -27.785  1.00 33.05           C  
ATOM    462  HA  ARG A  30     -34.659 -12.095 -28.321  1.00 33.05           H  
ATOM    463  C   ARG A  30     -34.867 -13.193 -26.569  1.00 33.05           C  
ATOM    464  CB  ARG A  30     -36.451 -11.377 -27.360  1.00 33.05           C  
ATOM    465  HB2 ARG A  30     -36.400 -11.249 -26.279  1.00 33.05           H  
ATOM    466  HB3 ARG A  30     -37.481 -11.615 -27.623  1.00 33.05           H  
ATOM    467  O   ARG A  30     -33.784 -12.775 -26.182  1.00 33.05           O  
ATOM    468  CG  ARG A  30     -36.033 -10.058 -28.026  1.00 33.05           C  
ATOM    469  HG2 ARG A  30     -34.984  -9.861 -27.805  1.00 33.05           H  
ATOM    470  HG3 ARG A  30     -36.159 -10.144 -29.105  1.00 33.05           H  
ATOM    471  CD  ARG A  30     -36.875  -8.891 -27.500  1.00 33.05           C  
ATOM    472  HD2 ARG A  30     -36.745  -8.828 -26.419  1.00 33.05           H  
ATOM    473  HD3 ARG A  30     -37.924  -9.092 -27.720  1.00 33.05           H  
ATOM    474  NE  ARG A  30     -36.474  -7.612 -28.118  1.00 33.05           N  
ATOM    475  HE  ARG A  30     -35.710  -7.652 -28.778  1.00 33.05           H  
ATOM    476  NH1 ARG A  30     -37.975  -6.256 -27.029  1.00 33.05           N  
ATOM    477 HH11 ARG A  30     -38.341  -5.335 -26.838  1.00 33.05           H  
ATOM    478 HH12 ARG A  30     -38.305  -7.058 -26.511  1.00 33.05           H  
ATOM    479  NH2 ARG A  30     -36.558  -5.367 -28.503  1.00 33.05           N  
ATOM    480 HH21 ARG A  30     -36.946  -4.456 -28.305  1.00 33.05           H  
ATOM    481 HH22 ARG A  30     -35.790  -5.446 -29.154  1.00 33.05           H  
ATOM    482  CZ  ARG A  30     -37.002  -6.423 -27.882  1.00 33.05           C  
ATOM    483  N   GLN A  31     -35.479 -14.237 -26.001  1.00 36.75           N  
ATOM    484  H   GLN A  31     -36.381 -14.523 -26.353  1.00 36.75           H  
ATOM    485  CA  GLN A  31     -34.832 -15.042 -24.952  1.00 36.75           C  
ATOM    486  HA  GLN A  31     -34.392 -14.374 -24.211  1.00 36.75           H  
ATOM    487  C   GLN A  31     -33.682 -15.911 -25.482  1.00 36.75           C  
ATOM    488  CB  GLN A  31     -35.850 -15.949 -24.248  1.00 36.75           C  
ATOM    489  HB2 GLN A  31     -35.294 -16.712 -23.703  1.00 36.75           H  
ATOM    490  HB3 GLN A  31     -36.476 -16.452 -24.985  1.00 36.75           H  
ATOM    491  O   GLN A  31     -32.723 -16.154 -24.753  1.00 36.75           O  
ATOM    492  CG  GLN A  31     -36.731 -15.208 -23.233  1.00 36.75           C  
ATOM    493  HG2 GLN A  31     -36.099 -14.593 -22.593  1.00 36.75           H  
ATOM    494  HG3 GLN A  31     -37.431 -14.559 -23.759  1.00 36.75           H  
ATOM    495  CD  GLN A  31     -37.516 -16.174 -22.345  1.00 36.75           C  
ATOM    496  NE2 GLN A  31     -38.124 -15.703 -21.280  1.00 36.75           N  
ATOM    497 HE21 GLN A  31     -38.075 -14.724 -21.036  1.00 36.75           H  
ATOM    498 HE22 GLN A  31     -38.622 -16.387 -20.730  1.00 36.75           H  
ATOM    499  OE1 GLN A  31     -37.589 -17.370 -22.567  1.00 36.75           O  
ATOM    500  N   GLN A  32     -33.759 -16.388 -26.730  1.00 36.50           N  
ATOM    501  H   GLN A  32     -34.606 -16.237 -27.258  1.00 36.50           H  
ATOM    502  CA  GLN A  32     -32.679 -17.155 -27.357  1.00 36.50           C  
ATOM    503  HA  GLN A  32     -32.244 -17.796 -26.590  1.00 36.50           H  
ATOM    504  C   GLN A  32     -31.506 -16.302 -27.837  1.00 36.50           C  
ATOM    505  CB  GLN A  32     -33.193 -18.063 -28.478  1.00 36.50           C  
ATOM    506  HB2 GLN A  32     -33.976 -17.566 -29.051  1.00 36.50           H  
ATOM    507  HB3 GLN A  32     -32.364 -18.275 -29.153  1.00 36.50           H  
ATOM    508  O   GLN A  32     -30.408 -16.845 -27.928  1.00 36.50           O  
ATOM    509  CG  GLN A  32     -33.696 -19.404 -27.924  1.00 36.50           C  
ATOM    510  HG2 GLN A  32     -34.687 -19.277 -27.488  1.00 36.50           H  
ATOM    511  HG3 GLN A  32     -33.019 -19.752 -27.144  1.00 36.50           H  
ATOM    512  CD  GLN A  32     -33.750 -20.480 -29.004  1.00 36.50           C  
ATOM    513  NE2 GLN A  32     -33.588 -21.736 -28.651  1.00 36.50           N  
ATOM    514 HE21 GLN A  32     -33.621 -22.406 -29.405  1.00 36.50           H  
ATOM    515 HE22 GLN A  32     -33.441 -21.990 -27.684  1.00 36.50           H  
ATOM    516  OE1 GLN A  32     -33.930 -20.227 -30.181  1.00 36.50           O  
ATOM    517  N   ILE A  33     -31.659 -14.978 -27.973  1.00 36.35           N  
ATOM    518  H   ILE A  33     -32.596 -14.600 -27.970  1.00 36.35           H  
ATOM    519  CA  ILE A  33     -30.529 -14.051 -27.800  1.00 36.35           C  
ATOM    520  HA  ILE A  33     -29.663 -14.527 -28.259  1.00 36.35           H  
ATOM    521  C   ILE A  33     -30.195 -13.927 -26.299  1.00 36.35           C  
ATOM    522  CB  ILE A  33     -30.686 -12.683 -28.516  1.00 36.35           C  
ATOM    523  HB  ILE A  33     -31.322 -12.042 -27.906  1.00 36.35           H  
ATOM    524  O   ILE A  33     -30.043 -12.840 -25.744  1.00 36.35           O  
ATOM    525  CG1 ILE A  33     -31.319 -12.792 -29.921  1.00 36.35           C  
ATOM    526 HG12 ILE A  33     -30.687 -13.405 -30.564  1.00 36.35           H  
ATOM    527 HG13 ILE A  33     -32.289 -13.284 -29.838  1.00 36.35           H  
ATOM    528  CG2 ILE A  33     -29.288 -12.035 -28.657  1.00 36.35           C  
ATOM    529 HG21 ILE A  33     -28.774 -11.997 -27.696  1.00 36.35           H  
ATOM    530 HG22 ILE A  33     -29.376 -11.008 -29.010  1.00 36.35           H  
ATOM    531 HG23 ILE A  33     -28.675 -12.606 -29.354  1.00 36.35           H  
ATOM    532  CD1 ILE A  33     -31.574 -11.440 -30.602  1.00 36.35           C  
ATOM    533 HD11 ILE A  33     -32.129 -10.784 -29.931  1.00 36.35           H  
ATOM    534 HD12 ILE A  33     -32.162 -11.600 -31.506  1.00 36.35           H  
ATOM    535 HD13 ILE A  33     -30.633 -10.969 -30.884  1.00 36.35           H  
ATOM    536  N   LYS A  34     -29.948 -15.075 -25.655  1.00 39.11           N  
ATOM    537  H   LYS A  34     -30.168 -15.912 -26.174  1.00 39.11           H  
ATOM    538  CA  LYS A  34     -28.722 -15.158 -24.874  1.00 39.11           C  
ATOM    539  HA  LYS A  34     -28.718 -14.413 -24.079  1.00 39.11           H  
ATOM    540  C   LYS A  34     -27.626 -14.827 -25.879  1.00 39.11           C  
ATOM    541  CB  LYS A  34     -28.512 -16.570 -24.294  1.00 39.11           C  
ATOM    542  HB2 LYS A  34     -27.501 -16.620 -23.889  1.00 39.11           H  
ATOM    543  HB3 LYS A  34     -28.597 -17.310 -25.089  1.00 39.11           H  
ATOM    544  O   LYS A  34     -27.421 -15.590 -26.826  1.00 39.11           O  
ATOM    545  CG  LYS A  34     -29.505 -16.908 -23.174  1.00 39.11           C  
ATOM    546  HG2 LYS A  34     -30.513 -16.954 -23.584  1.00 39.11           H  
ATOM    547  HG3 LYS A  34     -29.467 -16.124 -22.417  1.00 39.11           H  
ATOM    548  CD  LYS A  34     -29.161 -18.253 -22.521  1.00 39.11           C  
ATOM    549  HD2 LYS A  34     -29.222 -19.043 -23.269  1.00 39.11           H  
ATOM    550  HD3 LYS A  34     -28.144 -18.204 -22.133  1.00 39.11           H  
ATOM    551  CE  LYS A  34     -30.139 -18.535 -21.375  1.00 39.11           C  
ATOM    552  HE2 LYS A  34     -31.142 -18.636 -21.790  1.00 39.11           H  
ATOM    553  HE3 LYS A  34     -30.142 -17.672 -20.710  1.00 39.11           H  
ATOM    554  NZ  LYS A  34     -29.758 -19.755 -20.620  1.00 39.11           N  
ATOM    555  HZ1 LYS A  34     -29.754 -20.562 -21.227  1.00 39.11           H  
ATOM    556  HZ2 LYS A  34     -30.403 -19.917 -19.860  1.00 39.11           H  
ATOM    557  HZ3 LYS A  34     -28.833 -19.644 -20.231  1.00 39.11           H  
ATOM    558  N   SER A  35     -26.941 -13.698 -25.700  1.00 46.85           N  
ATOM    559  H   SER A  35     -27.167 -13.114 -24.907  1.00 46.85           H  
ATOM    560  CA  SER A  35     -25.568 -13.610 -26.192  1.00 46.85           C  
ATOM    561  HA  SER A  35     -25.563 -13.514 -27.277  1.00 46.85           H  
ATOM    562  C   SER A  35     -24.909 -14.926 -25.789  1.00 46.85           C  
ATOM    563  CB  SER A  35     -24.837 -12.411 -25.565  1.00 46.85           C  
ATOM    564  HB2 SER A  35     -25.132 -11.503 -26.092  1.00 46.85           H  
ATOM    565  HB3 SER A  35     -23.761 -12.545 -25.678  1.00 46.85           H  
ATOM    566  O   SER A  35     -25.061 -15.340 -24.639  1.00 46.85           O  
ATOM    567  OG  SER A  35     -25.164 -12.263 -24.194  1.00 46.85           O  
ATOM    568  HG  SER A  35     -24.491 -11.728 -23.766  1.00 46.85           H  
ATOM    569  N   GLN A  36     -24.325 -15.662 -26.741  1.00 52.03           N  
ATOM    570  H   GLN A  36     -24.268 -15.315 -27.687  1.00 52.03           H  
ATOM    571  CA  GLN A  36     -23.667 -16.921 -26.404  1.00 52.03           C  
ATOM    572  HA  GLN A  36     -24.337 -17.531 -25.799  1.00 52.03           H  
ATOM    573  C   GLN A  36     -22.469 -16.562 -25.542  1.00 52.03           C  
ATOM    574  CB  GLN A  36     -23.252 -17.729 -27.645  1.00 52.03           C  
ATOM    575  HB2 GLN A  36     -22.926 -17.059 -28.440  1.00 52.03           H  
ATOM    576  HB3 GLN A  36     -22.411 -18.367 -27.371  1.00 52.03           H  
ATOM    577  O   GLN A  36     -21.400 -16.256 -26.060  1.00 52.03           O  
ATOM    578  CG  GLN A  36     -24.376 -18.645 -28.145  1.00 52.03           C  
ATOM    579  HG2 GLN A  36     -24.745 -19.244 -27.312  1.00 52.03           H  
ATOM    580  HG3 GLN A  36     -25.199 -18.037 -28.521  1.00 52.03           H  
ATOM    581  CD  GLN A  36     -23.918 -19.599 -29.249  1.00 52.03           C  
ATOM    582  NE2 GLN A  36     -24.733 -20.560 -29.621  1.00 52.03           N  
ATOM    583 HE21 GLN A  36     -25.655 -20.639 -29.215  1.00 52.03           H  
ATOM    584 HE22 GLN A  36     -24.396 -21.147 -30.371  1.00 52.03           H  
ATOM    585  OE1 GLN A  36     -22.836 -19.519 -29.804  1.00 52.03           O  
ATOM    586  N   THR A  37     -22.699 -16.538 -24.232  1.00 65.43           N  
ATOM    587  H   THR A  37     -23.655 -16.588 -23.909  1.00 65.43           H  
ATOM    588  CA  THR A  37     -21.710 -16.246 -23.218  1.00 65.43           C  
ATOM    589  HA  THR A  37     -21.271 -15.267 -23.408  1.00 65.43           H  
ATOM    590  C   THR A  37     -20.654 -17.314 -23.384  1.00 65.43           C  
ATOM    591  CB  THR A  37     -22.335 -16.278 -21.807  1.00 65.43           C  
ATOM    592  HB  THR A  37     -22.126 -17.224 -21.307  1.00 65.43           H  
ATOM    593  O   THR A  37     -20.894 -18.477 -23.047  1.00 65.43           O  
ATOM    594  CG2 THR A  37     -21.771 -15.144 -20.983  1.00 65.43           C  
ATOM    595 HG21 THR A  37     -21.994 -14.187 -21.453  1.00 65.43           H  
ATOM    596 HG22 THR A  37     -22.190 -15.157 -19.977  1.00 65.43           H  
ATOM    597 HG23 THR A  37     -20.691 -15.276 -20.923  1.00 65.43           H  
ATOM    598  OG1 THR A  37     -23.731 -16.065 -21.793  1.00 65.43           O  
ATOM    599  HG1 THR A  37     -23.917 -15.692 -20.929  1.00 65.43           H  
ATOM    600  N   GLN A  38     -19.536 -16.968 -24.028  1.00 81.16           N  
ATOM    601  H   GLN A  38     -19.405 -16.022 -24.357  1.00 81.16           H  
ATOM    602  CA  GLN A  38     -18.484 -17.943 -24.234  1.00 81.16           C  
ATOM    603  HA  GLN A  38     -18.910 -18.813 -24.734  1.00 81.16           H  
ATOM    604  C   GLN A  38     -18.026 -18.362 -22.848  1.00 81.16           C  
ATOM    605  CB  GLN A  38     -17.333 -17.409 -25.089  1.00 81.16           C  
ATOM    606  HB2 GLN A  38     -17.233 -16.337 -24.913  1.00 81.16           H  
ATOM    607  HB3 GLN A  38     -16.409 -17.900 -24.785  1.00 81.16           H  
ATOM    608  O   GLN A  38     -17.659 -17.537 -22.013  1.00 81.16           O  
ATOM    609  CG  GLN A  38     -17.520 -17.677 -26.586  1.00 81.16           C  
ATOM    610  HG2 GLN A  38     -18.354 -17.081 -26.955  1.00 81.16           H  
ATOM    611  HG3 GLN A  38     -17.742 -18.733 -26.741  1.00 81.16           H  
ATOM    612  CD  GLN A  38     -16.261 -17.325 -27.375  1.00 81.16           C  
ATOM    613  NE2 GLN A  38     -15.908 -16.061 -27.439  1.00 81.16           N  
ATOM    614 HE21 GLN A  38     -14.970 -15.836 -27.738  1.00 81.16           H  
ATOM    615 HE22 GLN A  38     -16.278 -15.414 -26.758  1.00 81.16           H  
ATOM    616  OE1 GLN A  38     -15.600 -18.189 -27.952  1.00 81.16           O  
ATOM    617  N   GLN A  39     -18.132 -19.662 -22.611  1.00 87.72           N  
ATOM    618  H   GLN A  39     -18.527 -20.251 -23.330  1.00 87.72           H  
ATOM    619  CA  GLN A  39     -17.780 -20.288 -21.359  1.00 87.72           C  
ATOM    620  HA  GLN A  39     -17.365 -19.530 -20.695  1.00 87.72           H  
ATOM    621  C   GLN A  39     -16.720 -21.337 -21.653  1.00 87.72           C  
ATOM    622  CB  GLN A  39     -19.033 -20.870 -20.689  1.00 87.72           C  
ATOM    623  HB2 GLN A  39     -19.802 -20.099 -20.638  1.00 87.72           H  
ATOM    624  HB3 GLN A  39     -19.410 -21.701 -21.286  1.00 87.72           H  
ATOM    625  O   GLN A  39     -16.915 -22.210 -22.505  1.00 87.72           O  
ATOM    626  CG  GLN A  39     -18.722 -21.347 -19.264  1.00 87.72           C  
ATOM    627  HG2 GLN A  39     -17.912 -22.076 -19.283  1.00 87.72           H  
ATOM    628  HG3 GLN A  39     -18.399 -20.491 -18.671  1.00 87.72           H  
ATOM    629  CD  GLN A  39     -19.920 -22.008 -18.591  1.00 87.72           C  
ATOM    630  NE2 GLN A  39     -20.155 -21.746 -17.326  1.00 87.72           N  
ATOM    631 HE21 GLN A  39     -21.010 -22.126 -16.946  1.00 87.72           H  
ATOM    632 HE22 GLN A  39     -19.670 -20.985 -16.872  1.00 87.72           H  
ATOM    633  OE1 GLN A  39     -20.654 -22.791 -19.172  1.00 87.72           O  
ATOM    634  N   VAL A  40     -15.597 -21.276 -20.944  1.00 89.20           N  
ATOM    635  H   VAL A  40     -15.478 -20.508 -20.298  1.00 89.20           H  
ATOM    636  CA  VAL A  40     -14.560 -22.306 -21.030  1.00 89.20           C  
ATOM    637  HA  VAL A  40     -14.961 -23.171 -21.558  1.00 89.20           H  
ATOM    638  C   VAL A  40     -14.178 -22.752 -19.638  1.00 89.20           C  
ATOM    639  CB  VAL A  40     -13.324 -21.840 -21.809  1.00 89.20           C  
ATOM    640  HB  VAL A  40     -12.899 -20.995 -21.266  1.00 89.20           H  
ATOM    641  O   VAL A  40     -13.787 -21.958 -18.786  1.00 89.20           O  
ATOM    642  CG1 VAL A  40     -12.230 -22.915 -21.894  1.00 89.20           C  
ATOM    643 HG11 VAL A  40     -11.842 -23.130 -20.898  1.00 89.20           H  
ATOM    644 HG12 VAL A  40     -11.404 -22.546 -22.502  1.00 89.20           H  
ATOM    645 HG13 VAL A  40     -12.640 -23.825 -22.332  1.00 89.20           H  
ATOM    646  CG2 VAL A  40     -13.701 -21.449 -23.248  1.00 89.20           C  
ATOM    647 HG21 VAL A  40     -14.219 -22.273 -23.738  1.00 89.20           H  
ATOM    648 HG22 VAL A  40     -12.812 -21.180 -23.818  1.00 89.20           H  
ATOM    649 HG23 VAL A  40     -14.365 -20.585 -23.234  1.00 89.20           H  
ATOM    650  N   THR A  41     -14.241 -24.064 -19.442  1.00 93.23           N  
ATOM    651  H   THR A  41     -14.645 -24.639 -20.168  1.00 93.23           H  
ATOM    652  CA  THR A  41     -13.725 -24.725 -18.251  1.00 93.23           C  
ATOM    653  HA  THR A  41     -13.639 -23.987 -17.453  1.00 93.23           H  
ATOM    654  C   THR A  41     -12.340 -25.302 -18.530  1.00 93.23           C  
ATOM    655  CB  THR A  41     -14.691 -25.800 -17.752  1.00 93.23           C  
ATOM    656  HB  THR A  41     -14.783 -26.575 -18.512  1.00 93.23           H  
ATOM    657  O   THR A  41     -12.139 -26.073 -19.470  1.00 93.23           O  
ATOM    658  CG2 THR A  41     -14.232 -26.444 -16.446  1.00 93.23           C  
ATOM    659 HG21 THR A  41     -14.033 -25.676 -15.700  1.00 93.23           H  
ATOM    660 HG22 THR A  41     -15.010 -27.113 -16.077  1.00 93.23           H  
ATOM    661 HG23 THR A  41     -13.317 -27.011 -16.619  1.00 93.23           H  
ATOM    662  OG1 THR A  41     -15.967 -25.259 -17.514  1.00 93.23           O  
ATOM    663  HG1 THR A  41     -15.922 -24.667 -16.759  1.00 93.23           H  
ATOM    664  N   ILE A  42     -11.395 -24.958 -17.665  1.00 93.71           N  
ATOM    665  H   ILE A  42     -11.658 -24.298 -16.947  1.00 93.71           H  
ATOM    666  CA  ILE A  42     -10.040 -25.491 -17.572  1.00 93.71           C  
ATOM    667  HA  ILE A  42      -9.808 -26.103 -18.444  1.00 93.71           H  
ATOM    668  C   ILE A  42     -10.017 -26.355 -16.312  1.00 93.71           C  
ATOM    669  CB  ILE A  42      -9.030 -24.324 -17.478  1.00 93.71           C  
ATOM    670  HB  ILE A  42      -9.261 -23.752 -16.580  1.00 93.71           H  
ATOM    671  O   ILE A  42     -10.139 -25.838 -15.203  1.00 93.71           O  
ATOM    672  CG1 ILE A  42      -9.122 -23.367 -18.691  1.00 93.71           C  
ATOM    673 HG12 ILE A  42     -10.158 -23.231 -19.002  1.00 93.71           H  
ATOM    674 HG13 ILE A  42      -8.583 -23.796 -19.536  1.00 93.71           H  
ATOM    675  CG2 ILE A  42      -7.596 -24.872 -17.349  1.00 93.71           C  
ATOM    676 HG21 ILE A  42      -7.506 -25.501 -16.464  1.00 93.71           H  
ATOM    677 HG22 ILE A  42      -7.331 -25.451 -18.234  1.00 93.71           H  
ATOM    678 HG23 ILE A  42      -6.888 -24.050 -17.237  1.00 93.71           H  
ATOM    679  CD1 ILE A  42      -8.580 -21.966 -18.381  1.00 93.71           C  
ATOM    680 HD11 ILE A  42      -7.556 -22.013 -18.012  1.00 93.71           H  
ATOM    681 HD12 ILE A  42      -9.205 -21.492 -17.623  1.00 93.71           H  
ATOM    682 HD13 ILE A  42      -8.607 -21.358 -19.285  1.00 93.71           H  
ATOM    683  N   LYS A  43      -9.901 -27.676 -16.457  1.00 96.28           N  
ATOM    684  H   LYS A  43      -9.772 -28.047 -17.388  1.00 96.28           H  
ATOM    685  CA  LYS A  43      -9.821 -28.596 -15.310  1.00 96.28           C  
ATOM    686  HA  LYS A  43     -10.243 -28.103 -14.434  1.00 96.28           H  
ATOM    687  C   LYS A  43      -8.376 -28.906 -14.946  1.00 96.28           C  
ATOM    688  CB  LYS A  43     -10.641 -29.868 -15.565  1.00 96.28           C  
ATOM    689  HB2 LYS A  43     -10.527 -30.531 -14.707  1.00 96.28           H  
ATOM    690  HB3 LYS A  43     -10.261 -30.376 -16.452  1.00 96.28           H  
ATOM    691  O   LYS A  43      -7.503 -28.816 -15.798  1.00 96.28           O  
ATOM    692  CG  LYS A  43     -12.128 -29.531 -15.750  1.00 96.28           C  
ATOM    693  HG2 LYS A  43     -12.283 -29.143 -16.757  1.00 96.28           H  
ATOM    694  HG3 LYS A  43     -12.406 -28.761 -15.031  1.00 96.28           H  
ATOM    695  CD  LYS A  43     -13.042 -30.741 -15.525  1.00 96.28           C  
ATOM    696  HD2 LYS A  43     -12.820 -31.518 -16.256  1.00 96.28           H  
ATOM    697  HD3 LYS A  43     -12.870 -31.123 -14.518  1.00 96.28           H  
ATOM    698  CE  LYS A  43     -14.500 -30.282 -15.662  1.00 96.28           C  
ATOM    699  HE2 LYS A  43     -14.685 -29.995 -16.697  1.00 96.28           H  
ATOM    700  HE3 LYS A  43     -14.631 -29.389 -15.051  1.00 96.28           H  
ATOM    701  NZ  LYS A  43     -15.465 -31.322 -15.225  1.00 96.28           N  
ATOM    702  HZ1 LYS A  43     -15.307 -31.555 -14.255  1.00 96.28           H  
ATOM    703  HZ2 LYS A  43     -15.389 -32.158 -15.785  1.00 96.28           H  
ATOM    704  HZ3 LYS A  43     -16.408 -30.968 -15.297  1.00 96.28           H  
ATOM    705  N   ASN A  44      -8.132 -29.351 -13.719  1.00 95.89           N  
ATOM    706  H   ASN A  44      -8.903 -29.393 -13.068  1.00 95.89           H  
ATOM    707  CA  ASN A  44      -6.819 -29.831 -13.270  1.00 95.89           C  
ATOM    708  HA  ASN A  44      -6.930 -30.026 -12.203  1.00 95.89           H  
ATOM    709  C   ASN A  44      -5.654 -28.819 -13.405  1.00 95.89           C  
ATOM    710  CB  ASN A  44      -6.476 -31.176 -13.941  1.00 95.89           C  
ATOM    711  HB2 ASN A  44      -6.259 -30.996 -14.994  1.00 95.89           H  
ATOM    712  HB3 ASN A  44      -5.569 -31.577 -13.488  1.00 95.89           H  
ATOM    713  O   ASN A  44      -4.512 -29.224 -13.618  1.00 95.89           O  
ATOM    714  CG  ASN A  44      -7.540 -32.242 -13.828  1.00 95.89           C  
ATOM    715  ND2 ASN A  44      -7.643 -33.095 -14.818  1.00 95.89           N  
ATOM    716 HD21 ASN A  44      -8.292 -33.852 -14.659  1.00 95.89           H  
ATOM    717 HD22 ASN A  44      -7.095 -32.932 -15.651  1.00 95.89           H  
ATOM    718  OD1 ASN A  44      -8.290 -32.354 -12.876  1.00 95.89           O  
ATOM    719  N   LEU A  45      -5.909 -27.513 -13.295  1.00 96.45           N  
ATOM    720  H   LEU A  45      -6.830 -27.225 -12.996  1.00 96.45           H  
ATOM    721  CA  LEU A  45      -4.849 -26.504 -13.292  1.00 96.45           C  
ATOM    722  HA  LEU A  45      -4.169 -26.719 -14.116  1.00 96.45           H  
ATOM    723  C   LEU A  45      -4.050 -26.603 -11.987  1.00 96.45           C  
ATOM    724  CB  LEU A  45      -5.473 -25.114 -13.508  1.00 96.45           C  
ATOM    725  HB2 LEU A  45      -6.020 -25.117 -14.451  1.00 96.45           H  
ATOM    726  HB3 LEU A  45      -6.191 -24.936 -12.707  1.00 96.45           H  
ATOM    727  O   LEU A  45      -4.617 -26.490 -10.902  1.00 96.45           O  
ATOM    728  CG  LEU A  45      -4.460 -23.953 -13.521  1.00 96.45           C  
ATOM    729  HG  LEU A  45      -3.887 -23.954 -12.594  1.00 96.45           H  
ATOM    730  CD1 LEU A  45      -3.494 -24.043 -14.705  1.00 96.45           C  
ATOM    731 HD11 LEU A  45      -2.863 -24.927 -14.611  1.00 96.45           H  
ATOM    732 HD12 LEU A  45      -4.046 -24.078 -15.644  1.00 96.45           H  
ATOM    733 HD13 LEU A  45      -2.839 -23.172 -14.704  1.00 96.45           H  
ATOM    734  CD2 LEU A  45      -5.212 -22.626 -13.617  1.00 96.45           C  
ATOM    735 HD21 LEU A  45      -4.502 -21.799 -13.622  1.00 96.45           H  
ATOM    736 HD22 LEU A  45      -5.863 -22.512 -12.751  1.00 96.45           H  
ATOM    737 HD23 LEU A  45      -5.813 -22.593 -14.526  1.00 96.45           H  
ATOM    738  N   TYR A  46      -2.739 -26.818 -12.081  1.00 97.21           N  
ATOM    739  H   TYR A  46      -2.308 -26.878 -12.992  1.00 97.21           H  
ATOM    740  CA  TYR A  46      -1.877 -26.913 -10.906  1.00 97.21           C  
ATOM    741  HA  TYR A  46      -2.457 -27.321 -10.078  1.00 97.21           H  
ATOM    742  C   TYR A  46      -1.382 -25.526 -10.484  1.00 97.21           C  
ATOM    743  CB  TYR A  46      -0.727 -27.890 -11.186  1.00 97.21           C  
ATOM    744  HB2 TYR A  46      -1.146 -28.876 -11.389  1.00 97.21           H  
ATOM    745  HB3 TYR A  46      -0.196 -27.569 -12.082  1.00 97.21           H  
ATOM    746  O   TYR A  46      -0.740 -24.829 -11.266  1.00 97.21           O  
ATOM    747  CG  TYR A  46       0.251 -28.011 -10.034  1.00 97.21           C  
ATOM    748  CD1 TYR A  46       1.609 -27.672 -10.208  1.00 97.21           C  
ATOM    749  HD1 TYR A  46       1.966 -27.353 -11.176  1.00 97.21           H  
ATOM    750  CD2 TYR A  46      -0.214 -28.424  -8.772  1.00 97.21           C  
ATOM    751  HD2 TYR A  46      -1.258 -28.663  -8.630  1.00 97.21           H  
ATOM    752  CE1 TYR A  46       2.500 -27.743  -9.119  1.00 97.21           C  
ATOM    753  HE1 TYR A  46       3.542 -27.490  -9.255  1.00 97.21           H  
ATOM    754  CE2 TYR A  46       0.668 -28.487  -7.681  1.00 97.21           C  
ATOM    755  HE2 TYR A  46       0.298 -28.760  -6.704  1.00 97.21           H  
ATOM    756  OH  TYR A  46       2.855 -28.226  -6.785  1.00 97.21           O  
ATOM    757  HH  TYR A  46       3.719 -27.837  -6.940  1.00 97.21           H  
ATOM    758  CZ  TYR A  46       2.024 -28.143  -7.852  1.00 97.21           C  
ATOM    759  N   VAL A  47      -1.641 -25.129  -9.241  1.00 97.68           N  
ATOM    760  H   VAL A  47      -2.147 -25.757  -8.632  1.00 97.68           H  
ATOM    761  CA  VAL A  47      -1.169 -23.860  -8.672  1.00 97.68           C  
ATOM    762  HA  VAL A  47      -1.054 -23.124  -9.468  1.00 97.68           H  
ATOM    763  C   VAL A  47       0.205 -24.105  -8.043  1.00 97.68           C  
ATOM    764  CB  VAL A  47      -2.198 -23.296  -7.670  1.00 97.68           C  
ATOM    765  HB  VAL A  47      -2.292 -23.983  -6.828  1.00 97.68           H  
ATOM    766  O   VAL A  47       0.303 -24.548  -6.902  1.00 97.68           O  
ATOM    767  CG1 VAL A  47      -1.767 -21.927  -7.144  1.00 97.68           C  
ATOM    768 HG11 VAL A  47      -2.510 -21.545  -6.444  1.00 97.68           H  
ATOM    769 HG12 VAL A  47      -0.824 -22.020  -6.604  1.00 97.68           H  
ATOM    770 HG13 VAL A  47      -1.647 -21.222  -7.966  1.00 97.68           H  
ATOM    771  CG2 VAL A  47      -3.585 -23.125  -8.308  1.00 97.68           C  
ATOM    772 HG21 VAL A  47      -3.521 -22.465  -9.172  1.00 97.68           H  
ATOM    773 HG22 VAL A  47      -4.275 -22.698  -7.581  1.00 97.68           H  
ATOM    774 HG23 VAL A  47      -3.978 -24.092  -8.621  1.00 97.68           H  
ATOM    775  N   SER A  48       1.282 -23.889  -8.802  1.00 95.98           N  
ATOM    776  H   SER A  48       1.152 -23.559  -9.747  1.00 95.98           H  
ATOM    777  CA  SER A  48       2.648 -24.246  -8.379  1.00 95.98           C  
ATOM    778  HA  SER A  48       2.625 -25.241  -7.935  1.00 95.98           H  
ATOM    779  C   SER A  48       3.258 -23.315  -7.332  1.00 95.98           C  
ATOM    780  CB  SER A  48       3.570 -24.298  -9.596  1.00 95.98           C  
ATOM    781  HB2 SER A  48       4.598 -24.445  -9.266  1.00 95.98           H  
ATOM    782  HB3 SER A  48       3.277 -25.149 -10.211  1.00 95.98           H  
ATOM    783  O   SER A  48       4.062 -23.752  -6.515  1.00 95.98           O  
ATOM    784  OG  SER A  48       3.478 -23.121 -10.387  1.00 95.98           O  
ATOM    785  HG  SER A  48       3.829 -22.373  -9.898  1.00 95.98           H  
ATOM    786  N   SER A  49       2.877 -22.043  -7.358  1.00 96.06           N  
ATOM    787  H   SER A  49       2.188 -21.765  -8.041  1.00 96.06           H  
ATOM    788  CA  SER A  49       3.348 -20.974  -6.474  1.00 96.06           C  
ATOM    789  HA  SER A  49       3.897 -21.400  -5.634  1.00 96.06           H  
ATOM    790  C   SER A  49       2.148 -20.214  -5.914  1.00 96.06           C  
ATOM    791  CB  SER A  49       4.291 -20.032  -7.234  1.00 96.06           C  
ATOM    792  HB2 SER A  49       4.498 -19.147  -6.633  1.00 96.06           H  
ATOM    793  HB3 SER A  49       5.230 -20.550  -7.429  1.00 96.06           H  
ATOM    794  O   SER A  49       1.024 -20.360  -6.398  1.00 96.06           O  
ATOM    795  OG  SER A  49       3.707 -19.653  -8.467  1.00 96.06           O  
ATOM    796  HG  SER A  49       4.243 -18.970  -8.876  1.00 96.06           H  
ATOM    797  N   PHE A  50       2.355 -19.426  -4.860  1.00 97.93           N  
ATOM    798  H   PHE A  50       3.298 -19.252  -4.543  1.00 97.93           H  
ATOM    799  CA  PHE A  50       1.272 -18.642  -4.275  1.00 97.93           C  
ATOM    800  HA  PHE A  50       0.425 -19.292  -4.055  1.00 97.93           H  
ATOM    801  C   PHE A  50       0.838 -17.594  -5.296  1.00 97.93           C  
ATOM    802  CB  PHE A  50       1.769 -18.031  -2.976  1.00 97.93           C  
ATOM    803  HB2 PHE A  50       2.103 -18.843  -2.331  1.00 97.93           H  
ATOM    804  HB3 PHE A  50       2.635 -17.406  -3.193  1.00 97.93           H  
ATOM    805  O   PHE A  50       1.661 -16.809  -5.762  1.00 97.93           O  
ATOM    806  CG  PHE A  50       0.749 -17.208  -2.217  1.00 97.93           C  
ATOM    807  CD1 PHE A  50       0.665 -15.821  -2.431  1.00 97.93           C  
ATOM    808  HD1 PHE A  50       1.277 -15.355  -3.189  1.00 97.93           H  
ATOM    809  CD2 PHE A  50      -0.055 -17.813  -1.234  1.00 97.93           C  
ATOM    810  HD2 PHE A  50       0.005 -18.877  -1.061  1.00 97.93           H  
ATOM    811  CE1 PHE A  50      -0.172 -15.033  -1.625  1.00 97.93           C  
ATOM    812  HE1 PHE A  50      -0.196 -13.961  -1.753  1.00 97.93           H  
ATOM    813  CE2 PHE A  50      -0.920 -17.027  -0.454  1.00 97.93           C  
ATOM    814  HE2 PHE A  50      -1.544 -17.487   0.297  1.00 97.93           H  
ATOM    815  CZ  PHE A  50      -0.958 -15.635  -0.629  1.00 97.93           C  
ATOM    816  HZ  PHE A  50      -1.594 -15.028  -0.002  1.00 97.93           H  
ATOM    817  N   THR A  51      -0.420 -17.647  -5.716  1.00 98.20           N  
ATOM    818  H   THR A  51      -1.073 -18.249  -5.234  1.00 98.20           H  
ATOM    819  CA  THR A  51      -0.855 -16.987  -6.949  1.00 98.20           C  
ATOM    820  HA  THR A  51      -0.029 -16.421  -7.380  1.00 98.20           H  
ATOM    821  C   THR A  51      -1.973 -16.006  -6.659  1.00 98.20           C  
ATOM    822  CB  THR A  51      -1.272 -18.019  -8.005  1.00 98.20           C  
ATOM    823  HB  THR A  51      -2.069 -18.651  -7.615  1.00 98.20           H  
ATOM    824  O   THR A  51      -2.976 -16.363  -6.042  1.00 98.20           O  
ATOM    825  CG2 THR A  51      -1.741 -17.367  -9.302  1.00 98.20           C  
ATOM    826 HG21 THR A  51      -2.675 -16.831  -9.138  1.00 98.20           H  
ATOM    827 HG22 THR A  51      -0.979 -16.673  -9.657  1.00 98.20           H  
ATOM    828 HG23 THR A  51      -1.909 -18.135 -10.057  1.00 98.20           H  
ATOM    829  OG1 THR A  51      -0.173 -18.830  -8.355  1.00 98.20           O  
ATOM    830  HG1 THR A  51       0.130 -19.300  -7.575  1.00 98.20           H  
ATOM    831  N   LEU A  52      -1.804 -14.780  -7.143  1.00 98.12           N  
ATOM    832  H   LEU A  52      -0.950 -14.571  -7.638  1.00 98.12           H  
ATOM    833  CA  LEU A  52      -2.823 -13.742  -7.124  1.00 98.12           C  
ATOM    834  HA  LEU A  52      -3.609 -14.016  -6.421  1.00 98.12           H  
ATOM    835  C   LEU A  52      -3.445 -13.646  -8.513  1.00 98.12           C  
ATOM    836  CB  LEU A  52      -2.208 -12.409  -6.662  1.00 98.12           C  
ATOM    837  HB2 LEU A  52      -3.015 -11.688  -6.529  1.00 98.12           H  
ATOM    838  HB3 LEU A  52      -1.548 -12.037  -7.445  1.00 98.12           H  
ATOM    839  O   LEU A  52      -2.718 -13.567  -9.505  1.00 98.12           O  
ATOM    840  CG  LEU A  52      -1.391 -12.499  -5.362  1.00 98.12           C  
ATOM    841  HG  LEU A  52      -0.521 -13.135  -5.524  1.00 98.12           H  
ATOM    842  CD1 LEU A  52      -0.892 -11.119  -4.939  1.00 98.12           C  
ATOM    843 HD11 LEU A  52      -0.282 -10.694  -5.737  1.00 98.12           H  
ATOM    844 HD12 LEU A  52      -1.738 -10.460  -4.745  1.00 98.12           H  
ATOM    845 HD13 LEU A  52      -0.287 -11.201  -4.037  1.00 98.12           H  
ATOM    846  CD2 LEU A  52      -2.206 -13.072  -4.209  1.00 98.12           C  
ATOM    847 HD21 LEU A  52      -2.629 -14.043  -4.470  1.00 98.12           H  
ATOM    848 HD22 LEU A  52      -3.004 -12.379  -3.944  1.00 98.12           H  
ATOM    849 HD23 LEU A  52      -1.540 -13.232  -3.361  1.00 98.12           H  
ATOM    850  N   VAL A  53      -4.774 -13.645  -8.592  1.00 96.44           N  
ATOM    851  H   VAL A  53      -5.304 -13.722  -7.735  1.00 96.44           H  
ATOM    852  CA  VAL A  53      -5.497 -13.379  -9.842  1.00 96.44           C  
ATOM    853  HA  VAL A  53      -4.769 -13.186 -10.630  1.00 96.44           H  
ATOM    854  C   VAL A  53      -6.321 -12.116  -9.650  1.00 96.44           C  
ATOM    855  CB  VAL A  53      -6.350 -14.568 -10.326  1.00 96.44           C  
ATOM    856  HB  VAL A  53      -7.197 -14.716  -9.656  1.00 96.44           H  
ATOM    857  O   VAL A  53      -7.323 -12.144  -8.941  1.00 96.44           O  
ATOM    858  CG1 VAL A  53      -6.909 -14.298 -11.728  1.00 96.44           C  
ATOM    859 HG11 VAL A  53      -7.493 -15.151 -12.071  1.00 96.44           H  
ATOM    860 HG12 VAL A  53      -7.563 -13.426 -11.707  1.00 96.44           H  
ATOM    861 HG13 VAL A  53      -6.093 -14.107 -12.426  1.00 96.44           H  
ATOM    862  CG2 VAL A  53      -5.542 -15.874 -10.365  1.00 96.44           C  
ATOM    863 HG21 VAL A  53      -4.641 -15.735 -10.963  1.00 96.44           H  
ATOM    864 HG22 VAL A  53      -5.259 -16.163  -9.352  1.00 96.44           H  
ATOM    865 HG23 VAL A  53      -6.147 -16.673 -10.793  1.00 96.44           H  
ATOM    866  N   CYS A  54      -5.874 -11.011 -10.244  1.00 94.36           N  
ATOM    867  H   CYS A  54      -5.106 -11.109 -10.893  1.00 94.36           H  
ATOM    868  CA  CYS A  54      -6.618  -9.756 -10.275  1.00 94.36           C  
ATOM    869  HA  CYS A  54      -7.163  -9.623  -9.340  1.00 94.36           H  
ATOM    870  C   CYS A  54      -7.627  -9.833 -11.418  1.00 94.36           C  
ATOM    871  CB  CYS A  54      -5.632  -8.593 -10.426  1.00 94.36           C  
ATOM    872  HB2 CYS A  54      -4.924  -8.625  -9.597  1.00 94.36           H  
ATOM    873  HB3 CYS A  54      -5.090  -8.683 -11.368  1.00 94.36           H  
ATOM    874  O   CYS A  54      -7.246 -10.022 -12.571  1.00 94.36           O  
ATOM    875  SG  CYS A  54      -6.513  -7.010 -10.368  1.00 94.36           S  
ATOM    876  HG  CYS A  54      -5.430  -6.229 -10.322  1.00 94.36           H  
ATOM    877  N   PHE A  55      -8.908  -9.738 -11.094  1.00 91.09           N  
ATOM    878  H   PHE A  55      -9.148  -9.494 -10.144  1.00 91.09           H  
ATOM    879  CA  PHE A  55     -10.020  -9.915 -12.016  1.00 91.09           C  
ATOM    880  HA  PHE A  55      -9.654 -10.192 -13.005  1.00 91.09           H  
ATOM    881  C   PHE A  55     -10.767  -8.585 -12.152  1.00 91.09           C  
ATOM    882  CB  PHE A  55     -10.880 -11.068 -11.492  1.00 91.09           C  
ATOM    883  HB2 PHE A  55     -10.340 -12.005 -11.633  1.00 91.09           H  
ATOM    884  HB3 PHE A  55     -11.033 -10.938 -10.421  1.00 91.09           H  
ATOM    885  O   PHE A  55     -11.105  -7.955 -11.150  1.00 91.09           O  
ATOM    886  CG  PHE A  55     -12.231 -11.171 -12.153  1.00 91.09           C  
ATOM    887  CD1 PHE A  55     -13.334 -10.559 -11.534  1.00 91.09           C  
ATOM    888  HD1 PHE A  55     -13.215 -10.033 -10.598  1.00 91.09           H  
ATOM    889  CD2 PHE A  55     -12.387 -11.843 -13.380  1.00 91.09           C  
ATOM    890  HD2 PHE A  55     -11.539 -12.301 -13.867  1.00 91.09           H  
ATOM    891  CE1 PHE A  55     -14.597 -10.624 -12.133  1.00 91.09           C  
ATOM    892  HE1 PHE A  55     -15.450 -10.160 -11.661  1.00 91.09           H  
ATOM    893  CE2 PHE A  55     -13.654 -11.908 -13.981  1.00 91.09           C  
ATOM    894  HE2 PHE A  55     -13.779 -12.402 -14.934  1.00 91.09           H  
ATOM    895  CZ  PHE A  55     -14.751 -11.299 -13.348  1.00 91.09           C  
ATOM    896  HZ  PHE A  55     -15.737 -11.329 -13.786  1.00 91.09           H  
ATOM    897  N   ARG A  56     -10.967  -8.142 -13.397  1.00 89.81           N  
ATOM    898  H   ARG A  56     -10.669  -8.736 -14.157  1.00 89.81           H  
ATOM    899  CA  ARG A  56     -11.425  -6.789 -13.751  1.00 89.81           C  
ATOM    900  HA  ARG A  56     -11.637  -6.225 -12.842  1.00 89.81           H  
ATOM    901  C   ARG A  56     -12.736  -6.797 -14.542  1.00 89.81           C  
ATOM    902  CB  ARG A  56     -10.304  -6.066 -14.527  1.00 89.81           C  
ATOM    903  HB2 ARG A  56     -10.075  -6.634 -15.429  1.00 89.81           H  
ATOM    904  HB3 ARG A  56     -10.664  -5.082 -14.827  1.00 89.81           H  
ATOM    905  O   ARG A  56     -13.529  -5.874 -14.387  1.00 89.81           O  
ATOM    906  CG  ARG A  56      -9.012  -5.888 -13.703  1.00 89.81           C  
ATOM    907  HG2 ARG A  56      -9.267  -5.357 -12.786  1.00 89.81           H  
ATOM    908  HG3 ARG A  56      -8.607  -6.862 -13.426  1.00 89.81           H  
ATOM    909  CD  ARG A  56      -7.916  -5.089 -14.430  1.00 89.81           C  
ATOM    910  HD2 ARG A  56      -7.188  -4.767 -13.685  1.00 89.81           H  
ATOM    911  HD3 ARG A  56      -8.367  -4.197 -14.866  1.00 89.81           H  
ATOM    912  NE  ARG A  56      -7.243  -5.858 -15.501  1.00 89.81           N  
ATOM    913  HE  ARG A  56      -7.809  -6.072 -16.309  1.00 89.81           H  
ATOM    914  NH1 ARG A  56      -5.071  -5.859 -14.745  1.00 89.81           N  
ATOM    915 HH11 ARG A  56      -5.366  -5.472 -13.860  1.00 89.81           H  
ATOM    916 HH12 ARG A  56      -4.085  -6.006 -14.912  1.00 89.81           H  
ATOM    917  NH2 ARG A  56      -5.567  -6.856 -16.668  1.00 89.81           N  
ATOM    918 HH21 ARG A  56      -4.630  -7.229 -16.718  1.00 89.81           H  
ATOM    919 HH22 ARG A  56      -6.272  -7.166 -17.322  1.00 89.81           H  
ATOM    920  CZ  ARG A  56      -5.968  -6.191 -15.631  1.00 89.81           C  
ATOM    921  N   SER A  57     -12.986  -7.816 -15.371  1.00 90.33           N  
ATOM    922  H   SER A  57     -12.291  -8.542 -15.468  1.00 90.33           H  
ATOM    923  CA  SER A  57     -14.276  -8.003 -16.059  1.00 90.33           C  
ATOM    924  HA  SER A  57     -15.069  -7.720 -15.367  1.00 90.33           H  
ATOM    925  C   SER A  57     -14.531  -9.457 -16.478  1.00 90.33           C  
ATOM    926  CB  SER A  57     -14.378  -7.087 -17.287  1.00 90.33           C  
ATOM    927  HB2 SER A  57     -14.123  -6.064 -17.010  1.00 90.33           H  
ATOM    928  HB3 SER A  57     -15.407  -7.096 -17.646  1.00 90.33           H  
ATOM    929  O   SER A  57     -13.589 -10.229 -16.654  1.00 90.33           O  
ATOM    930  OG  SER A  57     -13.538  -7.517 -18.337  1.00 90.33           O  
ATOM    931  HG  SER A  57     -12.622  -7.353 -18.099  1.00 90.33           H  
ATOM    932  N   GLY A  58     -15.807  -9.814 -16.666  1.00 90.65           N  
ATOM    933  H   GLY A  58     -16.523  -9.138 -16.440  1.00 90.65           H  
ATOM    934  CA  GLY A  58     -16.272 -11.164 -17.013  1.00 90.65           C  
ATOM    935  HA2 GLY A  58     -16.908 -11.121 -17.897  1.00 90.65           H  
ATOM    936  HA3 GLY A  58     -15.418 -11.799 -17.245  1.00 90.65           H  
ATOM    937  C   GLY A  58     -17.064 -11.798 -15.867  1.00 90.65           C  
ATOM    938  O   GLY A  58     -17.707 -11.088 -15.096  1.00 90.65           O  
ATOM    939  N   LYS A  59     -16.972 -13.123 -15.720  1.00 92.17           N  
ATOM    940  H   LYS A  59     -16.623 -13.643 -16.513  1.00 92.17           H  
ATOM    941  CA  LYS A  59     -17.159 -13.870 -14.464  1.00 92.17           C  
ATOM    942  HA  LYS A  59     -16.963 -13.206 -13.622  1.00 92.17           H  
ATOM    943  C   LYS A  59     -16.178 -15.033 -14.402  1.00 92.17           C  
ATOM    944  CB  LYS A  59     -18.569 -14.447 -14.302  1.00 92.17           C  
ATOM    945  HB2 LYS A  59     -18.714 -15.216 -15.061  1.00 92.17           H  
ATOM    946  HB3 LYS A  59     -18.636 -14.926 -13.325  1.00 92.17           H  
ATOM    947  O   LYS A  59     -15.861 -15.648 -15.422  1.00 92.17           O  
ATOM    948  CG  LYS A  59     -19.700 -13.429 -14.415  1.00 92.17           C  
ATOM    949  HG2 LYS A  59     -19.643 -12.958 -15.396  1.00 92.17           H  
ATOM    950  HG3 LYS A  59     -19.619 -12.672 -13.635  1.00 92.17           H  
ATOM    951  CD  LYS A  59     -21.034 -14.162 -14.308  1.00 92.17           C  
ATOM    952  HD2 LYS A  59     -21.214 -14.465 -13.276  1.00 92.17           H  
ATOM    953  HD3 LYS A  59     -20.991 -15.054 -14.935  1.00 92.17           H  
ATOM    954  CE  LYS A  59     -22.155 -13.250 -14.798  1.00 92.17           C  
ATOM    955  HE2 LYS A  59     -21.739 -12.554 -15.525  1.00 92.17           H  
ATOM    956  HE3 LYS A  59     -22.543 -12.676 -13.956  1.00 92.17           H  
ATOM    957  NZ  LYS A  59     -23.204 -14.065 -15.445  1.00 92.17           N  
ATOM    958  HZ1 LYS A  59     -22.792 -14.591 -16.202  1.00 92.17           H  
ATOM    959  HZ2 LYS A  59     -23.569 -14.753 -14.801  1.00 92.17           H  
ATOM    960  HZ3 LYS A  59     -23.941 -13.491 -15.830  1.00 92.17           H  
ATOM    961  N   LEU A  60     -15.754 -15.389 -13.198  1.00 93.43           N  
ATOM    962  H   LEU A  60     -16.082 -14.848 -12.411  1.00 93.43           H  
ATOM    963  CA  LEU A  60     -14.832 -16.487 -12.944  1.00 93.43           C  
ATOM    964  HA  LEU A  60     -14.754 -17.108 -13.837  1.00 93.43           H  
ATOM    965  C   LEU A  60     -15.383 -17.363 -11.814  1.00 93.43           C  
ATOM    966  CB  LEU A  60     -13.446 -15.865 -12.690  1.00 93.43           C  
ATOM    967  HB2 LEU A  60     -13.210 -15.250 -13.559  1.00 93.43           H  
ATOM    968  HB3 LEU A  60     -13.501 -15.192 -11.834  1.00 93.43           H  
ATOM    969  O   LEU A  60     -15.634 -16.895 -10.712  1.00 93.43           O  
ATOM    970  CG  LEU A  60     -12.282 -16.850 -12.485  1.00 93.43           C  
ATOM    971  HG  LEU A  60     -12.315 -17.628 -13.248  1.00 93.43           H  
ATOM    972  CD1 LEU A  60     -10.952 -16.105 -12.612  1.00 93.43           C  
ATOM    973 HD11 LEU A  60     -10.877 -15.348 -11.831  1.00 93.43           H  
ATOM    974 HD12 LEU A  60     -10.119 -16.803 -12.525  1.00 93.43           H  
ATOM    975 HD13 LEU A  60     -10.894 -15.612 -13.582  1.00 93.43           H  
ATOM    976  CD2 LEU A  60     -12.314 -17.514 -11.111  1.00 93.43           C  
ATOM    977 HD21 LEU A  60     -11.319 -17.860 -10.833  1.00 93.43           H  
ATOM    978 HD22 LEU A  60     -12.984 -18.373 -11.134  1.00 93.43           H  
ATOM    979 HD23 LEU A  60     -12.678 -16.806 -10.366  1.00 93.43           H  
ATOM    980  N   THR A  61     -15.562 -18.655 -12.076  1.00 95.83           N  
ATOM    981  H   THR A  61     -15.349 -18.974 -13.011  1.00 95.83           H  
ATOM    982  CA  THR A  61     -15.812 -19.669 -11.040  1.00 95.83           C  
ATOM    983  HA  THR A  61     -16.032 -19.186 -10.088  1.00 95.83           H  
ATOM    984  C   THR A  61     -14.567 -20.523 -10.879  1.00 95.83           C  
ATOM    985  CB  THR A  61     -17.002 -20.564 -11.395  1.00 95.83           C  
ATOM    986  HB  THR A  61     -16.768 -21.127 -12.299  1.00 95.83           H  
ATOM    987  O   THR A  61     -14.084 -21.089 -11.860  1.00 95.83           O  
ATOM    988  CG2 THR A  61     -17.351 -21.545 -10.276  1.00 95.83           C  
ATOM    989 HG21 THR A  61     -17.525 -21.001  -9.347  1.00 95.83           H  
ATOM    990 HG22 THR A  61     -18.254 -22.093 -10.544  1.00 95.83           H  
ATOM    991 HG23 THR A  61     -16.540 -22.258 -10.127  1.00 95.83           H  
ATOM    992  OG1 THR A  61     -18.134 -19.773 -11.650  1.00 95.83           O  
ATOM    993  HG1 THR A  61     -17.825 -18.941 -12.016  1.00 95.83           H  
ATOM    994  N   ILE A  62     -14.045 -20.647  -9.664  1.00 97.37           N  
ATOM    995  H   ILE A  62     -14.501 -20.180  -8.893  1.00 97.37           H  
ATOM    996  CA  ILE A  62     -12.865 -21.463  -9.368  1.00 97.37           C  
ATOM    997  HA  ILE A  62     -12.648 -22.068 -10.248  1.00 97.37           H  
ATOM    998  C   ILE A  62     -13.166 -22.438  -8.233  1.00 97.37           C  
ATOM    999  CB  ILE A  62     -11.624 -20.578  -9.132  1.00 97.37           C  
ATOM   1000  HB  ILE A  62     -11.484 -19.981 -10.033  1.00 97.37           H  
ATOM   1001  O   ILE A  62     -13.769 -22.069  -7.228  1.00 97.37           O  
ATOM   1002  CG1 ILE A  62     -10.361 -21.452  -8.986  1.00 97.37           C  
ATOM   1003 HG12 ILE A  62     -10.434 -22.066  -8.088  1.00 97.37           H  
ATOM   1004 HG13 ILE A  62     -10.304 -22.129  -9.838  1.00 97.37           H  
ATOM   1005  CG2 ILE A  62     -11.835 -19.609  -7.956  1.00 97.37           C  
ATOM   1006 HG21 ILE A  62     -12.688 -18.958  -8.149  1.00 97.37           H  
ATOM   1007 HG22 ILE A  62     -10.963 -18.970  -7.811  1.00 97.37           H  
ATOM   1008 HG23 ILE A  62     -12.026 -20.171  -7.042  1.00 97.37           H  
ATOM   1009  CD1 ILE A  62      -9.059 -20.648  -8.930  1.00 97.37           C  
ATOM   1010 HD11 ILE A  62      -8.210 -21.331  -8.903  1.00 97.37           H  
ATOM   1011 HD12 ILE A  62      -9.036 -20.043  -8.024  1.00 97.37           H  
ATOM   1012 HD13 ILE A  62      -8.977 -20.004  -9.805  1.00 97.37           H  
ATOM   1013  N   SER A  63     -12.760 -23.696  -8.388  1.00 97.43           N  
ATOM   1014  H   SER A  63     -12.317 -23.962  -9.256  1.00 97.43           H  
ATOM   1015  CA  SER A  63     -13.006 -24.742  -7.393  1.00 97.43           C  
ATOM   1016  HA  SER A  63     -13.160 -24.261  -6.427  1.00 97.43           H  
ATOM   1017  C   SER A  63     -11.837 -25.698  -7.217  1.00 97.43           C  
ATOM   1018  CB  SER A  63     -14.282 -25.520  -7.727  1.00 97.43           C  
ATOM   1019  HB2 SER A  63     -14.471 -26.248  -6.938  1.00 97.43           H  
ATOM   1020  HB3 SER A  63     -15.116 -24.819  -7.753  1.00 97.43           H  
ATOM   1021  O   SER A  63     -11.086 -25.965  -8.154  1.00 97.43           O  
ATOM   1022  OG  SER A  63     -14.220 -26.196  -8.975  1.00 97.43           O  
ATOM   1023  HG  SER A  63     -15.101 -26.550  -9.115  1.00 97.43           H  
ATOM   1024  N   ASN A  64     -11.708 -26.255  -6.016  1.00 96.12           N  
ATOM   1025  H   ASN A  64     -12.395 -26.004  -5.320  1.00 96.12           H  
ATOM   1026  CA  ASN A  64     -10.880 -27.427  -5.732  1.00 96.12           C  
ATOM   1027  HA  ASN A  64     -10.474 -27.811  -6.668  1.00 96.12           H  
ATOM   1028  C   ASN A  64     -11.788 -28.558  -5.189  1.00 96.12           C  
ATOM   1029  CB  ASN A  64      -9.663 -26.993  -4.874  1.00 96.12           C  
ATOM   1030  HB2 ASN A  64      -9.132 -26.205  -5.408  1.00 96.12           H  
ATOM   1031  HB3 ASN A  64      -8.971 -27.829  -4.772  1.00 96.12           H  
ATOM   1032  O   ASN A  64     -12.969 -28.611  -5.530  1.00 96.12           O  
ATOM   1033  CG  ASN A  64     -10.005 -26.487  -3.484  1.00 96.12           C  
ATOM   1034  ND2 ASN A  64      -9.263 -25.554  -2.943  1.00 96.12           N  
ATOM   1035 HD21 ASN A  64      -8.480 -25.147  -3.434  1.00 96.12           H  
ATOM   1036 HD22 ASN A  64      -9.612 -25.132  -2.094  1.00 96.12           H  
ATOM   1037  OD1 ASN A  64     -10.919 -26.979  -2.852  1.00 96.12           O  
ATOM   1038  N   ASN A  65     -11.261 -29.488  -4.388  1.00 91.69           N  
ATOM   1039  H   ASN A  65     -10.295 -29.390  -4.110  1.00 91.69           H  
ATOM   1040  CA  ASN A  65     -12.048 -30.594  -3.817  1.00 91.69           C  
ATOM   1041  HA  ASN A  65     -12.726 -30.970  -4.583  1.00 91.69           H  
ATOM   1042  C   ASN A  65     -12.941 -30.192  -2.620  1.00 91.69           C  
ATOM   1043  CB  ASN A  65     -11.090 -31.732  -3.419  1.00 91.69           C  
ATOM   1044  HB2 ASN A  65     -11.658 -32.496  -2.887  1.00 91.69           H  
ATOM   1045  HB3 ASN A  65     -10.338 -31.347  -2.731  1.00 91.69           H  
ATOM   1046  O   ASN A  65     -13.707 -31.025  -2.137  1.00 91.69           O  
ATOM   1047  CG  ASN A  65     -10.403 -32.423  -4.584  1.00 91.69           C  
ATOM   1048  ND2 ASN A  65      -9.447 -33.272  -4.292  1.00 91.69           N  
ATOM   1049 HD21 ASN A  65      -9.215 -33.460  -3.327  1.00 91.69           H  
ATOM   1050 HD22 ASN A  65      -9.015 -33.745  -5.072  1.00 91.69           H  
ATOM   1051  OD1 ASN A  65     -10.693 -32.235  -5.753  1.00 91.69           O  
ATOM   1052  N   HIS A  66     -12.818 -28.961  -2.117  1.00 89.30           N  
ATOM   1053  H   HIS A  66     -12.179 -28.325  -2.572  1.00 89.30           H  
ATOM   1054  CA  HIS A  66     -13.485 -28.463  -0.906  1.00 89.30           C  
ATOM   1055  HA  HIS A  66     -14.278 -29.149  -0.608  1.00 89.30           H  
ATOM   1056  C   HIS A  66     -14.132 -27.092  -1.129  1.00 89.30           C  
ATOM   1057  CB  HIS A  66     -12.450 -28.375   0.230  1.00 89.30           C  
ATOM   1058  HB2 HIS A  66     -11.715 -27.608  -0.010  1.00 89.30           H  
ATOM   1059  HB3 HIS A  66     -12.957 -28.068   1.145  1.00 89.30           H  
ATOM   1060  O   HIS A  66     -15.285 -26.883  -0.764  1.00 89.30           O  
ATOM   1061  CG  HIS A  66     -11.729 -29.673   0.491  1.00 89.30           C  
ATOM   1062  CD2 HIS A  66     -10.394 -29.913   0.315  1.00 89.30           C  
ATOM   1063  HD2 HIS A  66      -9.662 -29.183   0.001  1.00 89.30           H  
ATOM   1064  ND1 HIS A  66     -12.310 -30.862   0.859  1.00 89.30           N  
ATOM   1065  HD1 HIS A  66     -13.303 -31.020   0.956  1.00 89.30           H  
ATOM   1066  CE1 HIS A  66     -11.348 -31.797   0.907  1.00 89.30           C  
ATOM   1067  HE1 HIS A  66     -11.510 -32.839   1.138  1.00 89.30           H  
ATOM   1068  NE2 HIS A  66     -10.159 -31.270   0.570  1.00 89.30           N  
ATOM   1069  N   ASP A  67     -13.398 -26.187  -1.773  1.00 90.21           N  
ATOM   1070  H   ASP A  67     -12.457 -26.444  -2.036  1.00 90.21           H  
ATOM   1071  CA  ASP A  67     -13.787 -24.804  -2.015  1.00 90.21           C  
ATOM   1072  HA  ASP A  67     -14.498 -24.495  -1.250  1.00 90.21           H  
ATOM   1073  C   ASP A  67     -14.430 -24.662  -3.403  1.00 90.21           C  
ATOM   1074  CB  ASP A  67     -12.553 -23.887  -1.919  1.00 90.21           C  
ATOM   1075  HB2 ASP A  67     -12.883 -22.849  -1.960  1.00 90.21           H  
ATOM   1076  HB3 ASP A  67     -11.931 -24.070  -2.795  1.00 90.21           H  
ATOM   1077  O   ASP A  67     -13.976 -25.260  -4.384  1.00 90.21           O  
ATOM   1078  CG  ASP A  67     -11.681 -24.081  -0.672  1.00 90.21           C  
ATOM   1079  OD1 ASP A  67     -12.237 -24.215   0.434  1.00 90.21           O  
ATOM   1080  OD2 ASP A  67     -10.432 -24.071  -0.833  1.00 90.21           O  
ATOM   1081  N   THR A  68     -15.448 -23.812  -3.525  1.00 94.99           N  
ATOM   1082  H   THR A  68     -15.804 -23.372  -2.689  1.00 94.99           H  
ATOM   1083  CA  THR A  68     -15.895 -23.253  -4.810  1.00 94.99           C  
ATOM   1084  HA  THR A  68     -15.080 -23.315  -5.532  1.00 94.99           H  
ATOM   1085  C   THR A  68     -16.234 -21.787  -4.606  1.00 94.99           C  
ATOM   1086  CB  THR A  68     -17.095 -24.007  -5.398  1.00 94.99           C  
ATOM   1087  HB  THR A  68     -17.914 -24.015  -4.680  1.00 94.99           H  
ATOM   1088  O   THR A  68     -17.104 -21.457  -3.806  1.00 94.99           O  
ATOM   1089  CG2 THR A  68     -17.578 -23.407  -6.721  1.00 94.99           C  
ATOM   1090 HG21 THR A  68     -18.353 -24.041  -7.150  1.00 94.99           H  
ATOM   1091 HG22 THR A  68     -17.994 -22.414  -6.550  1.00 94.99           H  
ATOM   1092 HG23 THR A  68     -16.749 -23.320  -7.424  1.00 94.99           H  
ATOM   1093  OG1 THR A  68     -16.707 -25.332  -5.681  1.00 94.99           O  
ATOM   1094  HG1 THR A  68     -16.076 -25.582  -5.001  1.00 94.99           H  
ATOM   1095  N   ILE A  69     -15.534 -20.919  -5.329  1.00 95.85           N  
ATOM   1096  H   ILE A  69     -14.871 -21.281  -6.000  1.00 95.85           H  
ATOM   1097  CA  ILE A  69     -15.670 -19.468  -5.264  1.00 95.85           C  
ATOM   1098  HA  ILE A  69     -16.402 -19.205  -4.500  1.00 95.85           H  
ATOM   1099  C   ILE A  69     -16.195 -18.969  -6.609  1.00 95.85           C  
ATOM   1100  CB  ILE A  69     -14.323 -18.821  -4.878  1.00 95.85           C  
ATOM   1101  HB  ILE A  69     -13.604 -19.053  -5.664  1.00 95.85           H  
ATOM   1102  O   ILE A  69     -15.694 -19.361  -7.666  1.00 95.85           O  
ATOM   1103  CG1 ILE A  69     -13.730 -19.356  -3.551  1.00 95.85           C  
ATOM   1104 HG12 ILE A  69     -12.782 -18.849  -3.367  1.00 95.85           H  
ATOM   1105 HG13 ILE A  69     -13.506 -20.417  -3.660  1.00 95.85           H  
ATOM   1106  CG2 ILE A  69     -14.445 -17.293  -4.815  1.00 95.85           C  
ATOM   1107 HG21 ILE A  69     -13.490 -16.880  -4.490  1.00 95.85           H  
ATOM   1108 HG22 ILE A  69     -14.671 -16.887  -5.801  1.00 95.85           H  
ATOM   1109 HG23 ILE A  69     -15.227 -16.989  -4.120  1.00 95.85           H  
ATOM   1110  CD1 ILE A  69     -14.598 -19.172  -2.300  1.00 95.85           C  
ATOM   1111 HD11 ILE A  69     -14.078 -19.595  -1.440  1.00 95.85           H  
ATOM   1112 HD12 ILE A  69     -14.776 -18.113  -2.111  1.00 95.85           H  
ATOM   1113 HD13 ILE A  69     -15.552 -19.687  -2.415  1.00 95.85           H  
ATOM   1114  N   TYR A  70     -17.198 -18.100  -6.549  1.00 94.56           N  
ATOM   1115  H   TYR A  70     -17.500 -17.781  -5.639  1.00 94.56           H  
ATOM   1116  CA  TYR A  70     -17.782 -17.408  -7.692  1.00 94.56           C  
ATOM   1117  HA  TYR A  70     -17.396 -17.826  -8.621  1.00 94.56           H  
ATOM   1118  C   TYR A  70     -17.372 -15.933  -7.612  1.00 94.56           C  
ATOM   1119  CB  TYR A  70     -19.310 -17.585  -7.680  1.00 94.56           C  
ATOM   1120  HB2 TYR A  70     -19.723 -17.062  -8.542  1.00 94.56           H  
ATOM   1121  HB3 TYR A  70     -19.714 -17.100  -6.791  1.00 94.56           H  
ATOM   1122  O   TYR A  70     -17.494 -15.323  -6.551  1.00 94.56           O  
ATOM   1123  CG  TYR A  70     -19.790 -19.029  -7.704  1.00 94.56           C  
ATOM   1124  CD1 TYR A  70     -20.066 -19.662  -8.931  1.00 94.56           C  
ATOM   1125  HD1 TYR A  70     -19.936 -19.120  -9.856  1.00 94.56           H  
ATOM   1126  CD2 TYR A  70     -19.969 -19.740  -6.499  1.00 94.56           C  
ATOM   1127  HD2 TYR A  70     -19.767 -19.254  -5.556  1.00 94.56           H  
ATOM   1128  CE1 TYR A  70     -20.501 -21.002  -8.958  1.00 94.56           C  
ATOM   1129  HE1 TYR A  70     -20.705 -21.490  -9.899  1.00 94.56           H  
ATOM   1130  CE2 TYR A  70     -20.404 -21.079  -6.519  1.00 94.56           C  
ATOM   1131  HE2 TYR A  70     -20.528 -21.615  -5.589  1.00 94.56           H  
ATOM   1132  OH  TYR A  70     -21.065 -23.014  -7.781  1.00 94.56           O  
ATOM   1133  HH  TYR A  70     -21.140 -23.368  -6.892  1.00 94.56           H  
ATOM   1134  CZ  TYR A  70     -20.664 -21.715  -7.753  1.00 94.56           C  
ATOM   1135  N   CYS A  71     -16.869 -15.385  -8.714  1.00 92.70           N  
ATOM   1136  H   CYS A  71     -16.706 -15.978  -9.515  1.00 92.70           H  
ATOM   1137  CA  CYS A  71     -16.436 -13.998  -8.850  1.00 92.70           C  
ATOM   1138  HA  CYS A  71     -16.685 -13.435  -7.951  1.00 92.70           H  
ATOM   1139  C   CYS A  71     -17.167 -13.366 -10.039  1.00 92.70           C  
ATOM   1140  CB  CYS A  71     -14.913 -13.947  -9.067  1.00 92.70           C  
ATOM   1141  HB2 CYS A  71     -14.672 -14.437 -10.010  1.00 92.70           H  
ATOM   1142  HB3 CYS A  71     -14.603 -12.904  -9.133  1.00 92.70           H  
ATOM   1143  O   CYS A  71     -16.971 -13.780 -11.183  1.00 92.70           O  
ATOM   1144  SG  CYS A  71     -14.007 -14.767  -7.723  1.00 92.70           S  
ATOM   1145  HG  CYS A  71     -14.503 -14.008  -6.742  1.00 92.70           H  
ATOM   1146  N   ASP A  72     -18.010 -12.381  -9.763  1.00 87.95           N  
ATOM   1147  H   ASP A  72     -18.260 -12.206  -8.800  1.00 87.95           H  
ATOM   1148  CA  ASP A  72     -18.792 -11.598 -10.725  1.00 87.95           C  
ATOM   1149  HA  ASP A  72     -18.506 -11.886 -11.737  1.00 87.95           H  
ATOM   1150  C   ASP A  72     -18.524 -10.083 -10.635  1.00 87.95           C  
ATOM   1151  CB  ASP A  72     -20.285 -11.935 -10.545  1.00 87.95           C  
ATOM   1152  HB2 ASP A  72     -20.865 -11.316 -11.230  1.00 87.95           H  
ATOM   1153  HB3 ASP A  72     -20.431 -12.972 -10.849  1.00 87.95           H  
ATOM   1154  O   ASP A  72     -18.802  -9.355 -11.587  1.00 87.95           O  
ATOM   1155  CG  ASP A  72     -20.850 -11.773  -9.122  1.00 87.95           C  
ATOM   1156  OD1 ASP A  72     -20.055 -11.595  -8.168  1.00 87.95           O  
ATOM   1157  OD2 ASP A  72     -22.086 -11.937  -9.011  1.00 87.95           O  
ATOM   1158  N   GLU A  73     -17.910  -9.624  -9.544  1.00 88.27           N  
ATOM   1159  H   GLU A  73     -17.802 -10.265  -8.771  1.00 88.27           H  
ATOM   1160  CA  GLU A  73     -17.415  -8.257  -9.348  1.00 88.27           C  
ATOM   1161  HA  GLU A  73     -17.866  -7.613 -10.104  1.00 88.27           H  
ATOM   1162  C   GLU A  73     -15.879  -8.169  -9.481  1.00 88.27           C  
ATOM   1163  CB  GLU A  73     -17.852  -7.741  -7.968  1.00 88.27           C  
ATOM   1164  HB2 GLU A  73     -17.481  -8.421  -7.202  1.00 88.27           H  
ATOM   1165  HB3 GLU A  73     -17.405  -6.760  -7.804  1.00 88.27           H  
ATOM   1166  O   GLU A  73     -15.190  -9.180  -9.309  1.00 88.27           O  
ATOM   1167  CG  GLU A  73     -19.379  -7.603  -7.846  1.00 88.27           C  
ATOM   1168  HG2 GLU A  73     -19.733  -6.980  -8.668  1.00 88.27           H  
ATOM   1169  HG3 GLU A  73     -19.840  -8.586  -7.944  1.00 88.27           H  
ATOM   1170  CD  GLU A  73     -19.819  -6.978  -6.512  1.00 88.27           C  
ATOM   1171  OE1 GLU A  73     -20.963  -6.468  -6.468  1.00 88.27           O  
ATOM   1172  OE2 GLU A  73     -19.014  -6.986  -5.549  1.00 88.27           O  
ATOM   1173  N   PRO A  74     -15.307  -6.979  -9.756  1.00 92.37           N  
ATOM   1174  CA  PRO A  74     -13.864  -6.767  -9.712  1.00 92.37           C  
ATOM   1175  HA  PRO A  74     -13.413  -7.417 -10.462  1.00 92.37           H  
ATOM   1176  C   PRO A  74     -13.266  -7.077  -8.335  1.00 92.37           C  
ATOM   1177  CB  PRO A  74     -13.623  -5.306 -10.105  1.00 92.37           C  
ATOM   1178  HB2 PRO A  74     -13.582  -4.676  -9.216  1.00 92.37           H  
ATOM   1179  HB3 PRO A  74     -12.714  -5.192 -10.696  1.00 92.37           H  
ATOM   1180  O   PRO A  74     -13.796  -6.695  -7.288  1.00 92.37           O  
ATOM   1181  CG  PRO A  74     -14.872  -4.957 -10.910  1.00 92.37           C  
ATOM   1182  HG2 PRO A  74     -14.760  -5.312 -11.934  1.00 92.37           H  
ATOM   1183  HG3 PRO A  74     -15.081  -3.888 -10.891  1.00 92.37           H  
ATOM   1184  CD  PRO A  74     -15.964  -5.762 -10.205  1.00 92.37           C  
ATOM   1185  HD2 PRO A  74     -16.775  -5.969 -10.902  1.00 92.37           H  
ATOM   1186  HD3 PRO A  74     -16.334  -5.210  -9.341  1.00 92.37           H  
ATOM   1187  N   GLY A  75     -12.112  -7.735  -8.334  1.00 95.22           N  
ATOM   1188  H   GLY A  75     -11.681  -7.961  -9.219  1.00 95.22           H  
ATOM   1189  CA  GLY A  75     -11.467  -8.156  -7.101  1.00 95.22           C  
ATOM   1190  HA2 GLY A  75     -11.209  -7.274  -6.514  1.00 95.22           H  
ATOM   1191  HA3 GLY A  75     -12.171  -8.752  -6.520  1.00 95.22           H  
ATOM   1192  C   GLY A  75     -10.208  -8.973  -7.338  1.00 95.22           C  
ATOM   1193  O   GLY A  75      -9.629  -8.982  -8.423  1.00 95.22           O  
ATOM   1194  N   MET A  76      -9.752  -9.658  -6.294  1.00 96.66           N  
ATOM   1195  H   MET A  76     -10.275  -9.620  -5.430  1.00 96.66           H  
ATOM   1196  CA  MET A  76      -8.546 -10.474  -6.350  1.00 96.66           C  
ATOM   1197  HA  MET A  76      -8.322 -10.677  -7.397  1.00 96.66           H  
ATOM   1198  C   MET A  76      -8.761 -11.811  -5.653  1.00 96.66           C  
ATOM   1199  CB  MET A  76      -7.356  -9.699  -5.772  1.00 96.66           C  
ATOM   1200  HB2 MET A  76      -7.508  -9.539  -4.704  1.00 96.66           H  
ATOM   1201  HB3 MET A  76      -7.291  -8.729  -6.266  1.00 96.66           H  
ATOM   1202  O   MET A  76      -9.117 -11.862  -4.472  1.00 96.66           O  
ATOM   1203  CG  MET A  76      -6.033 -10.437  -6.001  1.00 96.66           C  
ATOM   1204  HG2 MET A  76      -5.919 -10.618  -7.069  1.00 96.66           H  
ATOM   1205  HG3 MET A  76      -6.066 -11.401  -5.494  1.00 96.66           H  
ATOM   1206  SD  MET A  76      -4.567  -9.543  -5.425  1.00 96.66           S  
ATOM   1207  CE  MET A  76      -4.852  -9.575  -3.635  1.00 96.66           C  
ATOM   1208  HE1 MET A  76      -5.666  -8.899  -3.374  1.00 96.66           H  
ATOM   1209  HE2 MET A  76      -3.946  -9.256  -3.121  1.00 96.66           H  
ATOM   1210  HE3 MET A  76      -5.105 -10.587  -3.317  1.00 96.66           H  
ATOM   1211  N   LEU A  77      -8.491 -12.888  -6.388  1.00 97.42           N  
ATOM   1212  H   LEU A  77      -8.190 -12.741  -7.341  1.00 97.42           H  
ATOM   1213  CA  LEU A  77      -8.337 -14.221  -5.824  1.00 97.42           C  
ATOM   1214  HA  LEU A  77      -9.050 -14.335  -5.008  1.00 97.42           H  
ATOM   1215  C   LEU A  77      -6.925 -14.394  -5.269  1.00 97.42           C  
ATOM   1216  CB  LEU A  77      -8.612 -15.294  -6.883  1.00 97.42           C  
ATOM   1217  HB2 LEU A  77      -8.234 -16.252  -6.526  1.00 97.42           H  
ATOM   1218  HB3 LEU A  77      -8.042 -15.029  -7.774  1.00 97.42           H  
ATOM   1219  O   LEU A  77      -5.945 -14.024  -5.917  1.00 97.42           O  
ATOM   1220  CG  LEU A  77     -10.091 -15.460  -7.253  1.00 97.42           C  
ATOM   1221  HG  LEU A  77     -10.561 -14.486  -7.388  1.00 97.42           H  
ATOM   1222  CD1 LEU A  77     -10.180 -16.232  -8.564  1.00 97.42           C  
ATOM   1223 HD11 LEU A  77      -9.767 -15.629  -9.372  1.00 97.42           H  
ATOM   1224 HD12 LEU A  77      -9.635 -17.173  -8.491  1.00 97.42           H  
ATOM   1225 HD13 LEU A  77     -11.232 -16.427  -8.774  1.00 97.42           H  
ATOM   1226  CD2 LEU A  77     -10.843 -16.250  -6.180  1.00 97.42           C  
ATOM   1227 HD21 LEU A  77     -11.877 -16.397  -6.489  1.00 97.42           H  
ATOM   1228 HD22 LEU A  77     -10.373 -17.220  -6.021  1.00 97.42           H  
ATOM   1229 HD23 LEU A  77     -10.841 -15.692  -5.243  1.00 97.42           H  
ATOM   1230  N   VAL A  78      -6.833 -15.029  -4.105  1.00 97.75           N  
ATOM   1231  H   VAL A  78      -7.699 -15.298  -3.659  1.00 97.75           H  
ATOM   1232  CA  VAL A  78      -5.587 -15.466  -3.476  1.00 97.75           C  
ATOM   1233  HA  VAL A  78      -4.742 -15.154  -4.090  1.00 97.75           H  
ATOM   1234  C   VAL A  78      -5.606 -16.988  -3.414  1.00 97.75           C  
ATOM   1235  CB  VAL A  78      -5.412 -14.843  -2.079  1.00 97.75           C  
ATOM   1236  HB  VAL A  78      -6.183 -15.226  -1.410  1.00 97.75           H  
ATOM   1237  O   VAL A  78      -6.465 -17.586  -2.764  1.00 97.75           O  
ATOM   1238  CG1 VAL A  78      -4.051 -15.210  -1.488  1.00 97.75           C  
ATOM   1239 HG11 VAL A  78      -3.957 -14.765  -0.497  1.00 97.75           H  
ATOM   1240 HG12 VAL A  78      -3.960 -16.291  -1.383  1.00 97.75           H  
ATOM   1241 HG13 VAL A  78      -3.253 -14.837  -2.130  1.00 97.75           H  
ATOM   1242  CG2 VAL A  78      -5.532 -13.315  -2.117  1.00 97.75           C  
ATOM   1243 HG21 VAL A  78      -5.257 -12.895  -1.149  1.00 97.75           H  
ATOM   1244 HG22 VAL A  78      -6.560 -13.027  -2.338  1.00 97.75           H  
ATOM   1245 HG23 VAL A  78      -4.877 -12.909  -2.887  1.00 97.75           H  
ATOM   1246  N   LEU A  79      -4.673 -17.620  -4.121  1.00 97.85           N  
ATOM   1247  H   LEU A  79      -4.023 -17.064  -4.659  1.00 97.85           H  
ATOM   1248  CA  LEU A  79      -4.576 -19.070  -4.239  1.00 97.85           C  
ATOM   1249  HA  LEU A  79      -5.451 -19.533  -3.784  1.00 97.85           H  
ATOM   1250  C   LEU A  79      -3.338 -19.560  -3.490  1.00 97.85           C  
ATOM   1251  CB  LEU A  79      -4.544 -19.485  -5.725  1.00 97.85           C  
ATOM   1252  HB2 LEU A  79      -3.571 -19.211  -6.134  1.00 97.85           H  
ATOM   1253  HB3 LEU A  79      -4.633 -20.571  -5.774  1.00 97.85           H  
ATOM   1254  O   LEU A  79      -2.205 -19.235  -3.863  1.00 97.85           O  
ATOM   1255  CG  LEU A  79      -5.623 -18.856  -6.626  1.00 97.85           C  
ATOM   1256  HG  LEU A  79      -5.494 -17.774  -6.656  1.00 97.85           H  
ATOM   1257  CD1 LEU A  79      -5.481 -19.390  -8.053  1.00 97.85           C  
ATOM   1258 HD11 LEU A  79      -5.629 -20.470  -8.069  1.00 97.85           H  
ATOM   1259 HD12 LEU A  79      -4.488 -19.153  -8.434  1.00 97.85           H  
ATOM   1260 HD13 LEU A  79      -6.222 -18.913  -8.695  1.00 97.85           H  
ATOM   1261  CD2 LEU A  79      -7.036 -19.169  -6.143  1.00 97.85           C  
ATOM   1262 HD21 LEU A  79      -7.208 -20.245  -6.152  1.00 97.85           H  
ATOM   1263 HD22 LEU A  79      -7.754 -18.671  -6.794  1.00 97.85           H  
ATOM   1264 HD23 LEU A  79      -7.184 -18.784  -5.134  1.00 97.85           H  
ATOM   1265  N   LYS A  80      -3.543 -20.401  -2.467  1.00 97.17           N  
ATOM   1266  H   LYS A  80      -4.496 -20.607  -2.203  1.00 97.17           H  
ATOM   1267  CA  LYS A  80      -2.446 -21.149  -1.837  1.00 97.17           C  
ATOM   1268  HA  LYS A  80      -1.743 -20.428  -1.419  1.00 97.17           H  
ATOM   1269  C   LYS A  80      -1.726 -21.979  -2.904  1.00 97.17           C  
ATOM   1270  CB  LYS A  80      -2.979 -22.050  -0.709  1.00 97.17           C  
ATOM   1271  HB2 LYS A  80      -3.691 -21.488  -0.104  1.00 97.17           H  
ATOM   1272  HB3 LYS A  80      -3.500 -22.900  -1.150  1.00 97.17           H  
ATOM   1273  O   LYS A  80      -2.372 -22.536  -3.795  1.00 97.17           O  
ATOM   1274  CG  LYS A  80      -1.850 -22.555   0.210  1.00 97.17           C  
ATOM   1275  HG2 LYS A  80      -1.030 -22.962  -0.380  1.00 97.17           H  
ATOM   1276  HG3 LYS A  80      -1.473 -21.711   0.788  1.00 97.17           H  
ATOM   1277  CD  LYS A  80      -2.334 -23.651   1.170  1.00 97.17           C  
ATOM   1278  HD2 LYS A  80      -3.285 -23.344   1.604  1.00 97.17           H  
ATOM   1279  HD3 LYS A  80      -2.495 -24.574   0.614  1.00 97.17           H  
ATOM   1280  CE  LYS A  80      -1.349 -23.895   2.322  1.00 97.17           C  
ATOM   1281  HE2 LYS A  80      -1.227 -22.960   2.870  1.00 97.17           H  
ATOM   1282  HE3 LYS A  80      -1.788 -24.603   3.025  1.00 97.17           H  
ATOM   1283  NZ  LYS A  80      -0.014 -24.378   1.888  1.00 97.17           N  
ATOM   1284  HZ1 LYS A  80       0.403 -23.726   1.239  1.00 97.17           H  
ATOM   1285  HZ2 LYS A  80      -0.048 -25.300   1.477  1.00 97.17           H  
ATOM   1286  HZ3 LYS A  80       0.582 -24.395   2.703  1.00 97.17           H  
ATOM   1287  N   LYS A  81      -0.405 -22.106  -2.795  1.00 97.06           N  
ATOM   1288  H   LYS A  81       0.060 -21.633  -2.034  1.00 97.06           H  
ATOM   1289  CA  LYS A  81       0.362 -23.024  -3.644  1.00 97.06           C  
ATOM   1290  HA  LYS A  81       0.076 -22.839  -4.679  1.00 97.06           H  
ATOM   1291  C   LYS A  81       0.047 -24.497  -3.362  1.00 97.06           C  
ATOM   1292  CB  LYS A  81       1.856 -22.721  -3.522  1.00 97.06           C  
ATOM   1293  HB2 LYS A  81       2.376 -23.229  -4.335  1.00 97.06           H  
ATOM   1294  HB3 LYS A  81       2.006 -21.648  -3.637  1.00 97.06           H  
ATOM   1295  O   LYS A  81      -0.544 -24.843  -2.339  1.00 97.06           O  
ATOM   1296  CG  LYS A  81       2.479 -23.145  -2.189  1.00 97.06           C  
ATOM   1297  HG2 LYS A  81       2.344 -24.215  -2.029  1.00 97.06           H  
ATOM   1298  HG3 LYS A  81       2.014 -22.603  -1.365  1.00 97.06           H  
ATOM   1299  CD  LYS A  81       3.971 -22.820  -2.242  1.00 97.06           C  
ATOM   1300  HD2 LYS A  81       4.400 -23.167  -3.182  1.00 97.06           H  
ATOM   1301  HD3 LYS A  81       4.101 -21.740  -2.172  1.00 97.06           H  
ATOM   1302  CE  LYS A  81       4.707 -23.510  -1.103  1.00 97.06           C  
ATOM   1303  HE2 LYS A  81       4.176 -23.362  -0.163  1.00 97.06           H  
ATOM   1304  HE3 LYS A  81       4.755 -24.582  -1.296  1.00 97.06           H  
ATOM   1305  NZ  LYS A  81       6.062 -22.954  -1.002  1.00 97.06           N  
ATOM   1306  HZ1 LYS A  81       6.052 -21.959  -0.828  1.00 97.06           H  
ATOM   1307  HZ2 LYS A  81       6.562 -23.418  -0.257  1.00 97.06           H  
ATOM   1308  HZ3 LYS A  81       6.592 -23.145  -1.841  1.00 97.06           H  
ATOM   1309  N   GLU A  82       0.510 -25.348  -4.271  1.00 94.65           N  
ATOM   1310  H   GLU A  82       0.899 -24.938  -5.108  1.00 94.65           H  
ATOM   1311  CA  GLU A  82       0.459 -26.811  -4.221  1.00 94.65           C  
ATOM   1312  HA  GLU A  82       0.858 -27.143  -5.180  1.00 94.65           H  
ATOM   1313  C   GLU A  82      -0.952 -27.413  -4.167  1.00 94.65           C  
ATOM   1314  CB  GLU A  82       1.407 -27.375  -3.160  1.00 94.65           C  
ATOM   1315  HB2 GLU A  82       1.101 -27.033  -2.171  1.00 94.65           H  
ATOM   1316  HB3 GLU A  82       1.352 -28.463  -3.185  1.00 94.65           H  
ATOM   1317  O   GLU A  82      -1.170 -28.489  -3.610  1.00 94.65           O  
ATOM   1318  CG  GLU A  82       2.858 -26.975  -3.430  1.00 94.65           C  
ATOM   1319  HG2 GLU A  82       2.992 -25.900  -3.306  1.00 94.65           H  
ATOM   1320  HG3 GLU A  82       3.120 -27.226  -4.458  1.00 94.65           H  
ATOM   1321  CD  GLU A  82       3.762 -27.725  -2.468  1.00 94.65           C  
ATOM   1322  OE1 GLU A  82       4.548 -28.569  -2.957  1.00 94.65           O  
ATOM   1323  OE2 GLU A  82       3.634 -27.460  -1.257  1.00 94.65           O  
ATOM   1324  N   GLN A  83      -1.909 -26.760  -4.823  1.00 95.53           N  
ATOM   1325  H   GLN A  83      -1.658 -25.898  -5.288  1.00 95.53           H  
ATOM   1326  CA  GLN A  83      -3.253 -27.294  -5.042  1.00 95.53           C  
ATOM   1327  HA  GLN A  83      -3.319 -28.282  -4.586  1.00 95.53           H  
ATOM   1328  C   GLN A  83      -3.550 -27.492  -6.530  1.00 95.53           C  
ATOM   1329  CB  GLN A  83      -4.301 -26.423  -4.334  1.00 95.53           C  
ATOM   1330  HB2 GLN A  83      -5.266 -26.927  -4.382  1.00 95.53           H  
ATOM   1331  HB3 GLN A  83      -4.027 -26.317  -3.285  1.00 95.53           H  
ATOM   1332  O   GLN A  83      -2.851 -26.977  -7.404  1.00 95.53           O  
ATOM   1333  CG  GLN A  83      -4.438 -25.029  -4.959  1.00 95.53           C  
ATOM   1334  HG2 GLN A  83      -4.710 -25.112  -6.011  1.00 95.53           H  
ATOM   1335  HG3 GLN A  83      -3.475 -24.522  -4.898  1.00 95.53           H  
ATOM   1336  CD  GLN A  83      -5.497 -24.192  -4.256  1.00 95.53           C  
ATOM   1337  NE2 GLN A  83      -5.154 -22.987  -3.870  1.00 95.53           N  
ATOM   1338 HE21 GLN A  83      -5.822 -22.440  -3.347  1.00 95.53           H  
ATOM   1339 HE22 GLN A  83      -4.196 -22.688  -3.977  1.00 95.53           H  
ATOM   1340  OE1 GLN A  83      -6.622 -24.617  -4.033  1.00 95.53           O  
ATOM   1341  N   VAL A  84      -4.616 -28.236  -6.812  1.00 96.27           N  
ATOM   1342  H   VAL A  84      -5.180 -28.575  -6.046  1.00 96.27           H  
ATOM   1343  CA  VAL A  84      -5.176 -28.397  -8.154  1.00 96.27           C  
ATOM   1344  HA  VAL A  84      -4.557 -27.865  -8.877  1.00 96.27           H  
ATOM   1345  C   VAL A  84      -6.560 -27.761  -8.159  1.00 96.27           C  
ATOM   1346  CB  VAL A  84      -5.208 -29.879  -8.564  1.00 96.27           C  
ATOM   1347  HB  VAL A  84      -5.785 -30.448  -7.835  1.00 96.27           H  
ATOM   1348  O   VAL A  84      -7.375 -28.060  -7.288  1.00 96.27           O  
ATOM   1349  CG1 VAL A  84      -5.839 -30.057  -9.943  1.00 96.27           C  
ATOM   1350 HG11 VAL A  84      -5.295 -29.452 -10.668  1.00 96.27           H  
ATOM   1351 HG12 VAL A  84      -5.798 -31.105 -10.237  1.00 96.27           H  
ATOM   1352 HG13 VAL A  84      -6.885 -29.750  -9.916  1.00 96.27           H  
ATOM   1353  CG2 VAL A  84      -3.789 -30.462  -8.639  1.00 96.27           C  
ATOM   1354 HG21 VAL A  84      -3.838 -31.511  -8.930  1.00 96.27           H  
ATOM   1355 HG22 VAL A  84      -3.201 -29.913  -9.375  1.00 96.27           H  
ATOM   1356 HG23 VAL A  84      -3.304 -30.399  -7.666  1.00 96.27           H  
ATOM   1357  N   VAL A  85      -6.810 -26.886  -9.131  1.00 97.71           N  
ATOM   1358  H   VAL A  85      -6.085 -26.705  -9.810  1.00 97.71           H  
ATOM   1359  CA  VAL A  85      -8.062 -26.139  -9.277  1.00 97.71           C  
ATOM   1360  HA  VAL A  85      -8.763 -26.504  -8.526  1.00 97.71           H  
ATOM   1361  C   VAL A  85      -8.707 -26.390 -10.638  1.00 97.71           C  
ATOM   1362  CB  VAL A  85      -7.884 -24.626  -9.012  1.00 97.71           C  
ATOM   1363  HB  VAL A  85      -8.867 -24.156  -9.058  1.00 97.71           H  
ATOM   1364  O   VAL A  85      -8.047 -26.720 -11.625  1.00 97.71           O  
ATOM   1365  CG1 VAL A  85      -7.311 -24.362  -7.616  1.00 97.71           C  
ATOM   1366 HG11 VAL A  85      -6.274 -24.695  -7.572  1.00 97.71           H  
ATOM   1367 HG12 VAL A  85      -7.893 -24.900  -6.869  1.00 97.71           H  
ATOM   1368 HG13 VAL A  85      -7.354 -23.296  -7.392  1.00 97.71           H  
ATOM   1369  CG2 VAL A  85      -6.979 -23.936 -10.041  1.00 97.71           C  
ATOM   1370 HG21 VAL A  85      -7.445 -23.975 -11.025  1.00 97.71           H  
ATOM   1371 HG22 VAL A  85      -6.833 -22.889  -9.772  1.00 97.71           H  
ATOM   1372 HG23 VAL A  85      -6.005 -24.422 -10.077  1.00 97.71           H  
ATOM   1373  N   ASN A  86     -10.017 -26.204 -10.703  1.00 97.59           N  
ATOM   1374  H   ASN A  86     -10.492 -25.951  -9.848  1.00 97.59           H  
ATOM   1375  CA  ASN A  86     -10.775 -26.083 -11.935  1.00 97.59           C  
ATOM   1376  HA  ASN A  86     -10.136 -26.320 -12.786  1.00 97.59           H  
ATOM   1377  C   ASN A  86     -11.228 -24.628 -12.050  1.00 97.59           C  
ATOM   1378  CB  ASN A  86     -11.962 -27.057 -11.920  1.00 97.59           C  
ATOM   1379  HB2 ASN A  86     -12.435 -27.063 -12.902  1.00 97.59           H  
ATOM   1380  HB3 ASN A  86     -12.695 -26.708 -11.192  1.00 97.59           H  
ATOM   1381  O   ASN A  86     -11.754 -24.082 -11.085  1.00 97.59           O  
ATOM   1382  CG  ASN A  86     -11.553 -28.473 -11.565  1.00 97.59           C  
ATOM   1383  ND2 ASN A  86     -11.832 -28.902 -10.357  1.00 97.59           N  
ATOM   1384 HD21 ASN A  86     -11.478 -29.806 -10.078  1.00 97.59           H  
ATOM   1385 HD22 ASN A  86     -12.223 -28.261  -9.682  1.00 97.59           H  
ATOM   1386  OD1 ASN A  86     -10.990 -29.201 -12.371  1.00 97.59           O  
ATOM   1387  N   VAL A  87     -11.037 -24.010 -13.210  1.00 95.68           N  
ATOM   1388  H   VAL A  87     -10.632 -24.534 -13.972  1.00 95.68           H  
ATOM   1389  CA  VAL A  87     -11.451 -22.627 -13.483  1.00 95.68           C  
ATOM   1390  HA  VAL A  87     -11.919 -22.203 -12.594  1.00 95.68           H  
ATOM   1391  C   VAL A  87     -12.477 -22.653 -14.603  1.00 95.68           C  
ATOM   1392  CB  VAL A  87     -10.258 -21.723 -13.857  1.00 95.68           C  
ATOM   1393  HB  VAL A  87      -9.892 -22.001 -14.845  1.00 95.68           H  
ATOM   1394  O   VAL A  87     -12.259 -23.305 -15.619  1.00 95.68           O  
ATOM   1395  CG1 VAL A  87     -10.687 -20.250 -13.886  1.00 95.68           C  
ATOM   1396 HG11 VAL A  87     -11.051 -19.944 -12.905  1.00 95.68           H  
ATOM   1397 HG12 VAL A  87      -9.843 -19.619 -14.163  1.00 95.68           H  
ATOM   1398 HG13 VAL A  87     -11.479 -20.095 -14.619  1.00 95.68           H  
ATOM   1399  CG2 VAL A  87      -9.091 -21.845 -12.868  1.00 95.68           C  
ATOM   1400 HG21 VAL A  87      -8.294 -21.157 -13.150  1.00 95.68           H  
ATOM   1401 HG22 VAL A  87      -9.431 -21.598 -11.862  1.00 95.68           H  
ATOM   1402 HG23 VAL A  87      -8.688 -22.857 -12.880  1.00 95.68           H  
ATOM   1403  N   THR A  88     -13.591 -21.955 -14.433  1.00 94.00           N  
ATOM   1404  H   THR A  88     -13.709 -21.456 -13.563  1.00 94.00           H  
ATOM   1405  CA  THR A  88     -14.571 -21.689 -15.486  1.00 94.00           C  
ATOM   1406  HA  THR A  88     -14.224 -22.118 -16.425  1.00 94.00           H  
ATOM   1407  C   THR A  88     -14.674 -20.188 -15.668  1.00 94.00           C  
ATOM   1408  CB  THR A  88     -15.930 -22.318 -15.172  1.00 94.00           C  
ATOM   1409  HB  THR A  88     -16.322 -21.916 -14.238  1.00 94.00           H  
ATOM   1410  O   THR A  88     -14.986 -19.470 -14.723  1.00 94.00           O  
ATOM   1411  CG2 THR A  88     -16.949 -22.097 -16.283  1.00 94.00           C  
ATOM   1412 HG21 THR A  88     -16.537 -22.419 -17.239  1.00 94.00           H  
ATOM   1413 HG22 THR A  88     -17.850 -22.669 -16.063  1.00 94.00           H  
ATOM   1414 HG23 THR A  88     -17.210 -21.040 -16.341  1.00 94.00           H  
ATOM   1415  OG1 THR A  88     -15.757 -23.714 -15.043  1.00 94.00           O  
ATOM   1416  HG1 THR A  88     -15.322 -23.830 -14.196  1.00 94.00           H  
ATOM   1417  N   LEU A  89     -14.377 -19.734 -16.878  1.00 91.56           N  
ATOM   1418  H   LEU A  89     -14.166 -20.404 -17.603  1.00 91.56           H  
ATOM   1419  CA  LEU A  89     -14.402 -18.334 -17.284  1.00 91.56           C  
ATOM   1420  HA  LEU A  89     -14.486 -17.680 -16.416  1.00 91.56           H  
ATOM   1421  C   LEU A  89     -15.635 -18.110 -18.169  1.00 91.56           C  
ATOM   1422  CB  LEU A  89     -13.084 -18.042 -18.024  1.00 91.56           C  
ATOM   1423  HB2 LEU A  89     -13.130 -17.047 -18.468  1.00 91.56           H  
ATOM   1424  HB3 LEU A  89     -13.003 -18.776 -18.825  1.00 91.56           H  
ATOM   1425  O   LEU A  89     -15.946 -18.969 -18.996  1.00 91.56           O  
ATOM   1426  CG  LEU A  89     -11.795 -18.157 -17.193  1.00 91.56           C  
ATOM   1427  HG  LEU A  89     -11.760 -19.137 -16.717  1.00 91.56           H  
ATOM   1428  CD1 LEU A  89     -10.575 -18.039 -18.107  1.00 91.56           C  
ATOM   1429 HD11 LEU A  89     -10.587 -17.071 -18.608  1.00 91.56           H  
ATOM   1430 HD12 LEU A  89      -9.662 -18.124 -17.518  1.00 91.56           H  
ATOM   1431 HD13 LEU A  89     -10.597 -18.829 -18.858  1.00 91.56           H  
ATOM   1432  CD2 LEU A  89     -11.696 -17.083 -16.115  1.00 91.56           C  
ATOM   1433 HD21 LEU A  89     -10.792 -17.231 -15.524  1.00 91.56           H  
ATOM   1434 HD22 LEU A  89     -12.567 -17.127 -15.462  1.00 91.56           H  
ATOM   1435 HD23 LEU A  89     -11.658 -16.096 -16.576  1.00 91.56           H  
ATOM   1436  N   GLU A  90     -16.335 -16.993 -17.975  1.00 89.87           N  
ATOM   1437  H   GLU A  90     -16.050 -16.385 -17.221  1.00 89.87           H  
ATOM   1438  CA  GLU A  90     -17.542 -16.586 -18.709  1.00 89.87           C  
ATOM   1439  HA  GLU A  90     -17.640 -17.177 -19.619  1.00 89.87           H  
ATOM   1440  C   GLU A  90     -17.432 -15.099 -19.105  1.00 89.87           C  
ATOM   1441  CB  GLU A  90     -18.773 -16.866 -17.817  1.00 89.87           C  
ATOM   1442  HB2 GLU A  90     -18.827 -17.938 -17.628  1.00 89.87           H  
ATOM   1443  HB3 GLU A  90     -18.626 -16.364 -16.861  1.00 89.87           H  
ATOM   1444  O   GLU A  90     -17.352 -14.232 -18.239  1.00 89.87           O  
ATOM   1445  CG  GLU A  90     -20.112 -16.399 -18.412  1.00 89.87           C  
ATOM   1446  HG2 GLU A  90     -20.015 -15.354 -18.703  1.00 89.87           H  
ATOM   1447  HG3 GLU A  90     -20.316 -16.993 -19.303  1.00 89.87           H  
ATOM   1448  CD  GLU A  90     -21.302 -16.515 -17.438  1.00 89.87           C  
ATOM   1449  OE1 GLU A  90     -22.162 -15.596 -17.414  1.00 89.87           O  
ATOM   1450  OE2 GLU A  90     -21.390 -17.520 -16.701  1.00 89.87           O  
ATOM   1451  N   GLU A  91     -17.411 -14.784 -20.403  1.00 86.60           N  
ATOM   1452  H   GLU A  91     -17.467 -15.528 -21.083  1.00 86.60           H  
ATOM   1453  CA  GLU A  91     -17.349 -13.393 -20.900  1.00 86.60           C  
ATOM   1454  HA  GLU A  91     -16.497 -12.880 -20.455  1.00 86.60           H  
ATOM   1455  C   GLU A  91     -18.623 -12.600 -20.558  1.00 86.60           C  
ATOM   1456  CB  GLU A  91     -17.186 -13.393 -22.430  1.00 86.60           C  
ATOM   1457  HB2 GLU A  91     -17.434 -12.404 -22.815  1.00 86.60           H  
ATOM   1458  HB3 GLU A  91     -17.905 -14.102 -22.842  1.00 86.60           H  
ATOM   1459  O   GLU A  91     -19.727 -13.034 -20.874  1.00 86.60           O  
ATOM   1460  CG  GLU A  91     -15.775 -13.750 -22.923  1.00 86.60           C  
ATOM   1461  HG2 GLU A  91     -15.135 -12.873 -22.825  1.00 86.60           H  
ATOM   1462  HG3 GLU A  91     -15.369 -14.536 -22.286  1.00 86.60           H  
ATOM   1463  CD  GLU A  91     -15.777 -14.241 -24.384  1.00 86.60           C  
ATOM   1464  OE1 GLU A  91     -14.940 -15.115 -24.702  1.00 86.60           O  
ATOM   1465  OE2 GLU A  91     -16.691 -13.877 -25.164  1.00 86.60           O  
ATOM   1466  N   VAL A  92     -18.508 -11.383 -20.020  1.00 86.15           N  
ATOM   1467  H   VAL A  92     -17.582 -11.008 -19.871  1.00 86.15           H  
ATOM   1468  CA  VAL A  92     -19.668 -10.495 -19.805  1.00 86.15           C  
ATOM   1469  HA  VAL A  92     -20.586 -11.049 -20.000  1.00 86.15           H  
ATOM   1470  C   VAL A  92     -19.613  -9.357 -20.811  1.00 86.15           C  
ATOM   1471  CB  VAL A  92     -19.774 -10.010 -18.349  1.00 86.15           C  
ATOM   1472  HB  VAL A  92     -18.832  -9.555 -18.042  1.00 86.15           H  
ATOM   1473  O   VAL A  92     -18.630  -8.630 -20.887  1.00 86.15           O  
ATOM   1474  CG1 VAL A  92     -20.909  -8.991 -18.161  1.00 86.15           C  
ATOM   1475 HG11 VAL A  92     -21.856  -9.404 -18.508  1.00 86.15           H  
ATOM   1476 HG12 VAL A  92     -20.684  -8.076 -18.709  1.00 86.15           H  
ATOM   1477 HG13 VAL A  92     -20.993  -8.733 -17.105  1.00 86.15           H  
ATOM   1478  CG2 VAL A  92     -20.091 -11.199 -17.438  1.00 86.15           C  
ATOM   1479 HG21 VAL A  92     -19.319 -11.961 -17.537  1.00 86.15           H  
ATOM   1480 HG22 VAL A  92     -20.118 -10.863 -16.401  1.00 86.15           H  
ATOM   1481 HG23 VAL A  92     -21.050 -11.641 -17.708  1.00 86.15           H  
ATOM   1482  N   ASN A  93     -20.669  -9.218 -21.619  1.00 83.78           N  
ATOM   1483  H   ASN A  93     -21.461  -9.826 -21.468  1.00 83.78           H  
ATOM   1484  CA  ASN A  93     -20.744  -8.257 -22.729  1.00 83.78           C  
ATOM   1485  HA  ASN A  93     -21.631  -8.513 -23.309  1.00 83.78           H  
ATOM   1486  C   ASN A  93     -19.573  -8.357 -23.735  1.00 83.78           C  
ATOM   1487  CB  ASN A  93     -20.975  -6.838 -22.170  1.00 83.78           C  
ATOM   1488  HB2 ASN A  93     -21.078  -6.133 -22.995  1.00 83.78           H  
ATOM   1489  HB3 ASN A  93     -20.105  -6.537 -21.586  1.00 83.78           H  
ATOM   1490  O   ASN A  93     -19.239  -7.373 -24.384  1.00 83.78           O  
ATOM   1491  CG  ASN A  93     -22.223  -6.735 -21.314  1.00 83.78           C  
ATOM   1492  ND2 ASN A  93     -22.208  -5.898 -20.304  1.00 83.78           N  
ATOM   1493 HD21 ASN A  93     -23.038  -5.860 -19.730  1.00 83.78           H  
ATOM   1494 HD22 ASN A  93     -21.376  -5.362 -20.105  1.00 83.78           H  
ATOM   1495  OD1 ASN A  93     -23.221  -7.405 -21.531  1.00 83.78           O  
ATOM   1496  N   GLY A  94     -18.963  -9.542 -23.876  1.00 80.21           N  
ATOM   1497  H   GLY A  94     -19.271 -10.314 -23.302  1.00 80.21           H  
ATOM   1498  CA  GLY A  94     -17.789  -9.764 -24.732  1.00 80.21           C  
ATOM   1499  HA2 GLY A  94     -17.895  -9.194 -25.655  1.00 80.21           H  
ATOM   1500  HA3 GLY A  94     -17.733 -10.822 -24.989  1.00 80.21           H  
ATOM   1501  C   GLY A  94     -16.448  -9.377 -24.096  1.00 80.21           C  
ATOM   1502  O   GLY A  94     -15.445  -9.329 -24.801  1.00 80.21           O  
ATOM   1503  N   HIS A  95     -16.423  -9.110 -22.786  1.00 85.16           N  
ATOM   1504  H   HIS A  95     -17.289  -9.103 -22.267  1.00 85.16           H  
ATOM   1505  CA  HIS A  95     -15.212  -8.793 -22.034  1.00 85.16           C  
ATOM   1506  HA  HIS A  95     -14.370  -8.747 -22.724  1.00 85.16           H  
ATOM   1507  C   HIS A  95     -14.885  -9.876 -20.997  1.00 85.16           C  
ATOM   1508  CB  HIS A  95     -15.344  -7.402 -21.401  1.00 85.16           C  
ATOM   1509  HB2 HIS A  95     -16.191  -7.393 -20.714  1.00 85.16           H  
ATOM   1510  HB3 HIS A  95     -14.442  -7.193 -20.827  1.00 85.16           H  
ATOM   1511  O   HIS A  95     -15.762 -10.388 -20.291  1.00 85.16           O  
ATOM   1512  CG  HIS A  95     -15.509  -6.305 -22.422  1.00 85.16           C  
ATOM   1513  CD2 HIS A  95     -16.645  -5.586 -22.681  1.00 85.16           C  
ATOM   1514  HD2 HIS A  95     -17.595  -5.708 -22.184  1.00 85.16           H  
ATOM   1515  ND1 HIS A  95     -14.542  -5.864 -23.298  1.00 85.16           N  
ATOM   1516  HD1 HIS A  95     -13.607  -6.235 -23.391  1.00 85.16           H  
ATOM   1517  CE1 HIS A  95     -15.082  -4.897 -24.056  1.00 85.16           C  
ATOM   1518  HE1 HIS A  95     -14.563  -4.370 -24.843  1.00 85.16           H  
ATOM   1519  NE2 HIS A  95     -16.362  -4.679 -23.711  1.00 85.16           N  
ATOM   1520  N   MET A  96     -13.598 -10.211 -20.923  1.00 86.72           N  
ATOM   1521  H   MET A  96     -12.958  -9.760 -21.561  1.00 86.72           H  
ATOM   1522  CA  MET A  96     -12.978 -11.094 -19.940  1.00 86.72           C  
ATOM   1523  HA  MET A  96     -13.546 -11.084 -19.010  1.00 86.72           H  
ATOM   1524  C   MET A  96     -11.574 -10.549 -19.684  1.00 86.72           C  
ATOM   1525  CB  MET A  96     -12.926 -12.529 -20.496  1.00 86.72           C  
ATOM   1526  HB2 MET A  96     -13.944 -12.902 -20.613  1.00 86.72           H  
ATOM   1527  HB3 MET A  96     -12.467 -12.517 -21.484  1.00 86.72           H  
ATOM   1528  O   MET A  96     -10.673 -10.787 -20.479  1.00 86.72           O  
ATOM   1529  CG  MET A  96     -12.125 -13.499 -19.610  1.00 86.72           C  
ATOM   1530  HG2 MET A  96     -12.158 -14.483 -20.077  1.00 86.72           H  
ATOM   1531  HG3 MET A  96     -11.080 -13.187 -19.605  1.00 86.72           H  
ATOM   1532  SD  MET A  96     -12.674 -13.671 -17.890  1.00 86.72           S  
ATOM   1533  CE  MET A  96     -14.335 -14.292 -18.205  1.00 86.72           C  
ATOM   1534  HE1 MET A  96     -14.930 -13.510 -18.676  1.00 86.72           H  
ATOM   1535  HE2 MET A  96     -14.296 -15.158 -18.866  1.00 86.72           H  
ATOM   1536  HE3 MET A  96     -14.796 -14.566 -17.256  1.00 86.72           H  
ATOM   1537  N   ASP A  97     -11.392  -9.806 -18.597  1.00 88.78           N  
ATOM   1538  H   ASP A  97     -12.157  -9.724 -17.943  1.00 88.78           H  
ATOM   1539  CA  ASP A  97     -10.114  -9.169 -18.270  1.00 88.78           C  
ATOM   1540  HA  ASP A  97      -9.353  -9.488 -18.982  1.00 88.78           H  
ATOM   1541  C   ASP A  97      -9.661  -9.613 -16.880  1.00 88.78           C  
ATOM   1542  CB  ASP A  97     -10.214  -7.642 -18.402  1.00 88.78           C  
ATOM   1543  HB2 ASP A  97     -10.996  -7.280 -17.736  1.00 88.78           H  
ATOM   1544  HB3 ASP A  97     -10.490  -7.389 -19.426  1.00 88.78           H  
ATOM   1545  O   ASP A  97     -10.305  -9.321 -15.867  1.00 88.78           O  
ATOM   1546  CG  ASP A  97      -8.907  -6.922 -18.048  1.00 88.78           C  
ATOM   1547  OD1 ASP A  97      -7.828  -7.555 -18.004  1.00 88.78           O  
ATOM   1548  OD2 ASP A  97      -8.969  -5.733 -17.665  1.00 88.78           O  
ATOM   1549  N   PHE A  98      -8.548 -10.340 -16.844  1.00 91.09           N  
ATOM   1550  H   PHE A  98      -8.053 -10.490 -17.711  1.00 91.09           H  
ATOM   1551  CA  PHE A  98      -7.898 -10.778 -15.621  1.00 91.09           C  
ATOM   1552  HA  PHE A  98      -8.041  -9.999 -14.873  1.00 91.09           H  
ATOM   1553  C   PHE A  98      -6.398 -10.959 -15.835  1.00 91.09           C  
ATOM   1554  CB  PHE A  98      -8.527 -12.081 -15.101  1.00 91.09           C  
ATOM   1555  HB2 PHE A  98      -8.160 -12.265 -14.091  1.00 91.09           H  
ATOM   1556  HB3 PHE A  98      -9.607 -11.946 -15.029  1.00 91.09           H  
ATOM   1557  O   PHE A  98      -5.919 -11.310 -16.915  1.00 91.09           O  
ATOM   1558  CG  PHE A  98      -8.241 -13.304 -15.956  1.00 91.09           C  
ATOM   1559  CD1 PHE A  98      -9.031 -13.567 -17.089  1.00 91.09           C  
ATOM   1560  HD1 PHE A  98      -9.843 -12.903 -17.345  1.00 91.09           H  
ATOM   1561  CD2 PHE A  98      -7.165 -14.157 -15.643  1.00 91.09           C  
ATOM   1562  HD2 PHE A  98      -6.549 -13.946 -14.781  1.00 91.09           H  
ATOM   1563  CE1 PHE A  98      -8.748 -14.673 -17.909  1.00 91.09           C  
ATOM   1564  HE1 PHE A  98      -9.348 -14.849 -18.789  1.00 91.09           H  
ATOM   1565  CE2 PHE A  98      -6.886 -15.270 -16.458  1.00 91.09           C  
ATOM   1566  HE2 PHE A  98      -6.066 -15.927 -16.211  1.00 91.09           H  
ATOM   1567  CZ  PHE A  98      -7.677 -15.527 -17.593  1.00 91.09           C  
ATOM   1568  HZ  PHE A  98      -7.468 -16.375 -18.228  1.00 91.09           H  
ATOM   1569  N   ASP A  99      -5.648 -10.804 -14.754  1.00 91.95           N  
ATOM   1570  H   ASP A  99      -6.104 -10.545 -13.891  1.00 91.95           H  
ATOM   1571  CA  ASP A  99      -4.211 -10.984 -14.745  1.00 91.95           C  
ATOM   1572  HA  ASP A  99      -3.928 -11.522 -15.649  1.00 91.95           H  
ATOM   1573  C   ASP A  99      -3.739 -11.852 -13.588  1.00 91.95           C  
ATOM   1574  CB  ASP A  99      -3.520  -9.624 -14.750  1.00 91.95           C  
ATOM   1575  HB2 ASP A  99      -4.207  -8.829 -14.458  1.00 91.95           H  
ATOM   1576  HB3 ASP A  99      -2.701  -9.647 -14.031  1.00 91.95           H  
ATOM   1577  O   ASP A  99      -4.366 -11.926 -12.536  1.00 91.95           O  
ATOM   1578  CG  ASP A  99      -2.907  -9.339 -16.107  1.00 91.95           C  
ATOM   1579  OD1 ASP A  99      -2.127 -10.209 -16.580  1.00 91.95           O  
ATOM   1580  OD2 ASP A  99      -3.056  -8.195 -16.588  1.00 91.95           O  
ATOM   1581  N   ILE A 100      -2.605 -12.518 -13.802  1.00 94.50           N  
ATOM   1582  H   ILE A 100      -2.084 -12.293 -14.637  1.00 94.50           H  
ATOM   1583  CA  ILE A 100      -2.041 -13.497 -12.872  1.00 94.50           C  
ATOM   1584  HA  ILE A 100      -2.673 -13.548 -11.986  1.00 94.50           H  
ATOM   1585  C   ILE A 100      -0.655 -13.033 -12.435  1.00 94.50           C  
ATOM   1586  CB  ILE A 100      -2.003 -14.915 -13.490  1.00 94.50           C  
ATOM   1587  HB  ILE A 100      -1.300 -14.912 -14.323  1.00 94.50           H  
ATOM   1588  O   ILE A 100       0.211 -12.785 -13.278  1.00 94.50           O  
ATOM   1589  CG1 ILE A 100      -3.391 -15.338 -14.028  1.00 94.50           C  
ATOM   1590 HG12 ILE A 100      -3.681 -14.667 -14.837  1.00 94.50           H  
ATOM   1591 HG13 ILE A 100      -4.131 -15.243 -13.233  1.00 94.50           H  
ATOM   1592  CG2 ILE A 100      -1.491 -15.919 -12.442  1.00 94.50           C  
ATOM   1593 HG21 ILE A 100      -2.201 -15.967 -11.616  1.00 94.50           H  
ATOM   1594 HG22 ILE A 100      -1.370 -16.912 -12.874  1.00 94.50           H  
ATOM   1595 HG23 ILE A 100      -0.515 -15.624 -12.056  1.00 94.50           H  
ATOM   1596  CD1 ILE A 100      -3.449 -16.769 -14.580  1.00 94.50           C  
ATOM   1597 HD11 ILE A 100      -2.639 -16.930 -15.291  1.00 94.50           H  
ATOM   1598 HD12 ILE A 100      -3.373 -17.492 -13.768  1.00 94.50           H  
ATOM   1599 HD13 ILE A 100      -4.403 -16.928 -15.083  1.00 94.50           H  
ATOM   1600  N   LEU A 101      -0.447 -12.984 -11.122  1.00 96.36           N  
ATOM   1601  H   LEU A 101      -1.229 -13.199 -10.519  1.00 96.36           H  
ATOM   1602  CA  LEU A 101       0.818 -12.687 -10.468  1.00 96.36           C  
ATOM   1603  HA  LEU A 101       1.591 -12.560 -11.226  1.00 96.36           H  
ATOM   1604  C   LEU A 101       1.214 -13.871  -9.575  1.00 96.36           C  
ATOM   1605  CB  LEU A 101       0.671 -11.350  -9.721  1.00 96.36           C  
ATOM   1606  HB2 LEU A 101      -0.194 -11.412  -9.061  1.00 96.36           H  
ATOM   1607  HB3 LEU A 101       0.481 -10.565 -10.453  1.00 96.36           H  
ATOM   1608  O   LEU A 101       0.634 -14.115  -8.519  1.00 96.36           O  
ATOM   1609  CG  LEU A 101       1.890 -10.946  -8.882  1.00 96.36           C  
ATOM   1610  HG  LEU A 101       2.051 -11.704  -8.116  1.00 96.36           H  
ATOM   1611  CD1 LEU A 101       3.149 -10.824  -9.735  1.00 96.36           C  
ATOM   1612 HD11 LEU A 101       2.909 -10.251 -10.631  1.00 96.36           H  
ATOM   1613 HD12 LEU A 101       3.511 -11.813 -10.016  1.00 96.36           H  
ATOM   1614 HD13 LEU A 101       3.932 -10.310  -9.176  1.00 96.36           H  
ATOM   1615  CD2 LEU A 101       1.628  -9.608  -8.194  1.00 96.36           C  
ATOM   1616 HD21 LEU A 101       2.435  -9.391  -7.495  1.00 96.36           H  
ATOM   1617 HD22 LEU A 101       1.558  -8.812  -8.935  1.00 96.36           H  
ATOM   1618 HD23 LEU A 101       0.689  -9.652  -7.641  1.00 96.36           H  
ATOM   1619  N   GLU A 102       2.212 -14.622 -10.029  1.00 95.66           N  
ATOM   1620  H   GLU A 102       2.645 -14.354 -10.902  1.00 95.66           H  
ATOM   1621  CA  GLU A 102       2.837 -15.717  -9.286  1.00 95.66           C  
ATOM   1622  HA  GLU A 102       2.088 -16.269  -8.717  1.00 95.66           H  
ATOM   1623  C   GLU A 102       3.874 -15.130  -8.313  1.00 95.66           C  
ATOM   1624  CB  GLU A 102       3.507 -16.673 -10.293  1.00 95.66           C  
ATOM   1625  HB2 GLU A 102       4.146 -16.073 -10.941  1.00 95.66           H  
ATOM   1626  HB3 GLU A 102       4.145 -17.370  -9.750  1.00 95.66           H  
ATOM   1627  O   GLU A 102       4.854 -14.522  -8.746  1.00 95.66           O  
ATOM   1628  CG  GLU A 102       2.525 -17.482 -11.170  1.00 95.66           C  
ATOM   1629  HG2 GLU A 102       1.732 -16.821 -11.521  1.00 95.66           H  
ATOM   1630  HG3 GLU A 102       2.069 -18.265 -10.564  1.00 95.66           H  
ATOM   1631  CD  GLU A 102       3.210 -18.109 -12.404  1.00 95.66           C  
ATOM   1632  OE1 GLU A 102       2.533 -18.504 -13.379  1.00 95.66           O  
ATOM   1633  OE2 GLU A 102       4.456 -18.095 -12.508  1.00 95.66           O  
ATOM   1634  N   ILE A 103       3.682 -15.302  -7.003  1.00 96.69           N  
ATOM   1635  H   ILE A 103       2.863 -15.806  -6.693  1.00 96.69           H  
ATOM   1636  CA  ILE A 103       4.605 -14.818  -5.970  1.00 96.69           C  
ATOM   1637  HA  ILE A 103       5.072 -13.904  -6.338  1.00 96.69           H  
ATOM   1638  C   ILE A 103       5.689 -15.881  -5.710  1.00 96.69           C  
ATOM   1639  CB  ILE A 103       3.860 -14.448  -4.664  1.00 96.69           C  
ATOM   1640  HB  ILE A 103       3.503 -15.371  -4.208  1.00 96.69           H  
ATOM   1641  O   ILE A 103       5.354 -16.996  -5.296  1.00 96.69           O  
ATOM   1642  CG1 ILE A 103       2.621 -13.542  -4.864  1.00 96.69           C  
ATOM   1643 HG12 ILE A 103       1.881 -14.075  -5.461  1.00 96.69           H  
ATOM   1644 HG13 ILE A 103       2.167 -13.346  -3.893  1.00 96.69           H  
ATOM   1645  CG2 ILE A 103       4.835 -13.791  -3.668  1.00 96.69           C  
ATOM   1646 HG21 ILE A 103       5.289 -12.898  -4.097  1.00 96.69           H  
ATOM   1647 HG22 ILE A 103       5.623 -14.493  -3.393  1.00 96.69           H  
ATOM   1648 HG23 ILE A 103       4.295 -13.519  -2.761  1.00 96.69           H  
ATOM   1649  CD1 ILE A 103       2.893 -12.195  -5.535  1.00 96.69           C  
ATOM   1650 HD11 ILE A 103       3.551 -11.587  -4.913  1.00 96.69           H  
ATOM   1651 HD12 ILE A 103       3.354 -12.356  -6.509  1.00 96.69           H  
ATOM   1652 HD13 ILE A 103       1.952 -11.662  -5.669  1.00 96.69           H  
ATOM   1653  N   PRO A 104       6.989 -15.573  -5.898  1.00 92.89           N  
ATOM   1654  CA  PRO A 104       8.067 -16.493  -5.544  1.00 92.89           C  
ATOM   1655  HA  PRO A 104       7.916 -17.430  -6.081  1.00 92.89           H  
ATOM   1656  C   PRO A 104       8.101 -16.759  -4.037  1.00 92.89           C  
ATOM   1657  CB  PRO A 104       9.367 -15.835  -6.027  1.00 92.89           C  
ATOM   1658  HB2 PRO A 104       9.837 -15.283  -5.214  1.00 92.89           H  
ATOM   1659  HB3 PRO A 104      10.061 -16.570  -6.434  1.00 92.89           H  
ATOM   1660  O   PRO A 104       7.996 -15.827  -3.237  1.00 92.89           O  
ATOM   1661  CG  PRO A 104       8.898 -14.849  -7.096  1.00 92.89           C  
ATOM   1662  HG2 PRO A 104       9.582 -14.008  -7.205  1.00 92.89           H  
ATOM   1663  HG3 PRO A 104       8.771 -15.368  -8.047  1.00 92.89           H  
ATOM   1664  CD  PRO A 104       7.536 -14.405  -6.572  1.00 92.89           C  
ATOM   1665  HD2 PRO A 104       7.655 -13.593  -5.855  1.00 92.89           H  
ATOM   1666  HD3 PRO A 104       6.914 -14.084  -7.408  1.00 92.89           H  
ATOM   1667  N   THR A 105       8.330 -18.010  -3.636  1.00 94.56           N  
ATOM   1668  H   THR A 105       8.348 -18.745  -4.328  1.00 94.56           H  
ATOM   1669  CA  THR A 105       8.324 -18.433  -2.224  1.00 94.56           C  
ATOM   1670  HA  THR A 105       7.324 -18.270  -1.824  1.00 94.56           H  
ATOM   1671  C   THR A 105       9.292 -17.617  -1.344  1.00 94.56           C  
ATOM   1672  CB  THR A 105       8.604 -19.945  -2.159  1.00 94.56           C  
ATOM   1673  HB  THR A 105       9.562 -20.167  -2.630  1.00 94.56           H  
ATOM   1674  O   THR A 105       8.961 -17.273  -0.212  1.00 94.56           O  
ATOM   1675  CG2 THR A 105       8.599 -20.471  -0.733  1.00 94.56           C  
ATOM   1676 HG21 THR A 105       9.500 -20.147  -0.213  1.00 94.56           H  
ATOM   1677 HG22 THR A 105       7.727 -20.077  -0.212  1.00 94.56           H  
ATOM   1678 HG23 THR A 105       8.553 -21.560  -0.730  1.00 94.56           H  
ATOM   1679  OG1 THR A 105       7.574 -20.624  -2.845  1.00 94.56           O  
ATOM   1680  HG1 THR A 105       7.960 -21.345  -3.348  1.00 94.56           H  
ATOM   1681  N   GLN A 106      10.439 -17.180  -1.878  1.00 89.21           N  
ATOM   1682  H   GLN A 106      10.671 -17.469  -2.817  1.00 89.21           H  
ATOM   1683  CA  GLN A 106      11.378 -16.295  -1.170  1.00 89.21           C  
ATOM   1684  HA  GLN A 106      11.622 -16.748  -0.209  1.00 89.21           H  
ATOM   1685  C   GLN A 106      10.791 -14.901  -0.873  1.00 89.21           C  
ATOM   1686  CB  GLN A 106      12.681 -16.130  -1.976  1.00 89.21           C  
ATOM   1687  HB2 GLN A 106      13.333 -15.470  -1.403  1.00 89.21           H  
ATOM   1688  HB3 GLN A 106      12.471 -15.632  -2.922  1.00 89.21           H  
ATOM   1689  O   GLN A 106      11.100 -14.311   0.161  1.00 89.21           O  
ATOM   1690  CG  GLN A 106      13.465 -17.430  -2.238  1.00 89.21           C  
ATOM   1691  HG2 GLN A 106      13.450 -18.052  -1.343  1.00 89.21           H  
ATOM   1692  HG3 GLN A 106      14.503 -17.162  -2.435  1.00 89.21           H  
ATOM   1693  CD  GLN A 106      12.973 -18.251  -3.431  1.00 89.21           C  
ATOM   1694  NE2 GLN A 106      13.648 -19.326  -3.767  1.00 89.21           N  
ATOM   1695 HE21 GLN A 106      13.290 -19.842  -4.558  1.00 89.21           H  
ATOM   1696 HE22 GLN A 106      14.472 -19.602  -3.254  1.00 89.21           H  
ATOM   1697  OE1 GLN A 106      11.982 -17.956  -4.083  1.00 89.21           O  
ATOM   1698  N   ARG A 107       9.928 -14.364  -1.751  1.00 92.50           N  
ATOM   1699  H   ARG A 107       9.606 -14.945  -2.512  1.00 92.50           H  
ATOM   1700  CA  ARG A 107       9.250 -13.073  -1.531  1.00 92.50           C  
ATOM   1701  HA  ARG A 107       9.963 -12.369  -1.102  1.00 92.50           H  
ATOM   1702  C   ARG A 107       8.140 -13.197  -0.479  1.00 92.50           C  
ATOM   1703  CB  ARG A 107       8.715 -12.485  -2.855  1.00 92.50           C  
ATOM   1704  HB2 ARG A 107       8.010 -13.193  -3.292  1.00 92.50           H  
ATOM   1705  HB3 ARG A 107       8.155 -11.578  -2.629  1.00 92.50           H  
ATOM   1706  O   ARG A 107       7.939 -12.247   0.271  1.00 92.50           O  
ATOM   1707  CG  ARG A 107       9.777 -12.140  -3.921  1.00 92.50           C  
ATOM   1708  HG2 ARG A 107       9.248 -11.852  -4.829  1.00 92.50           H  
ATOM   1709  HG3 ARG A 107      10.366 -13.029  -4.147  1.00 92.50           H  
ATOM   1710  CD  ARG A 107      10.727 -10.988  -3.534  1.00 92.50           C  
ATOM   1711  HD2 ARG A 107      11.348 -11.306  -2.697  1.00 92.50           H  
ATOM   1712  HD3 ARG A 107      10.129 -10.133  -3.218  1.00 92.50           H  
ATOM   1713  NE  ARG A 107      11.594 -10.591  -4.672  1.00 92.50           N  
ATOM   1714  HE  ARG A 107      11.495 -11.132  -5.519  1.00 92.50           H  
ATOM   1715  NH1 ARG A 107      12.696  -8.781  -3.741  1.00 92.50           N  
ATOM   1716 HH11 ARG A 107      12.145  -8.838  -2.897  1.00 92.50           H  
ATOM   1717 HH12 ARG A 107      13.340  -8.015  -3.877  1.00 92.50           H  
ATOM   1718  NH2 ARG A 107      13.202  -9.433  -5.800  1.00 92.50           N  
ATOM   1719 HH21 ARG A 107      13.062  -9.992  -6.630  1.00 92.50           H  
ATOM   1720 HH22 ARG A 107      13.929  -8.733  -5.837  1.00 92.50           H  
ATOM   1721  CZ  ARG A 107      12.487  -9.608  -4.725  1.00 92.50           C  
ATOM   1722  N   LEU A 108       7.494 -14.363  -0.351  1.00 93.99           N  
ATOM   1723  H   LEU A 108       7.701 -15.102  -1.008  1.00 93.99           H  
ATOM   1724  CA  LEU A 108       6.590 -14.646   0.776  1.00 93.99           C  
ATOM   1725  HA  LEU A 108       5.870 -13.832   0.862  1.00 93.99           H  
ATOM   1726  C   LEU A 108       7.318 -14.711   2.122  1.00 93.99           C  
ATOM   1727  CB  LEU A 108       5.838 -15.968   0.581  1.00 93.99           C  
ATOM   1728  HB2 LEU A 108       6.546 -16.752   0.311  1.00 93.99           H  
ATOM   1729  HB3 LEU A 108       5.412 -16.241   1.547  1.00 93.99           H  
ATOM   1730  O   LEU A 108       6.790 -14.208   3.106  1.00 93.99           O  
ATOM   1731  CG  LEU A 108       4.693 -15.958  -0.435  1.00 93.99           C  
ATOM   1732  HG  LEU A 108       5.082 -15.771  -1.437  1.00 93.99           H  
ATOM   1733  CD1 LEU A 108       4.074 -17.349  -0.385  1.00 93.99           C  
ATOM   1734 HD11 LEU A 108       3.126 -17.341  -0.923  1.00 93.99           H  
ATOM   1735 HD12 LEU A 108       4.751 -18.076  -0.834  1.00 93.99           H  
ATOM   1736 HD13 LEU A 108       3.867 -17.628   0.648  1.00 93.99           H  
ATOM   1737  CD2 LEU A 108       3.603 -14.932  -0.110  1.00 93.99           C  
ATOM   1738 HD21 LEU A 108       3.220 -15.097   0.896  1.00 93.99           H  
ATOM   1739 HD22 LEU A 108       3.995 -13.918  -0.188  1.00 93.99           H  
ATOM   1740 HD23 LEU A 108       2.782 -15.028  -0.820  1.00 93.99           H  
ATOM   1741  N   GLY A 109       8.527 -15.279   2.176  1.00 90.40           N  
ATOM   1742  H   GLY A 109       8.875 -15.763   1.361  1.00 90.40           H  
ATOM   1743  CA  GLY A 109       9.338 -15.259   3.399  1.00 90.40           C  
ATOM   1744  HA2 GLY A 109      10.282 -15.772   3.212  1.00 90.40           H  
ATOM   1745  HA3 GLY A 109       8.808 -15.778   4.198  1.00 90.40           H  
ATOM   1746  C   GLY A 109       9.647 -13.831   3.868  1.00 90.40           C  
ATOM   1747  O   GLY A 109       9.487 -13.515   5.044  1.00 90.40           O  
ATOM   1748  N   ALA A 110      10.002 -12.942   2.933  1.00 87.33           N  
ATOM   1749  H   ALA A 110      10.139 -13.268   1.987  1.00 87.33           H  
ATOM   1750  CA  ALA A 110      10.222 -11.522   3.222  1.00 87.33           C  
ATOM   1751  HA  ALA A 110      10.920 -11.445   4.056  1.00 87.33           H  
ATOM   1752  C   ALA A 110       8.937 -10.782   3.644  1.00 87.33           C  
ATOM   1753  CB  ALA A 110      10.866 -10.871   1.993  1.00 87.33           C  
ATOM   1754  HB1 ALA A 110      10.180 -10.907   1.147  1.00 87.33           H  
ATOM   1755  HB2 ALA A 110      11.788 -11.393   1.738  1.00 87.33           H  
ATOM   1756  HB3 ALA A 110      11.099  -9.830   2.219  1.00 87.33           H  
ATOM   1757  O   ALA A 110       8.991  -9.935   4.530  1.00 87.33           O  
ATOM   1758  N   LEU A 111       7.784 -11.116   3.048  1.00 89.67           N  
ATOM   1759  H   LEU A 111       7.808 -11.780   2.287  1.00 89.67           H  
ATOM   1760  CA  LEU A 111       6.479 -10.620   3.495  1.00 89.67           C  
ATOM   1761  HA  LEU A 111       6.490  -9.531   3.487  1.00 89.67           H  
ATOM   1762  C   LEU A 111       6.180 -11.062   4.932  1.00 89.67           C  
ATOM   1763  CB  LEU A 111       5.388 -11.116   2.527  1.00 89.67           C  
ATOM   1764  HB2 LEU A 111       5.533 -10.637   1.559  1.00 89.67           H  
ATOM   1765  HB3 LEU A 111       5.509 -12.191   2.391  1.00 89.67           H  
ATOM   1766  O   LEU A 111       5.790 -10.232   5.743  1.00 89.67           O  
ATOM   1767  CG  LEU A 111       3.946 -10.870   3.010  1.00 89.67           C  
ATOM   1768  HG  LEU A 111       3.816 -11.254   4.022  1.00 89.67           H  
ATOM   1769  CD1 LEU A 111       3.589  -9.388   2.998  1.00 89.67           C  
ATOM   1770 HD11 LEU A 111       4.238  -8.845   3.684  1.00 89.67           H  
ATOM   1771 HD12 LEU A 111       3.703  -8.981   1.993  1.00 89.67           H  
ATOM   1772 HD13 LEU A 111       2.560  -9.265   3.333  1.00 89.67           H  
ATOM   1773  CD2 LEU A 111       2.972 -11.642   2.126  1.00 89.67           C  
ATOM   1774 HD21 LEU A 111       3.109 -11.366   1.080  1.00 89.67           H  
ATOM   1775 HD22 LEU A 111       3.147 -12.712   2.239  1.00 89.67           H  
ATOM   1776 HD23 LEU A 111       1.950 -11.424   2.437  1.00 89.67           H  
ATOM   1777  N   TYR A 112       6.365 -12.346   5.252  1.00 87.43           N  
ATOM   1778  H   TYR A 112       6.681 -12.983   4.534  1.00 87.43           H  
ATOM   1779  CA  TYR A 112       6.032 -12.902   6.566  1.00 87.43           C  
ATOM   1780  HA  TYR A 112       4.970 -12.736   6.749  1.00 87.43           H  
ATOM   1781  C   TYR A 112       6.788 -12.200   7.706  1.00 87.43           C  
ATOM   1782  CB  TYR A 112       6.281 -14.417   6.557  1.00 87.43           C  
ATOM   1783  HB2 TYR A 112       7.349 -14.608   6.449  1.00 87.43           H  
ATOM   1784  HB3 TYR A 112       5.778 -14.854   5.695  1.00 87.43           H  
ATOM   1785  O   TYR A 112       6.208 -11.925   8.752  1.00 87.43           O  
ATOM   1786  CG  TYR A 112       5.773 -15.105   7.809  1.00 87.43           C  
ATOM   1787  CD1 TYR A 112       6.624 -15.273   8.920  1.00 87.43           C  
ATOM   1788  HD1 TYR A 112       7.649 -14.937   8.875  1.00 87.43           H  
ATOM   1789  CD2 TYR A 112       4.425 -15.507   7.889  1.00 87.43           C  
ATOM   1790  HD2 TYR A 112       3.757 -15.351   7.055  1.00 87.43           H  
ATOM   1791  CE1 TYR A 112       6.120 -15.817  10.118  1.00 87.43           C  
ATOM   1792  HE1 TYR A 112       6.753 -15.905  10.988  1.00 87.43           H  
ATOM   1793  CE2 TYR A 112       3.927 -16.075   9.075  1.00 87.43           C  
ATOM   1794  HE2 TYR A 112       2.890 -16.367   9.154  1.00 87.43           H  
ATOM   1795  OH  TYR A 112       4.261 -16.714  11.350  1.00 87.43           O  
ATOM   1796  HH  TYR A 112       4.772 -16.409  12.103  1.00 87.43           H  
ATOM   1797  CZ  TYR A 112       4.770 -16.220  10.194  1.00 87.43           C  
ATOM   1798  N   ALA A 113       8.046 -11.813   7.475  1.00 83.33           N  
ATOM   1799  H   ALA A 113       8.474 -12.070   6.597  1.00 83.33           H  
ATOM   1800  CA  ALA A 113       8.836 -11.031   8.429  1.00 83.33           C  
ATOM   1801  HA  ALA A 113       8.837 -11.553   9.385  1.00 83.33           H  
ATOM   1802  C   ALA A 113       8.287  -9.608   8.698  1.00 83.33           C  
ATOM   1803  CB  ALA A 113      10.275 -10.984   7.905  1.00 83.33           C  
ATOM   1804  HB1 ALA A 113      10.309 -10.451   6.955  1.00 83.33           H  
ATOM   1805  HB2 ALA A 113      10.655 -11.997   7.768  1.00 83.33           H  
ATOM   1806  HB3 ALA A 113      10.906 -10.466   8.627  1.00 83.33           H  
ATOM   1807  O   ALA A 113       8.598  -9.021   9.732  1.00 83.33           O  
ATOM   1808  N   LEU A 114       7.464  -9.048   7.801  1.00 83.12           N  
ATOM   1809  H   LEU A 114       7.215  -9.582   6.980  1.00 83.12           H  
ATOM   1810  CA  LEU A 114       6.788  -7.758   7.998  1.00 83.12           C  
ATOM   1811  HA  LEU A 114       7.388  -7.147   8.672  1.00 83.12           H  
ATOM   1812  C   LEU A 114       5.412  -7.875   8.670  1.00 83.12           C  
ATOM   1813  CB  LEU A 114       6.650  -7.014   6.657  1.00 83.12           C  
ATOM   1814  HB2 LEU A 114       6.089  -7.639   5.961  1.00 83.12           H  
ATOM   1815  HB3 LEU A 114       6.059  -6.115   6.833  1.00 83.12           H  
ATOM   1816  O   LEU A 114       4.771  -6.857   8.925  1.00 83.12           O  
ATOM   1817  CG  LEU A 114       7.963  -6.581   5.992  1.00 83.12           C  
ATOM   1818  HG  LEU A 114       8.541  -7.456   5.696  1.00 83.12           H  
ATOM   1819  CD1 LEU A 114       7.610  -5.771   4.746  1.00 83.12           C  
ATOM   1820 HD11 LEU A 114       7.094  -6.410   4.029  1.00 83.12           H  
ATOM   1821 HD12 LEU A 114       8.522  -5.367   4.306  1.00 83.12           H  
ATOM   1822 HD13 LEU A 114       6.961  -4.938   5.013  1.00 83.12           H  
ATOM   1823  CD2 LEU A 114       8.827  -5.695   6.894  1.00 83.12           C  
ATOM   1824 HD21 LEU A 114       9.693  -5.332   6.339  1.00 83.12           H  
ATOM   1825 HD22 LEU A 114       9.188  -6.272   7.745  1.00 83.12           H  
ATOM   1826 HD23 LEU A 114       8.247  -4.844   7.251  1.00 83.12           H  
ATOM   1827  N   ILE A 115       4.933  -9.088   8.938  1.00 82.45           N  
ATOM   1828  H   ILE A 115       5.516  -9.894   8.763  1.00 82.45           H  
ATOM   1829  CA  ILE A 115       3.600  -9.313   9.492  1.00 82.45           C  
ATOM   1830  HA  ILE A 115       2.950  -8.509   9.148  1.00 82.45           H  
ATOM   1831  C   ILE A 115       3.653  -9.291  11.039  1.00 82.45           C  
ATOM   1832  CB  ILE A 115       3.019 -10.609   8.895  1.00 82.45           C  
ATOM   1833  HB  ILE A 115       3.723 -11.430   9.029  1.00 82.45           H  
ATOM   1834  O   ILE A 115       4.387 -10.091  11.623  1.00 82.45           O  
ATOM   1835  CG1 ILE A 115       2.699 -10.432   7.389  1.00 82.45           C  
ATOM   1836 HG12 ILE A 115       1.959  -9.641   7.269  1.00 82.45           H  
ATOM   1837 HG13 ILE A 115       3.602 -10.107   6.872  1.00 82.45           H  
ATOM   1838  CG2 ILE A 115       1.736 -10.949   9.634  1.00 82.45           C  
ATOM   1839 HG21 ILE A 115       1.934 -11.175  10.682  1.00 82.45           H  
ATOM   1840 HG22 ILE A 115       1.292 -11.839   9.188  1.00 82.45           H  
ATOM   1841 HG23 ILE A 115       1.048 -10.108   9.554  1.00 82.45           H  
ATOM   1842  CD1 ILE A 115       2.182 -11.692   6.676  1.00 82.45           C  
ATOM   1843 HD11 ILE A 115       1.184 -11.954   7.026  1.00 82.45           H  
ATOM   1844 HD12 ILE A 115       2.852 -12.533   6.853  1.00 82.45           H  
ATOM   1845 HD13 ILE A 115       2.123 -11.496   5.606  1.00 82.45           H  
ATOM   1846  N   PRO A 116       2.876  -8.435  11.739  1.00 71.38           N  
ATOM   1847  CA  PRO A 116       2.929  -8.300  13.200  1.00 71.38           C  
ATOM   1848  HA  PRO A 116       3.916  -7.911  13.451  1.00 71.38           H  
ATOM   1849  C   PRO A 116       2.686  -9.593  14.000  1.00 71.38           C  
ATOM   1850  CB  PRO A 116       1.887  -7.235  13.559  1.00 71.38           C  
ATOM   1851  HB2 PRO A 116       2.173  -6.667  14.444  1.00 71.38           H  
ATOM   1852  HB3 PRO A 116       0.908  -7.692  13.696  1.00 71.38           H  
ATOM   1853  O   PRO A 116       1.712 -10.317  13.784  1.00 71.38           O  
ATOM   1854  CG  PRO A 116       1.860  -6.359  12.313  1.00 71.38           C  
ATOM   1855  HG2 PRO A 116       0.916  -5.823  12.213  1.00 71.38           H  
ATOM   1856  HG3 PRO A 116       2.705  -5.672  12.342  1.00 71.38           H  
ATOM   1857  CD  PRO A 116       2.057  -7.363  11.183  1.00 71.38           C  
ATOM   1858  HD2 PRO A 116       1.095  -7.766  10.867  1.00 71.38           H  
ATOM   1859  HD3 PRO A 116       2.550  -6.862  10.350  1.00 71.38           H  
ATOM   1860  N   ASN A 117       3.532  -9.832  15.008  1.00 64.92           N  
ATOM   1861  H   ASN A 117       4.324  -9.212  15.102  1.00 64.92           H  
ATOM   1862  CA  ASN A 117       3.525 -11.054  15.830  1.00 64.92           C  
ATOM   1863  HA  ASN A 117       3.674 -11.903  15.164  1.00 64.92           H  
ATOM   1864  C   ASN A 117       2.196 -11.336  16.556  1.00 64.92           C  
ATOM   1865  CB  ASN A 117       4.685 -10.986  16.855  1.00 64.92           C  
ATOM   1866  HB2 ASN A 117       4.326 -11.319  17.828  1.00 64.92           H  
ATOM   1867  HB3 ASN A 117       5.035  -9.960  16.971  1.00 64.92           H  
ATOM   1868  O   ASN A 117       1.815 -12.496  16.682  1.00 64.92           O  
ATOM   1869  CG  ASN A 117       5.869 -11.878  16.513  1.00 64.92           C  
ATOM   1870  ND2 ASN A 117       6.967 -11.744  17.217  1.00 64.92           N  
ATOM   1871 HD21 ASN A 117       7.727 -12.349  16.939  1.00 64.92           H  
ATOM   1872 HD22 ASN A 117       7.033 -11.092  17.985  1.00 64.92           H  
ATOM   1873  OD1 ASN A 117       5.836 -12.710  15.632  1.00 64.92           O  
ATOM   1874  N   GLU A 118       1.467 -10.311  17.012  1.00 61.40           N  
ATOM   1875  H   GLU A 118       1.816  -9.370  16.893  1.00 61.40           H  
ATOM   1876  CA  GLU A 118       0.167 -10.491  17.691  1.00 61.40           C  
ATOM   1877  HA  GLU A 118       0.291 -11.140  18.558  1.00 61.40           H  
ATOM   1878  C   GLU A 118      -0.907 -11.124  16.798  1.00 61.40           C  
ATOM   1879  CB  GLU A 118      -0.391  -9.141  18.148  1.00 61.40           C  
ATOM   1880  HB2 GLU A 118      -0.494  -8.485  17.284  1.00 61.40           H  
ATOM   1881  HB3 GLU A 118      -1.382  -9.322  18.564  1.00 61.40           H  
ATOM   1882  O   GLU A 118      -1.886 -11.693  17.285  1.00 61.40           O  
ATOM   1883  CG  GLU A 118       0.457  -8.444  19.216  1.00 61.40           C  
ATOM   1884  HG2 GLU A 118       1.406  -8.141  18.774  1.00 61.40           H  
ATOM   1885  HG3 GLU A 118       0.664  -9.157  20.014  1.00 61.40           H  
ATOM   1886  CD  GLU A 118      -0.257  -7.217  19.807  1.00 61.40           C  
ATOM   1887  OE1 GLU A 118       0.322  -6.635  20.748  1.00 61.40           O  
ATOM   1888  OE2 GLU A 118      -1.377  -6.890  19.343  1.00 61.40           O  
ATOM   1889  N   GLN A 119      -0.742 -11.000  15.482  1.00 60.44           N  
ATOM   1890  H   GLN A 119       0.086 -10.535  15.137  1.00 60.44           H  
ATOM   1891  CA  GLN A 119      -1.619 -11.634  14.513  1.00 60.44           C  
ATOM   1892  HA  GLN A 119      -2.624 -11.707  14.928  1.00 60.44           H  
ATOM   1893  C   GLN A 119      -1.153 -13.070  14.211  1.00 60.44           C  
ATOM   1894  CB  GLN A 119      -1.698 -10.759  13.262  1.00 60.44           C  
ATOM   1895  HB2 GLN A 119      -2.464 -11.214  12.634  1.00 60.44           H  
ATOM   1896  HB3 GLN A 119      -0.732 -10.786  12.756  1.00 60.44           H  
ATOM   1897  O   GLN A 119      -1.989 -13.960  14.077  1.00 60.44           O  
ATOM   1898  CG  GLN A 119      -2.098  -9.288  13.488  1.00 60.44           C  
ATOM   1899  HG2 GLN A 119      -1.356  -8.790  14.112  1.00 60.44           H  
ATOM   1900  HG3 GLN A 119      -3.058  -9.259  14.004  1.00 60.44           H  
ATOM   1901  CD  GLN A 119      -2.201  -8.517  12.171  1.00 60.44           C  
ATOM   1902  NE2 GLN A 119      -3.294  -7.842  11.894  1.00 60.44           N  
ATOM   1903 HE21 GLN A 119      -3.311  -7.395  10.989  1.00 60.44           H  
ATOM   1904 HE22 GLN A 119      -4.084  -7.849  12.524  1.00 60.44           H  
ATOM   1905  OE1 GLN A 119      -1.316  -8.537  11.330  1.00 60.44           O  
ATOM   1906  N   GLN A 120       0.165 -13.324  14.223  1.00 59.73           N  
ATOM   1907  H   GLN A 120       0.797 -12.550  14.372  1.00 59.73           H  
ATOM   1908  CA  GLN A 120       0.737 -14.670  14.079  1.00 59.73           C  
ATOM   1909  HA  GLN A 120       0.354 -15.111  13.159  1.00 59.73           H  
ATOM   1910  C   GLN A 120       0.332 -15.605  15.238  1.00 59.73           C  
ATOM   1911  CB  GLN A 120       2.277 -14.608  13.982  1.00 59.73           C  
ATOM   1912  HB2 GLN A 120       2.632 -15.625  13.820  1.00 59.73           H  
ATOM   1913  HB3 GLN A 120       2.686 -14.265  14.933  1.00 59.73           H  
ATOM   1914  O   GLN A 120      -0.064 -16.745  15.008  1.00 59.73           O  
ATOM   1915  CG  GLN A 120       2.842 -13.713  12.861  1.00 59.73           C  
ATOM   1916  HG2 GLN A 120       2.562 -12.676  13.045  1.00 59.73           H  
ATOM   1917  HG3 GLN A 120       2.415 -14.018  11.905  1.00 59.73           H  
ATOM   1918  CD  GLN A 120       4.368 -13.796  12.749  1.00 59.73           C  
ATOM   1919  NE2 GLN A 120       5.025 -12.809  12.183  1.00 59.73           N  
ATOM   1920 HE21 GLN A 120       4.584 -11.950  11.887  1.00 59.73           H  
ATOM   1921 HE22 GLN A 120       6.029 -12.911  12.131  1.00 59.73           H  
ATOM   1922  OE1 GLN A 120       5.003 -14.772  13.125  1.00 59.73           O  
ATOM   1923  N   THR A 121       0.384 -15.141  16.494  1.00 57.99           N  
ATOM   1924  H   THR A 121       0.709 -14.198  16.651  1.00 57.99           H  
ATOM   1925  CA  THR A 121       0.146 -15.998  17.676  1.00 57.99           C  
ATOM   1926  HA  THR A 121       0.711 -16.921  17.542  1.00 57.99           H  
ATOM   1927  C   THR A 121      -1.307 -16.431  17.875  1.00 57.99           C  
ATOM   1928  CB  THR A 121       0.641 -15.337  18.970  1.00 57.99           C  
ATOM   1929  HB  THR A 121       0.276 -15.903  19.828  1.00 57.99           H  
ATOM   1930  O   THR A 121      -1.550 -17.452  18.519  1.00 57.99           O  
ATOM   1931  CG2 THR A 121       2.165 -15.298  19.046  1.00 57.99           C  
ATOM   1932 HG21 THR A 121       2.568 -14.707  18.223  1.00 57.99           H  
ATOM   1933 HG22 THR A 121       2.560 -16.312  18.981  1.00 57.99           H  
ATOM   1934 HG23 THR A 121       2.478 -14.859  19.993  1.00 57.99           H  
ATOM   1935  OG1 THR A 121       0.175 -14.012  19.060  1.00 57.99           O  
ATOM   1936  HG1 THR A 121       0.697 -13.569  19.734  1.00 57.99           H  
ATOM   1937  N   LYS A 122      -2.286 -15.719  17.301  1.00 54.58           N  
ATOM   1938  H   LYS A 122      -2.021 -14.895  16.780  1.00 54.58           H  
ATOM   1939  CA  LYS A 122      -3.708 -16.116  17.354  1.00 54.58           C  
ATOM   1940  HA  LYS A 122      -3.960 -16.376  18.382  1.00 54.58           H  
ATOM   1941  C   LYS A 122      -4.017 -17.378  16.537  1.00 54.58           C  
ATOM   1942  CB  LYS A 122      -4.594 -14.942  16.909  1.00 54.58           C  
ATOM   1943  HB2 LYS A 122      -5.605 -15.306  16.722  1.00 54.58           H  
ATOM   1944  HB3 LYS A 122      -4.204 -14.521  15.984  1.00 54.58           H  
ATOM   1945  O   LYS A 122      -5.042 -18.011  16.773  1.00 54.58           O  
ATOM   1946  CG  LYS A 122      -4.664 -13.863  17.997  1.00 54.58           C  
ATOM   1947  HG2 LYS A 122      -3.657 -13.525  18.239  1.00 54.58           H  
ATOM   1948  HG3 LYS A 122      -5.115 -14.287  18.894  1.00 54.58           H  
ATOM   1949  CD  LYS A 122      -5.495 -12.662  17.533  1.00 54.58           C  
ATOM   1950  HD2 LYS A 122      -6.509 -12.985  17.298  1.00 54.58           H  
ATOM   1951  HD3 LYS A 122      -5.030 -12.242  16.642  1.00 54.58           H  
ATOM   1952  CE  LYS A 122      -5.515 -11.617  18.652  1.00 54.58           C  
ATOM   1953  HE2 LYS A 122      -6.029 -12.035  19.517  1.00 54.58           H  
ATOM   1954  HE3 LYS A 122      -4.482 -11.419  18.940  1.00 54.58           H  
ATOM   1955  NZ  LYS A 122      -6.158 -10.358  18.212  1.00 54.58           N  
ATOM   1956  HZ1 LYS A 122      -5.642  -9.977  17.432  1.00 54.58           H  
ATOM   1957  HZ2 LYS A 122      -7.114 -10.520  17.931  1.00 54.58           H  
ATOM   1958  HZ3 LYS A 122      -6.130  -9.675  18.956  1.00 54.58           H  
ATOM   1959  N   MET A 123      -3.136 -17.763  15.613  1.00 52.17           N  
ATOM   1960  H   MET A 123      -2.300 -17.206  15.508  1.00 52.17           H  
ATOM   1961  CA  MET A 123      -3.312 -18.868  14.662  1.00 52.17           C  
ATOM   1962  HA  MET A 123      -4.378 -19.058  14.541  1.00 52.17           H  
ATOM   1963  C   MET A 123      -2.706 -20.210  15.125  1.00 52.17           C  
ATOM   1964  CB  MET A 123      -2.760 -18.428  13.298  1.00 52.17           C  
ATOM   1965  HB2 MET A 123      -1.786 -17.954  13.416  1.00 52.17           H  
ATOM   1966  HB3 MET A 123      -2.599 -19.307  12.673  1.00 52.17           H  
ATOM   1967  O   MET A 123      -2.222 -20.995  14.316  1.00 52.17           O  
ATOM   1968  CG  MET A 123      -3.697 -17.489  12.535  1.00 52.17           C  
ATOM   1969  HG2 MET A 123      -3.373 -16.460  12.688  1.00 52.17           H  
ATOM   1970  HG3 MET A 123      -4.720 -17.592  12.896  1.00 52.17           H  
ATOM   1971  SD  MET A 123      -3.676 -17.878  10.767  1.00 52.17           S  
ATOM   1972  CE  MET A 123      -4.658 -19.405  10.797  1.00 52.17           C  
ATOM   1973  HE1 MET A 123      -5.672 -19.187  11.130  1.00 52.17           H  
ATOM   1974  HE2 MET A 123      -4.684 -19.837   9.797  1.00 52.17           H  
ATOM   1975  HE3 MET A 123      -4.213 -20.136  11.472  1.00 52.17           H  
ATOM   1976  N   ALA A 124      -2.722 -20.514  16.424  1.00 49.38           N  
ATOM   1977  H   ALA A 124      -3.126 -19.848  17.067  1.00 49.38           H  
ATOM   1978  CA  ALA A 124      -2.001 -21.670  16.976  1.00 49.38           C  
ATOM   1979  HA  ALA A 124      -0.975 -21.617  16.613  1.00 49.38           H  
ATOM   1980  C   ALA A 124      -2.525 -23.068  16.559  1.00 49.38           C  
ATOM   1981  CB  ALA A 124      -1.960 -21.516  18.501  1.00 49.38           C  
ATOM   1982  HB1 ALA A 124      -1.344 -22.306  18.932  1.00 49.38           H  
ATOM   1983  HB2 ALA A 124      -1.529 -20.551  18.765  1.00 49.38           H  
ATOM   1984  HB3 ALA A 124      -2.967 -21.588  18.912  1.00 49.38           H  
ATOM   1985  O   ALA A 124      -1.913 -24.069  16.931  1.00 49.38           O  
ATOM   1986  N   VAL A 125      -3.637 -23.170  15.817  1.00 47.89           N  
ATOM   1987  H   VAL A 125      -4.046 -22.316  15.466  1.00 47.89           H  
ATOM   1988  CA  VAL A 125      -4.223 -24.454  15.386  1.00 47.89           C  
ATOM   1989  HA  VAL A 125      -3.611 -25.271  15.767  1.00 47.89           H  
ATOM   1990  C   VAL A 125      -4.233 -24.560  13.855  1.00 47.89           C  
ATOM   1991  CB  VAL A 125      -5.631 -24.680  15.983  1.00 47.89           C  
ATOM   1992  HB  VAL A 125      -6.329 -23.953  15.568  1.00 47.89           H  
ATOM   1993  O   VAL A 125      -5.180 -24.082  13.221  1.00 47.89           O  
ATOM   1994  CG1 VAL A 125      -6.135 -26.098  15.669  1.00 47.89           C  
ATOM   1995 HG11 VAL A 125      -6.209 -26.245  14.591  1.00 47.89           H  
ATOM   1996 HG12 VAL A 125      -7.129 -26.237  16.094  1.00 47.89           H  
ATOM   1997 HG13 VAL A 125      -5.455 -26.841  16.087  1.00 47.89           H  
ATOM   1998  CG2 VAL A 125      -5.636 -24.526  17.511  1.00 47.89           C  
ATOM   1999 HG21 VAL A 125      -6.626 -24.756  17.903  1.00 47.89           H  
ATOM   2000 HG22 VAL A 125      -5.392 -23.499  17.784  1.00 47.89           H  
ATOM   2001 HG23 VAL A 125      -4.903 -25.199  17.956  1.00 47.89           H  
ATOM   2002  N   PRO A 126      -3.230 -25.231  13.251  1.00 47.98           N  
ATOM   2003  CA  PRO A 126      -3.264 -25.658  11.856  1.00 47.98           C  
ATOM   2004  HA  PRO A 126      -3.348 -24.778  11.219  1.00 47.98           H  
ATOM   2005  C   PRO A 126      -4.461 -26.583  11.628  1.00 47.98           C  
ATOM   2006  CB  PRO A 126      -1.915 -26.343  11.578  1.00 47.98           C  
ATOM   2007  HB2 PRO A 126      -1.552 -26.116  10.575  1.00 47.98           H  
ATOM   2008  HB3 PRO A 126      -1.972 -27.422  11.722  1.00 47.98           H  
ATOM   2009  O   PRO A 126      -4.427 -27.784  11.901  1.00 47.98           O  
ATOM   2010  CG  PRO A 126      -0.999 -25.760  12.649  1.00 47.98           C  
ATOM   2011  HG2 PRO A 126      -0.173 -26.430  12.888  1.00 47.98           H  
ATOM   2012  HG3 PRO A 126      -0.627 -24.789  12.320  1.00 47.98           H  
ATOM   2013  CD  PRO A 126      -1.944 -25.581  13.834  1.00 47.98           C  
ATOM   2014  HD2 PRO A 126      -2.033 -26.518  14.384  1.00 47.98           H  
ATOM   2015  HD3 PRO A 126      -1.569 -24.790  14.484  1.00 47.98           H  
ATOM   2016  N   THR A 127      -5.566 -26.012  11.163  1.00 48.52           N  
ATOM   2017  H   THR A 127      -5.560 -25.015  11.001  1.00 48.52           H  
ATOM   2018  CA  THR A 127      -6.768 -26.783  10.860  1.00 48.52           C  
ATOM   2019  HA  THR A 127      -6.816 -27.652  11.517  1.00 48.52           H  
ATOM   2020  C   THR A 127      -6.633 -27.263   9.424  1.00 48.52           C  
ATOM   2021  CB  THR A 127      -8.040 -25.961  11.108  1.00 48.52           C  
ATOM   2022  HB  THR A 127      -8.101 -25.134  10.401  1.00 48.52           H  
ATOM   2023  O   THR A 127      -6.869 -26.503   8.496  1.00 48.52           O  
ATOM   2024  CG2 THR A 127      -9.291 -26.835  11.003  1.00 48.52           C  
ATOM   2025 HG21 THR A 127      -9.395 -27.208   9.984  1.00 48.52           H  
ATOM   2026 HG22 THR A 127     -10.166 -26.231  11.244  1.00 48.52           H  
ATOM   2027 HG23 THR A 127      -9.225 -27.668  11.703  1.00 48.52           H  
ATOM   2028  OG1 THR A 127      -8.024 -25.451  12.423  1.00 48.52           O  
ATOM   2029  HG1 THR A 127      -7.239 -24.910  12.533  1.00 48.52           H  
ATOM   2030  N   GLU A 128      -6.231 -28.520   9.225  1.00 50.07           N  
ATOM   2031  H   GLU A 128      -5.938 -29.038  10.041  1.00 50.07           H  
ATOM   2032  CA  GLU A 128      -5.858 -29.085   7.910  1.00 50.07           C  
ATOM   2033  HA  GLU A 128      -4.964 -28.571   7.555  1.00 50.07           H  
ATOM   2034  C   GLU A 128      -6.946 -28.930   6.820  1.00 50.07           C  
ATOM   2035  CB  GLU A 128      -5.509 -30.564   8.140  1.00 50.07           C  
ATOM   2036  HB2 GLU A 128      -6.436 -31.113   8.304  1.00 50.07           H  
ATOM   2037  HB3 GLU A 128      -4.900 -30.647   9.041  1.00 50.07           H  
ATOM   2038  O   GLU A 128      -6.651 -28.873   5.625  1.00 50.07           O  
ATOM   2039  CG  GLU A 128      -4.720 -31.192   6.985  1.00 50.07           C  
ATOM   2040  HG2 GLU A 128      -5.300 -31.115   6.065  1.00 50.07           H  
ATOM   2041  HG3 GLU A 128      -3.794 -30.632   6.848  1.00 50.07           H  
ATOM   2042  CD  GLU A 128      -4.411 -32.673   7.244  1.00 50.07           C  
ATOM   2043  OE1 GLU A 128      -3.278 -33.091   6.921  1.00 50.07           O  
ATOM   2044  OE2 GLU A 128      -5.333 -33.381   7.714  1.00 50.07           O  
ATOM   2045  N   LYS A 129      -8.208 -28.767   7.241  1.00 57.43           N  
ATOM   2046  H   LYS A 129      -8.330 -28.759   8.243  1.00 57.43           H  
ATOM   2047  CA  LYS A 129      -9.363 -28.388   6.406  1.00 57.43           C  
ATOM   2048  HA  LYS A 129      -9.264 -28.899   5.448  1.00 57.43           H  
ATOM   2049  C   LYS A 129      -9.414 -26.890   6.045  1.00 57.43           C  
ATOM   2050  CB  LYS A 129     -10.670 -28.853   7.071  1.00 57.43           C  
ATOM   2051  HB2 LYS A 129     -11.512 -28.537   6.455  1.00 57.43           H  
ATOM   2052  HB3 LYS A 129     -10.766 -28.380   8.048  1.00 57.43           H  
ATOM   2053  O   LYS A 129     -10.491 -26.376   5.757  1.00 57.43           O  
ATOM   2054  CG  LYS A 129     -10.747 -30.376   7.221  1.00 57.43           C  
ATOM   2055  HG2 LYS A 129     -10.601 -30.842   6.246  1.00 57.43           H  
ATOM   2056  HG3 LYS A 129      -9.968 -30.721   7.901  1.00 57.43           H  
ATOM   2057  CD  LYS A 129     -12.117 -30.775   7.775  1.00 57.43           C  
ATOM   2058  HD2 LYS A 129     -12.893 -30.440   7.086  1.00 57.43           H  
ATOM   2059  HD3 LYS A 129     -12.265 -30.296   8.742  1.00 57.43           H  
ATOM   2060  CE  LYS A 129     -12.183 -32.296   7.927  1.00 57.43           C  
ATOM   2061  HE2 LYS A 129     -12.019 -32.751   6.950  1.00 57.43           H  
ATOM   2062  HE3 LYS A 129     -11.369 -32.611   8.579  1.00 57.43           H  
ATOM   2063  NZ  LYS A 129     -13.486 -32.722   8.491  1.00 57.43           N  
ATOM   2064  HZ1 LYS A 129     -14.244 -32.397   7.909  1.00 57.43           H  
ATOM   2065  HZ2 LYS A 129     -13.605 -32.336   9.417  1.00 57.43           H  
ATOM   2066  HZ3 LYS A 129     -13.529 -33.729   8.556  1.00 57.43           H  
ATOM   2067  N   ALA A 130      -8.285 -26.186   6.081  1.00 69.14           N  
ATOM   2068  H   ALA A 130      -7.447 -26.637   6.420  1.00 69.14           H  
ATOM   2069  CA  ALA A 130      -8.202 -24.778   5.724  1.00 69.14           C  
ATOM   2070  HA  ALA A 130      -8.920 -24.229   6.334  1.00 69.14           H  
ATOM   2071  C   ALA A 130      -8.557 -24.561   4.247  1.00 69.14           C  
ATOM   2072  CB  ALA A 130      -6.802 -24.239   6.048  1.00 69.14           C  
ATOM   2073  HB1 ALA A 130      -6.607 -24.318   7.117  1.00 69.14           H  
ATOM   2074  HB2 ALA A 130      -6.740 -23.189   5.763  1.00 69.14           H  
ATOM   2075  HB3 ALA A 130      -6.046 -24.801   5.500  1.00 69.14           H  
ATOM   2076  O   ALA A 130      -8.048 -25.254   3.358  1.00 69.14           O  
ATOM   2077  N   GLN A 131      -9.393 -23.552   4.014  1.00 89.09           N  
ATOM   2078  H   GLN A 131      -9.775 -23.064   4.812  1.00 89.09           H  
ATOM   2079  CA  GLN A 131      -9.689 -22.984   2.703  1.00 89.09           C  
ATOM   2080  HA  GLN A 131     -10.256 -23.707   2.116  1.00 89.09           H  
ATOM   2081  C   GLN A 131      -8.378 -22.652   1.968  1.00 89.09           C  
ATOM   2082  CB  GLN A 131     -10.567 -21.749   2.965  1.00 89.09           C  
ATOM   2083  HB2 GLN A 131     -11.466 -22.089   3.478  1.00 89.09           H  
ATOM   2084  HB3 GLN A 131     -10.037 -21.068   3.630  1.00 89.09           H  
ATOM   2085  O   GLN A 131      -7.426 -22.148   2.565  1.00 89.09           O  
ATOM   2086  CG  GLN A 131     -10.999 -20.968   1.718  1.00 89.09           C  
ATOM   2087  HG2 GLN A 131     -10.125 -20.498   1.267  1.00 89.09           H  
ATOM   2088  HG3 GLN A 131     -11.438 -21.654   0.994  1.00 89.09           H  
ATOM   2089  CD  GLN A 131     -12.029 -19.882   2.037  1.00 89.09           C  
ATOM   2090  NE2 GLN A 131     -12.444 -19.109   1.062  1.00 89.09           N  
ATOM   2091 HE21 GLN A 131     -12.055 -19.229   0.138  1.00 89.09           H  
ATOM   2092 HE22 GLN A 131     -13.154 -18.433   1.308  1.00 89.09           H  
ATOM   2093  OE1 GLN A 131     -12.494 -19.694   3.147  1.00 89.09           O  
ATOM   2094  N   LYS A 132      -8.291 -22.955   0.668  1.00 95.59           N  
ATOM   2095  H   LYS A 132      -9.084 -23.418   0.247  1.00 95.59           H  
ATOM   2096  CA  LYS A 132      -7.076 -22.716  -0.146  1.00 95.59           C  
ATOM   2097  HA  LYS A 132      -6.308 -22.276   0.490  1.00 95.59           H  
ATOM   2098  C   LYS A 132      -7.292 -21.688  -1.254  1.00 95.59           C  
ATOM   2099  CB  LYS A 132      -6.529 -24.049  -0.683  1.00 95.59           C  
ATOM   2100  HB2 LYS A 132      -7.292 -24.536  -1.291  1.00 95.59           H  
ATOM   2101  HB3 LYS A 132      -5.654 -23.857  -1.304  1.00 95.59           H  
ATOM   2102  O   LYS A 132      -6.333 -21.312  -1.934  1.00 95.59           O  
ATOM   2103  CG  LYS A 132      -6.116 -24.978   0.464  1.00 95.59           C  
ATOM   2104  HG2 LYS A 132      -7.004 -25.220   1.049  1.00 95.59           H  
ATOM   2105  HG3 LYS A 132      -5.406 -24.459   1.107  1.00 95.59           H  
ATOM   2106  CD  LYS A 132      -5.498 -26.296  -0.011  1.00 95.59           C  
ATOM   2107  HD2 LYS A 132      -6.212 -26.813  -0.653  1.00 95.59           H  
ATOM   2108  HD3 LYS A 132      -4.575 -26.102  -0.559  1.00 95.59           H  
ATOM   2109  CE  LYS A 132      -5.219 -27.124   1.251  1.00 95.59           C  
ATOM   2110  HE2 LYS A 132      -6.134 -27.154   1.843  1.00 95.59           H  
ATOM   2111  HE3 LYS A 132      -4.476 -26.605   1.856  1.00 95.59           H  
ATOM   2112  NZ  LYS A 132      -4.774 -28.508   0.956  1.00 95.59           N  
ATOM   2113  HZ1 LYS A 132      -5.495 -29.004   0.454  1.00 95.59           H  
ATOM   2114  HZ2 LYS A 132      -4.626 -28.999   1.827  1.00 95.59           H  
ATOM   2115  HZ3 LYS A 132      -3.913 -28.516   0.427  1.00 95.59           H  
ATOM   2116  N   ILE A 133      -8.532 -21.249  -1.436  1.00 97.05           N  
ATOM   2117  H   ILE A 133      -9.247 -21.642  -0.841  1.00 97.05           H  
ATOM   2118  CA  ILE A 133      -8.967 -20.276  -2.436  1.00 97.05           C  
ATOM   2119  HA  ILE A 133      -8.106 -19.838  -2.940  1.00 97.05           H  
ATOM   2120  C   ILE A 133      -9.731 -19.175  -1.706  1.00 97.05           C  
ATOM   2121  CB  ILE A 133      -9.872 -20.961  -3.484  1.00 97.05           C  
ATOM   2122  HB  ILE A 133     -10.761 -21.330  -2.973  1.00 97.05           H  
ATOM   2123  O   ILE A 133     -10.816 -19.420  -1.184  1.00 97.05           O  
ATOM   2124  CG1 ILE A 133      -9.179 -22.172  -4.152  1.00 97.05           C  
ATOM   2125 HG12 ILE A 133      -8.284 -21.839  -4.676  1.00 97.05           H  
ATOM   2126 HG13 ILE A 133      -8.874 -22.884  -3.385  1.00 97.05           H  
ATOM   2127  CG2 ILE A 133     -10.323 -19.946  -4.550  1.00 97.05           C  
ATOM   2128 HG21 ILE A 133     -10.619 -18.995  -4.106  1.00 97.05           H  
ATOM   2129 HG22 ILE A 133      -9.528 -19.763  -5.273  1.00 97.05           H  
ATOM   2130 HG23 ILE A 133     -11.198 -20.347  -5.062  1.00 97.05           H  
ATOM   2131  CD1 ILE A 133     -10.083 -22.928  -5.132  1.00 97.05           C  
ATOM   2132 HD11 ILE A 133      -9.557 -23.804  -5.511  1.00 97.05           H  
ATOM   2133 HD12 ILE A 133     -10.346 -22.283  -5.971  1.00 97.05           H  
ATOM   2134 HD13 ILE A 133     -10.998 -23.249  -4.634  1.00 97.05           H  
ATOM   2135  N   PHE A 134      -9.190 -17.963  -1.696  1.00 95.52           N  
ATOM   2136  H   PHE A 134      -8.296 -17.825  -2.145  1.00 95.52           H  
ATOM   2137  CA  PHE A 134      -9.806 -16.802  -1.056  1.00 95.52           C  
ATOM   2138  HA  PHE A 134     -10.738 -17.093  -0.571  1.00 95.52           H  
ATOM   2139  C   PHE A 134     -10.125 -15.743  -2.104  1.00 95.52           C  
ATOM   2140  CB  PHE A 134      -8.873 -16.247   0.022  1.00 95.52           C  
ATOM   2141  HB2 PHE A 134      -7.989 -15.825  -0.457  1.00 95.52           H  
ATOM   2142  HB3 PHE A 134      -9.378 -15.433   0.541  1.00 95.52           H  
ATOM   2143  O   PHE A 134      -9.400 -15.620  -3.088  1.00 95.52           O  
ATOM   2144  CG  PHE A 134      -8.424 -17.277   1.037  1.00 95.52           C  
ATOM   2145  CD1 PHE A 134      -9.149 -17.439   2.230  1.00 95.52           C  
ATOM   2146  HD1 PHE A 134     -10.038 -16.853   2.416  1.00 95.52           H  
ATOM   2147  CD2 PHE A 134      -7.292 -18.079   0.786  1.00 95.52           C  
ATOM   2148  HD2 PHE A 134      -6.737 -17.965  -0.133  1.00 95.52           H  
ATOM   2149  CE1 PHE A 134      -8.727 -18.369   3.191  1.00 95.52           C  
ATOM   2150  HE1 PHE A 134      -9.281 -18.485   4.111  1.00 95.52           H  
ATOM   2151  CE2 PHE A 134      -6.883 -19.027   1.740  1.00 95.52           C  
ATOM   2152  HE2 PHE A 134      -6.025 -19.657   1.555  1.00 95.52           H  
ATOM   2153  CZ  PHE A 134      -7.594 -19.158   2.947  1.00 95.52           C  
ATOM   2154  HZ  PHE A 134      -7.287 -19.882   3.687  1.00 95.52           H  
ATOM   2155  N   TYR A 135     -11.174 -14.957  -1.881  1.00 95.40           N  
ATOM   2156  H   TYR A 135     -11.699 -15.072  -1.025  1.00 95.40           H  
ATOM   2157  CA  TYR A 135     -11.537 -13.815  -2.717  1.00 95.40           C  
ATOM   2158  HA  TYR A 135     -10.781 -13.664  -3.488  1.00 95.40           H  
ATOM   2159  C   TYR A 135     -11.590 -12.544  -1.873  1.00 95.40           C  
ATOM   2160  CB  TYR A 135     -12.870 -14.087  -3.419  1.00 95.40           C  
ATOM   2161  HB2 TYR A 135     -12.727 -14.917  -4.111  1.00 95.40           H  
ATOM   2162  HB3 TYR A 135     -13.614 -14.386  -2.681  1.00 95.40           H  
ATOM   2163  O   TYR A 135     -11.994 -12.581  -0.712  1.00 95.40           O  
ATOM   2164  CG  TYR A 135     -13.395 -12.909  -4.210  1.00 95.40           C  
ATOM   2165  CD1 TYR A 135     -14.466 -12.142  -3.708  1.00 95.40           C  
ATOM   2166  HD1 TYR A 135     -14.935 -12.407  -2.772  1.00 95.40           H  
ATOM   2167  CD2 TYR A 135     -12.789 -12.564  -5.433  1.00 95.40           C  
ATOM   2168  HD2 TYR A 135     -11.974 -13.155  -5.825  1.00 95.40           H  
ATOM   2169  CE1 TYR A 135     -14.940 -11.032  -4.433  1.00 95.40           C  
ATOM   2170  HE1 TYR A 135     -15.770 -10.448  -4.064  1.00 95.40           H  
ATOM   2171  CE2 TYR A 135     -13.262 -11.456  -6.159  1.00 95.40           C  
ATOM   2172  HE2 TYR A 135     -12.830 -11.184  -7.110  1.00 95.40           H  
ATOM   2173  OH  TYR A 135     -14.759  -9.617  -6.368  1.00 95.40           O  
ATOM   2174  HH  TYR A 135     -15.545  -9.185  -6.026  1.00 95.40           H  
ATOM   2175  CZ  TYR A 135     -14.336 -10.689  -5.660  1.00 95.40           C  
ATOM   2176  N   THR A 136     -11.178 -11.423  -2.460  1.00 93.93           N  
ATOM   2177  H   THR A 136     -10.862 -11.476  -3.418  1.00 93.93           H  
ATOM   2178  CA  THR A 136     -11.224 -10.102  -1.829  1.00 93.93           C  
ATOM   2179  HA  THR A 136     -11.887 -10.153  -0.965  1.00 93.93           H  
ATOM   2180  C   THR A 136     -11.766  -9.063  -2.822  1.00 93.93           C  
ATOM   2181  CB  THR A 136      -9.843  -9.682  -1.292  1.00 93.93           C  
ATOM   2182  HB  THR A 136      -9.918  -8.666  -0.905  1.00 93.93           H  
ATOM   2183  O   THR A 136     -11.171  -8.912  -3.897  1.00 93.93           O  
ATOM   2184  CG2 THR A 136      -9.339 -10.587  -0.168  1.00 93.93           C  
ATOM   2185 HG21 THR A 136     -10.048 -10.582   0.659  1.00 93.93           H  
ATOM   2186 HG22 THR A 136      -9.212 -11.608  -0.528  1.00 93.93           H  
ATOM   2187 HG23 THR A 136      -8.376 -10.215   0.183  1.00 93.93           H  
ATOM   2188  OG1 THR A 136      -8.848  -9.713  -2.289  1.00 93.93           O  
ATOM   2189  HG1 THR A 136      -8.953 -10.529  -2.784  1.00 93.93           H  
ATOM   2190  N   PRO A 137     -12.843  -8.320  -2.488  1.00 90.88           N  
ATOM   2191  CA  PRO A 137     -13.345  -7.208  -3.308  1.00 90.88           C  
ATOM   2192  HA  PRO A 137     -13.718  -7.596  -4.256  1.00 90.88           H  
ATOM   2193  C   PRO A 137     -12.256  -6.168  -3.568  1.00 90.88           C  
ATOM   2194  CB  PRO A 137     -14.499  -6.579  -2.520  1.00 90.88           C  
ATOM   2195  HB2 PRO A 137     -15.298  -6.240  -3.180  1.00 90.88           H  
ATOM   2196  HB3 PRO A 137     -14.137  -5.752  -1.910  1.00 90.88           H  
ATOM   2197  O   PRO A 137     -11.323  -6.070  -2.767  1.00 90.88           O  
ATOM   2198  CG  PRO A 137     -14.965  -7.709  -1.607  1.00 90.88           C  
ATOM   2199  HG2 PRO A 137     -15.443  -7.331  -0.703  1.00 90.88           H  
ATOM   2200  HG3 PRO A 137     -15.644  -8.363  -2.155  1.00 90.88           H  
ATOM   2201  CD  PRO A 137     -13.672  -8.457  -1.298  1.00 90.88           C  
ATOM   2202  HD2 PRO A 137     -13.902  -9.501  -1.083  1.00 90.88           H  
ATOM   2203  HD3 PRO A 137     -13.170  -7.991  -0.449  1.00 90.88           H  
ATOM   2204  N   ASP A 138     -12.335  -5.432  -4.676  1.00 92.58           N  
ATOM   2205  H   ASP A 138     -13.114  -5.563  -5.306  1.00 92.58           H  
ATOM   2206  CA  ASP A 138     -11.320  -4.435  -5.039  1.00 92.58           C  
ATOM   2207  HA  ASP A 138     -10.363  -4.957  -5.022  1.00 92.58           H  
ATOM   2208  C   ASP A 138     -11.187  -3.278  -4.024  1.00 92.58           C  
ATOM   2209  CB  ASP A 138     -11.541  -3.945  -6.484  1.00 92.58           C  
ATOM   2210  HB2 ASP A 138     -12.323  -3.185  -6.494  1.00 92.58           H  
ATOM   2211  HB3 ASP A 138     -11.873  -4.785  -7.094  1.00 92.58           H  
ATOM   2212  O   ASP A 138     -12.098  -2.999  -3.244  1.00 92.58           O  
ATOM   2213  CG  ASP A 138     -10.262  -3.393  -7.130  1.00 92.58           C  
ATOM   2214  OD1 ASP A 138      -9.170  -3.672  -6.577  1.00 92.58           O  
ATOM   2215  OD2 ASP A 138     -10.365  -2.749  -8.194  1.00 92.58           O  
ATOM   2216  N   PHE A 139     -10.027  -2.614  -4.006  1.00 92.53           N  
ATOM   2217  H   PHE A 139      -9.364  -2.816  -4.740  1.00 92.53           H  
ATOM   2218  CA  PHE A 139      -9.790  -1.416  -3.190  1.00 92.53           C  
ATOM   2219  HA  PHE A 139     -10.751  -0.912  -3.089  1.00 92.53           H  
ATOM   2220  C   PHE A 139      -8.837  -0.430  -3.901  1.00 92.53           C  
ATOM   2221  CB  PHE A 139      -9.325  -1.798  -1.763  1.00 92.53           C  
ATOM   2222  HB2 PHE A 139      -9.217  -0.886  -1.176  1.00 92.53           H  
ATOM   2223  HB3 PHE A 139     -10.130  -2.364  -1.295  1.00 92.53           H  
ATOM   2224  O   PHE A 139      -8.033  -0.859  -4.734  1.00 92.53           O  
ATOM   2225  CG  PHE A 139      -8.030  -2.590  -1.628  1.00 92.53           C  
ATOM   2226  CD1 PHE A 139      -8.040  -3.898  -1.108  1.00 92.53           C  
ATOM   2227  HD1 PHE A 139      -8.980  -4.324  -0.790  1.00 92.53           H  
ATOM   2228  CD2 PHE A 139      -6.795  -2.000  -1.943  1.00 92.53           C  
ATOM   2229  HD2 PHE A 139      -6.767  -0.971  -2.270  1.00 92.53           H  
ATOM   2230  CE1 PHE A 139      -6.836  -4.624  -0.985  1.00 92.53           C  
ATOM   2231  HE1 PHE A 139      -6.825  -5.617  -0.561  1.00 92.53           H  
ATOM   2232  CE2 PHE A 139      -5.597  -2.724  -1.843  1.00 92.53           C  
ATOM   2233  HE2 PHE A 139      -4.660  -2.253  -2.103  1.00 92.53           H  
ATOM   2234  CZ  PHE A 139      -5.620  -4.048  -1.385  1.00 92.53           C  
ATOM   2235  HZ  PHE A 139      -4.698  -4.603  -1.292  1.00 92.53           H  
ATOM   2236  N   PRO A 140      -8.879   0.880  -3.575  1.00 91.59           N  
ATOM   2237  CA  PRO A 140      -8.035   1.899  -4.212  1.00 91.59           C  
ATOM   2238  HA  PRO A 140      -8.384   2.040  -5.235  1.00 91.59           H  
ATOM   2239  C   PRO A 140      -6.545   1.541  -4.248  1.00 91.59           C  
ATOM   2240  CB  PRO A 140      -8.283   3.188  -3.425  1.00 91.59           C  
ATOM   2241  HB2 PRO A 140      -7.634   3.232  -2.551  1.00 91.59           H  
ATOM   2242  HB3 PRO A 140      -8.152   4.073  -4.048  1.00 91.59           H  
ATOM   2243  O   PRO A 140      -6.020   0.941  -3.314  1.00 91.59           O  
ATOM   2244  CG  PRO A 140      -9.733   3.016  -2.977  1.00 91.59           C  
ATOM   2245  HG2 PRO A 140     -10.403   3.266  -3.800  1.00 91.59           H  
ATOM   2246  HG3 PRO A 140      -9.964   3.616  -2.097  1.00 91.59           H  
ATOM   2247  CD  PRO A 140      -9.827   1.524  -2.674  1.00 91.59           C  
ATOM   2248  HD2 PRO A 140      -9.540   1.344  -1.638  1.00 91.59           H  
ATOM   2249  HD3 PRO A 140     -10.848   1.184  -2.847  1.00 91.59           H  
ATOM   2250  N   ALA A 141      -5.848   1.919  -5.317  1.00 94.65           N  
ATOM   2251  H   ALA A 141      -6.333   2.465  -6.015  1.00 94.65           H  
ATOM   2252  CA  ALA A 141      -4.438   1.627  -5.592  1.00 94.65           C  
ATOM   2253  HA  ALA A 141      -4.202   2.103  -6.544  1.00 94.65           H  
ATOM   2254  C   ALA A 141      -4.069   0.144  -5.802  1.00 94.65           C  
ATOM   2255  CB  ALA A 141      -3.566   2.321  -4.538  1.00 94.65           C  
ATOM   2256  HB1 ALA A 141      -2.517   2.068  -4.694  1.00 94.65           H  
ATOM   2257  HB2 ALA A 141      -3.698   3.401  -4.602  1.00 94.65           H  
ATOM   2258  HB3 ALA A 141      -3.825   1.988  -3.533  1.00 94.65           H  
ATOM   2259  O   ALA A 141      -2.940  -0.142  -6.217  1.00 94.65           O  
ATOM   2260  N   ARG A 142      -4.984  -0.821  -5.595  1.00 94.15           N  
ATOM   2261  H   ARG A 142      -5.891  -0.556  -5.239  1.00 94.15           H  
ATOM   2262  CA  ARG A 142      -4.683  -2.255  -5.777  1.00 94.15           C  
ATOM   2263  HA  ARG A 142      -3.900  -2.532  -5.072  1.00 94.15           H  
ATOM   2264  C   ARG A 142      -4.151  -2.555  -7.178  1.00 94.15           C  
ATOM   2265  CB  ARG A 142      -5.934  -3.109  -5.504  1.00 94.15           C  
ATOM   2266  HB2 ARG A 142      -6.680  -2.925  -6.277  1.00 94.15           H  
ATOM   2267  HB3 ARG A 142      -6.362  -2.844  -4.537  1.00 94.15           H  
ATOM   2268  O   ARG A 142      -3.153  -3.263  -7.315  1.00 94.15           O  
ATOM   2269  CG  ARG A 142      -5.550  -4.595  -5.486  1.00 94.15           C  
ATOM   2270  HG2 ARG A 142      -4.916  -4.766  -4.617  1.00 94.15           H  
ATOM   2271  HG3 ARG A 142      -4.989  -4.850  -6.385  1.00 94.15           H  
ATOM   2272  CD  ARG A 142      -6.736  -5.550  -5.440  1.00 94.15           C  
ATOM   2273  HD2 ARG A 142      -6.374  -6.543  -5.705  1.00 94.15           H  
ATOM   2274  HD3 ARG A 142      -7.472  -5.250  -6.186  1.00 94.15           H  
ATOM   2275  NE  ARG A 142      -7.331  -5.614  -4.102  1.00 94.15           N  
ATOM   2276  HE  ARG A 142      -6.936  -5.019  -3.388  1.00 94.15           H  
ATOM   2277  NH1 ARG A 142      -9.034  -7.053  -4.637  1.00 94.15           N  
ATOM   2278 HH11 ARG A 142      -8.908  -6.818  -5.611  1.00 94.15           H  
ATOM   2279 HH12 ARG A 142      -9.815  -7.609  -4.319  1.00 94.15           H  
ATOM   2280  NH2 ARG A 142      -8.694  -6.481  -2.530  1.00 94.15           N  
ATOM   2281 HH21 ARG A 142      -9.673  -6.695  -2.402  1.00 94.15           H  
ATOM   2282 HH22 ARG A 142      -8.251  -5.848  -1.880  1.00 94.15           H  
ATOM   2283  CZ  ARG A 142      -8.340  -6.386  -3.766  1.00 94.15           C  
ATOM   2284  N   ARG A 143      -4.810  -2.023  -8.213  1.00 92.60           N  
ATOM   2285  H   ARG A 143      -5.630  -1.476  -7.996  1.00 92.60           H  
ATOM   2286  CA  ARG A 143      -4.460  -2.274  -9.619  1.00 92.60           C  
ATOM   2287  HA  ARG A 143      -4.451  -3.352  -9.783  1.00 92.60           H  
ATOM   2288  C   ARG A 143      -3.056  -1.780  -9.964  1.00 92.60           C  
ATOM   2289  CB  ARG A 143      -5.528  -1.648 -10.529  1.00 92.60           C  
ATOM   2290  HB2 ARG A 143      -5.547  -0.569 -10.374  1.00 92.60           H  
ATOM   2291  HB3 ARG A 143      -6.504  -2.051 -10.261  1.00 92.60           H  
ATOM   2292  O   ARG A 143      -2.302  -2.524 -10.584  1.00 92.60           O  
ATOM   2293  CG  ARG A 143      -5.255  -1.943 -12.013  1.00 92.60           C  
ATOM   2294  HG2 ARG A 143      -5.258  -3.021 -12.174  1.00 92.60           H  
ATOM   2295  HG3 ARG A 143      -4.281  -1.545 -12.296  1.00 92.60           H  
ATOM   2296  CD  ARG A 143      -6.316  -1.290 -12.900  1.00 92.60           C  
ATOM   2297  HD2 ARG A 143      -6.336  -0.221 -12.690  1.00 92.60           H  
ATOM   2298  HD3 ARG A 143      -7.289  -1.716 -12.655  1.00 92.60           H  
ATOM   2299  NE  ARG A 143      -6.015  -1.507 -14.328  1.00 92.60           N  
ATOM   2300  HE  ARG A 143      -5.169  -2.016 -14.544  1.00 92.60           H  
ATOM   2301  NH1 ARG A 143      -7.823  -0.382 -15.181  1.00 92.60           N  
ATOM   2302 HH11 ARG A 143      -8.387  -0.100 -15.970  1.00 92.60           H  
ATOM   2303 HH12 ARG A 143      -8.109  -0.148 -14.241  1.00 92.60           H  
ATOM   2304  NH2 ARG A 143      -6.394  -1.390 -16.568  1.00 92.60           N  
ATOM   2305 HH21 ARG A 143      -5.602  -1.994 -16.735  1.00 92.60           H  
ATOM   2306 HH22 ARG A 143      -6.995  -1.144 -17.341  1.00 92.60           H  
ATOM   2307  CZ  ARG A 143      -6.740  -1.088 -15.349  1.00 92.60           C  
ATOM   2308  N   GLU A 144      -2.696  -0.561  -9.562  1.00 94.01           N  
ATOM   2309  H   GLU A 144      -3.345  -0.003  -9.026  1.00 94.01           H  
ATOM   2310  CA  GLU A 144      -1.375   0.005  -9.859  1.00 94.01           C  
ATOM   2311  HA  GLU A 144      -1.191  -0.085 -10.930  1.00 94.01           H  
ATOM   2312  C   GLU A 144      -0.263  -0.784  -9.149  1.00 94.01           C  
ATOM   2313  CB  GLU A 144      -1.358   1.504  -9.507  1.00 94.01           C  
ATOM   2314  HB2 GLU A 144      -2.223   1.979  -9.968  1.00 94.01           H  
ATOM   2315  HB3 GLU A 144      -1.425   1.626  -8.426  1.00 94.01           H  
ATOM   2316  O   GLU A 144       0.728  -1.160  -9.776  1.00 94.01           O  
ATOM   2317  CG  GLU A 144      -0.080   2.173 -10.043  1.00 94.01           C  
ATOM   2318  HG2 GLU A 144      -0.038   2.024 -11.122  1.00 94.01           H  
ATOM   2319  HG3 GLU A 144       0.784   1.672  -9.605  1.00 94.01           H  
ATOM   2320  CD  GLU A 144       0.031   3.676  -9.744  1.00 94.01           C  
ATOM   2321  OE1 GLU A 144       1.172   4.185  -9.830  1.00 94.01           O  
ATOM   2322  OE2 GLU A 144      -0.977   4.312  -9.374  1.00 94.01           O  
ATOM   2323  N   VAL A 145      -0.471  -1.151  -7.878  1.00 96.21           N  
ATOM   2324  H   VAL A 145      -1.296  -0.810  -7.407  1.00 96.21           H  
ATOM   2325  CA  VAL A 145       0.466  -2.009  -7.134  1.00 96.21           C  
ATOM   2326  HA  VAL A 145       1.457  -1.559  -7.194  1.00 96.21           H  
ATOM   2327  C   VAL A 145       0.594  -3.404  -7.756  1.00 96.21           C  
ATOM   2328  CB  VAL A 145       0.066  -2.081  -5.648  1.00 96.21           C  
ATOM   2329  HB  VAL A 145      -0.989  -2.339  -5.560  1.00 96.21           H  
ATOM   2330  O   VAL A 145       1.704  -3.935  -7.847  1.00 96.21           O  
ATOM   2331  CG1 VAL A 145       0.872  -3.148  -4.896  1.00 96.21           C  
ATOM   2332 HG11 VAL A 145       1.929  -3.072  -5.150  1.00 96.21           H  
ATOM   2333 HG12 VAL A 145       0.742  -3.037  -3.819  1.00 96.21           H  
ATOM   2334 HG13 VAL A 145       0.522  -4.139  -5.184  1.00 96.21           H  
ATOM   2335  CG2 VAL A 145       0.293  -0.704  -5.009  1.00 96.21           C  
ATOM   2336 HG21 VAL A 145      -0.476  -0.014  -5.356  1.00 96.21           H  
ATOM   2337 HG22 VAL A 145       1.268  -0.305  -5.287  1.00 96.21           H  
ATOM   2338 HG23 VAL A 145       0.233  -0.754  -3.922  1.00 96.21           H  
ATOM   2339  N   PHE A 146      -0.508  -3.995  -8.223  1.00 96.28           N  
ATOM   2340  H   PHE A 146      -1.395  -3.529  -8.099  1.00 96.28           H  
ATOM   2341  CA  PHE A 146      -0.488  -5.292  -8.899  1.00 96.28           C  
ATOM   2342  HA  PHE A 146      -0.004  -6.015  -8.242  1.00 96.28           H  
ATOM   2343  C   PHE A 146       0.336  -5.242 -10.195  1.00 96.28           C  
ATOM   2344  CB  PHE A 146      -1.929  -5.766  -9.146  1.00 96.28           C  
ATOM   2345  HB2 PHE A 146      -2.475  -5.727  -8.204  1.00 96.28           H  
ATOM   2346  HB3 PHE A 146      -2.422  -5.083  -9.839  1.00 96.28           H  
ATOM   2347  O   PHE A 146       1.202  -6.094 -10.397  1.00 96.28           O  
ATOM   2348  CG  PHE A 146      -2.024  -7.174  -9.702  1.00 96.28           C  
ATOM   2349  CD1 PHE A 146      -1.722  -7.419 -11.054  1.00 96.28           C  
ATOM   2350  HD1 PHE A 146      -1.447  -6.607 -11.711  1.00 96.28           H  
ATOM   2351  CD2 PHE A 146      -2.392  -8.247  -8.867  1.00 96.28           C  
ATOM   2352  HD2 PHE A 146      -2.637  -8.069  -7.831  1.00 96.28           H  
ATOM   2353  CE1 PHE A 146      -1.752  -8.728 -11.553  1.00 96.28           C  
ATOM   2354  HE1 PHE A 146      -1.457  -8.903 -12.577  1.00 96.28           H  
ATOM   2355  CE2 PHE A 146      -2.472  -9.553  -9.384  1.00 96.28           C  
ATOM   2356  HE2 PHE A 146      -2.783 -10.369  -8.749  1.00 96.28           H  
ATOM   2357  CZ  PHE A 146      -2.158  -9.793 -10.732  1.00 96.28           C  
ATOM   2358  HZ  PHE A 146      -2.219 -10.795 -11.130  1.00 96.28           H  
ATOM   2359  N   GLU A 147       0.115  -4.246 -11.061  1.00 92.99           N  
ATOM   2360  H   GLU A 147      -0.597  -3.564 -10.846  1.00 92.99           H  
ATOM   2361  CA  GLU A 147       0.870  -4.108 -12.317  1.00 92.99           C  
ATOM   2362  HA  GLU A 147       0.871  -5.070 -12.828  1.00 92.99           H  
ATOM   2363  C   GLU A 147       2.348  -3.748 -12.075  1.00 92.99           C  
ATOM   2364  CB  GLU A 147       0.197  -3.090 -13.254  1.00 92.99           C  
ATOM   2365  HB2 GLU A 147       0.110  -2.137 -12.733  1.00 92.99           H  
ATOM   2366  HB3 GLU A 147       0.841  -2.935 -14.120  1.00 92.99           H  
ATOM   2367  O   GLU A 147       3.226  -4.255 -12.781  1.00 92.99           O  
ATOM   2368  CG  GLU A 147      -1.200  -3.506 -13.760  1.00 92.99           C  
ATOM   2369  HG2 GLU A 147      -1.579  -2.711 -14.402  1.00 92.99           H  
ATOM   2370  HG3 GLU A 147      -1.877  -3.581 -12.910  1.00 92.99           H  
ATOM   2371  CD  GLU A 147      -1.245  -4.832 -14.543  1.00 92.99           C  
ATOM   2372  OE1 GLU A 147      -2.328  -5.460 -14.579  1.00 92.99           O  
ATOM   2373  OE2 GLU A 147      -0.220  -5.256 -15.128  1.00 92.99           O  
ATOM   2374  N   HIS A 148       2.658  -2.960 -11.036  1.00 92.49           N  
ATOM   2375  H   HIS A 148       1.912  -2.518 -10.519  1.00 92.49           H  
ATOM   2376  CA  HIS A 148       4.040  -2.706 -10.618  1.00 92.49           C  
ATOM   2377  HA  HIS A 148       4.589  -2.312 -11.473  1.00 92.49           H  
ATOM   2378  C   HIS A 148       4.746  -4.001 -10.184  1.00 92.49           C  
ATOM   2379  CB  HIS A 148       4.077  -1.644  -9.508  1.00 92.49           C  
ATOM   2380  HB2 HIS A 148       3.685  -0.704  -9.896  1.00 92.49           H  
ATOM   2381  HB3 HIS A 148       3.438  -1.960  -8.683  1.00 92.49           H  
ATOM   2382  O   HIS A 148       5.817  -4.321 -10.706  1.00 92.49           O  
ATOM   2383  CG  HIS A 148       5.473  -1.412  -8.980  1.00 92.49           C  
ATOM   2384  CD2 HIS A 148       5.922  -1.695  -7.718  1.00 92.49           C  
ATOM   2385  HD2 HIS A 148       5.327  -2.084  -6.905  1.00 92.49           H  
ATOM   2386  ND1 HIS A 148       6.559  -0.959  -9.700  1.00 92.49           N  
ATOM   2387  HD1 HIS A 148       6.552  -0.632 -10.655  1.00 92.49           H  
ATOM   2388  CE1 HIS A 148       7.632  -0.964  -8.888  1.00 92.49           C  
ATOM   2389  HE1 HIS A 148       8.627  -0.646  -9.160  1.00 92.49           H  
ATOM   2390  NE2 HIS A 148       7.291  -1.420  -7.673  1.00 92.49           N  
ATOM   2391  N   LEU A 149       4.131  -4.805  -9.306  1.00 94.01           N  
ATOM   2392  H   LEU A 149       3.248  -4.504  -8.919  1.00 94.01           H  
ATOM   2393  CA  LEU A 149       4.690  -6.094  -8.877  1.00 94.01           C  
ATOM   2394  HA  LEU A 149       5.704  -5.928  -8.513  1.00 94.01           H  
ATOM   2395  C   LEU A 149       4.805  -7.098 -10.032  1.00 94.01           C  
ATOM   2396  CB  LEU A 149       3.835  -6.683  -7.744  1.00 94.01           C  
ATOM   2397  HB2 LEU A 149       2.786  -6.624  -8.031  1.00 94.01           H  
ATOM   2398  HB3 LEU A 149       4.092  -7.737  -7.635  1.00 94.01           H  
ATOM   2399  O   LEU A 149       5.824  -7.776 -10.156  1.00 94.01           O  
ATOM   2400  CG  LEU A 149       4.027  -6.008  -6.375  1.00 94.01           C  
ATOM   2401  HG  LEU A 149       3.861  -4.933  -6.457  1.00 94.01           H  
ATOM   2402  CD1 LEU A 149       3.010  -6.592  -5.397  1.00 94.01           C  
ATOM   2403 HD11 LEU A 149       3.129  -6.128  -4.418  1.00 94.01           H  
ATOM   2404 HD12 LEU A 149       3.135  -7.672  -5.311  1.00 94.01           H  
ATOM   2405 HD13 LEU A 149       2.009  -6.362  -5.759  1.00 94.01           H  
ATOM   2406  CD2 LEU A 149       5.426  -6.259  -5.803  1.00 94.01           C  
ATOM   2407 HD21 LEU A 149       5.655  -7.324  -5.831  1.00 94.01           H  
ATOM   2408 HD22 LEU A 149       5.474  -5.911  -4.771  1.00 94.01           H  
ATOM   2409 HD23 LEU A 149       6.166  -5.706  -6.383  1.00 94.01           H  
ATOM   2410  N   LYS A 150       3.806  -7.162 -10.919  1.00 91.33           N  
ATOM   2411  H   LYS A 150       2.984  -6.605 -10.735  1.00 91.33           H  
ATOM   2412  CA  LYS A 150       3.834  -7.980 -12.142  1.00 91.33           C  
ATOM   2413  HA  LYS A 150       4.031  -9.018 -11.874  1.00 91.33           H  
ATOM   2414  C   LYS A 150       4.984  -7.577 -13.062  1.00 91.33           C  
ATOM   2415  CB  LYS A 150       2.449  -7.886 -12.803  1.00 91.33           C  
ATOM   2416  HB2 LYS A 150       2.225  -6.831 -12.965  1.00 91.33           H  
ATOM   2417  HB3 LYS A 150       1.711  -8.281 -12.105  1.00 91.33           H  
ATOM   2418  O   LYS A 150       5.678  -8.457 -13.569  1.00 91.33           O  
ATOM   2419  CG  LYS A 150       2.290  -8.614 -14.147  1.00 91.33           C  
ATOM   2420  HG2 LYS A 150       2.556  -9.666 -14.044  1.00 91.33           H  
ATOM   2421  HG3 LYS A 150       2.952  -8.146 -14.876  1.00 91.33           H  
ATOM   2422  CD  LYS A 150       0.828  -8.487 -14.619  1.00 91.33           C  
ATOM   2423  HD2 LYS A 150       0.235  -9.302 -14.204  1.00 91.33           H  
ATOM   2424  HD3 LYS A 150       0.419  -7.554 -14.231  1.00 91.33           H  
ATOM   2425  CE  LYS A 150       0.693  -8.477 -16.148  1.00 91.33           C  
ATOM   2426  HE2 LYS A 150       0.508  -9.489 -16.509  1.00 91.33           H  
ATOM   2427  HE3 LYS A 150       1.629  -8.113 -16.570  1.00 91.33           H  
ATOM   2428  NZ  LYS A 150      -0.401  -7.570 -16.578  1.00 91.33           N  
ATOM   2429  HZ1 LYS A 150      -1.322  -7.937 -16.385  1.00 91.33           H  
ATOM   2430  HZ2 LYS A 150      -0.397  -7.374 -17.569  1.00 91.33           H  
ATOM   2431  HZ3 LYS A 150      -0.364  -6.690 -16.083  1.00 91.33           H  
ATOM   2432  N   THR A 151       5.252  -6.283 -13.216  1.00 87.67           N  
ATOM   2433  H   THR A 151       4.623  -5.617 -12.791  1.00 87.67           H  
ATOM   2434  CA  THR A 151       6.407  -5.773 -13.974  1.00 87.67           C  
ATOM   2435  HA  THR A 151       6.409  -6.232 -14.962  1.00 87.67           H  
ATOM   2436  C   THR A 151       7.727  -6.141 -13.292  1.00 87.67           C  
ATOM   2437  CB  THR A 151       6.294  -4.253 -14.171  1.00 87.67           C  
ATOM   2438  HB  THR A 151       6.298  -3.745 -13.207  1.00 87.67           H  
ATOM   2439  O   THR A 151       8.609  -6.722 -13.928  1.00 87.67           O  
ATOM   2440  CG2 THR A 151       7.421  -3.692 -15.039  1.00 87.67           C  
ATOM   2441 HG21 THR A 151       7.241  -2.632 -15.217  1.00 87.67           H  
ATOM   2442 HG22 THR A 151       7.452  -4.215 -15.994  1.00 87.67           H  
ATOM   2443 HG23 THR A 151       8.379  -3.798 -14.529  1.00 87.67           H  
ATOM   2444  OG1 THR A 151       5.087  -3.973 -14.839  1.00 87.67           O  
ATOM   2445  HG1 THR A 151       4.378  -3.991 -14.193  1.00 87.67           H  
ATOM   2446  N   ALA A 152       7.841  -5.894 -11.984  1.00 87.16           N  
ATOM   2447  H   ALA A 152       7.086  -5.413 -11.516  1.00 87.16           H  
ATOM   2448  CA  ALA A 152       9.031  -6.200 -11.195  1.00 87.16           C  
ATOM   2449  HA  ALA A 152       9.876  -5.655 -11.616  1.00 87.16           H  
ATOM   2450  C   ALA A 152       9.386  -7.698 -11.209  1.00 87.16           C  
ATOM   2451  CB  ALA A 152       8.793  -5.702  -9.765  1.00 87.16           C  
ATOM   2452  HB1 ALA A 152       9.666  -5.932  -9.154  1.00 87.16           H  
ATOM   2453  HB2 ALA A 152       7.921  -6.193  -9.332  1.00 87.16           H  
ATOM   2454  HB3 ALA A 152       8.632  -4.624  -9.766  1.00 87.16           H  
ATOM   2455  O   ALA A 152      10.557  -8.055 -11.336  1.00 87.16           O  
ATOM   2456  N   PHE A 153       8.388  -8.583 -11.112  1.00 86.39           N  
ATOM   2457  H   PHE A 153       7.456  -8.229 -10.946  1.00 86.39           H  
ATOM   2458  CA  PHE A 153       8.588 -10.037 -11.076  1.00 86.39           C  
ATOM   2459  HA  PHE A 153       9.505 -10.259 -10.531  1.00 86.39           H  
ATOM   2460  C   PHE A 153       8.766 -10.639 -12.477  1.00 86.39           C  
ATOM   2461  CB  PHE A 153       7.419 -10.712 -10.339  1.00 86.39           C  
ATOM   2462  HB2 PHE A 153       6.487 -10.413 -10.817  1.00 86.39           H  
ATOM   2463  HB3 PHE A 153       7.518 -11.788 -10.482  1.00 86.39           H  
ATOM   2464  O   PHE A 153       9.391 -11.690 -12.611  1.00 86.39           O  
ATOM   2465  CG  PHE A 153       7.281 -10.478  -8.838  1.00 86.39           C  
ATOM   2466  CD1 PHE A 153       8.007  -9.485  -8.143  1.00 86.39           C  
ATOM   2467  HD1 PHE A 153       8.716  -8.847  -8.650  1.00 86.39           H  
ATOM   2468  CD2 PHE A 153       6.368 -11.274  -8.121  1.00 86.39           C  
ATOM   2469  HD2 PHE A 153       5.805 -12.040  -8.634  1.00 86.39           H  
ATOM   2470  CE1 PHE A 153       7.785  -9.268  -6.774  1.00 86.39           C  
ATOM   2471  HE1 PHE A 153       8.293  -8.455  -6.274  1.00 86.39           H  
ATOM   2472  CE2 PHE A 153       6.173 -11.072  -6.744  1.00 86.39           C  
ATOM   2473  HE2 PHE A 153       5.467 -11.688  -6.206  1.00 86.39           H  
ATOM   2474  CZ  PHE A 153       6.869 -10.060  -6.069  1.00 86.39           C  
ATOM   2475  HZ  PHE A 153       6.684  -9.879  -5.020  1.00 86.39           H  
ATOM   2476  N   SER A 154       8.265  -9.974 -13.524  1.00 78.30           N  
ATOM   2477  H   SER A 154       7.725  -9.138 -13.353  1.00 78.30           H  
ATOM   2478  CA  SER A 154       8.493 -10.388 -14.915  1.00 78.30           C  
ATOM   2479  HA  SER A 154       8.341 -11.465 -14.990  1.00 78.30           H  
ATOM   2480  C   SER A 154       9.916 -10.103 -15.395  1.00 78.30           C  
ATOM   2481  CB  SER A 154       7.507  -9.712 -15.869  1.00 78.30           C  
ATOM   2482  HB2 SER A 154       7.593  -8.628 -15.788  1.00 78.30           H  
ATOM   2483  HB3 SER A 154       7.740 -10.008 -16.892  1.00 78.30           H  
ATOM   2484  O   SER A 154      10.350 -10.712 -16.373  1.00 78.30           O  
ATOM   2485  OG  SER A 154       6.186 -10.110 -15.571  1.00 78.30           O  
ATOM   2486  HG  SER A 154       5.913  -9.597 -14.807  1.00 78.30           H  
ATOM   2487  N   CYS A 155      10.664  -9.207 -14.737  1.00 67.69           N  
ATOM   2488  H   CYS A 155      10.277  -8.715 -13.945  1.00 67.69           H  
ATOM   2489  CA  CYS A 155      12.056  -8.989 -15.109  1.00 67.69           C  
ATOM   2490  HA  CYS A 155      12.094  -8.965 -16.198  1.00 67.69           H  
ATOM   2491  C   CYS A 155      12.951 -10.141 -14.648  1.00 67.69           C  
ATOM   2492  CB  CYS A 155      12.593  -7.643 -14.639  1.00 67.69           C  
ATOM   2493  HB2 CYS A 155      12.571  -7.609 -13.549  1.00 67.69           H  
ATOM   2494  HB3 CYS A 155      11.952  -6.852 -15.027  1.00 67.69           H  
ATOM   2495  O   CYS A 155      13.461 -10.186 -13.525  1.00 67.69           O  
ATOM   2496  SG  CYS A 155      14.302  -7.380 -15.217  1.00 67.69           S  
ATOM   2497  N   THR A 156      13.233 -11.040 -15.582  1.00 56.32           N  
ATOM   2498  H   THR A 156      12.725 -11.009 -16.455  1.00 56.32           H  
ATOM   2499  CA  THR A 156      14.351 -11.965 -15.474  1.00 56.32           C  
ATOM   2500  HA  THR A 156      14.274 -12.515 -14.536  1.00 56.32           H  
ATOM   2501  C   THR A 156      15.664 -11.177 -15.478  1.00 56.32           C  
ATOM   2502  CB  THR A 156      14.318 -12.978 -16.632  1.00 56.32           C  
ATOM   2503  HB  THR A 156      15.238 -13.563 -16.618  1.00 56.32           H  
ATOM   2504  O   THR A 156      16.116 -10.731 -16.536  1.00 56.32           O  
ATOM   2505  CG2 THR A 156      13.129 -13.932 -16.517  1.00 56.32           C  
ATOM   2506 HG21 THR A 156      12.192 -13.381 -16.597  1.00 56.32           H  
ATOM   2507 HG22 THR A 156      13.164 -14.452 -15.560  1.00 56.32           H  
ATOM   2508 HG23 THR A 156      13.181 -14.665 -17.322  1.00 56.32           H  
ATOM   2509  OG1 THR A 156      14.202 -12.315 -17.872  1.00 56.32           O  
ATOM   2510  HG1 THR A 156      14.929 -11.689 -17.921  1.00 56.32           H  
ATOM   2511  N   LYS A 157      16.331 -11.069 -14.317  1.00 51.01           N  
ATOM   2512  H   LYS A 157      15.836 -11.335 -13.477  1.00 51.01           H  
ATOM   2513  CA  LYS A 157      17.778 -10.775 -14.217  1.00 51.01           C  
ATOM   2514  HA  LYS A 157      18.009  -9.937 -14.876  1.00 51.01           H  
ATOM   2515  C   LYS A 157      18.597 -11.968 -14.751  1.00 51.01           C  
ATOM   2516  CB  LYS A 157      18.199 -10.385 -12.776  1.00 51.01           C  
ATOM   2517  HB2 LYS A 157      17.855 -11.159 -12.090  1.00 51.01           H  
ATOM   2518  HB3 LYS A 157      19.288 -10.366 -12.734  1.00 51.01           H  
ATOM   2519  O   LYS A 157      19.460 -12.503 -14.062  1.00 51.01           O  
ATOM   2520  CG  LYS A 157      17.715  -9.009 -12.277  1.00 51.01           C  
ATOM   2521  HG2 LYS A 157      18.075  -8.233 -12.952  1.00 51.01           H  
ATOM   2522  HG3 LYS A 157      16.625  -8.995 -12.273  1.00 51.01           H  
ATOM   2523  CD  LYS A 157      18.234  -8.726 -10.847  1.00 51.01           C  
ATOM   2524  HD2 LYS A 157      19.323  -8.700 -10.854  1.00 51.01           H  
ATOM   2525  HD3 LYS A 157      17.909  -9.540 -10.200  1.00 51.01           H  
ATOM   2526  CE  LYS A 157      17.692  -7.396 -10.284  1.00 51.01           C  
ATOM   2527  HE2 LYS A 157      18.148  -6.565 -10.822  1.00 51.01           H  
ATOM   2528  HE3 LYS A 157      16.619  -7.363 -10.473  1.00 51.01           H  
ATOM   2529  NZ  LYS A 157      17.916  -7.247  -8.818  1.00 51.01           N  
ATOM   2530  HZ1 LYS A 157      17.509  -8.003  -8.287  1.00 51.01           H  
ATOM   2531  HZ2 LYS A 157      17.413  -6.464  -8.425  1.00 51.01           H  
ATOM   2532  HZ3 LYS A 157      18.887  -7.134  -8.564  1.00 51.01           H  
ATOM   2533  N   ASP A 158      18.296 -12.416 -15.969  1.00 47.08           N  
ATOM   2534  H   ASP A 158      17.614 -11.897 -16.503  1.00 47.08           H  
ATOM   2535  CA  ASP A 158      19.085 -13.416 -16.678  1.00 47.08           C  
ATOM   2536  HA  ASP A 158      19.387 -14.196 -15.979  1.00 47.08           H  
ATOM   2537  C   ASP A 158      20.345 -12.710 -17.190  1.00 47.08           C  
ATOM   2538  CB  ASP A 158      18.243 -14.091 -17.775  1.00 47.08           C  
ATOM   2539  HB2 ASP A 158      17.288 -14.386 -17.342  1.00 47.08           H  
ATOM   2540  HB3 ASP A 158      18.043 -13.381 -18.578  1.00 47.08           H  
ATOM   2541  O   ASP A 158      20.344 -12.039 -18.227  1.00 47.08           O  
ATOM   2542  CG  ASP A 158      18.907 -15.348 -18.353  1.00 47.08           C  
ATOM   2543  OD1 ASP A 158      20.132 -15.531 -18.137  1.00 47.08           O  
ATOM   2544  OD2 ASP A 158      18.191 -16.105 -19.045  1.00 47.08           O  
ATOM   2545  N   THR A 159      21.408 -12.791 -16.386  1.00 46.98           N  
ATOM   2546  H   THR A 159      21.327 -13.360 -15.556  1.00 46.98           H  
ATOM   2547  CA  THR A 159      22.684 -12.083 -16.584  1.00 46.98           C  
ATOM   2548  HA  THR A 159      22.516 -11.009 -16.499  1.00 46.98           H  
ATOM   2549  C   THR A 159      23.295 -12.331 -17.961  1.00 46.98           C  
ATOM   2550  CB  THR A 159      23.710 -12.514 -15.522  1.00 46.98           C  
ATOM   2551  HB  THR A 159      24.698 -12.150 -15.805  1.00 46.98           H  
ATOM   2552  O   THR A 159      24.038 -11.488 -18.456  1.00 46.98           O  
ATOM   2553  CG2 THR A 159      23.372 -11.968 -14.136  1.00 46.98           C  
ATOM   2554 HG21 THR A 159      24.143 -12.263 -13.425  1.00 46.98           H  
ATOM   2555 HG22 THR A 159      23.328 -10.880 -14.174  1.00 46.98           H  
ATOM   2556 HG23 THR A 159      22.408 -12.352 -13.803  1.00 46.98           H  
ATOM   2557  OG1 THR A 159      23.742 -13.920 -15.409  1.00 46.98           O  
ATOM   2558  HG1 THR A 159      24.431 -14.150 -14.780  1.00 46.98           H  
ATOM   2559  N   SER A 160      22.952 -13.457 -18.593  1.00 50.93           N  
ATOM   2560  H   SER A 160      22.308 -14.074 -18.119  1.00 50.93           H  
ATOM   2561  CA  SER A 160      23.437 -13.861 -19.913  1.00 50.93           C  
ATOM   2562  HA  SER A 160      24.519 -13.731 -19.937  1.00 50.93           H  
ATOM   2563  C   SER A 160      22.858 -13.056 -21.084  1.00 50.93           C  
ATOM   2564  CB  SER A 160      23.131 -15.351 -20.106  1.00 50.93           C  
ATOM   2565  HB2 SER A 160      23.659 -15.695 -20.996  1.00 50.93           H  
ATOM   2566  HB3 SER A 160      23.501 -15.917 -19.251  1.00 50.93           H  
ATOM   2567  O   SER A 160      23.498 -12.964 -22.131  1.00 50.93           O  
ATOM   2568  OG  SER A 160      21.744 -15.604 -20.282  1.00 50.93           O  
ATOM   2569  HG  SER A 160      21.274 -15.634 -19.445  1.00 50.93           H  
ATOM   2570  N   LYS A 161      21.651 -12.494 -20.939  1.00 49.89           N  
ATOM   2571  H   LYS A 161      21.191 -12.629 -20.049  1.00 49.89           H  
ATOM   2572  CA  LYS A 161      20.905 -11.833 -22.033  1.00 49.89           C  
ATOM   2573  HA  LYS A 161      21.550 -11.725 -22.905  1.00 49.89           H  
ATOM   2574  C   LYS A 161      20.452 -10.419 -21.712  1.00 49.89           C  
ATOM   2575  CB  LYS A 161      19.698 -12.698 -22.411  1.00 49.89           C  
ATOM   2576  HB2 LYS A 161      19.176 -13.019 -21.510  1.00 49.89           H  
ATOM   2577  HB3 LYS A 161      19.011 -12.118 -23.027  1.00 49.89           H  
ATOM   2578  O   LYS A 161      20.175  -9.645 -22.624  1.00 49.89           O  
ATOM   2579  CG  LYS A 161      20.174 -13.908 -23.216  1.00 49.89           C  
ATOM   2580  HG2 LYS A 161      20.629 -13.564 -24.145  1.00 49.89           H  
ATOM   2581  HG3 LYS A 161      20.919 -14.464 -22.646  1.00 49.89           H  
ATOM   2582  CD  LYS A 161      19.012 -14.840 -23.535  1.00 49.89           C  
ATOM   2583  HD2 LYS A 161      18.256 -14.309 -24.114  1.00 49.89           H  
ATOM   2584  HD3 LYS A 161      18.581 -15.194 -22.598  1.00 49.89           H  
ATOM   2585  CE  LYS A 161      19.579 -16.011 -24.333  1.00 49.89           C  
ATOM   2586  HE2 LYS A 161      20.430 -16.412 -23.782  1.00 49.89           H  
ATOM   2587  HE3 LYS A 161      19.941 -15.643 -25.292  1.00 49.89           H  
ATOM   2588  NZ  LYS A 161      18.555 -17.061 -24.515  1.00 49.89           N  
ATOM   2589  HZ1 LYS A 161      17.756 -16.688 -25.007  1.00 49.89           H  
ATOM   2590  HZ2 LYS A 161      18.256 -17.379 -23.604  1.00 49.89           H  
ATOM   2591  HZ3 LYS A 161      18.942 -17.845 -25.020  1.00 49.89           H  
ATOM   2592  N   GLY A 162      20.398 -10.093 -20.427  1.00 54.04           N  
ATOM   2593  H   GLY A 162      20.603 -10.812 -19.748  1.00 54.04           H  
ATOM   2594  CA  GLY A 162      19.857  -8.846 -19.936  1.00 54.04           C  
ATOM   2595  HA2 GLY A 162      20.102  -8.796 -18.875  1.00 54.04           H  
ATOM   2596  HA3 GLY A 162      20.315  -8.005 -20.457  1.00 54.04           H  
ATOM   2597  C   GLY A 162      18.341  -8.742 -20.068  1.00 54.04           C  
ATOM   2598  O   GLY A 162      17.691  -9.411 -20.871  1.00 54.04           O  
ATOM   2599  N   CYS A 163      17.758  -7.897 -19.227  1.00 58.12           N  
ATOM   2600  H   CYS A 163      18.344  -7.360 -18.605  1.00 58.12           H  
ATOM   2601  CA  CYS A 163      16.312  -7.735 -19.167  1.00 58.12           C  
ATOM   2602  HA  CYS A 163      15.840  -8.696 -19.373  1.00 58.12           H  
ATOM   2603  C   CYS A 163      15.872  -6.734 -20.249  1.00 58.12           C  
ATOM   2604  CB  CYS A 163      15.955  -7.358 -17.728  1.00 58.12           C  
ATOM   2605  HB2 CYS A 163      16.512  -8.021 -17.066  1.00 58.12           H  
ATOM   2606  HB3 CYS A 163      16.291  -6.340 -17.531  1.00 58.12           H  
ATOM   2607  O   CYS A 163      16.100  -5.529 -20.117  1.00 58.12           O  
ATOM   2608  SG  CYS A 163      14.216  -7.520 -17.262  1.00 58.12           S  
ATOM   2609  N   SER A 164      15.268  -7.234 -21.335  1.00 57.93           N  
ATOM   2610  H   SER A 164      15.142  -8.235 -21.392  1.00 57.93           H  
ATOM   2611  CA  SER A 164      14.961  -6.456 -22.549  1.00 57.93           C  
ATOM   2612  HA  SER A 164      15.897  -6.065 -22.950  1.00 57.93           H  
ATOM   2613  C   SER A 164      14.047  -5.249 -22.316  1.00 57.93           C  
ATOM   2614  CB  SER A 164      14.344  -7.370 -23.615  1.00 57.93           C  
ATOM   2615  HB2 SER A 164      14.095  -6.787 -24.502  1.00 57.93           H  
ATOM   2616  HB3 SER A 164      15.077  -8.126 -23.895  1.00 57.93           H  
ATOM   2617  O   SER A 164      14.116  -4.289 -23.073  1.00 57.93           O  
ATOM   2618  OG  SER A 164      13.183  -8.017 -23.119  1.00 57.93           O  
ATOM   2619  HG  SER A 164      12.438  -7.415 -23.186  1.00 57.93           H  
ATOM   2620  N   ASN A 165      13.226  -5.264 -21.259  1.00 56.50           N  
ATOM   2621  H   ASN A 165      13.198  -6.099 -20.691  1.00 56.50           H  
ATOM   2622  CA  ASN A 165      12.363  -4.134 -20.897  1.00 56.50           C  
ATOM   2623  HA  ASN A 165      11.948  -3.707 -21.810  1.00 56.50           H  
ATOM   2624  C   ASN A 165      13.100  -2.970 -20.208  1.00 56.50           C  
ATOM   2625  CB  ASN A 165      11.192  -4.632 -20.025  1.00 56.50           C  
ATOM   2626  HB2 ASN A 165      10.800  -3.786 -19.461  1.00 56.50           H  
ATOM   2627  HB3 ASN A 165      11.535  -5.378 -19.308  1.00 56.50           H  
ATOM   2628  O   ASN A 165      12.585  -1.859 -20.222  1.00 56.50           O  
ATOM   2629  CG  ASN A 165      10.030  -5.192 -20.827  1.00 56.50           C  
ATOM   2630  ND2 ASN A 165       8.911  -5.433 -20.186  1.00 56.50           N  
ATOM   2631 HD21 ASN A 165       8.135  -5.748 -20.750  1.00 56.50           H  
ATOM   2632 HD22 ASN A 165       8.811  -5.184 -19.212  1.00 56.50           H  
ATOM   2633  OD1 ASN A 165      10.102  -5.434 -22.019  1.00 56.50           O  
ATOM   2634  N   CYS A 166      14.277  -3.187 -19.608  1.00 56.09           N  
ATOM   2635  H   CYS A 166      14.669  -4.117 -19.634  1.00 56.09           H  
ATOM   2636  CA  CYS A 166      15.020  -2.143 -18.878  1.00 56.09           C  
ATOM   2637  HA  CYS A 166      14.573  -1.175 -19.105  1.00 56.09           H  
ATOM   2638  C   CYS A 166      16.486  -1.987 -19.305  1.00 56.09           C  
ATOM   2639  CB  CYS A 166      14.878  -2.334 -17.361  1.00 56.09           C  
ATOM   2640  HB2 CYS A 166      15.613  -1.720 -16.840  1.00 56.09           H  
ATOM   2641  HB3 CYS A 166      13.895  -1.963 -17.069  1.00 56.09           H  
ATOM   2642  O   CYS A 166      17.233  -1.262 -18.648  1.00 56.09           O  
ATOM   2643  SG  CYS A 166      15.030  -4.036 -16.789  1.00 56.09           S  
ATOM   2644  N   ASN A 167      16.920  -2.622 -20.403  1.00 53.20           N  
ATOM   2645  H   ASN A 167      16.267  -3.208 -20.903  1.00 53.20           H  
ATOM   2646  CA  ASN A 167      18.277  -2.482 -20.954  1.00 53.20           C  
ATOM   2647  HA  ASN A 167      18.440  -3.317 -21.635  1.00 53.20           H  
ATOM   2648  C   ASN A 167      19.384  -2.626 -19.886  1.00 53.20           C  
ATOM   2649  CB  ASN A 167      18.369  -1.177 -21.779  1.00 53.20           C  
ATOM   2650  HB2 ASN A 167      17.922  -0.353 -21.222  1.00 53.20           H  
ATOM   2651  HB3 ASN A 167      19.415  -0.930 -21.958  1.00 53.20           H  
ATOM   2652  O   ASN A 167      20.296  -1.806 -19.798  1.00 53.20           O  
ATOM   2653  CG  ASN A 167      17.727  -1.280 -23.149  1.00 53.20           C  
ATOM   2654  ND2 ASN A 167      17.378  -0.171 -23.755  1.00 53.20           N  
ATOM   2655 HD21 ASN A 167      17.480   0.725 -23.299  1.00 53.20           H  
ATOM   2656 HD22 ASN A 167      16.935  -0.287 -24.655  1.00 53.20           H  
ATOM   2657  OD1 ASN A 167      17.570  -2.347 -23.715  1.00 53.20           O  
ATOM   2658  N   ASN A 168      19.280  -3.654 -19.037  1.00 51.09           N  
ATOM   2659  H   ASN A 168      18.480  -4.261 -19.152  1.00 51.09           H  
ATOM   2660  CA  ASN A 168      20.183  -3.925 -17.905  1.00 51.09           C  
ATOM   2661  HA  ASN A 168      19.739  -4.760 -17.364  1.00 51.09           H  
ATOM   2662  C   ASN A 168      20.279  -2.863 -16.795  1.00 51.09           C  
ATOM   2663  CB  ASN A 168      21.570  -4.379 -18.416  1.00 51.09           C  
ATOM   2664  HB2 ASN A 168      21.863  -3.805 -19.296  1.00 51.09           H  
ATOM   2665  HB3 ASN A 168      22.324  -4.201 -17.649  1.00 51.09           H  
ATOM   2666  O   ASN A 168      20.987  -3.100 -15.814  1.00 51.09           O  
ATOM   2667  CG  ASN A 168      21.625  -5.854 -18.731  1.00 51.09           C  
ATOM   2668  ND2 ASN A 168      22.619  -6.293 -19.467  1.00 51.09           N  
ATOM   2669 HD21 ASN A 168      23.323  -5.654 -19.808  1.00 51.09           H  
ATOM   2670 HD22 ASN A 168      22.662  -7.287 -19.639  1.00 51.09           H  
ATOM   2671  OD1 ASN A 168      20.788  -6.633 -18.308  1.00 51.09           O  
ATOM   2672  N   LYS A 169      19.517  -1.766 -16.843  1.00 53.51           N  
ATOM   2673  H   LYS A 169      18.935  -1.619 -17.656  1.00 53.51           H  
ATOM   2674  CA  LYS A 169      19.163  -1.060 -15.604  1.00 53.51           C  
ATOM   2675  HA  LYS A 169      20.068  -0.904 -15.017  1.00 53.51           H  
ATOM   2676  C   LYS A 169      18.246  -1.965 -14.776  1.00 53.51           C  
ATOM   2677  CB  LYS A 169      18.533   0.308 -15.901  1.00 53.51           C  
ATOM   2678  HB2 LYS A 169      17.647   0.184 -16.524  1.00 53.51           H  
ATOM   2679  HB3 LYS A 169      18.223   0.759 -14.958  1.00 53.51           H  
ATOM   2680  O   LYS A 169      17.579  -2.847 -15.317  1.00 53.51           O  
ATOM   2681  CG  LYS A 169      19.537   1.243 -16.594  1.00 53.51           C  
ATOM   2682  HG2 LYS A 169      19.790   0.849 -17.579  1.00 53.51           H  
ATOM   2683  HG3 LYS A 169      20.444   1.301 -15.992  1.00 53.51           H  
ATOM   2684  CD  LYS A 169      18.951   2.650 -16.750  1.00 53.51           C  
ATOM   2685  HD2 LYS A 169      18.647   3.015 -15.769  1.00 53.51           H  
ATOM   2686  HD3 LYS A 169      18.074   2.602 -17.395  1.00 53.51           H  
ATOM   2687  CE  LYS A 169      19.992   3.603 -17.349  1.00 53.51           C  
ATOM   2688  HE2 LYS A 169      20.891   3.562 -16.735  1.00 53.51           H  
ATOM   2689  HE3 LYS A 169      20.250   3.255 -18.349  1.00 53.51           H  
ATOM   2690  NZ  LYS A 169      19.470   4.992 -17.396  1.00 53.51           N  
ATOM   2691  HZ1 LYS A 169      19.229   5.307 -16.467  1.00 53.51           H  
ATOM   2692  HZ2 LYS A 169      18.631   5.038 -17.956  1.00 53.51           H  
ATOM   2693  HZ3 LYS A 169      20.155   5.628 -17.778  1.00 53.51           H  
ATOM   2694  N   SER A 170      18.203  -1.782 -13.461  1.00 56.24           N  
ATOM   2695  H   SER A 170      18.717  -1.024 -13.035  1.00 56.24           H  
ATOM   2696  CA  SER A 170      17.265  -2.521 -12.615  1.00 56.24           C  
ATOM   2697  HA  SER A 170      17.400  -3.591 -12.778  1.00 56.24           H  
ATOM   2698  C   SER A 170      15.826  -2.149 -12.986  1.00 56.24           C  
ATOM   2699  CB  SER A 170      17.546  -2.222 -11.133  1.00 56.24           C  
ATOM   2700  HB2 SER A 170      18.475  -2.711 -10.841  1.00 56.24           H  
ATOM   2701  HB3 SER A 170      16.737  -2.608 -10.512  1.00 56.24           H  
ATOM   2702  O   SER A 170      15.369  -1.077 -12.615  1.00 56.24           O  
ATOM   2703  OG  SER A 170      17.686  -0.831 -10.926  1.00 56.24           O  
ATOM   2704  HG  SER A 170      16.823  -0.425 -11.036  1.00 56.24           H  
ATOM   2705  N   CYS A 171      15.088  -3.045 -13.659  1.00 58.24           N  
ATOM   2706  H   CYS A 171      15.564  -3.804 -14.126  1.00 58.24           H  
ATOM   2707  CA  CYS A 171      13.631  -2.900 -13.869  1.00 58.24           C  
ATOM   2708  HA  CYS A 171      13.421  -2.047 -14.514  1.00 58.24           H  
ATOM   2709  C   CYS A 171      12.866  -2.702 -12.555  1.00 58.24           C  
ATOM   2710  CB  CYS A 171      13.054  -4.184 -14.484  1.00 58.24           C  
ATOM   2711  HB2 CYS A 171      11.998  -4.238 -14.221  1.00 58.24           H  
ATOM   2712  HB3 CYS A 171      13.537  -5.037 -14.007  1.00 58.24           H  
ATOM   2713  O   CYS A 171      11.735  -2.229 -12.553  1.00 58.24           O  
ATOM   2714  SG  CYS A 171      13.108  -4.396 -16.280  1.00 58.24           S  
ATOM   2715  N   ILE A 172      13.461  -3.151 -11.451  1.00 62.54           N  
ATOM   2716  H   ILE A 172      14.406  -3.498 -11.532  1.00 62.54           H  
ATOM   2717  CA  ILE A 172      12.909  -3.026 -10.119  1.00 62.54           C  
ATOM   2718  HA  ILE A 172      11.829  -2.902 -10.200  1.00 62.54           H  
ATOM   2719  C   ILE A 172      13.460  -1.744  -9.491  1.00 62.54           C  
ATOM   2720  CB  ILE A 172      13.170  -4.298  -9.289  1.00 62.54           C  
ATOM   2721  HB  ILE A 172      14.198  -4.290  -8.929  1.00 62.54           H  
ATOM   2722  O   ILE A 172      14.372  -1.775  -8.664  1.00 62.54           O  
ATOM   2723  CG1 ILE A 172      12.957  -5.617 -10.072  1.00 62.54           C  
ATOM   2724 HG12 ILE A 172      13.631  -5.643 -10.928  1.00 62.54           H  
ATOM   2725 HG13 ILE A 172      11.934  -5.654 -10.448  1.00 62.54           H  
ATOM   2726  CG2 ILE A 172      12.205  -4.222  -8.106  1.00 62.54           C  
ATOM   2727 HG21 ILE A 172      12.279  -3.249  -7.620  1.00 62.54           H  
ATOM   2728 HG22 ILE A 172      12.463  -4.998  -7.386  1.00 62.54           H  
ATOM   2729 HG23 ILE A 172      11.175  -4.339  -8.445  1.00 62.54           H  
ATOM   2730  CD1 ILE A 172      13.235  -6.887  -9.256  1.00 62.54           C  
ATOM   2731 HD11 ILE A 172      13.163  -7.755  -9.912  1.00 62.54           H  
ATOM   2732 HD12 ILE A 172      14.239  -6.844  -8.835  1.00 62.54           H  
ATOM   2733 HD13 ILE A 172      12.503  -7.000  -8.457  1.00 62.54           H  
ATOM   2734  N   GLU A 173      12.912  -0.609  -9.913  1.00 65.83           N  
ATOM   2735  H   GLU A 173      12.217  -0.648 -10.645  1.00 65.83           H  
ATOM   2736  CA  GLU A 173      12.938   0.591  -9.080  1.00 65.83           C  
ATOM   2737  HA  GLU A 173      13.971   0.860  -8.861  1.00 65.83           H  
ATOM   2738  C   GLU A 173      12.225   0.262  -7.763  1.00 65.83           C  
ATOM   2739  CB  GLU A 173      12.263   1.770  -9.797  1.00 65.83           C  
ATOM   2740  HB2 GLU A 173      12.174   2.599  -9.095  1.00 65.83           H  
ATOM   2741  HB3 GLU A 173      11.266   1.469 -10.118  1.00 65.83           H  
ATOM   2742  O   GLU A 173      11.149  -0.340  -7.773  1.00 65.83           O  
ATOM   2743  CG  GLU A 173      13.091   2.230 -11.008  1.00 65.83           C  
ATOM   2744  HG2 GLU A 173      13.202   1.395 -11.700  1.00 65.83           H  
ATOM   2745  HG3 GLU A 173      14.086   2.506 -10.658  1.00 65.83           H  
ATOM   2746  CD  GLU A 173      12.476   3.415 -11.769  1.00 65.83           C  
ATOM   2747  OE1 GLU A 173      13.187   3.929 -12.664  1.00 65.83           O  
ATOM   2748  OE2 GLU A 173      11.310   3.765 -11.483  1.00 65.83           O  
ATOM   2749  N   ASN A 174      12.831   0.632  -6.633  1.00 75.20           N  
ATOM   2750  H   ASN A 174      13.696   1.149  -6.696  1.00 75.20           H  
ATOM   2751  CA  ASN A 174      12.340   0.311  -5.291  1.00 75.20           C  
ATOM   2752  HA  ASN A 174      13.074   0.710  -4.592  1.00 75.20           H  
ATOM   2753  C   ASN A 174      12.259  -1.209  -4.980  1.00 75.20           C  
ATOM   2754  CB  ASN A 174      11.020   1.066  -5.029  1.00 75.20           C  
ATOM   2755  HB2 ASN A 174      10.200   0.574  -5.552  1.00 75.20           H  
ATOM   2756  HB3 ASN A 174      10.821   1.011  -3.959  1.00 75.20           H  
ATOM   2757  O   ASN A 174      11.283  -1.677  -4.389  1.00 75.20           O  
ATOM   2758  CG  ASN A 174      11.046   2.535  -5.407  1.00 75.20           C  
ATOM   2759  ND2 ASN A 174      10.442   2.910  -6.512  1.00 75.20           N  
ATOM   2760 HD21 ASN A 174      10.505   3.889  -6.752  1.00 75.20           H  
ATOM   2761 HD22 ASN A 174      10.052   2.219  -7.136  1.00 75.20           H  
ATOM   2762  OD1 ASN A 174      11.606   3.356  -4.705  1.00 75.20           O  
ATOM   2763  N   GLU A 175      13.277  -2.008  -5.337  1.00 80.73           N  
ATOM   2764  H   GLU A 175      14.072  -1.584  -5.793  1.00 80.73           H  
ATOM   2765  CA  GLU A 175      13.322  -3.459  -5.036  1.00 80.73           C  
ATOM   2766  HA  GLU A 175      12.456  -3.923  -5.509  1.00 80.73           H  
ATOM   2767  C   GLU A 175      13.163  -3.776  -3.541  1.00 80.73           C  
ATOM   2768  CB  GLU A 175      14.615  -4.093  -5.613  1.00 80.73           C  
ATOM   2769  HB2 GLU A 175      15.488  -3.587  -5.199  1.00 80.73           H  
ATOM   2770  HB3 GLU A 175      14.622  -3.947  -6.693  1.00 80.73           H  
ATOM   2771  O   GLU A 175      12.521  -4.757  -3.160  1.00 80.73           O  
ATOM   2772  CG  GLU A 175      14.716  -5.601  -5.298  1.00 80.73           C  
ATOM   2773  HG2 GLU A 175      15.110  -5.722  -4.289  1.00 80.73           H  
ATOM   2774  HG3 GLU A 175      13.709  -6.017  -5.295  1.00 80.73           H  
ATOM   2775  CD  GLU A 175      15.547  -6.471  -6.261  1.00 80.73           C  
ATOM   2776  OE1 GLU A 175      15.300  -7.703  -6.246  1.00 80.73           O  
ATOM   2777  OE2 GLU A 175      16.404  -5.986  -7.039  1.00 80.73           O  
ATOM   2778  N   GLU A 176      13.688  -2.906  -2.690  1.00 84.61           N  
ATOM   2779  H   GLU A 176      14.217  -2.142  -3.084  1.00 84.61           H  
ATOM   2780  CA  GLU A 176      13.563  -2.946  -1.239  1.00 84.61           C  
ATOM   2781  HA  GLU A 176      13.726  -3.977  -0.924  1.00 84.61           H  
ATOM   2782  C   GLU A 176      12.161  -2.560  -0.719  1.00 84.61           C  
ATOM   2783  CB  GLU A 176      14.701  -2.104  -0.629  1.00 84.61           C  
ATOM   2784  HB2 GLU A 176      15.654  -2.413  -1.059  1.00 84.61           H  
ATOM   2785  HB3 GLU A 176      14.743  -2.340   0.434  1.00 84.61           H  
ATOM   2786  O   GLU A 176      11.854  -2.820   0.445  1.00 84.61           O  
ATOM   2787  CG  GLU A 176      14.556  -0.577  -0.751  1.00 84.61           C  
ATOM   2788  HG2 GLU A 176      15.301  -0.120  -0.100  1.00 84.61           H  
ATOM   2789  HG3 GLU A 176      13.579  -0.323  -0.341  1.00 84.61           H  
ATOM   2790  CD  GLU A 176      14.705   0.045  -2.159  1.00 84.61           C  
ATOM   2791  OE1 GLU A 176      14.330   1.233  -2.285  1.00 84.61           O  
ATOM   2792  OE2 GLU A 176      15.135  -0.646  -3.105  1.00 84.61           O  
ATOM   2793  N   LEU A 177      11.285  -1.990  -1.562  1.00 89.65           N  
ATOM   2794  H   LEU A 177      11.581  -1.819  -2.512  1.00 89.65           H  
ATOM   2795  CA  LEU A 177       9.865  -1.769  -1.249  1.00 89.65           C  
ATOM   2796  HA  LEU A 177       9.767  -1.697  -0.166  1.00 89.65           H  
ATOM   2797  C   LEU A 177       8.951  -2.934  -1.653  1.00 89.65           C  
ATOM   2798  CB  LEU A 177       9.334  -0.448  -1.844  1.00 89.65           C  
ATOM   2799  HB2 LEU A 177       8.264  -0.396  -1.645  1.00 89.65           H  
ATOM   2800  HB3 LEU A 177       9.459  -0.481  -2.926  1.00 89.65           H  
ATOM   2801  O   LEU A 177       7.825  -2.985  -1.158  1.00 89.65           O  
ATOM   2802  CG  LEU A 177       9.964   0.845  -1.303  1.00 89.65           C  
ATOM   2803  HG  LEU A 177      11.004   0.887  -1.627  1.00 89.65           H  
ATOM   2804  CD1 LEU A 177       9.224   2.077  -1.829  1.00 89.65           C  
ATOM   2805 HD11 LEU A 177       8.219   2.124  -1.410  1.00 89.65           H  
ATOM   2806 HD12 LEU A 177       9.137   2.039  -2.915  1.00 89.65           H  
ATOM   2807 HD13 LEU A 177       9.771   2.981  -1.561  1.00 89.65           H  
ATOM   2808  CD2 LEU A 177       9.910   0.913   0.226  1.00 89.65           C  
ATOM   2809 HD21 LEU A 177       8.883   0.738   0.547  1.00 89.65           H  
ATOM   2810 HD22 LEU A 177      10.220   1.898   0.574  1.00 89.65           H  
ATOM   2811 HD23 LEU A 177      10.551   0.146   0.661  1.00 89.65           H  
ATOM   2812  N   ILE A 178       9.399  -3.894  -2.480  1.00 91.60           N  
ATOM   2813  H   ILE A 178      10.326  -3.786  -2.865  1.00 91.60           H  
ATOM   2814  CA  ILE A 178       8.578  -5.053  -2.906  1.00 91.60           C  
ATOM   2815  HA  ILE A 178       7.805  -4.675  -3.574  1.00 91.60           H  
ATOM   2816  C   ILE A 178       7.823  -5.727  -1.744  1.00 91.60           C  
ATOM   2817  CB  ILE A 178       9.415  -6.088  -3.705  1.00 91.60           C  
ATOM   2818  HB  ILE A 178      10.406  -6.168  -3.258  1.00 91.60           H  
ATOM   2819  O   ILE A 178       6.631  -5.994  -1.911  1.00 91.60           O  
ATOM   2820  CG1 ILE A 178       9.577  -5.592  -5.156  1.00 91.60           C  
ATOM   2821 HG12 ILE A 178       8.603  -5.585  -5.644  1.00 91.60           H  
ATOM   2822 HG13 ILE A 178       9.953  -4.569  -5.146  1.00 91.60           H  
ATOM   2823  CG2 ILE A 178       8.790  -7.504  -3.686  1.00 91.60           C  
ATOM   2824 HG21 ILE A 178       7.783  -7.468  -4.103  1.00 91.60           H  
ATOM   2825 HG22 ILE A 178       8.743  -7.897  -2.671  1.00 91.60           H  
ATOM   2826 HG23 ILE A 178       9.398  -8.207  -4.256  1.00 91.60           H  
ATOM   2827  CD1 ILE A 178      10.541  -6.436  -5.998  1.00 91.60           C  
ATOM   2828 HD11 ILE A 178      11.546  -6.373  -5.580  1.00 91.60           H  
ATOM   2829 HD12 ILE A 178      10.535  -6.055  -7.020  1.00 91.60           H  
ATOM   2830 HD13 ILE A 178      10.243  -7.483  -6.052  1.00 91.60           H  
ATOM   2831  N   PRO A 179       8.444  -6.010  -0.577  1.00 91.04           N  
ATOM   2832  CA  PRO A 179       7.736  -6.639   0.538  1.00 91.04           C  
ATOM   2833  HA  PRO A 179       7.373  -7.616   0.220  1.00 91.04           H  
ATOM   2834  C   PRO A 179       6.547  -5.811   1.040  1.00 91.04           C  
ATOM   2835  CB  PRO A 179       8.797  -6.826   1.626  1.00 91.04           C  
ATOM   2836  HB2 PRO A 179       8.610  -7.711   2.235  1.00 91.04           H  
ATOM   2837  HB3 PRO A 179       8.848  -5.930   2.244  1.00 91.04           H  
ATOM   2838  O   PRO A 179       5.523  -6.380   1.407  1.00 91.04           O  
ATOM   2839  CG  PRO A 179      10.101  -6.929   0.844  1.00 91.04           C  
ATOM   2840  HG2 PRO A 179      10.965  -6.673   1.456  1.00 91.04           H  
ATOM   2841  HG3 PRO A 179      10.203  -7.926   0.415  1.00 91.04           H  
ATOM   2842  CD  PRO A 179       9.864  -5.905  -0.261  1.00 91.04           C  
ATOM   2843  HD2 PRO A 179      10.504  -6.128  -1.114  1.00 91.04           H  
ATOM   2844  HD3 PRO A 179      10.080  -4.905   0.116  1.00 91.04           H  
ATOM   2845  N   TYR A 180       6.643  -4.479   0.992  1.00 89.87           N  
ATOM   2846  H   TYR A 180       7.471  -4.066   0.588  1.00 89.87           H  
ATOM   2847  CA  TYR A 180       5.573  -3.574   1.403  1.00 89.87           C  
ATOM   2848  HA  TYR A 180       5.089  -3.988   2.287  1.00 89.87           H  
ATOM   2849  C   TYR A 180       4.497  -3.382   0.326  1.00 89.87           C  
ATOM   2850  CB  TYR A 180       6.147  -2.217   1.788  1.00 89.87           C  
ATOM   2851  HB2 TYR A 180       5.288  -1.626   2.105  1.00 89.87           H  
ATOM   2852  HB3 TYR A 180       6.580  -1.736   0.910  1.00 89.87           H  
ATOM   2853  O   TYR A 180       3.318  -3.304   0.662  1.00 89.87           O  
ATOM   2854  CG  TYR A 180       7.164  -2.213   2.915  1.00 89.87           C  
ATOM   2855  CD1 TYR A 180       6.733  -2.141   4.254  1.00 89.87           C  
ATOM   2856  HD1 TYR A 180       5.679  -2.129   4.487  1.00 89.87           H  
ATOM   2857  CD2 TYR A 180       8.540  -2.233   2.623  1.00 89.87           C  
ATOM   2858  HD2 TYR A 180       8.870  -2.302   1.596  1.00 89.87           H  
ATOM   2859  CE1 TYR A 180       7.678  -2.069   5.296  1.00 89.87           C  
ATOM   2860  HE1 TYR A 180       7.359  -2.008   6.326  1.00 89.87           H  
ATOM   2861  CE2 TYR A 180       9.489  -2.163   3.659  1.00 89.87           C  
ATOM   2862  HE2 TYR A 180      10.543  -2.181   3.423  1.00 89.87           H  
ATOM   2863  OH  TYR A 180       9.969  -2.004   6.008  1.00 89.87           O  
ATOM   2864  HH  TYR A 180      10.865  -1.970   5.665  1.00 89.87           H  
ATOM   2865  CZ  TYR A 180       9.058  -2.076   5.002  1.00 89.87           C  
ATOM   2866  N   PHE A 181       4.867  -3.367  -0.960  1.00 94.16           N  
ATOM   2867  H   PHE A 181       5.854  -3.362  -1.178  1.00 94.16           H  
ATOM   2868  CA  PHE A 181       3.900  -3.454  -2.062  1.00 94.16           C  
ATOM   2869  HA  PHE A 181       3.200  -2.620  -2.004  1.00 94.16           H  
ATOM   2870  C   PHE A 181       3.076  -4.746  -1.962  1.00 94.16           C  
ATOM   2871  CB  PHE A 181       4.634  -3.405  -3.412  1.00 94.16           C  
ATOM   2872  HB2 PHE A 181       3.975  -3.814  -4.178  1.00 94.16           H  
ATOM   2873  HB3 PHE A 181       5.512  -4.049  -3.368  1.00 94.16           H  
ATOM   2874  O   PHE A 181       1.854  -4.723  -2.097  1.00 94.16           O  
ATOM   2875  CG  PHE A 181       5.048  -2.025  -3.881  1.00 94.16           C  
ATOM   2876  CD1 PHE A 181       4.070  -1.134  -4.355  1.00 94.16           C  
ATOM   2877  HD1 PHE A 181       3.026  -1.409  -4.330  1.00 94.16           H  
ATOM   2878  CD2 PHE A 181       6.402  -1.646  -3.919  1.00 94.16           C  
ATOM   2879  HD2 PHE A 181       7.172  -2.339  -3.612  1.00 94.16           H  
ATOM   2880  CE1 PHE A 181       4.436   0.128  -4.844  1.00 94.16           C  
ATOM   2881  HE1 PHE A 181       3.682   0.799  -5.227  1.00 94.16           H  
ATOM   2882  CE2 PHE A 181       6.767  -0.372  -4.390  1.00 94.16           C  
ATOM   2883  HE2 PHE A 181       7.807  -0.087  -4.446  1.00 94.16           H  
ATOM   2884  CZ  PHE A 181       5.782   0.521  -4.841  1.00 94.16           C  
ATOM   2885  HZ  PHE A 181       6.057   1.498  -5.209  1.00 94.16           H  
ATOM   2886  N   LEU A 182       3.731  -5.874  -1.670  1.00 95.50           N  
ATOM   2887  H   LEU A 182       4.738  -5.836  -1.597  1.00 95.50           H  
ATOM   2888  CA  LEU A 182       3.066  -7.163  -1.494  1.00 95.50           C  
ATOM   2889  HA  LEU A 182       2.395  -7.306  -2.341  1.00 95.50           H  
ATOM   2890  C   LEU A 182       2.200  -7.198  -0.224  1.00 95.50           C  
ATOM   2891  CB  LEU A 182       4.140  -8.263  -1.522  1.00 95.50           C  
ATOM   2892  HB2 LEU A 182       4.709  -8.170  -2.446  1.00 95.50           H  
ATOM   2893  HB3 LEU A 182       4.822  -8.106  -0.686  1.00 95.50           H  
ATOM   2894  O   LEU A 182       1.084  -7.713  -0.272  1.00 95.50           O  
ATOM   2895  CG  LEU A 182       3.572  -9.688  -1.432  1.00 95.50           C  
ATOM   2896  HG  LEU A 182       3.054  -9.803  -0.480  1.00 95.50           H  
ATOM   2897  CD1 LEU A 182       2.600 -10.012  -2.569  1.00 95.50           C  
ATOM   2898 HD11 LEU A 182       2.341 -11.071  -2.546  1.00 95.50           H  
ATOM   2899 HD12 LEU A 182       3.048  -9.761  -3.530  1.00 95.50           H  
ATOM   2900 HD13 LEU A 182       1.681  -9.440  -2.441  1.00 95.50           H  
ATOM   2901  CD2 LEU A 182       4.720 -10.698  -1.484  1.00 95.50           C  
ATOM   2902 HD21 LEU A 182       5.466 -10.450  -0.729  1.00 95.50           H  
ATOM   2903 HD22 LEU A 182       4.333 -11.695  -1.277  1.00 95.50           H  
ATOM   2904 HD23 LEU A 182       5.189 -10.680  -2.468  1.00 95.50           H  
ATOM   2905  N   LEU A 183       2.676  -6.608   0.879  1.00 92.81           N  
ATOM   2906  H   LEU A 183       3.629  -6.275   0.875  1.00 92.81           H  
ATOM   2907  CA  LEU A 183       1.896  -6.426   2.106  1.00 92.81           C  
ATOM   2908  HA  LEU A 183       1.589  -7.408   2.466  1.00 92.81           H  
ATOM   2909  C   LEU A 183       0.620  -5.630   1.822  1.00 92.81           C  
ATOM   2910  CB  LEU A 183       2.776  -5.741   3.172  1.00 92.81           C  
ATOM   2911  HB2 LEU A 183       3.682  -6.330   3.315  1.00 92.81           H  
ATOM   2912  HB3 LEU A 183       3.069  -4.762   2.794  1.00 92.81           H  
ATOM   2913  O   LEU A 183      -0.460  -6.089   2.178  1.00 92.81           O  
ATOM   2914  CG  LEU A 183       2.111  -5.533   4.546  1.00 92.81           C  
ATOM   2915  HG  LEU A 183       1.173  -4.991   4.424  1.00 92.81           H  
ATOM   2916  CD1 LEU A 183       1.840  -6.854   5.260  1.00 92.81           C  
ATOM   2917 HD11 LEU A 183       1.351  -6.665   6.215  1.00 92.81           H  
ATOM   2918 HD12 LEU A 183       1.183  -7.471   4.646  1.00 92.81           H  
ATOM   2919 HD13 LEU A 183       2.774  -7.387   5.437  1.00 92.81           H  
ATOM   2920  CD2 LEU A 183       3.032  -4.707   5.441  1.00 92.81           C  
ATOM   2921 HD21 LEU A 183       2.578  -4.592   6.425  1.00 92.81           H  
ATOM   2922 HD22 LEU A 183       3.190  -3.721   5.003  1.00 92.81           H  
ATOM   2923 HD23 LEU A 183       3.992  -5.210   5.558  1.00 92.81           H  
ATOM   2924  N   PHE A 184       0.741  -4.493   1.126  1.00 95.21           N  
ATOM   2925  H   PHE A 184       1.669  -4.189   0.871  1.00 95.21           H  
ATOM   2926  CA  PHE A 184      -0.379  -3.639   0.733  1.00 95.21           C  
ATOM   2927  HA  PHE A 184      -0.895  -3.304   1.633  1.00 95.21           H  
ATOM   2928  C   PHE A 184      -1.394  -4.371  -0.158  1.00 95.21           C  
ATOM   2929  CB  PHE A 184       0.148  -2.378   0.050  1.00 95.21           C  
ATOM   2930  HB2 PHE A 184       0.770  -2.650  -0.804  1.00 95.21           H  
ATOM   2931  HB3 PHE A 184       0.771  -1.835   0.760  1.00 95.21           H  
ATOM   2932  O   PHE A 184      -2.592  -4.369   0.133  1.00 95.21           O  
ATOM   2933  CG  PHE A 184      -0.973  -1.474  -0.413  1.00 95.21           C  
ATOM   2934  CD1 PHE A 184      -1.339  -1.447  -1.770  1.00 95.21           C  
ATOM   2935  HD1 PHE A 184      -0.805  -2.056  -2.484  1.00 95.21           H  
ATOM   2936  CD2 PHE A 184      -1.714  -0.733   0.527  1.00 95.21           C  
ATOM   2937  HD2 PHE A 184      -1.465  -0.777   1.577  1.00 95.21           H  
ATOM   2938  CE1 PHE A 184      -2.409  -0.647  -2.201  1.00 95.21           C  
ATOM   2939  HE1 PHE A 184      -2.681  -0.614  -3.245  1.00 95.21           H  
ATOM   2940  CE2 PHE A 184      -2.805   0.040   0.102  1.00 95.21           C  
ATOM   2941  HE2 PHE A 184      -3.398   0.573   0.830  1.00 95.21           H  
ATOM   2942  CZ  PHE A 184      -3.145   0.091  -1.261  1.00 95.21           C  
ATOM   2943  HZ  PHE A 184      -3.992   0.674  -1.592  1.00 95.21           H  
ATOM   2944  N   LEU A 185      -0.916  -5.063  -1.197  1.00 96.32           N  
ATOM   2945  H   LEU A 185       0.074  -5.011  -1.387  1.00 96.32           H  
ATOM   2946  CA  LEU A 185      -1.754  -5.845  -2.110  1.00 96.32           C  
ATOM   2947  HA  LEU A 185      -2.467  -5.165  -2.575  1.00 96.32           H  
ATOM   2948  C   LEU A 185      -2.559  -6.932  -1.374  1.00 96.32           C  
ATOM   2949  CB  LEU A 185      -0.833  -6.437  -3.196  1.00 96.32           C  
ATOM   2950  HB2 LEU A 185      -0.103  -7.091  -2.719  1.00 96.32           H  
ATOM   2951  HB3 LEU A 185      -0.286  -5.616  -3.661  1.00 96.32           H  
ATOM   2952  O   LEU A 185      -3.709  -7.193  -1.721  1.00 96.32           O  
ATOM   2953  CG  LEU A 185      -1.544  -7.234  -4.305  1.00 96.32           C  
ATOM   2954  HG  LEU A 185      -1.975  -8.137  -3.874  1.00 96.32           H  
ATOM   2955  CD1 LEU A 185      -2.646  -6.426  -4.981  1.00 96.32           C  
ATOM   2956 HD11 LEU A 185      -3.035  -6.966  -5.845  1.00 96.32           H  
ATOM   2957 HD12 LEU A 185      -3.465  -6.307  -4.271  1.00 96.32           H  
ATOM   2958 HD13 LEU A 185      -2.273  -5.452  -5.299  1.00 96.32           H  
ATOM   2959  CD2 LEU A 185      -0.547  -7.646  -5.385  1.00 96.32           C  
ATOM   2960 HD21 LEU A 185       0.296  -8.167  -4.931  1.00 96.32           H  
ATOM   2961 HD22 LEU A 185      -0.194  -6.761  -5.914  1.00 96.32           H  
ATOM   2962 HD23 LEU A 185      -1.034  -8.313  -6.096  1.00 96.32           H  
ATOM   2963  N   LEU A 186      -1.979  -7.532  -0.331  1.00 95.62           N  
ATOM   2964  H   LEU A 186      -1.029  -7.271  -0.108  1.00 95.62           H  
ATOM   2965  CA  LEU A 186      -2.594  -8.597   0.463  1.00 95.62           C  
ATOM   2966  HA  LEU A 186      -3.342  -9.095  -0.155  1.00 95.62           H  
ATOM   2967  C   LEU A 186      -3.377  -8.116   1.693  1.00 95.62           C  
ATOM   2968  CB  LEU A 186      -1.509  -9.623   0.835  1.00 95.62           C  
ATOM   2969  HB2 LEU A 186      -0.667  -9.094   1.280  1.00 95.62           H  
ATOM   2970  HB3 LEU A 186      -1.898 -10.310   1.587  1.00 95.62           H  
ATOM   2971  O   LEU A 186      -3.941  -8.952   2.393  1.00 95.62           O  
ATOM   2972  CG  LEU A 186      -1.029 -10.448  -0.369  1.00 95.62           C  
ATOM   2973  HG  LEU A 186      -0.724  -9.792  -1.184  1.00 95.62           H  
ATOM   2974  CD1 LEU A 186       0.174 -11.295   0.037  1.00 95.62           C  
ATOM   2975 HD11 LEU A 186      -0.099 -11.983   0.837  1.00 95.62           H  
ATOM   2976 HD12 LEU A 186       0.547 -11.852  -0.822  1.00 95.62           H  
ATOM   2977 HD13 LEU A 186       0.959 -10.624   0.385  1.00 95.62           H  
ATOM   2978  CD2 LEU A 186      -2.123 -11.393  -0.870  1.00 95.62           C  
ATOM   2979 HD21 LEU A 186      -2.924 -10.829  -1.348  1.00 95.62           H  
ATOM   2980 HD22 LEU A 186      -2.528 -11.979  -0.045  1.00 95.62           H  
ATOM   2981 HD23 LEU A 186      -1.697 -12.071  -1.608  1.00 95.62           H  
ATOM   2982  N   THR A 187      -3.476  -6.812   1.958  1.00 92.02           N  
ATOM   2983  H   THR A 187      -2.983  -6.172   1.350  1.00 92.02           H  
ATOM   2984  CA  THR A 187      -4.122  -6.257   3.170  1.00 92.02           C  
ATOM   2985  HA  THR A 187      -3.503  -6.489   4.037  1.00 92.02           H  
ATOM   2986  C   THR A 187      -5.513  -6.813   3.450  1.00 92.02           C  
ATOM   2987  CB  THR A 187      -4.276  -4.737   3.081  1.00 92.02           C  
ATOM   2988  HB  THR A 187      -4.923  -4.393   3.888  1.00 92.02           H  
ATOM   2989  O   THR A 187      -5.793  -7.238   4.567  1.00 92.02           O  
ATOM   2990  CG2 THR A 187      -2.940  -4.051   3.231  1.00 92.02           C  
ATOM   2991 HG21 THR A 187      -2.598  -4.155   4.260  1.00 92.02           H  
ATOM   2992 HG22 THR A 187      -2.210  -4.553   2.595  1.00 92.02           H  
ATOM   2993 HG23 THR A 187      -3.026  -3.004   2.940  1.00 92.02           H  
ATOM   2994  OG1 THR A 187      -4.835  -4.356   1.845  1.00 92.02           O  
ATOM   2995  HG1 THR A 187      -4.115  -4.200   1.229  1.00 92.02           H  
ATOM   2996  N   ALA A 188      -6.388  -6.858   2.442  1.00 92.15           N  
ATOM   2997  H   ALA A 188      -6.118  -6.416   1.575  1.00 92.15           H  
ATOM   2998  CA  ALA A 188      -7.737  -7.398   2.594  1.00 92.15           C  
ATOM   2999  HA  ALA A 188      -8.219  -6.881   3.424  1.00 92.15           H  
ATOM   3000  C   ALA A 188      -7.739  -8.899   2.939  1.00 92.15           C  
ATOM   3001  CB  ALA A 188      -8.533  -7.100   1.319  1.00 92.15           C  
ATOM   3002  HB1 ALA A 188      -9.546  -7.488   1.424  1.00 92.15           H  
ATOM   3003  HB2 ALA A 188      -8.584  -6.023   1.160  1.00 92.15           H  
ATOM   3004  HB3 ALA A 188      -8.058  -7.575   0.461  1.00 92.15           H  
ATOM   3005  O   ALA A 188      -8.560  -9.331   3.744  1.00 92.15           O  
ATOM   3006  N   PHE A 189      -6.800  -9.671   2.383  1.00 93.92           N  
ATOM   3007  H   PHE A 189      -6.090  -9.222   1.822  1.00 93.92           H  
ATOM   3008  CA  PHE A 189      -6.627 -11.097   2.671  1.00 93.92           C  
ATOM   3009  HA  PHE A 189      -7.602 -11.585   2.664  1.00 93.92           H  
ATOM   3010  C   PHE A 189      -6.029 -11.332   4.066  1.00 93.92           C  
ATOM   3011  CB  PHE A 189      -5.769 -11.723   1.559  1.00 93.92           C  
ATOM   3012  HB2 PHE A 189      -6.375 -11.798   0.656  1.00 93.92           H  
ATOM   3013  HB3 PHE A 189      -4.929 -11.067   1.332  1.00 93.92           H  
ATOM   3014  O   PHE A 189      -6.492 -12.208   4.784  1.00 93.92           O  
ATOM   3015  CG  PHE A 189      -5.220 -13.094   1.900  1.00 93.92           C  
ATOM   3016  CD1 PHE A 189      -3.868 -13.243   2.261  1.00 93.92           C  
ATOM   3017  HD1 PHE A 189      -3.211 -12.386   2.279  1.00 93.92           H  
ATOM   3018  CD2 PHE A 189      -6.078 -14.207   1.930  1.00 93.92           C  
ATOM   3019  HD2 PHE A 189      -7.121 -14.094   1.673  1.00 93.92           H  
ATOM   3020  CE1 PHE A 189      -3.377 -14.505   2.635  1.00 93.92           C  
ATOM   3021  HE1 PHE A 189      -2.345 -14.619   2.932  1.00 93.92           H  
ATOM   3022  CE2 PHE A 189      -5.592 -15.459   2.343  1.00 93.92           C  
ATOM   3023  HE2 PHE A 189      -6.264 -16.300   2.432  1.00 93.92           H  
ATOM   3024  CZ  PHE A 189      -4.239 -15.611   2.682  1.00 93.92           C  
ATOM   3025  HZ  PHE A 189      -3.869 -16.570   3.014  1.00 93.92           H  
ATOM   3026  N   LEU A 190      -5.071 -10.504   4.489  1.00 89.95           N  
ATOM   3027  H   LEU A 190      -4.737  -9.805   3.841  1.00 89.95           H  
ATOM   3028  CA  LEU A 190      -4.429 -10.560   5.810  1.00 89.95           C  
ATOM   3029  HA  LEU A 190      -4.043 -11.567   5.972  1.00 89.95           H  
ATOM   3030  C   LEU A 190      -5.389 -10.290   6.980  1.00 89.95           C  
ATOM   3031  CB  LEU A 190      -3.260  -9.563   5.823  1.00 89.95           C  
ATOM   3032  HB2 LEU A 190      -3.612  -8.605   5.438  1.00 89.95           H  
ATOM   3033  HB3 LEU A 190      -2.934  -9.403   6.851  1.00 89.95           H  
ATOM   3034  O   LEU A 190      -5.064 -10.568   8.125  1.00 89.95           O  
ATOM   3035  CG  LEU A 190      -2.057 -10.042   4.996  1.00 89.95           C  
ATOM   3036  HG  LEU A 190      -2.385 -10.406   4.022  1.00 89.95           H  
ATOM   3037  CD1 LEU A 190      -1.081  -8.893   4.774  1.00 89.95           C  
ATOM   3038 HD11 LEU A 190      -0.246  -9.239   4.165  1.00 89.95           H  
ATOM   3039 HD12 LEU A 190      -1.578  -8.080   4.245  1.00 89.95           H  
ATOM   3040 HD13 LEU A 190      -0.713  -8.530   5.733  1.00 89.95           H  
ATOM   3041  CD2 LEU A 190      -1.303 -11.160   5.712  1.00 89.95           C  
ATOM   3042 HD21 LEU A 190      -0.378 -11.370   5.174  1.00 89.95           H  
ATOM   3043 HD22 LEU A 190      -1.059 -10.856   6.730  1.00 89.95           H  
ATOM   3044 HD23 LEU A 190      -1.912 -12.063   5.752  1.00 89.95           H  
ATOM   3045  N   ARG A 191      -6.594  -9.771   6.718  1.00 84.41           N  
ATOM   3046  H   ARG A 191      -6.804  -9.536   5.758  1.00 84.41           H  
ATOM   3047  CA  ARG A 191      -7.652  -9.665   7.735  1.00 84.41           C  
ATOM   3048  HA  ARG A 191      -7.195  -9.424   8.695  1.00 84.41           H  
ATOM   3049  C   ARG A 191      -8.405 -10.975   7.974  1.00 84.41           C  
ATOM   3050  CB  ARG A 191      -8.635  -8.555   7.359  1.00 84.41           C  
ATOM   3051  HB2 ARG A 191      -9.439  -8.539   8.095  1.00 84.41           H  
ATOM   3052  HB3 ARG A 191      -9.069  -8.775   6.384  1.00 84.41           H  
ATOM   3053  O   ARG A 191      -9.144 -11.056   8.953  1.00 84.41           O  
ATOM   3054  CG  ARG A 191      -7.964  -7.177   7.341  1.00 84.41           C  
ATOM   3055  HG2 ARG A 191      -7.436  -7.020   8.281  1.00 84.41           H  
ATOM   3056  HG3 ARG A 191      -7.245  -7.118   6.524  1.00 84.41           H  
ATOM   3057  CD  ARG A 191      -9.008  -6.074   7.178  1.00 84.41           C  
ATOM   3058  HD2 ARG A 191      -8.497  -5.112   7.205  1.00 84.41           H  
ATOM   3059  HD3 ARG A 191      -9.678  -6.115   8.036  1.00 84.41           H  
ATOM   3060  NE  ARG A 191      -9.765  -6.182   5.910  1.00 84.41           N  
ATOM   3061  HE  ARG A 191      -9.229  -6.365   5.073  1.00 84.41           H  
ATOM   3062  NH1 ARG A 191     -11.856  -5.741   6.751  1.00 84.41           N  
ATOM   3063 HH11 ARG A 191     -11.574  -5.992   7.688  1.00 84.41           H  
ATOM   3064 HH12 ARG A 191     -12.709  -5.232   6.568  1.00 84.41           H  
ATOM   3065  NH2 ARG A 191     -11.532  -5.529   4.593  1.00 84.41           N  
ATOM   3066 HH21 ARG A 191     -12.414  -5.038   4.625  1.00 84.41           H  
ATOM   3067 HH22 ARG A 191     -10.976  -5.495   3.751  1.00 84.41           H  
ATOM   3068  CZ  ARG A 191     -11.034  -5.850   5.750  1.00 84.41           C  
ATOM   3069  N   LEU A 192      -8.268 -11.966   7.091  1.00 85.30           N  
ATOM   3070  H   LEU A 192      -7.598 -11.863   6.342  1.00 85.30           H  
ATOM   3071  CA  LEU A 192      -8.941 -13.255   7.232  1.00 85.30           C  
ATOM   3072  HA  LEU A 192      -9.965 -13.053   7.546  1.00 85.30           H  
ATOM   3073  C   LEU A 192      -8.247 -14.106   8.308  1.00 85.30           C  
ATOM   3074  CB  LEU A 192      -8.999 -14.003   5.890  1.00 85.30           C  
ATOM   3075  HB2 LEU A 192      -7.981 -14.237   5.577  1.00 85.30           H  
ATOM   3076  HB3 LEU A 192      -9.516 -14.949   6.049  1.00 85.30           H  
ATOM   3077  O   LEU A 192      -7.008 -14.119   8.340  1.00 85.30           O  
ATOM   3078  CG  LEU A 192      -9.707 -13.238   4.757  1.00 85.30           C  
ATOM   3079  HG  LEU A 192      -9.167 -12.317   4.537  1.00 85.30           H  
ATOM   3080  CD1 LEU A 192      -9.717 -14.099   3.497  1.00 85.30           C  
ATOM   3081 HD11 LEU A 192      -8.702 -14.430   3.275  1.00 85.30           H  
ATOM   3082 HD12 LEU A 192     -10.105 -13.522   2.657  1.00 85.30           H  
ATOM   3083 HD13 LEU A 192     -10.349 -14.972   3.664  1.00 85.30           H  
ATOM   3084  CD2 LEU A 192     -11.157 -12.884   5.097  1.00 85.30           C  
ATOM   3085 HD21 LEU A 192     -11.182 -12.146   5.898  1.00 85.30           H  
ATOM   3086 HD22 LEU A 192     -11.646 -12.455   4.222  1.00 85.30           H  
ATOM   3087 HD23 LEU A 192     -11.696 -13.779   5.408  1.00 85.30           H  
ATOM   3088  N   PRO A 193      -9.002 -14.838   9.153  1.00 81.16           N  
ATOM   3089  CA  PRO A 193      -8.435 -15.626  10.243  1.00 81.16           C  
ATOM   3090  HA  PRO A 193      -7.992 -14.944  10.969  1.00 81.16           H  
ATOM   3091  C   PRO A 193      -7.370 -16.623   9.799  1.00 81.16           C  
ATOM   3092  CB  PRO A 193      -9.612 -16.360  10.893  1.00 81.16           C  
ATOM   3093  HB2 PRO A 193      -9.468 -16.480  11.967  1.00 81.16           H  
ATOM   3094  HB3 PRO A 193      -9.759 -17.333  10.423  1.00 81.16           H  
ATOM   3095  O   PRO A 193      -6.418 -16.818  10.535  1.00 81.16           O  
ATOM   3096  CG  PRO A 193     -10.805 -15.468  10.576  1.00 81.16           C  
ATOM   3097  HG2 PRO A 193     -10.856 -14.652  11.297  1.00 81.16           H  
ATOM   3098  HG3 PRO A 193     -11.738 -16.032  10.561  1.00 81.16           H  
ATOM   3099  CD  PRO A 193     -10.458 -14.914   9.198  1.00 81.16           C  
ATOM   3100  HD2 PRO A 193     -10.929 -13.937   9.085  1.00 81.16           H  
ATOM   3101  HD3 PRO A 193     -10.811 -15.597   8.426  1.00 81.16           H  
ATOM   3102  N   GLU A 194      -7.499 -17.223   8.612  1.00 83.84           N  
ATOM   3103  H   GLU A 194      -8.371 -17.080   8.121  1.00 83.84           H  
ATOM   3104  CA  GLU A 194      -6.633 -18.292   8.098  1.00 83.84           C  
ATOM   3105  HA  GLU A 194      -6.370 -18.949   8.927  1.00 83.84           H  
ATOM   3106  C   GLU A 194      -5.320 -17.783   7.468  1.00 83.84           C  
ATOM   3107  CB  GLU A 194      -7.404 -19.142   7.066  1.00 83.84           C  
ATOM   3108  HB2 GLU A 194      -6.728 -19.910   6.692  1.00 83.84           H  
ATOM   3109  HB3 GLU A 194      -7.681 -18.518   6.216  1.00 83.84           H  
ATOM   3110  O   GLU A 194      -4.415 -18.563   7.160  1.00 83.84           O  
ATOM   3111  CG  GLU A 194      -8.652 -19.868   7.610  1.00 83.84           C  
ATOM   3112  HG2 GLU A 194      -8.982 -20.576   6.850  1.00 83.84           H  
ATOM   3113  HG3 GLU A 194      -8.358 -20.443   8.487  1.00 83.84           H  
ATOM   3114  CD  GLU A 194      -9.835 -18.945   7.960  1.00 83.84           C  
ATOM   3115  OE1 GLU A 194     -10.643 -19.350   8.822  1.00 83.84           O  
ATOM   3116  OE2 GLU A 194      -9.899 -17.819   7.408  1.00 83.84           O  
ATOM   3117  N   SER A 195      -5.210 -16.475   7.225  1.00 89.47           N  
ATOM   3118  H   SER A 195      -5.939 -15.874   7.582  1.00 89.47           H  
ATOM   3119  CA  SER A 195      -4.243 -15.912   6.273  1.00 89.47           C  
ATOM   3120  HA  SER A 195      -4.388 -16.426   5.322  1.00 89.47           H  
ATOM   3121  C   SER A 195      -2.766 -16.102   6.651  1.00 89.47           C  
ATOM   3122  CB  SER A 195      -4.560 -14.435   6.040  1.00 89.47           C  
ATOM   3123  HB2 SER A 195      -3.840 -14.017   5.337  1.00 89.47           H  
ATOM   3124  HB3 SER A 195      -5.559 -14.352   5.612  1.00 89.47           H  
ATOM   3125  O   SER A 195      -1.933 -16.315   5.765  1.00 89.47           O  
ATOM   3126  OG  SER A 195      -4.503 -13.711   7.249  1.00 89.47           O  
ATOM   3127  HG  SER A 195      -5.358 -13.753   7.684  1.00 89.47           H  
ATOM   3128  N   TYR A 196      -2.432 -16.091   7.943  1.00 87.24           N  
ATOM   3129  H   TYR A 196      -3.169 -15.909   8.609  1.00 87.24           H  
ATOM   3130  CA  TYR A 196      -1.054 -16.202   8.440  1.00 87.24           C  
ATOM   3131  HA  TYR A 196      -0.430 -15.525   7.856  1.00 87.24           H  
ATOM   3132  C   TYR A 196      -0.500 -17.615   8.245  1.00 87.24           C  
ATOM   3133  CB  TYR A 196      -0.951 -15.769   9.917  1.00 87.24           C  
ATOM   3134  HB2 TYR A 196      -1.443 -16.492  10.567  1.00 87.24           H  
ATOM   3135  HB3 TYR A 196       0.103 -15.775  10.198  1.00 87.24           H  
ATOM   3136  O   TYR A 196       0.619 -17.768   7.763  1.00 87.24           O  
ATOM   3137  CG  TYR A 196      -1.524 -14.393  10.184  1.00 87.24           C  
ATOM   3138  CD1 TYR A 196      -0.651 -13.306  10.344  1.00 87.24           C  
ATOM   3139  HD1 TYR A 196       0.413 -13.475  10.424  1.00 87.24           H  
ATOM   3140  CD2 TYR A 196      -2.919 -14.176  10.178  1.00 87.24           C  
ATOM   3141  HD2 TYR A 196      -3.609 -15.006  10.127  1.00 87.24           H  
ATOM   3142  CE1 TYR A 196      -1.172 -12.001  10.361  1.00 87.24           C  
ATOM   3143  HE1 TYR A 196      -0.541 -11.139  10.519  1.00 87.24           H  
ATOM   3144  CE2 TYR A 196      -3.429 -12.866  10.146  1.00 87.24           C  
ATOM   3145  HE2 TYR A 196      -4.490 -12.684  10.049  1.00 87.24           H  
ATOM   3146  OH  TYR A 196      -3.000 -10.500  10.147  1.00 87.24           O  
ATOM   3147  HH  TYR A 196      -2.288  -9.860  10.216  1.00 87.24           H  
ATOM   3148  CZ  TYR A 196      -2.545 -11.775  10.184  1.00 87.24           C  
ATOM   3149  N   GLU A 197      -1.296 -18.644   8.543  1.00 89.15           N  
ATOM   3150  H   GLU A 197      -2.213 -18.436   8.912  1.00 89.15           H  
ATOM   3151  CA  GLU A 197      -0.939 -20.061   8.366  1.00 89.15           C  
ATOM   3152  HA  GLU A 197       0.030 -20.240   8.831  1.00 89.15           H  
ATOM   3153  C   GLU A 197      -0.820 -20.404   6.869  1.00 89.15           C  
ATOM   3154  CB  GLU A 197      -1.998 -20.903   9.106  1.00 89.15           C  
ATOM   3155  HB2 GLU A 197      -2.868 -21.066   8.470  1.00 89.15           H  
ATOM   3156  HB3 GLU A 197      -2.326 -20.316   9.964  1.00 89.15           H  
ATOM   3157  O   GLU A 197       0.137 -21.052   6.430  1.00 89.15           O  
ATOM   3158  CG  GLU A 197      -1.516 -22.224   9.722  1.00 89.15           C  
ATOM   3159  HG2 GLU A 197      -2.294 -22.582  10.397  1.00 89.15           H  
ATOM   3160  HG3 GLU A 197      -0.633 -22.017  10.326  1.00 89.15           H  
ATOM   3161  CD  GLU A 197      -1.207 -23.339   8.718  1.00 89.15           C  
ATOM   3162  OE1 GLU A 197      -0.345 -24.181   9.053  1.00 89.15           O  
ATOM   3163  OE2 GLU A 197      -1.822 -23.359   7.626  1.00 89.15           O  
ATOM   3164  N   ILE A 198      -1.700 -19.827   6.042  1.00 93.40           N  
ATOM   3165  H   ILE A 198      -2.469 -19.322   6.460  1.00 93.40           H  
ATOM   3166  CA  ILE A 198      -1.628 -19.915   4.579  1.00 93.40           C  
ATOM   3167  HA  ILE A 198      -1.587 -20.971   4.312  1.00 93.40           H  
ATOM   3168  C   ILE A 198      -0.343 -19.278   4.026  1.00 93.40           C  
ATOM   3169  CB  ILE A 198      -2.904 -19.303   3.960  1.00 93.40           C  
ATOM   3170  HB  ILE A 198      -3.045 -18.317   4.404  1.00 93.40           H  
ATOM   3171  O   ILE A 198       0.283 -19.880   3.149  1.00 93.40           O  
ATOM   3172  CG1 ILE A 198      -4.164 -20.132   4.294  1.00 93.40           C  
ATOM   3173 HG12 ILE A 198      -4.209 -20.309   5.369  1.00 93.40           H  
ATOM   3174 HG13 ILE A 198      -5.039 -19.536   4.035  1.00 93.40           H  
ATOM   3175  CG2 ILE A 198      -2.782 -19.101   2.440  1.00 93.40           C  
ATOM   3176 HG21 ILE A 198      -3.741 -18.780   2.032  1.00 93.40           H  
ATOM   3177 HG22 ILE A 198      -2.049 -18.318   2.242  1.00 93.40           H  
ATOM   3178 HG23 ILE A 198      -2.471 -20.026   1.955  1.00 93.40           H  
ATOM   3179  CD1 ILE A 198      -4.280 -21.497   3.605  1.00 93.40           C  
ATOM   3180 HD11 ILE A 198      -4.385 -21.371   2.527  1.00 93.40           H  
ATOM   3181 HD12 ILE A 198      -3.409 -22.112   3.828  1.00 93.40           H  
ATOM   3182 HD13 ILE A 198      -5.166 -22.008   3.983  1.00 93.40           H  
ATOM   3183  N   ILE A 199       0.084 -18.106   4.515  1.00 93.84           N  
ATOM   3184  H   ILE A 199      -0.485 -17.641   5.209  1.00 93.84           H  
ATOM   3185  CA  ILE A 199       1.348 -17.472   4.093  1.00 93.84           C  
ATOM   3186  HA  ILE A 199       1.409 -17.519   3.006  1.00 93.84           H  
ATOM   3187  C   ILE A 199       2.551 -18.252   4.624  1.00 93.84           C  
ATOM   3188  CB  ILE A 199       1.406 -15.978   4.492  1.00 93.84           C  
ATOM   3189  HB  ILE A 199       1.130 -15.887   5.543  1.00 93.84           H  
ATOM   3190  O   ILE A 199       3.445 -18.561   3.839  1.00 93.84           O  
ATOM   3191  CG1 ILE A 199       0.397 -15.197   3.623  1.00 93.84           C  
ATOM   3192 HG12 ILE A 199       0.743 -15.171   2.590  1.00 93.84           H  
ATOM   3193 HG13 ILE A 199      -0.562 -15.714   3.637  1.00 93.84           H  
ATOM   3194  CG2 ILE A 199       2.815 -15.373   4.298  1.00 93.84           C  
ATOM   3195 HG21 ILE A 199       3.560 -15.917   4.878  1.00 93.84           H  
ATOM   3196 HG22 ILE A 199       2.840 -14.339   4.641  1.00 93.84           H  
ATOM   3197 HG23 ILE A 199       3.102 -15.411   3.247  1.00 93.84           H  
ATOM   3198  CD1 ILE A 199       0.164 -13.765   4.109  1.00 93.84           C  
ATOM   3199 HD11 ILE A 199      -0.609 -13.293   3.503  1.00 93.84           H  
ATOM   3200 HD12 ILE A 199       1.074 -13.171   4.018  1.00 93.84           H  
ATOM   3201 HD13 ILE A 199      -0.158 -13.787   5.150  1.00 93.84           H  
ATOM   3202  N   LEU A 200       2.566 -18.617   5.909  1.00 91.98           N  
ATOM   3203  H   LEU A 200       1.790 -18.339   6.493  1.00 91.98           H  
ATOM   3204  CA  LEU A 200       3.658 -19.351   6.552  1.00 91.98           C  
ATOM   3205  HA  LEU A 200       4.563 -18.747   6.489  1.00 91.98           H  
ATOM   3206  C   LEU A 200       3.926 -20.685   5.848  1.00 91.98           C  
ATOM   3207  CB  LEU A 200       3.300 -19.567   8.035  1.00 91.98           C  
ATOM   3208  HB2 LEU A 200       3.158 -18.595   8.507  1.00 91.98           H  
ATOM   3209  HB3 LEU A 200       2.350 -20.099   8.092  1.00 91.98           H  
ATOM   3210  O   LEU A 200       5.053 -20.958   5.435  1.00 91.98           O  
ATOM   3211  CG  LEU A 200       4.341 -20.359   8.847  1.00 91.98           C  
ATOM   3212  HG  LEU A 200       4.436 -21.362   8.432  1.00 91.98           H  
ATOM   3213  CD1 LEU A 200       5.723 -19.700   8.843  1.00 91.98           C  
ATOM   3214 HD11 LEU A 200       6.396 -20.256   9.495  1.00 91.98           H  
ATOM   3215 HD12 LEU A 200       6.136 -19.693   7.834  1.00 91.98           H  
ATOM   3216 HD13 LEU A 200       5.644 -18.676   9.208  1.00 91.98           H  
ATOM   3217  CD2 LEU A 200       3.867 -20.490  10.293  1.00 91.98           C  
ATOM   3218 HD21 LEU A 200       2.898 -20.989  10.320  1.00 91.98           H  
ATOM   3219 HD22 LEU A 200       3.771 -19.504  10.747  1.00 91.98           H  
ATOM   3220 HD23 LEU A 200       4.579 -21.082  10.868  1.00 91.98           H  
ATOM   3221  N   SER A 201       2.881 -21.487   5.631  1.00 93.68           N  
ATOM   3222  H   SER A 201       1.981 -21.218   6.002  1.00 93.68           H  
ATOM   3223  CA  SER A 201       2.989 -22.752   4.899  1.00 93.68           C  
ATOM   3224  HA  SER A 201       3.816 -23.320   5.325  1.00 93.68           H  
ATOM   3225  C   SER A 201       3.304 -22.544   3.411  1.00 93.68           C  
ATOM   3226  CB  SER A 201       1.717 -23.586   5.085  1.00 93.68           C  
ATOM   3227  HB2 SER A 201       1.865 -24.564   4.627  1.00 93.68           H  
ATOM   3228  HB3 SER A 201       1.522 -23.729   6.148  1.00 93.68           H  
ATOM   3229  O   SER A 201       3.932 -23.398   2.787  1.00 93.68           O  
ATOM   3230  OG  SER A 201       0.603 -22.951   4.485  1.00 93.68           O  
ATOM   3231  HG  SER A 201       0.222 -22.415   5.184  1.00 93.68           H  
ATOM   3232  N   SER A 202       2.925 -21.405   2.818  1.00 96.03           N  
ATOM   3233  H   SER A 202       2.398 -20.735   3.360  1.00 96.03           H  
ATOM   3234  CA  SER A 202       3.314 -21.057   1.442  1.00 96.03           C  
ATOM   3235  HA  SER A 202       3.284 -21.971   0.848  1.00 96.03           H  
ATOM   3236  C   SER A 202       4.745 -20.514   1.327  1.00 96.03           C  
ATOM   3237  CB  SER A 202       2.314 -20.099   0.793  1.00 96.03           C  
ATOM   3238  HB2 SER A 202       2.267 -19.169   1.360  1.00 96.03           H  
ATOM   3239  HB3 SER A 202       2.638 -19.882  -0.225  1.00 96.03           H  
ATOM   3240  O   SER A 202       5.310 -20.576   0.237  1.00 96.03           O  
ATOM   3241  OG  SER A 202       1.033 -20.699   0.752  1.00 96.03           O  
ATOM   3242  HG  SER A 202       0.645 -20.479   1.602  1.00 96.03           H  
ATOM   3243  N   ALA A 203       5.360 -20.053   2.421  1.00 94.97           N  
ATOM   3244  H   ALA A 203       4.814 -19.954   3.264  1.00 94.97           H  
ATOM   3245  CA  ALA A 203       6.749 -19.588   2.478  1.00 94.97           C  
ATOM   3246  HA  ALA A 203       6.966 -19.041   1.561  1.00 94.97           H  
ATOM   3247  C   ALA A 203       7.785 -20.734   2.580  1.00 94.97           C  
ATOM   3248  CB  ALA A 203       6.878 -18.587   3.634  1.00 94.97           C  
ATOM   3249  HB1 ALA A 203       6.157 -17.778   3.512  1.00 94.97           H  
ATOM   3250  HB2 ALA A 203       7.883 -18.166   3.640  1.00 94.97           H  
ATOM   3251  HB3 ALA A 203       6.699 -19.085   4.587  1.00 94.97           H  
ATOM   3252  O   ALA A 203       8.977 -20.498   2.393  1.00 94.97           O  
ATOM   3253  N   GLN A 204       7.354 -21.979   2.825  1.00 94.83           N  
ATOM   3254  H   GLN A 204       6.369 -22.113   3.001  1.00 94.83           H  
ATOM   3255  CA  GLN A 204       8.231 -23.158   2.911  1.00 94.83           C  
ATOM   3256  HA  GLN A 204       9.223 -22.842   3.233  1.00 94.83           H  
ATOM   3257  C   GLN A 204       8.384 -23.858   1.553  1.00 94.83           C  
ATOM   3258  CB  GLN A 204       7.671 -24.145   3.952  1.00 94.83           C  
ATOM   3259  HB2 GLN A 204       8.304 -25.032   3.973  1.00 94.83           H  
ATOM   3260  HB3 GLN A 204       6.671 -24.456   3.650  1.00 94.83           H  
ATOM   3261  O   GLN A 204       7.387 -24.263   0.964  1.00 94.83           O  
ATOM   3262  CG  GLN A 204       7.590 -23.564   5.372  1.00 94.83           C  
ATOM   3263  HG2 GLN A 204       7.189 -24.323   6.044  1.00 94.83           H  
ATOM   3264  HG3 GLN A 204       6.899 -22.722   5.379  1.00 94.83           H  
ATOM   3265  CD  GLN A 204       8.938 -23.105   5.922  1.00 94.83           C  
ATOM   3266  NE2 GLN A 204       8.945 -22.186   6.861  1.00 94.83           N  
ATOM   3267 HE21 GLN A 204       9.850 -21.902   7.209  1.00 94.83           H  
ATOM   3268 HE22 GLN A 204       8.079 -21.790   7.197  1.00 94.83           H  
ATOM   3269  OE1 GLN A 204      10.001 -23.552   5.520  1.00 94.83           O  
ATOM   3270  N   ILE A 205       9.608 -24.028   1.038  1.00 95.69           N  
ATOM   3271  H   ILE A 205      10.400 -23.715   1.582  1.00 95.69           H  
ATOM   3272  CA  ILE A 205       9.855 -24.702  -0.257  1.00 95.69           C  
ATOM   3273  HA  ILE A 205       9.036 -24.461  -0.935  1.00 95.69           H  
ATOM   3274  C   ILE A 205       9.870 -26.228  -0.072  1.00 95.69           C  
ATOM   3275  CB  ILE A 205      11.162 -24.206  -0.929  1.00 95.69           C  
ATOM   3276  HB  ILE A 205      11.996 -24.426  -0.263  1.00 95.69           H  
ATOM   3277  O   ILE A 205      10.786 -26.763   0.556  1.00 95.69           O  
ATOM   3278  CG1 ILE A 205      11.124 -22.682  -1.175  1.00 95.69           C  
ATOM   3279 HG12 ILE A 205      10.897 -22.177  -0.236  1.00 95.69           H  
ATOM   3280 HG13 ILE A 205      10.332 -22.461  -1.890  1.00 95.69           H  
ATOM   3281  CG2 ILE A 205      11.400 -24.938  -2.268  1.00 95.69           C  
ATOM   3282 HG21 ILE A 205      12.334 -24.615  -2.726  1.00 95.69           H  
ATOM   3283 HG22 ILE A 205      11.464 -26.015  -2.112  1.00 95.69           H  
ATOM   3284 HG23 ILE A 205      10.575 -24.732  -2.950  1.00 95.69           H  
ATOM   3285  CD1 ILE A 205      12.430 -22.072  -1.698  1.00 95.69           C  
ATOM   3286 HD11 ILE A 205      12.344 -20.986  -1.685  1.00 95.69           H  
ATOM   3287 HD12 ILE A 205      12.618 -22.390  -2.724  1.00 95.69           H  
ATOM   3288 HD13 ILE A 205      13.262 -22.369  -1.060  1.00 95.69           H  
ATOM   3289  N   THR A 206       8.909 -26.928  -0.679  1.00 95.90           N  
ATOM   3290  H   THR A 206       8.198 -26.431  -1.197  1.00 95.90           H  
ATOM   3291  CA  THR A 206       8.820 -28.402  -0.694  1.00 95.90           C  
ATOM   3292  HA  THR A 206       9.068 -28.782   0.297  1.00 95.90           H  
ATOM   3293  C   THR A 206       9.798 -29.040  -1.687  1.00 95.90           C  
ATOM   3294  CB  THR A 206       7.390 -28.862  -1.021  1.00 95.90           C  
ATOM   3295  HB  THR A 206       7.346 -29.951  -1.009  1.00 95.90           H  
ATOM   3296  O   THR A 206      10.424 -28.358  -2.512  1.00 95.90           O  
ATOM   3297  CG2 THR A 206       6.390 -28.326  -0.000  1.00 95.90           C  
ATOM   3298 HG21 THR A 206       5.440 -28.845  -0.132  1.00 95.90           H  
ATOM   3299 HG22 THR A 206       6.746 -28.520   1.012  1.00 95.90           H  
ATOM   3300 HG23 THR A 206       6.234 -27.256  -0.136  1.00 95.90           H  
ATOM   3301  OG1 THR A 206       7.053 -28.400  -2.308  1.00 95.90           O  
ATOM   3302  HG1 THR A 206       6.105 -28.508  -2.415  1.00 95.90           H  
ATOM   3303  N   LEU A 207       9.952 -30.370  -1.647  1.00 97.80           N  
ATOM   3304  H   LEU A 207       9.367 -30.926  -1.039  1.00 97.80           H  
ATOM   3305  CA  LEU A 207      10.754 -31.075  -2.649  1.00 97.80           C  
ATOM   3306  HA  LEU A 207      11.705 -30.551  -2.748  1.00 97.80           H  
ATOM   3307  C   LEU A 207      10.066 -31.038  -4.021  1.00 97.80           C  
ATOM   3308  CB  LEU A 207      11.030 -32.504  -2.164  1.00 97.80           C  
ATOM   3309  HB2 LEU A 207      10.081 -33.030  -2.060  1.00 97.80           H  
ATOM   3310  HB3 LEU A 207      11.493 -32.455  -1.179  1.00 97.80           H  
ATOM   3311  O   LEU A 207      10.728 -30.774  -5.026  1.00 97.80           O  
ATOM   3312  CG  LEU A 207      11.918 -33.329  -3.105  1.00 97.80           C  
ATOM   3313  HG  LEU A 207      11.462 -33.403  -4.092  1.00 97.80           H  
ATOM   3314  CD1 LEU A 207      13.319 -32.736  -3.248  1.00 97.80           C  
ATOM   3315 HD11 LEU A 207      13.754 -32.557  -2.265  1.00 97.80           H  
ATOM   3316 HD12 LEU A 207      13.942 -33.438  -3.803  1.00 97.80           H  
ATOM   3317 HD13 LEU A 207      13.266 -31.803  -3.809  1.00 97.80           H  
ATOM   3318  CD2 LEU A 207      12.055 -34.734  -2.531  1.00 97.80           C  
ATOM   3319 HD21 LEU A 207      12.726 -35.333  -3.146  1.00 97.80           H  
ATOM   3320 HD22 LEU A 207      12.441 -34.680  -1.513  1.00 97.80           H  
ATOM   3321 HD23 LEU A 207      11.070 -35.201  -2.520  1.00 97.80           H  
ATOM   3322  N   LYS A 208       8.744 -31.221  -4.058  1.00 97.47           N  
ATOM   3323  H   LYS A 208       8.307 -31.578  -3.220  1.00 97.47           H  
ATOM   3324  CA  LYS A 208       7.888 -31.062  -5.235  1.00 97.47           C  
ATOM   3325  HA  LYS A 208       8.158 -31.821  -5.970  1.00 97.47           H  
ATOM   3326  C   LYS A 208       8.056 -29.698  -5.892  1.00 97.47           C  
ATOM   3327  CB  LYS A 208       6.442 -31.291  -4.788  1.00 97.47           C  
ATOM   3328  HB2 LYS A 208       6.202 -30.589  -3.989  1.00 97.47           H  
ATOM   3329  HB3 LYS A 208       6.360 -32.302  -4.387  1.00 97.47           H  
ATOM   3330  O   LYS A 208       8.287 -29.653  -7.099  1.00 97.47           O  
ATOM   3331  CG  LYS A 208       5.411 -31.151  -5.911  1.00 97.47           C  
ATOM   3332  HG2 LYS A 208       5.577 -31.926  -6.659  1.00 97.47           H  
ATOM   3333  HG3 LYS A 208       5.476 -30.169  -6.380  1.00 97.47           H  
ATOM   3334  CD  LYS A 208       4.029 -31.313  -5.284  1.00 97.47           C  
ATOM   3335  HD2 LYS A 208       3.998 -32.226  -4.689  1.00 97.47           H  
ATOM   3336  HD3 LYS A 208       3.855 -30.466  -4.621  1.00 97.47           H  
ATOM   3337  CE  LYS A 208       2.936 -31.369  -6.345  1.00 97.47           C  
ATOM   3338  HE2 LYS A 208       3.016 -32.312  -6.886  1.00 97.47           H  
ATOM   3339  HE3 LYS A 208       3.085 -30.549  -7.047  1.00 97.47           H  
ATOM   3340  NZ  LYS A 208       1.622 -31.244  -5.678  1.00 97.47           N  
ATOM   3341  HZ1 LYS A 208       1.598 -30.375  -5.163  1.00 97.47           H  
ATOM   3342  HZ2 LYS A 208       0.865 -31.264  -6.346  1.00 97.47           H  
ATOM   3343  HZ3 LYS A 208       1.507 -31.988  -5.004  1.00 97.47           H  
ATOM   3344  N   GLU A 209       8.000 -28.602  -5.132  1.00 97.18           N  
ATOM   3345  H   GLU A 209       7.759 -28.699  -4.156  1.00 97.18           H  
ATOM   3346  CA  GLU A 209       8.236 -27.254  -5.663  1.00 97.18           C  
ATOM   3347  HA  GLU A 209       7.539 -27.072  -6.482  1.00 97.18           H  
ATOM   3348  C   GLU A 209       9.658 -27.125  -6.226  1.00 97.18           C  
ATOM   3349  CB  GLU A 209       7.977 -26.194  -4.579  1.00 97.18           C  
ATOM   3350  HB2 GLU A 209       6.983 -26.348  -4.157  1.00 97.18           H  
ATOM   3351  HB3 GLU A 209       8.719 -26.306  -3.788  1.00 97.18           H  
ATOM   3352  O   GLU A 209       9.843 -26.615  -7.330  1.00 97.18           O  
ATOM   3353  CG  GLU A 209       8.049 -24.769  -5.158  1.00 97.18           C  
ATOM   3354  HG2 GLU A 209       7.217 -24.621  -5.847  1.00 97.18           H  
ATOM   3355  HG3 GLU A 209       8.977 -24.666  -5.720  1.00 97.18           H  
ATOM   3356  CD  GLU A 209       8.037 -23.670  -4.091  1.00 97.18           C  
ATOM   3357  OE1 GLU A 209       8.510 -22.547  -4.383  1.00 97.18           O  
ATOM   3358  OE2 GLU A 209       7.591 -23.920  -2.952  1.00 97.18           O  
ATOM   3359  N   ARG A 210      10.674 -27.649  -5.527  1.00 97.12           N  
ATOM   3360  H   ARG A 210      10.464 -28.057  -4.627  1.00 97.12           H  
ATOM   3361  CA  ARG A 210      12.067 -27.615  -6.001  1.00 97.12           C  
ATOM   3362  HA  ARG A 210      12.329 -26.574  -6.189  1.00 97.12           H  
ATOM   3363  C   ARG A 210      12.242 -28.349  -7.336  1.00 97.12           C  
ATOM   3364  CB  ARG A 210      12.977 -28.171  -4.897  1.00 97.12           C  
ATOM   3365  HB2 ARG A 210      12.835 -29.248  -4.809  1.00 97.12           H  
ATOM   3366  HB3 ARG A 210      12.681 -27.709  -3.955  1.00 97.12           H  
ATOM   3367  O   ARG A 210      12.839 -27.798  -8.259  1.00 97.12           O  
ATOM   3368  CG  ARG A 210      14.462 -27.872  -5.156  1.00 97.12           C  
ATOM   3369  HG2 ARG A 210      14.608 -26.793  -5.218  1.00 97.12           H  
ATOM   3370  HG3 ARG A 210      14.763 -28.317  -6.104  1.00 97.12           H  
ATOM   3371  CD  ARG A 210      15.359 -28.438  -4.046  1.00 97.12           C  
ATOM   3372  HD2 ARG A 210      15.264 -29.523  -4.039  1.00 97.12           H  
ATOM   3373  HD3 ARG A 210      16.392 -28.181  -4.282  1.00 97.12           H  
ATOM   3374  NE  ARG A 210      14.998 -27.903  -2.716  1.00 97.12           N  
ATOM   3375  HE  ARG A 210      14.096 -27.454  -2.642  1.00 97.12           H  
ATOM   3376  NH1 ARG A 210      16.856 -28.594  -1.557  1.00 97.12           N  
ATOM   3377 HH11 ARG A 210      17.245 -28.966  -2.412  1.00 97.12           H  
ATOM   3378 HH12 ARG A 210      17.392 -28.619  -0.702  1.00 97.12           H  
ATOM   3379  NH2 ARG A 210      15.223 -27.501  -0.491  1.00 97.12           N  
ATOM   3380 HH21 ARG A 210      14.297 -27.099  -0.467  1.00 97.12           H  
ATOM   3381 HH22 ARG A 210      15.747 -27.564   0.370  1.00 97.12           H  
ATOM   3382  CZ  ARG A 210      15.694 -28.001  -1.599  1.00 97.12           C  
ATOM   3383  N   VAL A 211      11.687 -29.555  -7.463  1.00 98.33           N  
ATOM   3384  H   VAL A 211      11.208 -29.927  -6.655  1.00 98.33           H  
ATOM   3385  CA  VAL A 211      11.689 -30.353  -8.705  1.00 98.33           C  
ATOM   3386  HA  VAL A 211      12.714 -30.458  -9.062  1.00 98.33           H  
ATOM   3387  C   VAL A 211      10.897 -29.650  -9.812  1.00 98.33           C  
ATOM   3388  CB  VAL A 211      11.122 -31.761  -8.422  1.00 98.33           C  
ATOM   3389  HB  VAL A 211      10.169 -31.655  -7.905  1.00 98.33           H  
ATOM   3390  O   VAL A 211      11.367 -29.567 -10.948  1.00 98.33           O  
ATOM   3391  CG1 VAL A 211      10.883 -32.609  -9.682  1.00 98.33           C  
ATOM   3392 HG11 VAL A 211      10.118 -32.150 -10.309  1.00 98.33           H  
ATOM   3393 HG12 VAL A 211      10.536 -33.603  -9.399  1.00 98.33           H  
ATOM   3394 HG13 VAL A 211      11.796 -32.696 -10.271  1.00 98.33           H  
ATOM   3395  CG2 VAL A 211      12.074 -32.556  -7.521  1.00 98.33           C  
ATOM   3396 HG21 VAL A 211      11.600 -33.501  -7.254  1.00 98.33           H  
ATOM   3397 HG22 VAL A 211      13.017 -32.750  -8.033  1.00 98.33           H  
ATOM   3398 HG23 VAL A 211      12.281 -32.011  -6.600  1.00 98.33           H  
ATOM   3399  N   TYR A 212       9.728 -29.095  -9.484  1.00 98.05           N  
ATOM   3400  H   TYR A 212       9.395 -29.195  -8.535  1.00 98.05           H  
ATOM   3401  CA  TYR A 212       8.887 -28.345 -10.416  1.00 98.05           C  
ATOM   3402  HA  TYR A 212       8.644 -28.982 -11.266  1.00 98.05           H  
ATOM   3403  C   TYR A 212       9.612 -27.111 -10.964  1.00 98.05           C  
ATOM   3404  CB  TYR A 212       7.577 -27.951  -9.716  1.00 98.05           C  
ATOM   3405  HB2 TYR A 212       7.067 -28.848  -9.366  1.00 98.05           H  
ATOM   3406  HB3 TYR A 212       7.809 -27.350  -8.836  1.00 98.05           H  
ATOM   3407  O   TYR A 212       9.582 -26.877 -12.171  1.00 98.05           O  
ATOM   3408  CG  TYR A 212       6.633 -27.159 -10.596  1.00 98.05           C  
ATOM   3409  CD1 TYR A 212       6.800 -25.765 -10.703  1.00 98.05           C  
ATOM   3410  HD1 TYR A 212       7.567 -25.261 -10.133  1.00 98.05           H  
ATOM   3411  CD2 TYR A 212       5.611 -27.805 -11.322  1.00 98.05           C  
ATOM   3412  HD2 TYR A 212       5.473 -28.873 -11.246  1.00 98.05           H  
ATOM   3413  CE1 TYR A 212       5.982 -25.021 -11.568  1.00 98.05           C  
ATOM   3414  HE1 TYR A 212       6.128 -23.955 -11.659  1.00 98.05           H  
ATOM   3415  CE2 TYR A 212       4.763 -27.054 -12.157  1.00 98.05           C  
ATOM   3416  HE2 TYR A 212       3.966 -27.536 -12.705  1.00 98.05           H  
ATOM   3417  OH  TYR A 212       4.148 -24.926 -13.092  1.00 98.05           O  
ATOM   3418  HH  TYR A 212       4.395 -24.000 -13.038  1.00 98.05           H  
ATOM   3419  CZ  TYR A 212       4.963 -25.665 -12.298  1.00 98.05           C  
ATOM   3420  N   ASN A 213      10.301 -26.351 -10.109  1.00 96.13           N  
ATOM   3421  H   ASN A 213      10.228 -26.564  -9.124  1.00 96.13           H  
ATOM   3422  CA  ASN A 213      11.043 -25.151 -10.495  1.00 96.13           C  
ATOM   3423  HA  ASN A 213      10.385 -24.503 -11.075  1.00 96.13           H  
ATOM   3424  C   ASN A 213      12.234 -25.487 -11.405  1.00 96.13           C  
ATOM   3425  CB  ASN A 213      11.471 -24.392  -9.222  1.00 96.13           C  
ATOM   3426  HB2 ASN A 213      11.963 -25.079  -8.533  1.00 96.13           H  
ATOM   3427  HB3 ASN A 213      12.183 -23.614  -9.496  1.00 96.13           H  
ATOM   3428  O   ASN A 213      12.441 -24.805 -12.407  1.00 96.13           O  
ATOM   3429  CG  ASN A 213      10.310 -23.712  -8.508  1.00 96.13           C  
ATOM   3430  ND2 ASN A 213      10.520 -23.251  -7.296  1.00 96.13           N  
ATOM   3431 HD21 ASN A 213       9.717 -22.884  -6.806  1.00 96.13           H  
ATOM   3432 HD22 ASN A 213      11.396 -23.419  -6.821  1.00 96.13           H  
ATOM   3433  OD1 ASN A 213       9.223 -23.556  -9.037  1.00 96.13           O  
ATOM   3434  N   ILE A 214      12.964 -26.574 -11.123  1.00 96.77           N  
ATOM   3435  H   ILE A 214      12.756 -27.083 -10.276  1.00 96.77           H  
ATOM   3436  CA  ILE A 214      14.043 -27.069 -11.996  1.00 96.77           C  
ATOM   3437  HA  ILE A 214      14.779 -26.276 -12.126  1.00 96.77           H  
ATOM   3438  C   ILE A 214      13.494 -27.395 -13.390  1.00 96.77           C  
ATOM   3439  CB  ILE A 214      14.751 -28.282 -11.345  1.00 96.77           C  
ATOM   3440  HB  ILE A 214      13.992 -28.992 -11.015  1.00 96.77           H  
ATOM   3441  O   ILE A 214      14.006 -26.887 -14.387  1.00 96.77           O  
ATOM   3442  CG1 ILE A 214      15.563 -27.807 -10.120  1.00 96.77           C  
ATOM   3443 HG12 ILE A 214      14.974 -27.100  -9.536  1.00 96.77           H  
ATOM   3444 HG13 ILE A 214      16.455 -27.280 -10.458  1.00 96.77           H  
ATOM   3445  CG2 ILE A 214      15.688 -29.004 -12.332  1.00 96.77           C  
ATOM   3446 HG21 ILE A 214      16.207 -29.826 -11.840  1.00 96.77           H  
ATOM   3447 HG22 ILE A 214      15.124 -29.426 -13.164  1.00 96.77           H  
ATOM   3448 HG23 ILE A 214      16.427 -28.303 -12.720  1.00 96.77           H  
ATOM   3449  CD1 ILE A 214      15.973 -28.942  -9.178  1.00 96.77           C  
ATOM   3450 HD11 ILE A 214      16.677 -29.617  -9.665  1.00 96.77           H  
ATOM   3451 HD12 ILE A 214      16.455 -28.506  -8.303  1.00 96.77           H  
ATOM   3452 HD13 ILE A 214      15.093 -29.500  -8.857  1.00 96.77           H  
ATOM   3453  N   ILE A 215      12.408 -28.168 -13.475  1.00 97.54           N  
ATOM   3454  H   ILE A 215      12.009 -28.535 -12.623  1.00 97.54           H  
ATOM   3455  CA  ILE A 215      11.809 -28.544 -14.763  1.00 97.54           C  
ATOM   3456  HA  ILE A 215      12.594 -28.959 -15.395  1.00 97.54           H  
ATOM   3457  C   ILE A 215      11.254 -27.310 -15.493  1.00 97.54           C  
ATOM   3458  CB  ILE A 215      10.746 -29.643 -14.546  1.00 97.54           C  
ATOM   3459  HB  ILE A 215      10.037 -29.291 -13.796  1.00 97.54           H  
ATOM   3460  O   ILE A 215      11.490 -27.143 -16.689  1.00 97.54           O  
ATOM   3461  CG1 ILE A 215      11.422 -30.942 -14.039  1.00 97.54           C  
ATOM   3462 HG12 ILE A 215      12.159 -30.705 -13.272  1.00 97.54           H  
ATOM   3463 HG13 ILE A 215      11.951 -31.425 -14.860  1.00 97.54           H  
ATOM   3464  CG2 ILE A 215       9.976 -29.924 -15.850  1.00 97.54           C  
ATOM   3465 HG21 ILE A 215      10.663 -30.255 -16.629  1.00 97.54           H  
ATOM   3466 HG22 ILE A 215       9.216 -30.686 -15.678  1.00 97.54           H  
ATOM   3467 HG23 ILE A 215       9.455 -29.030 -16.193  1.00 97.54           H  
ATOM   3468  CD1 ILE A 215      10.442 -31.940 -13.413  1.00 97.54           C  
ATOM   3469 HD11 ILE A 215      11.000 -32.765 -12.969  1.00 97.54           H  
ATOM   3470 HD12 ILE A 215       9.767 -32.341 -14.168  1.00 97.54           H  
ATOM   3471 HD13 ILE A 215       9.866 -31.444 -12.631  1.00 97.54           H  
ATOM   3472  N   SER A 216      10.573 -26.416 -14.773  1.00 95.91           N  
ATOM   3473  H   SER A 216      10.424 -26.615 -13.794  1.00 95.91           H  
ATOM   3474  CA  SER A 216       9.963 -25.194 -15.318  1.00 95.91           C  
ATOM   3475  HA  SER A 216       9.371 -25.462 -16.193  1.00 95.91           H  
ATOM   3476  C   SER A 216      10.983 -24.147 -15.772  1.00 95.91           C  
ATOM   3477  CB  SER A 216       9.016 -24.556 -14.298  1.00 95.91           C  
ATOM   3478  HB2 SER A 216       8.550 -23.678 -14.744  1.00 95.91           H  
ATOM   3479  HB3 SER A 216       9.572 -24.250 -13.413  1.00 95.91           H  
ATOM   3480  O   SER A 216      10.653 -23.319 -16.616  1.00 95.91           O  
ATOM   3481  OG  SER A 216       8.010 -25.476 -13.935  1.00 95.91           O  
ATOM   3482  HG  SER A 216       8.363 -26.030 -13.235  1.00 95.91           H  
ATOM   3483  N   SER A 217      12.228 -24.201 -15.283  1.00 92.84           N  
ATOM   3484  H   SER A 217      12.421 -24.834 -14.520  1.00 92.84           H  
ATOM   3485  CA  SER A 217      13.326 -23.363 -15.790  1.00 92.84           C  
ATOM   3486  HA  SER A 217      12.984 -22.328 -15.814  1.00 92.84           H  
ATOM   3487  C   SER A 217      13.759 -23.738 -17.215  1.00 92.84           C  
ATOM   3488  CB  SER A 217      14.535 -23.437 -14.849  1.00 92.84           C  
ATOM   3489  HB2 SER A 217      15.193 -22.596 -15.067  1.00 92.84           H  
ATOM   3490  HB3 SER A 217      14.210 -23.359 -13.812  1.00 92.84           H  
ATOM   3491  O   SER A 217      14.370 -22.939 -17.920  1.00 92.84           O  
ATOM   3492  OG  SER A 217      15.269 -24.635 -15.036  1.00 92.84           O  
ATOM   3493  HG  SER A 217      14.763 -25.390 -14.727  1.00 92.84           H  
ATOM   3494  N   SER A 218      13.463 -24.963 -17.661  1.00 95.32           N  
ATOM   3495  H   SER A 218      12.968 -25.579 -17.032  1.00 95.32           H  
ATOM   3496  CA  SER A 218      13.797 -25.468 -18.999  1.00 95.32           C  
ATOM   3497  HA  SER A 218      13.744 -24.653 -19.720  1.00 95.32           H  
ATOM   3498  C   SER A 218      12.791 -26.544 -19.431  1.00 95.32           C  
ATOM   3499  CB  SER A 218      15.233 -26.006 -19.005  1.00 95.32           C  
ATOM   3500  HB2 SER A 218      15.412 -26.570 -19.920  1.00 95.32           H  
ATOM   3501  HB3 SER A 218      15.383 -26.663 -18.149  1.00 95.32           H  
ATOM   3502  O   SER A 218      13.149 -27.720 -19.530  1.00 95.32           O  
ATOM   3503  OG  SER A 218      16.152 -24.938 -18.958  1.00 95.32           O  
ATOM   3504  HG  SER A 218      15.770 -24.221 -18.446  1.00 95.32           H  
ATOM   3505  N   PRO A 219      11.520 -26.185 -19.689  1.00 93.15           N  
ATOM   3506  CA  PRO A 219      10.445 -27.158 -19.897  1.00 93.15           C  
ATOM   3507  HA  PRO A 219      10.447 -27.881 -19.081  1.00 93.15           H  
ATOM   3508  C   PRO A 219      10.601 -27.935 -21.211  1.00 93.15           C  
ATOM   3509  CB  PRO A 219       9.149 -26.344 -19.835  1.00 93.15           C  
ATOM   3510  HB2 PRO A 219       8.786 -26.329 -18.807  1.00 93.15           H  
ATOM   3511  HB3 PRO A 219       8.380 -26.738 -20.499  1.00 93.15           H  
ATOM   3512  O   PRO A 219      10.162 -29.082 -21.304  1.00 93.15           O  
ATOM   3513  CG  PRO A 219       9.579 -24.932 -20.237  1.00 93.15           C  
ATOM   3514  HG2 PRO A 219       9.556 -24.832 -21.322  1.00 93.15           H  
ATOM   3515  HG3 PRO A 219       8.962 -24.172 -19.757  1.00 93.15           H  
ATOM   3516  CD  PRO A 219      11.013 -24.826 -19.740  1.00 93.15           C  
ATOM   3517  HD2 PRO A 219      11.018 -24.398 -18.737  1.00 93.15           H  
ATOM   3518  HD3 PRO A 219      11.600 -24.203 -20.415  1.00 93.15           H  
ATOM   3519  N   SER A 220      11.284 -27.355 -22.204  1.00 95.08           N  
ATOM   3520  H   SER A 220      11.621 -26.411 -22.078  1.00 95.08           H  
ATOM   3521  CA  SER A 220      11.640 -28.022 -23.458  1.00 95.08           C  
ATOM   3522  HA  SER A 220      10.740 -28.493 -23.853  1.00 95.08           H  
ATOM   3523  C   SER A 220      12.692 -29.125 -23.304  1.00 95.08           C  
ATOM   3524  CB  SER A 220      12.115 -26.994 -24.488  1.00 95.08           C  
ATOM   3525  HB2 SER A 220      12.434 -27.508 -25.394  1.00 95.08           H  
ATOM   3526  HB3 SER A 220      11.292 -26.324 -24.737  1.00 95.08           H  
ATOM   3527  O   SER A 220      12.742 -30.028 -24.136  1.00 95.08           O  
ATOM   3528  OG  SER A 220      13.189 -26.241 -23.952  1.00 95.08           O  
ATOM   3529  HG  SER A 220      13.589 -25.736 -24.663  1.00 95.08           H  
ATOM   3530  N   ARG A 221      13.501 -29.116 -22.234  1.00 96.36           N  
ATOM   3531  H   ARG A 221      13.366 -28.399 -21.536  1.00 96.36           H  
ATOM   3532  CA  ARG A 221      14.494 -30.167 -21.982  1.00 96.36           C  
ATOM   3533  HA  ARG A 221      15.068 -30.299 -22.899  1.00 96.36           H  
ATOM   3534  C   ARG A 221      13.798 -31.500 -21.686  1.00 96.36           C  
ATOM   3535  CB  ARG A 221      15.469 -29.722 -20.873  1.00 96.36           C  
ATOM   3536  HB2 ARG A 221      14.895 -29.455 -19.985  1.00 96.36           H  
ATOM   3537  HB3 ARG A 221      16.004 -28.835 -21.212  1.00 96.36           H  
ATOM   3538  O   ARG A 221      12.815 -31.572 -20.941  1.00 96.36           O  
ATOM   3539  CG  ARG A 221      16.488 -30.800 -20.470  1.00 96.36           C  
ATOM   3540  HG2 ARG A 221      17.033 -31.139 -21.351  1.00 96.36           H  
ATOM   3541  HG3 ARG A 221      15.952 -31.645 -20.037  1.00 96.36           H  
ATOM   3542  CD  ARG A 221      17.489 -30.288 -19.429  1.00 96.36           C  
ATOM   3543  HD2 ARG A 221      18.153 -29.563 -19.900  1.00 96.36           H  
ATOM   3544  HD3 ARG A 221      16.943 -29.791 -18.626  1.00 96.36           H  
ATOM   3545  NE  ARG A 221      18.273 -31.402 -18.865  1.00 96.36           N  
ATOM   3546  HE  ARG A 221      18.028 -32.343 -19.140  1.00 96.36           H  
ATOM   3547  NH1 ARG A 221      19.639 -30.189 -17.467  1.00 96.36           N  
ATOM   3548 HH11 ARG A 221      20.363 -30.174 -16.763  1.00 96.36           H  
ATOM   3549 HH12 ARG A 221      19.093 -29.362 -17.660  1.00 96.36           H  
ATOM   3550  NH2 ARG A 221      19.856 -32.412 -17.614  1.00 96.36           N  
ATOM   3551 HH21 ARG A 221      19.448 -33.302 -17.861  1.00 96.36           H  
ATOM   3552 HH22 ARG A 221      20.601 -32.393 -16.933  1.00 96.36           H  
ATOM   3553  CZ  ARG A 221      19.252 -31.322 -17.985  1.00 96.36           C  
ATOM   3554  N   GLN A 222      14.354 -32.578 -22.235  1.00 96.33           N  
ATOM   3555  H   GLN A 222      15.132 -32.444 -22.865  1.00 96.33           H  
ATOM   3556  CA  GLN A 222      13.945 -33.952 -21.935  1.00 96.33           C  
ATOM   3557  HA  GLN A 222      12.864 -33.975 -21.803  1.00 96.33           H  
ATOM   3558  C   GLN A 222      14.544 -34.404 -20.591  1.00 96.33           C  
ATOM   3559  CB  GLN A 222      14.279 -34.894 -23.111  1.00 96.33           C  
ATOM   3560  HB2 GLN A 222      15.363 -34.963 -23.204  1.00 96.33           H  
ATOM   3561  HB3 GLN A 222      13.906 -35.889 -22.867  1.00 96.33           H  
ATOM   3562  O   GLN A 222      15.439 -35.246 -20.548  1.00 96.33           O  
ATOM   3563  CG  GLN A 222      13.717 -34.499 -24.494  1.00 96.33           C  
ATOM   3564  HG2 GLN A 222      14.101 -35.219 -25.216  1.00 96.33           H  
ATOM   3565  HG3 GLN A 222      14.100 -33.520 -24.785  1.00 96.33           H  
ATOM   3566  CD  GLN A 222      12.190 -34.477 -24.623  1.00 96.33           C  
ATOM   3567  NE2 GLN A 222      11.648 -34.810 -25.772  1.00 96.33           N  
ATOM   3568 HE21 GLN A 222      10.655 -34.664 -25.884  1.00 96.33           H  
ATOM   3569 HE22 GLN A 222      12.210 -34.995 -26.590  1.00 96.33           H  
ATOM   3570  OE1 GLN A 222      11.454 -34.106 -23.721  1.00 96.33           O  
ATOM   3571  N   TRP A 223      14.095 -33.780 -19.497  1.00 97.56           N  
ATOM   3572  H   TRP A 223      13.399 -33.057 -19.610  1.00 97.56           H  
ATOM   3573  CA  TRP A 223      14.537 -34.098 -18.138  1.00 97.56           C  
ATOM   3574  HA  TRP A 223      15.609 -33.918 -18.064  1.00 97.56           H  
ATOM   3575  C   TRP A 223      14.277 -35.566 -17.788  1.00 97.56           C  
ATOM   3576  CB  TRP A 223      13.818 -33.211 -17.112  1.00 97.56           C  
ATOM   3577  HB2 TRP A 223      14.062 -33.583 -16.117  1.00 97.56           H  
ATOM   3578  HB3 TRP A 223      12.740 -33.325 -17.228  1.00 97.56           H  
ATOM   3579  O   TRP A 223      13.191 -36.095 -18.025  1.00 97.56           O  
ATOM   3580  CG  TRP A 223      14.168 -31.757 -17.125  1.00 97.56           C  
ATOM   3581  CD1 TRP A 223      13.483 -30.765 -17.738  1.00 97.56           C  
ATOM   3582  HD1 TRP A 223      12.590 -30.886 -18.333  1.00 97.56           H  
ATOM   3583  CD2 TRP A 223      15.286 -31.106 -16.449  1.00 97.56           C  
ATOM   3584  CE2 TRP A 223      15.199 -29.700 -16.674  1.00 97.56           C  
ATOM   3585  CE3 TRP A 223      16.357 -31.569 -15.655  1.00 97.56           C  
ATOM   3586  HE3 TRP A 223      16.436 -32.625 -15.443  1.00 97.56           H  
ATOM   3587  NE1 TRP A 223      14.085 -29.553 -17.472  1.00 97.56           N  
ATOM   3588  HE1 TRP A 223      13.729 -28.680 -17.835  1.00 97.56           H  
ATOM   3589  CH2 TRP A 223      17.185 -29.293 -15.348  1.00 97.56           C  
ATOM   3590  HH2 TRP A 223      17.883 -28.607 -14.891  1.00 97.56           H  
ATOM   3591  CZ2 TRP A 223      16.131 -28.800 -16.137  1.00 97.56           C  
ATOM   3592  HZ2 TRP A 223      16.015 -27.736 -16.284  1.00 97.56           H  
ATOM   3593  CZ3 TRP A 223      17.296 -30.675 -15.107  1.00 97.56           C  
ATOM   3594  HZ3 TRP A 223      18.085 -31.048 -14.470  1.00 97.56           H  
ATOM   3595  N   LYS A 224      15.254 -36.193 -17.133  1.00 98.20           N  
ATOM   3596  H   LYS A 224      16.136 -35.712 -17.030  1.00 98.20           H  
ATOM   3597  CA  LYS A 224      15.106 -37.501 -16.483  1.00 98.20           C  
ATOM   3598  HA  LYS A 224      14.137 -37.925 -16.745  1.00 98.20           H  
ATOM   3599  C   LYS A 224      15.138 -37.349 -14.962  1.00 98.20           C  
ATOM   3600  CB  LYS A 224      16.206 -38.448 -16.985  1.00 98.20           C  
ATOM   3601  HB2 LYS A 224      17.173 -38.019 -16.723  1.00 98.20           H  
ATOM   3602  HB3 LYS A 224      16.114 -39.410 -16.481  1.00 98.20           H  
ATOM   3603  O   LYS A 224      15.627 -36.353 -14.434  1.00 98.20           O  
ATOM   3604  CG  LYS A 224      16.154 -38.678 -18.504  1.00 98.20           C  
ATOM   3605  HG2 LYS A 224      15.233 -39.200 -18.761  1.00 98.20           H  
ATOM   3606  HG3 LYS A 224      16.178 -37.723 -19.028  1.00 98.20           H  
ATOM   3607  CD  LYS A 224      17.363 -39.503 -18.955  1.00 98.20           C  
ATOM   3608  HD2 LYS A 224      17.345 -40.478 -18.468  1.00 98.20           H  
ATOM   3609  HD3 LYS A 224      18.271 -38.975 -18.662  1.00 98.20           H  
ATOM   3610  CE  LYS A 224      17.334 -39.669 -20.477  1.00 98.20           C  
ATOM   3611  HE2 LYS A 224      16.446 -40.236 -20.754  1.00 98.20           H  
ATOM   3612  HE3 LYS A 224      17.254 -38.678 -20.924  1.00 98.20           H  
ATOM   3613  NZ  LYS A 224      18.562 -40.345 -20.962  1.00 98.20           N  
ATOM   3614  HZ1 LYS A 224      18.652 -41.264 -20.553  1.00 98.20           H  
ATOM   3615  HZ2 LYS A 224      19.373 -39.805 -20.698  1.00 98.20           H  
ATOM   3616  HZ3 LYS A 224      18.553 -40.430 -21.969  1.00 98.20           H  
ATOM   3617  N   LEU A 225      14.671 -38.379 -14.255  1.00 98.30           N  
ATOM   3618  H   LEU A 225      14.233 -39.140 -14.754  1.00 98.30           H  
ATOM   3619  CA  LEU A 225      14.773 -38.456 -12.793  1.00 98.30           C  
ATOM   3620  HA  LEU A 225      14.223 -37.618 -12.366  1.00 98.30           H  
ATOM   3621  C   LEU A 225      16.233 -38.342 -12.314  1.00 98.30           C  
ATOM   3622  CB  LEU A 225      14.132 -39.778 -12.325  1.00 98.30           C  
ATOM   3623  HB2 LEU A 225      13.089 -39.796 -12.641  1.00 98.30           H  
ATOM   3624  HB3 LEU A 225      14.650 -40.599 -12.823  1.00 98.30           H  
ATOM   3625  O   LEU A 225      16.470 -37.716 -11.289  1.00 98.30           O  
ATOM   3626  CG  LEU A 225      14.196 -40.022 -10.802  1.00 98.30           C  
ATOM   3627  HG  LEU A 225      15.222 -39.924 -10.447  1.00 98.30           H  
ATOM   3628  CD1 LEU A 225      13.301 -39.066 -10.018  1.00 98.30           C  
ATOM   3629 HD11 LEU A 225      13.412 -39.257  -8.951  1.00 98.30           H  
ATOM   3630 HD12 LEU A 225      13.590 -38.034 -10.218  1.00 98.30           H  
ATOM   3631 HD13 LEU A 225      12.260 -39.216 -10.305  1.00 98.30           H  
ATOM   3632  CD2 LEU A 225      13.738 -41.445 -10.487  1.00 98.30           C  
ATOM   3633 HD21 LEU A 225      13.839 -41.625  -9.417  1.00 98.30           H  
ATOM   3634 HD22 LEU A 225      14.368 -42.159 -11.018  1.00 98.30           H  
ATOM   3635 HD23 LEU A 225      12.699 -41.581 -10.788  1.00 98.30           H  
ATOM   3636  N   THR A 226      17.186 -38.921 -13.057  1.00 98.13           N  
ATOM   3637  H   THR A 226      16.921 -39.370 -13.922  1.00 98.13           H  
ATOM   3638  CA  THR A 226      18.639 -38.790 -12.828  1.00 98.13           C  
ATOM   3639  HA  THR A 226      18.907 -39.180 -11.846  1.00 98.13           H  
ATOM   3640  C   THR A 226      19.068 -37.332 -12.835  1.00 98.13           C  
ATOM   3641  CB  THR A 226      19.440 -39.558 -13.897  1.00 98.13           C  
ATOM   3642  HB  THR A 226      20.485 -39.248 -13.874  1.00 98.13           H  
ATOM   3643  O   THR A 226      19.554 -36.838 -11.828  1.00 98.13           O  
ATOM   3644  CG2 THR A 226      19.371 -41.067 -13.656  1.00 98.13           C  
ATOM   3645 HG21 THR A 226      19.868 -41.301 -12.715  1.00 98.13           H  
ATOM   3646 HG22 THR A 226      18.335 -41.405 -13.629  1.00 98.13           H  
ATOM   3647 HG23 THR A 226      19.900 -41.581 -14.458  1.00 98.13           H  
ATOM   3648  OG1 THR A 226      18.904 -39.337 -15.193  1.00 98.13           O  
ATOM   3649  HG1 THR A 226      19.378 -38.598 -15.580  1.00 98.13           H  
ATOM   3650  N   ASP A 227      18.763 -36.622 -13.922  1.00 98.17           N  
ATOM   3651  H   ASP A 227      18.389 -37.111 -14.722  1.00 98.17           H  
ATOM   3652  CA  ASP A 227      19.177 -35.241 -14.146  1.00 98.17           C  
ATOM   3653  HA  ASP A 227      20.260 -35.198 -14.259  1.00 98.17           H  
ATOM   3654  C   ASP A 227      18.764 -34.314 -13.000  1.00 98.17           C  
ATOM   3655  CB  ASP A 227      18.491 -34.700 -15.408  1.00 98.17           C  
ATOM   3656  HB2 ASP A 227      17.414 -34.684 -15.242  1.00 98.17           H  
ATOM   3657  HB3 ASP A 227      18.806 -33.663 -15.532  1.00 98.17           H  
ATOM   3658  O   ASP A 227      19.525 -33.431 -12.617  1.00 98.17           O  
ATOM   3659  CG  ASP A 227      18.732 -35.440 -16.723  1.00 98.17           C  
ATOM   3660  OD1 ASP A 227      19.218 -36.593 -16.727  1.00 98.17           O  
ATOM   3661  OD2 ASP A 227      18.346 -34.822 -17.744  1.00 98.17           O  
ATOM   3662  N   VAL A 228      17.549 -34.494 -12.470  1.00 98.36           N  
ATOM   3663  H   VAL A 228      16.977 -35.239 -12.842  1.00 98.36           H  
ATOM   3664  CA  VAL A 228      17.047 -33.683 -11.355  1.00 98.36           C  
ATOM   3665  HA  VAL A 228      17.402 -32.661 -11.492  1.00 98.36           H  
ATOM   3666  C   VAL A 228      17.615 -34.151 -10.018  1.00 98.36           C  
ATOM   3667  CB  VAL A 228      15.510 -33.634 -11.328  1.00 98.36           C  
ATOM   3668  HB  VAL A 228      15.107 -34.641 -11.228  1.00 98.36           H  
ATOM   3669  O   VAL A 228      17.926 -33.302  -9.190  1.00 98.36           O  
ATOM   3670  CG1 VAL A 228      15.007 -32.780 -10.158  1.00 98.36           C  
ATOM   3671 HG11 VAL A 228      15.225 -33.268  -9.209  1.00 98.36           H  
ATOM   3672 HG12 VAL A 228      13.928 -32.642 -10.235  1.00 98.36           H  
ATOM   3673 HG13 VAL A 228      15.488 -31.802 -10.177  1.00 98.36           H  
ATOM   3674  CG2 VAL A 228      14.972 -33.007 -12.622  1.00 98.36           C  
ATOM   3675 HG21 VAL A 228      15.473 -32.057 -12.811  1.00 98.36           H  
ATOM   3676 HG22 VAL A 228      13.902 -32.820 -12.537  1.00 98.36           H  
ATOM   3677 HG23 VAL A 228      15.152 -33.678 -13.462  1.00 98.36           H  
ATOM   3678  N   ALA A 229      17.775 -35.461  -9.806  1.00 98.54           N  
ATOM   3679  H   ALA A 229      17.577 -36.105 -10.559  1.00 98.54           H  
ATOM   3680  CA  ALA A 229      18.374 -36.016  -8.592  1.00 98.54           C  
ATOM   3681  HA  ALA A 229      17.797 -35.682  -7.730  1.00 98.54           H  
ATOM   3682  C   ALA A 229      19.812 -35.504  -8.395  1.00 98.54           C  
ATOM   3683  CB  ALA A 229      18.296 -37.547  -8.665  1.00 98.54           C  
ATOM   3684  HB1 ALA A 229      18.962 -37.920  -9.443  1.00 98.54           H  
ATOM   3685  HB2 ALA A 229      18.589 -37.978  -7.707  1.00 98.54           H  
ATOM   3686  HB3 ALA A 229      17.275 -37.865  -8.875  1.00 98.54           H  
ATOM   3687  O   ALA A 229      20.132 -34.986  -7.324  1.00 98.54           O  
ATOM   3688  N   ASP A 230      20.617 -35.531  -9.460  1.00 97.91           N  
ATOM   3689  H   ASP A 230      20.301 -36.014 -10.289  1.00 97.91           H  
ATOM   3690  CA  ASP A 230      21.979 -34.996  -9.479  1.00 97.91           C  
ATOM   3691  HA  ASP A 230      22.565 -35.484  -8.700  1.00 97.91           H  
ATOM   3692  C   ASP A 230      21.979 -33.481  -9.199  1.00 97.91           C  
ATOM   3693  CB  ASP A 230      22.634 -35.301 -10.842  1.00 97.91           C  
ATOM   3694  HB2 ASP A 230      23.638 -34.875 -10.845  1.00 97.91           H  
ATOM   3695  HB3 ASP A 230      22.061 -34.804 -11.624  1.00 97.91           H  
ATOM   3696  O   ASP A 230      22.747 -32.997  -8.369  1.00 97.91           O  
ATOM   3697  CG  ASP A 230      22.746 -36.798 -11.181  1.00 97.91           C  
ATOM   3698  OD1 ASP A 230      22.789 -37.626 -10.243  1.00 97.91           O  
ATOM   3699  OD2 ASP A 230      22.781 -37.108 -12.395  1.00 97.91           O  
ATOM   3700  N   HIS A 231      21.054 -32.730  -9.813  1.00 96.30           N  
ATOM   3701  H   HIS A 231      20.447 -33.187 -10.478  1.00 96.30           H  
ATOM   3702  CA  HIS A 231      20.937 -31.273  -9.650  1.00 96.30           C  
ATOM   3703  HA  HIS A 231      21.915 -30.838  -9.855  1.00 96.30           H  
ATOM   3704  C   HIS A 231      20.536 -30.820  -8.232  1.00 96.30           C  
ATOM   3705  CB  HIS A 231      19.938 -30.743 -10.689  1.00 96.30           C  
ATOM   3706  HB2 HIS A 231      20.053 -31.315 -11.610  1.00 96.30           H  
ATOM   3707  HB3 HIS A 231      18.918 -30.883 -10.330  1.00 96.30           H  
ATOM   3708  O   HIS A 231      20.738 -29.660  -7.878  1.00 96.30           O  
ATOM   3709  CG  HIS A 231      20.156 -29.307 -11.079  1.00 96.30           C  
ATOM   3710  CD2 HIS A 231      19.454 -28.212 -10.656  1.00 96.30           C  
ATOM   3711  HD2 HIS A 231      18.649 -28.214  -9.936  1.00 96.30           H  
ATOM   3712  ND1 HIS A 231      21.099 -28.864 -11.977  1.00 96.30           N  
ATOM   3713  HD1 HIS A 231      21.826 -29.429 -12.392  1.00 96.30           H  
ATOM   3714  CE1 HIS A 231      20.965 -27.533 -12.096  1.00 96.30           C  
ATOM   3715  HE1 HIS A 231      21.589 -26.896 -12.706  1.00 96.30           H  
ATOM   3716  NE2 HIS A 231      19.961 -27.092 -11.325  1.00 96.30           N  
ATOM   3717  N   ILE A 232      19.965 -31.714  -7.416  1.00 97.34           N  
ATOM   3718  H   ILE A 232      19.794 -32.638  -7.788  1.00 97.34           H  
ATOM   3719  CA  ILE A 232      19.626 -31.459  -6.004  1.00 97.34           C  
ATOM   3720  HA  ILE A 232      19.878 -30.422  -5.781  1.00 97.34           H  
ATOM   3721  C   ILE A 232      20.470 -32.282  -5.020  1.00 97.34           C  
ATOM   3722  CB  ILE A 232      18.114 -31.613  -5.737  1.00 97.34           C  
ATOM   3723  HB  ILE A 232      17.925 -31.269  -4.719  1.00 97.34           H  
ATOM   3724  O   ILE A 232      20.147 -32.310  -3.831  1.00 97.34           O  
ATOM   3725  CG1 ILE A 232      17.684 -33.091  -5.815  1.00 97.34           C  
ATOM   3726 HG12 ILE A 232      17.906 -33.499  -6.801  1.00 97.34           H  
ATOM   3727 HG13 ILE A 232      18.256 -33.672  -5.091  1.00 97.34           H  
ATOM   3728  CG2 ILE A 232      17.295 -30.705  -6.668  1.00 97.34           C  
ATOM   3729 HG21 ILE A 232      17.334 -31.093  -7.686  1.00 97.34           H  
ATOM   3730 HG22 ILE A 232      17.715 -29.699  -6.656  1.00 97.34           H  
ATOM   3731 HG23 ILE A 232      16.255 -30.663  -6.344  1.00 97.34           H  
ATOM   3732  CD1 ILE A 232      16.211 -33.321  -5.511  1.00 97.34           C  
ATOM   3733 HD11 ILE A 232      15.953 -32.814  -4.582  1.00 97.34           H  
ATOM   3734 HD12 ILE A 232      16.067 -34.395  -5.390  1.00 97.34           H  
ATOM   3735 HD13 ILE A 232      15.586 -32.959  -6.328  1.00 97.34           H  
ATOM   3736  N   PHE A 233      21.526 -32.947  -5.501  1.00 97.81           N  
ATOM   3737  H   PHE A 233      21.738 -32.850  -6.484  1.00 97.81           H  
ATOM   3738  CA  PHE A 233      22.441 -33.778  -4.713  1.00 97.81           C  
ATOM   3739  HA  PHE A 233      23.080 -34.287  -5.435  1.00 97.81           H  
ATOM   3740  C   PHE A 233      21.742 -34.903  -3.920  1.00 97.81           C  
ATOM   3741  CB  PHE A 233      23.365 -32.884  -3.866  1.00 97.81           C  
ATOM   3742  HB2 PHE A 233      24.141 -33.506  -3.420  1.00 97.81           H  
ATOM   3743  HB3 PHE A 233      22.788 -32.451  -3.048  1.00 97.81           H  
ATOM   3744  O   PHE A 233      22.046 -35.154  -2.753  1.00 97.81           O  
ATOM   3745  CG  PHE A 233      24.031 -31.762  -4.645  1.00 97.81           C  
ATOM   3746  CD1 PHE A 233      25.204 -32.011  -5.381  1.00 97.81           C  
ATOM   3747  HD1 PHE A 233      25.640 -32.999  -5.386  1.00 97.81           H  
ATOM   3748  CD2 PHE A 233      23.458 -30.475  -4.662  1.00 97.81           C  
ATOM   3749  HD2 PHE A 233      22.551 -30.281  -4.108  1.00 97.81           H  
ATOM   3750  CE1 PHE A 233      25.804 -30.979  -6.125  1.00 97.81           C  
ATOM   3751  HE1 PHE A 233      26.699 -31.177  -6.695  1.00 97.81           H  
ATOM   3752  CE2 PHE A 233      24.053 -29.445  -5.412  1.00 97.81           C  
ATOM   3753  HE2 PHE A 233      23.602 -28.464  -5.439  1.00 97.81           H  
ATOM   3754  CZ  PHE A 233      25.228 -29.697  -6.141  1.00 97.81           C  
ATOM   3755  HZ  PHE A 233      25.682 -28.908  -6.723  1.00 97.81           H  
ATOM   3756  N   MET A 234      20.789 -35.601  -4.548  1.00 98.11           N  
ATOM   3757  H   MET A 234      20.615 -35.381  -5.518  1.00 98.11           H  
ATOM   3758  CA  MET A 234      20.129 -36.791  -3.992  1.00 98.11           C  
ATOM   3759  HA  MET A 234      20.591 -37.049  -3.038  1.00 98.11           H  
ATOM   3760  C   MET A 234      20.298 -38.001  -4.912  1.00 98.11           C  
ATOM   3761  CB  MET A 234      18.634 -36.529  -3.744  1.00 98.11           C  
ATOM   3762  HB2 MET A 234      18.159 -36.197  -4.667  1.00 98.11           H  
ATOM   3763  HB3 MET A 234      18.164 -37.463  -3.435  1.00 98.11           H  
ATOM   3764  O   MET A 234      20.404 -37.859  -6.123  1.00 98.11           O  
ATOM   3765  CG  MET A 234      18.396 -35.493  -2.643  1.00 98.11           C  
ATOM   3766  HG2 MET A 234      19.036 -35.729  -1.793  1.00 98.11           H  
ATOM   3767  HG3 MET A 234      18.690 -34.512  -3.017  1.00 98.11           H  
ATOM   3768  SD  MET A 234      16.676 -35.418  -2.058  1.00 98.11           S  
ATOM   3769  CE  MET A 234      16.804 -33.925  -1.042  1.00 98.11           C  
ATOM   3770  HE1 MET A 234      15.834 -33.695  -0.602  1.00 98.11           H  
ATOM   3771  HE2 MET A 234      17.117 -33.092  -1.671  1.00 98.11           H  
ATOM   3772  HE3 MET A 234      17.546 -34.074  -0.258  1.00 98.11           H  
ATOM   3773  N   SER A 235      20.234 -39.220  -4.365  1.00 98.22           N  
ATOM   3774  H   SER A 235      20.150 -39.317  -3.364  1.00 98.22           H  
ATOM   3775  CA  SER A 235      20.089 -40.409  -5.214  1.00 98.22           C  
ATOM   3776  HA  SER A 235      20.826 -40.337  -6.013  1.00 98.22           H  
ATOM   3777  C   SER A 235      18.698 -40.449  -5.861  1.00 98.22           C  
ATOM   3778  CB  SER A 235      20.379 -41.706  -4.446  1.00 98.22           C  
ATOM   3779  HB2 SER A 235      21.306 -41.597  -3.882  1.00 98.22           H  
ATOM   3780  HB3 SER A 235      20.512 -42.511  -5.168  1.00 98.22           H  
ATOM   3781  O   SER A 235      17.704 -40.031  -5.259  1.00 98.22           O  
ATOM   3782  OG  SER A 235      19.319 -42.057  -3.568  1.00 98.22           O  
ATOM   3783  HG  SER A 235      19.170 -43.001  -3.653  1.00 98.22           H  
ATOM   3784  N   THR A 236      18.591 -41.037  -7.055  1.00 98.35           N  
ATOM   3785  H   THR A 236      19.432 -41.334  -7.529  1.00 98.35           H  
ATOM   3786  CA  THR A 236      17.301 -41.252  -7.740  1.00 98.35           C  
ATOM   3787  HA  THR A 236      16.848 -40.284  -7.956  1.00 98.35           H  
ATOM   3788  C   THR A 236      16.306 -42.048  -6.894  1.00 98.35           C  
ATOM   3789  CB  THR A 236      17.503 -42.004  -9.061  1.00 98.35           C  
ATOM   3790  HB  THR A 236      16.531 -42.283  -9.469  1.00 98.35           H  
ATOM   3791  O   THR A 236      15.114 -41.744  -6.898  1.00 98.35           O  
ATOM   3792  CG2 THR A 236      18.230 -41.157 -10.094  1.00 98.35           C  
ATOM   3793 HG21 THR A 236      17.696 -40.216 -10.228  1.00 98.35           H  
ATOM   3794 HG22 THR A 236      18.253 -41.687 -11.046  1.00 98.35           H  
ATOM   3795 HG23 THR A 236      19.248 -40.939  -9.772  1.00 98.35           H  
ATOM   3796  OG1 THR A 236      18.271 -43.167  -8.846  1.00 98.35           O  
ATOM   3797  HG1 THR A 236      18.710 -43.384  -9.672  1.00 98.35           H  
ATOM   3798  N   SER A 237      16.788 -43.029  -6.124  1.00 98.21           N  
ATOM   3799  H   SER A 237      17.772 -43.242  -6.201  1.00 98.21           H  
ATOM   3800  CA  SER A 237      15.990 -43.805  -5.169  1.00 98.21           C  
ATOM   3801  HA  SER A 237      15.131 -44.223  -5.694  1.00 98.21           H  
ATOM   3802  C   SER A 237      15.440 -42.944  -4.027  1.00 98.21           C  
ATOM   3803  CB  SER A 237      16.821 -44.974  -4.619  1.00 98.21           C  
ATOM   3804  HB2 SER A 237      16.994 -45.687  -5.425  1.00 98.21           H  
ATOM   3805  HB3 SER A 237      16.259 -45.475  -3.831  1.00 98.21           H  
ATOM   3806  O   SER A 237      14.258 -43.050  -3.698  1.00 98.21           O  
ATOM   3807  OG  SER A 237      18.079 -44.549  -4.112  1.00 98.21           O  
ATOM   3808  HG  SER A 237      18.541 -45.331  -3.801  1.00 98.21           H  
ATOM   3809  N   THR A 238      16.258 -42.049  -3.465  1.00 98.40           N  
ATOM   3810  H   THR A 238      17.205 -41.983  -3.808  1.00 98.40           H  
ATOM   3811  CA  THR A 238      15.844 -41.123  -2.400  1.00 98.40           C  
ATOM   3812  HA  THR A 238      15.342 -41.690  -1.616  1.00 98.40           H  
ATOM   3813  C   THR A 238      14.850 -40.095  -2.925  1.00 98.40           C  
ATOM   3814  CB  THR A 238      17.052 -40.413  -1.771  1.00 98.40           C  
ATOM   3815  HB  THR A 238      17.580 -39.834  -2.528  1.00 98.40           H  
ATOM   3816  O   THR A 238      13.819 -39.882  -2.294  1.00 98.40           O  
ATOM   3817  CG2 THR A 238      16.666 -39.490  -0.613  1.00 98.40           C  
ATOM   3818 HG21 THR A 238      16.074 -38.653  -0.983  1.00 98.40           H  
ATOM   3819 HG22 THR A 238      16.092 -40.045   0.129  1.00 98.40           H  
ATOM   3820 HG23 THR A 238      17.571 -39.096  -0.151  1.00 98.40           H  
ATOM   3821  OG1 THR A 238      17.924 -41.378  -1.239  1.00 98.40           O  
ATOM   3822  HG1 THR A 238      18.533 -41.621  -1.941  1.00 98.40           H  
ATOM   3823  N   LEU A 239      15.110 -39.510  -4.100  1.00 98.68           N  
ATOM   3824  H   LEU A 239      15.986 -39.713  -4.560  1.00 98.68           H  
ATOM   3825  CA  LEU A 239      14.195 -38.566  -4.740  1.00 98.68           C  
ATOM   3826  HA  LEU A 239      14.010 -37.751  -4.040  1.00 98.68           H  
ATOM   3827  C   LEU A 239      12.840 -39.221  -5.042  1.00 98.68           C  
ATOM   3828  CB  LEU A 239      14.863 -37.986  -6.005  1.00 98.68           C  
ATOM   3829  HB2 LEU A 239      15.150 -38.804  -6.666  1.00 98.68           H  
ATOM   3830  HB3 LEU A 239      15.772 -37.464  -5.706  1.00 98.68           H  
ATOM   3831  O   LEU A 239      11.801 -38.682  -4.669  1.00 98.68           O  
ATOM   3832  CG  LEU A 239      13.965 -37.012  -6.795  1.00 98.68           C  
ATOM   3833  HG  LEU A 239      13.118 -37.558  -7.210  1.00 98.68           H  
ATOM   3834  CD1 LEU A 239      13.430 -35.885  -5.917  1.00 98.68           C  
ATOM   3835 HD11 LEU A 239      14.236 -35.438  -5.335  1.00 98.68           H  
ATOM   3836 HD12 LEU A 239      12.685 -36.276  -5.225  1.00 98.68           H  
ATOM   3837 HD13 LEU A 239      12.958 -35.120  -6.534  1.00 98.68           H  
ATOM   3838  CD2 LEU A 239      14.735 -36.382  -7.952  1.00 98.68           C  
ATOM   3839 HD21 LEU A 239      14.067 -35.758  -8.546  1.00 98.68           H  
ATOM   3840 HD22 LEU A 239      15.147 -37.160  -8.595  1.00 98.68           H  
ATOM   3841 HD23 LEU A 239      15.546 -35.764  -7.568  1.00 98.68           H  
ATOM   3842  N   LYS A 240      12.834 -40.415  -5.651  1.00 98.42           N  
ATOM   3843  H   LYS A 240      13.720 -40.812  -5.932  1.00 98.42           H  
ATOM   3844  CA  LYS A 240      11.596 -41.148  -5.955  1.00 98.42           C  
ATOM   3845  HA  LYS A 240      10.965 -40.510  -6.574  1.00 98.42           H  
ATOM   3846  C   LYS A 240      10.785 -41.454  -4.692  1.00 98.42           C  
ATOM   3847  CB  LYS A 240      11.934 -42.430  -6.733  1.00 98.42           C  
ATOM   3848  HB2 LYS A 240      12.582 -42.172  -7.571  1.00 98.42           H  
ATOM   3849  HB3 LYS A 240      12.470 -43.119  -6.080  1.00 98.42           H  
ATOM   3850  O   LYS A 240       9.568 -41.300  -4.718  1.00 98.42           O  
ATOM   3851  CG  LYS A 240      10.675 -43.112  -7.290  1.00 98.42           C  
ATOM   3852  HG2 LYS A 240      10.171 -42.426  -7.970  1.00 98.42           H  
ATOM   3853  HG3 LYS A 240       9.997 -43.356  -6.472  1.00 98.42           H  
ATOM   3854  CD  LYS A 240      11.021 -44.406  -8.037  1.00 98.42           C  
ATOM   3855  HD2 LYS A 240      11.700 -44.181  -8.859  1.00 98.42           H  
ATOM   3856  HD3 LYS A 240      11.508 -45.092  -7.344  1.00 98.42           H  
ATOM   3857  CE  LYS A 240       9.732 -45.039  -8.577  1.00 98.42           C  
ATOM   3858  HE2 LYS A 240       9.032 -45.155  -7.750  1.00 98.42           H  
ATOM   3859  HE3 LYS A 240       9.281 -44.353  -9.294  1.00 98.42           H  
ATOM   3860  NZ  LYS A 240       9.983 -46.358  -9.213  1.00 98.42           N  
ATOM   3861  HZ1 LYS A 240      10.353 -47.010  -8.537  1.00 98.42           H  
ATOM   3862  HZ2 LYS A 240      10.640 -46.273  -9.976  1.00 98.42           H  
ATOM   3863  HZ3 LYS A 240       9.121 -46.744  -9.572  1.00 98.42           H  
ATOM   3864  N   ARG A 241      11.449 -41.859  -3.602  1.00 98.39           N  
ATOM   3865  H   ARG A 241      12.449 -41.978  -3.670  1.00 98.39           H  
ATOM   3866  CA  ARG A 241      10.796 -42.123  -2.313  1.00 98.39           C  
ATOM   3867  HA  ARG A 241       9.942 -42.781  -2.479  1.00 98.39           H  
ATOM   3868  C   ARG A 241      10.203 -40.851  -1.703  1.00 98.39           C  
ATOM   3869  CB  ARG A 241      11.774 -42.840  -1.367  1.00 98.39           C  
ATOM   3870  HB2 ARG A 241      12.674 -42.239  -1.244  1.00 98.39           H  
ATOM   3871  HB3 ARG A 241      12.048 -43.800  -1.804  1.00 98.39           H  
ATOM   3872  O   ARG A 241       9.021 -40.849  -1.388  1.00 98.39           O  
ATOM   3873  CG  ARG A 241      11.127 -43.072   0.006  1.00 98.39           C  
ATOM   3874  HG2 ARG A 241      10.145 -43.526  -0.131  1.00 98.39           H  
ATOM   3875  HG3 ARG A 241      10.996 -42.104   0.489  1.00 98.39           H  
ATOM   3876  CD  ARG A 241      11.946 -43.975   0.931  1.00 98.39           C  
ATOM   3877  HD2 ARG A 241      12.099 -44.938   0.443  1.00 98.39           H  
ATOM   3878  HD3 ARG A 241      11.361 -44.155   1.833  1.00 98.39           H  
ATOM   3879  NE  ARG A 241      13.255 -43.395   1.294  1.00 98.39           N  
ATOM   3880  HE  ARG A 241      14.053 -43.700   0.756  1.00 98.39           H  
ATOM   3881  NH1 ARG A 241      12.555 -42.147   3.111  1.00 98.39           N  
ATOM   3882 HH11 ARG A 241      11.591 -42.148   2.811  1.00 98.39           H  
ATOM   3883 HH12 ARG A 241      12.731 -41.549   3.906  1.00 98.39           H  
ATOM   3884  NH2 ARG A 241      14.725 -42.373   2.691  1.00 98.39           N  
ATOM   3885 HH21 ARG A 241      14.884 -41.886   3.562  1.00 98.39           H  
ATOM   3886 HH22 ARG A 241      15.496 -42.780   2.181  1.00 98.39           H  
ATOM   3887  CZ  ARG A 241      13.493 -42.641   2.355  1.00 98.39           C  
ATOM   3888  N   LYS A 242      10.976 -39.767  -1.600  1.00 98.42           N  
ATOM   3889  H   LYS A 242      11.939 -39.831  -1.898  1.00 98.42           H  
ATOM   3890  CA  LYS A 242      10.502 -38.510  -0.998  1.00 98.42           C  
ATOM   3891  HA  LYS A 242      10.079 -38.723  -0.016  1.00 98.42           H  
ATOM   3892  C   LYS A 242       9.369 -37.844  -1.786  1.00 98.42           C  
ATOM   3893  CB  LYS A 242      11.664 -37.536  -0.810  1.00 98.42           C  
ATOM   3894  HB2 LYS A 242      12.217 -37.437  -1.744  1.00 98.42           H  
ATOM   3895  HB3 LYS A 242      11.236 -36.570  -0.542  1.00 98.42           H  
ATOM   3896  O   LYS A 242       8.462 -37.288  -1.187  1.00 98.42           O  
ATOM   3897  CG  LYS A 242      12.614 -37.955   0.317  1.00 98.42           C  
ATOM   3898  HG2 LYS A 242      13.135 -38.877   0.056  1.00 98.42           H  
ATOM   3899  HG3 LYS A 242      12.034 -38.122   1.225  1.00 98.42           H  
ATOM   3900  CD  LYS A 242      13.627 -36.835   0.575  1.00 98.42           C  
ATOM   3901  HD2 LYS A 242      13.082 -35.904   0.731  1.00 98.42           H  
ATOM   3902  HD3 LYS A 242      14.284 -36.728  -0.288  1.00 98.42           H  
ATOM   3903  CE  LYS A 242      14.438 -37.157   1.830  1.00 98.42           C  
ATOM   3904  HE2 LYS A 242      15.078 -38.015   1.626  1.00 98.42           H  
ATOM   3905  HE3 LYS A 242      13.739 -37.436   2.618  1.00 98.42           H  
ATOM   3906  NZ  LYS A 242      15.239 -35.986   2.262  1.00 98.42           N  
ATOM   3907  HZ1 LYS A 242      14.623 -35.212   2.464  1.00 98.42           H  
ATOM   3908  HZ2 LYS A 242      15.756 -36.199   3.103  1.00 98.42           H  
ATOM   3909  HZ3 LYS A 242      15.884 -35.710   1.535  1.00 98.42           H  
ATOM   3910  N   LEU A 243       9.371 -37.941  -3.118  1.00 98.46           N  
ATOM   3911  H   LEU A 243      10.165 -38.361  -3.580  1.00 98.46           H  
ATOM   3912  CA  LEU A 243       8.232 -37.470  -3.917  1.00 98.46           C  
ATOM   3913  HA  LEU A 243       7.975 -36.459  -3.601  1.00 98.46           H  
ATOM   3914  C   LEU A 243       6.969 -38.306  -3.671  1.00 98.46           C  
ATOM   3915  CB  LEU A 243       8.599 -37.453  -5.408  1.00 98.46           C  
ATOM   3916  HB2 LEU A 243       8.981 -38.435  -5.687  1.00 98.46           H  
ATOM   3917  HB3 LEU A 243       7.690 -37.273  -5.982  1.00 98.46           H  
ATOM   3918  O   LEU A 243       5.881 -37.743  -3.615  1.00 98.46           O  
ATOM   3919  CG  LEU A 243       9.631 -36.376  -5.783  1.00 98.46           C  
ATOM   3920  HG  LEU A 243      10.550 -36.550  -5.223  1.00 98.46           H  
ATOM   3921  CD1 LEU A 243       9.943 -36.488  -7.278  1.00 98.46           C  
ATOM   3922 HD11 LEU A 243       9.035 -36.310  -7.854  1.00 98.46           H  
ATOM   3923 HD12 LEU A 243      10.332 -37.483  -7.493  1.00 98.46           H  
ATOM   3924 HD13 LEU A 243      10.695 -35.748  -7.551  1.00 98.46           H  
ATOM   3925  CD2 LEU A 243       9.155 -34.958  -5.466  1.00 98.46           C  
ATOM   3926 HD21 LEU A 243       9.172 -34.789  -4.389  1.00 98.46           H  
ATOM   3927 HD22 LEU A 243       9.804 -34.216  -5.930  1.00 98.46           H  
ATOM   3928 HD23 LEU A 243       8.129 -34.820  -5.807  1.00 98.46           H  
ATOM   3929  N   ALA A 244       7.105 -39.621  -3.472  1.00 98.23           N  
ATOM   3930  H   ALA A 244       8.023 -40.039  -3.520  1.00 98.23           H  
ATOM   3931  CA  ALA A 244       5.978 -40.474  -3.099  1.00 98.23           C  
ATOM   3932  HA  ALA A 244       5.152 -40.267  -3.780  1.00 98.23           H  
ATOM   3933  C   ALA A 244       5.467 -40.176  -1.673  1.00 98.23           C  
ATOM   3934  CB  ALA A 244       6.384 -41.941  -3.280  1.00 98.23           C  
ATOM   3935  HB1 ALA A 244       7.183 -42.201  -2.585  1.00 98.23           H  
ATOM   3936  HB2 ALA A 244       5.522 -42.578  -3.079  1.00 98.23           H  
ATOM   3937  HB3 ALA A 244       6.721 -42.107  -4.303  1.00 98.23           H  
ATOM   3938  O   ALA A 244       4.261 -40.223  -1.450  1.00 98.23           O  
ATOM   3939  N   GLU A 245       6.356 -39.813  -0.740  1.00 97.75           N  
ATOM   3940  H   GLU A 245       7.337 -39.865  -0.972  1.00 97.75           H  
ATOM   3941  CA  GLU A 245       5.999 -39.298   0.596  1.00 97.75           C  
ATOM   3942  HA  GLU A 245       5.334 -40.009   1.085  1.00 97.75           H  
ATOM   3943  C   GLU A 245       5.209 -37.970   0.497  1.00 97.75           C  
ATOM   3944  CB  GLU A 245       7.275 -39.157   1.467  1.00 97.75           C  
ATOM   3945  HB2 GLU A 245       8.002 -38.553   0.924  1.00 97.75           H  
ATOM   3946  HB3 GLU A 245       7.022 -38.625   2.384  1.00 97.75           H  
ATOM   3947  O   GLU A 245       4.243 -37.782   1.229  1.00 97.75           O  
ATOM   3948  CG  GLU A 245       7.919 -40.510   1.857  1.00 97.75           C  
ATOM   3949  HG2 GLU A 245       7.303 -40.969   2.629  1.00 97.75           H  
ATOM   3950  HG3 GLU A 245       7.891 -41.176   0.994  1.00 97.75           H  
ATOM   3951  CD  GLU A 245       9.387 -40.447   2.350  1.00 97.75           C  
ATOM   3952  OE1 GLU A 245       9.968 -41.533   2.612  1.00 97.75           O  
ATOM   3953  OE2 GLU A 245      10.013 -39.364   2.395  1.00 97.75           O  
ATOM   3954  N   GLU A 246       5.525 -37.098  -0.471  1.00 95.24           N  
ATOM   3955  H   GLU A 246       6.377 -37.265  -0.989  1.00 95.24           H  
ATOM   3956  CA  GLU A 246       4.736 -35.898  -0.830  1.00 95.24           C  
ATOM   3957  HA  GLU A 246       4.314 -35.487   0.087  1.00 95.24           H  
ATOM   3958  C   GLU A 246       3.520 -36.195  -1.752  1.00 95.24           C  
ATOM   3959  CB  GLU A 246       5.657 -34.818  -1.440  1.00 95.24           C  
ATOM   3960  HB2 GLU A 246       6.200 -35.256  -2.277  1.00 95.24           H  
ATOM   3961  HB3 GLU A 246       5.042 -34.004  -1.825  1.00 95.24           H  
ATOM   3962  O   GLU A 246       2.923 -35.282  -2.331  1.00 95.24           O  
ATOM   3963  CG  GLU A 246       6.661 -34.194  -0.446  1.00 95.24           C  
ATOM   3964  HG2 GLU A 246       6.103 -33.768   0.387  1.00 95.24           H  
ATOM   3965  HG3 GLU A 246       7.311 -34.976  -0.054  1.00 95.24           H  
ATOM   3966  CD  GLU A 246       7.534 -33.095  -1.087  1.00 95.24           C  
ATOM   3967  OE1 GLU A 246       8.242 -32.351  -0.365  1.00 95.24           O  
ATOM   3968  OE2 GLU A 246       7.562 -32.990  -2.333  1.00 95.24           O  
ATOM   3969  N   GLY A 247       3.135 -37.467  -1.924  1.00 96.14           N  
ATOM   3970  H   GLY A 247       3.642 -38.183  -1.423  1.00 96.14           H  
ATOM   3971  CA  GLY A 247       1.950 -37.871  -2.692  1.00 96.14           C  
ATOM   3972  HA2 GLY A 247       1.080 -37.341  -2.306  1.00 96.14           H  
ATOM   3973  HA3 GLY A 247       1.797 -38.940  -2.543  1.00 96.14           H  
ATOM   3974  C   GLY A 247       2.039 -37.614  -4.203  1.00 96.14           C  
ATOM   3975  O   GLY A 247       1.018 -37.397  -4.857  1.00 96.14           O  
ATOM   3976  N   THR A 248       3.244 -37.592  -4.777  1.00 97.47           N  
ATOM   3977  H   THR A 248       4.053 -37.749  -4.193  1.00 97.47           H  
ATOM   3978  CA  THR A 248       3.470 -37.263  -6.191  1.00 97.47           C  
ATOM   3979  HA  THR A 248       2.566 -37.511  -6.747  1.00 97.47           H  
ATOM   3980  C   THR A 248       4.594 -38.098  -6.825  1.00 97.47           C  
ATOM   3981  CB  THR A 248       3.686 -35.742  -6.315  1.00 97.47           C  
ATOM   3982  HB  THR A 248       2.925 -35.243  -5.715  1.00 97.47           H  
ATOM   3983  O   THR A 248       5.188 -38.977  -6.202  1.00 97.47           O  
ATOM   3984  CG2 THR A 248       5.050 -35.251  -5.837  1.00 97.47           C  
ATOM   3985 HG21 THR A 248       5.849 -35.709  -6.420  1.00 97.47           H  
ATOM   3986 HG22 THR A 248       5.101 -34.167  -5.941  1.00 97.47           H  
ATOM   3987 HG23 THR A 248       5.181 -35.496  -4.783  1.00 97.47           H  
ATOM   3988  OG1 THR A 248       3.497 -35.318  -7.650  1.00 97.47           O  
ATOM   3989  HG1 THR A 248       2.601 -35.563  -7.895  1.00 97.47           H  
ATOM   3990  N   SER A 249       4.893 -37.859  -8.102  1.00 98.27           N  
ATOM   3991  H   SER A 249       4.397 -37.120  -8.580  1.00 98.27           H  
ATOM   3992  CA  SER A 249       6.000 -38.505  -8.804  1.00 98.27           C  
ATOM   3993  HA  SER A 249       6.729 -38.837  -8.066  1.00 98.27           H  
ATOM   3994  C   SER A 249       6.710 -37.527  -9.736  1.00 98.27           C  
ATOM   3995  CB  SER A 249       5.510 -39.745  -9.564  1.00 98.27           C  
ATOM   3996  HB2 SER A 249       4.763 -40.274  -8.973  1.00 98.27           H  
ATOM   3997  HB3 SER A 249       6.359 -40.412  -9.716  1.00 98.27           H  
ATOM   3998  O   SER A 249       6.139 -36.527 -10.171  1.00 98.27           O  
ATOM   3999  OG  SER A 249       4.978 -39.416 -10.831  1.00 98.27           O  
ATOM   4000  HG  SER A 249       4.056 -39.186 -10.695  1.00 98.27           H  
ATOM   4001  N   PHE A 250       7.956 -37.841 -10.103  1.00 98.40           N  
ATOM   4002  H   PHE A 250       8.393 -38.654  -9.693  1.00 98.40           H  
ATOM   4003  CA  PHE A 250       8.695 -37.066 -11.104  1.00 98.40           C  
ATOM   4004  HA  PHE A 250       8.868 -36.061 -10.720  1.00 98.40           H  
ATOM   4005  C   PHE A 250       7.905 -36.912 -12.415  1.00 98.40           C  
ATOM   4006  CB  PHE A 250      10.052 -37.737 -11.353  1.00 98.40           C  
ATOM   4007  HB2 PHE A 250       9.903 -38.804 -11.519  1.00 98.40           H  
ATOM   4008  HB3 PHE A 250      10.658 -37.615 -10.455  1.00 98.40           H  
ATOM   4009  O   PHE A 250       7.891 -35.826 -12.986  1.00 98.40           O  
ATOM   4010  CG  PHE A 250      10.805 -37.164 -12.539  1.00 98.40           C  
ATOM   4011  CD1 PHE A 250      10.676 -37.756 -13.812  1.00 98.40           C  
ATOM   4012  HD1 PHE A 250      10.069 -38.640 -13.943  1.00 98.40           H  
ATOM   4013  CD2 PHE A 250      11.564 -35.989 -12.388  1.00 98.40           C  
ATOM   4014  HD2 PHE A 250      11.655 -35.518 -11.420  1.00 98.40           H  
ATOM   4015  CE1 PHE A 250      11.282 -37.161 -14.933  1.00 98.40           C  
ATOM   4016  HE1 PHE A 250      11.151 -37.584 -15.918  1.00 98.40           H  
ATOM   4017  CE2 PHE A 250      12.173 -35.402 -13.509  1.00 98.40           C  
ATOM   4018  HE2 PHE A 250      12.739 -34.488 -13.404  1.00 98.40           H  
ATOM   4019  CZ  PHE A 250      12.021 -35.978 -14.779  1.00 98.40           C  
ATOM   4020  HZ  PHE A 250      12.459 -35.499 -15.643  1.00 98.40           H  
ATOM   4021  N   SER A 251       7.206 -37.959 -12.865  1.00 97.74           N  
ATOM   4022  H   SER A 251       7.192 -38.812 -12.323  1.00 97.74           H  
ATOM   4023  CA  SER A 251       6.414 -37.930 -14.100  1.00 97.74           C  
ATOM   4024  HA  SER A 251       7.051 -37.599 -14.921  1.00 97.74           H  
ATOM   4025  C   SER A 251       5.225 -36.967 -14.012  1.00 97.74           C  
ATOM   4026  CB  SER A 251       5.900 -39.334 -14.424  1.00 97.74           C  
ATOM   4027  HB2 SER A 251       5.351 -39.305 -15.365  1.00 97.74           H  
ATOM   4028  HB3 SER A 251       5.226 -39.665 -13.635  1.00 97.74           H  
ATOM   4029  O   SER A 251       4.932 -36.271 -14.984  1.00 97.74           O  
ATOM   4030  OG  SER A 251       6.980 -40.248 -14.537  1.00 97.74           O  
ATOM   4031  HG  SER A 251       6.610 -41.111 -14.738  1.00 97.74           H  
ATOM   4032  N   ASP A 252       4.572 -36.882 -12.850  1.00 97.66           N  
ATOM   4033  H   ASP A 252       4.863 -37.471 -12.083  1.00 97.66           H  
ATOM   4034  CA  ASP A 252       3.438 -35.975 -12.624  1.00 97.66           C  
ATOM   4035  HA  ASP A 252       2.753 -36.047 -13.469  1.00 97.66           H  
ATOM   4036  C   ASP A 252       3.898 -34.518 -12.511  1.00 97.66           C  
ATOM   4037  CB  ASP A 252       2.673 -36.379 -11.358  1.00 97.66           C  
ATOM   4038  HB2 ASP A 252       3.321 -36.258 -10.490  1.00 97.66           H  
ATOM   4039  HB3 ASP A 252       1.816 -35.717 -11.235  1.00 97.66           H  
ATOM   4040  O   ASP A 252       3.276 -33.618 -13.083  1.00 97.66           O  
ATOM   4041  CG  ASP A 252       2.176 -37.819 -11.433  1.00 97.66           C  
ATOM   4042  OD1 ASP A 252       1.482 -38.146 -12.419  1.00 97.66           O  
ATOM   4043  OD2 ASP A 252       2.571 -38.596 -10.533  1.00 97.66           O  
ATOM   4044  N   ILE A 253       5.025 -34.274 -11.832  1.00 98.39           N  
ATOM   4045  H   ILE A 253       5.470 -35.045 -11.355  1.00 98.39           H  
ATOM   4046  CA  ILE A 253       5.640 -32.942 -11.756  1.00 98.39           C  
ATOM   4047  HA  ILE A 253       4.884 -32.232 -11.420  1.00 98.39           H  
ATOM   4048  C   ILE A 253       6.115 -32.494 -13.145  1.00 98.39           C  
ATOM   4049  CB  ILE A 253       6.783 -32.900 -10.721  1.00 98.39           C  
ATOM   4050  HB  ILE A 253       7.566 -33.597 -11.018  1.00 98.39           H  
ATOM   4051  O   ILE A 253       5.886 -31.357 -13.547  1.00 98.39           O  
ATOM   4052  CG1 ILE A 253       6.274 -33.267  -9.311  1.00 98.39           C  
ATOM   4053 HG12 ILE A 253       5.672 -34.175  -9.346  1.00 98.39           H  
ATOM   4054 HG13 ILE A 253       5.633 -32.469  -8.936  1.00 98.39           H  
ATOM   4055  CG2 ILE A 253       7.349 -31.469 -10.686  1.00 98.39           C  
ATOM   4056 HG21 ILE A 253       8.082 -31.349  -9.888  1.00 98.39           H  
ATOM   4057 HG22 ILE A 253       6.536 -30.765 -10.507  1.00 98.39           H  
ATOM   4058 HG23 ILE A 253       7.832 -31.219 -11.630  1.00 98.39           H  
ATOM   4059  CD1 ILE A 253       7.411 -33.517  -8.318  1.00 98.39           C  
ATOM   4060 HD11 ILE A 253       8.067 -34.301  -8.693  1.00 98.39           H  
ATOM   4061 HD12 ILE A 253       6.976 -33.831  -7.369  1.00 98.39           H  
ATOM   4062 HD13 ILE A 253       7.985 -32.607  -8.140  1.00 98.39           H  
ATOM   4063  N   TYR A 254       6.717 -33.397 -13.917  1.00 98.06           N  
ATOM   4064  H   TYR A 254       6.911 -34.309 -13.527  1.00 98.06           H  
ATOM   4065  CA  TYR A 254       7.182 -33.122 -15.274  1.00 98.06           C  
ATOM   4066  HA  TYR A 254       7.834 -32.249 -15.246  1.00 98.06           H  
ATOM   4067  C   TYR A 254       6.035 -32.789 -16.236  1.00 98.06           C  
ATOM   4068  CB  TYR A 254       7.992 -34.330 -15.746  1.00 98.06           C  
ATOM   4069  HB2 TYR A 254       7.358 -35.216 -15.730  1.00 98.06           H  
ATOM   4070  HB3 TYR A 254       8.809 -34.501 -15.044  1.00 98.06           H  
ATOM   4071  O   TYR A 254       6.105 -31.802 -16.973  1.00 98.06           O  
ATOM   4072  CG  TYR A 254       8.599 -34.177 -17.118  1.00 98.06           C  
ATOM   4073  CD1 TYR A 254       8.134 -34.966 -18.187  1.00 98.06           C  
ATOM   4074  HD1 TYR A 254       7.313 -35.651 -18.037  1.00 98.06           H  
ATOM   4075  CD2 TYR A 254       9.673 -33.286 -17.303  1.00 98.06           C  
ATOM   4076  HD2 TYR A 254      10.037 -32.699 -16.473  1.00 98.06           H  
ATOM   4077  CE1 TYR A 254       8.793 -34.912 -19.427  1.00 98.06           C  
ATOM   4078  HE1 TYR A 254       8.495 -35.553 -20.244  1.00 98.06           H  
ATOM   4079  CE2 TYR A 254      10.307 -33.202 -18.552  1.00 98.06           C  
ATOM   4080  HE2 TYR A 254      11.142 -32.533 -18.700  1.00 98.06           H  
ATOM   4081  OH  TYR A 254      10.587 -34.072 -20.755  1.00 98.06           O  
ATOM   4082  HH  TYR A 254      11.252 -33.381 -20.796  1.00 98.06           H  
ATOM   4083  CZ  TYR A 254       9.897 -34.054 -19.594  1.00 98.06           C  
ATOM   4084  N   LEU A 255       4.948 -33.567 -16.191  1.00 97.55           N  
ATOM   4085  H   LEU A 255       4.954 -34.373 -15.583  1.00 97.55           H  
ATOM   4086  CA  LEU A 255       3.753 -33.296 -16.985  1.00 97.55           C  
ATOM   4087  HA  LEU A 255       4.061 -33.186 -18.024  1.00 97.55           H  
ATOM   4088  C   LEU A 255       3.088 -31.979 -16.562  1.00 97.55           C  
ATOM   4089  CB  LEU A 255       2.795 -34.496 -16.876  1.00 97.55           C  
ATOM   4090  HB2 LEU A 255       3.313 -35.388 -17.228  1.00 97.55           H  
ATOM   4091  HB3 LEU A 255       2.547 -34.649 -15.826  1.00 97.55           H  
ATOM   4092  O   LEU A 255       2.785 -31.156 -17.423  1.00 97.55           O  
ATOM   4093  CG  LEU A 255       1.484 -34.333 -17.670  1.00 97.55           C  
ATOM   4094  HG  LEU A 255       0.935 -33.468 -17.298  1.00 97.55           H  
ATOM   4095  CD1 LEU A 255       1.713 -34.159 -19.176  1.00 97.55           C  
ATOM   4096 HD11 LEU A 255       2.285 -35.002 -19.565  1.00 97.55           H  
ATOM   4097 HD12 LEU A 255       0.753 -34.095 -19.688  1.00 97.55           H  
ATOM   4098 HD13 LEU A 255       2.256 -33.233 -19.364  1.00 97.55           H  
ATOM   4099  CD2 LEU A 255       0.611 -35.572 -17.469  1.00 97.55           C  
ATOM   4100 HD21 LEU A 255       1.142 -36.460 -17.813  1.00 97.55           H  
ATOM   4101 HD22 LEU A 255      -0.321 -35.465 -18.025  1.00 97.55           H  
ATOM   4102 HD23 LEU A 255       0.384 -35.687 -16.410  1.00 97.55           H  
ATOM   4103  N   SER A 256       2.889 -31.753 -15.259  1.00 97.45           N  
ATOM   4104  H   SER A 256       3.188 -32.454 -14.596  1.00 97.45           H  
ATOM   4105  CA  SER A 256       2.260 -30.524 -14.751  1.00 97.45           C  
ATOM   4106  HA  SER A 256       1.303 -30.403 -15.258  1.00 97.45           H  
ATOM   4107  C   SER A 256       3.076 -29.272 -15.078  1.00 97.45           C  
ATOM   4108  CB  SER A 256       1.953 -30.608 -13.251  1.00 97.45           C  
ATOM   4109  HB2 SER A 256       1.547 -29.655 -12.912  1.00 97.45           H  
ATOM   4110  HB3 SER A 256       1.206 -31.383 -13.082  1.00 97.45           H  
ATOM   4111  O   SER A 256       2.494 -28.303 -15.552  1.00 97.45           O  
ATOM   4112  OG  SER A 256       3.095 -30.928 -12.496  1.00 97.45           O  
ATOM   4113  HG  SER A 256       3.261 -31.867 -12.611  1.00 97.45           H  
ATOM   4114  N   ALA A 257       4.407 -29.295 -14.953  1.00 97.94           N  
ATOM   4115  H   ALA A 257       4.837 -30.093 -14.507  1.00 97.94           H  
ATOM   4116  CA  ALA A 257       5.274 -28.182 -15.355  1.00 97.94           C  
ATOM   4117  HA  ALA A 257       4.993 -27.288 -14.798  1.00 97.94           H  
ATOM   4118  C   ALA A 257       5.131 -27.839 -16.849  1.00 97.94           C  
ATOM   4119  CB  ALA A 257       6.718 -28.544 -14.991  1.00 97.94           C  
ATOM   4120  HB1 ALA A 257       7.009 -29.468 -15.490  1.00 97.94           H  
ATOM   4121  HB2 ALA A 257       6.804 -28.678 -13.912  1.00 97.94           H  
ATOM   4122  HB3 ALA A 257       7.386 -27.739 -15.298  1.00 97.94           H  
ATOM   4123  O   ALA A 257       4.946 -26.677 -17.216  1.00 97.94           O  
ATOM   4124  N   ARG A 258       5.135 -28.851 -17.730  1.00 97.82           N  
ATOM   4125  H   ARG A 258       5.283 -29.785 -17.375  1.00 97.82           H  
ATOM   4126  CA  ARG A 258       4.939 -28.652 -19.177  1.00 97.82           C  
ATOM   4127  HA  ARG A 258       5.619 -27.870 -19.518  1.00 97.82           H  
ATOM   4128  C   ARG A 258       3.539 -28.152 -19.531  1.00 97.82           C  
ATOM   4129  CB  ARG A 258       5.259 -29.952 -19.923  1.00 97.82           C  
ATOM   4130  HB2 ARG A 258       4.789 -30.800 -19.425  1.00 97.82           H  
ATOM   4131  HB3 ARG A 258       4.860 -29.880 -20.934  1.00 97.82           H  
ATOM   4132  O   ARG A 258       3.407 -27.296 -20.405  1.00 97.82           O  
ATOM   4133  CG  ARG A 258       6.773 -30.165 -20.017  1.00 97.82           C  
ATOM   4134  HG2 ARG A 258       7.208 -30.267 -19.023  1.00 97.82           H  
ATOM   4135  HG3 ARG A 258       7.214 -29.296 -20.506  1.00 97.82           H  
ATOM   4136  CD  ARG A 258       7.090 -31.414 -20.841  1.00 97.82           C  
ATOM   4137  HD2 ARG A 258       6.430 -31.437 -21.709  1.00 97.82           H  
ATOM   4138  HD3 ARG A 258       6.918 -32.301 -20.232  1.00 97.82           H  
ATOM   4139  NE  ARG A 258       8.484 -31.373 -21.301  1.00 97.82           N  
ATOM   4140  HE  ARG A 258       9.060 -30.617 -20.958  1.00 97.82           H  
ATOM   4141  NH1 ARG A 258       8.347 -32.922 -22.990  1.00 97.82           N  
ATOM   4142 HH11 ARG A 258       8.743 -33.187 -23.881  1.00 97.82           H  
ATOM   4143 HH12 ARG A 258       7.354 -33.003 -22.824  1.00 97.82           H  
ATOM   4144  NH2 ARG A 258      10.253 -31.841 -22.622  1.00 97.82           N  
ATOM   4145 HH21 ARG A 258      10.786 -31.135 -22.136  1.00 97.82           H  
ATOM   4146 HH22 ARG A 258      10.702 -32.506 -23.235  1.00 97.82           H  
ATOM   4147  CZ  ARG A 258       9.014 -32.049 -22.296  1.00 97.82           C  
ATOM   4148  N   MET A 259       2.505 -28.656 -18.861  1.00 97.47           N  
ATOM   4149  H   MET A 259       2.691 -29.366 -18.168  1.00 97.47           H  
ATOM   4150  CA  MET A 259       1.115 -28.242 -19.082  1.00 97.47           C  
ATOM   4151  HA  MET A 259       0.928 -28.176 -20.154  1.00 97.47           H  
ATOM   4152  C   MET A 259       0.835 -26.836 -18.540  1.00 97.47           C  
ATOM   4153  CB  MET A 259       0.158 -29.295 -18.504  1.00 97.47           C  
ATOM   4154  HB2 MET A 259      -0.862 -28.914 -18.539  1.00 97.47           H  
ATOM   4155  HB3 MET A 259       0.410 -29.474 -17.458  1.00 97.47           H  
ATOM   4156  O   MET A 259       0.212 -26.037 -19.238  1.00 97.47           O  
ATOM   4157  CG  MET A 259       0.191 -30.630 -19.264  1.00 97.47           C  
ATOM   4158  HG2 MET A 259       1.200 -31.042 -19.231  1.00 97.47           H  
ATOM   4159  HG3 MET A 259      -0.450 -31.324 -18.719  1.00 97.47           H  
ATOM   4160  SD  MET A 259      -0.360 -30.630 -21.000  1.00 97.47           S  
ATOM   4161  CE  MET A 259       1.197 -30.270 -21.865  1.00 97.47           C  
ATOM   4162  HE1 MET A 259       1.133 -30.630 -22.892  1.00 97.47           H  
ATOM   4163  HE2 MET A 259       1.386 -29.197 -21.884  1.00 97.47           H  
ATOM   4164  HE3 MET A 259       2.023 -30.768 -21.356  1.00 97.47           H  
ATOM   4165  N   ASN A 260       1.364 -26.483 -17.368  1.00 96.86           N  
ATOM   4166  H   ASN A 260       1.835 -27.183 -16.812  1.00 96.86           H  
ATOM   4167  CA  ASN A 260       1.289 -25.127 -16.827  1.00 96.86           C  
ATOM   4168  HA  ASN A 260       0.247 -24.809 -16.794  1.00 96.86           H  
ATOM   4169  C   ASN A 260       2.031 -24.125 -17.716  1.00 96.86           C  
ATOM   4170  CB  ASN A 260       1.855 -25.109 -15.402  1.00 96.86           C  
ATOM   4171  HB2 ASN A 260       2.763 -25.709 -15.342  1.00 96.86           H  
ATOM   4172  HB3 ASN A 260       2.123 -24.082 -15.151  1.00 96.86           H  
ATOM   4173  O   ASN A 260       1.477 -23.075 -18.036  1.00 96.86           O  
ATOM   4174  CG  ASN A 260       0.871 -25.568 -14.343  1.00 96.86           C  
ATOM   4175  ND2 ASN A 260       1.259 -25.416 -13.103  1.00 96.86           N  
ATOM   4176 HD21 ASN A 260       0.530 -25.406 -12.404  1.00 96.86           H  
ATOM   4177 HD22 ASN A 260       2.185 -25.062 -12.910  1.00 96.86           H  
ATOM   4178  OD1 ASN A 260      -0.244 -26.000 -14.599  1.00 96.86           O  
ATOM   4179  N   GLN A 261       3.237 -24.461 -18.193  1.00 95.51           N  
ATOM   4180  H   GLN A 261       3.691 -25.294 -17.847  1.00 95.51           H  
ATOM   4181  CA  GLN A 261       3.948 -23.613 -19.152  1.00 95.51           C  
ATOM   4182  HA  GLN A 261       4.069 -22.630 -18.695  1.00 95.51           H  
ATOM   4183  C   GLN A 261       3.142 -23.422 -20.444  1.00 95.51           C  
ATOM   4184  CB  GLN A 261       5.336 -24.201 -19.452  1.00 95.51           C  
ATOM   4185  HB2 GLN A 261       5.217 -25.191 -19.893  1.00 95.51           H  
ATOM   4186  HB3 GLN A 261       5.892 -24.309 -18.521  1.00 95.51           H  
ATOM   4187  O   GLN A 261       3.076 -22.311 -20.969  1.00 95.51           O  
ATOM   4188  CG  GLN A 261       6.151 -23.326 -20.423  1.00 95.51           C  
ATOM   4189  HG2 GLN A 261       5.591 -23.161 -21.343  1.00 95.51           H  
ATOM   4190  HG3 GLN A 261       7.047 -23.876 -20.714  1.00 95.51           H  
ATOM   4191  CD  GLN A 261       6.569 -21.968 -19.855  1.00 95.51           C  
ATOM   4192  NE2 GLN A 261       7.281 -21.168 -20.616  1.00 95.51           N  
ATOM   4193 HE21 GLN A 261       7.608 -21.475 -21.522  1.00 95.51           H  
ATOM   4194 HE22 GLN A 261       7.580 -20.312 -20.173  1.00 95.51           H  
ATOM   4195  OE1 GLN A 261       6.272 -21.581 -18.739  1.00 95.51           O  
ATOM   4196  N   ALA A 262       2.497 -24.478 -20.946  1.00 96.30           N  
ATOM   4197  H   ALA A 262       2.610 -25.379 -20.503  1.00 96.30           H  
ATOM   4198  CA  ALA A 262       1.640 -24.382 -22.121  1.00 96.30           C  
ATOM   4199  HA  ALA A 262       2.226 -23.972 -22.943  1.00 96.30           H  
ATOM   4200  C   ALA A 262       0.455 -23.434 -21.885  1.00 96.30           C  
ATOM   4201  CB  ALA A 262       1.178 -25.785 -22.516  1.00 96.30           C  
ATOM   4202  HB1 ALA A 262       0.620 -26.253 -21.705  1.00 96.30           H  
ATOM   4203  HB2 ALA A 262       0.526 -25.703 -23.385  1.00 96.30           H  
ATOM   4204  HB3 ALA A 262       2.043 -26.402 -22.760  1.00 96.30           H  
ATOM   4205  O   ALA A 262       0.241 -22.523 -22.681  1.00 96.30           O  
ATOM   4206  N   ALA A 263      -0.271 -23.596 -20.774  1.00 93.72           N  
ATOM   4207  H   ALA A 263      -0.035 -24.354 -20.150  1.00 93.72           H  
ATOM   4208  CA  ALA A 263      -1.371 -22.711 -20.391  1.00 93.72           C  
ATOM   4209  HA  ALA A 263      -2.131 -22.730 -21.172  1.00 93.72           H  
ATOM   4210  C   ALA A 263      -0.906 -21.249 -20.239  1.00 93.72           C  
ATOM   4211  CB  ALA A 263      -1.991 -23.261 -19.100  1.00 93.72           C  
ATOM   4212  HB1 ALA A 263      -2.378 -24.265 -19.275  1.00 93.72           H  
ATOM   4213  HB2 ALA A 263      -1.246 -23.298 -18.305  1.00 93.72           H  
ATOM   4214  HB3 ALA A 263      -2.813 -22.620 -18.780  1.00 93.72           H  
ATOM   4215  O   ALA A 263      -1.541 -20.340 -20.771  1.00 93.72           O  
ATOM   4216  N   LYS A 264       0.247 -21.020 -19.596  1.00 91.43           N  
ATOM   4217  H   LYS A 264       0.705 -21.808 -19.161  1.00 91.43           H  
ATOM   4218  CA  LYS A 264       0.860 -19.693 -19.439  1.00 91.43           C  
ATOM   4219  HA  LYS A 264       0.138 -19.041 -18.947  1.00 91.43           H  
ATOM   4220  C   LYS A 264       1.178 -19.050 -20.788  1.00 91.43           C  
ATOM   4221  CB  LYS A 264       2.096 -19.829 -18.533  1.00 91.43           C  
ATOM   4222  HB2 LYS A 264       1.783 -20.348 -17.627  1.00 91.43           H  
ATOM   4223  HB3 LYS A 264       2.850 -20.442 -19.025  1.00 91.43           H  
ATOM   4224  O   LYS A 264       0.763 -17.920 -21.022  1.00 91.43           O  
ATOM   4225  CG  LYS A 264       2.729 -18.487 -18.127  1.00 91.43           C  
ATOM   4226  HG2 LYS A 264       1.948 -17.816 -17.769  1.00 91.43           H  
ATOM   4227  HG3 LYS A 264       3.227 -18.033 -18.984  1.00 91.43           H  
ATOM   4228  CD  LYS A 264       3.741 -18.727 -16.995  1.00 91.43           C  
ATOM   4229  HD2 LYS A 264       4.562 -19.345 -17.359  1.00 91.43           H  
ATOM   4230  HD3 LYS A 264       3.233 -19.268 -16.196  1.00 91.43           H  
ATOM   4231  CE  LYS A 264       4.292 -17.423 -16.408  1.00 91.43           C  
ATOM   4232  HE2 LYS A 264       5.013 -16.987 -17.098  1.00 91.43           H  
ATOM   4233  HE3 LYS A 264       3.465 -16.724 -16.281  1.00 91.43           H  
ATOM   4234  NZ  LYS A 264       4.908 -17.671 -15.082  1.00 91.43           N  
ATOM   4235  HZ1 LYS A 264       5.648 -18.359 -15.099  1.00 91.43           H  
ATOM   4236  HZ2 LYS A 264       4.241 -18.028 -14.414  1.00 91.43           H  
ATOM   4237  HZ3 LYS A 264       5.249 -16.835 -14.628  1.00 91.43           H  
ATOM   4238  N   LEU A 265       1.846 -19.774 -21.691  1.00 91.98           N  
ATOM   4239  H   LEU A 265       2.134 -20.704 -21.424  1.00 91.98           H  
ATOM   4240  CA  LEU A 265       2.201 -19.284 -23.029  1.00 91.98           C  
ATOM   4241  HA  LEU A 265       2.735 -18.340 -22.926  1.00 91.98           H  
ATOM   4242  C   LEU A 265       0.972 -18.992 -23.905  1.00 91.98           C  
ATOM   4243  CB  LEU A 265       3.115 -20.303 -23.730  1.00 91.98           C  
ATOM   4244  HB2 LEU A 265       2.646 -21.285 -23.668  1.00 91.98           H  
ATOM   4245  HB3 LEU A 265       3.175 -20.029 -24.784  1.00 91.98           H  
ATOM   4246  O   LEU A 265       0.960 -17.979 -24.600  1.00 91.98           O  
ATOM   4247  CG  LEU A 265       4.552 -20.394 -23.185  1.00 91.98           C  
ATOM   4248  HG  LEU A 265       4.543 -20.582 -22.111  1.00 91.98           H  
ATOM   4249  CD1 LEU A 265       5.273 -21.546 -23.889  1.00 91.98           C  
ATOM   4250 HD11 LEU A 265       5.281 -21.392 -24.968  1.00 91.98           H  
ATOM   4251 HD12 LEU A 265       4.755 -22.479 -23.668  1.00 91.98           H  
ATOM   4252 HD13 LEU A 265       6.294 -21.628 -23.516  1.00 91.98           H  
ATOM   4253  CD2 LEU A 265       5.355 -19.118 -23.448  1.00 91.98           C  
ATOM   4254 HD21 LEU A 265       4.932 -18.297 -22.870  1.00 91.98           H  
ATOM   4255 HD22 LEU A 265       5.332 -18.863 -24.508  1.00 91.98           H  
ATOM   4256 HD23 LEU A 265       6.385 -19.257 -23.118  1.00 91.98           H  
ATOM   4257  N   LEU A 266      -0.050 -19.854 -23.867  1.00 91.38           N  
ATOM   4258  H   LEU A 266       0.038 -20.679 -23.291  1.00 91.38           H  
ATOM   4259  CA  LEU A 266      -1.305 -19.653 -24.602  1.00 91.38           C  
ATOM   4260  HA  LEU A 266      -1.077 -19.434 -25.645  1.00 91.38           H  
ATOM   4261  C   LEU A 266      -2.101 -18.456 -24.061  1.00 91.38           C  
ATOM   4262  CB  LEU A 266      -2.161 -20.932 -24.525  1.00 91.38           C  
ATOM   4263  HB2 LEU A 266      -2.292 -21.183 -23.472  1.00 91.38           H  
ATOM   4264  HB3 LEU A 266      -3.147 -20.721 -24.940  1.00 91.38           H  
ATOM   4265  O   LEU A 266      -2.788 -17.796 -24.840  1.00 91.38           O  
ATOM   4266  CG  LEU A 266      -1.575 -22.147 -25.262  1.00 91.38           C  
ATOM   4267  HG  LEU A 266      -0.511 -22.227 -25.039  1.00 91.38           H  
ATOM   4268  CD1 LEU A 266      -2.275 -23.426 -24.799  1.00 91.38           C  
ATOM   4269 HD11 LEU A 266      -2.138 -23.535 -23.723  1.00 91.38           H  
ATOM   4270 HD12 LEU A 266      -1.839 -24.292 -25.297  1.00 91.38           H  
ATOM   4271 HD13 LEU A 266      -3.342 -23.368 -25.013  1.00 91.38           H  
ATOM   4272  CD2 LEU A 266      -1.733 -22.072 -26.779  1.00 91.38           C  
ATOM   4273 HD21 LEU A 266      -1.188 -22.892 -27.246  1.00 91.38           H  
ATOM   4274 HD22 LEU A 266      -1.334 -21.128 -27.151  1.00 91.38           H  
ATOM   4275 HD23 LEU A 266      -2.789 -22.148 -27.036  1.00 91.38           H  
ATOM   4276  N   ARG A 267      -1.997 -18.169 -22.751  1.00 86.50           N  
ATOM   4277  H   ARG A 267      -1.471 -18.802 -22.165  1.00 86.50           H  
ATOM   4278  CA  ARG A 267      -2.636 -17.005 -22.120  1.00 86.50           C  
ATOM   4279  HA  ARG A 267      -3.663 -16.963 -22.483  1.00 86.50           H  
ATOM   4280  C   ARG A 267      -1.985 -15.693 -22.557  1.00 86.50           C  
ATOM   4281  CB  ARG A 267      -2.665 -17.142 -20.581  1.00 86.50           C  
ATOM   4282  HB2 ARG A 267      -1.648 -17.074 -20.195  1.00 86.50           H  
ATOM   4283  HB3 ARG A 267      -3.071 -18.117 -20.314  1.00 86.50           H  
ATOM   4284  O   ARG A 267      -2.688 -14.784 -22.956  1.00 86.50           O  
ATOM   4285  CG  ARG A 267      -3.541 -16.055 -19.921  1.00 86.50           C  
ATOM   4286  HG2 ARG A 267      -3.233 -15.065 -20.258  1.00 86.50           H  
ATOM   4287  HG3 ARG A 267      -4.573 -16.211 -20.234  1.00 86.50           H  
ATOM   4288  CD  ARG A 267      -3.517 -16.073 -18.385  1.00 86.50           C  
ATOM   4289  HD2 ARG A 267      -3.735 -17.083 -18.039  1.00 86.50           H  
ATOM   4290  HD3 ARG A 267      -4.315 -15.425 -18.023  1.00 86.50           H  
ATOM   4291  NE  ARG A 267      -2.224 -15.624 -17.822  1.00 86.50           N  
ATOM   4292  HE  ARG A 267      -1.542 -16.344 -17.631  1.00 86.50           H  
ATOM   4293  NH1 ARG A 267      -2.650 -13.341 -17.665  1.00 86.50           N  
ATOM   4294 HH11 ARG A 267      -3.569 -13.434 -18.075  1.00 86.50           H  
ATOM   4295 HH12 ARG A 267      -2.368 -12.401 -17.423  1.00 86.50           H  
ATOM   4296  NH2 ARG A 267      -0.720 -14.160 -16.942  1.00 86.50           N  
ATOM   4297 HH21 ARG A 267      -0.498 -13.210 -16.682  1.00 86.50           H  
ATOM   4298 HH22 ARG A 267      -0.102 -14.916 -16.686  1.00 86.50           H  
ATOM   4299  CZ  ARG A 267      -1.881 -14.384 -17.489  1.00 86.50           C  
ATOM   4300  N   ILE A 268      -0.655 -15.595 -22.513  1.00 80.80           N  
ATOM   4301  H   ILE A 268      -0.139 -16.400 -22.186  1.00 80.80           H  
ATOM   4302  CA  ILE A 268       0.087 -14.334 -22.742  1.00 80.80           C  
ATOM   4303  HA  ILE A 268      -0.530 -13.531 -22.339  1.00 80.80           H  
ATOM   4304  C   ILE A 268       0.276 -13.954 -24.228  1.00 80.80           C  
ATOM   4305  CB  ILE A 268       1.414 -14.307 -21.945  1.00 80.80           C  
ATOM   4306  HB  ILE A 268       1.856 -13.319 -22.074  1.00 80.80           H  
ATOM   4307  O   ILE A 268       1.289 -13.359 -24.591  1.00 80.80           O  
ATOM   4308  CG1 ILE A 268       2.426 -15.348 -22.482  1.00 80.80           C  
ATOM   4309 HG12 ILE A 268       1.981 -16.342 -22.446  1.00 80.80           H  
ATOM   4310 HG13 ILE A 268       2.650 -15.137 -23.528  1.00 80.80           H  
ATOM   4311  CG2 ILE A 268       1.131 -14.465 -20.437  1.00 80.80           C  
ATOM   4312 HG21 ILE A 268       0.350 -13.764 -20.140  1.00 80.80           H  
ATOM   4313 HG22 ILE A 268       2.028 -14.233 -19.864  1.00 80.80           H  
ATOM   4314 HG23 ILE A 268       0.806 -15.480 -20.210  1.00 80.80           H  
ATOM   4315  CD1 ILE A 268       3.763 -15.380 -21.736  1.00 80.80           C  
ATOM   4316 HD11 ILE A 268       3.621 -15.757 -20.723  1.00 80.80           H  
ATOM   4317 HD12 ILE A 268       4.454 -16.038 -22.261  1.00 80.80           H  
ATOM   4318 HD13 ILE A 268       4.189 -14.377 -21.698  1.00 80.80           H  
ATOM   4319  N   GLY A 269      -0.653 -14.326 -25.112  1.00 74.36           N  
ATOM   4320  H   GLY A 269      -1.532 -14.659 -24.743  1.00 74.36           H  
ATOM   4321  CA  GLY A 269      -0.617 -13.904 -26.520  1.00 74.36           C  
ATOM   4322  HA2 GLY A 269      -0.135 -12.929 -26.584  1.00 74.36           H  
ATOM   4323  HA3 GLY A 269      -1.643 -13.751 -26.856  1.00 74.36           H  
ATOM   4324  C   GLY A 269       0.103 -14.829 -27.516  1.00 74.36           C  
ATOM   4325  O   GLY A 269       0.102 -14.550 -28.714  1.00 74.36           O  
ATOM   4326  N   ASN A 270       0.714 -15.952 -27.107  1.00 69.45           N  
ATOM   4327  H   ASN A 270       0.680 -16.200 -26.128  1.00 69.45           H  
ATOM   4328  CA  ASN A 270       1.364 -16.857 -28.073  1.00 69.45           C  
ATOM   4329  HA  ASN A 270       1.742 -16.249 -28.895  1.00 69.45           H  
ATOM   4330  C   ASN A 270       0.356 -17.838 -28.704  1.00 69.45           C  
ATOM   4331  CB  ASN A 270       2.601 -17.538 -27.461  1.00 69.45           C  
ATOM   4332  HB2 ASN A 270       2.276 -18.239 -26.692  1.00 69.45           H  
ATOM   4333  HB3 ASN A 270       3.236 -16.781 -27.001  1.00 69.45           H  
ATOM   4334  O   ASN A 270       0.322 -19.023 -28.368  1.00 69.45           O  
ATOM   4335  CG  ASN A 270       3.420 -18.301 -28.493  1.00 69.45           C  
ATOM   4336  ND2 ASN A 270       4.307 -19.167 -28.052  1.00 69.45           N  
ATOM   4337 HD21 ASN A 270       4.565 -19.827 -28.772  1.00 69.45           H  
ATOM   4338 HD22 ASN A 270       4.189 -19.456 -27.092  1.00 69.45           H  
ATOM   4339  OD1 ASN A 270       3.302 -18.161 -29.698  1.00 69.45           O  
ATOM   4340  N   HIS A 271      -0.458 -17.348 -29.644  1.00 75.55           N  
ATOM   4341  H   HIS A 271      -0.451 -16.347 -29.781  1.00 75.55           H  
ATOM   4342  CA  HIS A 271      -1.524 -18.125 -30.304  1.00 75.55           C  
ATOM   4343  HA  HIS A 271      -2.125 -18.598 -29.527  1.00 75.55           H  
ATOM   4344  C   HIS A 271      -1.026 -19.243 -31.225  1.00 75.55           C  
ATOM   4345  CB  HIS A 271      -2.431 -17.186 -31.108  1.00 75.55           C  
ATOM   4346  HB2 HIS A 271      -1.896 -16.841 -31.993  1.00 75.55           H  
ATOM   4347  HB3 HIS A 271      -3.320 -17.727 -31.433  1.00 75.55           H  
ATOM   4348  O   HIS A 271      -1.806 -20.100 -31.643  1.00 75.55           O  
ATOM   4349  CG  HIS A 271      -2.862 -15.994 -30.314  1.00 75.55           C  
ATOM   4350  CD2 HIS A 271      -2.773 -14.687 -30.713  1.00 75.55           C  
ATOM   4351  HD2 HIS A 271      -2.460 -14.331 -31.683  1.00 75.55           H  
ATOM   4352  ND1 HIS A 271      -3.206 -16.001 -28.984  1.00 75.55           N  
ATOM   4353  HD1 HIS A 271      -3.306 -16.796 -28.370  1.00 75.55           H  
ATOM   4354  CE1 HIS A 271      -3.288 -14.726 -28.597  1.00 75.55           C  
ATOM   4355  HE1 HIS A 271      -3.425 -14.411 -27.573  1.00 75.55           H  
ATOM   4356  NE2 HIS A 271      -3.044 -13.890 -29.609  1.00 75.55           N  
ATOM   4357  N   ASN A 272       0.267 -19.261 -31.558  1.00 91.55           N  
ATOM   4358  H   ASN A 272       0.879 -18.569 -31.151  1.00 91.55           H  
ATOM   4359  CA  ASN A 272       0.842 -20.324 -32.365  1.00 91.55           C  
ATOM   4360  HA  ASN A 272       0.141 -20.562 -33.165  1.00 91.55           H  
ATOM   4361  C   ASN A 272       1.009 -21.596 -31.513  1.00 91.55           C  
ATOM   4362  CB  ASN A 272       2.123 -19.813 -33.041  1.00 91.55           C  
ATOM   4363  HB2 ASN A 272       1.883 -18.914 -33.609  1.00 91.55           H  
ATOM   4364  HB3 ASN A 272       2.863 -19.549 -32.286  1.00 91.55           H  
ATOM   4365  O   ASN A 272       2.036 -21.815 -30.869  1.00 91.55           O  
ATOM   4366  CG  ASN A 272       2.726 -20.832 -33.995  1.00 91.55           C  
ATOM   4367  ND2 ASN A 272       3.583 -20.403 -34.888  1.00 91.55           N  
ATOM   4368 HD21 ASN A 272       3.794 -19.418 -34.963  1.00 91.55           H  
ATOM   4369 HD22 ASN A 272       3.940 -21.077 -35.549  1.00 91.55           H  
ATOM   4370  OD1 ASN A 272       2.452 -22.022 -33.948  1.00 91.55           O  
ATOM   4371  N   VAL A 273      -0.013 -22.456 -31.556  1.00 95.66           N  
ATOM   4372  H   VAL A 273      -0.854 -22.120 -32.002  1.00 95.66           H  
ATOM   4373  CA  VAL A 273      -0.076 -23.754 -30.860  1.00 95.66           C  
ATOM   4374  HA  VAL A 273      -0.097 -23.568 -29.786  1.00 95.66           H  
ATOM   4375  C   VAL A 273       1.154 -24.630 -31.148  1.00 95.66           C  
ATOM   4376  CB  VAL A 273      -1.379 -24.491 -31.253  1.00 95.66           C  
ATOM   4377  HB  VAL A 273      -1.374 -24.665 -32.329  1.00 95.66           H  
ATOM   4378  O   VAL A 273       1.618 -25.330 -30.250  1.00 95.66           O  
ATOM   4379  CG1 VAL A 273      -1.553 -25.843 -30.551  1.00 95.66           C  
ATOM   4380 HG11 VAL A 273      -2.471 -26.319 -30.893  1.00 95.66           H  
ATOM   4381 HG12 VAL A 273      -1.615 -25.683 -29.474  1.00 95.66           H  
ATOM   4382 HG13 VAL A 273      -0.720 -26.509 -30.777  1.00 95.66           H  
ATOM   4383  CG2 VAL A 273      -2.624 -23.663 -30.896  1.00 95.66           C  
ATOM   4384 HG21 VAL A 273      -3.528 -24.219 -31.141  1.00 95.66           H  
ATOM   4385 HG22 VAL A 273      -2.644 -22.732 -31.464  1.00 95.66           H  
ATOM   4386 HG23 VAL A 273      -2.625 -23.424 -29.832  1.00 95.66           H  
ATOM   4387  N   ASN A 274       1.735 -24.558 -32.352  1.00 95.96           N  
ATOM   4388  H   ASN A 274       1.381 -23.892 -33.024  1.00 95.96           H  
ATOM   4389  CA  ASN A 274       2.969 -25.277 -32.681  1.00 95.96           C  
ATOM   4390  HA  ASN A 274       2.880 -26.304 -32.327  1.00 95.96           H  
ATOM   4391  C   ASN A 274       4.194 -24.683 -31.961  1.00 95.96           C  
ATOM   4392  CB  ASN A 274       3.149 -25.311 -34.210  1.00 95.96           C  
ATOM   4393  HB2 ASN A 274       3.304 -24.302 -34.591  1.00 95.96           H  
ATOM   4394  HB3 ASN A 274       2.258 -25.729 -34.680  1.00 95.96           H  
ATOM   4395  O   ASN A 274       4.966 -25.407 -31.338  1.00 95.96           O  
ATOM   4396  CG  ASN A 274       4.332 -26.175 -34.606  1.00 95.96           C  
ATOM   4397  ND2 ASN A 274       5.018 -25.852 -35.676  1.00 95.96           N  
ATOM   4398 HD21 ASN A 274       5.775 -26.478 -35.912  1.00 95.96           H  
ATOM   4399 HD22 ASN A 274       4.746 -25.079 -36.266  1.00 95.96           H  
ATOM   4400  OD1 ASN A 274       4.643 -27.154 -33.954  1.00 95.96           O  
ATOM   4401  N   ALA A 275       4.337 -23.355 -31.955  1.00 95.55           N  
ATOM   4402  H   ALA A 275       3.647 -22.793 -32.434  1.00 95.55           H  
ATOM   4403  CA  ALA A 275       5.404 -22.691 -31.205  1.00 95.55           C  
ATOM   4404  HA  ALA A 275       6.357 -23.112 -31.525  1.00 95.55           H  
ATOM   4405  C   ALA A 275       5.288 -22.924 -29.686  1.00 95.55           C  
ATOM   4406  CB  ALA A 275       5.399 -21.197 -31.543  1.00 95.55           C  
ATOM   4407  HB1 ALA A 275       5.478 -21.060 -32.621  1.00 95.55           H  
ATOM   4408  HB2 ALA A 275       4.481 -20.735 -31.180  1.00 95.55           H  
ATOM   4409  HB3 ALA A 275       6.253 -20.714 -31.066  1.00 95.55           H  
ATOM   4410  O   ALA A 275       6.307 -22.991 -29.000  1.00 95.55           O  
ATOM   4411  N   VAL A 276       4.069 -23.065 -29.148  1.00 96.80           N  
ATOM   4412  H   VAL A 276       3.268 -22.929 -29.748  1.00 96.80           H  
ATOM   4413  CA  VAL A 276       3.849 -23.480 -27.751  1.00 96.80           C  
ATOM   4414  HA  VAL A 276       4.491 -22.878 -27.107  1.00 96.80           H  
ATOM   4415  C   VAL A 276       4.273 -24.933 -27.532  1.00 96.80           C  
ATOM   4416  CB  VAL A 276       2.394 -23.244 -27.301  1.00 96.80           C  
ATOM   4417  HB  VAL A 276       1.710 -23.752 -27.981  1.00 96.80           H  
ATOM   4418  O   VAL A 276       5.020 -25.189 -26.592  1.00 96.80           O  
ATOM   4419  CG1 VAL A 276       2.153 -23.766 -25.878  1.00 96.80           C  
ATOM   4420 HG11 VAL A 276       2.284 -24.847 -25.838  1.00 96.80           H  
ATOM   4421 HG12 VAL A 276       1.131 -23.549 -25.568  1.00 96.80           H  
ATOM   4422 HG13 VAL A 276       2.849 -23.298 -25.182  1.00 96.80           H  
ATOM   4423  CG2 VAL A 276       2.083 -21.742 -27.306  1.00 96.80           C  
ATOM   4424 HG21 VAL A 276       2.141 -21.342 -28.318  1.00 96.80           H  
ATOM   4425 HG22 VAL A 276       1.072 -21.566 -26.938  1.00 96.80           H  
ATOM   4426 HG23 VAL A 276       2.787 -21.213 -26.665  1.00 96.80           H  
ATOM   4427  N   ALA A 277       3.871 -25.865 -28.404  1.00 97.62           N  
ATOM   4428  H   ALA A 277       3.252 -25.599 -29.156  1.00 97.62           H  
ATOM   4429  CA  ALA A 277       4.261 -27.276 -28.313  1.00 97.62           C  
ATOM   4430  HA  ALA A 277       3.834 -27.695 -27.402  1.00 97.62           H  
ATOM   4431  C   ALA A 277       5.791 -27.440 -28.228  1.00 97.62           C  
ATOM   4432  CB  ALA A 277       3.677 -28.032 -29.516  1.00 97.62           C  
ATOM   4433  HB1 ALA A 277       2.599 -27.881 -29.566  1.00 97.62           H  
ATOM   4434  HB2 ALA A 277       3.888 -29.097 -29.417  1.00 97.62           H  
ATOM   4435  HB3 ALA A 277       4.129 -27.681 -30.444  1.00 97.62           H  
ATOM   4436  O   ALA A 277       6.294 -28.046 -27.279  1.00 97.62           O  
ATOM   4437  N   LEU A 278       6.527 -26.801 -29.145  1.00 96.29           N  
ATOM   4438  H   LEU A 278       6.039 -26.350 -29.905  1.00 96.29           H  
ATOM   4439  CA  LEU A 278       7.994 -26.822 -29.178  1.00 96.29           C  
ATOM   4440  HA  LEU A 278       8.327 -27.859 -29.207  1.00 96.29           H  
ATOM   4441  C   LEU A 278       8.616 -26.191 -27.918  1.00 96.29           C  
ATOM   4442  CB  LEU A 278       8.476 -26.105 -30.454  1.00 96.29           C  
ATOM   4443  HB2 LEU A 278       8.055 -25.100 -30.465  1.00 96.29           H  
ATOM   4444  HB3 LEU A 278       9.561 -26.010 -30.408  1.00 96.29           H  
ATOM   4445  O   LEU A 278       9.499 -26.788 -27.301  1.00 96.29           O  
ATOM   4446  CG  LEU A 278       8.111 -26.812 -31.776  1.00 96.29           C  
ATOM   4447  HG  LEU A 278       7.038 -26.999 -31.811  1.00 96.29           H  
ATOM   4448  CD1 LEU A 278       8.478 -25.900 -32.948  1.00 96.29           C  
ATOM   4449 HD11 LEU A 278       8.257 -26.409 -33.886  1.00 96.29           H  
ATOM   4450 HD12 LEU A 278       9.540 -25.656 -32.915  1.00 96.29           H  
ATOM   4451 HD13 LEU A 278       7.886 -24.986 -32.900  1.00 96.29           H  
ATOM   4452  CD2 LEU A 278       8.845 -28.142 -31.950  1.00 96.29           C  
ATOM   4453 HD21 LEU A 278       9.924 -27.998 -31.905  1.00 96.29           H  
ATOM   4454 HD22 LEU A 278       8.580 -28.584 -32.910  1.00 96.29           H  
ATOM   4455 HD23 LEU A 278       8.541 -28.844 -31.174  1.00 96.29           H  
ATOM   4456  N   LYS A 279       8.121 -25.027 -27.465  1.00 95.56           N  
ATOM   4457  H   LYS A 279       7.378 -24.591 -27.993  1.00 95.56           H  
ATOM   4458  CA  LYS A 279       8.576 -24.386 -26.210  1.00 95.56           C  
ATOM   4459  HA  LYS A 279       9.657 -24.255 -26.254  1.00 95.56           H  
ATOM   4460  C   LYS A 279       8.322 -25.250 -24.966  1.00 95.56           C  
ATOM   4461  CB  LYS A 279       7.909 -23.011 -26.040  1.00 95.56           C  
ATOM   4462  HB2 LYS A 279       6.844 -23.101 -26.255  1.00 95.56           H  
ATOM   4463  HB3 LYS A 279       8.016 -22.696 -25.002  1.00 95.56           H  
ATOM   4464  O   LYS A 279       9.055 -25.131 -23.987  1.00 95.56           O  
ATOM   4465  CG  LYS A 279       8.538 -21.923 -26.926  1.00 95.56           C  
ATOM   4466  HG2 LYS A 279       8.545 -22.248 -27.967  1.00 95.56           H  
ATOM   4467  HG3 LYS A 279       9.568 -21.759 -26.610  1.00 95.56           H  
ATOM   4468  CD  LYS A 279       7.752 -20.607 -26.806  1.00 95.56           C  
ATOM   4469  HD2 LYS A 279       6.725 -20.785 -27.124  1.00 95.56           H  
ATOM   4470  HD3 LYS A 279       7.752 -20.286 -25.764  1.00 95.56           H  
ATOM   4471  CE  LYS A 279       8.376 -19.514 -27.683  1.00 95.56           C  
ATOM   4472  HE2 LYS A 279       8.398 -19.873 -28.712  1.00 95.56           H  
ATOM   4473  HE3 LYS A 279       9.408 -19.359 -27.366  1.00 95.56           H  
ATOM   4474  NZ  LYS A 279       7.619 -18.235 -27.606  1.00 95.56           N  
ATOM   4475  HZ1 LYS A 279       7.625 -17.866 -26.666  1.00 95.56           H  
ATOM   4476  HZ2 LYS A 279       6.659 -18.364 -27.893  1.00 95.56           H  
ATOM   4477  HZ3 LYS A 279       8.030 -17.540 -28.213  1.00 95.56           H  
ATOM   4478  N   CYS A 280       7.321 -26.127 -25.004  1.00 97.19           N  
ATOM   4479  H   CYS A 280       6.710 -26.102 -25.808  1.00 97.19           H  
ATOM   4480  CA  CYS A 280       7.000 -27.085 -23.946  1.00 97.19           C  
ATOM   4481  HA  CYS A 280       7.398 -26.713 -23.002  1.00 97.19           H  
ATOM   4482  C   CYS A 280       7.647 -28.472 -24.147  1.00 97.19           C  
ATOM   4483  CB  CYS A 280       5.473 -27.159 -23.813  1.00 97.19           C  
ATOM   4484  HB2 CYS A 280       5.198 -27.930 -23.094  1.00 97.19           H  
ATOM   4485  HB3 CYS A 280       5.038 -27.403 -24.782  1.00 97.19           H  
ATOM   4486  O   CYS A 280       7.366 -29.376 -23.364  1.00 97.19           O  
ATOM   4487  SG  CYS A 280       4.833 -25.557 -23.249  1.00 97.19           S  
ATOM   4488  HG  CYS A 280       5.102 -25.730 -21.952  1.00 97.19           H  
ATOM   4489  N   GLY A 281       8.502 -28.653 -25.164  1.00 97.14           N  
ATOM   4490  H   GLY A 281       8.661 -27.888 -25.803  1.00 97.14           H  
ATOM   4491  CA  GLY A 281       9.255 -29.892 -25.402  1.00 97.14           C  
ATOM   4492  HA2 GLY A 281      10.089 -29.665 -26.067  1.00 97.14           H  
ATOM   4493  HA3 GLY A 281       9.665 -30.253 -24.459  1.00 97.14           H  
ATOM   4494  C   GLY A 281       8.456 -31.027 -26.042  1.00 97.14           C  
ATOM   4495  O   GLY A 281       8.691 -32.198 -25.731  1.00 97.14           O  
ATOM   4496  N   TYR A 282       7.496 -30.681 -26.900  1.00 97.39           N  
ATOM   4497  H   TYR A 282       7.341 -29.697 -27.070  1.00 97.39           H  
ATOM   4498  CA  TYR A 282       6.743 -31.617 -27.730  1.00 97.39           C  
ATOM   4499  HA  TYR A 282       6.990 -32.642 -27.453  1.00 97.39           H  
ATOM   4500  C   TYR A 282       7.093 -31.419 -29.206  1.00 97.39           C  
ATOM   4501  CB  TYR A 282       5.237 -31.415 -27.523  1.00 97.39           C  
ATOM   4502  HB2 TYR A 282       4.982 -30.381 -27.757  1.00 97.39           H  
ATOM   4503  HB3 TYR A 282       4.706 -32.045 -28.238  1.00 97.39           H  
ATOM   4504  O   TYR A 282       6.750 -30.392 -29.789  1.00 97.39           O  
ATOM   4505  CG  TYR A 282       4.729 -31.734 -26.134  1.00 97.39           C  
ATOM   4506  CD1 TYR A 282       4.245 -33.023 -25.843  1.00 97.39           C  
ATOM   4507  HD1 TYR A 282       4.244 -33.776 -26.617  1.00 97.39           H  
ATOM   4508  CD2 TYR A 282       4.736 -30.743 -25.136  1.00 97.39           C  
ATOM   4509  HD2 TYR A 282       5.119 -29.759 -25.363  1.00 97.39           H  
ATOM   4510  CE1 TYR A 282       3.786 -33.334 -24.550  1.00 97.39           C  
ATOM   4511  HE1 TYR A 282       3.429 -34.329 -24.329  1.00 97.39           H  
ATOM   4512  CE2 TYR A 282       4.274 -31.046 -23.842  1.00 97.39           C  
ATOM   4513  HE2 TYR A 282       4.296 -30.292 -23.069  1.00 97.39           H  
ATOM   4514  OH  TYR A 282       3.410 -32.649 -22.282  1.00 97.39           O  
ATOM   4515  HH  TYR A 282       3.142 -33.566 -22.193  1.00 97.39           H  
ATOM   4516  CZ  TYR A 282       3.812 -32.345 -23.543  1.00 97.39           C  
ATOM   4517  N   ASP A 283       7.695 -32.435 -29.822  1.00 95.90           N  
ATOM   4518  H   ASP A 283       8.102 -33.172 -29.264  1.00 95.90           H  
ATOM   4519  CA  ASP A 283       8.062 -32.415 -31.247  1.00 95.90           C  
ATOM   4520  HA  ASP A 283       8.551 -31.467 -31.473  1.00 95.90           H  
ATOM   4521  C   ASP A 283       6.840 -32.554 -32.176  1.00 95.90           C  
ATOM   4522  CB  ASP A 283       9.071 -33.544 -31.511  1.00 95.90           C  
ATOM   4523  HB2 ASP A 283       8.549 -34.500 -31.482  1.00 95.90           H  
ATOM   4524  HB3 ASP A 283       9.497 -33.419 -32.507  1.00 95.90           H  
ATOM   4525  O   ASP A 283       6.855 -32.117 -33.323  1.00 95.90           O  
ATOM   4526  CG  ASP A 283      10.196 -33.550 -30.472  1.00 95.90           C  
ATOM   4527  OD1 ASP A 283      10.945 -32.554 -30.418  1.00 95.90           O  
ATOM   4528  OD2 ASP A 283      10.212 -34.504 -29.660  1.00 95.90           O  
ATOM   4529  N   SER A 284       5.748 -33.145 -31.673  1.00 97.42           N  
ATOM   4530  H   SER A 284       5.800 -33.440 -30.709  1.00 97.42           H  
ATOM   4531  CA  SER A 284       4.479 -33.300 -32.392  1.00 97.42           C  
ATOM   4532  HA  SER A 284       4.621 -33.016 -33.435  1.00 97.42           H  
ATOM   4533  C   SER A 284       3.400 -32.395 -31.804  1.00 97.42           C  
ATOM   4534  CB  SER A 284       4.052 -34.771 -32.392  1.00 97.42           C  
ATOM   4535  HB2 SER A 284       4.763 -35.342 -32.988  1.00 97.42           H  
ATOM   4536  HB3 SER A 284       4.073 -35.157 -31.372  1.00 97.42           H  
ATOM   4537  O   SER A 284       2.917 -32.622 -30.689  1.00 97.42           O  
ATOM   4538  OG  SER A 284       2.746 -34.933 -32.929  1.00 97.42           O  
ATOM   4539  HG  SER A 284       2.784 -35.679 -33.533  1.00 97.42           H  
ATOM   4540  N   THR A 285       2.953 -31.406 -32.586  1.00 97.38           N  
ATOM   4541  H   THR A 285       3.444 -31.208 -33.446  1.00 97.38           H  
ATOM   4542  CA  THR A 285       1.819 -30.535 -32.235  1.00 97.38           C  
ATOM   4543  HA  THR A 285       2.072 -29.984 -31.328  1.00 97.38           H  
ATOM   4544  C   THR A 285       0.544 -31.341 -31.972  1.00 97.38           C  
ATOM   4545  CB  THR A 285       1.505 -29.532 -33.359  1.00 97.38           C  
ATOM   4546  HB  THR A 285       0.844 -30.019 -34.077  1.00 97.38           H  
ATOM   4547  O   THR A 285      -0.201 -31.030 -31.045  1.00 97.38           O  
ATOM   4548  CG2 THR A 285       0.792 -28.289 -32.832  1.00 97.38           C  
ATOM   4549 HG21 THR A 285       0.684 -27.561 -33.636  1.00 97.38           H  
ATOM   4550 HG22 THR A 285      -0.200 -28.561 -32.471  1.00 97.38           H  
ATOM   4551 HG23 THR A 285       1.360 -27.852 -32.011  1.00 97.38           H  
ATOM   4552  OG1 THR A 285       2.648 -29.143 -34.085  1.00 97.38           O  
ATOM   4553  HG1 THR A 285       3.251 -28.603 -33.568  1.00 97.38           H  
ATOM   4554  N   SER A 286       0.303 -32.409 -32.740  1.00 97.53           N  
ATOM   4555  H   SER A 286       0.928 -32.604 -33.509  1.00 97.53           H  
ATOM   4556  CA  SER A 286      -0.867 -33.282 -32.575  1.00 97.53           C  
ATOM   4557  HA  SER A 286      -1.770 -32.671 -32.606  1.00 97.53           H  
ATOM   4558  C   SER A 286      -0.842 -34.017 -31.233  1.00 97.53           C  
ATOM   4559  CB  SER A 286      -0.942 -34.300 -33.718  1.00 97.53           C  
ATOM   4560  HB2 SER A 286      -1.860 -34.880 -33.625  1.00 97.53           H  
ATOM   4561  HB3 SER A 286      -0.087 -34.975 -33.668  1.00 97.53           H  
ATOM   4562  O   SER A 286      -1.849 -34.044 -30.523  1.00 97.53           O  
ATOM   4563  OG  SER A 286      -0.933 -33.622 -34.958  1.00 97.53           O  
ATOM   4564  HG  SER A 286      -1.022 -34.255 -35.674  1.00 97.53           H  
ATOM   4565  N   TYR A 287       0.321 -34.552 -30.841  1.00 97.77           N  
ATOM   4566  H   TYR A 287       1.126 -34.466 -31.445  1.00 97.77           H  
ATOM   4567  CA  TYR A 287       0.494 -35.190 -29.535  1.00 97.77           C  
ATOM   4568  HA  TYR A 287      -0.308 -35.915 -29.398  1.00 97.77           H  
ATOM   4569  C   TYR A 287       0.393 -34.174 -28.388  1.00 97.77           C  
ATOM   4570  CB  TYR A 287       1.831 -35.937 -29.500  1.00 97.77           C  
ATOM   4571  HB2 TYR A 287       2.632 -35.220 -29.678  1.00 97.77           H  
ATOM   4572  HB3 TYR A 287       1.850 -36.671 -30.306  1.00 97.77           H  
ATOM   4573  O   TYR A 287      -0.246 -34.455 -27.374  1.00 97.77           O  
ATOM   4574  CG  TYR A 287       2.098 -36.657 -28.191  1.00 97.77           C  
ATOM   4575  CD1 TYR A 287       3.249 -36.350 -27.440  1.00 97.77           C  
ATOM   4576  HD1 TYR A 287       3.965 -35.638 -27.824  1.00 97.77           H  
ATOM   4577  CD2 TYR A 287       1.193 -37.630 -27.721  1.00 97.77           C  
ATOM   4578  HD2 TYR A 287       0.316 -37.884 -28.298  1.00 97.77           H  
ATOM   4579  CE1 TYR A 287       3.490 -36.995 -26.211  1.00 97.77           C  
ATOM   4580  HE1 TYR A 287       4.383 -36.768 -25.648  1.00 97.77           H  
ATOM   4581  CE2 TYR A 287       1.432 -38.280 -26.495  1.00 97.77           C  
ATOM   4582  HE2 TYR A 287       0.747 -39.031 -26.131  1.00 97.77           H  
ATOM   4583  OH  TYR A 287       2.798 -38.594 -24.555  1.00 97.77           O  
ATOM   4584  HH  TYR A 287       3.649 -38.357 -24.178  1.00 97.77           H  
ATOM   4585  CZ  TYR A 287       2.577 -37.962 -25.737  1.00 97.77           C  
ATOM   4586  N   PHE A 288       0.935 -32.963 -28.560  1.00 98.36           N  
ATOM   4587  H   PHE A 288       1.487 -32.793 -29.388  1.00 98.36           H  
ATOM   4588  CA  PHE A 288       0.743 -31.863 -27.612  1.00 98.36           C  
ATOM   4589  HA  PHE A 288       1.134 -32.165 -26.640  1.00 98.36           H  
ATOM   4590  C   PHE A 288      -0.744 -31.523 -27.413  1.00 98.36           C  
ATOM   4591  CB  PHE A 288       1.530 -30.631 -28.072  1.00 98.36           C  
ATOM   4592  HB2 PHE A 288       2.594 -30.814 -27.927  1.00 98.36           H  
ATOM   4593  HB3 PHE A 288       1.370 -30.471 -29.139  1.00 98.36           H  
ATOM   4594  O   PHE A 288      -1.205 -31.475 -26.274  1.00 98.36           O  
ATOM   4595  CG  PHE A 288       1.137 -29.373 -27.327  1.00 98.36           C  
ATOM   4596  CD1 PHE A 288       0.378 -28.378 -27.972  1.00 98.36           C  
ATOM   4597  HD1 PHE A 288       0.131 -28.475 -29.019  1.00 98.36           H  
ATOM   4598  CD2 PHE A 288       1.453 -29.241 -25.963  1.00 98.36           C  
ATOM   4599  HD2 PHE A 288       2.025 -30.008 -25.463  1.00 98.36           H  
ATOM   4600  CE1 PHE A 288      -0.060 -27.255 -27.252  1.00 98.36           C  
ATOM   4601  HE1 PHE A 288      -0.627 -26.478 -27.742  1.00 98.36           H  
ATOM   4602  CE2 PHE A 288       1.001 -28.123 -25.243  1.00 98.36           C  
ATOM   4603  HE2 PHE A 288       1.237 -28.033 -24.193  1.00 98.36           H  
ATOM   4604  CZ  PHE A 288       0.241 -27.132 -25.888  1.00 98.36           C  
ATOM   4605  HZ  PHE A 288      -0.115 -26.267 -25.348  1.00 98.36           H  
ATOM   4606  N   ILE A 289      -1.518 -31.355 -28.493  1.00 98.22           N  
ATOM   4607  H   ILE A 289      -1.077 -31.391 -29.401  1.00 98.22           H  
ATOM   4608  CA  ILE A 289      -2.964 -31.080 -28.424  1.00 98.22           C  
ATOM   4609  HA  ILE A 289      -3.114 -30.176 -27.834  1.00 98.22           H  
ATOM   4610  C   ILE A 289      -3.702 -32.215 -27.698  1.00 98.22           C  
ATOM   4611  CB  ILE A 289      -3.532 -30.831 -29.845  1.00 98.22           C  
ATOM   4612  HB  ILE A 289      -3.194 -31.639 -30.494  1.00 98.22           H  
ATOM   4613  O   ILE A 289      -4.575 -31.947 -26.869  1.00 98.22           O  
ATOM   4614  CG1 ILE A 289      -3.015 -29.486 -30.412  1.00 98.22           C  
ATOM   4615 HG12 ILE A 289      -1.959 -29.361 -30.171  1.00 98.22           H  
ATOM   4616 HG13 ILE A 289      -3.553 -28.663 -29.942  1.00 98.22           H  
ATOM   4617  CG2 ILE A 289      -5.075 -30.825 -29.852  1.00 98.22           C  
ATOM   4618 HG21 ILE A 289      -5.452 -30.592 -30.848  1.00 98.22           H  
ATOM   4619 HG22 ILE A 289      -5.452 -30.086 -29.145  1.00 98.22           H  
ATOM   4620 HG23 ILE A 289      -5.460 -31.809 -29.586  1.00 98.22           H  
ATOM   4621  CD1 ILE A 289      -3.160 -29.368 -31.936  1.00 98.22           C  
ATOM   4622 HD11 ILE A 289      -4.211 -29.360 -32.227  1.00 98.22           H  
ATOM   4623 HD12 ILE A 289      -2.705 -28.436 -32.272  1.00 98.22           H  
ATOM   4624 HD13 ILE A 289      -2.654 -30.201 -32.424  1.00 98.22           H  
ATOM   4625  N   GLN A 290      -3.336 -33.476 -27.955  1.00 98.27           N  
ATOM   4626  H   GLN A 290      -2.635 -33.638 -28.665  1.00 98.27           H  
ATOM   4627  CA  GLN A 290      -3.902 -34.635 -27.262  1.00 98.27           C  
ATOM   4628  HA  GLN A 290      -4.988 -34.588 -27.353  1.00 98.27           H  
ATOM   4629  C   GLN A 290      -3.562 -34.632 -25.762  1.00 98.27           C  
ATOM   4630  CB  GLN A 290      -3.419 -35.922 -27.948  1.00 98.27           C  
ATOM   4631  HB2 GLN A 290      -3.609 -35.848 -29.018  1.00 98.27           H  
ATOM   4632  HB3 GLN A 290      -2.344 -36.026 -27.797  1.00 98.27           H  
ATOM   4633  O   GLN A 290      -4.460 -34.827 -24.941  1.00 98.27           O  
ATOM   4634  CG  GLN A 290      -4.127 -37.179 -27.411  1.00 98.27           C  
ATOM   4635  HG2 GLN A 290      -3.987 -37.250 -26.333  1.00 98.27           H  
ATOM   4636  HG3 GLN A 290      -5.195 -37.104 -27.617  1.00 98.27           H  
ATOM   4637  CD  GLN A 290      -3.592 -38.467 -28.034  1.00 98.27           C  
ATOM   4638  NE2 GLN A 290      -4.202 -39.600 -27.766  1.00 98.27           N  
ATOM   4639 HE21 GLN A 290      -5.050 -39.633 -27.219  1.00 98.27           H  
ATOM   4640 HE22 GLN A 290      -3.815 -40.408 -28.231  1.00 98.27           H  
ATOM   4641  OE1 GLN A 290      -2.613 -38.494 -28.755  1.00 98.27           O  
ATOM   4642  N   CYS A 291      -2.304 -34.369 -25.393  1.00 98.08           N  
ATOM   4643  H   CYS A 291      -1.608 -34.257 -26.117  1.00 98.08           H  
ATOM   4644  CA  CYS A 291      -1.862 -34.230 -24.002  1.00 98.08           C  
ATOM   4645  HA  CYS A 291      -2.082 -35.150 -23.460  1.00 98.08           H  
ATOM   4646  C   CYS A 291      -2.606 -33.098 -23.284  1.00 98.08           C  
ATOM   4647  CB  CYS A 291      -0.344 -33.992 -23.965  1.00 98.08           C  
ATOM   4648  HB2 CYS A 291      -0.063 -33.598 -22.989  1.00 98.08           H  
ATOM   4649  HB3 CYS A 291      -0.056 -33.269 -24.727  1.00 98.08           H  
ATOM   4650  O   CYS A 291      -3.206 -33.335 -22.237  1.00 98.08           O  
ATOM   4651  SG  CYS A 291       0.532 -35.557 -24.230  1.00 98.08           S  
ATOM   4652  HG  CYS A 291       1.094 -35.252 -25.403  1.00 98.08           H  
ATOM   4653  N   PHE A 292      -2.648 -31.905 -23.881  1.00 98.29           N  
ATOM   4654  H   PHE A 292      -2.135 -31.788 -24.743  1.00 98.29           H  
ATOM   4655  CA  PHE A 292      -3.323 -30.729 -23.333  1.00 98.29           C  
ATOM   4656  HA  PHE A 292      -2.890 -30.497 -22.360  1.00 98.29           H  
ATOM   4657  C   PHE A 292      -4.821 -30.992 -23.123  1.00 98.29           C  
ATOM   4658  CB  PHE A 292      -3.064 -29.541 -24.271  1.00 98.29           C  
ATOM   4659  HB2 PHE A 292      -1.999 -29.506 -24.502  1.00 98.29           H  
ATOM   4660  HB3 PHE A 292      -3.590 -29.698 -25.212  1.00 98.29           H  
ATOM   4661  O   PHE A 292      -5.339 -30.779 -22.027  1.00 98.29           O  
ATOM   4662  CG  PHE A 292      -3.462 -28.196 -23.699  1.00 98.29           C  
ATOM   4663  CD1 PHE A 292      -4.804 -27.773 -23.738  1.00 98.29           C  
ATOM   4664  HD1 PHE A 292      -5.562 -28.413 -24.167  1.00 98.29           H  
ATOM   4665  CD2 PHE A 292      -2.484 -27.359 -23.127  1.00 98.29           C  
ATOM   4666  HD2 PHE A 292      -1.454 -27.678 -23.083  1.00 98.29           H  
ATOM   4667  CE1 PHE A 292      -5.169 -26.521 -23.213  1.00 98.29           C  
ATOM   4668  HE1 PHE A 292      -6.200 -26.200 -23.241  1.00 98.29           H  
ATOM   4669  CE2 PHE A 292      -2.850 -26.109 -22.598  1.00 98.29           C  
ATOM   4670  HE2 PHE A 292      -2.105 -25.473 -22.142  1.00 98.29           H  
ATOM   4671  CZ  PHE A 292      -4.191 -25.689 -22.642  1.00 98.29           C  
ATOM   4672  HZ  PHE A 292      -4.466 -24.730 -22.228  1.00 98.29           H  
ATOM   4673  N   LYS A 293      -5.508 -31.569 -24.123  1.00 98.33           N  
ATOM   4674  H   LYS A 293      -5.028 -31.722 -24.999  1.00 98.33           H  
ATOM   4675  CA  LYS A 293      -6.922 -31.965 -24.012  1.00 98.33           C  
ATOM   4676  HA  LYS A 293      -7.486 -31.101 -23.662  1.00 98.33           H  
ATOM   4677  C   LYS A 293      -7.141 -33.054 -22.959  1.00 98.33           C  
ATOM   4678  CB  LYS A 293      -7.457 -32.375 -25.396  1.00 98.33           C  
ATOM   4679  HB2 LYS A 293      -6.962 -33.292 -25.714  1.00 98.33           H  
ATOM   4680  HB3 LYS A 293      -7.218 -31.588 -26.112  1.00 98.33           H  
ATOM   4681  O   LYS A 293      -8.124 -33.000 -22.223  1.00 98.33           O  
ATOM   4682  CG  LYS A 293      -8.983 -32.583 -25.394  1.00 98.33           C  
ATOM   4683  HG2 LYS A 293      -9.253 -33.325 -24.643  1.00 98.33           H  
ATOM   4684  HG3 LYS A 293      -9.467 -31.639 -25.143  1.00 98.33           H  
ATOM   4685  CD  LYS A 293      -9.497 -33.072 -26.757  1.00 98.33           C  
ATOM   4686  HD2 LYS A 293      -9.035 -34.032 -26.988  1.00 98.33           H  
ATOM   4687  HD3 LYS A 293      -9.220 -32.352 -27.527  1.00 98.33           H  
ATOM   4688  CE  LYS A 293     -11.025 -33.228 -26.713  1.00 98.33           C  
ATOM   4689  HE2 LYS A 293     -11.462 -32.265 -26.448  1.00 98.33           H  
ATOM   4690  HE3 LYS A 293     -11.281 -33.931 -25.921  1.00 98.33           H  
ATOM   4691  NZ  LYS A 293     -11.583 -33.696 -28.010  1.00 98.33           N  
ATOM   4692  HZ1 LYS A 293     -12.589 -33.772 -27.957  1.00 98.33           H  
ATOM   4693  HZ2 LYS A 293     -11.214 -34.602 -28.260  1.00 98.33           H  
ATOM   4694  HZ3 LYS A 293     -11.363 -33.046 -28.751  1.00 98.33           H  
ATOM   4695  N   LYS A 294      -6.239 -34.036 -22.844  1.00 98.35           N  
ATOM   4696  H   LYS A 294      -5.462 -34.042 -23.489  1.00 98.35           H  
ATOM   4697  CA  LYS A 294      -6.313 -35.081 -21.809  1.00 98.35           C  
ATOM   4698  HA  LYS A 294      -7.312 -35.518 -21.839  1.00 98.35           H  
ATOM   4699  C   LYS A 294      -6.130 -34.498 -20.405  1.00 98.35           C  
ATOM   4700  CB  LYS A 294      -5.285 -36.188 -22.111  1.00 98.35           C  
ATOM   4701  HB2 LYS A 294      -5.453 -36.557 -23.123  1.00 98.35           H  
ATOM   4702  HB3 LYS A 294      -4.280 -35.770 -22.062  1.00 98.35           H  
ATOM   4703  O   LYS A 294      -6.817 -34.956 -19.490  1.00 98.35           O  
ATOM   4704  CG  LYS A 294      -5.387 -37.375 -21.135  1.00 98.35           C  
ATOM   4705  HG2 LYS A 294      -5.218 -37.025 -20.116  1.00 98.35           H  
ATOM   4706  HG3 LYS A 294      -6.386 -37.806 -21.198  1.00 98.35           H  
ATOM   4707  CD  LYS A 294      -4.346 -38.462 -21.445  1.00 98.35           C  
ATOM   4708  HD2 LYS A 294      -4.511 -38.844 -22.453  1.00 98.35           H  
ATOM   4709  HD3 LYS A 294      -3.351 -38.021 -21.394  1.00 98.35           H  
ATOM   4710  CE  LYS A 294      -4.454 -39.608 -20.426  1.00 98.35           C  
ATOM   4711  HE2 LYS A 294      -5.444 -40.057 -20.509  1.00 98.35           H  
ATOM   4712  HE3 LYS A 294      -4.361 -39.190 -19.424  1.00 98.35           H  
ATOM   4713  NZ  LYS A 294      -3.408 -40.644 -20.632  1.00 98.35           N  
ATOM   4714  HZ1 LYS A 294      -3.474 -41.054 -21.553  1.00 98.35           H  
ATOM   4715  HZ2 LYS A 294      -3.498 -41.386 -19.953  1.00 98.35           H  
ATOM   4716  HZ3 LYS A 294      -2.485 -40.248 -20.529  1.00 98.35           H  
ATOM   4717  N   TYR A 295      -5.248 -33.513 -20.246  1.00 97.96           N  
ATOM   4718  H   TYR A 295      -4.701 -33.236 -21.049  1.00 97.96           H  
ATOM   4719  CA  TYR A 295      -4.915 -32.879 -18.972  1.00 97.96           C  
ATOM   4720  HA  TYR A 295      -4.864 -33.651 -18.204  1.00 97.96           H  
ATOM   4721  C   TYR A 295      -5.999 -31.881 -18.533  1.00 97.96           C  
ATOM   4722  CB  TYR A 295      -3.513 -32.254 -19.081  1.00 97.96           C  
ATOM   4723  HB2 TYR A 295      -2.850 -32.961 -19.578  1.00 97.96           H  
ATOM   4724  HB3 TYR A 295      -3.547 -31.360 -19.704  1.00 97.96           H  
ATOM   4725  O   TYR A 295      -6.722 -32.156 -17.572  1.00 97.96           O  
ATOM   4726  CG  TYR A 295      -2.891 -31.915 -17.744  1.00 97.96           C  
ATOM   4727  CD1 TYR A 295      -3.019 -30.621 -17.205  1.00 97.96           C  
ATOM   4728  HD1 TYR A 295      -3.563 -29.852 -17.735  1.00 97.96           H  
ATOM   4729  CD2 TYR A 295      -2.174 -32.903 -17.040  1.00 97.96           C  
ATOM   4730  HD2 TYR A 295      -2.068 -33.895 -17.455  1.00 97.96           H  
ATOM   4731  CE1 TYR A 295      -2.435 -30.318 -15.961  1.00 97.96           C  
ATOM   4732  HE1 TYR A 295      -2.544 -29.335 -15.526  1.00 97.96           H  
ATOM   4733  CE2 TYR A 295      -1.593 -32.604 -15.794  1.00 97.96           C  
ATOM   4734  HE2 TYR A 295      -1.045 -33.360 -15.251  1.00 97.96           H  
ATOM   4735  OH  TYR A 295      -1.188 -31.021 -14.039  1.00 97.96           O  
ATOM   4736  HH  TYR A 295      -0.834 -31.800 -13.602  1.00 97.96           H  
ATOM   4737  CZ  TYR A 295      -1.729 -31.308 -15.249  1.00 97.96           C  
ATOM   4738  N   PHE A 296      -6.190 -30.802 -19.304  1.00 97.69           N  
ATOM   4739  H   PHE A 296      -5.598 -30.687 -20.114  1.00 97.69           H  
ATOM   4740  CA  PHE A 296      -7.079 -29.679 -18.976  1.00 97.69           C  
ATOM   4741  HA  PHE A 296      -7.045 -29.545 -17.894  1.00 97.69           H  
ATOM   4742  C   PHE A 296      -8.556 -29.883 -19.341  1.00 97.69           C  
ATOM   4743  CB  PHE A 296      -6.548 -28.391 -19.623  1.00 97.69           C  
ATOM   4744  HB2 PHE A 296      -6.464 -28.537 -20.700  1.00 97.69           H  
ATOM   4745  HB3 PHE A 296      -7.275 -27.594 -19.462  1.00 97.69           H  
ATOM   4746  O   PHE A 296      -9.401 -29.063 -18.987  1.00 97.69           O  
ATOM   4747  CG  PHE A 296      -5.228 -27.897 -19.066  1.00 97.69           C  
ATOM   4748  CD1 PHE A 296      -5.155 -27.432 -17.740  1.00 97.69           C  
ATOM   4749  HD1 PHE A 296      -6.032 -27.436 -17.110  1.00 97.69           H  
ATOM   4750  CD2 PHE A 296      -4.081 -27.857 -19.878  1.00 97.69           C  
ATOM   4751  HD2 PHE A 296      -4.129 -28.198 -20.902  1.00 97.69           H  
ATOM   4752  CE1 PHE A 296      -3.946 -26.940 -17.227  1.00 97.69           C  
ATOM   4753  HE1 PHE A 296      -3.894 -26.581 -16.210  1.00 97.69           H  
ATOM   4754  CE2 PHE A 296      -2.875 -27.344 -19.369  1.00 97.69           C  
ATOM   4755  HE2 PHE A 296      -2.001 -27.291 -20.002  1.00 97.69           H  
ATOM   4756  CZ  PHE A 296      -2.805 -26.891 -18.040  1.00 97.69           C  
ATOM   4757  HZ  PHE A 296      -1.883 -26.494 -17.642  1.00 97.69           H  
ATOM   4758  N   LYS A 297      -8.887 -30.957 -20.073  1.00 97.56           N  
ATOM   4759  H   LYS A 297      -8.125 -31.558 -20.353  1.00 97.56           H  
ATOM   4760  CA  LYS A 297     -10.234 -31.263 -20.610  1.00 97.56           C  
ATOM   4761  HA  LYS A 297     -10.138 -32.171 -21.205  1.00 97.56           H  
ATOM   4762  C   LYS A 297     -10.784 -30.244 -21.623  1.00 97.56           C  
ATOM   4763  CB  LYS A 297     -11.235 -31.591 -19.483  1.00 97.56           C  
ATOM   4764  HB2 LYS A 297     -12.135 -32.013 -19.930  1.00 97.56           H  
ATOM   4765  HB3 LYS A 297     -11.524 -30.665 -18.985  1.00 97.56           H  
ATOM   4766  O   LYS A 297     -11.927 -30.373 -22.049  1.00 97.56           O  
ATOM   4767  CG  LYS A 297     -10.717 -32.570 -18.416  1.00 97.56           C  
ATOM   4768  HG2 LYS A 297      -9.915 -32.093 -17.853  1.00 97.56           H  
ATOM   4769  HG3 LYS A 297     -11.533 -32.779 -17.724  1.00 97.56           H  
ATOM   4770  CD  LYS A 297     -10.192 -33.900 -18.968  1.00 97.56           C  
ATOM   4771  HD2 LYS A 297      -9.337 -33.715 -19.618  1.00 97.56           H  
ATOM   4772  HD3 LYS A 297     -10.978 -34.407 -19.528  1.00 97.56           H  
ATOM   4773  CE  LYS A 297      -9.751 -34.749 -17.773  1.00 97.56           C  
ATOM   4774  HE2 LYS A 297      -9.084 -34.143 -17.159  1.00 97.56           H  
ATOM   4775  HE3 LYS A 297     -10.626 -35.000 -17.173  1.00 97.56           H  
ATOM   4776  NZ  LYS A 297      -9.042 -35.974 -18.201  1.00 97.56           N  
ATOM   4777  HZ1 LYS A 297      -9.620 -36.536 -18.810  1.00 97.56           H  
ATOM   4778  HZ2 LYS A 297      -8.202 -35.701 -18.692  1.00 97.56           H  
ATOM   4779  HZ3 LYS A 297      -8.762 -36.517 -17.397  1.00 97.56           H  
ATOM   4780  N   THR A 298      -9.950 -29.315 -22.086  1.00 94.75           N  
ATOM   4781  H   THR A 298      -9.020 -29.292 -21.693  1.00 94.75           H  
ATOM   4782  CA  THR A 298     -10.238 -28.343 -23.152  1.00 94.75           C  
ATOM   4783  HA  THR A 298     -11.141 -28.651 -23.678  1.00 94.75           H  
ATOM   4784  C   THR A 298      -9.096 -28.319 -24.176  1.00 94.75           C  
ATOM   4785  CB  THR A 298     -10.529 -26.963 -22.546  1.00 94.75           C  
ATOM   4786  HB  THR A 298     -11.295 -27.077 -21.779  1.00 94.75           H  
ATOM   4787  O   THR A 298      -8.011 -28.826 -23.897  1.00 94.75           O  
ATOM   4788  CG2 THR A 298      -9.316 -26.264 -21.933  1.00 94.75           C  
ATOM   4789 HG21 THR A 298      -8.874 -26.897 -21.164  1.00 94.75           H  
ATOM   4790 HG22 THR A 298      -9.635 -25.332 -21.467  1.00 94.75           H  
ATOM   4791 HG23 THR A 298      -8.573 -26.044 -22.700  1.00 94.75           H  
ATOM   4792  OG1 THR A 298     -11.036 -26.130 -23.553  1.00 94.75           O  
ATOM   4793  HG1 THR A 298     -11.343 -25.335 -23.112  1.00 94.75           H  
ATOM   4794  N   THR A 299      -9.316 -27.798 -25.386  1.00 95.31           N  
ATOM   4795  H   THR A 299     -10.158 -27.254 -25.510  1.00 95.31           H  
ATOM   4796  CA  THR A 299      -8.262 -27.739 -26.424  1.00 95.31           C  
ATOM   4797  HA  THR A 299      -7.587 -28.580 -26.266  1.00 95.31           H  
ATOM   4798  C   THR A 299      -7.434 -26.452 -26.315  1.00 95.31           C  
ATOM   4799  CB  THR A 299      -8.809 -27.883 -27.855  1.00 95.31           C  
ATOM   4800  HB  THR A 299      -7.957 -28.070 -28.508  1.00 95.31           H  
ATOM   4801  O   THR A 299      -7.971 -25.452 -25.838  1.00 95.31           O  
ATOM   4802  CG2 THR A 299      -9.776 -29.054 -28.024  1.00 95.31           C  
ATOM   4803 HG21 THR A 299     -10.690 -28.874 -27.458  1.00 95.31           H  
ATOM   4804 HG22 THR A 299     -10.026 -29.160 -29.080  1.00 95.31           H  
ATOM   4805 HG23 THR A 299      -9.298 -29.968 -27.673  1.00 95.31           H  
ATOM   4806  OG1 THR A 299      -9.426 -26.705 -28.317  1.00 95.31           O  
ATOM   4807  HG1 THR A 299     -10.271 -26.565 -27.884  1.00 95.31           H  
ATOM   4808  N   PRO A 300      -6.178 -26.408 -26.812  1.00 94.80           N  
ATOM   4809  CA  PRO A 300      -5.410 -25.161 -26.879  1.00 94.80           C  
ATOM   4810  HA  PRO A 300      -5.189 -24.832 -25.864  1.00 94.80           H  
ATOM   4811  C   PRO A 300      -6.151 -24.036 -27.617  1.00 94.80           C  
ATOM   4812  CB  PRO A 300      -4.098 -25.524 -27.586  1.00 94.80           C  
ATOM   4813  HB2 PRO A 300      -3.266 -24.914 -27.234  1.00 94.80           H  
ATOM   4814  HB3 PRO A 300      -4.208 -25.428 -28.666  1.00 94.80           H  
ATOM   4815  O   PRO A 300      -6.155 -22.900 -27.159  1.00 94.80           O  
ATOM   4816  CG  PRO A 300      -3.914 -26.996 -27.228  1.00 94.80           C  
ATOM   4817  HG2 PRO A 300      -3.272 -27.512 -27.942  1.00 94.80           H  
ATOM   4818  HG3 PRO A 300      -3.502 -27.074 -26.222  1.00 94.80           H  
ATOM   4819  CD  PRO A 300      -5.350 -27.524 -27.254  1.00 94.80           C  
ATOM   4820  HD2 PRO A 300      -5.439 -28.386 -26.593  1.00 94.80           H  
ATOM   4821  HD3 PRO A 300      -5.621 -27.796 -28.274  1.00 94.80           H  
ATOM   4822  N   SER A 301      -6.847 -24.352 -28.714  1.00 91.09           N  
ATOM   4823  H   SER A 301      -6.790 -25.290 -29.083  1.00 91.09           H  
ATOM   4824  CA  SER A 301      -7.634 -23.377 -29.482  1.00 91.09           C  
ATOM   4825  HA  SER A 301      -7.001 -22.525 -29.729  1.00 91.09           H  
ATOM   4826  C   SER A 301      -8.842 -22.841 -28.709  1.00 91.09           C  
ATOM   4827  CB  SER A 301      -8.121 -24.015 -30.785  1.00 91.09           C  
ATOM   4828  HB2 SER A 301      -8.838 -24.803 -30.554  1.00 91.09           H  
ATOM   4829  HB3 SER A 301      -8.611 -23.263 -31.403  1.00 91.09           H  
ATOM   4830  O   SER A 301      -9.167 -21.668 -28.833  1.00 91.09           O  
ATOM   4831  OG  SER A 301      -7.032 -24.580 -31.490  1.00 91.09           O  
ATOM   4832  HG  SER A 301      -6.585 -23.882 -31.974  1.00 91.09           H  
ATOM   4833  N   THR A 302      -9.499 -23.675 -27.896  1.00 89.24           N  
ATOM   4834  H   THR A 302      -9.200 -24.638 -27.851  1.00 89.24           H  
ATOM   4835  CA  THR A 302     -10.580 -23.240 -26.995  1.00 89.24           C  
ATOM   4836  HA  THR A 302     -11.290 -22.627 -27.550  1.00 89.24           H  
ATOM   4837  C   THR A 302     -10.032 -22.383 -25.851  1.00 89.24           C  
ATOM   4838  CB  THR A 302     -11.321 -24.452 -26.407  1.00 89.24           C  
ATOM   4839  HB  THR A 302     -10.643 -24.972 -25.731  1.00 89.24           H  
ATOM   4840  O   THR A 302     -10.636 -21.377 -25.503  1.00 89.24           O  
ATOM   4841  CG2 THR A 302     -12.594 -24.068 -25.659  1.00 89.24           C  
ATOM   4842 HG21 THR A 302     -13.113 -24.965 -25.322  1.00 89.24           H  
ATOM   4843 HG22 THR A 302     -13.253 -23.480 -26.297  1.00 89.24           H  
ATOM   4844 HG23 THR A 302     -12.334 -23.474 -24.783  1.00 89.24           H  
ATOM   4845  OG1 THR A 302     -11.714 -25.364 -27.412  1.00 89.24           O  
ATOM   4846  HG1 THR A 302     -12.554 -25.044 -27.748  1.00 89.24           H  
ATOM   4847  N   PHE A 303      -8.872 -22.754 -25.301  1.00 89.34           N  
ATOM   4848  H   PHE A 303      -8.434 -23.602 -25.632  1.00 89.34           H  
ATOM   4849  CA  PHE A 303      -8.189 -22.019 -24.236  1.00 89.34           C  
ATOM   4850  HA  PHE A 303      -8.869 -21.897 -23.393  1.00 89.34           H  
ATOM   4851  C   PHE A 303      -7.770 -20.608 -24.684  1.00 89.34           C  
ATOM   4852  CB  PHE A 303      -6.987 -22.862 -23.780  1.00 89.34           C  
ATOM   4853  HB2 PHE A 303      -6.284 -22.968 -24.606  1.00 89.34           H  
ATOM   4854  HB3 PHE A 303      -7.341 -23.862 -23.529  1.00 89.34           H  
ATOM   4855  O   PHE A 303      -8.008 -19.648 -23.959  1.00 89.34           O  
ATOM   4856  CG  PHE A 303      -6.229 -22.308 -22.591  1.00 89.34           C  
ATOM   4857  CD1 PHE A 303      -5.339 -21.230 -22.757  1.00 89.34           C  
ATOM   4858  HD1 PHE A 303      -5.202 -20.776 -23.727  1.00 89.34           H  
ATOM   4859  CD2 PHE A 303      -6.396 -22.883 -21.318  1.00 89.34           C  
ATOM   4860  HD2 PHE A 303      -7.062 -23.724 -21.188  1.00 89.34           H  
ATOM   4861  CE1 PHE A 303      -4.652 -20.707 -21.650  1.00 89.34           C  
ATOM   4862  HE1 PHE A 303      -3.997 -19.858 -21.775  1.00 89.34           H  
ATOM   4863  CE2 PHE A 303      -5.689 -22.373 -20.215  1.00 89.34           C  
ATOM   4864  HE2 PHE A 303      -5.808 -22.821 -19.240  1.00 89.34           H  
ATOM   4865  CZ  PHE A 303      -4.832 -21.272 -20.378  1.00 89.34           C  
ATOM   4866  HZ  PHE A 303      -4.309 -20.858 -19.529  1.00 89.34           H  
ATOM   4867  N   ILE A 304      -7.196 -20.469 -25.889  1.00 86.97           N  
ATOM   4868  H   ILE A 304      -6.991 -21.306 -26.415  1.00 86.97           H  
ATOM   4869  CA  ILE A 304      -6.747 -19.175 -26.439  1.00 86.97           C  
ATOM   4870  HA  ILE A 304      -5.980 -18.765 -25.782  1.00 86.97           H  
ATOM   4871  C   ILE A 304      -7.879 -18.138 -26.477  1.00 86.97           C  
ATOM   4872  CB  ILE A 304      -6.126 -19.375 -27.847  1.00 86.97           C  
ATOM   4873  HB  ILE A 304      -6.767 -20.055 -28.408  1.00 86.97           H  
ATOM   4874  O   ILE A 304      -7.628 -16.975 -26.166  1.00 86.97           O  
ATOM   4875  CG1 ILE A 304      -4.715 -19.995 -27.736  1.00 86.97           C  
ATOM   4876 HG12 ILE A 304      -4.715 -20.769 -26.968  1.00 86.97           H  
ATOM   4877 HG13 ILE A 304      -4.005 -19.229 -27.425  1.00 86.97           H  
ATOM   4878  CG2 ILE A 304      -6.030 -18.054 -28.640  1.00 86.97           C  
ATOM   4879 HG21 ILE A 304      -5.508 -18.186 -29.587  1.00 86.97           H  
ATOM   4880 HG22 ILE A 304      -5.509 -17.300 -28.049  1.00 86.97           H  
ATOM   4881 HG23 ILE A 304      -7.024 -17.676 -28.880  1.00 86.97           H  
ATOM   4882  CD1 ILE A 304      -4.230 -20.631 -29.051  1.00 86.97           C  
ATOM   4883 HD11 ILE A 304      -3.209 -20.994 -28.934  1.00 86.97           H  
ATOM   4884 HD12 ILE A 304      -4.876 -21.466 -29.319  1.00 86.97           H  
ATOM   4885 HD13 ILE A 304      -4.228 -19.905 -29.864  1.00 86.97           H  
ATOM   4886  N   LYS A 305      -9.108 -18.541 -26.838  1.00 77.79           N  
ATOM   4887  H   LYS A 305      -9.254 -19.522 -27.028  1.00 77.79           H  
ATOM   4888  CA  LYS A 305     -10.236 -17.609 -27.018  1.00 77.79           C  
ATOM   4889  HA  LYS A 305      -9.981 -16.868 -27.776  1.00 77.79           H  
ATOM   4890  C   LYS A 305     -10.553 -16.790 -25.766  1.00 77.79           C  
ATOM   4891  CB  LYS A 305     -11.498 -18.359 -27.461  1.00 77.79           C  
ATOM   4892  HB2 LYS A 305     -11.709 -19.172 -26.766  1.00 77.79           H  
ATOM   4893  HB3 LYS A 305     -12.334 -17.661 -27.425  1.00 77.79           H  
ATOM   4894  O   LYS A 305     -10.868 -15.622 -25.884  1.00 77.79           O  
ATOM   4895  CG  LYS A 305     -11.379 -18.901 -28.889  1.00 77.79           C  
ATOM   4896  HG2 LYS A 305     -11.109 -18.090 -29.565  1.00 77.79           H  
ATOM   4897  HG3 LYS A 305     -10.614 -19.676 -28.933  1.00 77.79           H  
ATOM   4898  CD  LYS A 305     -12.730 -19.479 -29.305  1.00 77.79           C  
ATOM   4899  HD2 LYS A 305     -13.465 -18.678 -29.227  1.00 77.79           H  
ATOM   4900  HD3 LYS A 305     -13.014 -20.281 -28.624  1.00 77.79           H  
ATOM   4901  CE  LYS A 305     -12.709 -19.988 -30.744  1.00 77.79           C  
ATOM   4902  HE2 LYS A 305     -12.115 -20.901 -30.793  1.00 77.79           H  
ATOM   4903  HE3 LYS A 305     -12.233 -19.230 -31.366  1.00 77.79           H  
ATOM   4904  NZ  LYS A 305     -14.100 -20.214 -31.200  1.00 77.79           N  
ATOM   4905  HZ1 LYS A 305     -14.615 -19.350 -31.111  1.00 77.79           H  
ATOM   4906  HZ2 LYS A 305     -14.569 -20.881 -30.604  1.00 77.79           H  
ATOM   4907  HZ3 LYS A 305     -14.137 -20.511 -32.165  1.00 77.79           H  
ATOM   4908  N   MET A 306     -10.408 -17.382 -24.583  1.00 71.97           N  
ATOM   4909  H   MET A 306     -10.074 -18.335 -24.566  1.00 71.97           H  
ATOM   4910  CA  MET A 306     -10.739 -16.738 -23.303  1.00 71.97           C  
ATOM   4911  HA  MET A 306     -11.683 -16.200 -23.383  1.00 71.97           H  
ATOM   4912  C   MET A 306      -9.689 -15.756 -22.794  1.00 71.97           C  
ATOM   4913  CB  MET A 306     -10.851 -17.827 -22.244  1.00 71.97           C  
ATOM   4914  HB2 MET A 306     -10.937 -17.383 -21.252  1.00 71.97           H  
ATOM   4915  HB3 MET A 306      -9.948 -18.437 -22.258  1.00 71.97           H  
ATOM   4916  O   MET A 306      -9.953 -15.014 -21.857  1.00 71.97           O  
ATOM   4917  CG  MET A 306     -12.057 -18.714 -22.490  1.00 71.97           C  
ATOM   4918  HG2 MET A 306     -11.711 -19.731 -22.309  1.00 71.97           H  
ATOM   4919  HG3 MET A 306     -12.391 -18.655 -23.526  1.00 71.97           H  
ATOM   4920  SD  MET A 306     -13.437 -18.342 -21.383  1.00 71.97           S  
ATOM   4921  CE  MET A 306     -14.583 -17.549 -22.515  1.00 71.97           C  
ATOM   4922  HE1 MET A 306     -14.048 -16.840 -23.147  1.00 71.97           H  
ATOM   4923  HE2 MET A 306     -15.325 -16.997 -21.938  1.00 71.97           H  
ATOM   4924  HE3 MET A 306     -15.069 -18.302 -23.135  1.00 71.97           H  
ATOM   4925  N   ALA A 307      -8.469 -15.833 -23.321  1.00 62.70           N  
ATOM   4926  H   ALA A 307      -8.319 -16.436 -24.117  1.00 62.70           H  
ATOM   4927  CA  ALA A 307      -7.321 -15.144 -22.746  1.00 62.70           C  
ATOM   4928  HA  ALA A 307      -7.542 -14.859 -21.717  1.00 62.70           H  
ATOM   4929  C   ALA A 307      -6.951 -13.844 -23.472  1.00 62.70           C  
ATOM   4930  CB  ALA A 307      -6.161 -16.140 -22.717  1.00 62.70           C  
ATOM   4931  HB1 ALA A 307      -5.287 -15.619 -22.326  1.00 62.70           H  
ATOM   4932  HB2 ALA A 307      -5.945 -16.499 -23.723  1.00 62.70           H  
ATOM   4933  HB3 ALA A 307      -6.411 -16.983 -22.072  1.00 62.70           H  
ATOM   4934  O   ALA A 307      -5.965 -13.218 -23.100  1.00 62.70           O  
ATOM   4935  N   ASN A 308      -7.669 -13.497 -24.545  1.00 58.24           N  
ATOM   4936  H   ASN A 308      -8.532 -13.990 -24.724  1.00 58.24           H  
ATOM   4937  CA  ASN A 308      -7.273 -12.456 -25.499  1.00 58.24           C  
ATOM   4938  HA  ASN A 308      -6.582 -11.772 -25.006  1.00 58.24           H
[truncated: 404,686 more chars]
