# Supplementary material for: HilE represses the activity of the Salmonella virulence regulator HilD via a mechanism distinct from that of intestinal long-chain fatty acids
Source: J Biol Chem. 2023 Oct 27;299(12):105387. doi: 10.1016/j.jbc.2023.105387 (PMC10696396; doi:10.1016/j.jbc.2023.105387)
Supplement: Dataset S2 [file mmc3.zip › S5 Dataset/ranked_20.pdb]

ATOM      1  N   MET A   1     -23.035  60.746  27.180  1.00 23.53           N  
ATOM      2  H   MET A   1     -23.755  61.403  27.443  1.00 23.53           H  
ATOM      3  H2  MET A   1     -22.776  60.194  27.985  1.00 23.53           H  
ATOM      4  H3  MET A   1     -22.219  61.254  26.868  1.00 23.53           H  
ATOM      5  CA  MET A   1     -23.507  59.866  26.088  1.00 23.53           C  
ATOM      6  HA  MET A   1     -24.351  59.262  26.422  1.00 23.53           H  
ATOM      7  C   MET A   1     -22.361  58.923  25.753  1.00 23.53           C  
ATOM      8  CB  MET A   1     -23.938  60.686  24.856  1.00 23.53           C  
ATOM      9  HB2 MET A   1     -23.189  61.448  24.641  1.00 23.53           H  
ATOM     10  HB3 MET A   1     -24.002  60.020  23.995  1.00 23.53           H  
ATOM     11  O   MET A   1     -21.483  59.295  24.988  1.00 23.53           O  
ATOM     12  CG  MET A   1     -25.307  61.354  25.027  1.00 23.53           C  
ATOM     13  HG2 MET A   1     -26.061  60.575  25.146  1.00 23.53           H  
ATOM     14  HG3 MET A   1     -25.307  61.977  25.922  1.00 23.53           H  
ATOM     15  SD  MET A   1     -25.761  62.387  23.610  1.00 23.53           S  
ATOM     16  CE  MET A   1     -27.537  62.616  23.906  1.00 23.53           C  
ATOM     17  HE1 MET A   1     -27.957  63.239  23.116  1.00 23.53           H  
ATOM     18  HE2 MET A   1     -27.692  63.105  24.867  1.00 23.53           H  
ATOM     19  HE3 MET A   1     -28.040  61.649  23.902  1.00 23.53           H  
ATOM     20  N   GLU A   2     -22.260  57.791  26.451  1.00 22.49           N  
ATOM     21  H   GLU A   2     -23.014  57.454  27.032  1.00 22.49           H  
ATOM     22  CA  GLU A   2     -21.054  56.950  26.415  1.00 22.49           C  
ATOM     23  HA  GLU A   2     -20.170  57.587  26.368  1.00 22.49           H  
ATOM     24  C   GLU A   2     -21.045  56.071  25.160  1.00 22.49           C  
ATOM     25  CB  GLU A   2     -20.940  56.127  27.709  1.00 22.49           C  
ATOM     26  HB2 GLU A   2     -21.883  55.612  27.890  1.00 22.49           H  
ATOM     27  HB3 GLU A   2     -20.149  55.388  27.585  1.00 22.49           H  
ATOM     28  O   GLU A   2     -21.867  55.168  25.012  1.00 22.49           O  
ATOM     29  CG  GLU A   2     -20.585  57.032  28.902  1.00 22.49           C  
ATOM     30  HG2 GLU A   2     -19.653  57.549  28.675  1.00 22.49           H  
ATOM     31  HG3 GLU A   2     -21.362  57.788  29.016  1.00 22.49           H  
ATOM     32  CD  GLU A   2     -20.439  56.268  30.225  1.00 22.49           C  
ATOM     33  OE1 GLU A   2     -19.789  56.837  31.127  1.00 22.49           O  
ATOM     34  OE2 GLU A   2     -21.005  55.158  30.327  1.00 22.49           O  
ATOM     35  N   ASN A   3     -20.137  56.367  24.226  1.00 21.08           N  
ATOM     36  H   ASN A   3     -19.517  57.149  24.387  1.00 21.08           H  
ATOM     37  CA  ASN A   3     -19.996  55.628  22.973  1.00 21.08           C  
ATOM     38  HA  ASN A   3     -20.988  55.444  22.561  1.00 21.08           H  
ATOM     39  C   ASN A   3     -19.381  54.251  23.249  1.00 21.08           C  
ATOM     40  CB  ASN A   3     -19.176  56.460  21.958  1.00 21.08           C  
ATOM     41  HB2 ASN A   3     -18.585  55.788  21.336  1.00 21.08           H  
ATOM     42  HB3 ASN A   3     -18.480  57.116  22.481  1.00 21.08           H  
ATOM     43  O   ASN A   3     -18.164  54.074  23.201  1.00 21.08           O  
ATOM     44  CG  ASN A   3     -20.028  57.271  20.996  1.00 21.08           C  
ATOM     45  ND2 ASN A   3     -19.460  58.272  20.366  1.00 21.08           N  
ATOM     46 HD21 ASN A   3     -20.054  58.778  19.724  1.00 21.08           H  
ATOM     47 HD22 ASN A   3     -18.490  58.505  20.525  1.00 21.08           H  
ATOM     48  OD1 ASN A   3     -21.191  57.003  20.759  1.00 21.08           O  
ATOM     49  N   VAL A   4     -20.227  53.266  23.550  1.00 20.79           N  
ATOM     50  H   VAL A   4     -21.192  53.514  23.718  1.00 20.79           H  
ATOM     51  CA  VAL A   4     -19.820  51.866  23.712  1.00 20.79           C  
ATOM     52  HA  VAL A   4     -18.925  51.838  24.333  1.00 20.79           H  
ATOM     53  C   VAL A   4     -19.458  51.312  22.332  1.00 20.79           C  
ATOM     54  CB  VAL A   4     -20.908  51.035  24.427  1.00 20.79           C  
ATOM     55  HB  VAL A   4     -21.802  50.988  23.806  1.00 20.79           H  
ATOM     56  O   VAL A   4     -20.296  50.776  21.610  1.00 20.79           O  
ATOM     57  CG1 VAL A   4     -20.416  49.606  24.701  1.00 20.79           C  
ATOM     58 HG11 VAL A   4     -21.193  49.046  25.221  1.00 20.79           H  
ATOM     59 HG12 VAL A   4     -20.204  49.094  23.762  1.00 20.79           H  
ATOM     60 HG13 VAL A   4     -19.517  49.629  25.317  1.00 20.79           H  
ATOM     61  CG2 VAL A   4     -21.293  51.653  25.779  1.00 20.79           C  
ATOM     62 HG21 VAL A   4     -20.410  51.776  26.406  1.00 20.79           H  
ATOM     63 HG22 VAL A   4     -22.009  51.012  26.292  1.00 20.79           H  
ATOM     64 HG23 VAL A   4     -21.764  52.625  25.634  1.00 20.79           H  
ATOM     65  N   THR A   5     -18.201  51.488  21.919  1.00 20.00           N  
ATOM     66  H   THR A   5     -17.599  52.091  22.461  1.00 20.00           H  
ATOM     67  CA  THR A   5     -17.680  50.936  20.663  1.00 20.00           C  
ATOM     68  HA  THR A   5     -18.355  51.220  19.855  1.00 20.00           H  
ATOM     69  C   THR A   5     -17.670  49.413  20.738  1.00 20.00           C  
ATOM     70  CB  THR A   5     -16.276  51.471  20.316  1.00 20.00           C  
ATOM     71  HB  THR A   5     -15.717  50.703  19.781  1.00 20.00           H  
ATOM     72  O   THR A   5     -16.754  48.810  21.301  1.00 20.00           O  
ATOM     73  CG2 THR A   5     -16.353  52.697  19.412  1.00 20.00           C  
ATOM     74 HG21 THR A   5     -16.917  53.485  19.910  1.00 20.00           H  
ATOM     75 HG22 THR A   5     -16.840  52.438  18.472  1.00 20.00           H  
ATOM     76 HG23 THR A   5     -15.345  53.058  19.203  1.00 20.00           H  
ATOM     77  OG1 THR A   5     -15.557  51.840  21.470  1.00 20.00           O  
ATOM     78  HG1 THR A   5     -15.456  51.051  22.008  1.00 20.00           H  
ATOM     79  N   PHE A   6     -18.699  48.782  20.171  1.00 20.41           N  
ATOM     80  H   PHE A   6     -19.486  49.341  19.872  1.00 20.41           H  
ATOM     81  CA  PHE A   6     -18.783  47.334  20.012  1.00 20.41           C  
ATOM     82  HA  PHE A   6     -18.629  46.861  20.982  1.00 20.41           H  
ATOM     83  C   PHE A   6     -17.669  46.862  19.073  1.00 20.41           C  
ATOM     84  CB  PHE A   6     -20.179  46.935  19.506  1.00 20.41           C  
ATOM     85  HB2 PHE A   6     -20.507  47.633  18.736  1.00 20.41           H  
ATOM     86  HB3 PHE A   6     -20.111  45.953  19.038  1.00 20.41           H  
ATOM     87  O   PHE A   6     -17.788  46.917  17.849  1.00 20.41           O  
ATOM     88  CG  PHE A   6     -21.227  46.851  20.600  1.00 20.41           C  
ATOM     89  CD1 PHE A   6     -21.440  45.630  21.271  1.00 20.41           C  
ATOM     90  HD1 PHE A   6     -20.866  44.756  20.999  1.00 20.41           H  
ATOM     91  CD2 PHE A   6     -21.983  47.982  20.959  1.00 20.41           C  
ATOM     92  HD2 PHE A   6     -21.826  48.926  20.458  1.00 20.41           H  
ATOM     93  CE1 PHE A   6     -22.404  45.540  22.290  1.00 20.41           C  
ATOM     94  HE1 PHE A   6     -22.571  44.603  22.800  1.00 20.41           H  
ATOM     95  CE2 PHE A   6     -22.945  47.893  21.981  1.00 20.41           C  
ATOM     96  HE2 PHE A   6     -23.519  48.765  22.256  1.00 20.41           H  
ATOM     97  CZ  PHE A   6     -23.157  46.673  22.645  1.00 20.41           C  
ATOM     98  HZ  PHE A   6     -23.898  46.608  23.428  1.00 20.41           H  
ATOM     99  N   VAL A   7     -16.549  46.419  19.648  1.00 21.85           N  
ATOM    100  H   VAL A   7     -16.452  46.534  20.647  1.00 21.85           H  
ATOM    101  CA  VAL A   7     -15.440  45.850  18.880  1.00 21.85           C  
ATOM    102  HA  VAL A   7     -15.184  46.548  18.083  1.00 21.85           H  
ATOM    103  C   VAL A   7     -15.922  44.546  18.252  1.00 21.85           C  
ATOM    104  CB  VAL A   7     -14.178  45.642  19.741  1.00 21.85           C  
ATOM    105  HB  VAL A   7     -14.391  44.926  20.535  1.00 21.85           H  
ATOM    106  O   VAL A   7     -16.155  43.555  18.946  1.00 21.85           O  
ATOM    107  CG1 VAL A   7     -13.015  45.107  18.892  1.00 21.85           C  
ATOM    108 HG11 VAL A   7     -12.127  44.996  19.514  1.00 21.85           H  
ATOM    109 HG12 VAL A   7     -13.266  44.130  18.478  1.00 21.85           H  
ATOM    110 HG13 VAL A   7     -12.796  45.798  18.078  1.00 21.85           H  
ATOM    111  CG2 VAL A   7     -13.720  46.958  20.383  1.00 21.85           C  
ATOM    112 HG21 VAL A   7     -14.477  47.328  21.074  1.00 21.85           H  
ATOM    113 HG22 VAL A   7     -12.800  46.798  20.947  1.00 21.85           H  
ATOM    114 HG23 VAL A   7     -13.543  47.711  19.616  1.00 21.85           H  
ATOM    115  N   SER A   8     -16.078  44.557  16.928  1.00 22.08           N  
ATOM    116  H   SER A   8     -15.989  45.446  16.456  1.00 22.08           H  
ATOM    117  CA  SER A   8     -16.413  43.379  16.130  1.00 22.08           C  
ATOM    118  HA  SER A   8     -17.362  42.971  16.478  1.00 22.08           H  
ATOM    119  C   SER A   8     -15.321  42.320  16.306  1.00 22.08           C  
ATOM    120  CB  SER A   8     -16.581  43.787  14.662  1.00 22.08           C  
ATOM    121  HB2 SER A   8     -17.399  44.503  14.582  1.00 22.08           H  
ATOM    122  HB3 SER A   8     -15.664  44.256  14.304  1.00 22.08           H  
ATOM    123  O   SER A   8     -14.264  42.373  15.678  1.00 22.08           O  
ATOM    124  OG  SER A   8     -16.869  42.658  13.864  1.00 22.08           O  
ATOM    125  HG  SER A   8     -17.109  42.962  12.986  1.00 22.08           H  
ATOM    126  N   ASN A   9     -15.549  41.350  17.196  1.00 24.75           N  
ATOM    127  H   ASN A   9     -16.377  41.442  17.768  1.00 24.75           H  
ATOM    128  CA  ASN A   9     -14.710  40.160  17.353  1.00 24.75           C  
ATOM    129  HA  ASN A   9     -13.667  40.462  17.266  1.00 24.75           H  
ATOM    130  C   ASN A   9     -14.973  39.197  16.177  1.00 24.75           C  
ATOM    131  CB  ASN A   9     -14.929  39.533  18.753  1.00 24.75           C  
ATOM    132  HB2 ASN A   9     -14.914  38.445  18.690  1.00 24.75           H  
ATOM    133  HB3 ASN A   9     -15.912  39.815  19.130  1.00 24.75           H  
ATOM    134  O   ASN A   9     -15.382  38.056  16.363  1.00 24.75           O  
ATOM    135  CG  ASN A   9     -13.864  39.890  19.776  1.00 24.75           C  
ATOM    136  ND2 ASN A   9     -14.231  39.951  21.035  1.00 24.75           N  
ATOM    137 HD21 ASN A   9     -13.555  40.357  21.666  1.00 24.75           H  
ATOM    138 HD22 ASN A   9     -15.216  39.928  21.257  1.00 24.75           H  
ATOM    139  OD1 ASN A   9     -12.685  40.040  19.498  1.00 24.75           O  
ATOM    140  N   SER A  10     -14.746  39.661  14.949  1.00 26.09           N  
ATOM    141  H   SER A  10     -14.454  40.622  14.845  1.00 26.09           H  
ATOM    142  CA  SER A  10     -14.926  38.893  13.713  1.00 26.09           C  
ATOM    143  HA  SER A  10     -15.870  38.352  13.768  1.00 26.09           H  
ATOM    144  C   SER A  10     -13.822  37.867  13.456  1.00 26.09           C  
ATOM    145  CB  SER A  10     -14.989  39.846  12.517  1.00 26.09           C  
ATOM    146  HB2 SER A  10     -15.185  39.281  11.606  1.00 26.09           H  
ATOM    147  HB3 SER A  10     -15.795  40.565  12.662  1.00 26.09           H  
ATOM    148  O   SER A  10     -13.807  37.269  12.386  1.00 26.09           O  
ATOM    149  OG  SER A  10     -13.752  40.527  12.399  1.00 26.09           O  
ATOM    150  HG  SER A  10     -13.705  40.917  11.523  1.00 26.09           H  
ATOM    151  N   HIS A  11     -12.877  37.671  14.386  1.00 27.21           N  
ATOM    152  H   HIS A  11     -12.984  38.130  15.279  1.00 27.21           H  
ATOM    153  CA  HIS A  11     -11.748  36.763  14.182  1.00 27.21           C  
ATOM    154  HA  HIS A  11     -11.267  37.008  13.235  1.00 27.21           H  
ATOM    155  C   HIS A  11     -12.267  35.321  14.077  1.00 27.21           C  
ATOM    156  CB  HIS A  11     -10.693  36.932  15.288  1.00 27.21           C  
ATOM    157  HB2 HIS A  11     -11.175  36.865  16.263  1.00 27.21           H  
ATOM    158  HB3 HIS A  11      -9.987  36.105  15.207  1.00 27.21           H  
ATOM    159  O   HIS A  11     -12.427  34.622  15.085  1.00 27.21           O  
ATOM    160  CG  HIS A  11      -9.899  38.217  15.217  1.00 27.21           C  
ATOM    161  CD2 HIS A  11      -8.531  38.328  15.197  1.00 27.21           C  
ATOM    162  HD2 HIS A  11      -7.826  37.510  15.192  1.00 27.21           H  
ATOM    163  ND1 HIS A  11     -10.404  39.499  15.171  1.00 27.21           N  
ATOM    164  HD1 HIS A  11     -11.365  39.759  15.000  1.00 27.21           H  
ATOM    165  CE1 HIS A  11      -9.370  40.355  15.145  1.00 27.21           C  
ATOM    166  HE1 HIS A  11      -9.456  41.428  15.062  1.00 27.21           H  
ATOM    167  NE2 HIS A  11      -8.208  39.690  15.195  1.00 27.21           N  
ATOM    168  N   GLN A  12     -12.550  34.894  12.842  1.00 28.76           N  
ATOM    169  H   GLN A  12     -12.511  35.573  12.095  1.00 28.76           H  
ATOM    170  CA  GLN A  12     -12.835  33.516  12.480  1.00 28.76           C  
ATOM    171  HA  GLN A  12     -13.710  33.164  13.025  1.00 28.76           H  
ATOM    172  C   GLN A  12     -11.623  32.692  12.894  1.00 28.76           C  
ATOM    173  CB  GLN A  12     -13.092  33.386  10.968  1.00 28.76           C  
ATOM    174  HB2 GLN A  12     -12.383  34.007  10.421  1.00 28.76           H  
ATOM    175  HB3 GLN A  12     -12.921  32.349  10.679  1.00 28.76           H  
ATOM    176  O   GLN A  12     -10.528  32.828  12.351  1.00 28.76           O  
ATOM    177  CG  GLN A  12     -14.530  33.748  10.564  1.00 28.76           C  
ATOM    178  HG2 GLN A  12     -15.226  33.129  11.129  1.00 28.76           H  
ATOM    179  HG3 GLN A  12     -14.724  34.794  10.802  1.00 28.76           H  
ATOM    180  CD  GLN A  12     -14.783  33.533   9.071  1.00 28.76           C  
ATOM    181  NE2 GLN A  12     -16.017  33.379   8.645  1.00 28.76           N  
ATOM    182 HE21 GLN A  12     -16.104  33.260   7.645  1.00 28.76           H  
ATOM    183 HE22 GLN A  12     -16.810  33.437   9.267  1.00 28.76           H  
ATOM    184  OE1 GLN A  12     -13.886  33.494   8.253  1.00 28.76           O  
ATOM    185  N   ARG A  13     -11.787  31.861  13.924  1.00 30.37           N  
ATOM    186  H   ARG A  13     -12.704  31.787  14.342  1.00 30.37           H  
ATOM    187  CA  ARG A  13     -10.705  30.967  14.328  1.00 30.37           C  
ATOM    188  HA  ARG A  13      -9.832  31.588  14.529  1.00 30.37           H  
ATOM    189  C   ARG A  13     -10.373  30.014  13.192  1.00 30.37           C  
ATOM    190  CB  ARG A  13     -11.079  30.145  15.548  1.00 30.37           C  
ATOM    191  HB2 ARG A  13     -10.526  29.206  15.549  1.00 30.37           H  
ATOM    192  HB3 ARG A  13     -12.147  29.927  15.547  1.00 30.37           H  
ATOM    193  O   ARG A  13     -11.310  29.445  12.633  1.00 30.37           O  
ATOM    194  CG  ARG A  13     -10.678  30.942  16.764  1.00 30.37           C  
ATOM    195  HG2 ARG A  13      -9.600  31.104  16.770  1.00 30.37           H  
ATOM    196  HG3 ARG A  13     -11.195  31.901  16.748  1.00 30.37           H  
ATOM    197  CD  ARG A  13     -11.084  30.151  17.985  1.00 30.37           C  
ATOM    198  HD2 ARG A  13     -12.130  29.855  17.905  1.00 30.37           H  
ATOM    199  HD3 ARG A  13     -10.450  29.268  18.062  1.00 30.37           H  
ATOM    200  NE  ARG A  13     -10.910  31.052  19.105  1.00 30.37           N  
ATOM    201  HE  ARG A  13     -10.966  32.032  18.865  1.00 30.37           H  
ATOM    202  NH1 ARG A  13     -10.539  29.506  20.715  1.00 30.37           N  
ATOM    203 HH11 ARG A  13     -10.743  28.831  19.992  1.00 30.37           H  
ATOM    204 HH12 ARG A  13      -9.800  29.237  21.349  1.00 30.37           H  
ATOM    205  NH2 ARG A  13     -10.146  31.709  21.040  1.00 30.37           N  
ATOM    206 HH21 ARG A  13      -9.599  31.447  21.848  1.00 30.37           H  
ATOM    207 HH22 ARG A  13      -9.984  32.600  20.593  1.00 30.37           H  
ATOM    208  CZ  ARG A  13     -10.530  30.731  20.295  1.00 30.37           C  
ATOM    209  N   PRO A  14      -9.080  29.752  12.929  1.00 33.36           N  
ATOM    210  CA  PRO A  14      -8.681  28.692  12.015  1.00 33.36           C  
ATOM    211  HA  PRO A  14      -8.989  28.959  11.004  1.00 33.36           H  
ATOM    212  C   PRO A  14      -9.343  27.383  12.450  1.00 33.36           C  
ATOM    213  CB  PRO A  14      -7.149  28.622  12.094  1.00 33.36           C  
ATOM    214  HB2 PRO A  14      -6.706  28.448  11.113  1.00 33.36           H  
ATOM    215  HB3 PRO A  14      -6.832  27.843  12.787  1.00 33.36           H  
ATOM    216  O   PRO A  14      -9.094  26.900  13.553  1.00 33.36           O  
ATOM    217  CG  PRO A  14      -6.736  29.979  12.659  1.00 33.36           C  
ATOM    218  HG2 PRO A  14      -5.809  29.917  13.229  1.00 33.36           H  
ATOM    219  HG3 PRO A  14      -6.634  30.695  11.844  1.00 33.36           H  
ATOM    220  CD  PRO A  14      -7.916  30.379  13.534  1.00 33.36           C  
ATOM    221  HD2 PRO A  14      -7.777  29.994  14.544  1.00 33.36           H  
ATOM    222  HD3 PRO A  14      -8.002  31.466  13.541  1.00 33.36           H  
ATOM    223  N   ALA A  15     -10.236  26.845  11.621  1.00 34.09           N  
ATOM    224  H   ALA A  15     -10.483  27.350  10.781  1.00 34.09           H  
ATOM    225  CA  ALA A  15     -11.117  25.761  12.041  1.00 34.09           C  
ATOM    226  HA  ALA A  15     -11.199  25.816  13.127  1.00 34.09           H  
ATOM    227  C   ALA A  15     -10.555  24.347  11.810  1.00 34.09           C  
ATOM    228  CB  ALA A  15     -12.536  26.031  11.527  1.00 34.09           C  
ATOM    229  HB1 ALA A  15     -13.072  26.612  12.278  1.00 34.09           H  
ATOM    230  HB2 ALA A  15     -13.068  25.092  11.378  1.00 34.09           H  
ATOM    231  HB3 ALA A  15     -12.537  26.659  10.636  1.00 34.09           H  
ATOM    232  O   ALA A  15     -11.184  23.389  12.233  1.00 34.09           O  
ATOM    233  N   ALA A  16      -9.343  24.197  11.275  1.00 36.99           N  
ATOM    234  H   ALA A  16      -8.846  25.015  10.950  1.00 36.99           H  
ATOM    235  CA  ALA A  16      -8.673  22.894  11.183  1.00 36.99           C  
ATOM    236  HA  ALA A  16      -9.300  22.199  10.625  1.00 36.99           H  
ATOM    237  C   ALA A  16      -8.373  22.279  12.552  1.00 36.99           C  
ATOM    238  CB  ALA A  16      -7.382  23.116  10.428  1.00 36.99           C  
ATOM    239  HB1 ALA A  16      -7.649  23.647   9.515  1.00 36.99           H  
ATOM    240  HB2 ALA A  16      -6.680  23.713  11.010  1.00 36.99           H  
ATOM    241  HB3 ALA A  16      -6.926  22.154  10.192  1.00 36.99           H  
ATOM    242  O   ALA A  16      -8.678  21.115  12.804  1.00 36.99           O  
ATOM    243  N   ASP A  17      -7.922  23.126  13.484  1.00 37.68           N  
ATOM    244  H   ASP A  17      -7.661  24.060  13.200  1.00 37.68           H  
ATOM    245  CA  ASP A  17      -7.782  22.786  14.899  1.00 37.68           C  
ATOM    246  HA  ASP A  17      -6.997  22.038  15.005  1.00 37.68           H  
ATOM    247  C   ASP A  17      -9.078  22.175  15.450  1.00 37.68           C  
ATOM    248  CB  ASP A  17      -7.430  24.069  15.685  1.00 37.68           C  
ATOM    249  HB2 ASP A  17      -8.172  24.218  16.469  1.00 37.68           H  
ATOM    250  HB3 ASP A  17      -7.498  24.938  15.031  1.00 37.68           H  
ATOM    251  O   ASP A  17      -9.028  21.357  16.363  1.00 37.68           O  
ATOM    252  CG  ASP A  17      -6.050  24.077  16.348  1.00 37.68           C  
ATOM    253  OD1 ASP A  17      -5.253  23.144  16.128  1.00 37.68           O  
ATOM    254  OD2 ASP A  17      -5.845  25.026  17.137  1.00 37.68           O  
ATOM    255  N   ASN A  18     -10.246  22.511  14.881  1.00 40.28           N  
ATOM    256  H   ASN A  18     -10.231  23.060  14.034  1.00 40.28           H  
ATOM    257  CA  ASN A  18     -11.521  21.992  15.348  1.00 40.28           C  
ATOM    258  HA  ASN A  18     -11.532  22.120  16.430  1.00 40.28           H  
ATOM    259  C   ASN A  18     -11.719  20.503  15.073  1.00 40.28           C  
ATOM    260  CB  ASN A  18     -12.731  22.772  14.821  1.00 40.28           C  
ATOM    261  HB2 ASN A  18     -12.790  22.683  13.737  1.00 40.28           H  
ATOM    262  HB3 ASN A  18     -13.637  22.311  15.214  1.00 40.28           H  
ATOM    263  O   ASN A  18     -12.521  19.938  15.799  1.00 40.28           O  
ATOM    264  CG  ASN A  18     -12.783  24.226  15.225  1.00 40.28           C  
ATOM    265  ND2 ASN A  18     -13.445  25.034  14.433  1.00 40.28           N  
ATOM    266 HD21 ASN A  18     -13.848  24.672  13.581  1.00 40.28           H  
ATOM    267 HD22 ASN A  18     -13.505  26.008  14.693  1.00 40.28           H  
ATOM    268  OD1 ASN A  18     -12.310  24.648  16.272  1.00 40.28           O  
ATOM    269  N   LEU A  19     -11.044  19.850  14.116  1.00 42.79           N  
ATOM    270  H   LEU A  19     -10.362  20.346  13.559  1.00 42.79           H  
ATOM    271  CA  LEU A  19     -11.255  18.414  13.874  1.00 42.79           C  
ATOM    272  HA  LEU A  19     -12.322  18.223  13.989  1.00 42.79           H  
ATOM    273  C   LEU A  19     -10.524  17.555  14.916  1.00 42.79           C  
ATOM    274  CB  LEU A  19     -10.877  18.022  12.433  1.00 42.79           C  
ATOM    275  HB2 LEU A  19     -11.013  18.872  11.764  1.00 42.79           H  
ATOM    276  HB3 LEU A  19      -9.822  17.749  12.400  1.00 42.79           H  
ATOM    277  O   LEU A  19     -11.119  16.675  15.540  1.00 42.79           O  
ATOM    278  CG  LEU A  19     -11.735  16.844  11.926  1.00 42.79           C  
ATOM    279  HG  LEU A  19     -11.853  16.105  12.718  1.00 42.79           H  
ATOM    280  CD1 LEU A  19     -13.113  17.308  11.517  1.00 42.79           C  
ATOM    281 HD11 LEU A  19     -13.638  17.657  12.405  1.00 42.79           H  
ATOM    282 HD12 LEU A  19     -13.679  16.482  11.086  1.00 42.79           H  
ATOM    283 HD13 LEU A  19     -13.004  18.104  10.780  1.00 42.79           H  
ATOM    284  CD2 LEU A  19     -11.152  16.176  10.692  1.00 42.79           C  
ATOM    285 HD21 LEU A  19     -11.719  15.280  10.442  1.00 42.79           H  
ATOM    286 HD22 LEU A  19     -11.170  16.865   9.848  1.00 42.79           H  
ATOM    287 HD23 LEU A  19     -10.114  15.902  10.883  1.00 42.79           H  
ATOM    288  N   GLN A  20      -9.258  17.870  15.207  1.00 45.84           N  
ATOM    289  H   GLN A  20      -8.788  18.573  14.655  1.00 45.84           H  
ATOM    290  CA  GLN A  20      -8.580  17.283  16.370  1.00 45.84           C  
ATOM    291  HA  GLN A  20      -8.632  16.197  16.301  1.00 45.84           H  
ATOM    292  C   GLN A  20      -9.271  17.682  17.674  1.00 45.84           C  
ATOM    293  CB  GLN A  20      -7.109  17.705  16.448  1.00 45.84           C  
ATOM    294  HB2 GLN A  20      -7.013  18.783  16.311  1.00 45.84           H  
ATOM    295  HB3 GLN A  20      -6.752  17.455  17.447  1.00 45.84           H  
ATOM    296  O   GLN A  20      -9.413  16.858  18.578  1.00 45.84           O  
ATOM    297  CG  GLN A  20      -6.231  16.970  15.431  1.00 45.84           C  
ATOM    298  HG2 GLN A  20      -6.532  15.924  15.378  1.00 45.84           H  
ATOM    299  HG3 GLN A  20      -6.377  17.415  14.446  1.00 45.84           H  
ATOM    300  CD  GLN A  20      -4.740  17.003  15.775  1.00 45.84           C  
ATOM    301  NE2 GLN A  20      -3.928  16.466  14.894  1.00 45.84           N  
ATOM    302 HE21 GLN A  20      -4.296  16.236  13.982  1.00 45.84           H  
ATOM    303 HE22 GLN A  20      -2.933  16.555  15.044  1.00 45.84           H  
ATOM    304  OE1 GLN A  20      -4.276  17.446  16.829  1.00 45.84           O  
ATOM    305  N   LYS A  21      -9.746  18.928  17.778  1.00 44.31           N  
ATOM    306  H   LYS A  21      -9.531  19.590  17.045  1.00 44.31           H  
ATOM    307  CA  LYS A  21     -10.514  19.382  18.938  1.00 44.31           C  
ATOM    308  HA  LYS A  21      -9.941  19.132  19.831  1.00 44.31           H  
ATOM    309  C   LYS A  21     -11.855  18.672  19.039  1.00 44.31           C  
ATOM    310  CB  LYS A  21     -10.672  20.892  18.872  1.00 44.31           C  
ATOM    311  HB2 LYS A  21     -11.469  21.137  18.169  1.00 44.31           H  
ATOM    312  HB3 LYS A  21      -9.714  21.293  18.543  1.00 44.31           H  
ATOM    313  O   LYS A  21     -12.250  18.394  20.159  1.00 44.31           O  
ATOM    314  CG  LYS A  21     -10.939  21.587  20.196  1.00 44.31           C  
ATOM    315  HG2 LYS A  21     -10.156  21.314  20.903  1.00 44.31           H  
ATOM    316  HG3 LYS A  21     -11.912  21.300  20.594  1.00 44.31           H  
ATOM    317  CD  LYS A  21     -10.897  23.093  19.915  1.00 44.31           C  
ATOM    318  HD2 LYS A  21     -10.060  23.323  19.255  1.00 44.31           H  
ATOM    319  HD3 LYS A  21     -11.822  23.405  19.430  1.00 44.31           H  
ATOM    320  CE  LYS A  21     -10.695  23.832  21.227  1.00 44.31           C  
ATOM    321  HE2 LYS A  21      -9.867  23.365  21.761  1.00 44.31           H  
ATOM    322  HE3 LYS A  21     -11.590  23.729  21.841  1.00 44.31           H  
ATOM    323  NZ  LYS A  21     -10.377  25.246  20.964  1.00 44.31           N  
ATOM    324  HZ1 LYS A  21     -11.170  25.693  20.526  1.00 44.31           H  
ATOM    325  HZ2 LYS A  21      -9.589  25.284  20.333  1.00 44.31           H  
ATOM    326  HZ3 LYS A  21     -10.115  25.673  21.840  1.00 44.31           H  
ATOM    327  N   LEU A  22     -12.486  18.309  17.921  1.00 44.76           N  
ATOM    328  H   LEU A  22     -12.117  18.655  17.047  1.00 44.76           H  
ATOM    329  CA  LEU A  22     -13.650  17.426  17.827  1.00 44.76           C  
ATOM    330  HA  LEU A  22     -14.509  17.877  18.322  1.00 44.76           H  
ATOM    331  C   LEU A  22     -13.310  16.116  18.488  1.00 44.76           C  
ATOM    332  CB  LEU A  22     -13.981  17.084  16.361  1.00 44.76           C  
ATOM    333  HB2 LEU A  22     -13.649  16.073  16.128  1.00 44.76           H  
ATOM    334  HB3 LEU A  22     -13.394  17.710  15.690  1.00 44.76           H  
ATOM    335  O   LEU A  22     -14.007  15.705  19.396  1.00 44.76           O  
ATOM    336  CG  LEU A  22     -15.451  17.174  15.968  1.00 44.76           C  
ATOM    337  HG  LEU A  22     -16.097  16.953  16.818  1.00 44.76           H  
ATOM    338  CD1 LEU A  22     -15.683  18.590  15.453  1.00 44.76           C  
ATOM    339 HD11 LEU A  22     -14.897  18.887  14.759  1.00 44.76           H  
ATOM    340 HD12 LEU A  22     -15.698  19.292  16.287  1.00 44.76           H  
ATOM    341 HD13 LEU A  22     -16.603  18.621  14.870  1.00 44.76           H  
ATOM    342  CD2 LEU A  22     -15.706  16.160  14.849  1.00 44.76           C  
ATOM    343 HD21 LEU A  22     -15.020  16.336  14.021  1.00 44.76           H  
ATOM    344 HD22 LEU A  22     -16.724  16.222  14.464  1.00 44.76           H  
ATOM    345 HD23 LEU A  22     -15.551  15.148  15.225  1.00 44.76           H  
ATOM    346  N   LYS A  23     -12.206  15.498  18.063  1.00 49.93           N  
ATOM    347  H   LYS A  23     -11.713  15.898  17.277  1.00 49.93           H  
ATOM    348  CA  LYS A  23     -11.771  14.220  18.597  1.00 49.93           C  
ATOM    349  HA  LYS A  23     -12.576  13.501  18.446  1.00 49.93           H  
ATOM    350  C   LYS A  23     -11.553  14.327  20.099  1.00 49.93           C  
ATOM    351  CB  LYS A  23     -10.515  13.758  17.854  1.00 49.93           C  
ATOM    352  HB2 LYS A  23      -9.616  14.128  18.348  1.00 49.93           H  
ATOM    353  HB3 LYS A  23     -10.529  14.117  16.826  1.00 49.93           H  
ATOM    354  O   LYS A  23     -12.117  13.547  20.846  1.00 49.93           O  
ATOM    355  CG  LYS A  23     -10.530  12.237  17.841  1.00 49.93           C  
ATOM    356  HG2 LYS A  23     -11.355  11.914  17.206  1.00 49.93           H  
ATOM    357  HG3 LYS A  23     -10.710  11.872  18.852  1.00 49.93           H  
ATOM    358  CD  LYS A  23      -9.222  11.634  17.336  1.00 49.93           C  
ATOM    359  HD2 LYS A  23      -8.938  12.049  16.369  1.00 49.93           H  
ATOM    360  HD3 LYS A  23      -8.436  11.784  18.076  1.00 49.93           H  
ATOM    361  CE  LYS A  23      -9.587  10.167  17.198  1.00 49.93           C  
ATOM    362  HE2 LYS A  23     -10.083  10.037  16.236  1.00 49.93           H  
ATOM    363  HE3 LYS A  23     -10.329   9.915  17.956  1.00 49.93           H  
ATOM    364  NZ  LYS A  23      -8.473   9.219  17.333  1.00 49.93           N  
ATOM    365  HZ1 LYS A  23      -8.848   8.286  17.237  1.00 49.93           H  
ATOM    366  HZ2 LYS A  23      -8.006   9.270  18.227  1.00 49.93           H  
ATOM    367  HZ3 LYS A  23      -7.807   9.235  16.574  1.00 49.93           H  
ATOM    368  N   SER A  24     -10.842  15.362  20.551  1.00 44.95           N  
ATOM    369  H   SER A  24     -10.396  15.957  19.868  1.00 44.95           H  
ATOM    370  CA  SER A  24     -10.637  15.618  21.980  1.00 44.95           C  
ATOM    371  HA  SER A  24     -10.202  14.721  22.422  1.00 44.95           H  
ATOM    372  C   SER A  24     -11.945  15.896  22.728  1.00 44.95           C  
ATOM    373  CB  SER A  24      -9.645  16.769  22.189  1.00 44.95           C  
ATOM    374  HB2 SER A  24      -8.853  16.703  21.443  1.00 44.95           H  
ATOM    375  HB3 SER A  24      -9.189  16.656  23.173  1.00 44.95           H  
ATOM    376  O   SER A  24     -12.115  15.445  23.855  1.00 44.95           O  
ATOM    377  OG  SER A  24     -10.250  18.053  22.129  1.00 44.95           O  
ATOM    378  HG  SER A  24     -10.965  18.040  21.490  1.00 44.95           H  
ATOM    379  N   LEU A  25     -12.878  16.625  22.104  1.00 40.98           N  
ATOM    380  H   LEU A  25     -12.708  16.913  21.151  1.00 40.98           H  
ATOM    381  CA  LEU A  25     -14.178  16.953  22.669  1.00 40.98           C  
ATOM    382  HA  LEU A  25     -14.038  17.339  23.679  1.00 40.98           H  
ATOM    383  C   LEU A  25     -14.981  15.677  22.798  1.00 40.98           C  
ATOM    384  CB  LEU A  25     -14.930  17.997  21.818  1.00 40.98           C  
ATOM    385  HB2 LEU A  25     -14.746  17.797  20.762  1.00 40.98           H  
ATOM    386  HB3 LEU A  25     -16.001  17.881  21.979  1.00 40.98           H  
ATOM    387  O   LEU A  25     -15.432  15.407  23.889  1.00 40.98           O  
ATOM    388  CG  LEU A  25     -14.557  19.453  22.145  1.00 40.98           C  
ATOM    389  HG  LEU A  25     -13.476  19.547  22.245  1.00 40.98           H  
ATOM    390  CD1 LEU A  25     -15.023  20.387  21.025  1.00 40.98           C  
ATOM    391 HD11 LEU A  25     -16.103  20.305  20.902  1.00 40.98           H  
ATOM    392 HD12 LEU A  25     -14.538  20.103  20.091  1.00 40.98           H  
ATOM    393 HD13 LEU A  25     -14.761  21.417  21.265  1.00 40.98           H  
ATOM    394  CD2 LEU A  25     -15.218  19.916  23.447  1.00 40.98           C  
ATOM    395 HD21 LEU A  25     -14.955  20.955  23.651  1.00 40.98           H  
ATOM    396 HD22 LEU A  25     -14.879  19.301  24.280  1.00 40.98           H  
ATOM    397 HD23 LEU A  25     -16.301  19.828  23.369  1.00 40.98           H  
ATOM    398  N   LEU A  26     -15.097  14.868  21.753  1.00 45.24           N  
ATOM    399  H   LEU A  26     -14.643  15.143  20.894  1.00 45.24           H  
ATOM    400  CA  LEU A  26     -15.852  13.621  21.740  1.00 45.24           C  
ATOM    401  HA  LEU A  26     -16.876  13.815  22.058  1.00 45.24           H  
ATOM    402  C   LEU A  26     -15.262  12.611  22.714  1.00 45.24           C  
ATOM    403  CB  LEU A  26     -15.870  13.069  20.315  1.00 45.24           C  
ATOM    404  HB2 LEU A  26     -16.285  12.061  20.315  1.00 45.24           H  
ATOM    405  HB3 LEU A  26     -14.841  13.006  19.960  1.00 45.24           H  
ATOM    406  O   LEU A  26     -16.009  12.062  23.511  1.00 45.24           O  
ATOM    407  CG  LEU A  26     -16.708  13.962  19.389  1.00 45.24           C  
ATOM    408  HG  LEU A  26     -16.595  15.014  19.655  1.00 45.24           H  
ATOM    409  CD1 LEU A  26     -16.189  13.794  17.980  1.00 45.24           C  
ATOM    410 HD11 LEU A  26     -16.708  14.495  17.326  1.00 45.24           H  
ATOM    411 HD12 LEU A  26     -16.327  12.757  17.675  1.00 45.24           H  
ATOM    412 HD13 LEU A  26     -15.126  14.036  17.949  1.00 45.24           H  
ATOM    413  CD2 LEU A  26     -18.193  13.614  19.443  1.00 45.24           C  
ATOM    414 HD21 LEU A  26     -18.747  14.261  18.763  1.00 45.24           H  
ATOM    415 HD22 LEU A  26     -18.576  13.751  20.454  1.00 45.24           H  
ATOM    416 HD23 LEU A  26     -18.349  12.577  19.146  1.00 45.24           H  
ATOM    417  N   THR A  27     -13.937  12.445  22.743  1.00 44.34           N  
ATOM    418  H   THR A  27     -13.367  12.871  22.026  1.00 44.34           H  
ATOM    419  CA  THR A  27     -13.271  11.584  23.727  1.00 44.34           C  
ATOM    420  HA  THR A  27     -13.680  10.578  23.628  1.00 44.34           H  
ATOM    421  C   THR A  27     -13.551  12.044  25.165  1.00 44.34           C  
ATOM    422  CB  THR A  27     -11.757  11.504  23.466  1.00 44.34           C  
ATOM    423  HB  THR A  27     -11.301  12.479  23.634  1.00 44.34           H  
ATOM    424  O   THR A  27     -13.893  11.215  26.002  1.00 44.34           O  
ATOM    425  CG2 THR A  27     -11.066  10.462  24.341  1.00 44.34           C  
ATOM    426 HG21 THR A  27     -11.164  10.733  25.392  1.00 44.34           H  
ATOM    427 HG22 THR A  27     -11.514   9.480  24.188  1.00 44.34           H  
ATOM    428 HG23 THR A  27     -10.002  10.419  24.106  1.00 44.34           H  
ATOM    429  OG1 THR A  27     -11.489  11.087  22.148  1.00 44.34           O  
ATOM    430  HG1 THR A  27     -10.647  10.627  22.177  1.00 44.34           H  
ATOM    431  N   ASN A  28     -13.486  13.352  25.458  1.00 37.00           N  
ATOM    432  H   ASN A  28     -13.183  13.996  24.742  1.00 37.00           H  
ATOM    433  CA  ASN A  28     -13.809  13.892  26.792  1.00 37.00           C  
ATOM    434  HA  ASN A  28     -13.310  13.292  27.553  1.00 37.00           H  
ATOM    435  C   ASN A  28     -15.312  13.837  27.122  1.00 37.00           C  
ATOM    436  CB  ASN A  28     -13.310  15.347  26.889  1.00 37.00           C  
ATOM    437  HB2 ASN A  28     -13.546  15.885  25.970  1.00 37.00           H  
ATOM    438  HB3 ASN A  28     -13.835  15.843  27.705  1.00 37.00           H  
ATOM    439  O   ASN A  28     -15.702  13.552  28.249  1.00 37.00           O  
ATOM    440  CG  ASN A  28     -11.831  15.464  27.207  1.00 37.00           C  
ATOM    441  ND2 ASN A  28     -11.199  16.549  26.826  1.00 37.00           N  
ATOM    442 HD21 ASN A  28     -11.651  17.186  26.185  1.00 37.00           H  
ATOM    443 HD22 ASN A  28     -10.214  16.569  27.048  1.00 37.00           H  
ATOM    444  OD1 ASN A  28     -11.224  14.626  27.844  1.00 37.00           O  
ATOM    445  N   THR A  29     -16.160  14.107  26.136  1.00 39.18           N  
ATOM    446  H   THR A  29     -15.753  14.296  25.232  1.00 39.18           H  
ATOM    447  CA  THR A  29     -17.628  14.152  26.228  1.00 39.18           C  
ATOM    448  HA  THR A  29     -17.923  14.799  27.054  1.00 39.18           H  
ATOM    449  C   THR A  29     -18.148  12.744  26.540  1.00 39.18           C  
ATOM    450  CB  THR A  29     -18.155  14.774  24.914  1.00 39.18           C  
ATOM    451  HB  THR A  29     -17.731  14.210  24.083  1.00 39.18           H  
ATOM    452  O   THR A  29     -18.990  12.586  27.419  1.00 39.18           O  
ATOM    453  CG2 THR A  29     -19.625  14.949  24.623  1.00 39.18           C  
ATOM    454 HG21 THR A  29     -20.057  13.967  24.433  1.00 39.18           H  
ATOM    455 HG22 THR A  29     -19.744  15.518  23.701  1.00 39.18           H  
ATOM    456 HG23 THR A  29     -20.107  15.509  25.425  1.00 39.18           H  
ATOM    457  OG1 THR A  29     -17.700  16.103  24.847  1.00 39.18           O  
ATOM    458  HG1 THR A  29     -16.787  16.020  24.563  1.00 39.18           H  
ATOM    459  N   ARG A  30     -17.519  11.701  25.982  1.00 39.85           N  
ATOM    460  H   ARG A  30     -16.840  11.890  25.259  1.00 39.85           H  
ATOM    461  CA  ARG A  30     -17.801  10.291  26.285  1.00 39.85           C  
ATOM    462  HA  ARG A  30     -18.834  10.081  26.008  1.00 39.85           H  
ATOM    463  C   ARG A  30     -17.671   9.917  27.765  1.00 39.85           C  
ATOM    464  CB  ARG A  30     -16.868   9.427  25.429  1.00 39.85           C  
ATOM    465  HB2 ARG A  30     -15.942   9.222  25.966  1.00 39.85           H  
ATOM    466  HB3 ARG A  30     -16.619   9.962  24.513  1.00 39.85           H  
ATOM    467  O   ARG A  30     -18.421   9.074  28.235  1.00 39.85           O  
ATOM    468  CG  ARG A  30     -17.532   8.123  24.998  1.00 39.85           C  
ATOM    469  HG2 ARG A  30     -18.467   8.340  24.482  1.00 39.85           H  
ATOM    470  HG3 ARG A  30     -17.731   7.492  25.865  1.00 39.85           H  
ATOM    471  CD  ARG A  30     -16.576   7.420  24.043  1.00 39.85           C  
ATOM    472  HD2 ARG A  30     -15.669   7.150  24.584  1.00 39.85           H  
ATOM    473  HD3 ARG A  30     -16.324   8.102  23.231  1.00 39.85           H  
ATOM    474  NE  ARG A  30     -17.195   6.223  23.478  1.00 39.85           N  
ATOM    475  HE  ARG A  30     -18.186   6.107  23.636  1.00 39.85           H  
ATOM    476  NH1 ARG A  30     -15.415   5.609  22.174  1.00 39.85           N  
ATOM    477 HH11 ARG A  30     -15.249   5.317  21.221  1.00 39.85           H  
ATOM    478 HH12 ARG A  30     -14.952   6.455  22.475  1.00 39.85           H  
ATOM    479  NH2 ARG A  30     -17.242   4.352  22.225  1.00 39.85           N  
ATOM    480 HH21 ARG A  30     -18.165   4.170  22.594  1.00 39.85           H  
ATOM    481 HH22 ARG A  30     -16.754   3.690  21.638  1.00 39.85           H  
ATOM    482  CZ  ARG A  30     -16.616   5.406  22.632  1.00 39.85           C  
ATOM    483  N   GLN A  31     -16.766  10.544  28.527  1.00 39.33           N  
ATOM    484  H   GLN A  31     -16.189  11.259  28.108  1.00 39.33           H  
ATOM    485  CA  GLN A  31     -16.663  10.277  29.972  1.00 39.33           C  
ATOM    486  HA  GLN A  31     -16.647   9.199  30.130  1.00 39.33           H  
ATOM    487  C   GLN A  31     -17.861  10.816  30.769  1.00 39.33           C  
ATOM    488  CB  GLN A  31     -15.376  10.874  30.560  1.00 39.33           C  
ATOM    489  HB2 GLN A  31     -15.467  10.871  31.646  1.00 39.33           H  
ATOM    490  HB3 GLN A  31     -15.268  11.910  30.238  1.00 39.33           H  
ATOM    491  O   GLN A  31     -18.225  10.236  31.790  1.00 39.33           O  
ATOM    492  CG  GLN A  31     -14.110  10.084  30.207  1.00 39.33           C  
ATOM    493  HG2 GLN A  31     -13.949  10.116  29.129  1.00 39.33           H  
ATOM    494  HG3 GLN A  31     -14.242   9.044  30.506  1.00 39.33           H  
ATOM    495  CD  GLN A  31     -12.868  10.638  30.904  1.00 39.33           C  
ATOM    496  NE2 GLN A  31     -11.754   9.942  30.842  1.00 39.33           N  
ATOM    497 HE21 GLN A  31     -10.944  10.362  31.276  1.00 39.33           H  
ATOM    498 HE22 GLN A  31     -11.706   9.085  30.310  1.00 39.33           H  
ATOM    499  OE1 GLN A  31     -12.862  11.693  31.519  1.00 39.33           O  
ATOM    500  N   GLN A  32     -18.465  11.930  30.342  1.00 36.91           N  
ATOM    501  H   GLN A  32     -18.170  12.336  29.466  1.00 36.91           H  
ATOM    502  CA  GLN A  32     -19.603  12.538  31.046  1.00 36.91           C  
ATOM    503  HA  GLN A  32     -19.501  12.359  32.117  1.00 36.91           H  
ATOM    504  C   GLN A  32     -20.954  11.942  30.648  1.00 36.91           C  
ATOM    505  CB  GLN A  32     -19.615  14.054  30.804  1.00 36.91           C  
ATOM    506  HB2 GLN A  32     -19.426  14.267  29.752  1.00 36.91           H  
ATOM    507  HB3 GLN A  32     -20.599  14.446  31.061  1.00 36.91           H  
ATOM    508  O   GLN A  32     -21.952  12.133  31.345  1.00 36.91           O  
ATOM    509  CG  GLN A  32     -18.583  14.766  31.684  1.00 36.91           C  
ATOM    510  HG2 GLN A  32     -17.577  14.483  31.372  1.00 36.91           H  
ATOM    511  HG3 GLN A  32     -18.722  14.451  32.718  1.00 36.91           H  
ATOM    512  CD  GLN A  32     -18.706  16.284  31.622  1.00 36.91           C  
ATOM    513  NE2 GLN A  32     -18.258  16.987  32.639  1.00 36.91           N  
ATOM    514 HE21 GLN A  32     -18.388  17.986  32.565  1.00 36.91           H  
ATOM    515 HE22 GLN A  32     -17.850  16.524  33.439  1.00 36.91           H  
ATOM    516  OE1 GLN A  32     -19.195  16.883  30.680  1.00 36.91           O  
ATOM    517  N   ILE A  33     -21.011  11.249  29.520  1.00 39.08           N  
ATOM    518  H   ILE A  33     -20.156  11.071  29.015  1.00 39.08           H  
ATOM    519  CA  ILE A  33     -22.258  10.903  28.860  1.00 39.08           C  
ATOM    520  HA  ILE A  33     -23.078  11.474  29.295  1.00 39.08           H  
ATOM    521  C   ILE A  33     -22.583   9.438  29.082  1.00 39.08           C  
ATOM    522  CB  ILE A  33     -22.109  11.334  27.408  1.00 39.08           C  
ATOM    523  HB  ILE A  33     -21.075  11.174  27.102  1.00 39.08           H  
ATOM    524  O   ILE A  33     -21.850   8.550  28.671  1.00 39.08           O  
ATOM    525  CG1 ILE A  33     -22.418  12.849  27.431  1.00 39.08           C  
ATOM    526 HG12 ILE A  33     -22.039  13.306  28.345  1.00 39.08           H  
ATOM    527 HG13 ILE A  33     -23.494  13.020  27.461  1.00 39.08           H  
ATOM    528  CG2 ILE A  33     -22.959  10.490  26.467  1.00 39.08           C  
ATOM    529 HG21 ILE A  33     -22.710  10.775  25.445  1.00 39.08           H  
ATOM    530 HG22 ILE A  33     -22.665   9.441  26.510  1.00 39.08           H  
ATOM    531 HG23 ILE A  33     -24.018  10.562  26.715  1.00 39.08           H  
ATOM    532  CD1 ILE A  33     -21.771  13.607  26.303  1.00 39.08           C  
ATOM    533 HD11 ILE A  33     -22.417  14.416  25.964  1.00 39.08           H  
ATOM    534 HD12 ILE A  33     -21.510  12.919  25.499  1.00 39.08           H  
ATOM    535 HD13 ILE A  33     -20.864  14.043  26.724  1.00 39.08           H  
ATOM    536  N   LYS A  34     -23.700   9.199  29.774  1.00 37.47           N  
ATOM    537  H   LYS A  34     -24.210  10.001  30.115  1.00 37.47           H  
ATOM    538  CA  LYS A  34     -24.169   7.850  30.107  1.00 37.47           C  
ATOM    539  HA  LYS A  34     -23.303   7.188  30.127  1.00 37.47           H  
ATOM    540  C   LYS A  34     -25.084   7.210  29.056  1.00 37.47           C  
ATOM    541  CB  LYS A  34     -24.818   7.818  31.499  1.00 37.47           C  
ATOM    542  HB2 LYS A  34     -25.441   8.701  31.639  1.00 37.47           H  
ATOM    543  HB3 LYS A  34     -25.464   6.942  31.549  1.00 37.47           H  
ATOM    544  O   LYS A  34     -24.729   6.168  28.533  1.00 37.47           O  
ATOM    545  CG  LYS A  34     -23.798   7.705  32.640  1.00 37.47           C  
ATOM    546  HG2 LYS A  34     -23.164   6.835  32.469  1.00 37.47           H  
ATOM    547  HG3 LYS A  34     -23.177   8.601  32.672  1.00 37.47           H  
ATOM    548  CD  LYS A  34     -24.542   7.536  33.972  1.00 37.47           C  
ATOM    549  HD2 LYS A  34     -25.238   6.701  33.887  1.00 37.47           H  
ATOM    550  HD3 LYS A  34     -25.103   8.446  34.183  1.00 37.47           H  
ATOM    551  CE  LYS A  34     -23.561   7.252  35.112  1.00 37.47           C  
ATOM    552  HE2 LYS A  34     -22.987   6.360  34.859  1.00 37.47           H  
ATOM    553  HE3 LYS A  34     -22.862   8.084  35.186  1.00 37.47           H  
ATOM    554  NZ  LYS A  34     -24.274   7.054  36.400  1.00 37.47           N  
ATOM    555  HZ1 LYS A  34     -24.913   6.275  36.330  1.00 37.47           H  
ATOM    556  HZ2 LYS A  34     -23.614   6.856  37.138  1.00 37.47           H  
ATOM    557  HZ3 LYS A  34     -24.796   7.883  36.646  1.00 37.47           H  
ATOM    558  N   SER A  35     -26.318   7.704  28.889  1.00 40.92           N  
ATOM    559  H   SER A  35     -26.555   8.576  29.340  1.00 40.92           H  
ATOM    560  CA  SER A  35     -27.448   6.832  28.491  1.00 40.92           C  
ATOM    561  HA  SER A  35     -27.120   5.792  28.511  1.00 40.92           H  
ATOM    562  C   SER A  35     -28.063   7.039  27.105  1.00 40.92           C  
ATOM    563  CB  SER A  35     -28.578   6.958  29.516  1.00 40.92           C  
ATOM    564  HB2 SER A  35     -28.228   6.603  30.485  1.00 40.92           H  
ATOM    565  HB3 SER A  35     -29.419   6.340  29.201  1.00 40.92           H  
ATOM    566  O   SER A  35     -28.439   6.060  26.472  1.00 40.92           O  
ATOM    567  OG  SER A  35     -28.994   8.310  29.632  1.00 40.92           O  
ATOM    568  HG  SER A  35     -29.881   8.324  30.000  1.00 40.92           H  
ATOM    569  N   GLN A  36     -28.306   8.278  26.672  1.00 42.23           N  
ATOM    570  H   GLN A  36     -27.985   9.059  27.226  1.00 42.23           H  
ATOM    571  CA  GLN A  36     -29.041   8.539  25.425  1.00 42.23           C  
ATOM    572  HA  GLN A  36     -29.838   7.803  25.325  1.00 42.23           H  
ATOM    573  C   GLN A  36     -28.141   8.368  24.203  1.00 42.23           C  
ATOM    574  CB  GLN A  36     -29.674   9.941  25.457  1.00 42.23           C  
ATOM    575  HB2 GLN A  36     -29.040  10.617  26.032  1.00 42.23           H  
ATOM    576  HB3 GLN A  36     -29.756  10.333  24.443  1.00 42.23           H  
ATOM    577  O   GLN A  36     -26.952   8.662  24.289  1.00 42.23           O  
ATOM    578  CG  GLN A  36     -31.086   9.888  26.057  1.00 42.23           C  
ATOM    579  HG2 GLN A  36     -31.731   9.313  25.393  1.00 42.23           H  
ATOM    580  HG3 GLN A  36     -31.048   9.378  27.020  1.00 42.23           H  
ATOM    581  CD  GLN A  36     -31.711  11.262  26.278  1.00 42.23           C  
ATOM    582  NE2 GLN A  36     -32.995  11.324  26.558  1.00 42.23           N  
ATOM    583 HE21 GLN A  36     -33.568  10.493  26.562  1.00 42.23           H  
ATOM    584 HE22 GLN A  36     -33.370  12.255  26.671  1.00 42.23           H  
ATOM    585  OE1 GLN A  36     -31.071  12.299  26.244  1.00 42.23           O  
ATOM    586  N   THR A  37     -28.722   7.972  23.061  1.00 51.40           N  
ATOM    587  H   THR A  37     -29.681   7.656  23.067  1.00 51.40           H  
ATOM    588  CA  THR A  37     -28.063   8.038  21.750  1.00 51.40           C  
ATOM    589  HA  THR A  37     -27.243   7.320  21.728  1.00 51.40           H  
ATOM    590  C   THR A  37     -27.517   9.441  21.548  1.00 51.40           C  
ATOM    591  CB  THR A  37     -29.025   7.721  20.595  1.00 51.40           C  
ATOM    592  HB  THR A  37     -29.744   8.531  20.472  1.00 51.40           H  
ATOM    593  O   THR A  37     -28.267  10.407  21.392  1.00 51.40           O  
ATOM    594  CG2 THR A  37     -28.280   7.506  19.278  1.00 51.40           C  
ATOM    595 HG21 THR A  37     -27.762   8.420  18.988  1.00 51.40           H  
ATOM    596 HG22 THR A  37     -27.551   6.702  19.378  1.00 51.40           H  
ATOM    597 HG23 THR A  37     -28.983   7.254  18.484  1.00 51.40           H  
ATOM    598  OG1 THR A  37     -29.738   6.541  20.877  1.00 51.40           O  
ATOM    599  HG1 THR A  37     -29.911   6.120  20.031  1.00 51.40           H  
ATOM    600  N   GLN A  38     -26.201   9.567  21.617  1.00 62.40           N  
ATOM    601  H   GLN A  38     -25.635   8.757  21.824  1.00 62.40           H  
ATOM    602  CA  GLN A  38     -25.557  10.862  21.586  1.00 62.40           C  
ATOM    603  HA  GLN A  38     -26.252  11.631  21.922  1.00 62.40           H  
ATOM    604  C   GLN A  38     -25.204  11.217  20.167  1.00 62.40           C  
ATOM    605  CB  GLN A  38     -24.382  10.869  22.545  1.00 62.40           C  
ATOM    606  HB2 GLN A  38     -23.720  11.691  22.274  1.00 62.40           H  
ATOM    607  HB3 GLN A  38     -23.818   9.940  22.469  1.00 62.40           H  
ATOM    608  O   GLN A  38     -24.180  10.814  19.622  1.00 62.40           O  
ATOM    609  CG  GLN A  38     -24.971  11.022  23.954  1.00 62.40           C  
ATOM    610  HG2 GLN A  38     -24.708  10.136  24.530  1.00 62.40           H  
ATOM    611  HG3 GLN A  38     -26.061  11.055  23.938  1.00 62.40           H  
ATOM    612  CD  GLN A  38     -24.504  12.264  24.663  1.00 62.40           C  
ATOM    613  NE2 GLN A  38     -25.161  12.623  25.740  1.00 62.40           N  
ATOM    614 HE21 GLN A  38     -25.983  12.106  26.017  1.00 62.40           H  
ATOM    615 HE22 GLN A  38     -24.845  13.478  26.175  1.00 62.40           H  
ATOM    616  OE1 GLN A  38     -23.564  12.930  24.276  1.00 62.40           O  
ATOM    617  N   GLN A  39     -26.109  11.983  19.576  1.00 74.30           N  
ATOM    618  H   GLN A  39     -26.970  12.183  20.065  1.00 74.30           H  
ATOM    619  CA  GLN A  39     -25.843  12.666  18.336  1.00 74.30           C  
ATOM    620  HA  GLN A  39     -25.196  12.025  17.736  1.00 74.30           H  
ATOM    621  C   GLN A  39     -25.129  13.983  18.643  1.00 74.30           C  
ATOM    622  CB  GLN A  39     -27.148  12.841  17.567  1.00 74.30           C  
ATOM    623  HB2 GLN A  39     -27.694  11.898  17.566  1.00 74.30           H  
ATOM    624  HB3 GLN A  39     -27.763  13.600  18.052  1.00 74.30           H  
ATOM    625  O   GLN A  39     -25.669  14.860  19.320  1.00 74.30           O  
ATOM    626  CG  GLN A  39     -26.866  13.234  16.115  1.00 74.30           C  
ATOM    627  HG2 GLN A  39     -26.236  12.474  15.654  1.00 74.30           H  
ATOM    628  HG3 GLN A  39     -26.346  14.192  16.089  1.00 74.30           H  
ATOM    629  CD  GLN A  39     -28.156  13.364  15.315  1.00 74.30           C  
ATOM    630  NE2 GLN A  39     -28.143  13.105  14.031  1.00 74.30           N  
ATOM    631 HE21 GLN A  39     -29.053  13.090  13.594  1.00 74.30           H  
ATOM    632 HE22 GLN A  39     -27.351  12.633  13.619  1.00 74.30           H  
ATOM    633  OE1 GLN A  39     -29.205  13.720  15.816  1.00 74.30           O  
ATOM    634  N   VAL A  40     -23.917  14.145  18.123  1.00 71.98           N  
ATOM    635  H   VAL A  40     -23.525  13.373  17.602  1.00 71.98           H  
ATOM    636  CA  VAL A  40     -23.153  15.391  18.229  1.00 71.98           C  
ATOM    637  HA  VAL A  40     -23.704  16.101  18.845  1.00 71.98           H  
ATOM    638  C   VAL A  40     -23.013  15.981  16.839  1.00 71.98           C  
ATOM    639  CB  VAL A  40     -21.790  15.178  18.911  1.00 71.98           C  
ATOM    640  HB  VAL A  40     -21.185  14.496  18.313  1.00 71.98           H  
ATOM    641  O   VAL A  40     -22.469  15.348  15.940  1.00 71.98           O  
ATOM    642  CG1 VAL A  40     -21.040  16.511  19.055  1.00 71.98           C  
ATOM    643 HG11 VAL A  40     -21.626  17.206  19.656  1.00 71.98           H  
ATOM    644 HG12 VAL A  40     -20.083  16.337  19.546  1.00 71.98           H  
ATOM    645 HG13 VAL A  40     -20.849  16.948  18.075  1.00 71.98           H  
ATOM    646  CG2 VAL A  40     -21.962  14.589  20.317  1.00 71.98           C  
ATOM    647 HG21 VAL A  40     -22.620  15.216  20.917  1.00 71.98           H  
ATOM    648 HG22 VAL A  40     -22.392  13.590  20.253  1.00 71.98           H  
ATOM    649 HG23 VAL A  40     -20.994  14.503  20.812  1.00 71.98           H  
ATOM    650  N   THR A  41     -23.497  17.207  16.654  1.00 76.13           N  
ATOM    651  H   THR A  41     -23.908  17.685  17.443  1.00 76.13           H  
ATOM    652  CA  THR A  41     -23.369  17.932  15.385  1.00 76.13           C  
ATOM    653  HA  THR A  41     -22.956  17.267  14.627  1.00 76.13           H  
ATOM    654  C   THR A  41     -22.412  19.104  15.539  1.00 76.13           C  
ATOM    655  CB  THR A  41     -24.733  18.390  14.858  1.00 76.13           C  
ATOM    656  HB  THR A  41     -25.226  19.017  15.601  1.00 76.13           H  
ATOM    657  O   THR A  41     -22.614  19.972  16.386  1.00 76.13           O  
ATOM    658  CG2 THR A  41     -24.624  19.161  13.541  1.00 76.13           C  
ATOM    659 HG21 THR A  41     -24.154  20.129  13.713  1.00 76.13           H  
ATOM    660 HG22 THR A  41     -25.621  19.317  13.128  1.00 76.13           H  
ATOM    661 HG23 THR A  41     -24.028  18.595  12.825  1.00 76.13           H  
ATOM    662  OG1 THR A  41     -25.538  17.264  14.594  1.00 76.13           O  
ATOM    663  HG1 THR A  41     -25.745  16.837  15.429  1.00 76.13           H  
ATOM    664  N   ILE A  42     -21.400  19.164  14.680  1.00 70.17           N  
ATOM    665  H   ILE A  42     -21.302  18.409  14.016  1.00 70.17           H  
ATOM    666  CA  ILE A  42     -20.486  20.293  14.544  1.00 70.17           C  
ATOM    667  HA  ILE A  42     -20.706  21.023  15.322  1.00 70.17           H  
ATOM    668  C   ILE A  42     -20.733  20.952  13.199  1.00 70.17           C  
ATOM    669  CB  ILE A  42     -19.021  19.867  14.723  1.00 70.17           C  
ATOM    670  HB  ILE A  42     -18.753  19.154  13.943  1.00 70.17           H  
ATOM    671  O   ILE A  42     -20.563  20.341  12.147  1.00 70.17           O  
ATOM    672  CG1 ILE A  42     -18.830  19.231  16.122  1.00 70.17           C  
ATOM    673 HG12 ILE A  42     -19.601  19.579  16.809  1.00 70.17           H  
ATOM    674 HG13 ILE A  42     -17.886  19.558  16.558  1.00 70.17           H  
ATOM    675  CG2 ILE A  42     -18.110  21.104  14.574  1.00 70.17           C  
ATOM    676 HG21 ILE A  42     -17.065  20.837  14.729  1.00 70.17           H  
ATOM    677 HG22 ILE A  42     -18.192  21.521  13.570  1.00 70.17           H  
ATOM    678 HG23 ILE A  42     -18.389  21.866  15.302  1.00 70.17           H  
ATOM    679  CD1 ILE A  42     -18.847  17.701  16.092  1.00 70.17           C  
ATOM    680 HD11 ILE A  42     -18.413  17.304  17.010  1.00 70.17           H  
ATOM    681 HD12 ILE A  42     -18.319  17.317  15.219  1.00 70.17           H  
ATOM    682 HD13 ILE A  42     -19.876  17.350  16.015  1.00 70.17           H  
ATOM    683  N   LYS A  43     -21.132  22.221  13.244  1.00 74.65           N  
ATOM    684  H   LYS A  43     -21.187  22.669  14.148  1.00 74.65           H  
ATOM    685  CA  LYS A  43     -21.392  23.027  12.053  1.00 74.65           C  
ATOM    686  HA  LYS A  43     -21.562  22.356  11.212  1.00 74.65           H  
ATOM    687  C   LYS A  43     -20.181  23.879  11.689  1.00 74.65           C  
ATOM    688  CB  LYS A  43     -22.656  23.879  12.243  1.00 74.65           C  
ATOM    689  HB2 LYS A  43     -22.519  24.554  13.088  1.00 74.65           H  
ATOM    690  HB3 LYS A  43     -22.802  24.480  11.344  1.00 74.65           H  
ATOM    691  O   LYS A  43     -19.429  24.289  12.572  1.00 74.65           O  
ATOM    692  CG  LYS A  43     -23.909  23.018  12.468  1.00 74.65           C  
ATOM    693  HG2 LYS A  43     -23.830  22.503  13.426  1.00 74.65           H  
ATOM    694  HG3 LYS A  43     -23.979  22.276  11.672  1.00 74.65           H  
ATOM    695  CD  LYS A  43     -25.181  23.876  12.466  1.00 74.65           C  
ATOM    696  HD2 LYS A  43     -25.125  24.609  13.270  1.00 74.65           H  
ATOM    697  HD3 LYS A  43     -25.253  24.395  11.510  1.00 74.65           H  
ATOM    698  CE  LYS A  43     -26.412  22.981  12.657  1.00 74.65           C  
ATOM    699  HE2 LYS A  43     -26.338  22.485  13.626  1.00 74.65           H  
ATOM    700  HE3 LYS A  43     -26.394  22.205  11.892  1.00 74.65           H  
ATOM    701  NZ  LYS A  43     -27.680  23.748  12.566  1.00 74.65           N  
ATOM    702  HZ1 LYS A  43     -28.470  23.130  12.683  1.00 74.65           H  
ATOM    703  HZ2 LYS A  43     -27.725  24.463  13.277  1.00 74.65           H  
ATOM    704  HZ3 LYS A  43     -27.764  24.182  11.657  1.00 74.65           H  
ATOM    705  N   ASN A  44     -20.058  24.213  10.408  1.00 72.62           N  
ATOM    706  H   ASN A  44     -20.731  23.828   9.762  1.00 72.62           H  
ATOM    707  CA  ASN A  44     -19.081  25.165   9.873  1.00 72.62           C  
ATOM    708  HA  ASN A  44     -19.169  25.084   8.790  1.00 72.62           H  
ATOM    709  C   ASN A  44     -17.613  24.837  10.204  1.00 72.62           C  
ATOM    710  CB  ASN A  44     -19.483  26.599  10.249  1.00 72.62           C  
ATOM    711  HB2 ASN A  44     -19.420  26.718  11.330  1.00 72.62           H  
ATOM    712  HB3 ASN A  44     -18.788  27.301   9.787  1.00 72.62           H  
ATOM    713  O   ASN A  44     -16.809  25.700  10.561  1.00 72.62           O  
ATOM    714  CG  ASN A  44     -20.874  26.957   9.772  1.00 72.62           C  
ATOM    715  ND2 ASN A  44     -21.603  27.738  10.532  1.00 72.62           N  
ATOM    716 HD21 ASN A  44     -22.496  28.001  10.141  1.00 72.62           H  
ATOM    717 HD22 ASN A  44     -21.227  28.119  11.389  1.00 72.62           H  
ATOM    718  OD1 ASN A  44     -21.330  26.555   8.720  1.00 72.62           O  
ATOM    719  N   LEU A  45     -17.262  23.565  10.098  1.00 71.60           N  
ATOM    720  H   LEU A  45     -17.948  22.919   9.735  1.00 71.60           H  
ATOM    721  CA  LEU A  45     -15.925  23.044  10.314  1.00 71.60           C  
ATOM    722  HA  LEU A  45     -15.459  23.558  11.155  1.00 71.60           H  
ATOM    723  C   LEU A  45     -15.072  23.243   9.058  1.00 71.60           C  
ATOM    724  CB  LEU A  45     -16.136  21.579  10.678  1.00 71.60           C  
ATOM    725  HB2 LEU A  45     -16.711  21.539  11.603  1.00 71.60           H  
ATOM    726  HB3 LEU A  45     -16.743  21.133   9.890  1.00 71.60           H  
ATOM    727  O   LEU A  45     -15.350  22.669   8.012  1.00 71.60           O  
ATOM    728  CG  LEU A  45     -14.899  20.700  10.827  1.00 71.60           C  
ATOM    729  HG  LEU A  45     -14.342  20.676   9.891  1.00 71.60           H  
ATOM    730  CD1 LEU A  45     -13.988  21.183  11.952  1.00 71.60           C  
ATOM    731 HD11 LEU A  45     -13.174  20.471  12.082  1.00 71.60           H  
ATOM    732 HD12 LEU A  45     -14.554  21.270  12.880  1.00 71.60           H  
ATOM    733 HD13 LEU A  45     -13.555  22.142  11.669  1.00 71.60           H  
ATOM    734  CD2 LEU A  45     -15.447  19.304  11.129  1.00 71.60           C  
ATOM    735 HD21 LEU A  45     -15.230  19.014  12.157  1.00 71.60           H  
ATOM    736 HD22 LEU A  45     -16.531  19.258  11.026  1.00 71.60           H  
ATOM    737 HD23 LEU A  45     -15.058  18.595  10.399  1.00 71.60           H  
ATOM    738  N   TYR A  46     -14.032  24.064   9.154  1.00 71.30           N  
ATOM    739  H   TYR A  46     -13.874  24.539  10.031  1.00 71.30           H  
ATOM    740  CA  TYR A  46     -13.085  24.289   8.064  1.00 71.30           C  
ATOM    741  HA  TYR A  46     -13.633  24.317   7.122  1.00 71.30           H  
ATOM    742  C   TYR A  46     -12.029  23.189   7.997  1.00 71.30           C  
ATOM    743  CB  TYR A  46     -12.387  25.630   8.248  1.00 71.30           C  
ATOM    744  HB2 TYR A  46     -11.706  25.539   9.095  1.00 71.30           H  
ATOM    745  HB3 TYR A  46     -13.130  26.402   8.448  1.00 71.30           H  
ATOM    746  O   TYR A  46     -11.349  22.915   8.986  1.00 71.30           O  
ATOM    747  CG  TYR A  46     -11.553  26.064   7.077  1.00 71.30           C  
ATOM    748  CD1 TYR A  46     -10.149  25.926   7.104  1.00 71.30           C  
ATOM    749  HD1 TYR A  46      -9.668  25.440   7.940  1.00 71.30           H  
ATOM    750  CD2 TYR A  46     -12.199  26.619   5.963  1.00 71.30           C  
ATOM    751  HD2 TYR A  46     -13.275  26.716   5.942  1.00 71.30           H  
ATOM    752  CE1 TYR A  46      -9.387  26.382   6.010  1.00 71.30           C  
ATOM    753  HE1 TYR A  46      -8.314  26.262   5.968  1.00 71.30           H  
ATOM    754  CE2 TYR A  46     -11.441  27.090   4.887  1.00 71.30           C  
ATOM    755  HE2 TYR A  46     -11.914  27.557   4.035  1.00 71.30           H  
ATOM    756  OH  TYR A  46      -9.367  27.523   3.890  1.00 71.30           O  
ATOM    757  HH  TYR A  46      -8.490  27.174   3.714  1.00 71.30           H  
ATOM    758  CZ  TYR A  46     -10.043  26.986   4.919  1.00 71.30           C  
ATOM    759  N   VAL A  47     -11.825  22.635   6.811  1.00 80.83           N  
ATOM    760  H   VAL A  47     -12.415  22.931   6.047  1.00 80.83           H  
ATOM    761  CA  VAL A  47     -10.800  21.631   6.521  1.00 80.83           C  
ATOM    762  HA  VAL A  47     -10.472  21.150   7.443  1.00 80.83           H  
ATOM    763  C   VAL A  47      -9.602  22.339   5.877  1.00 80.83           C  
ATOM    764  CB  VAL A  47     -11.410  20.547   5.603  1.00 80.83           C  
ATOM    765  HB  VAL A  47     -11.693  20.999   4.652  1.00 80.83           H  
ATOM    766  O   VAL A  47      -9.671  22.684   4.703  1.00 80.83           O  
ATOM    767  CG1 VAL A  47     -10.402  19.435   5.327  1.00 80.83           C  
ATOM    768 HG11 VAL A  47     -10.849  18.677   4.684  1.00 80.83           H  
ATOM    769 HG12 VAL A  47      -9.546  19.852   4.797  1.00 80.83           H  
ATOM    770 HG13 VAL A  47     -10.072  18.974   6.257  1.00 80.83           H  
ATOM    771  CG2 VAL A  47     -12.666  19.901   6.207  1.00 80.83           C  
ATOM    772 HG21 VAL A  47     -13.457  20.642   6.323  1.00 80.83           H  
ATOM    773 HG22 VAL A  47     -12.434  19.463   7.177  1.00 80.83           H  
ATOM    774 HG23 VAL A  47     -13.034  19.121   5.540  1.00 80.83           H  
ATOM    775  N   SER A  48      -8.508  22.605   6.608  1.00 72.58           N  
ATOM    776  H   SER A  48      -8.467  22.296   7.569  1.00 72.58           H  
ATOM    777  CA  SER A  48      -7.353  23.350   6.042  1.00 72.58           C  
ATOM    778  HA  SER A  48      -7.719  24.079   5.319  1.00 72.58           H  
ATOM    779  C   SER A  48      -6.334  22.491   5.308  1.00 72.58           C  
ATOM    780  CB  SER A  48      -6.573  24.111   7.111  1.00 72.58           C  
ATOM    781  HB2 SER A  48      -5.855  24.766   6.619  1.00 72.58           H  
ATOM    782  HB3 SER A  48      -7.259  24.733   7.686  1.00 72.58           H  
ATOM    783  O   SER A  48      -5.502  23.007   4.572  1.00 72.58           O  
ATOM    784  OG  SER A  48      -5.868  23.233   7.967  1.00 72.58           O  
ATOM    785  HG  SER A  48      -5.246  22.701   7.466  1.00 72.58           H  
ATOM    786  N   SER A  49      -6.329  21.195   5.578  1.00 82.54           N  
ATOM    787  H   SER A  49      -7.022  20.822   6.211  1.00 82.54           H  
ATOM    788  CA  SER A  49      -5.386  20.226   5.035  1.00 82.54           C  
ATOM    789  HA  SER A  49      -4.808  20.676   4.228  1.00 82.54           H  
ATOM    790  C   SER A  49      -6.183  19.068   4.462  1.00 82.54           C  
ATOM    791  CB  SER A  49      -4.410  19.765   6.126  1.00 82.54           C  
ATOM    792  HB2 SER A  49      -3.754  18.986   5.736  1.00 82.54           H  
ATOM    793  HB3 SER A  49      -3.808  20.615   6.448  1.00 82.54           H  
ATOM    794  O   SER A  49      -7.327  18.823   4.850  1.00 82.54           O  
ATOM    795  OG  SER A  49      -5.144  19.268   7.226  1.00 82.54           O  
ATOM    796  HG  SER A  49      -4.663  19.331   8.055  1.00 82.54           H  
ATOM    797  N   PHE A  50      -5.607  18.361   3.500  1.00 91.67           N  
ATOM    798  H   PHE A  50      -4.637  18.521   3.269  1.00 91.67           H  
ATOM    799  CA  PHE A  50      -6.261  17.172   2.980  1.00 91.67           C  
ATOM    800  HA  PHE A  50      -7.266  17.416   2.636  1.00 91.67           H  
ATOM    801  C   PHE A  50      -6.344  16.154   4.105  1.00 91.67           C  
ATOM    802  CB  PHE A  50      -5.449  16.658   1.818  1.00 91.67           C  
ATOM    803  HB2 PHE A  50      -4.455  16.412   2.191  1.00 91.67           H  
ATOM    804  HB3 PHE A  50      -5.358  17.466   1.092  1.00 91.67           H  
ATOM    805  O   PHE A  50      -5.330  15.811   4.711  1.00 91.67           O  
ATOM    806  CG  PHE A  50      -6.022  15.445   1.126  1.00 91.67           C  
ATOM    807  CD1 PHE A  50      -5.694  14.157   1.585  1.00 91.67           C  
ATOM    808  HD1 PHE A  50      -5.079  14.032   2.463  1.00 91.67           H  
ATOM    809  CD2 PHE A  50      -6.828  15.602  -0.015  1.00 91.67           C  
ATOM    810  HD2 PHE A  50      -7.091  16.588  -0.369  1.00 91.67           H  
ATOM    811  CE1 PHE A  50      -6.132  13.030   0.876  1.00 91.67           C  
ATOM    812  HE1 PHE A  50      -5.842  12.044   1.207  1.00 91.67           H  
ATOM    813  CE2 PHE A  50      -7.275  14.469  -0.714  1.00 91.67           C  
ATOM    814  HE2 PHE A  50      -7.891  14.574  -1.595  1.00 91.67           H  
ATOM    815  CZ  PHE A  50      -6.903  13.186  -0.287  1.00 91.67           C  
ATOM    816  HZ  PHE A  50      -7.213  12.319  -0.851  1.00 91.67           H  
ATOM    817  N   THR A  51      -7.557  15.733   4.430  1.00 90.10           N  
ATOM    818  H   THR A  51      -8.340  16.003   3.851  1.00 90.10           H  
ATOM    819  CA  THR A  51      -7.818  15.046   5.689  1.00 90.10           C  
ATOM    820  HA  THR A  51      -6.880  14.854   6.210  1.00 90.10           H  
ATOM    821  C   THR A  51      -8.480  13.710   5.431  1.00 90.10           C  
ATOM    822  CB  THR A  51      -8.666  15.911   6.624  1.00 90.10           C  
ATOM    823  HB  THR A  51      -9.630  16.126   6.163  1.00 90.10           H  
ATOM    824  O   THR A  51      -9.479  13.630   4.718  1.00 90.10           O  
ATOM    825  CG2 THR A  51      -8.881  15.213   7.963  1.00 90.10           C  
ATOM    826 HG21 THR A  51      -9.335  15.918   8.661  1.00 90.10           H  
ATOM    827 HG22 THR A  51      -7.920  14.890   8.364  1.00 90.10           H  
ATOM    828 HG23 THR A  51      -9.542  14.354   7.847  1.00 90.10           H  
ATOM    829  OG1 THR A  51      -8.014  17.122   6.933  1.00 90.10           O  
ATOM    830  HG1 THR A  51      -7.811  17.608   6.131  1.00 90.10           H  
ATOM    831  N   LEU A  52      -7.937  12.670   6.053  1.00 93.40           N  
ATOM    832  H   LEU A  52      -7.108  12.823   6.609  1.00 93.40           H  
ATOM    833  CA  LEU A  52      -8.532  11.346   6.097  1.00 93.40           C  
ATOM    834  HA  LEU A  52      -9.312  11.284   5.338  1.00 93.40           H  
ATOM    835  C   LEU A  52      -9.195  11.126   7.451  1.00 93.40           C  
ATOM    836  CB  LEU A  52      -7.472  10.277   5.788  1.00 93.40           C  
ATOM    837  HB2 LEU A  52      -6.739  10.268   6.594  1.00 93.40           H  
ATOM    838  HB3 LEU A  52      -7.967   9.306   5.771  1.00 93.40           H  
ATOM    839  O   LEU A  52      -8.586  11.399   8.486  1.00 93.40           O  
ATOM    840  CG  LEU A  52      -6.729  10.485   4.458  1.00 93.40           C  
ATOM    841  HG  LEU A  52      -6.142  11.402   4.492  1.00 93.40           H  
ATOM    842  CD1 LEU A  52      -5.784   9.315   4.194  1.00 93.40           C  
ATOM    843 HD11 LEU A  52      -5.069   9.236   5.012  1.00 93.40           H  
ATOM    844 HD12 LEU A  52      -5.243   9.477   3.262  1.00 93.40           H  
ATOM    845 HD13 LEU A  52      -6.350   8.387   4.117  1.00 93.40           H  
ATOM    846  CD2 LEU A  52      -7.724  10.568   3.311  1.00 93.40           C  
ATOM    847 HD21 LEU A  52      -8.332  11.468   3.399  1.00 93.40           H  
ATOM    848 HD22 LEU A  52      -7.201  10.630   2.357  1.00 93.40           H  
ATOM    849 HD23 LEU A  52      -8.362   9.684   3.330  1.00 93.40           H  
ATOM    850  N   VAL A  53     -10.423  10.615   7.454  1.00 88.89           N  
ATOM    851  H   VAL A  53     -10.862  10.435   6.562  1.00 88.89           H  
ATOM    852  CA  VAL A  53     -11.127  10.215   8.680  1.00 88.89           C  
ATOM    853  HA  VAL A  53     -10.459  10.355   9.530  1.00 88.89           H  
ATOM    854  C   VAL A  53     -11.460   8.736   8.578  1.00 88.89           C  
ATOM    855  CB  VAL A  53     -12.383  11.065   8.960  1.00 88.89           C  
ATOM    856  HB  VAL A  53     -13.166  10.820   8.242  1.00 88.89           H  
ATOM    857  O   VAL A  53     -12.304   8.360   7.775  1.00 88.89           O  
ATOM    858  CG1 VAL A  53     -12.929  10.777  10.363  1.00 88.89           C  
ATOM    859 HG11 VAL A  53     -13.156   9.717  10.475  1.00 88.89           H  
ATOM    860 HG12 VAL A  53     -13.846  11.343  10.527  1.00 88.89           H  
ATOM    861 HG13 VAL A  53     -12.191  11.059  11.114  1.00 88.89           H  
ATOM    862  CG2 VAL A  53     -12.096  12.569   8.855  1.00 88.89           C  
ATOM    863 HG21 VAL A  53     -11.244  12.831   9.482  1.00 88.89           H  
ATOM    864 HG22 VAL A  53     -12.972  13.139   9.165  1.00 88.89           H  
ATOM    865 HG23 VAL A  53     -11.869  12.830   7.821  1.00 88.89           H  
ATOM    866  N   CYS A  54     -10.784   7.899   9.361  1.00 88.57           N  
ATOM    867  H   CYS A  54     -10.177   8.301  10.061  1.00 88.57           H  
ATOM    868  CA  CYS A  54     -10.990   6.453   9.394  1.00 88.57           C  
ATOM    869  HA  CYS A  54     -11.508   6.122   8.494  1.00 88.57           H  
ATOM    870  C   CYS A  54     -11.855   6.101  10.603  1.00 88.57           C  
ATOM    871  CB  CYS A  54      -9.615   5.772   9.435  1.00 88.57           C  
ATOM    872  HB2 CYS A  54      -9.097   6.039  10.356  1.00 88.57           H  
ATOM    873  HB3 CYS A  54      -9.026   6.113   8.584  1.00 88.57           H  
ATOM    874  O   CYS A  54     -11.447   6.351  11.732  1.00 88.57           O  
ATOM    875  SG  CYS A  54      -9.801   3.971   9.333  1.00 88.57           S  
ATOM    876  HG  CYS A  54      -8.498   3.677   9.326  1.00 88.57           H  
ATOM    877  N   PHE A  55     -13.044   5.551  10.393  1.00 85.36           N  
ATOM    878  H   PHE A  55     -13.307   5.297   9.451  1.00 85.36           H  
ATOM    879  CA  PHE A  55     -13.991   5.221  11.460  1.00 85.36           C  
ATOM    880  HA  PHE A  55     -13.553   5.477  12.425  1.00 85.36           H  
ATOM    881  C   PHE A  55     -14.237   3.719  11.497  1.00 85.36           C  
ATOM    882  CB  PHE A  55     -15.280   6.045  11.355  1.00 85.36           C  
ATOM    883  HB2 PHE A  55     -15.108   7.026  11.796  1.00 85.36           H  
ATOM    884  HB3 PHE A  55     -16.075   5.565  11.926  1.00 85.36           H  
ATOM    885  O   PHE A  55     -14.434   3.065  10.473  1.00 85.36           O  
ATOM    886  CG  PHE A  55     -15.725   6.275   9.942  1.00 85.36           C  
ATOM    887  CD1 PHE A  55     -15.198   7.367   9.232  1.00 85.36           C  
ATOM    888  HD1 PHE A  55     -14.515   8.051   9.715  1.00 85.36           H  
ATOM    889  CD2 PHE A  55     -16.597   5.372   9.323  1.00 85.36           C  
ATOM    890  HD2 PHE A  55     -17.012   4.540   9.872  1.00 85.36           H  
ATOM    891  CE1 PHE A  55     -15.517   7.546   7.884  1.00 85.36           C  
ATOM    892  HE1 PHE A  55     -15.091   8.374   7.337  1.00 85.36           H  
ATOM    893  CE2 PHE A  55     -16.938   5.566   7.982  1.00 85.36           C  
ATOM    894  HE2 PHE A  55     -17.645   4.881   7.538  1.00 85.36           H  
ATOM    895  CZ  PHE A  55     -16.383   6.643   7.260  1.00 85.36           C  
ATOM    896  HZ  PHE A  55     -16.636   6.811   6.224  1.00 85.36           H  
ATOM    897  N   ARG A  56     -14.176   3.187  12.715  1.00 85.57           N  
ATOM    898  H   ARG A  56     -14.059   3.834  13.482  1.00 85.57           H  
ATOM    899  CA  ARG A  56     -14.284   1.766  13.052  1.00 85.57           C  
ATOM    900  HA  ARG A  56     -14.190   1.155  12.154  1.00 85.57           H  
ATOM    901  C   ARG A  56     -15.637   1.432  13.658  1.00 85.57           C  
ATOM    902  CB  ARG A  56     -13.175   1.404  14.050  1.00 85.57           C  
ATOM    903  HB2 ARG A  56     -13.321   0.375  14.377  1.00 85.57           H  
ATOM    904  HB3 ARG A  56     -13.252   2.054  14.921  1.00 85.57           H  
ATOM    905  O   ARG A  56     -16.105   0.319  13.470  1.00 85.57           O  
ATOM    906  CG  ARG A  56     -11.773   1.529  13.439  1.00 85.57           C  
ATOM    907  HG2 ARG A  56     -11.606   2.540  13.067  1.00 85.57           H  
ATOM    908  HG3 ARG A  56     -11.695   0.835  12.601  1.00 85.57           H  
ATOM    909  CD  ARG A  56     -10.690   1.186  14.468  1.00 85.57           C  
ATOM    910  HD2 ARG A  56     -10.953   0.248  14.959  1.00 85.57           H  
ATOM    911  HD3 ARG A  56      -9.747   1.035  13.944  1.00 85.57           H  
ATOM    912  NE  ARG A  56     -10.538   2.240  15.484  1.00 85.57           N  
ATOM    913  HE  ARG A  56     -11.154   2.215  16.284  1.00 85.57           H  
ATOM    914  NH1 ARG A  56      -8.757   3.398  14.607  1.00 85.57           N  
ATOM    915 HH11 ARG A  56      -8.168   4.212  14.716  1.00 85.57           H  
ATOM    916 HH12 ARG A  56      -8.793   2.894  13.732  1.00 85.57           H  
ATOM    917  NH2 ARG A  56      -9.656   4.082  16.483  1.00 85.57           N  
ATOM    918 HH21 ARG A  56      -9.040   4.875  16.373  1.00 85.57           H  
ATOM    919 HH22 ARG A  56     -10.395   4.092  17.171  1.00 85.57           H  
ATOM    920  CZ  ARG A  56      -9.665   3.224  15.519  1.00 85.57           C  
ATOM    921  N   SER A  57     -16.217   2.377  14.400  1.00 85.97           N  
ATOM    922  H   SER A  57     -15.781   3.286  14.454  1.00 85.97           H  
ATOM    923  CA  SER A  57     -17.571   2.260  14.938  1.00 85.97           C  
ATOM    924  HA  SER A  57     -18.122   1.628  14.243  1.00 85.97           H  
ATOM    925  C   SER A  57     -18.271   3.619  15.028  1.00 85.97           C  
ATOM    926  CB  SER A  57     -17.590   1.562  16.302  1.00 85.97           C  
ATOM    927  HB2 SER A  57     -18.621   1.448  16.635  1.00 85.97           H  
ATOM    928  HB3 SER A  57     -17.149   0.570  16.200  1.00 85.97           H  
ATOM    929  O   SER A  57     -17.599   4.650  15.132  1.00 85.97           O  
ATOM    930  OG  SER A  57     -16.861   2.307  17.262  1.00 85.97           O  
ATOM    931  HG  SER A  57     -16.032   2.554  16.846  1.00 85.97           H  
ATOM    932  N   GLY A  58     -19.597   3.606  15.046  1.00 84.79           N  
ATOM    933  H   GLY A  58     -20.022   2.711  14.848  1.00 84.79           H  
ATOM    934  CA  GLY A  58     -20.482   4.749  14.942  1.00 84.79           C  
ATOM    935  HA2 GLY A  58     -21.380   4.547  15.526  1.00 84.79           H  
ATOM    936  HA3 GLY A  58     -19.997   5.626  15.371  1.00 84.79           H  
ATOM    937  C   GLY A  58     -20.893   5.072  13.503  1.00 84.79           C  
ATOM    938  O   GLY A  58     -20.335   4.582  12.521  1.00 84.79           O  
ATOM    939  N   LYS A  59     -21.868   5.971  13.386  1.00 85.12           N  
ATOM    940  H   LYS A  59     -22.273   6.333  14.238  1.00 85.12           H  
ATOM    941  CA  LYS A  59     -22.291   6.571  12.119  1.00 85.12           C  
ATOM    942  HA  LYS A  59     -21.845   6.024  11.288  1.00 85.12           H  
ATOM    943  C   LYS A  59     -21.809   8.007  12.025  1.00 85.12           C  
ATOM    944  CB  LYS A  59     -23.809   6.491  11.979  1.00 85.12           C  
ATOM    945  HB2 LYS A  59     -24.135   7.134  11.161  1.00 85.12           H  
ATOM    946  HB3 LYS A  59     -24.274   6.837  12.902  1.00 85.12           H  
ATOM    947  O   LYS A  59     -21.818   8.755  13.007  1.00 85.12           O  
ATOM    948  CG  LYS A  59     -24.259   5.060  11.685  1.00 85.12           C  
ATOM    949  HG2 LYS A  59     -23.852   4.375  12.428  1.00 85.12           H  
ATOM    950  HG3 LYS A  59     -23.906   4.765  10.697  1.00 85.12           H  
ATOM    951  CD  LYS A  59     -25.784   5.008  11.726  1.00 85.12           C  
ATOM    952  HD2 LYS A  59     -26.187   5.695  10.982  1.00 85.12           H  
ATOM    953  HD3 LYS A  59     -26.129   5.310  12.715  1.00 85.12           H  
ATOM    954  CE  LYS A  59     -26.248   3.588  11.425  1.00 85.12           C  
ATOM    955  HE2 LYS A  59     -25.809   2.913  12.160  1.00 85.12           H  
ATOM    956  HE3 LYS A  59     -25.878   3.306  10.440  1.00 85.12           H  
ATOM    957  NZ  LYS A  59     -27.724   3.529  11.469  1.00 85.12           N  
ATOM    958  HZ1 LYS A  59     -28.099   4.152  10.768  1.00 85.12           H  
ATOM    959  HZ2 LYS A  59     -28.043   2.588  11.286  1.00 85.12           H  
ATOM    960  HZ3 LYS A  59     -28.048   3.840  12.374  1.00 85.12           H  
ATOM    961  N   LEU A  60     -21.425   8.409  10.820  1.00 85.98           N  
ATOM    962  H   LEU A  60     -21.458   7.740  10.063  1.00 85.98           H  
ATOM    963  CA  LEU A  60     -20.985   9.768  10.533  1.00 85.98           C  
ATOM    964  HA  LEU A  60     -21.250  10.411  11.373  1.00 85.98           H  
ATOM    965  C   LEU A  60     -21.729  10.283   9.305  1.00 85.98           C  
ATOM    966  CB  LEU A  60     -19.449   9.769  10.428  1.00 85.98           C  
ATOM    967  HB2 LEU A  60     -19.068   9.327  11.349  1.00 85.98           H  
ATOM    968  HB3 LEU A  60     -19.137   9.120   9.610  1.00 85.98           H  
ATOM    969  O   LEU A  60     -21.667   9.700   8.228  1.00 85.98           O  
ATOM    970  CG  LEU A  60     -18.802  11.157  10.266  1.00 85.98           C  
ATOM    971  HG  LEU A  60     -19.256  11.862  10.962  1.00 85.98           H  
ATOM    972  CD1 LEU A  60     -17.306  11.073  10.576  1.00 85.98           C  
ATOM    973 HD11 LEU A  60     -16.865  12.069  10.564  1.00 85.98           H  
ATOM    974 HD12 LEU A  60     -16.815  10.442   9.834  1.00 85.98           H  
ATOM    975 HD13 LEU A  60     -17.151  10.625  11.557  1.00 85.98           H  
ATOM    976  CD2 LEU A  60     -18.940  11.697   8.847  1.00 85.98           C  
ATOM    977 HD21 LEU A  60     -19.902  12.199   8.742  1.00 85.98           H  
ATOM    978 HD22 LEU A  60     -18.153  12.419   8.631  1.00 85.98           H  
ATOM    979 HD23 LEU A  60     -18.898  10.871   8.136  1.00 85.98           H  
ATOM    980  N   THR A  61     -22.431  11.399   9.465  1.00 87.58           N  
ATOM    981  H   THR A  61     -22.429  11.828  10.380  1.00 87.58           H  
ATOM    982  CA  THR A  61     -22.989  12.166   8.349  1.00 87.58           C  
ATOM    983  HA  THR A  61     -22.933  11.582   7.430  1.00 87.58           H  
ATOM    984  C   THR A  61     -22.166  13.428   8.175  1.00 87.58           C  
ATOM    985  CB  THR A  61     -24.461  12.511   8.579  1.00 87.58           C  
ATOM    986  HB  THR A  61     -24.550  13.162   9.449  1.00 87.58           H  
ATOM    987  O   THR A  61     -21.970  14.175   9.130  1.00 87.58           O  
ATOM    988  CG2 THR A  61     -25.088  13.201   7.369  1.00 87.58           C  
ATOM    989 HG21 THR A  61     -24.623  14.172   7.201  1.00 87.58           H  
ATOM    990 HG22 THR A  61     -24.962  12.581   6.481  1.00 87.58           H  
ATOM    991 HG23 THR A  61     -26.152  13.351   7.550  1.00 87.58           H  
ATOM    992  OG1 THR A  61     -25.189  11.333   8.821  1.00 87.58           O  
ATOM    993  HG1 THR A  61     -24.688  10.798   9.440  1.00 87.58           H  
ATOM    994  N   ILE A  62     -21.667  13.678   6.972  1.00 89.61           N  
ATOM    995  H   ILE A  62     -21.866  13.031   6.222  1.00 89.61           H  
ATOM    996  CA  ILE A  62     -20.913  14.887   6.650  1.00 89.61           C  
ATOM    997  HA  ILE A  62     -20.980  15.564   7.502  1.00 89.61           H  
ATOM    998  C   ILE A  62     -21.565  15.591   5.469  1.00 89.61           C  
ATOM    999  CB  ILE A  62     -19.418  14.581   6.451  1.00 89.61           C  
ATOM   1000  HB  ILE A  62     -19.065  14.098   7.362  1.00 89.61           H  
ATOM   1001  O   ILE A  62     -21.975  14.951   4.508  1.00 89.61           O  
ATOM   1002  CG1 ILE A  62     -18.623  15.893   6.300  1.00 89.61           C  
ATOM   1003 HG12 ILE A  62     -18.878  16.378   5.357  1.00 89.61           H  
ATOM   1004 HG13 ILE A  62     -18.900  16.574   7.104  1.00 89.61           H  
ATOM   1005  CG2 ILE A  62     -19.194  13.607   5.282  1.00 89.61           C  
ATOM   1006 HG21 ILE A  62     -19.741  12.680   5.454  1.00 89.61           H  
ATOM   1007 HG22 ILE A  62     -19.549  14.055   4.354  1.00 89.61           H  
ATOM   1008 HG23 ILE A  62     -18.140  13.350   5.182  1.00 89.61           H  
ATOM   1009  CD1 ILE A  62     -17.110  15.676   6.356  1.00 89.61           C  
ATOM   1010 HD11 ILE A  62     -16.597  16.636   6.293  1.00 89.61           H  
ATOM   1011 HD12 ILE A  62     -16.803  15.073   5.502  1.00 89.61           H  
ATOM   1012 HD13 ILE A  62     -16.830  15.173   7.281  1.00 89.61           H  
ATOM   1013  N   SER A  63     -21.681  16.911   5.537  1.00 90.39           N  
ATOM   1014  H   SER A  63     -21.328  17.389   6.353  1.00 90.39           H  
ATOM   1015  CA  SER A  63     -22.278  17.710   4.469  1.00 90.39           C  
ATOM   1016  HA  SER A  63     -22.261  17.123   3.550  1.00 90.39           H  
ATOM   1017  C   SER A  63     -21.482  18.973   4.191  1.00 90.39           C  
ATOM   1018  CB  SER A  63     -23.741  18.051   4.777  1.00 90.39           C  
ATOM   1019  HB2 SER A  63     -24.140  18.693   3.992  1.00 90.39           H  
ATOM   1020  HB3 SER A  63     -24.325  17.132   4.805  1.00 90.39           H  
ATOM   1021  O   SER A  63     -20.834  19.518   5.082  1.00 90.39           O  
ATOM   1022  OG  SER A  63     -23.844  18.705   6.031  1.00 90.39           O  
ATOM   1023  HG  SER A  63     -23.650  18.037   6.694  1.00 90.39           H  
ATOM   1024  N   ASN A  64     -21.549  19.450   2.957  1.00 89.09           N  
ATOM   1025  H   ASN A  64     -22.127  18.943   2.301  1.00 89.09           H  
ATOM   1026  CA  ASN A  64     -21.150  20.798   2.563  1.00 89.09           C  
ATOM   1027  HA  ASN A  64     -20.922  21.384   3.453  1.00 89.09           H  
ATOM   1028  C   ASN A  64     -22.365  21.488   1.896  1.00 89.09           C  
ATOM   1029  CB  ASN A  64     -19.848  20.701   1.729  1.00 89.09           C  
ATOM   1030  HB2 ASN A  64     -19.099  20.168   2.316  1.00 89.09           H  
ATOM   1031  HB3 ASN A  64     -19.456  21.700   1.541  1.00 89.09           H  
ATOM   1032  O   ASN A  64     -23.504  21.076   2.108  1.00 89.09           O  
ATOM   1033  CG  ASN A  64     -20.012  19.993   0.395  1.00 89.09           C  
ATOM   1034  ND2 ASN A  64     -18.988  19.402  -0.169  1.00 89.09           N  
ATOM   1035 HD21 ASN A  64     -19.208  18.876  -1.003  1.00 89.09           H  
ATOM   1036 HD22 ASN A  64     -18.100  19.331   0.306  1.00 89.09           H  
ATOM   1037  OD1 ASN A  64     -21.072  20.011  -0.189  1.00 89.09           O  
ATOM   1038  N   ASN A  65     -22.154  22.547   1.109  1.00 82.74           N  
ATOM   1039  H   ASN A  65     -21.206  22.862   0.965  1.00 82.74           H  
ATOM   1040  CA  ASN A  65     -23.248  23.269   0.438  1.00 82.74           C  
ATOM   1041  HA  ASN A  65     -24.040  23.454   1.164  1.00 82.74           H  
ATOM   1042  C   ASN A  65     -23.909  22.499  -0.726  1.00 82.74           C  
ATOM   1043  CB  ASN A  65     -22.716  24.623  -0.064  1.00 82.74           C  
ATOM   1044  HB2 ASN A  65     -23.491  25.105  -0.660  1.00 82.74           H  
ATOM   1045  HB3 ASN A  65     -21.857  24.458  -0.714  1.00 82.74           H  
ATOM   1046  O   ASN A  65     -24.929  22.952  -1.243  1.00 82.74           O  
ATOM   1047  CG  ASN A  65     -22.339  25.592   1.040  1.00 82.74           C  
ATOM   1048  ND2 ASN A  65     -21.691  26.676   0.688  1.00 82.74           N  
ATOM   1049 HD21 ASN A  65     -21.482  27.329   1.430  1.00 82.74           H  
ATOM   1050 HD22 ASN A  65     -21.503  26.859  -0.287  1.00 82.74           H  
ATOM   1051  OD1 ASN A  65     -22.602  25.410   2.216  1.00 82.74           O  
ATOM   1052  N   HIS A  66     -23.323  21.389  -1.171  1.00 81.59           N  
ATOM   1053  H   HIS A  66     -22.512  21.044  -0.677  1.00 81.59           H  
ATOM   1054  CA  HIS A  66     -23.733  20.642  -2.364  1.00 81.59           C  
ATOM   1055  HA  HIS A  66     -24.649  21.066  -2.776  1.00 81.59           H  
ATOM   1056  C   HIS A  66     -24.027  19.171  -2.062  1.00 81.59           C  
ATOM   1057  CB  HIS A  66     -22.621  20.758  -3.418  1.00 81.59           C  
ATOM   1058  HB2 HIS A  66     -22.929  20.223  -4.317  1.00 81.59           H  
ATOM   1059  HB3 HIS A  66     -21.717  20.278  -3.045  1.00 81.59           H  
ATOM   1060  O   HIS A  66     -24.989  18.617  -2.586  1.00 81.59           O  
ATOM   1061  CG  HIS A  66     -22.309  22.186  -3.789  1.00 81.59           C  
ATOM   1062  CD2 HIS A  66     -21.127  22.844  -3.587  1.00 81.59           C  
ATOM   1063  HD2 HIS A  66     -20.233  22.411  -3.163  1.00 81.59           H  
ATOM   1064  ND1 HIS A  66     -23.192  23.093  -4.322  1.00 81.59           N  
ATOM   1065  HD1 HIS A  66     -24.172  22.919  -4.498  1.00 81.59           H  
ATOM   1066  CE1 HIS A  66     -22.557  24.269  -4.447  1.00 81.59           C  
ATOM   1067  HE1 HIS A  66     -23.004  25.178  -4.820  1.00 81.59           H  
ATOM   1068  NE2 HIS A  66     -21.296  24.174  -3.994  1.00 81.59           N  
ATOM   1069  N   ASP A  67     -23.232  18.571  -1.181  1.00 79.16           N  
ATOM   1070  H   ASP A  67     -22.477  19.111  -0.783  1.00 79.16           H  
ATOM   1071  CA  ASP A  67     -23.193  17.138  -0.940  1.00 79.16           C  
ATOM   1072  HA  ASP A  67     -23.906  16.642  -1.599  1.00 79.16           H  
ATOM   1073  C   ASP A  67     -23.552  16.831   0.512  1.00 79.16           C  
ATOM   1074  CB  ASP A  67     -21.796  16.582  -1.261  1.00 79.16           C  
ATOM   1075  HB2 ASP A  67     -21.832  15.494  -1.218  1.00 79.16           H  
ATOM   1076  HB3 ASP A  67     -21.102  16.920  -0.492  1.00 79.16           H  
ATOM   1077  O   ASP A  67     -23.173  17.553   1.438  1.00 79.16           O  
ATOM   1078  CG  ASP A  67     -21.260  17.006  -2.632  1.00 79.16           C  
ATOM   1079  OD1 ASP A  67     -22.034  16.933  -3.608  1.00 79.16           O  
ATOM   1080  OD2 ASP A  67     -20.067  17.409  -2.666  1.00 79.16           O  
ATOM   1081  N   THR A  68     -24.238  15.712   0.721  1.00 88.69           N  
ATOM   1082  H   THR A  68     -24.514  15.167  -0.083  1.00 88.69           H  
ATOM   1083  CA  THR A  68     -24.368  15.067   2.030  1.00 88.69           C  
ATOM   1084  HA  THR A  68     -23.669  15.520   2.733  1.00 88.69           H  
ATOM   1085  C   THR A  68     -23.999  13.604   1.870  1.00 88.69           C  
ATOM   1086  CB  THR A  68     -25.777  15.222   2.610  1.00 88.69           C  
ATOM   1087  HB  THR A  68     -26.512  14.801   1.923  1.00 88.69           H  
ATOM   1088  O   THR A  68     -24.569  12.906   1.035  1.00 88.69           O  
ATOM   1089  CG2 THR A  68     -25.918  14.561   3.981  1.00 88.69           C  
ATOM   1090 HG21 THR A  68     -25.841  13.478   3.885  1.00 88.69           H  
ATOM   1091 HG22 THR A  68     -26.896  14.801   4.397  1.00 88.69           H  
ATOM   1092 HG23 THR A  68     -25.138  14.919   4.654  1.00 88.69           H  
ATOM   1093  OG1 THR A  68     -26.034  16.595   2.789  1.00 88.69           O  
ATOM   1094  HG1 THR A  68     -25.714  17.043   2.002  1.00 88.69           H  
ATOM   1095  N   ILE A  69     -23.030  13.150   2.658  1.00 89.51           N  
ATOM   1096  H   ILE A  69     -22.624  13.783   3.333  1.00 89.51           H  
ATOM   1097  CA  ILE A  69     -22.525  11.783   2.634  1.00 89.51           C  
ATOM   1098  HA  ILE A  69     -23.066  11.222   1.872  1.00 89.51           H  
ATOM   1099  C   ILE A  69     -22.811  11.133   3.974  1.00 89.51           C  
ATOM   1100  CB  ILE A  69     -21.034  11.726   2.252  1.00 89.51           C  
ATOM   1101  HB  ILE A  69     -20.447  12.243   3.011  1.00 89.51           H  
ATOM   1102  O   ILE A  69     -22.391  11.616   5.029  1.00 89.51           O  
ATOM   1103  CG1 ILE A  69     -20.851  12.455   0.904  1.00 89.51           C  
ATOM   1104 HG12 ILE A  69     -21.644  12.156   0.218  1.00 89.51           H  
ATOM   1105 HG13 ILE A  69     -20.941  13.528   1.074  1.00 89.51           H  
ATOM   1106  CG2 ILE A  69     -20.553  10.263   2.189  1.00 89.51           C  
ATOM   1107 HG21 ILE A  69     -19.480  10.230   2.003  1.00 89.51           H  
ATOM   1108 HG22 ILE A  69     -20.734   9.749   3.133  1.00 89.51           H  
ATOM   1109 HG23 ILE A  69     -21.073   9.729   1.394  1.00 89.51           H  
ATOM   1110  CD1 ILE A  69     -19.524  12.210   0.201  1.00 89.51           C  
ATOM   1111 HD11 ILE A  69     -19.434  12.954  -0.591  1.00 89.51           H  
ATOM   1112 HD12 ILE A  69     -18.696  12.299   0.904  1.00 89.51           H  
ATOM   1113 HD13 ILE A  69     -19.510  11.216  -0.245  1.00 89.51           H  
ATOM   1114  N   TYR A  70     -23.514  10.013   3.897  1.00 87.00           N  
ATOM   1115  H   TYR A  70     -23.787   9.683   2.982  1.00 87.00           H  
ATOM   1116  CA  TYR A  70     -23.778   9.120   5.010  1.00 87.00           C  
ATOM   1117  HA  TYR A  70     -23.699   9.664   5.951  1.00 87.00           H  
ATOM   1118  C   TYR A  70     -22.729   8.018   4.980  1.00 87.00           C  
ATOM   1119  CB  TYR A  70     -25.202   8.572   4.890  1.00 87.00           C  
ATOM   1120  HB2 TYR A  70     -25.284   7.971   3.985  1.00 87.00           H  
ATOM   1121  HB3 TYR A  70     -25.398   7.915   5.738  1.00 87.00           H  
ATOM   1122  O   TYR A  70     -22.524   7.379   3.949  1.00 87.00           O  
ATOM   1123  CG  TYR A  70     -26.251   9.665   4.855  1.00 87.00           C  
ATOM   1124  CD1 TYR A  70     -26.773  10.171   6.060  1.00 87.00           C  
ATOM   1125  HD1 TYR A  70     -26.438   9.767   7.004  1.00 87.00           H  
ATOM   1126  CD2 TYR A  70     -26.675  10.204   3.623  1.00 87.00           C  
ATOM   1127  HD2 TYR A  70     -26.274   9.821   2.697  1.00 87.00           H  
ATOM   1128  CE1 TYR A  70     -27.725  11.206   6.038  1.00 87.00           C  
ATOM   1129  HE1 TYR A  70     -28.120  11.587   6.969  1.00 87.00           H  
ATOM   1130  CE2 TYR A  70     -27.621  11.245   3.597  1.00 87.00           C  
ATOM   1131  HE2 TYR A  70     -27.949  11.667   2.658  1.00 87.00           H  
ATOM   1132  OH  TYR A  70     -29.067  12.745   4.779  1.00 87.00           O  
ATOM   1133  HH  TYR A  70     -29.358  12.976   5.664  1.00 87.00           H  
ATOM   1134  CZ  TYR A  70     -28.151  11.743   4.805  1.00 87.00           C  
ATOM   1135  N   CYS A  71     -22.029   7.845   6.093  1.00 84.03           N  
ATOM   1136  H   CYS A  71     -22.223   8.420   6.901  1.00 84.03           H  
ATOM   1137  CA  CYS A  71     -20.945   6.887   6.213  1.00 84.03           C  
ATOM   1138  HA  CYS A  71     -20.748   6.417   5.250  1.00 84.03           H  
ATOM   1139  C   CYS A  71     -21.325   5.803   7.213  1.00 84.03           C  
ATOM   1140  CB  CYS A  71     -19.673   7.605   6.663  1.00 84.03           C  
ATOM   1141  HB2 CYS A  71     -19.809   7.976   7.679  1.00 84.03           H  
ATOM   1142  HB3 CYS A  71     -18.858   6.882   6.662  1.00 84.03           H  
ATOM   1143  O   CYS A  71     -21.564   6.105   8.387  1.00 84.03           O  
ATOM   1144  SG  CYS A  71     -19.277   8.985   5.561  1.00 84.03           S  
ATOM   1145  HG  CYS A  71     -20.427   9.634   5.766  1.00 84.03           H  
ATOM   1146  N   ASP A  72     -21.301   4.558   6.745  1.00 78.37           N  
ATOM   1147  H   ASP A  72     -21.143   4.403   5.759  1.00 78.37           H  
ATOM   1148  CA  ASP A  72     -21.444   3.372   7.581  1.00 78.37           C  
ATOM   1149  HA  ASP A  72     -21.925   3.655   8.517  1.00 78.37           H  
ATOM   1150  C   ASP A  72     -20.066   2.786   7.937  1.00 78.37           C  
ATOM   1151  CB  ASP A  72     -22.362   2.348   6.896  1.00 78.37           C  
ATOM   1152  HB2 ASP A  72     -21.959   2.110   5.912  1.00 78.37           H  
ATOM   1153  HB3 ASP A  72     -22.367   1.433   7.488  1.00 78.37           H  
ATOM   1154  O   ASP A  72     -19.088   2.912   7.187  1.00 78.37           O  
ATOM   1155  CG  ASP A  72     -23.814   2.836   6.763  1.00 78.37           C  
ATOM   1156  OD1 ASP A  72     -24.346   3.399   7.751  1.00 78.37           O  
ATOM   1157  OD2 ASP A  72     -24.401   2.608   5.683  1.00 78.37           O  
ATOM   1158  N   GLU A  73     -19.986   2.173   9.115  1.00 78.81           N  
ATOM   1159  H   GLU A  73     -20.831   2.085   9.662  1.00 78.81           H  
ATOM   1160  CA  GLU A  73     -18.788   1.528   9.653  1.00 78.81           C  
ATOM   1161  HA  GLU A  73     -17.950   2.194   9.449  1.00 78.81           H  
ATOM   1162  C   GLU A  73     -18.508   0.153   9.007  1.00 78.81           C  
ATOM   1163  CB  GLU A  73     -18.923   1.391  11.187  1.00 78.81           C  
ATOM   1164  HB2 GLU A  73     -19.104   2.381  11.606  1.00 78.81           H  
ATOM   1165  HB3 GLU A  73     -17.981   1.021  11.593  1.00 78.81           H  
ATOM   1166  O   GLU A  73     -19.447  -0.578   8.682  1.00 78.81           O  
ATOM   1167  CG  GLU A  73     -20.062   0.427  11.601  1.00 78.81           C  
ATOM   1168  HG2 GLU A  73     -19.796  -0.581  11.283  1.00 78.81           H  
ATOM   1169  HG3 GLU A  73     -20.977   0.711  11.080  1.00 78.81           H  
ATOM   1170  CD  GLU A  73     -20.376   0.386  13.102  1.00 78.81           C  
ATOM   1171  OE1 GLU A  73     -20.783  -0.676  13.615  1.00 78.81           O  
ATOM   1172  OE2 GLU A  73     -20.271   1.431  13.762  1.00 78.81           O  
ATOM   1173  N   PRO A  74     -17.235  -0.270   8.897  1.00 87.75           N  
ATOM   1174  CA  PRO A  74     -16.018   0.541   8.931  1.00 87.75           C  
ATOM   1175  HA  PRO A  74     -16.080   1.305   9.707  1.00 87.75           H  
ATOM   1176  C   PRO A  74     -15.744   1.210   7.571  1.00 87.75           C  
ATOM   1177  CB  PRO A  74     -14.912  -0.442   9.314  1.00 87.75           C  
ATOM   1178  HB2 PRO A  74     -13.933  -0.134   8.945  1.00 87.75           H  
ATOM   1179  HB3 PRO A  74     -14.891  -0.557  10.398  1.00 87.75           H  
ATOM   1180  O   PRO A  74     -16.051   0.670   6.507  1.00 87.75           O  
ATOM   1181  CG  PRO A  74     -15.376  -1.752   8.675  1.00 87.75           C  
ATOM   1182  HG2 PRO A  74     -14.992  -2.620   9.213  1.00 87.75           H  
ATOM   1183  HG3 PRO A  74     -15.065  -1.788   7.631  1.00 87.75           H  
ATOM   1184  CD  PRO A  74     -16.900  -1.676   8.740  1.00 87.75           C  
ATOM   1185  HD2 PRO A  74     -17.262  -2.230   9.606  1.00 87.75           H  
ATOM   1186  HD3 PRO A  74     -17.340  -2.080   7.828  1.00 87.75           H  
ATOM   1187  N   GLY A  75     -15.104   2.380   7.579  1.00 88.95           N  
ATOM   1188  H   GLY A  75     -14.825   2.783   8.462  1.00 88.95           H  
ATOM   1189  CA  GLY A  75     -14.827   3.115   6.346  1.00 88.95           C  
ATOM   1190  HA2 GLY A  75     -14.425   2.429   5.601  1.00 88.95           H  
ATOM   1191  HA3 GLY A  75     -15.765   3.511   5.956  1.00 88.95           H  
ATOM   1192  C   GLY A  75     -13.846   4.266   6.521  1.00 88.95           C  
ATOM   1193  O   GLY A  75     -13.321   4.514   7.608  1.00 88.95           O  
ATOM   1194  N   MET A  76     -13.562   4.958   5.419  1.00 91.70           N  
ATOM   1195  H   MET A  76     -14.007   4.694   4.551  1.00 91.70           H  
ATOM   1196  CA  MET A  76     -12.690   6.126   5.422  1.00 91.70           C  
ATOM   1197  HA  MET A  76     -12.645   6.499   6.445  1.00 91.70           H  
ATOM   1198  C   MET A  76     -13.264   7.233   4.551  1.00 91.70           C  
ATOM   1199  CB  MET A  76     -11.258   5.747   5.015  1.00 91.70           C  
ATOM   1200  HB2 MET A  76     -11.254   5.368   3.993  1.00 91.70           H  
ATOM   1201  HB3 MET A  76     -10.906   4.958   5.680  1.00 91.70           H  
ATOM   1202  O   MET A  76     -13.578   7.021   3.379  1.00 91.70           O  
ATOM   1203  CG  MET A  76     -10.284   6.925   5.128  1.00 91.70           C  
ATOM   1204  HG2 MET A  76     -10.305   7.292   6.155  1.00 91.70           H  
ATOM   1205  HG3 MET A  76     -10.611   7.733   4.474  1.00 91.70           H  
ATOM   1206  SD  MET A  76      -8.566   6.520   4.711  1.00 91.70           S  
ATOM   1207  CE  MET A  76      -8.710   6.264   2.917  1.00 91.70           C  
ATOM   1208  HE1 MET A  76      -8.640   5.199   2.694  1.00 91.70           H  
ATOM   1209  HE2 MET A  76      -9.663   6.646   2.552  1.00 91.70           H  
ATOM   1210  HE3 MET A  76      -7.898   6.784   2.409  1.00 91.70           H  
ATOM   1211  N   LEU A  77     -13.353   8.423   5.132  1.00 92.34           N  
ATOM   1212  H   LEU A  77     -13.064   8.492   6.097  1.00 92.34           H  
ATOM   1213  CA  LEU A  77     -13.641   9.658   4.424  1.00 92.34           C  
ATOM   1214  HA  LEU A  77     -14.246   9.425   3.548  1.00 92.34           H  
ATOM   1215  C   LEU A  77     -12.352  10.317   3.949  1.00 92.34           C  
ATOM   1216  CB  LEU A  77     -14.421  10.611   5.332  1.00 92.34           C  
ATOM   1217  HB2 LEU A  77     -14.263  11.635   4.993  1.00 92.34           H  
ATOM   1218  HB3 LEU A  77     -14.011  10.536   6.339  1.00 92.34           H  
ATOM   1219  O   LEU A  77     -11.370  10.384   4.688  1.00 92.34           O  
ATOM   1220  CG  LEU A  77     -15.930  10.346   5.380  1.00 92.34           C  
ATOM   1221  HG  LEU A  77     -16.133   9.294   5.579  1.00 92.34           H  
ATOM   1222  CD1 LEU A  77     -16.507  11.195   6.506  1.00 92.34           C  
ATOM   1223 HD11 LEU A  77     -17.594  11.140   6.457  1.00 92.34           H  
ATOM   1224 HD12 LEU A  77     -16.204  12.236   6.394  1.00 92.34           H  
ATOM   1225 HD13 LEU A  77     -16.170  10.811   7.469  1.00 92.34           H  
ATOM   1226  CD2 LEU A  77     -16.599  10.745   4.065  1.00 92.34           C  
ATOM   1227 HD21 LEU A  77     -17.683  10.773   4.176  1.00 92.34           H  
ATOM   1228 HD22 LEU A  77     -16.362  10.013   3.293  1.00 92.34           H  
ATOM   1229 HD23 LEU A  77     -16.254  11.731   3.754  1.00 92.34           H  
ATOM   1230  N   VAL A  78     -12.404  10.864   2.742  1.00 93.55           N  
ATOM   1231  H   VAL A  78     -13.252  10.724   2.212  1.00 93.55           H  
ATOM   1232  CA  VAL A  78     -11.381  11.710   2.140  1.00 93.55           C  
ATOM   1233  HA  VAL A  78     -10.517  11.771   2.802  1.00 93.55           H  
ATOM   1234  C   VAL A  78     -11.972  13.101   1.966  1.00 93.55           C  
ATOM   1235  CB  VAL A  78     -10.922  11.147   0.785  1.00 93.55           C  
ATOM   1236  HB  VAL A  78     -11.748  11.204   0.076  1.00 93.55           H  
ATOM   1237  O   VAL A  78     -12.959  13.280   1.252  1.00 93.55           O  
ATOM   1238  CG1 VAL A  78      -9.771  11.979   0.229  1.00 93.55           C  
ATOM   1239 HG11 VAL A  78      -9.455  11.562  -0.728  1.00 93.55           H  
ATOM   1240 HG12 VAL A  78     -10.086  13.008   0.059  1.00 93.55           H  
ATOM   1241 HG13 VAL A  78      -8.939  11.961   0.933  1.00 93.55           H  
ATOM   1242  CG2 VAL A  78     -10.474   9.683   0.871  1.00 93.55           C  
ATOM   1243 HG21 VAL A  78      -9.698   9.565   1.627  1.00 93.55           H  
ATOM   1244 HG22 VAL A  78     -11.322   9.046   1.121  1.00 93.55           H  
ATOM   1245 HG23 VAL A  78     -10.079   9.366  -0.094  1.00 93.55           H  
ATOM   1246  N   LEU A  79     -11.378  14.087   2.630  1.00 91.32           N  
ATOM   1247  H   LEU A  79     -10.595  13.863   3.228  1.00 91.32           H  
ATOM   1248  CA  LEU A  79     -11.823  15.474   2.595  1.00 91.32           C  
ATOM   1249  HA  LEU A  79     -12.756  15.551   2.036  1.00 91.32           H  
ATOM   1250  C   LEU A  79     -10.773  16.317   1.879  1.00 91.32           C  
ATOM   1251  CB  LEU A  79     -12.085  15.989   4.023  1.00 91.32           C  
ATOM   1252  HB2 LEU A  79     -11.124  16.114   4.523  1.00 91.32           H  
ATOM   1253  HB3 LEU A  79     -12.554  16.970   3.951  1.00 91.32           H  
ATOM   1254  O   LEU A  79      -9.639  16.449   2.351  1.00 91.32           O  
ATOM   1255  CG  LEU A  79     -12.956  15.080   4.908  1.00 91.32           C  
ATOM   1256  HG  LEU A  79     -12.453  14.126   5.062  1.00 91.32           H  
ATOM   1257  CD1 LEU A  79     -13.162  15.731   6.276  1.00 91.32           C  
ATOM   1258 HD11 LEU A  79     -13.689  16.680   6.167  1.00 91.32           H  
ATOM   1259 HD12 LEU A  79     -13.746  15.066   6.913  1.00 91.32           H  
ATOM   1260 HD13 LEU A  79     -12.195  15.906   6.746  1.00 91.32           H  
ATOM   1261  CD2 LEU A  79     -14.326  14.817   4.295  1.00 91.32           C  
ATOM   1262 HD21 LEU A  79     -14.869  15.754   4.171  1.00 91.32           H  
ATOM   1263 HD22 LEU A  79     -14.221  14.328   3.327  1.00 91.32           H  
ATOM   1264 HD23 LEU A  79     -14.879  14.140   4.946  1.00 91.32           H  
ATOM   1265  N   LYS A  80     -11.164  16.932   0.760  1.00 91.90           N  
ATOM   1266  H   LYS A  80     -12.093  16.748   0.410  1.00 91.90           H  
ATOM   1267  CA  LYS A  80     -10.350  17.962   0.107  1.00 91.90           C  
ATOM   1268  HA  LYS A  80      -9.393  17.521  -0.172  1.00 91.90           H  
ATOM   1269  C   LYS A  80     -10.093  19.113   1.087  1.00 91.90           C  
ATOM   1270  CB  LYS A  80     -11.070  18.453  -1.159  1.00 91.90           C  
ATOM   1271  HB2 LYS A  80     -11.366  17.597  -1.765  1.00 91.90           H  
ATOM   1272  HB3 LYS A  80     -11.971  18.989  -0.861  1.00 91.90           H  
ATOM   1273  O   LYS A  80     -10.982  19.477   1.860  1.00 91.90           O  
ATOM   1274  CG  LYS A  80     -10.187  19.381  -2.005  1.00 91.90           C  
ATOM   1275  HG2 LYS A  80      -9.768  20.169  -1.379  1.00 91.90           H  
ATOM   1276  HG3 LYS A  80      -9.359  18.813  -2.427  1.00 91.90           H  
ATOM   1277  CD  LYS A  80     -10.978  20.044  -3.135  1.00 91.90           C  
ATOM   1278  HD2 LYS A  80     -11.303  19.279  -3.840  1.00 91.90           H  
ATOM   1279  HD3 LYS A  80     -11.863  20.541  -2.737  1.00 91.90           H  
ATOM   1280  CE  LYS A  80     -10.100  21.055  -3.874  1.00 91.90           C  
ATOM   1281  HE2 LYS A  80     -10.529  21.253  -4.856  1.00 91.90           H  
ATOM   1282  HE3 LYS A  80      -9.125  20.597  -4.046  1.00 91.90           H  
ATOM   1283  NZ  LYS A  80      -9.952  22.316  -3.103  1.00 91.90           N  
ATOM   1284  HZ1 LYS A  80      -9.686  22.127  -2.148  1.00 91.90           H  
ATOM   1285  HZ2 LYS A  80     -10.816  22.838  -3.084  1.00 91.90           H  
ATOM   1286  HZ3 LYS A  80      -9.236  22.889  -3.528  1.00 91.90           H  
ATOM   1287  N   LYS A  81      -8.915  19.732   1.026  1.00 88.17           N  
ATOM   1288  H   LYS A  81      -8.232  19.404   0.358  1.00 88.17           H  
ATOM   1289  CA  LYS A  81      -8.655  20.968   1.775  1.00 88.17           C  
ATOM   1290  HA  LYS A  81      -9.010  20.819   2.795  1.00 88.17           H  
ATOM   1291  C   LYS A  81      -9.424  22.173   1.226  1.00 88.17           C  
ATOM   1292  CB  LYS A  81      -7.154  21.245   1.856  1.00 88.17           C  
ATOM   1293  HB2 LYS A  81      -7.007  22.018   2.610  1.00 88.17           H  
ATOM   1294  HB3 LYS A  81      -6.648  20.340   2.193  1.00 88.17           H  
ATOM   1295  O   LYS A  81      -9.882  22.169   0.078  1.00 88.17           O  
ATOM   1296  CG  LYS A  81      -6.495  21.702   0.548  1.00 88.17           C  
ATOM   1297  HG2 LYS A  81      -6.527  20.896  -0.185  1.00 88.17           H  
ATOM   1298  HG3 LYS A  81      -7.010  22.570   0.137  1.00 88.17           H  
ATOM   1299  CD  LYS A  81      -5.040  22.065   0.863  1.00 88.17           C  
ATOM   1300  HD2 LYS A  81      -4.481  21.147   1.043  1.00 88.17           H  
ATOM   1301  HD3 LYS A  81      -5.001  22.673   1.768  1.00 88.17           H  
ATOM   1302  CE  LYS A  81      -4.372  22.859  -0.254  1.00 88.17           C  
ATOM   1303  HE2 LYS A  81      -4.858  23.830  -0.353  1.00 88.17           H  
ATOM   1304  HE3 LYS A  81      -4.474  22.327  -1.200  1.00 88.17           H  
ATOM   1305  NZ  LYS A  81      -2.938  23.033   0.058  1.00 88.17           N  
ATOM   1306  HZ1 LYS A  81      -2.472  23.495  -0.710  1.00 88.17           H  
ATOM   1307  HZ2 LYS A  81      -2.483  22.139   0.180  1.00 88.17           H  
ATOM   1308  HZ3 LYS A  81      -2.759  23.596   0.878  1.00 88.17           H  
ATOM   1309  N   GLU A  82      -9.464  23.228   2.031  1.00 80.59           N  
ATOM   1310  H   GLU A  82      -9.098  23.111   2.965  1.00 80.59           H  
ATOM   1311  CA  GLU A  82     -10.059  24.529   1.724  1.00 80.59           C  
ATOM   1312  HA  GLU A  82      -9.969  25.145   2.619  1.00 80.59           H  
ATOM   1313  C   GLU A  82     -11.571  24.410   1.457  1.00 80.59           C  
ATOM   1314  CB  GLU A  82      -9.251  25.248   0.624  1.00 80.59           C  
ATOM   1315  HB2 GLU A  82      -9.349  24.695  -0.311  1.00 80.59           H  
ATOM   1316  HB3 GLU A  82      -9.677  26.238   0.464  1.00 80.59           H  
ATOM   1317  O   GLU A  82     -12.091  24.820   0.418  1.00 80.59           O  
ATOM   1318  CG  GLU A  82      -7.747  25.400   0.937  1.00 80.59           C  
ATOM   1319  HG2 GLU A  82      -7.312  24.439   1.212  1.00 80.59           H  
ATOM   1320  HG3 GLU A  82      -7.241  25.728   0.029  1.00 80.59           H  
ATOM   1321  CD  GLU A  82      -7.479  26.411   2.053  1.00 80.59           C  
ATOM   1322  OE1 GLU A  82      -7.282  26.009   3.228  1.00 80.59           O  
ATOM   1323  OE2 GLU A  82      -7.543  27.618   1.770  1.00 80.59           O  
ATOM   1324  N   GLN A  83     -12.287  23.787   2.398  1.00 80.87           N  
ATOM   1325  H   GLN A  83     -11.803  23.452   3.218  1.00 80.87           H  
ATOM   1326  CA  GLN A  83     -13.750  23.709   2.394  1.00 80.87           C  
ATOM   1327  HA  GLN A  83     -14.130  24.568   1.841  1.00 80.87           H  
ATOM   1328  C   GLN A  83     -14.323  23.802   3.809  1.00 80.87           C  
ATOM   1329  CB  GLN A  83     -14.242  22.440   1.672  1.00 80.87           C  
ATOM   1330  HB2 GLN A  83     -13.757  22.372   0.698  1.00 80.87           H  
ATOM   1331  HB3 GLN A  83     -15.315  22.533   1.505  1.00 80.87           H  
ATOM   1332  O   GLN A  83     -13.627  23.562   4.795  1.00 80.87           O  
ATOM   1333  CG  GLN A  83     -13.981  21.142   2.452  1.00 80.87           C  
ATOM   1334  HG2 GLN A  83     -12.907  21.034   2.604  1.00 80.87           H  
ATOM   1335  HG3 GLN A  83     -14.456  21.186   3.432  1.00 80.87           H  
ATOM   1336  CD  GLN A  83     -14.524  19.917   1.726  1.00 80.87           C  
ATOM   1337  NE2 GLN A  83     -13.685  18.949   1.451  1.00 80.87           N  
ATOM   1338 HE21 GLN A  83     -12.713  19.046   1.709  1.00 80.87           H  
ATOM   1339 HE22 GLN A  83     -14.029  18.140   0.955  1.00 80.87           H  
ATOM   1340  OE1 GLN A  83     -15.691  19.823   1.379  1.00 80.87           O  
ATOM   1341  N   VAL A  84     -15.615  24.112   3.893  1.00 80.28           N  
ATOM   1342  H   VAL A  84     -16.139  24.224   3.037  1.00 80.28           H  
ATOM   1343  CA  VAL A  84     -16.385  24.107   5.136  1.00 80.28           C  
ATOM   1344  HA  VAL A  84     -15.714  23.938   5.978  1.00 80.28           H  
ATOM   1345  C   VAL A  84     -17.384  22.958   5.088  1.00 80.28           C  
ATOM   1346  CB  VAL A  84     -17.082  25.459   5.359  1.00 80.28           C  
ATOM   1347  HB  VAL A  84     -17.739  25.677   4.517  1.00 80.28           H  
ATOM   1348  O   VAL A  84     -18.086  22.792   4.092  1.00 80.28           O  
ATOM   1349  CG1 VAL A  84     -17.905  25.449   6.646  1.00 80.28           C  
ATOM   1350 HG11 VAL A  84     -17.263  25.172   7.481  1.00 80.28           H  
ATOM   1351 HG12 VAL A  84     -18.728  24.740   6.556  1.00 80.28           H  
ATOM   1352 HG13 VAL A  84     -18.332  26.436   6.821  1.00 80.28           H  
ATOM   1353  CG2 VAL A  84     -16.061  26.594   5.500  1.00 80.28           C  
ATOM   1354 HG21 VAL A  84     -15.437  26.418   6.376  1.00 80.28           H  
ATOM   1355 HG22 VAL A  84     -16.582  27.544   5.619  1.00 80.28           H  
ATOM   1356 HG23 VAL A  84     -15.437  26.660   4.609  1.00 80.28           H  
ATOM   1357  N   VAL A  85     -17.448  22.180   6.166  1.00 83.94           N  
ATOM   1358  H   VAL A  85     -16.809  22.363   6.927  1.00 83.94           H  
ATOM   1359  CA  VAL A  85     -18.345  21.031   6.308  1.00 83.94           C  
ATOM   1360  HA  VAL A  85     -19.067  21.063   5.492  1.00 83.94           H  
ATOM   1361  C   VAL A  85     -19.148  21.104   7.606  1.00 83.94           C  
ATOM   1362  CB  VAL A  85     -17.585  19.691   6.190  1.00 83.94           C  
ATOM   1363  HB  VAL A  85     -18.308  18.880   6.278  1.00 83.94           H  
ATOM   1364  O   VAL A  85     -18.745  21.746   8.575  1.00 83.94           O  
ATOM   1365  CG1 VAL A  85     -16.897  19.556   4.828  1.00 83.94           C  
ATOM   1366 HG11 VAL A  85     -16.504  18.547   4.704  1.00 83.94           H  
ATOM   1367 HG12 VAL A  85     -17.618  19.751   4.034  1.00 83.94           H  
ATOM   1368 HG13 VAL A  85     -16.078  20.271   4.747  1.00 83.94           H  
ATOM   1369  CG2 VAL A  85     -16.525  19.503   7.285  1.00 83.94           C  
ATOM   1370 HG21 VAL A  85     -15.781  20.298   7.233  1.00 83.94           H  
ATOM   1371 HG22 VAL A  85     -16.999  19.509   8.266  1.00 83.94           H  
ATOM   1372 HG23 VAL A  85     -16.010  18.551   7.156  1.00 83.94           H  
ATOM   1373  N   ASN A  86     -20.282  20.418   7.648  1.00 81.70           N  
ATOM   1374  H   ASN A  86     -20.569  19.943   6.804  1.00 81.70           H  
ATOM   1375  CA  ASN A  86     -20.996  20.089   8.874  1.00 81.70           C  
ATOM   1376  HA  ASN A  86     -20.539  20.612   9.714  1.00 81.70           H  
ATOM   1377  C   ASN A  86     -20.861  18.586   9.103  1.00 81.70           C  
ATOM   1378  CB  ASN A  86     -22.465  20.521   8.779  1.00 81.70           C  
ATOM   1379  HB2 ASN A  86     -22.935  20.416   9.756  1.00 81.70           H  
ATOM   1380  HB3 ASN A  86     -22.987  19.861   8.085  1.00 81.70           H  
ATOM   1381  O   ASN A  86     -21.060  17.811   8.172  1.00 81.70           O  
ATOM   1382  CG  ASN A  86     -22.628  21.953   8.317  1.00 81.70           C  
ATOM   1383  ND2 ASN A  86     -23.238  22.166   7.176  1.00 81.70           N  
ATOM   1384 HD21 ASN A  86     -23.516  21.384   6.601  1.00 81.70           H  
ATOM   1385 HD22 ASN A  86     -23.268  23.113   6.828  1.00 81.70           H  
ATOM   1386  OD1 ASN A  86     -22.215  22.888   8.986  1.00 81.70           O  
ATOM   1387  N   VAL A  87     -20.527  18.176  10.321  1.00 82.71           N  
ATOM   1388  H   VAL A  87     -20.437  18.868  11.052  1.00 82.71           H  
ATOM   1389  CA  VAL A  87     -20.328  16.771  10.689  1.00 82.71           C  
ATOM   1390  HA  VAL A  87     -20.555  16.131   9.836  1.00 82.71           H  
ATOM   1391  C   VAL A  87     -21.288  16.423  11.812  1.00 82.71           C  
ATOM   1392  CB  VAL A  87     -18.874  16.488  11.109  1.00 82.71           C  
ATOM   1393  HB  VAL A  87     -18.631  17.079  11.992  1.00 82.71           H  
ATOM   1394  O   VAL A  87     -21.317  17.100  12.836  1.00 82.71           O  
ATOM   1395  CG1 VAL A  87     -18.665  15.004  11.430  1.00 82.71           C  
ATOM   1396 HG11 VAL A  87     -19.296  14.712  12.269  1.00 82.71           H  
ATOM   1397 HG12 VAL A  87     -17.626  14.819  11.701  1.00 82.71           H  
ATOM   1398 HG13 VAL A  87     -18.925  14.392  10.566  1.00 82.71           H  
ATOM   1399  CG2 VAL A  87     -17.877  16.843  10.001  1.00 82.71           C  
ATOM   1400 HG21 VAL A  87     -17.985  17.887   9.707  1.00 82.71           H  
ATOM   1401 HG22 VAL A  87     -18.056  16.204   9.137  1.00 82.71           H  
ATOM   1402 HG23 VAL A  87     -16.859  16.680  10.354  1.00 82.71           H  
ATOM   1403  N   THR A  88     -22.037  15.348  11.637  1.00 82.89           N  
ATOM   1404  H   THR A  88     -21.970  14.860  10.755  1.00 82.89           H  
ATOM   1405  CA  THR A  88     -22.913  14.767  12.643  1.00 82.89           C  
ATOM   1406  HA  THR A  88     -22.858  15.355  13.559  1.00 82.89           H  
ATOM   1407  C   THR A  88     -22.435  13.358  12.949  1.00 82.89           C  
ATOM   1408  CB  THR A  88     -24.365  14.790  12.172  1.00 82.89           C  
ATOM   1409  HB  THR A  88     -24.456  14.257  11.225  1.00 82.89           H  
ATOM   1410  O   THR A  88     -22.293  12.533  12.052  1.00 82.89           O  
ATOM   1411  CG2 THR A  88     -25.299  14.175  13.195  1.00 82.89           C  
ATOM   1412 HG21 THR A  88     -25.081  14.571  14.187  1.00 82.89           H  
ATOM   1413 HG22 THR A  88     -25.182  13.091  13.201  1.00 82.89           H  
ATOM   1414 HG23 THR A  88     -26.320  14.427  12.909  1.00 82.89           H  
ATOM   1415  OG1 THR A  88     -24.796  16.122  11.997  1.00 82.89           O  
ATOM   1416  HG1 THR A  88     -25.129  16.430  12.843  1.00 82.89           H  
ATOM   1417  N   LEU A  89     -22.165  13.105  14.220  1.00 79.73           N  
ATOM   1418  H   LEU A  89     -22.335  13.838  14.894  1.00 79.73           H  
ATOM   1419  CA  LEU A  89     -21.639  11.857  14.753  1.00 79.73           C  
ATOM   1420  HA  LEU A  89     -21.385  11.164  13.951  1.00 79.73           H  
ATOM   1421  C   LEU A  89     -22.705  11.212  15.624  1.00 79.73           C  
ATOM   1422  CB  LEU A  89     -20.393  12.204  15.577  1.00 79.73           C  
ATOM   1423  HB2 LEU A  89     -20.662  12.997  16.276  1.00 79.73           H  
ATOM   1424  HB3 LEU A  89     -20.075  11.353  16.179  1.00 79.73           H  
ATOM   1425  O   LEU A  89     -23.285  11.898  16.461  1.00 79.73           O  
ATOM   1426  CG  LEU A  89     -19.227  12.678  14.707  1.00 79.73           C  
ATOM   1427  HG  LEU A  89     -19.551  13.481  14.045  1.00 79.73           H  
ATOM   1428  CD1 LEU A  89     -18.160  13.223  15.624  1.00 79.73           C  
ATOM   1429 HD11 LEU A  89     -18.566  14.077  16.166  1.00 79.73           H  
ATOM   1430 HD12 LEU A  89     -17.291  13.530  15.042  1.00 79.73           H  
ATOM   1431 HD13 LEU A  89     -17.888  12.425  16.315  1.00 79.73           H  
ATOM   1432  CD2 LEU A  89     -18.590  11.563  13.885  1.00 79.73           C  
ATOM   1433 HD21 LEU A  89     -17.757  11.967  13.310  1.00 79.73           H  
ATOM   1434 HD22 LEU A  89     -19.324  11.139  13.201  1.00 79.73           H  
ATOM   1435 HD23 LEU A  89     -18.226  10.769  14.538  1.00 79.73           H  
ATOM   1436  N   GLU A  90     -22.947   9.921  15.437  1.00 82.86           N  
ATOM   1437  H   GLU A  90     -22.470   9.438  14.690  1.00 82.86           H  
ATOM   1438  CA  GLU A  90     -23.940   9.148  16.182  1.00 82.86           C  
ATOM   1439  HA  GLU A  90     -24.289   9.712  17.047  1.00 82.86           H  
ATOM   1440  C   GLU A  90     -23.314   7.843  16.681  1.00 82.86           C  
ATOM   1441  CB  GLU A  90     -25.138   8.889  15.260  1.00 82.86           C  
ATOM   1442  HB2 GLU A  90     -24.786   8.341  14.386  1.00 82.86           H  
ATOM   1443  HB3 GLU A  90     -25.531   9.848  14.925  1.00 82.86           H  
ATOM   1444  O   GLU A  90     -22.820   7.035  15.892  1.00 82.86           O  
ATOM   1445  CG  GLU A  90     -26.275   8.100  15.929  1.00 82.86           C  
ATOM   1446  HG2 GLU A  90     -25.865   7.204  16.397  1.00 82.86           H  
ATOM   1447  HG3 GLU A  90     -26.714   8.720  16.711  1.00 82.86           H  
ATOM   1448  CD  GLU A  90     -27.366   7.672  14.933  1.00 82.86           C  
ATOM   1449  OE1 GLU A  90     -28.184   6.801  15.304  1.00 82.86           O  
ATOM   1450  OE2 GLU A  90     -27.383   8.197  13.794  1.00 82.86           O  
ATOM   1451  N   GLU A  91     -23.310   7.639  17.998  1.00 82.21           N  
ATOM   1452  H   GLU A  91     -23.717   8.330  18.613  1.00 82.21           H  
ATOM   1453  CA  GLU A  91     -22.842   6.379  18.579  1.00 82.21           C  
ATOM   1454  HA  GLU A  91     -21.856   6.155  18.171  1.00 82.21           H  
ATOM   1455  C   GLU A  91     -23.777   5.219  18.211  1.00 82.21           C  
ATOM   1456  CB  GLU A  91     -22.716   6.467  20.108  1.00 82.21           C  
ATOM   1457  HB2 GLU A  91     -22.264   5.536  20.450  1.00 82.21           H  
ATOM   1458  HB3 GLU A  91     -23.711   6.544  20.546  1.00 82.21           H  
ATOM   1459  O   GLU A  91     -24.997   5.327  18.334  1.00 82.21           O  
ATOM   1460  CG  GLU A  91     -21.865   7.641  20.619  1.00 82.21           C  
ATOM   1461  HG2 GLU A  91     -22.440   8.563  20.529  1.00 82.21           H  
ATOM   1462  HG3 GLU A  91     -20.976   7.745  19.996  1.00 82.21           H  
ATOM   1463  CD  GLU A  91     -21.436   7.446  22.080  1.00 82.21           C  
ATOM   1464  OE1 GLU A  91     -20.283   7.822  22.408  1.00 82.21           O  
ATOM   1465  OE2 GLU A  91     -22.244   6.886  22.851  1.00 82.21           O  
ATOM   1466  N   VAL A  92     -23.204   4.077  17.834  1.00 80.71           N  
ATOM   1467  H   VAL A  92     -22.196   4.030  17.795  1.00 80.71           H  
ATOM   1468  CA  VAL A  92     -23.943   2.833  17.582  1.00 80.71           C  
ATOM   1469  HA  VAL A  92     -25.014   3.032  17.599  1.00 80.71           H  
ATOM   1470  C   VAL A  92     -23.617   1.859  18.706  1.00 80.71           C  
ATOM   1471  CB  VAL A  92     -23.603   2.258  16.195  1.00 80.71           C  
ATOM   1472  HB  VAL A  92     -22.526   2.109  16.118  1.00 80.71           H  
ATOM   1473  O   VAL A  92     -22.453   1.566  18.958  1.00 80.71           O  
ATOM   1474  CG1 VAL A  92     -24.311   0.917  15.954  1.00 80.71           C  
ATOM   1475 HG11 VAL A  92     -24.076   0.563  14.950  1.00 80.71           H  
ATOM   1476 HG12 VAL A  92     -23.943   0.169  16.656  1.00 80.71           H  
ATOM   1477 HG13 VAL A  92     -25.390   1.028  16.060  1.00 80.71           H  
ATOM   1478  CG2 VAL A  92     -24.052   3.216  15.082  1.00 80.71           C  
ATOM   1479 HG21 VAL A  92     -23.748   2.805  14.119  1.00 80.71           H  
ATOM   1480 HG22 VAL A  92     -23.582   4.192  15.205  1.00 80.71           H  
ATOM   1481 HG23 VAL A  92     -25.134   3.345  15.108  1.00 80.71           H  
ATOM   1482  N   ASN A  93     -24.633   1.375  19.425  1.00 80.42           N  
ATOM   1483  H   ASN A  93     -25.573   1.619  19.148  1.00 80.42           H  
ATOM   1484  CA  ASN A  93     -24.463   0.508  20.603  1.00 80.42           C  
ATOM   1485  HA  ASN A  93     -25.439   0.418  21.080  1.00 80.42           H  
ATOM   1486  C   ASN A  93     -23.530   1.102  21.685  1.00 80.42           C  
ATOM   1487  CB  ASN A  93     -24.047  -0.907  20.149  1.00 80.42           C  
ATOM   1488  HB2 ASN A  93     -23.066  -0.863  19.677  1.00 80.42           H  
ATOM   1489  HB3 ASN A  93     -23.968  -1.559  21.019  1.00 80.42           H  
ATOM   1490  O   ASN A  93     -22.796   0.371  22.340  1.00 80.42           O  
ATOM   1491  CG  ASN A  93     -25.039  -1.540  19.195  1.00 80.42           C  
ATOM   1492  ND2 ASN A  93     -24.573  -2.316  18.245  1.00 80.42           N  
ATOM   1493 HD21 ASN A  93     -25.250  -2.689  17.595  1.00 80.42           H  
ATOM   1494 HD22 ASN A  93     -23.576  -2.422  18.117  1.00 80.42           H  
ATOM   1495  OD1 ASN A  93     -26.239  -1.345  19.284  1.00 80.42           O  
ATOM   1496  N   GLY A  94     -23.521   2.432  21.850  1.00 77.04           N  
ATOM   1497  H   GLY A  94     -24.136   2.993  21.279  1.00 77.04           H  
ATOM   1498  CA  GLY A  94     -22.605   3.133  22.769  1.00 77.04           C  
ATOM   1499  HA2 GLY A  94     -22.600   2.627  23.735  1.00 77.04           H  
ATOM   1500  HA3 GLY A  94     -22.961   4.152  22.918  1.00 77.04           H  
ATOM   1501  C   GLY A  94     -21.154   3.218  22.269  1.00 77.04           C  
ATOM   1502  O   GLY A  94     -20.235   3.606  23.002  1.00 77.04           O  
ATOM   1503  N   HIS A  95     -20.919   2.845  21.009  1.00 81.32           N  
ATOM   1504  H   HIS A  95     -21.680   2.484  20.451  1.00 81.32           H  
ATOM   1505  CA  HIS A  95     -19.610   2.867  20.388  1.00 81.32           C  
ATOM   1506  HA  HIS A  95     -18.895   3.164  21.155  1.00 81.32           H  
ATOM   1507  C   HIS A  95     -19.517   3.920  19.276  1.00 81.32           C  
ATOM   1508  CB  HIS A  95     -19.159   1.453  20.012  1.00 81.32           C  
ATOM   1509  HB2 HIS A  95     -18.182   1.508  19.530  1.00 81.32           H  
ATOM   1510  HB3 HIS A  95     -19.861   1.025  19.296  1.00 81.32           H  
ATOM   1511  O   HIS A  95     -20.312   3.961  18.342  1.00 81.32           O  
ATOM   1512  CG  HIS A  95     -19.045   0.544  21.220  1.00 81.32           C  
ATOM   1513  CD2 HIS A  95     -19.906  -0.465  21.562  1.00 81.32           C  
ATOM   1514  HD2 HIS A  95     -20.790  -0.754  21.012  1.00 81.32           H  
ATOM   1515  ND1 HIS A  95     -18.083   0.594  22.209  1.00 81.32           N  
ATOM   1516  HD1 HIS A  95     -17.283   1.210  22.239  1.00 81.32           H  
ATOM   1517  CE1 HIS A  95     -18.361  -0.359  23.115  1.00 81.32           C  
ATOM   1518  HE1 HIS A  95     -17.780  -0.567  24.001  1.00 81.32           H  
ATOM   1519  NE2 HIS A  95     -19.452  -1.043  22.754  1.00 81.32           N  
ATOM   1520  N   MET A  96     -18.525   4.798  19.414  1.00 80.31           N  
ATOM   1521  H   MET A  96     -18.006   4.792  20.281  1.00 80.31           H  
ATOM   1522  CA  MET A  96     -18.038   5.709  18.385  1.00 80.31           C  
ATOM   1523  HA  MET A  96     -18.361   5.361  17.404  1.00 80.31           H  
ATOM   1524  C   MET A  96     -16.519   5.687  18.455  1.00 80.31           C  
ATOM   1525  CB  MET A  96     -18.602   7.115  18.618  1.00 80.31           C  
ATOM   1526  HB2 MET A  96     -18.410   7.418  19.647  1.00 80.31           H  
ATOM   1527  HB3 MET A  96     -19.681   7.061  18.469  1.00 80.31           H  
ATOM   1528  O   MET A  96     -15.931   5.992  19.496  1.00 80.31           O  
ATOM   1529  CG  MET A  96     -18.033   8.187  17.679  1.00 80.31           C  
ATOM   1530  HG2 MET A  96     -18.460   9.149  17.962  1.00 80.31           H  
ATOM   1531  HG3 MET A  96     -16.955   8.250  17.831  1.00 80.31           H  
ATOM   1532  SD  MET A  96     -18.345   7.929  15.915  1.00 80.31           S  
ATOM   1533  CE  MET A  96     -20.112   8.296  15.853  1.00 80.31           C  
ATOM   1534  HE1 MET A  96     -20.272   9.374  15.847  1.00 80.31           H  
ATOM   1535  HE2 MET A  96     -20.618   7.854  16.711  1.00 80.31           H  
ATOM   1536  HE3 MET A  96     -20.526   7.875  14.936  1.00 80.31           H  
ATOM   1537  N   ASP A  97     -15.872   5.278  17.376  1.00 83.38           N  
ATOM   1538  H   ASP A  97     -16.406   5.059  16.547  1.00 83.38           H  
ATOM   1539  CA  ASP A  97     -14.424   5.181  17.328  1.00 83.38           C  
ATOM   1540  HA  ASP A  97     -14.001   5.916  18.014  1.00 83.38           H  
ATOM   1541  C   ASP A  97     -13.930   5.512  15.931  1.00 83.38           C  
ATOM   1542  CB  ASP A  97     -13.958   3.795  17.788  1.00 83.38           C  
ATOM   1543  HB2 ASP A  97     -14.295   3.042  17.076  1.00 83.38           H  
ATOM   1544  HB3 ASP A  97     -14.393   3.571  18.762  1.00 83.38           H  
ATOM   1545  O   ASP A  97     -14.246   4.829  14.957  1.00 83.38           O  
ATOM   1546  CG  ASP A  97     -12.440   3.731  17.911  1.00 83.38           C  
ATOM   1547  OD1 ASP A  97     -11.786   4.787  18.055  1.00 83.38           O  
ATOM   1548  OD2 ASP A  97     -11.884   2.621  17.789  1.00 83.38           O  
ATOM   1549  N   PHE A  98     -13.151   6.580  15.845  1.00 83.59           N  
ATOM   1550  H   PHE A  98     -12.840   7.019  16.700  1.00 83.59           H  
ATOM   1551  CA  PHE A  98     -12.587   7.063  14.603  1.00 83.59           C  
ATOM   1552  HA  PHE A  98     -12.403   6.202  13.961  1.00 83.59           H  
ATOM   1553  C   PHE A  98     -11.239   7.716  14.851  1.00 83.59           C  
ATOM   1554  CB  PHE A  98     -13.580   8.009  13.908  1.00 83.59           C  
ATOM   1555  HB2 PHE A  98     -14.540   7.499  13.836  1.00 83.59           H  
ATOM   1556  HB3 PHE A  98     -13.232   8.204  12.894  1.00 83.59           H  
ATOM   1557  O   PHE A  98     -10.876   8.058  15.975  1.00 83.59           O  
ATOM   1558  CG  PHE A  98     -13.807   9.329  14.610  1.00 83.59           C  
ATOM   1559  CD1 PHE A  98     -14.793   9.429  15.607  1.00 83.59           C  
ATOM   1560  HD1 PHE A  98     -15.397   8.568  15.856  1.00 83.59           H  
ATOM   1561  CD2 PHE A  98     -13.034  10.452  14.267  1.00 83.59           C  
ATOM   1562  HD2 PHE A  98     -12.287  10.375  13.491  1.00 83.59           H  
ATOM   1563  CE1 PHE A  98     -14.999  10.647  16.272  1.00 83.59           C  
ATOM   1564  HE1 PHE A  98     -15.763  10.710  17.033  1.00 83.59           H  
ATOM   1565  CE2 PHE A  98     -13.244  11.672  14.929  1.00 83.59           C  
ATOM   1566  HE2 PHE A  98     -12.662  12.541  14.662  1.00 83.59           H  
ATOM   1567  CZ  PHE A  98     -14.221  11.767  15.930  1.00 83.59           C  
ATOM   1568  HZ  PHE A  98     -14.371  12.717  16.422  1.00 83.59           H  
ATOM   1569  N   ASP A  99     -10.495   7.911  13.778  1.00 84.22           N  
ATOM   1570  H   ASP A  99     -10.853   7.558  12.902  1.00 84.22           H  
ATOM   1571  CA  ASP A  99      -9.194   8.539  13.733  1.00 84.22           C  
ATOM   1572  HA  ASP A  99      -9.035   9.107  14.649  1.00 84.22           H  
ATOM   1573  C   ASP A  99      -9.121   9.536  12.587  1.00 84.22           C  
ATOM   1574  CB  ASP A  99      -8.105   7.474  13.613  1.00 84.22           C  
ATOM   1575  HB2 ASP A  99      -7.234   7.942  13.155  1.00 84.22           H  
ATOM   1576  HB3 ASP A  99      -8.430   6.641  12.989  1.00 84.22           H  
ATOM   1577  O   ASP A  99      -9.804   9.403  11.577  1.00 84.22           O  
ATOM   1578  CG  ASP A  99      -7.673   7.008  14.986  1.00 84.22           C  
ATOM   1579  OD1 ASP A  99      -7.067   7.851  15.688  1.00 84.22           O  
ATOM   1580  OD2 ASP A  99      -7.986   5.884  15.402  1.00 84.22           O  
ATOM   1581  N   ILE A 100      -8.284  10.552  12.765  1.00 86.06           N  
ATOM   1582  H   ILE A 100      -7.662  10.535  13.561  1.00 86.06           H  
ATOM   1583  CA  ILE A 100      -8.082  11.628  11.799  1.00 86.06           C  
ATOM   1584  HA  ILE A 100      -8.661  11.433  10.896  1.00 86.06           H  
ATOM   1585  C   ILE A 100      -6.604  11.653  11.434  1.00 86.06           C  
ATOM   1586  CB  ILE A 100      -8.548  12.973  12.385  1.00 86.06           C  
ATOM   1587  HB  ILE A 100      -8.042  13.110  13.341  1.00 86.06           H  
ATOM   1588  O   ILE A 100      -5.747  11.616  12.321  1.00 86.06           O  
ATOM   1589  CG1 ILE A 100     -10.075  12.985  12.621  1.00 86.06           C  
ATOM   1590 HG12 ILE A 100     -10.592  13.188  11.682  1.00 86.06           H  
ATOM   1591 HG13 ILE A 100     -10.420  12.018  12.989  1.00 86.06           H  
ATOM   1592  CG2 ILE A 100      -8.152  14.142  11.465  1.00 86.06           C  
ATOM   1593 HG21 ILE A 100      -7.075  14.170  11.295  1.00 86.06           H  
ATOM   1594 HG22 ILE A 100      -8.659  14.046  10.504  1.00 86.06           H  
ATOM   1595 HG23 ILE A 100      -8.401  15.095  11.930  1.00 86.06           H  
ATOM   1596  CD1 ILE A 100     -10.472  14.034  13.658  1.00 86.06           C  
ATOM   1597 HD11 ILE A 100     -10.035  15.003  13.418  1.00 86.06           H  
ATOM   1598 HD12 ILE A 100     -10.107  13.723  14.637  1.00 86.06           H  
ATOM   1599 HD13 ILE A 100     -11.557  14.126  13.691  1.00 86.06           H  
ATOM   1600  N   LEU A 101      -6.322  11.755  10.140  1.00 89.06           N  
ATOM   1601  H   LEU A 101      -7.093  11.743   9.488  1.00 89.06           H  
ATOM   1602  CA  LEU A 101      -4.992  11.949   9.591  1.00 89.06           C  
ATOM   1603  HA  LEU A 101      -4.297  12.168  10.402  1.00 89.06           H  
ATOM   1604  C   LEU A 101      -5.019  13.145   8.644  1.00 89.06           C  
ATOM   1605  CB  LEU A 101      -4.538  10.654   8.902  1.00 89.06           C  
ATOM   1606  HB2 LEU A 101      -4.532   9.852   9.640  1.00 89.06           H  
ATOM   1607  HB3 LEU A 101      -5.260  10.394   8.128  1.00 89.06           H  
ATOM   1608  O   LEU A 101      -5.552  13.078   7.540  1.00 89.06           O  
ATOM   1609  CG  LEU A 101      -3.142  10.735   8.267  1.00 89.06           C  
ATOM   1610  HG  LEU A 101      -3.092  11.562   7.558  1.00 89.06           H  
ATOM   1611  CD1 LEU A 101      -2.084  10.928   9.350  1.00 89.06           C  
ATOM   1612 HD11 LEU A 101      -2.101  11.955   9.712  1.00 89.06           H  
ATOM   1613 HD12 LEU A 101      -1.095  10.705   8.949  1.00 89.06           H  
ATOM   1614 HD13 LEU A 101      -2.289  10.241  10.171  1.00 89.06           H  
ATOM   1615  CD2 LEU A 101      -2.842   9.438   7.519  1.00 89.06           C  
ATOM   1616 HD21 LEU A 101      -2.806   8.601   8.216  1.00 89.06           H  
ATOM   1617 HD22 LEU A 101      -1.887   9.527   7.002  1.00 89.06           H  
ATOM   1618 HD23 LEU A 101      -3.620   9.250   6.780  1.00 89.06           H  
ATOM   1619  N   GLU A 102      -4.425  14.242   9.090  1.00 86.45           N  
ATOM   1620  H   GLU A 102      -3.994  14.230  10.003  1.00 86.45           H  
ATOM   1621  CA  GLU A 102      -4.173  15.401   8.245  1.00 86.45           C  
ATOM   1622  HA  GLU A 102      -4.994  15.547   7.544  1.00 86.45           H  
ATOM   1623  C   GLU A 102      -2.888  15.175   7.456  1.00 86.45           C  
ATOM   1624  CB  GLU A 102      -4.047  16.655   9.104  1.00 86.45           C  
ATOM   1625  HB2 GLU A 102      -3.682  17.459   8.466  1.00 86.45           H  
ATOM   1626  HB3 GLU A 102      -3.316  16.484   9.894  1.00 86.45           H  
ATOM   1627  O   GLU A 102      -1.838  14.873   8.028  1.00 86.45           O  
ATOM   1628  CG  GLU A 102      -5.391  17.050   9.729  1.00 86.45           C  
ATOM   1629  HG2 GLU A 102      -5.728  16.250  10.388  1.00 86.45           H  
ATOM   1630  HG3 GLU A 102      -6.132  17.177   8.940  1.00 86.45           H  
ATOM   1631  CD  GLU A 102      -5.271  18.352  10.524  1.00 86.45           C  
ATOM   1632  OE1 GLU A 102      -5.958  18.453  11.566  1.00 86.45           O  
ATOM   1633  OE2 GLU A 102      -4.468  19.220  10.101  1.00 86.45           O  
ATOM   1634  N   ILE A 103      -2.967  15.319   6.139  1.00 91.22           N  
ATOM   1635  H   ILE A 103      -3.854  15.572   5.726  1.00 91.22           H  
ATOM   1636  CA  ILE A 103      -1.853  15.052   5.240  1.00 91.22           C  
ATOM   1637  HA  ILE A 103      -1.132  14.431   5.771  1.00 91.22           H  
ATOM   1638  C   ILE A 103      -1.202  16.374   4.855  1.00 91.22           C  
ATOM   1639  CB  ILE A 103      -2.292  14.211   4.033  1.00 91.22           C  
ATOM   1640  HB  ILE A 103      -2.997  14.778   3.425  1.00 91.22           H  
ATOM   1641  O   ILE A 103      -1.846  17.212   4.215  1.00 91.22           O  
ATOM   1642  CG1 ILE A 103      -3.016  12.967   4.604  1.00 91.22           C  
ATOM   1643 HG12 ILE A 103      -4.062  13.213   4.784  1.00 91.22           H  
ATOM   1644 HG13 ILE A 103      -2.572  12.688   5.560  1.00 91.22           H  
ATOM   1645  CG2 ILE A 103      -1.053  13.896   3.167  1.00 91.22           C  
ATOM   1646 HG21 ILE A 103      -0.318  13.333   3.743  1.00 91.22           H  
ATOM   1647 HG22 ILE A 103      -1.351  13.315   2.293  1.00 91.22           H  
ATOM   1648 HG23 ILE A 103      -0.601  14.817   2.800  1.00 91.22           H  
ATOM   1649  CD1 ILE A 103      -2.956  11.729   3.739  1.00 91.22           C  
ATOM   1650 HD11 ILE A 103      -3.395  11.941   2.765  1.00 91.22           H  
ATOM   1651 HD12 ILE A 103      -3.504  10.922   4.226  1.00 91.22           H  
ATOM   1652 HD13 ILE A 103      -1.910  11.434   3.654  1.00 91.22           H  
ATOM   1653  N   PRO A 104       0.079  16.582   5.210  1.00 85.62           N  
ATOM   1654  CA  PRO A 104       0.781  17.796   4.835  1.00 85.62           C  
ATOM   1655  HA  PRO A 104       0.259  18.646   5.275  1.00 85.62           H  
ATOM   1656  C   PRO A 104       0.836  17.950   3.313  1.00 85.62           C  
ATOM   1657  CB  PRO A 104       2.180  17.679   5.450  1.00 85.62           C  
ATOM   1658  HB2 PRO A 104       2.878  17.261   4.725  1.00 85.62           H  
ATOM   1659  HB3 PRO A 104       2.542  18.643   5.808  1.00 85.62           H  
ATOM   1660  O   PRO A 104       1.168  17.002   2.600  1.00 85.62           O  
ATOM   1661  CG  PRO A 104       1.995  16.688   6.599  1.00 85.62           C  
ATOM   1662  HG2 PRO A 104       2.915  16.151   6.828  1.00 85.62           H  
ATOM   1663  HG3 PRO A 104       1.624  17.213   7.480  1.00 85.62           H  
ATOM   1664  CD  PRO A 104       0.913  15.754   6.074  1.00 85.62           C  
ATOM   1665  HD2 PRO A 104       0.356  15.346   6.917  1.00 85.62           H  
ATOM   1666  HD3 PRO A 104       1.358  14.949   5.489  1.00 85.62           H  
ATOM   1667  N   THR A 105       0.612  19.168   2.822  1.00 88.30           N  
ATOM   1668  H   THR A 105       0.214  19.860   3.440  1.00 88.30           H  
ATOM   1669  CA  THR A 105       0.627  19.513   1.389  1.00 88.30           C  
ATOM   1670  HA  THR A 105      -0.227  19.040   0.906  1.00 88.30           H  
ATOM   1671  C   THR A 105       1.889  19.012   0.663  1.00 88.30           C  
ATOM   1672  CB  THR A 105       0.443  21.039   1.270  1.00 88.30           C  
ATOM   1673  HB  THR A 105       1.190  21.550   1.876  1.00 88.30           H  
ATOM   1674  O   THR A 105       1.810  18.503  -0.451  1.00 88.30           O  
ATOM   1675  CG2 THR A 105       0.511  21.557  -0.159  1.00 88.30           C  
ATOM   1676 HG21 THR A 105       0.283  22.622  -0.168  1.00 88.30           H  
ATOM   1677 HG22 THR A 105       1.506  21.406  -0.579  1.00 88.30           H  
ATOM   1678 HG23 THR A 105      -0.224  21.031  -0.768  1.00 88.30           H  
ATOM   1679  OG1 THR A 105      -0.850  21.340   1.752  1.00 88.30           O  
ATOM   1680  HG1 THR A 105      -0.882  22.170   2.233  1.00 88.30           H  
ATOM   1681  N   GLN A 106       3.055  19.038   1.320  1.00 83.18           N  
ATOM   1682  H   GLN A 106       3.066  19.426   2.252  1.00 83.18           H  
ATOM   1683  CA  GLN A 106       4.307  18.498   0.764  1.00 83.18           C  
ATOM   1684  HA  GLN A 106       4.496  18.959  -0.206  1.00 83.18           H  
ATOM   1685  C   GLN A 106       4.273  16.975   0.537  1.00 83.18           C  
ATOM   1686  CB  GLN A 106       5.466  18.835   1.711  1.00 83.18           C  
ATOM   1687  HB2 GLN A 106       5.218  18.481   2.711  1.00 83.18           H  
ATOM   1688  HB3 GLN A 106       6.360  18.308   1.376  1.00 83.18           H  
ATOM   1689  O   GLN A 106       4.826  16.486  -0.446  1.00 83.18           O  
ATOM   1690  CG  GLN A 106       5.788  20.337   1.759  1.00 83.18           C  
ATOM   1691  HG2 GLN A 106       6.116  20.662   0.772  1.00 83.18           H  
ATOM   1692  HG3 GLN A 106       4.895  20.902   2.028  1.00 83.18           H  
ATOM   1693  CD  GLN A 106       6.877  20.667   2.777  1.00 83.18           C  
ATOM   1694  NE2 GLN A 106       7.392  21.876   2.774  1.00 83.18           N  
ATOM   1695 HE21 GLN A 106       7.142  22.547   2.063  1.00 83.18           H  
ATOM   1696 HE22 GLN A 106       8.130  22.032   3.446  1.00 83.18           H  
ATOM   1697  OE1 GLN A 106       7.268  19.866   3.608  1.00 83.18           O  
ATOM   1698  N   ARG A 107       3.618  16.213   1.424  1.00 88.71           N  
ATOM   1699  H   ARG A 107       3.052  16.679   2.119  1.00 88.71           H  
ATOM   1700  CA  ARG A 107       3.480  14.751   1.291  1.00 88.71           C  
ATOM   1701  HA  ARG A 107       4.440  14.321   1.005  1.00 88.71           H  
ATOM   1702  C   ARG A 107       2.525  14.384   0.158  1.00 88.71           C  
ATOM   1703  CB  ARG A 107       3.004  14.121   2.611  1.00 88.71           C  
ATOM   1704  HB2 ARG A 107       2.857  13.053   2.454  1.00 88.71           H  
ATOM   1705  HB3 ARG A 107       2.035  14.543   2.880  1.00 88.71           H  
ATOM   1706  O   ARG A 107       2.787  13.428  -0.562  1.00 88.71           O  
ATOM   1707  CG  ARG A 107       3.961  14.307   3.797  1.00 88.71           C  
ATOM   1708  HG2 ARG A 107       3.492  13.864   4.676  1.00 88.71           H  
ATOM   1709  HG3 ARG A 107       4.108  15.369   3.990  1.00 88.71           H  
ATOM   1710  CD  ARG A 107       5.325  13.638   3.577  1.00 88.71           C  
ATOM   1711  HD2 ARG A 107       5.170  12.601   3.282  1.00 88.71           H  
ATOM   1712  HD3 ARG A 107       5.855  14.156   2.778  1.00 88.71           H  
ATOM   1713  NE  ARG A 107       6.123  13.690   4.813  1.00 88.71           N  
ATOM   1714  HE  ARG A 107       5.691  14.130   5.613  1.00 88.71           H  
ATOM   1715  NH1 ARG A 107       8.047  12.627   4.091  1.00 88.71           N  
ATOM   1716 HH11 ARG A 107       7.638  12.389   3.199  1.00 88.71           H  
ATOM   1717 HH12 ARG A 107       8.983  12.327   4.323  1.00 88.71           H  
ATOM   1718  NH2 ARG A 107       7.934  13.492   6.136  1.00 88.71           N  
ATOM   1719 HH21 ARG A 107       8.914  13.280   6.251  1.00 88.71           H  
ATOM   1720 HH22 ARG A 107       7.446  13.907   6.917  1.00 88.71           H  
ATOM   1721  CZ  ARG A 107       7.360  13.264   4.996  1.00 88.71           C  
ATOM   1722  N   LEU A 108       1.471  15.177  -0.034  1.00 90.64           N  
ATOM   1723  H   LEU A 108       1.317  15.929   0.623  1.00 90.64           H  
ATOM   1724  CA  LEU A 108       0.584  15.078  -1.196  1.00 90.64           C  
ATOM   1725  HA  LEU A 108       0.179  14.068  -1.260  1.00 90.64           H  
ATOM   1726  C   LEU A 108       1.316  15.349  -2.512  1.00 90.64           C  
ATOM   1727  CB  LEU A 108      -0.555  16.086  -1.032  1.00 90.64           C  
ATOM   1728  HB2 LEU A 108      -0.204  16.932  -0.439  1.00 90.64           H  
ATOM   1729  HB3 LEU A 108      -0.843  16.477  -2.008  1.00 90.64           H  
ATOM   1730  O   LEU A 108       1.105  14.622  -3.475  1.00 90.64           O  
ATOM   1731  CG  LEU A 108      -1.801  15.489  -0.381  1.00 90.64           C  
ATOM   1732  HG  LEU A 108      -1.527  14.850   0.458  1.00 90.64           H  
ATOM   1733  CD1 LEU A 108      -2.634  16.654   0.125  1.00 90.64           C  
ATOM   1734 HD11 LEU A 108      -2.317  16.935   1.130  1.00 90.64           H  
ATOM   1735 HD12 LEU A 108      -2.548  17.512  -0.541  1.00 90.64           H  
ATOM   1736 HD13 LEU A 108      -3.678  16.341   0.113  1.00 90.64           H  
ATOM   1737  CD2 LEU A 108      -2.636  14.689  -1.382  1.00 90.64           C  
ATOM   1738 HD21 LEU A 108      -3.493  14.242  -0.878  1.00 90.64           H  
ATOM   1739 HD22 LEU A 108      -2.994  15.345  -2.175  1.00 90.64           H  
ATOM   1740 HD23 LEU A 108      -2.037  13.889  -1.816  1.00 90.64           H  
ATOM   1741  N   GLY A 109       2.204  16.346  -2.550  1.00 87.45           N  
ATOM   1742  H   GLY A 109       2.264  16.975  -1.761  1.00 87.45           H  
ATOM   1743  CA  GLY A 109       3.037  16.605  -3.728  1.00 87.45           C  
ATOM   1744  HA2 GLY A 109       2.400  16.822  -4.585  1.00 87.45           H  
ATOM   1745  HA3 GLY A 109       3.674  17.468  -3.534  1.00 87.45           H  
ATOM   1746  C   GLY A 109       3.934  15.414  -4.087  1.00 87.45           C  
ATOM   1747  O   GLY A 109       4.012  15.031  -5.250  1.00 87.45           O  
ATOM   1748  N   ALA A 110       4.549  14.776  -3.085  1.00 84.81           N  
ATOM   1749  H   ALA A 110       4.472  15.153  -2.151  1.00 84.81           H  
ATOM   1750  CA  ALA A 110       5.356  13.572  -3.293  1.00 84.81           C  
ATOM   1751  HA  ALA A 110       6.096  13.779  -4.065  1.00 84.81           H  
ATOM   1752  C   ALA A 110       4.522  12.372  -3.780  1.00 84.81           C  
ATOM   1753  CB  ALA A 110       6.095  13.244  -1.991  1.00 84.81           C  
ATOM   1754  HB1 ALA A 110       6.697  14.099  -1.684  1.00 84.81           H  
ATOM   1755  HB2 ALA A 110       6.753  12.390  -2.157  1.00 84.81           H  
ATOM   1756  HB3 ALA A 110       5.382  12.998  -1.204  1.00 84.81           H  
ATOM   1757  O   ALA A 110       4.978  11.629  -4.643  1.00 84.81           O  
ATOM   1758  N   LEU A 111       3.298  12.201  -3.265  1.00 86.12           N  
ATOM   1759  H   LEU A 111       2.991  12.820  -2.529  1.00 86.12           H  
ATOM   1760  CA  LEU A 111       2.350  11.211  -3.785  1.00 86.12           C  
ATOM   1761  HA  LEU A 111       2.805  10.222  -3.739  1.00 86.12           H  
ATOM   1762  C   LEU A 111       2.005  11.490  -5.249  1.00 86.12           C  
ATOM   1763  CB  LEU A 111       1.074  11.224  -2.927  1.00 86.12           C  
ATOM   1764  HB2 LEU A 111       0.728  12.253  -2.825  1.00 86.12           H  
ATOM   1765  HB3 LEU A 111       1.317  10.852  -1.932  1.00 86.12           H  
ATOM   1766  O   LEU A 111       2.045  10.576  -6.064  1.00 86.12           O  
ATOM   1767  CG  LEU A 111      -0.081  10.394  -3.519  1.00 86.12           C  
ATOM   1768  HG  LEU A 111      -0.243  10.634  -4.570  1.00 86.12           H  
ATOM   1769  CD1 LEU A 111       0.209   8.905  -3.405  1.00 86.12           C  
ATOM   1770 HD11 LEU A 111       0.373   8.633  -2.362  1.00 86.12           H  
ATOM   1771 HD12 LEU A 111      -0.639   8.350  -3.808  1.00 86.12           H  
ATOM   1772 HD13 LEU A 111       1.092   8.652  -3.991  1.00 86.12           H  
ATOM   1773  CD2 LEU A 111      -1.382  10.740  -2.807  1.00 86.12           C  
ATOM   1774 HD21 LEU A 111      -1.675  11.755  -3.075  1.00 86.12           H  
ATOM   1775 HD22 LEU A 111      -2.169  10.060  -3.133  1.00 86.12           H  
ATOM   1776 HD23 LEU A 111      -1.252  10.686  -1.726  1.00 86.12           H  
ATOM   1777  N   TYR A 112       1.659  12.737  -5.579  1.00 83.04           N  
ATOM   1778  H   TYR A 112       1.621  13.440  -4.855  1.00 83.04           H  
ATOM   1779  CA  TYR A 112       1.262  13.115  -6.933  1.00 83.04           C  
ATOM   1780  HA  TYR A 112       0.386  12.531  -7.216  1.00 83.04           H  
ATOM   1781  C   TYR A 112       2.362  12.803  -7.954  1.00 83.04           C  
ATOM   1782  CB  TYR A 112       0.882  14.600  -6.957  1.00 83.04           C  
ATOM   1783  HB2 TYR A 112       1.758  15.204  -6.724  1.00 83.04           H  
ATOM   1784  HB3 TYR A 112       0.136  14.788  -6.185  1.00 83.04           H  
ATOM   1785  O   TYR A 112       2.072  12.319  -9.042  1.00 83.04           O  
ATOM   1786  CG  TYR A 112       0.315  15.036  -8.292  1.00 83.04           C  
ATOM   1787  CD1 TYR A 112       1.153  15.616  -9.266  1.00 83.04           C  
ATOM   1788  HD1 TYR A 112       2.203  15.765  -9.060  1.00 83.04           H  
ATOM   1789  CD2 TYR A 112      -1.041  14.799  -8.583  1.00 83.04           C  
ATOM   1790  HD2 TYR A 112      -1.683  14.322  -7.857  1.00 83.04           H  
ATOM   1791  CE1 TYR A 112       0.636  15.949 -10.534  1.00 83.04           C  
ATOM   1792  HE1 TYR A 112       1.278  16.363 -11.297  1.00 83.04           H  
ATOM   1793  CE2 TYR A 112      -1.567  15.157  -9.837  1.00 83.04           C  
ATOM   1794  HE2 TYR A 112      -2.606  14.978 -10.070  1.00 83.04           H  
ATOM   1795  OH  TYR A 112      -1.255  16.054 -12.023  1.00 83.04           O  
ATOM   1796  HH  TYR A 112      -0.591  16.051 -12.717  1.00 83.04           H  
ATOM   1797  CZ  TYR A 112      -0.729  15.725 -10.816  1.00 83.04           C  
ATOM   1798  N   ALA A 113       3.630  12.982  -7.575  1.00 80.36           N  
ATOM   1799  H   ALA A 113       3.810  13.399  -6.673  1.00 80.36           H  
ATOM   1800  CA  ALA A 113       4.774  12.631  -8.415  1.00 80.36           C  
ATOM   1801  HA  ALA A 113       4.653  13.118  -9.382  1.00 80.36           H  
ATOM   1802  C   ALA A 113       4.916  11.118  -8.695  1.00 80.36           C  
ATOM   1803  CB  ALA A 113       6.033  13.192  -7.745  1.00 80.36           C  
ATOM   1804  HB1 ALA A 113       6.195  12.703  -6.785  1.00 80.36           H  
ATOM   1805  HB2 ALA A 113       5.926  14.266  -7.594  1.00 80.36           H  
ATOM   1806  HB3 ALA A 113       6.894  13.009  -8.387  1.00 80.36           H  
ATOM   1807  O   ALA A 113       5.569  10.746  -9.666  1.00 80.36           O  
ATOM   1808  N   LEU A 114       4.319  10.241  -7.876  1.00 76.36           N  
ATOM   1809  H   LEU A 114       3.774  10.597  -7.104  1.00 76.36           H  
ATOM   1810  CA  LEU A 114       4.284   8.793  -8.126  1.00 76.36           C  
ATOM   1811  HA  LEU A 114       5.200   8.493  -8.636  1.00 76.36           H  
ATOM   1812  C   LEU A 114       3.139   8.367  -9.051  1.00 76.36           C  
ATOM   1813  CB  LEU A 114       4.174   8.024  -6.797  1.00 76.36           C  
ATOM   1814  HB2 LEU A 114       4.026   6.970  -7.033  1.00 76.36           H  
ATOM   1815  HB3 LEU A 114       3.286   8.361  -6.263  1.00 76.36           H  
ATOM   1816  O   LEU A 114       3.111   7.221  -9.494  1.00 76.36           O  
ATOM   1817  CG  LEU A 114       5.387   8.123  -5.863  1.00 76.36           C  
ATOM   1818  HG  LEU A 114       5.545   9.157  -5.557  1.00 76.36           H  
ATOM   1819  CD1 LEU A 114       5.101   7.277  -4.622  1.00 76.36           C  
ATOM   1820 HD11 LEU A 114       4.815   6.267  -4.918  1.00 76.36           H  
ATOM   1821 HD12 LEU A 114       4.292   7.727  -4.047  1.00 76.36           H  
ATOM   1822 HD13 LEU A 114       6.006   7.204  -4.018  1.00 76.36           H  
ATOM   1823  CD2 LEU A 114       6.671   7.592  -6.507  1.00 76.36           C  
ATOM   1824 HD21 LEU A 114       6.957   8.231  -7.343  1.00 76.36           H  
ATOM   1825 HD22 LEU A 114       7.483   7.598  -5.781  1.00 76.36           H  
ATOM   1826 HD23 LEU A 114       6.516   6.575  -6.868  1.00 76.36           H  
ATOM   1827  N   ILE A 115       2.178   9.250  -9.320  1.00 73.94           N  
ATOM   1828  H   ILE A 115       2.290  10.202  -9.003  1.00 73.94           H  
ATOM   1829  CA  ILE A 115       1.011   8.935 -10.140  1.00 73.94           C  
ATOM   1830  HA  ILE A 115       0.723   7.903  -9.944  1.00 73.94           H  
ATOM   1831  C   ILE A 115       1.368   9.109 -11.629  1.00 73.94           C  
ATOM   1832  CB  ILE A 115      -0.181   9.809  -9.717  1.00 73.94           C  
ATOM   1833  HB  ILE A 115       0.120  10.856  -9.750  1.00 73.94           H  
ATOM   1834  O   ILE A 115       1.721  10.219 -12.035  1.00 73.94           O  
ATOM   1835  CG1 ILE A 115      -0.623   9.461  -8.272  1.00 73.94           C  
ATOM   1836 HG12 ILE A 115       0.238   9.543  -7.608  1.00 73.94           H  
ATOM   1837 HG13 ILE A 115      -0.967   8.427  -8.237  1.00 73.94           H  
ATOM   1838  CG2 ILE A 115      -1.325   9.626 -10.720  1.00 73.94           C  
ATOM   1839 HG21 ILE A 115      -2.107  10.344 -10.472  1.00 73.94           H  
ATOM   1840 HG22 ILE A 115      -1.020   9.880 -11.735  1.00 73.94           H  
ATOM   1841 HG23 ILE A 115      -1.689   8.599 -10.707  1.00 73.94           H  
ATOM   1842  CD1 ILE A 115      -1.720  10.366  -7.698  1.00 73.94           C  
ATOM   1843 HD11 ILE A 115      -1.824  10.172  -6.630  1.00 73.94           H  
ATOM   1844 HD12 ILE A 115      -1.460  11.414  -7.847  1.00 73.94           H  
ATOM   1845 HD13 ILE A 115      -2.675  10.158  -8.181  1.00 73.94           H  
ATOM   1846  N   PRO A 116       1.219   8.071 -12.476  1.00 66.44           N  
ATOM   1847  CA  PRO A 116       1.534   8.154 -13.904  1.00 66.44           C  
ATOM   1848  HA  PRO A 116       2.602   8.349 -13.999  1.00 66.44           H  
ATOM   1849  C   PRO A 116       0.747   9.238 -14.665  1.00 66.44           C  
ATOM   1850  CB  PRO A 116       1.231   6.763 -14.476  1.00 66.44           C  
ATOM   1851  HB2 PRO A 116       0.210   6.726 -14.856  1.00 66.44           H  
ATOM   1852  HB3 PRO A 116       1.935   6.486 -15.260  1.00 66.44           H  
ATOM   1853  O   PRO A 116      -0.465   9.385 -14.496  1.00 66.44           O  
ATOM   1854  CG  PRO A 116       1.340   5.833 -13.272  1.00 66.44           C  
ATOM   1855  HG2 PRO A 116       0.724   4.942 -13.389  1.00 66.44           H  
ATOM   1856  HG3 PRO A 116       2.384   5.561 -13.119  1.00 66.44           H  
ATOM   1857  CD  PRO A 116       0.862   6.704 -12.116  1.00 66.44           C  
ATOM   1858  HD2 PRO A 116       1.356   6.375 -11.202  1.00 66.44           H  
ATOM   1859  HD3 PRO A 116      -0.220   6.625 -12.015  1.00 66.44           H  
ATOM   1860  N   ASN A 117       1.416   9.938 -15.591  1.00 61.24           N  
ATOM   1861  H   ASN A 117       2.417   9.811 -15.635  1.00 61.24           H  
ATOM   1862  CA  ASN A 117       0.833  11.035 -16.383  1.00 61.24           C  
ATOM   1863  HA  ASN A 117       0.499  11.816 -15.699  1.00 61.24           H  
ATOM   1864  C   ASN A 117      -0.406  10.651 -17.211  1.00 61.24           C  
ATOM   1865  CB  ASN A 117       1.911  11.617 -17.324  1.00 61.24           C  
ATOM   1866  HB2 ASN A 117       2.568  10.826 -17.685  1.00 61.24           H  
ATOM   1867  HB3 ASN A 117       1.424  12.064 -18.191  1.00 61.24           H  
ATOM   1868  O   ASN A 117      -1.314  11.468 -17.354  1.00 61.24           O  
ATOM   1869  CG  ASN A 117       2.738  12.729 -16.701  1.00 61.24           C  
ATOM   1870  ND2 ASN A 117       3.834  13.101 -17.318  1.00 61.24           N  
ATOM   1871 HD21 ASN A 117       4.393  13.791 -16.837  1.00 61.24           H  
ATOM   1872 HD22 ASN A 117       4.150  12.648 -18.163  1.00 61.24           H  
ATOM   1873  OD1 ASN A 117       2.416  13.283 -15.670  1.00 61.24           O  
ATOM   1874  N   GLU A 118      -0.477   9.429 -17.750  1.00 59.67           N  
ATOM   1875  H   GLU A 118       0.297   8.792 -17.623  1.00 59.67           H  
ATOM   1876  CA  GLU A 118      -1.620   8.977 -18.567  1.00 59.67           C  
ATOM   1877  HA  GLU A 118      -1.749   9.648 -19.416  1.00 59.67           H  
ATOM   1878  C   GLU A 118      -2.946   8.975 -17.788  1.00 59.67           C  
ATOM   1879  CB  GLU A 118      -1.365   7.557 -19.093  1.00 59.67           C  
ATOM   1880  HB2 GLU A 118      -1.172   6.897 -18.248  1.00 59.67           H  
ATOM   1881  HB3 GLU A 118      -2.268   7.218 -19.599  1.00 59.67           H  
ATOM   1882  O   GLU A 118      -4.022   9.114 -18.374  1.00 59.67           O  
ATOM   1883  CG  GLU A 118      -0.194   7.477 -20.083  1.00 59.67           C  
ATOM   1884  HG2 GLU A 118       0.720   7.786 -19.576  1.00 59.67           H  
ATOM   1885  HG3 GLU A 118      -0.380   8.175 -20.899  1.00 59.67           H  
ATOM   1886  CD  GLU A 118       0.004   6.064 -20.659  1.00 59.67           C  
ATOM   1887  OE1 GLU A 118       0.963   5.908 -21.447  1.00 59.67           O  
ATOM   1888  OE2 GLU A 118      -0.802   5.164 -20.323  1.00 59.67           O  
ATOM   1889  N   GLN A 119      -2.882   8.848 -16.460  1.00 58.48           N  
ATOM   1890  H   GLN A 119      -1.974   8.774 -16.024  1.00 58.48           H  
ATOM   1891  CA  GLN A 119      -4.050   8.957 -15.589  1.00 58.48           C  
ATOM   1892  HA  GLN A 119      -4.912   8.517 -16.091  1.00 58.48           H  
ATOM   1893  C   GLN A 119      -4.416  10.422 -15.301  1.00 58.48           C  
ATOM   1894  CB  GLN A 119      -3.805   8.166 -14.297  1.00 58.48           C  
ATOM   1895  HB2 GLN A 119      -2.942   8.570 -13.768  1.00 58.48           H  
ATOM   1896  HB3 GLN A 119      -4.687   8.289 -13.668  1.00 58.48           H  
ATOM   1897  O   GLN A 119      -5.594  10.735 -15.148  1.00 58.48           O  
ATOM   1898  CG  GLN A 119      -3.606   6.663 -14.555  1.00 58.48           C  
ATOM   1899  HG2 GLN A 119      -4.435   6.301 -15.164  1.00 58.48           H  
ATOM   1900  HG3 GLN A 119      -2.680   6.501 -15.107  1.00 58.48           H  
ATOM   1901  CD  GLN A 119      -3.540   5.839 -13.271  1.00 58.48           C  
ATOM   1902  NE2 GLN A 119      -4.166   4.682 -13.238  1.00 58.48           N  
ATOM   1903 HE21 GLN A 119      -4.115   4.171 -12.369  1.00 58.48           H  
ATOM   1904 HE22 GLN A 119      -4.697   4.360 -14.035  1.00 58.48           H  
ATOM   1905  OE1 GLN A 119      -2.931   6.202 -12.274  1.00 58.48           O  
ATOM   1906  N   GLN A 120      -3.437  11.334 -15.309  1.00 56.77           N  
ATOM   1907  H   GLN A 120      -2.497  11.022 -15.507  1.00 56.77           H  
ATOM   1908  CA  GLN A 120      -3.645  12.762 -15.042  1.00 56.77           C  
ATOM   1909  HA  GLN A 120      -4.247  12.864 -14.139  1.00 56.77           H  
ATOM   1910  C   GLN A 120      -4.401  13.476 -16.180  1.00 56.77           C  
ATOM   1911  CB  GLN A 120      -2.292  13.461 -14.805  1.00 56.77           C  
ATOM   1912  HB2 GLN A 120      -1.703  13.423 -15.722  1.00 56.77           H  
ATOM   1913  HB3 GLN A 120      -2.491  14.510 -14.586  1.00 56.77           H  
ATOM   1914  O   GLN A 120      -5.199  14.376 -15.926  1.00 56.77           O  
ATOM   1915  CG  GLN A 120      -1.449  12.882 -13.652  1.00 56.77           C  
ATOM   1916  HG2 GLN A 120      -1.997  12.977 -12.715  1.00 56.77           H  
ATOM   1917  HG3 GLN A 120      -1.260  11.824 -13.830  1.00 56.77           H  
ATOM   1918  CD  GLN A 120      -0.100  13.589 -13.504  1.00 56.77           C  
ATOM   1919  NE2 GLN A 120       0.847  13.021 -12.793  1.00 56.77           N  
ATOM   1920 HE21 GLN A 120       0.766  12.089 -12.411  1.00 56.77           H  
ATOM   1921 HE22 GLN A 120       1.753  13.466 -12.839  1.00 56.77           H  
ATOM   1922  OE1 GLN A 120       0.125  14.683 -14.005  1.00 56.77           O  
ATOM   1923  N   THR A 121      -4.176  13.092 -17.444  1.00 50.65           N  
ATOM   1924  H   THR A 121      -3.520  12.342 -17.608  1.00 50.65           H  
ATOM   1925  CA  THR A 121      -4.722  13.821 -18.612  1.00 50.65           C  
ATOM   1926  HA  THR A 121      -4.696  14.885 -18.380  1.00 50.65           H  
ATOM   1927  C   THR A 121      -6.183  13.504 -18.923  1.00 50.65           C  
ATOM   1928  CB  THR A 121      -3.901  13.596 -19.901  1.00 50.65           C  
ATOM   1929  HB  THR A 121      -4.561  13.230 -20.688  1.00 50.65           H  
ATOM   1930  O   THR A 121      -6.874  14.349 -19.489  1.00 50.65           O  
ATOM   1931  CG2 THR A 121      -3.266  14.892 -20.397  1.00 50.65           C  
ATOM   1932 HG21 THR A 121      -2.696  14.692 -21.305  1.00 50.65           H  
ATOM   1933 HG22 THR A 121      -2.603  15.300 -19.635  1.00 50.65           H  
ATOM   1934 HG23 THR A 121      -4.047  15.617 -20.624  1.00 50.65           H  
ATOM   1935  OG1 THR A 121      -2.872  12.644 -19.739  1.00 50.65           O  
ATOM   1936  HG1 THR A 121      -2.249  12.959 -19.080  1.00 50.65           H  
ATOM   1937  N   LYS A 122      -6.683  12.313 -18.567  1.00 50.49           N  
ATOM   1938  H   LYS A 122      -6.079  11.679 -18.063  1.00 50.49           H  
ATOM   1939  CA  LYS A 122      -8.021  11.849 -18.983  1.00 50.49           C  
ATOM   1940  HA  LYS A 122      -8.099  11.958 -20.065  1.00 50.49           H  
ATOM   1941  C   LYS A 122      -9.192  12.678 -18.443  1.00 50.49           C  
ATOM   1942  CB  LYS A 122      -8.204  10.363 -18.621  1.00 50.49           C  
ATOM   1943  HB2 LYS A 122      -7.758  10.159 -17.648  1.00 50.49           H  
ATOM   1944  HB3 LYS A 122      -9.269  10.137 -18.555  1.00 50.49           H  
ATOM   1945  O   LYS A 122     -10.303  12.501 -18.931  1.00 50.49           O  
ATOM   1946  CG  LYS A 122      -7.598   9.445 -19.690  1.00 50.49           C  
ATOM   1947  HG2 LYS A 122      -8.039   9.682 -20.658  1.00 50.49           H  
ATOM   1948  HG3 LYS A 122      -6.522   9.612 -19.741  1.00 50.49           H  
ATOM   1949  CD  LYS A 122      -7.871   7.972 -19.363  1.00 50.49           C  
ATOM   1950  HD2 LYS A 122      -7.403   7.732 -18.408  1.00 50.49           H  
ATOM   1951  HD3 LYS A 122      -8.947   7.812 -19.287  1.00 50.49           H  
ATOM   1952  CE  LYS A 122      -7.288   7.087 -20.468  1.00 50.49           C  
ATOM   1953  HE2 LYS A 122      -6.228   7.323 -20.565  1.00 50.49           H  
ATOM   1954  HE3 LYS A 122      -7.772   7.338 -21.411  1.00 50.49           H  
ATOM   1955  NZ  LYS A 122      -7.459   5.647 -20.158  1.00 50.49           N  
ATOM   1956  HZ1 LYS A 122      -6.984   5.430 -19.294  1.00 50.49           H  
ATOM   1957  HZ2 LYS A 122      -8.437   5.417 -20.062  1.00 50.49           H  
ATOM   1958  HZ3 LYS A 122      -7.048   5.083 -20.888  1.00 50.49           H  
ATOM   1959  N   MET A 123      -8.984  13.541 -17.447  1.00 48.99           N  
ATOM   1960  H   MET A 123      -8.042  13.635 -17.094  1.00 48.99           H  
ATOM   1961  CA  MET A 123     -10.093  14.051 -16.635  1.00 48.99           C  
ATOM   1962  HA  MET A 123     -11.009  14.027 -17.225  1.00 48.99           H  
ATOM   1963  C   MET A 123     -10.016  15.500 -16.183  1.00 48.99           C  
ATOM   1964  CB  MET A 123     -10.229  13.119 -15.441  1.00 48.99           C  
ATOM   1965  HB2 MET A 123     -10.593  13.671 -14.575  1.00 48.99           H  
ATOM   1966  HB3 MET A 123      -9.272  12.678 -15.161  1.00 48.99           H  
ATOM   1967  O   MET A 123     -10.815  15.943 -15.363  1.00 48.99           O  
ATOM   1968  CG  MET A 123     -11.208  12.032 -15.857  1.00 48.99           C  
ATOM   1969  HG2 MET A 123     -12.055  12.462 -16.392  1.00 48.99           H  
ATOM   1970  HG3 MET A 123     -10.707  11.317 -16.509  1.00 48.99           H  
ATOM   1971  SD  MET A 123     -11.846  11.183 -14.459  1.00 48.99           S  
ATOM   1972  CE  MET A 123     -12.684  12.612 -13.667  1.00 48.99           C  
ATOM   1973  HE1 MET A 123     -11.977  13.187 -13.069  1.00 48.99           H  
ATOM   1974  HE2 MET A 123     -13.513  12.322 -13.022  1.00 48.99           H  
ATOM   1975  HE3 MET A 123     -13.098  13.262 -14.437  1.00 48.99           H  
ATOM   1976  N   ALA A 124      -9.083  16.267 -16.727  1.00 46.44           N  
ATOM   1977  H   ALA A 124      -8.473  15.874 -17.430  1.00 46.44           H  
ATOM   1978  CA  ALA A 124      -8.758  17.575 -16.185  1.00 46.44           C  
ATOM   1979  HA  ALA A 124      -8.691  17.475 -15.102  1.00 46.44           H  
ATOM   1980  C   ALA A 124      -9.803  18.679 -16.438  1.00 46.44           C  
ATOM   1981  CB  ALA A 124      -7.365  17.960 -16.696  1.00 46.44           C  
ATOM   1982  HB1 ALA A 124      -6.652  17.169 -16.463  1.00 46.44           H  
ATOM   1983  HB2 ALA A 124      -7.032  18.877 -16.210  1.00 46.44           H  
ATOM   1984  HB3 ALA A 124      -7.392  18.118 -17.774  1.00 46.44           H  
ATOM   1985  O   ALA A 124      -9.444  19.833 -16.254  1.00 46.44           O  
ATOM   1986  N   VAL A 125     -11.047  18.406 -16.867  1.00 43.05           N  
ATOM   1987  H   VAL A 125     -11.349  17.442 -16.856  1.00 43.05           H  
ATOM   1988  CA  VAL A 125     -12.067  19.472 -16.924  1.00 43.05           C  
ATOM   1989  HA  VAL A 125     -11.604  20.370 -17.332  1.00 43.05           H  
ATOM   1990  C   VAL A 125     -12.525  19.742 -15.490  1.00 43.05           C  
ATOM   1991  CB  VAL A 125     -13.261  19.153 -17.846  1.00 43.05           C  
ATOM   1992  HB  VAL A 125     -13.813  18.295 -17.462  1.00 43.05           H  
ATOM   1993  O   VAL A 125     -13.315  18.957 -14.957  1.00 43.05           O  
ATOM   1994  CG1 VAL A 125     -14.201  20.367 -17.931  1.00 43.05           C  
ATOM   1995 HG11 VAL A 125     -15.022  20.149 -18.614  1.00 43.05           H  
ATOM   1996 HG12 VAL A 125     -13.660  21.243 -18.288  1.00 43.05           H  
ATOM   1997 HG13 VAL A 125     -14.629  20.581 -16.951  1.00 43.05           H  
ATOM   1998  CG2 VAL A 125     -12.797  18.829 -19.272  1.00 43.05           C  
ATOM   1999 HG21 VAL A 125     -12.177  17.932 -19.267  1.00 43.05           H  
ATOM   2000 HG22 VAL A 125     -13.663  18.642 -19.908  1.00 43.05           H  
ATOM   2001 HG23 VAL A 125     -12.222  19.661 -19.679  1.00 43.05           H  
ATOM   2002  N   PRO A 126     -12.059  20.821 -14.830  1.00 47.84           N  
ATOM   2003  CA  PRO A 126     -12.467  21.120 -13.472  1.00 47.84           C  
ATOM   2004  HA  PRO A 126     -12.410  20.227 -12.850  1.00 47.84           H  
ATOM   2005  C   PRO A 126     -13.906  21.608 -13.584  1.00 47.84           C  
ATOM   2006  CB  PRO A 126     -11.489  22.186 -12.943  1.00 47.84           C  
ATOM   2007  HB2 PRO A 126     -10.976  21.831 -12.050  1.00 47.84           H  
ATOM   2008  HB3 PRO A 126     -12.005  23.120 -12.721  1.00 47.84           H  
ATOM   2009  O   PRO A 126     -14.170  22.723 -14.032  1.00 47.84           O  
ATOM   2010  CG  PRO A 126     -10.489  22.400 -14.082  1.00 47.84           C  
ATOM   2011  HG2 PRO A 126     -10.177  23.441 -14.161  1.00 47.84           H  
ATOM   2012  HG3 PRO A 126      -9.627  21.746 -13.946  1.00 47.84           H  
ATOM   2013  CD  PRO A 126     -11.278  21.953 -15.304  1.00 47.84           C  
ATOM   2014  HD2 PRO A 126     -10.616  21.753 -16.147  1.00 47.84           H  
ATOM   2015  HD3 PRO A 126     -11.962  22.750 -15.596  1.00 47.84           H  
ATOM   2016  N   THR A 127     -14.863  20.748 -13.260  1.00 47.40           N  
ATOM   2017  H   THR A 127     -14.602  19.833 -12.923  1.00 47.40           H  
ATOM   2018  CA  THR A 127     -16.254  21.186 -13.200  1.00 47.40           C  
ATOM   2019  HA  THR A 127     -16.431  21.930 -13.977  1.00 47.40           H  
ATOM   2020  C   THR A 127     -16.425  21.843 -11.838  1.00 47.40           C  
ATOM   2021  CB  THR A 127     -17.242  20.032 -13.429  1.00 47.40           C  
ATOM   2022  HB  THR A 127     -17.363  19.457 -12.511  1.00 47.40           H  
ATOM   2023  O   THR A 127     -16.119  21.223 -10.827  1.00 47.40           O  
ATOM   2024  CG2 THR A 127     -18.595  20.567 -13.901  1.00 47.40           C  
ATOM   2025 HG21 THR A 127     -18.476  21.099 -14.845  1.00 47.40           H  
ATOM   2026 HG22 THR A 127     -19.014  21.239 -13.152  1.00 47.40           H  
ATOM   2027 HG23 THR A 127     -19.277  19.730 -14.049  1.00 47.40           H  
ATOM   2028  OG1 THR A 127     -16.803  19.174 -14.456  1.00 47.40           O  
ATOM   2029  HG1 THR A 127     -15.875  18.965 -14.323  1.00 47.40           H  
ATOM   2030  N   GLU A 128     -16.919  23.081 -11.769  1.00 50.75           N  
ATOM   2031  H   GLU A 128     -17.044  23.598 -12.628  1.00 50.75           H  
ATOM   2032  CA  GLU A 128     -17.133  23.810 -10.499  1.00 50.75           C  
ATOM   2033  HA  GLU A 128     -16.162  24.008 -10.044  1.00 50.75           H  
ATOM   2034  C   GLU A 128     -17.961  23.009  -9.464  1.00 50.75           C  
ATOM   2035  CB  GLU A 128     -17.828  25.149 -10.816  1.00 50.75           C  
ATOM   2036  HB2 GLU A 128     -17.973  25.241 -11.892  1.00 50.75           H  
ATOM   2037  HB3 GLU A 128     -18.813  25.164 -10.350  1.00 50.75           H  
ATOM   2038  O   GLU A 128     -17.875  23.245  -8.261  1.00 50.75           O  
ATOM   2039  CG  GLU A 128     -17.025  26.365 -10.330  1.00 50.75           C  
ATOM   2040  HG2 GLU A 128     -16.043  26.342 -10.801  1.00 50.75           H  
ATOM   2041  HG3 GLU A 128     -16.886  26.281  -9.252  1.00 50.75           H  
ATOM   2042  CD  GLU A 128     -17.715  27.702 -10.654  1.00 50.75           C  
ATOM   2043  OE1 GLU A 128     -17.151  28.743 -10.248  1.00 50.75           O  
ATOM   2044  OE2 GLU A 128     -18.796  27.678 -11.287  1.00 50.75           O  
ATOM   2045  N   LYS A 129     -18.722  22.015  -9.944  1.00 58.92           N  
ATOM   2046  H   LYS A 129     -18.672  21.888 -10.945  1.00 58.92           H  
ATOM   2047  CA  LYS A 129     -19.499  21.027  -9.183  1.00 58.92           C  
ATOM   2048  HA  LYS A 129     -19.830  21.492  -8.254  1.00 58.92           H  
ATOM   2049  C   LYS A 129     -18.709  19.783  -8.731  1.00 58.92           C  
ATOM   2050  CB  LYS A 129     -20.735  20.628 -10.006  1.00 58.92           C  
ATOM   2051  HB2 LYS A 129     -21.227  19.777  -9.535  1.00 58.92           H  
ATOM   2052  HB3 LYS A 129     -20.426  20.326 -11.007  1.00 58.92           H  
ATOM   2053  O   LYS A 129     -19.328  18.773  -8.411  1.00 58.92           O  
ATOM   2054  CG  LYS A 129     -21.770  21.752 -10.089  1.00 58.92           C  
ATOM   2055  HG2 LYS A 129     -21.345  22.617 -10.599  1.00 58.92           H  
ATOM   2056  HG3 LYS A 129     -22.067  22.041  -9.081  1.00 58.92           H  
ATOM   2057  CD  LYS A 129     -22.997  21.254 -10.859  1.00 58.92           C  
ATOM   2058  HD2 LYS A 129     -22.706  21.032 -11.886  1.00 58.92           H  
ATOM   2059  HD3 LYS A 129     -23.370  20.345 -10.389  1.00 58.92           H  
ATOM   2060  CE  LYS A 129     -24.092  22.321 -10.842  1.00 58.92           C  
ATOM   2061  HE2 LYS A 129     -23.694  23.236 -11.282  1.00 58.92           H  
ATOM   2062  HE3 LYS A 129     -24.349  22.534  -9.804  1.00 58.92           H  
ATOM   2063  NZ  LYS A 129     -25.289  21.865 -11.588  1.00 58.92           N  
ATOM   2064  HZ1 LYS A 129     -26.013  22.569 -11.562  1.00 58.92           H  
ATOM   2065  HZ2 LYS A 129     -25.649  21.014 -11.179  1.00 58.92           H  
ATOM   2066  HZ3 LYS A 129     -25.050  21.680 -12.551  1.00 58.92           H  
ATOM   2067  N   ALA A 130     -17.377  19.807  -8.730  1.00 64.41           N  
ATOM   2068  H   ALA A 130     -16.897  20.622  -9.086  1.00 64.41           H  
ATOM   2069  CA  ALA A 130     -16.582  18.651  -8.324  1.00 64.41           C  
ATOM   2070  HA  ALA A 130     -16.909  17.795  -8.914  1.00 64.41           H  
ATOM   2071  C   ALA A 130     -16.808  18.317  -6.841  1.00 64.41           C  
ATOM   2072  CB  ALA A 130     -15.102  18.887  -8.644  1.00 64.41           C  
ATOM   2073  HB1 ALA A 130     -14.972  19.041  -9.715  1.00 64.41           H  
ATOM   2074  HB2 ALA A 130     -14.517  18.019  -8.343  1.00 64.41           H  
ATOM   2075  HB3 ALA A 130     -14.736  19.763  -8.108  1.00 64.41           H  
ATOM   2076  O   ALA A 130     -16.704  19.181  -5.963  1.00 64.41           O  
ATOM   2077  N   GLN A 131     -17.103  17.045  -6.579  1.00 81.94           N  
ATOM   2078  H   GLN A 131     -17.184  16.405  -7.357  1.00 81.94           H  
ATOM   2079  CA  GLN A 131     -17.294  16.496  -5.245  1.00 81.94           C  
ATOM   2080  HA  GLN A 131     -18.131  17.013  -4.776  1.00 81.94           H  
ATOM   2081  C   GLN A 131     -16.027  16.719  -4.401  1.00 81.94           C  
ATOM   2082  CB  GLN A 131     -17.672  15.017  -5.424  1.00 81.94           C  
ATOM   2083  HB2 GLN A 131     -18.513  14.966  -6.115  1.00 81.94           H  
ATOM   2084  HB3 GLN A 131     -16.835  14.477  -5.865  1.00 81.94           H  
ATOM   2085  O   GLN A 131     -14.908  16.543  -4.873  1.00 81.94           O  
ATOM   2086  CG  GLN A 131     -18.088  14.331  -4.123  1.00 81.94           C  
ATOM   2087  HG2 GLN A 131     -17.206  14.266  -3.485  1.00 81.94           H  
ATOM   2088  HG3 GLN A 131     -18.847  14.930  -3.621  1.00 81.94           H  
ATOM   2089  CD  GLN A 131     -18.652  12.925  -4.337  1.00 81.94           C  
ATOM   2090  NE2 GLN A 131     -18.969  12.219  -3.278  1.00 81.94           N  
ATOM   2091 HE21 GLN A 131     -19.357  11.305  -3.463  1.00 81.94           H  
ATOM   2092 HE22 GLN A 131     -18.681  12.554  -2.370  1.00 81.94           H  
ATOM   2093  OE1 GLN A 131     -18.814  12.419  -5.432  1.00 81.94           O  
ATOM   2094  N   LYS A 132     -16.179  17.155  -3.145  1.00 89.14           N  
ATOM   2095  H   LYS A 132     -17.124  17.349  -2.846  1.00 89.14           H  
ATOM   2096  CA  LYS A 132     -15.035  17.482  -2.254  1.00 89.14           C  
ATOM   2097  HA  LYS A 132     -14.106  17.360  -2.810  1.00 89.14           H  
ATOM   2098  C   LYS A 132     -14.906  16.546  -1.058  1.00 89.14           C  
ATOM   2099  CB  LYS A 132     -15.122  18.945  -1.801  1.00 89.14           C  
ATOM   2100  HB2 LYS A 132     -16.058  19.101  -1.265  1.00 89.14           H  
ATOM   2101  HB3 LYS A 132     -14.291  19.161  -1.128  1.00 89.14           H  
ATOM   2102  O   LYS A 132     -13.988  16.689  -0.244  1.00 89.14           O  
ATOM   2103  CG  LYS A 132     -15.035  19.918  -2.977  1.00 89.14           C  
ATOM   2104  HG2 LYS A 132     -15.884  19.749  -3.639  1.00 89.14           H  
ATOM   2105  HG3 LYS A 132     -14.112  19.743  -3.531  1.00 89.14           H  
ATOM   2106  CD  LYS A 132     -15.084  21.372  -2.500  1.00 89.14           C  
ATOM   2107  HD2 LYS A 132     -14.222  21.589  -1.869  1.00 89.14           H  
ATOM   2108  HD3 LYS A 132     -16.002  21.526  -1.933  1.00 89.14           H  
ATOM   2109  CE  LYS A 132     -15.082  22.269  -3.742  1.00 89.14           C  
ATOM   2110  HE2 LYS A 132     -14.132  22.153  -4.264  1.00 89.14           H  
ATOM   2111  HE3 LYS A 132     -15.856  21.910  -4.420  1.00 89.14           H  
ATOM   2112  NZ  LYS A 132     -15.332  23.694  -3.412  1.00 89.14           N  
ATOM   2113  HZ1 LYS A 132     -14.638  24.060  -2.777  1.00 89.14           H  
ATOM   2114  HZ2 LYS A 132     -15.331  24.241  -4.261  1.00 89.14           H  
ATOM   2115  HZ3 LYS A 132     -16.250  23.792  -3.003  1.00 89.14           H  
ATOM   2116  N   ILE A 133     -15.851  15.628  -0.933  1.00 91.27           N  
ATOM   2117  H   ILE A 133     -16.519  15.544  -1.686  1.00 91.27           H  
ATOM   2118  CA  ILE A 133     -15.979  14.677   0.159  1.00 91.27           C  
ATOM   2119  HA  ILE A 133     -15.068  14.659   0.758  1.00 91.27           H  
ATOM   2120  C   ILE A 133     -16.187  13.322  -0.497  1.00 91.27           C  
ATOM   2121  CB  ILE A 133     -17.178  15.040   1.058  1.00 91.27           C  
ATOM   2122  HB  ILE A 133     -18.086  14.922   0.467  1.00 91.27           H  
ATOM   2123  O   ILE A 133     -17.097  13.165  -1.303  1.00 91.27           O  
ATOM   2124  CG1 ILE A 133     -17.132  16.501   1.564  1.00 91.27           C  
ATOM   2125 HG12 ILE A 133     -16.266  16.641   2.210  1.00 91.27           H  
ATOM   2126 HG13 ILE A 133     -17.039  17.186   0.721  1.00 91.27           H  
ATOM   2127  CG2 ILE A 133     -17.253  14.076   2.255  1.00 91.27           C  
ATOM   2128 HG21 ILE A 133     -16.929  13.069   1.990  1.00 91.27           H  
ATOM   2129 HG22 ILE A 133     -16.639  14.434   3.081  1.00 91.27           H  
ATOM   2130 HG23 ILE A 133     -18.291  14.013   2.583  1.00 91.27           H  
ATOM   2131  CD1 ILE A 133     -18.402  16.906   2.319  1.00 91.27           C  
ATOM   2132 HD11 ILE A 133     -18.540  16.276   3.197  1.00 91.27           H  
ATOM   2133 HD12 ILE A 133     -18.316  17.944   2.640  1.00 91.27           H  
ATOM   2134 HD13 ILE A 133     -19.269  16.807   1.667  1.00 91.27           H  
ATOM   2135  N   PHE A 134     -15.363  12.345  -0.153  1.00 90.77           N  
ATOM   2136  H   PHE A 134     -14.602  12.541   0.482  1.00 90.77           H  
ATOM   2137  CA  PHE A 134     -15.455  11.011  -0.731  1.00 90.77           C  
ATOM   2138  HA  PHE A 134     -16.394  10.904  -1.275  1.00 90.77           H  
ATOM   2139  C   PHE A 134     -15.439   9.977   0.375  1.00 90.77           C  
ATOM   2140  CB  PHE A 134     -14.319  10.784  -1.725  1.00 90.77           C  
ATOM   2141  HB2 PHE A 134     -13.368  10.760  -1.192  1.00 90.77           H  
ATOM   2142  HB3 PHE A 134     -14.450   9.805  -2.187  1.00 90.77           H  
ATOM   2143  O   PHE A 134     -14.693  10.114   1.341  1.00 90.77           O  
ATOM   2144  CG  PHE A 134     -14.239  11.832  -2.812  1.00 90.77           C  
ATOM   2145  CD1 PHE A 134     -14.860  11.594  -4.050  1.00 90.77           C  
ATOM   2146  HD1 PHE A 134     -15.443  10.699  -4.206  1.00 90.77           H  
ATOM   2147  CD2 PHE A 134     -13.546  13.040  -2.593  1.00 90.77           C  
ATOM   2148  HD2 PHE A 134     -13.081  13.235  -1.638  1.00 90.77           H  
ATOM   2149  CE1 PHE A 134     -14.728  12.519  -5.095  1.00 90.77           C  
ATOM   2150  HE1 PHE A 134     -15.185  12.325  -6.054  1.00 90.77           H  
ATOM   2151  CE2 PHE A 134     -13.440  13.980  -3.632  1.00 90.77           C  
ATOM   2152  HE2 PHE A 134     -12.911  14.909  -3.480  1.00 90.77           H  
ATOM   2153  CZ  PHE A 134     -14.007  13.704  -4.889  1.00 90.77           C  
ATOM   2154  HZ  PHE A 134     -13.907  14.409  -5.701  1.00 90.77           H  
ATOM   2155  N   TYR A 135     -16.247   8.938   0.225  1.00 90.19           N  
ATOM   2156  H   TYR A 135     -16.794   8.863  -0.621  1.00 90.19           H  
ATOM   2157  CA  TYR A 135     -16.287   7.805   1.136  1.00 90.19           C  
ATOM   2158  HA  TYR A 135     -15.692   8.013   2.025  1.00 90.19           H  
ATOM   2159  C   TYR A 135     -15.694   6.576   0.452  1.00 90.19           C  
ATOM   2160  CB  TYR A 135     -17.730   7.574   1.588  1.00 90.19           C  
ATOM   2161  HB2 TYR A 135     -18.380   7.538   0.713  1.00 90.19           H  
ATOM   2162  HB3 TYR A 135     -18.048   8.413   2.207  1.00 90.19           H  
ATOM   2163  O   TYR A 135     -15.957   6.323  -0.722  1.00 90.19           O  
ATOM   2164  CG  TYR A 135     -17.902   6.296   2.373  1.00 90.19           C  
ATOM   2165  CD1 TYR A 135     -18.357   5.130   1.730  1.00 90.19           C  
ATOM   2166  HD1 TYR A 135     -18.612   5.155   0.680  1.00 90.19           H  
ATOM   2167  CD2 TYR A 135     -17.570   6.261   3.736  1.00 90.19           C  
ATOM   2168  HD2 TYR A 135     -17.232   7.166   4.220  1.00 90.19           H  
ATOM   2169  CE1 TYR A 135     -18.497   3.932   2.454  1.00 90.19           C  
ATOM   2170  HE1 TYR A 135     -18.871   3.037   1.978  1.00 90.19           H  
ATOM   2171  CE2 TYR A 135     -17.725   5.061   4.458  1.00 90.19           C  
ATOM   2172  HE2 TYR A 135     -17.501   4.998   5.513  1.00 90.19           H  
ATOM   2173  OH  TYR A 135     -18.364   2.740   4.521  1.00 90.19           O  
ATOM   2174  HH  TYR A 135     -18.406   2.830   5.475  1.00 90.19           H  
ATOM   2175  CZ  TYR A 135     -18.195   3.896   3.827  1.00 90.19           C  
ATOM   2176  N   THR A 136     -14.903   5.805   1.194  1.00 87.42           N  
ATOM   2177  H   THR A 136     -14.725   6.086   2.148  1.00 87.42           H  
ATOM   2178  CA  THR A 136     -14.327   4.541   0.731  1.00 87.42           C  
ATOM   2179  HA  THR A 136     -14.801   4.281  -0.216  1.00 87.42           H  
ATOM   2180  C   THR A 136     -14.590   3.424   1.755  1.00 87.42           C  
ATOM   2181  CB  THR A 136     -12.830   4.669   0.410  1.00 87.42           C  
ATOM   2182  HB  THR A 136     -12.455   3.690   0.113  1.00 87.42           H  
ATOM   2183  O   THR A 136     -14.193   3.564   2.922  1.00 87.42           O  
ATOM   2184  CG2 THR A 136     -12.550   5.652  -0.729  1.00 87.42           C  
ATOM   2185 HG21 THR A 136     -13.073   5.332  -1.630  1.00 87.42           H  
ATOM   2186 HG22 THR A 136     -12.879   6.655  -0.460  1.00 87.42           H  
ATOM   2187 HG23 THR A 136     -11.479   5.673  -0.931  1.00 87.42           H  
ATOM   2188  OG1 THR A 136     -12.093   5.113   1.523  1.00 87.42           O  
ATOM   2189  HG1 THR A 136     -12.606   5.802   1.952  1.00 87.42           H  
ATOM   2190  N   PRO A 137     -15.212   2.300   1.345  1.00 83.90           N  
ATOM   2191  CA  PRO A 137     -15.396   1.120   2.200  1.00 83.90           C  
ATOM   2192  HA  PRO A 137     -16.012   1.380   3.061  1.00 83.90           H  
ATOM   2193  C   PRO A 137     -14.058   0.554   2.652  1.00 83.90           C  
ATOM   2194  CB  PRO A 137     -16.106   0.067   1.343  1.00 83.90           C  
ATOM   2195  HB2 PRO A 137     -15.388  -0.650   0.944  1.00 83.90           H  
ATOM   2196  HB3 PRO A 137     -16.876  -0.455   1.911  1.00 83.90           H  
ATOM   2197  O   PRO A 137     -13.083   0.724   1.925  1.00 83.90           O  
ATOM   2198  CG  PRO A 137     -16.704   0.859   0.187  1.00 83.90           C  
ATOM   2199  HG2 PRO A 137     -16.770   0.260  -0.721  1.00 83.90           H  
ATOM   2200  HG3 PRO A 137     -17.690   1.225   0.474  1.00 83.90           H  
ATOM   2201  CD  PRO A 137     -15.756   2.039   0.020  1.00 83.90           C  
ATOM   2202  HD2 PRO A 137     -16.318   2.890  -0.364  1.00 83.90           H  
ATOM   2203  HD3 PRO A 137     -14.948   1.771  -0.661  1.00 83.90           H  
ATOM   2204  N   ASP A 138     -13.995  -0.109   3.807  1.00 86.81           N  
ATOM   2205  H   ASP A 138     -14.835  -0.234   4.352  1.00 86.81           H  
ATOM   2206  CA  ASP A 138     -12.746  -0.667   4.342  1.00 86.81           C  
ATOM   2207  HA  ASP A 138     -12.049   0.167   4.420  1.00 86.81           H  
ATOM   2208  C   ASP A 138     -12.039  -1.680   3.424  1.00 86.81           C  
ATOM   2209  CB  ASP A 138     -12.948  -1.178   5.776  1.00 86.81           C  
ATOM   2210  HB2 ASP A 138     -13.627  -0.498   6.290  1.00 86.81           H  
ATOM   2211  HB3 ASP A 138     -13.402  -2.169   5.748  1.00 86.81           H  
ATOM   2212  O   ASP A 138     -12.664  -2.344   2.598  1.00 86.81           O  
ATOM   2213  CG  ASP A 138     -11.647  -1.214   6.590  1.00 86.81           C  
ATOM   2214  OD1 ASP A 138     -10.689  -0.512   6.187  1.00 86.81           O  
ATOM   2215  OD2 ASP A 138     -11.628  -1.899   7.632  1.00 86.81           O  
ATOM   2216  N   PHE A 139     -10.713  -1.784   3.554  1.00 85.27           N  
ATOM   2217  H   PHE A 139     -10.283  -1.313   4.337  1.00 85.27           H  
ATOM   2218  CA  PHE A 139      -9.908  -2.774   2.834  1.00 85.27           C  
ATOM   2219  HA  PHE A 139     -10.568  -3.616   2.624  1.00 85.27           H  
ATOM   2220  C   PHE A 139      -8.749  -3.296   3.701  1.00 85.27           C  
ATOM   2221  CB  PHE A 139      -9.423  -2.226   1.475  1.00 85.27           C  
ATOM   2222  HB2 PHE A 139     -10.301  -1.992   0.872  1.00 85.27           H  
ATOM   2223  HB3 PHE A 139      -8.889  -3.013   0.943  1.00 85.27           H  
ATOM   2224  O   PHE A 139      -8.303  -2.602   4.619  1.00 85.27           O  
ATOM   2225  CG  PHE A 139      -8.526  -1.002   1.534  1.00 85.27           C  
ATOM   2226  CD1 PHE A 139      -9.027   0.252   1.154  1.00 85.27           C  
ATOM   2227  HD1 PHE A 139     -10.033   0.311   0.766  1.00 85.27           H  
ATOM   2228  CD2 PHE A 139      -7.178  -1.115   1.913  1.00 85.27           C  
ATOM   2229  HD2 PHE A 139      -6.761  -2.087   2.129  1.00 85.27           H  
ATOM   2230  CE1 PHE A 139      -8.216   1.401   1.247  1.00 85.27           C  
ATOM   2231  HE1 PHE A 139      -8.581   2.368   0.933  1.00 85.27           H  
ATOM   2232  CE2 PHE A 139      -6.361   0.024   2.000  1.00 85.27           C  
ATOM   2233  HE2 PHE A 139      -5.325  -0.079   2.285  1.00 85.27           H  
ATOM   2234  CZ  PHE A 139      -6.889   1.285   1.687  1.00 85.27           C  
ATOM   2235  HZ  PHE A 139      -6.253   2.158   1.722  1.00 85.27           H  
ATOM   2236  N   PRO A 140      -8.225  -4.504   3.411  1.00 86.02           N  
ATOM   2237  CA  PRO A 140      -7.161  -5.123   4.204  1.00 86.02           C  
ATOM   2238  HA  PRO A 140      -7.566  -5.373   5.185  1.00 86.02           H  
ATOM   2239  C   PRO A 140      -5.934  -4.226   4.391  1.00 86.02           C  
ATOM   2240  CB  PRO A 140      -6.808  -6.419   3.472  1.00 86.02           C  
ATOM   2241  HB2 PRO A 140      -6.069  -6.231   2.693  1.00 86.02           H  
ATOM   2242  HB3 PRO A 140      -6.457  -7.189   4.159  1.00 86.02           H  
ATOM   2243  O   PRO A 140      -5.515  -3.537   3.465  1.00 86.02           O  
ATOM   2244  CG  PRO A 140      -8.144  -6.789   2.833  1.00 86.02           C  
ATOM   2245  HG2 PRO A 140      -8.024  -7.446   1.972  1.00 86.02           H  
ATOM   2246  HG3 PRO A 140      -8.797  -7.243   3.577  1.00 86.02           H  
ATOM   2247  CD  PRO A 140      -8.705  -5.443   2.406  1.00 86.02           C  
ATOM   2248  HD2 PRO A 140      -8.313  -5.177   1.424  1.00 86.02           H  
ATOM   2249  HD3 PRO A 140      -9.794  -5.501   2.379  1.00 86.02           H  
ATOM   2250  N   ALA A 141      -5.338  -4.252   5.581  1.00 90.70           N  
ATOM   2251  H   ALA A 141      -5.675  -4.904   6.274  1.00 90.70           H  
ATOM   2252  CA  ALA A 141      -4.173  -3.461   5.979  1.00 90.70           C  
ATOM   2253  HA  ALA A 141      -3.942  -3.753   7.004  1.00 90.70           H  
ATOM   2254  C   ALA A 141      -4.364  -1.937   6.065  1.00 90.70           C  
ATOM   2255  CB  ALA A 141      -2.965  -3.881   5.136  1.00 90.70           C  
ATOM   2256  HB1 ALA A 141      -2.880  -4.968   5.118  1.00 90.70           H  
ATOM   2257  HB2 ALA A 141      -2.062  -3.464   5.582  1.00 90.70           H  
ATOM   2258  HB3 ALA A 141      -3.054  -3.503   4.117  1.00 90.70           H  
ATOM   2259  O   ALA A 141      -3.440  -1.233   6.485  1.00 90.70           O  
ATOM   2260  N   ARG A 142      -5.554  -1.396   5.757  1.00 90.23           N  
ATOM   2261  H   ARG A 142      -6.275  -1.999   5.386  1.00 90.23           H  
ATOM   2262  CA  ARG A 142      -5.831   0.045   5.886  1.00 90.23           C  
ATOM   2263  HA  ARG A 142      -5.214   0.589   5.171  1.00 90.23           H  
ATOM   2264  C   ARG A 142      -5.479   0.567   7.274  1.00 90.23           C  
ATOM   2265  CB  ARG A 142      -7.313   0.326   5.599  1.00 90.23           C  
ATOM   2266  HB2 ARG A 142      -7.935  -0.237   6.295  1.00 90.23           H  
ATOM   2267  HB3 ARG A 142      -7.553   0.001   4.586  1.00 90.23           H  
ATOM   2268  O   ARG A 142      -4.822   1.599   7.394  1.00 90.23           O  
ATOM   2269  CG  ARG A 142      -7.617   1.829   5.744  1.00 90.23           C  
ATOM   2270  HG2 ARG A 142      -7.302   2.202   6.718  1.00 90.23           H  
ATOM   2271  HG3 ARG A 142      -7.075   2.371   4.968  1.00 90.23           H  
ATOM   2272  CD  ARG A 142      -9.096   2.150   5.629  1.00 90.23           C  
ATOM   2273  HD2 ARG A 142      -9.651   1.585   6.378  1.00 90.23           H  
ATOM   2274  HD3 ARG A 142      -9.234   3.212   5.829  1.00 90.23           H  
ATOM   2275  NE  ARG A 142      -9.568   1.849   4.283  1.00 90.23           N  
ATOM   2276  HE  ARG A 142      -8.913   1.410   3.651  1.00 90.23           H  
ATOM   2277  NH1 ARG A 142     -11.756   2.525   4.545  1.00 90.23           N  
ATOM   2278 HH11 ARG A 142     -12.624   2.762   4.087  1.00 90.23           H  
ATOM   2279 HH12 ARG A 142     -11.678   2.420   5.546  1.00 90.23           H  
ATOM   2280  NH2 ARG A 142     -10.936   2.026   2.553  1.00 90.23           N  
ATOM   2281 HH21 ARG A 142     -10.180   1.655   1.995  1.00 90.23           H  
ATOM   2282 HH22 ARG A 142     -11.884   1.930   2.218  1.00 90.23           H  
ATOM   2283  CZ  ARG A 142     -10.754   2.135   3.815  1.00 90.23           C  
ATOM   2284  N   ARG A 143      -5.939  -0.124   8.321  1.00 88.87           N  
ATOM   2285  H   ARG A 143      -6.474  -0.956   8.118  1.00 88.87           H  
ATOM   2286  CA  ARG A 143      -5.790   0.322   9.712  1.00 88.87           C  
ATOM   2287  HA  ARG A 143      -6.199   1.329   9.798  1.00 88.87           H  
ATOM   2288  C   ARG A 143      -4.324   0.422  10.125  1.00 88.87           C  
ATOM   2289  CB  ARG A 143      -6.581  -0.617  10.632  1.00 88.87           C  
ATOM   2290  HB2 ARG A 143      -6.174  -1.625  10.557  1.00 88.87           H  
ATOM   2291  HB3 ARG A 143      -7.621  -0.640  10.306  1.00 88.87           H  
ATOM   2292  O   ARG A 143      -3.935   1.434  10.702  1.00 88.87           O  
ATOM   2293  CG  ARG A 143      -6.525  -0.151  12.094  1.00 88.87           C  
ATOM   2294  HG2 ARG A 143      -5.491  -0.135  12.439  1.00 88.87           H  
ATOM   2295  HG3 ARG A 143      -6.942   0.853  12.173  1.00 88.87           H  
ATOM   2296  CD  ARG A 143      -7.317  -1.107  12.984  1.00 88.87           C  
ATOM   2297  HD2 ARG A 143      -6.917  -2.113  12.856  1.00 88.87           H  
ATOM   2298  HD3 ARG A 143      -8.360  -1.100  12.670  1.00 88.87           H  
ATOM   2299  NE  ARG A 143      -7.213  -0.715  14.402  1.00 88.87           N  
ATOM   2300  HE  ARG A 143      -6.632   0.084  14.611  1.00 88.87           H  
ATOM   2301  NH1 ARG A 143      -8.504  -2.409  15.256  1.00 88.87           N  
ATOM   2302 HH11 ARG A 143      -8.621  -2.778  14.323  1.00 88.87           H  
ATOM   2303 HH12 ARG A 143      -8.928  -2.879  16.043  1.00 88.87           H  
ATOM   2304  NH2 ARG A 143      -7.608  -0.895  16.634  1.00 88.87           N  
ATOM   2305 HH21 ARG A 143      -8.059  -1.357  17.411  1.00 88.87           H  
ATOM   2306 HH22 ARG A 143      -7.067  -0.058  16.796  1.00 88.87           H  
ATOM   2307  CZ  ARG A 143      -7.771  -1.342  15.421  1.00 88.87           C  
ATOM   2308  N   GLU A 144      -3.524  -0.599   9.830  1.00 91.30           N  
ATOM   2309  H   GLU A 144      -3.893  -1.393   9.327  1.00 91.30           H  
ATOM   2310  CA  GLU A 144      -2.104  -0.616  10.195  1.00 91.30           C  
ATOM   2311  HA  GLU A 144      -2.014  -0.414  11.262  1.00 91.30           H  
ATOM   2312  C   GLU A 144      -1.332   0.488   9.460  1.00 91.30           C  
ATOM   2313  CB  GLU A 144      -1.524  -2.014   9.924  1.00 91.30           C  
ATOM   2314  HB2 GLU A 144      -1.479  -2.192   8.850  1.00 91.30           H  
ATOM   2315  HB3 GLU A 144      -2.183  -2.755  10.377  1.00 91.30           H  
ATOM   2316  O   GLU A 144      -0.567   1.230  10.078  1.00 91.30           O  
ATOM   2317  CG  GLU A 144      -0.125  -2.152  10.546  1.00 91.30           C  
ATOM   2318  HG2 GLU A 144       0.531  -1.406  10.098  1.00 91.30           H  
ATOM   2319  HG3 GLU A 144      -0.197  -1.935  11.611  1.00 91.30           H  
ATOM   2320  CD  GLU A 144       0.516  -3.536  10.366  1.00 91.30           C  
ATOM   2321  OE1 GLU A 144       1.745  -3.623  10.600  1.00 91.30           O  
ATOM   2322  OE2 GLU A 144      -0.169  -4.491   9.949  1.00 91.30           O  
ATOM   2323  N   VAL A 145      -1.608   0.678   8.165  1.00 93.02           N  
ATOM   2324  H   VAL A 145      -2.234   0.034   7.703  1.00 93.02           H  
ATOM   2325  CA  VAL A 145      -1.004   1.763   7.379  1.00 93.02           C  
ATOM   2326  HA  VAL A 145       0.077   1.713   7.505  1.00 93.02           H  
ATOM   2327  C   VAL A 145      -1.431   3.140   7.886  1.00 93.02           C  
ATOM   2328  CB  VAL A 145      -1.317   1.585   5.882  1.00 93.02           C  
ATOM   2329  HB  VAL A 145      -2.386   1.427   5.740  1.00 93.02           H  
ATOM   2330  O   VAL A 145      -0.597   4.039   8.002  1.00 93.02           O  
ATOM   2331  CG1 VAL A 145      -0.913   2.827   5.075  1.00 93.02           C  
ATOM   2332 HG11 VAL A 145      -0.858   2.599   4.010  1.00 93.02           H  
ATOM   2333 HG12 VAL A 145      -1.659   3.609   5.219  1.00 93.02           H  
ATOM   2334 HG13 VAL A 145       0.048   3.214   5.413  1.00 93.02           H  
ATOM   2335  CG2 VAL A 145      -0.565   0.349   5.373  1.00 93.02           C  
ATOM   2336 HG21 VAL A 145       0.487   0.396   5.656  1.00 93.02           H  
ATOM   2337 HG22 VAL A 145      -1.003  -0.553   5.801  1.00 93.02           H  
ATOM   2338 HG23 VAL A 145      -0.623   0.268   4.287  1.00 93.02           H  
ATOM   2339  N   PHE A 146      -2.706   3.312   8.235  1.00 93.49           N  
ATOM   2340  H   PHE A 146      -3.350   2.546   8.104  1.00 93.49           H  
ATOM   2341  CA  PHE A 146      -3.217   4.562   8.789  1.00 93.49           C  
ATOM   2342  HA  PHE A 146      -3.019   5.364   8.078  1.00 93.49           H  
ATOM   2343  C   PHE A 146      -2.504   4.926  10.098  1.00 93.49           C  
ATOM   2344  CB  PHE A 146      -4.736   4.450   8.981  1.00 93.49           C  
ATOM   2345  HB2 PHE A 146      -5.178   4.101   8.048  1.00 93.49           H  
ATOM   2346  HB3 PHE A 146      -4.955   3.708   9.749  1.00 93.49           H  
ATOM   2347  O   PHE A 146      -2.017   6.049  10.238  1.00 93.49           O  
ATOM   2348  CG  PHE A 146      -5.397   5.758   9.360  1.00 93.49           C  
ATOM   2349  CD1 PHE A 146      -5.240   6.285  10.656  1.00 93.49           C  
ATOM   2350  HD1 PHE A 146      -4.676   5.750  11.405  1.00 93.49           H  
ATOM   2351  CD2 PHE A 146      -6.145   6.470   8.404  1.00 93.49           C  
ATOM   2352  HD2 PHE A 146      -6.270   6.073   7.407  1.00 93.49           H  
ATOM   2353  CE1 PHE A 146      -5.790   7.535  10.972  1.00 93.49           C  
ATOM   2354  HE1 PHE A 146      -5.585   7.972  11.938  1.00 93.49           H  
ATOM   2355  CE2 PHE A 146      -6.754   7.688   8.746  1.00 93.49           C  
ATOM   2356  HE2 PHE A 146      -7.350   8.219   8.018  1.00 93.49           H  
ATOM   2357  CZ  PHE A 146      -6.587   8.214  10.036  1.00 93.49           C  
ATOM   2358  HZ  PHE A 146      -7.055   9.153  10.294  1.00 93.49           H  
ATOM   2359  N   GLU A 147      -2.400   3.991  11.048  1.00 89.73           N  
ATOM   2360  H   GLU A 147      -2.808   3.081  10.887  1.00 89.73           H  
ATOM   2361  CA  GLU A 147      -1.717   4.247  12.323  1.00 89.73           C  
ATOM   2362  HA  GLU A 147      -2.109   5.170  12.750  1.00 89.73           H  
ATOM   2363  C   GLU A 147      -0.210   4.471  12.139  1.00 89.73           C  
ATOM   2364  CB  GLU A 147      -1.972   3.112  13.327  1.00 89.73           C  
ATOM   2365  HB2 GLU A 147      -1.701   2.160  12.871  1.00 89.73           H  
ATOM   2366  HB3 GLU A 147      -1.326   3.262  14.192  1.00 89.73           H  
ATOM   2367  O   GLU A 147       0.374   5.322  12.821  1.00 89.73           O  
ATOM   2368  CG  GLU A 147      -3.425   3.032  13.828  1.00 89.73           C  
ATOM   2369  HG2 GLU A 147      -3.489   2.229  14.563  1.00 89.73           H  
ATOM   2370  HG3 GLU A 147      -4.067   2.754  12.993  1.00 89.73           H  
ATOM   2371  CD  GLU A 147      -3.965   4.332  14.463  1.00 89.73           C  
ATOM   2372  OE1 GLU A 147      -5.186   4.565  14.356  1.00 89.73           O  
ATOM   2373  OE2 GLU A 147      -3.206   5.141  15.055  1.00 89.73           O  
ATOM   2374  N   HIS A 148       0.422   3.782  11.179  1.00 89.40           N  
ATOM   2375  H   HIS A 148      -0.082   3.066  10.676  1.00 89.40           H  
ATOM   2376  CA  HIS A 148       1.820   4.029  10.832  1.00 89.40           C  
ATOM   2377  HA  HIS A 148       2.415   3.917  11.738  1.00 89.40           H  
ATOM   2378  C   HIS A 148       2.028   5.463  10.326  1.00 89.40           C  
ATOM   2379  CB  HIS A 148       2.322   3.005   9.804  1.00 89.40           C  
ATOM   2380  HB2 HIS A 148       1.724   3.067   8.894  1.00 89.40           H  
ATOM   2381  HB3 HIS A 148       2.215   2.001  10.213  1.00 89.40           H  
ATOM   2382  O   HIS A 148       2.889   6.177  10.844  1.00 89.40           O  
ATOM   2383  CG  HIS A 148       3.773   3.242   9.461  1.00 89.40           C  
ATOM   2384  CD2 HIS A 148       4.295   3.571   8.238  1.00 89.40           C  
ATOM   2385  HD2 HIS A 148       3.744   3.659   7.313  1.00 89.40           H  
ATOM   2386  ND1 HIS A 148       4.810   3.282  10.365  1.00 89.40           N  
ATOM   2387  HD1 HIS A 148       4.744   3.091  11.355  1.00 89.40           H  
ATOM   2388  CE1 HIS A 148       5.928   3.631   9.706  1.00 89.40           C  
ATOM   2389  HE1 HIS A 148       6.903   3.755  10.153  1.00 89.40           H  
ATOM   2390  NE2 HIS A 148       5.664   3.810   8.405  1.00 89.40           N  
ATOM   2391  N   LEU A 149       1.204   5.921   9.378  1.00 90.40           N  
ATOM   2392  H   LEU A 149       0.512   5.289   9.001  1.00 90.40           H  
ATOM   2393  CA  LEU A 149       1.269   7.286   8.850  1.00 90.40           C  
ATOM   2394  HA  LEU A 149       2.286   7.489   8.516  1.00 90.40           H  
ATOM   2395  C   LEU A 149       0.948   8.335   9.914  1.00 90.40           C  
ATOM   2396  CB  LEU A 149       0.300   7.432   7.668  1.00 90.40           C  
ATOM   2397  HB2 LEU A 149       0.170   8.494   7.463  1.00 90.40           H  
ATOM   2398  HB3 LEU A 149      -0.670   7.026   7.956  1.00 90.40           H  
ATOM   2399  O   LEU A 149       1.641   9.345  10.009  1.00 90.40           O  
ATOM   2400  CG  LEU A 149       0.765   6.753   6.370  1.00 90.40           C  
ATOM   2401  HG  LEU A 149       0.929   5.689   6.536  1.00 90.40           H  
ATOM   2402  CD1 LEU A 149      -0.318   6.925   5.311  1.00 90.40           C  
ATOM   2403 HD11 LEU A 149      -0.490   7.982   5.104  1.00 90.40           H  
ATOM   2404 HD12 LEU A 149      -0.027   6.412   4.395  1.00 90.40           H  
ATOM   2405 HD13 LEU A 149      -1.237   6.468   5.679  1.00 90.40           H  
ATOM   2406  CD2 LEU A 149       2.054   7.379   5.838  1.00 90.40           C  
ATOM   2407 HD21 LEU A 149       2.239   7.050   4.816  1.00 90.40           H  
ATOM   2408 HD22 LEU A 149       1.979   8.467   5.852  1.00 90.40           H  
ATOM   2409 HD23 LEU A 149       2.889   7.055   6.460  1.00 90.40           H  
ATOM   2410  N   LYS A 150      -0.056   8.091  10.758  1.00 86.54           N  
ATOM   2411  H   LYS A 150      -0.616   7.265  10.600  1.00 86.54           H  
ATOM   2412  CA  LYS A 150      -0.392   8.972  11.882  1.00 86.54           C  
ATOM   2413  HA  LYS A 150      -0.593   9.973  11.502  1.00 86.54           H  
ATOM   2414  C   LYS A 150       0.780   9.119  12.848  1.00 86.54           C  
ATOM   2415  CB  LYS A 150      -1.656   8.417  12.539  1.00 86.54           C  
ATOM   2416  HB2 LYS A 150      -2.438   8.367  11.781  1.00 86.54           H  
ATOM   2417  HB3 LYS A 150      -1.462   7.404  12.890  1.00 86.54           H  
ATOM   2418  O   LYS A 150       1.118  10.238  13.234  1.00 86.54           O  
ATOM   2419  CG  LYS A 150      -2.164   9.259  13.714  1.00 86.54           C  
ATOM   2420  HG2 LYS A 150      -1.458   9.170  14.539  1.00 86.54           H  
ATOM   2421  HG3 LYS A 150      -2.249  10.307  13.423  1.00 86.54           H  
ATOM   2422  CD  LYS A 150      -3.541   8.724  14.127  1.00 86.54           C  
ATOM   2423  HD2 LYS A 150      -3.627   7.688  13.798  1.00 86.54           H  
ATOM   2424  HD3 LYS A 150      -4.322   9.292  13.622  1.00 86.54           H  
ATOM   2425  CE  LYS A 150      -3.753   8.774  15.637  1.00 86.54           C  
ATOM   2426  HE2 LYS A 150      -2.779   8.829  16.122  1.00 86.54           H  
ATOM   2427  HE3 LYS A 150      -4.336   9.655  15.905  1.00 86.54           H  
ATOM   2428  NZ  LYS A 150      -4.428   7.525  16.066  1.00 86.54           N  
ATOM   2429  HZ1 LYS A 150      -3.991   6.710  15.660  1.00 86.54           H  
ATOM   2430  HZ2 LYS A 150      -4.419   7.378  17.065  1.00 86.54           H  
ATOM   2431  HZ3 LYS A 150      -5.387   7.478  15.751  1.00 86.54           H  
ATOM   2432  N   THR A 151       1.459   8.018  13.161  1.00 81.42           N  
ATOM   2433  H   THR A 151       1.117   7.135  12.810  1.00 81.42           H  
ATOM   2434  CA  THR A 151       2.685   8.034  13.967  1.00 81.42           C  
ATOM   2435  HA  THR A 151       2.475   8.531  14.914  1.00 81.42           H  
ATOM   2436  C   THR A 151       3.792   8.818  13.260  1.00 81.42           C  
ATOM   2437  CB  THR A 151       3.149   6.609  14.295  1.00 81.42           C  
ATOM   2438  HB  THR A 151       3.409   6.075  13.381  1.00 81.42           H  
ATOM   2439  O   THR A 151       4.348   9.748  13.846  1.00 81.42           O  
ATOM   2440  CG2 THR A 151       4.359   6.610  15.232  1.00 81.42           C  
ATOM   2441 HG21 THR A 151       5.218   7.066  14.740  1.00 81.42           H  
ATOM   2442 HG22 THR A 151       4.608   5.580  15.487  1.00 81.42           H  
ATOM   2443 HG23 THR A 151       4.127   7.161  16.143  1.00 81.42           H  
ATOM   2444  OG1 THR A 151       2.115   5.920  14.957  1.00 81.42           O  
ATOM   2445  HG1 THR A 151       1.452   5.671  14.310  1.00 81.42           H  
ATOM   2446  N   ALA A 152       4.058   8.520  11.987  1.00 82.35           N  
ATOM   2447  H   ALA A 152       3.556   7.762  11.547  1.00 82.35           H  
ATOM   2448  CA  ALA A 152       5.095   9.184  11.201  1.00 82.35           C  
ATOM   2449  HA  ALA A 152       6.053   9.048  11.702  1.00 82.35           H  
ATOM   2450  C   ALA A 152       4.865  10.698  11.054  1.00 82.35           C  
ATOM   2451  CB  ALA A 152       5.168   8.501   9.833  1.00 82.35           C  
ATOM   2452  HB1 ALA A 152       5.359   7.435   9.956  1.00 82.35           H  
ATOM   2453  HB2 ALA A 152       4.232   8.638   9.292  1.00 82.35           H  
ATOM   2454  HB3 ALA A 152       5.984   8.941   9.260  1.00 82.35           H  
ATOM   2455  O   ALA A 152       5.813  11.475  11.118  1.00 82.35           O  
ATOM   2456  N   PHE A 153       3.616  11.145  10.895  1.00 78.32           N  
ATOM   2457  H   PHE A 153       2.876  10.469  10.769  1.00 78.32           H  
ATOM   2458  CA  PHE A 153       3.286  12.570  10.758  1.00 78.32           C  
ATOM   2459  HA  PHE A 153       4.064  13.062  10.174  1.00 78.32           H  
ATOM   2460  C   PHE A 153       3.259  13.292  12.106  1.00 78.32           C  
ATOM   2461  CB  PHE A 153       1.953  12.731  10.012  1.00 78.32           C  
ATOM   2462  HB2 PHE A 153       1.183  12.184  10.556  1.00 78.32           H  
ATOM   2463  HB3 PHE A 153       1.678  13.786  10.033  1.00 78.32           H  
ATOM   2464  O   PHE A 153       3.500  14.498  12.164  1.00 78.32           O  
ATOM   2465  CG  PHE A 153       1.916  12.285   8.556  1.00 78.32           C  
ATOM   2466  CD1 PHE A 153       3.053  11.771   7.897  1.00 78.32           C  
ATOM   2467  HD1 PHE A 153       4.005  11.681   8.399  1.00 78.32           H  
ATOM   2468  CD2 PHE A 153       0.704  12.379   7.847  1.00 78.32           C  
ATOM   2469  HD2 PHE A 153      -0.168  12.798   8.328  1.00 78.32           H  
ATOM   2470  CE1 PHE A 153       2.960  11.320   6.573  1.00 78.32           C  
ATOM   2471  HE1 PHE A 153       3.829  10.880   6.107  1.00 78.32           H  
ATOM   2472  CE2 PHE A 153       0.610  11.921   6.521  1.00 78.32           C  
ATOM   2473  HE2 PHE A 153      -0.336  11.967   6.002  1.00 78.32           H  
ATOM   2474  CZ  PHE A 153       1.740  11.386   5.882  1.00 78.32           C  
ATOM   2475  HZ  PHE A 153       1.664  11.010   4.872  1.00 78.32           H  
ATOM   2476  N   SER A 154       2.998  12.566  13.197  1.00 67.75           N  
ATOM   2477  H   SER A 154       2.723  11.602  13.074  1.00 67.75           H  
ATOM   2478  CA  SER A 154       3.055  13.118  14.552  1.00 67.75           C  
ATOM   2479  HA  SER A 154       2.584  14.100  14.536  1.00 67.75           H  
ATOM   2480  C   SER A 154       4.485  13.317  15.063  1.00 67.75           C  
ATOM   2481  CB  SER A 154       2.254  12.245  15.518  1.00 67.75           C  
ATOM   2482  HB2 SER A 154       1.270  12.041  15.095  1.00 67.75           H  
ATOM   2483  HB3 SER A 154       2.117  12.791  16.451  1.00 67.75           H  
ATOM   2484  O   SER A 154       4.737  14.289  15.780  1.00 67.75           O  
ATOM   2485  OG  SER A 154       2.910  11.028  15.807  1.00 67.75           O  
ATOM   2486  HG  SER A 154       3.244  10.627  15.002  1.00 67.75           H  
ATOM   2487  N   CYS A 155       5.435  12.450  14.679  1.00 57.31           N  
ATOM   2488  H   CYS A 155       5.174  11.662  14.103  1.00 57.31           H  
ATOM   2489  CA  CYS A 155       6.850  12.627  15.008  1.00 57.31           C  
ATOM   2490  HA  CYS A 155       6.913  12.993  16.033  1.00 57.31           H  
ATOM   2491  C   CYS A 155       7.398  13.720  14.079  1.00 57.31           C  
ATOM   2492  CB  CYS A 155       7.619  11.287  14.980  1.00 57.31           C  
ATOM   2493  HB2 CYS A 155       7.792  11.062  13.928  1.00 57.31           H  
ATOM   2494  HB3 CYS A 155       6.977  10.504  15.384  1.00 57.31           H  
ATOM   2495  O   CYS A 155       7.912  13.502  12.986  1.00 57.31           O  
ATOM   2496  SG  CYS A 155       9.243  11.202  15.868  1.00 57.31           S  
ATOM   2497  N   THR A 156       7.222  14.962  14.500  1.00 50.99           N  
ATOM   2498  H   THR A 156       6.661  15.106  15.328  1.00 50.99           H  
ATOM   2499  CA  THR A 156       7.753  16.113  13.789  1.00 50.99           C  
ATOM   2500  HA  THR A 156       7.392  16.110  12.761  1.00 50.99           H  
ATOM   2501  C   THR A 156       9.278  16.051  13.798  1.00 50.99           C  
ATOM   2502  CB  THR A 156       7.300  17.382  14.486  1.00 50.99           C  
ATOM   2503  HB  THR A 156       7.823  18.211  14.008  1.00 50.99           H  
ATOM   2504  O   THR A 156       9.895  16.286  14.841  1.00 50.99           O  
ATOM   2505  CG2 THR A 156       5.793  17.629  14.399  1.00 50.99           C  
ATOM   2506 HG21 THR A 156       5.478  17.614  13.356  1.00 50.99           H  
ATOM   2507 HG22 THR A 156       5.527  18.591  14.837  1.00 50.99           H  
ATOM   2508 HG23 THR A 156       5.256  16.844  14.931  1.00 50.99           H  
ATOM   2509  OG1 THR A 156       7.663  17.293  15.844  1.00 50.99           O  
ATOM   2510  HG1 THR A 156       8.489  16.804  15.863  1.00 50.99           H  
ATOM   2511  N   LYS A 157       9.904  15.766  12.656  1.00 47.65           N  
ATOM   2512  H   LYS A 157       9.364  15.427  11.873  1.00 47.65           H  
ATOM   2513  CA  LYS A 157      11.349  15.943  12.512  1.00 47.65           C  
ATOM   2514  HA  LYS A 157      11.866  15.340  13.258  1.00 47.65           H  
ATOM   2515  C   LYS A 157      11.693  17.406  12.781  1.00 47.65           C  
ATOM   2516  CB  LYS A 157      11.816  15.511  11.111  1.00 47.65           C  
ATOM   2517  HB2 LYS A 157      12.783  15.975  10.916  1.00 47.65           H  
ATOM   2518  HB3 LYS A 157      11.114  15.860  10.354  1.00 47.65           H  
ATOM   2519  O   LYS A 157      11.364  18.280  11.985  1.00 47.65           O  
ATOM   2520  CG  LYS A 157      11.992  13.990  11.011  1.00 47.65           C  
ATOM   2521  HG2 LYS A 157      12.665  13.666  11.804  1.00 47.65           H  
ATOM   2522  HG3 LYS A 157      11.031  13.493  11.141  1.00 47.65           H  
ATOM   2523  CD  LYS A 157      12.596  13.595   9.656  1.00 47.65           C  
ATOM   2524  HD2 LYS A 157      11.835  13.703   8.883  1.00 47.65           H  
ATOM   2525  HD3 LYS A 157      13.436  14.249   9.420  1.00 47.65           H  
ATOM   2526  CE  LYS A 157      13.098  12.146   9.716  1.00 47.65           C  
ATOM   2527  HE2 LYS A 157      12.269  11.517  10.041  1.00 47.65           H  
ATOM   2528  HE3 LYS A 157      13.902  12.072  10.448  1.00 47.65           H  
ATOM   2529  NZ  LYS A 157      13.554  11.668   8.390  1.00 47.65           N  
ATOM   2530  HZ1 LYS A 157      12.713  11.632   7.832  1.00 47.65           H  
ATOM   2531  HZ2 LYS A 157      14.224  12.283   7.950  1.00 47.65           H  
ATOM   2532  HZ3 LYS A 157      13.886  10.715   8.428  1.00 47.65           H  
ATOM   2533  N   ASP A 158      12.355  17.679  13.897  1.00 41.80           N  
ATOM   2534  H   ASP A 158      12.535  16.925  14.544  1.00 41.80           H  
ATOM   2535  CA  ASP A 158      13.289  18.796  13.916  1.00 41.80           C  
ATOM   2536  HA  ASP A 158      12.841  19.666  13.436  1.00 41.80           H  
ATOM   2537  C   ASP A 158      14.474  18.309  13.073  1.00 41.80           C  
ATOM   2538  CB  ASP A 158      13.638  19.168  15.369  1.00 41.80           C  
ATOM   2539  HB2 ASP A 158      12.737  19.070  15.974  1.00 41.80           H  
ATOM   2540  HB3 ASP A 158      14.383  18.481  15.771  1.00 41.80           H  
ATOM   2541  O   ASP A 158      15.272  17.497  13.527  1.00 41.80           O  
ATOM   2542  CG  ASP A 158      14.135  20.610  15.505  1.00 41.80           C  
ATOM   2543  OD1 ASP A 158      14.614  21.163  14.488  1.00 41.80           O  
ATOM   2544  OD2 ASP A 158      13.997  21.157  16.624  1.00 41.80           O  
ATOM   2545  N   THR A 159      14.506  18.655  11.783  1.00 42.43           N  
ATOM   2546  H   THR A 159      13.843  19.337  11.444  1.00 42.43           H  
ATOM   2547  CA  THR A 159      15.458  18.088  10.804  1.00 42.43           C  
ATOM   2548  HA  THR A 159      15.260  17.023  10.687  1.00 42.43           H  
ATOM   2549  C   THR A 159      16.920  18.216  11.235  1.00 42.43           C  
ATOM   2550  CB  THR A 159      15.311  18.778   9.437  1.00 42.43           C  
ATOM   2551  HB  THR A 159      16.201  18.593   8.835  1.00 42.43           H  
ATOM   2552  O   THR A 159      17.758  17.445  10.779  1.00 42.43           O  
ATOM   2553  CG2 THR A 159      14.096  18.270   8.665  1.00 42.43           C  
ATOM   2554 HG21 THR A 159      14.190  17.196   8.501  1.00 42.43           H  
ATOM   2555 HG22 THR A 159      13.183  18.469   9.227  1.00 42.43           H  
ATOM   2556 HG23 THR A 159      14.040  18.767   7.696  1.00 42.43           H  
ATOM   2557  OG1 THR A 159      15.139  20.168   9.608  1.00 42.43           O  
ATOM   2558  HG1 THR A 159      15.181  20.578   8.741  1.00 42.43           H  
ATOM   2559  N   SER A 160      17.223  19.173  12.115  1.00 42.61           N  
ATOM   2560  H   SER A 160      16.458  19.736  12.459  1.00 42.61           H  
ATOM   2561  CA  SER A 160      18.571  19.478  12.596  1.00 42.61           C  
ATOM   2562  HA  SER A 160      19.253  19.457  11.746  1.00 42.61           H  
ATOM   2563  C   SER A 160      19.127  18.498  13.640  1.00 42.61           C  
ATOM   2564  CB  SER A 160      18.573  20.899  13.169  1.00 42.61           C  
ATOM   2565  HB2 SER A 160      18.202  21.598  12.420  1.00 42.61           H  
ATOM   2566  HB3 SER A 160      19.599  21.172  13.415  1.00 42.61           H  
ATOM   2567  O   SER A 160      20.342  18.330  13.727  1.00 42.61           O  
ATOM   2568  OG  SER A 160      17.781  20.996  14.347  1.00 42.61           O  
ATOM   2569  HG  SER A 160      16.859  21.169  14.145  1.00 42.61           H  
ATOM   2570  N   LYS A 161      18.275  17.850  14.445  1.00 41.51           N  
ATOM   2571  H   LYS A 161      17.286  17.984  14.289  1.00 41.51           H  
ATOM   2572  CA  LYS A 161      18.678  16.872  15.467  1.00 41.51           C  
ATOM   2573  HA  LYS A 161      19.680  16.505  15.244  1.00 41.51           H  
ATOM   2574  C   LYS A 161      17.723  15.689  15.392  1.00 41.51           C  
ATOM   2575  CB  LYS A 161      18.684  17.508  16.874  1.00 41.51           C  
ATOM   2576  HB2 LYS A 161      18.737  16.709  17.613  1.00 41.51           H  
ATOM   2577  HB3 LYS A 161      17.754  18.055  17.028  1.00 41.51           H  
ATOM   2578  O   LYS A 161      16.525  15.866  15.593  1.00 41.51           O  
ATOM   2579  CG  LYS A 161      19.884  18.446  17.084  1.00 41.51           C  
ATOM   2580  HG2 LYS A 161      20.803  17.892  16.894  1.00 41.51           H  
ATOM   2581  HG3 LYS A 161      19.822  19.273  16.376  1.00 41.51           H  
ATOM   2582  CD  LYS A 161      19.928  19.016  18.508  1.00 41.51           C  
ATOM   2583  HD2 LYS A 161      19.024  19.599  18.684  1.00 41.51           H  
ATOM   2584  HD3 LYS A 161      19.975  18.194  19.221  1.00 41.51           H  
ATOM   2585  CE  LYS A 161      21.168  19.907  18.651  1.00 41.51           C  
ATOM   2586  HE2 LYS A 161      21.107  20.700  17.906  1.00 41.51           H  
ATOM   2587  HE3 LYS A 161      22.048  19.307  18.417  1.00 41.51           H  
ATOM   2588  NZ  LYS A 161      21.287  20.483  20.012  1.00 41.51           N  
ATOM   2589  HZ1 LYS A 161      20.481  21.057  20.218  1.00 41.51           H  
ATOM   2590  HZ2 LYS A 161      22.120  21.052  20.073  1.00 41.51           H  
ATOM   2591  HZ3 LYS A 161      21.355  19.743  20.696  1.00 41.51           H  
ATOM   2592  N   GLY A 162      18.254  14.493  15.109  1.00 45.48           N  
ATOM   2593  H   GLY A 162      19.247  14.441  14.931  1.00 45.48           H  
ATOM   2594  CA  GLY A 162      17.476  13.249  15.101  1.00 45.48           C  
ATOM   2595  HA2 GLY A 162      16.877  13.210  14.191  1.00 45.48           H  
ATOM   2596  HA3 GLY A 162      18.143  12.387  15.122  1.00 45.48           H  
ATOM   2597  C   GLY A 162      16.551  13.182  16.316  1.00 45.48           C  
ATOM   2598  O   GLY A 162      16.912  13.677  17.384  1.00 45.48           O  
ATOM   2599  N   CYS A 163      15.336  12.652  16.149  1.00 46.11           N  
ATOM   2600  H   CYS A 163      15.089  12.245  15.258  1.00 46.11           H  
ATOM   2601  CA  CYS A 163      14.341  12.679  17.216  1.00 46.11           C  
ATOM   2602  HA  CYS A 163      14.245  13.708  17.562  1.00 46.11           H  
ATOM   2603  C   CYS A 163      14.818  11.824  18.400  1.00 46.11           C  
ATOM   2604  CB  CYS A 163      12.980  12.224  16.673  1.00 46.11           C  
ATOM   2605  HB2 CYS A 163      13.005  11.153  16.472  1.00 46.11           H  
ATOM   2606  HB3 CYS A 163      12.737  12.755  15.753  1.00 46.11           H  
ATOM   2607  O   CYS A 163      14.549  10.630  18.457  1.00 46.11           O  
ATOM   2608  SG  CYS A 163      11.729  12.600  17.934  1.00 46.11           S  
ATOM   2609  HG  CYS A 163      11.529  13.876  17.595  1.00 46.11           H  
ATOM   2610  N   SER A 164      15.530  12.435  19.348  1.00 46.44           N  
ATOM   2611  H   SER A 164      15.830  13.381  19.165  1.00 46.44           H  
ATOM   2612  CA  SER A 164      16.145  11.752  20.491  1.00 46.44           C  
ATOM   2613  HA  SER A 164      16.820  10.980  20.122  1.00 46.44           H  
ATOM   2614  C   SER A 164      15.122  11.071  21.399  1.00 46.44           C  
ATOM   2615  CB  SER A 164      16.958  12.767  21.304  1.00 46.44           C  
ATOM   2616  HB2 SER A 164      17.431  12.264  22.147  1.00 46.44           H  
ATOM   2617  HB3 SER A 164      17.737  13.186  20.667  1.00 46.44           H  
ATOM   2618  O   SER A 164      15.470  10.152  22.127  1.00 46.44           O  
ATOM   2619  OG  SER A 164      16.127  13.819  21.776  1.00 46.44           O  
ATOM   2620  HG  SER A 164      15.678  13.507  22.565  1.00 46.44           H  
ATOM   2621  N   ASN A 165      13.866  11.531  21.361  1.00 44.83           N  
ATOM   2622  H   ASN A 165      13.680  12.300  20.732  1.00 44.83           H  
ATOM   2623  CA  ASN A 165      12.766  11.005  22.166  1.00 44.83           C  
ATOM   2624  HA  ASN A 165      13.169  10.484  23.034  1.00 44.83           H  
ATOM   2625  C   ASN A 165      11.882   9.989  21.433  1.00 44.83           C  
ATOM   2626  CB  ASN A 165      11.895  12.171  22.656  1.00 44.83           C  
ATOM   2627  HB2 ASN A 165      10.912  11.776  22.911  1.00 44.83           H  
ATOM   2628  HB3 ASN A 165      11.757  12.908  21.864  1.00 44.83           H  
ATOM   2629  O   ASN A 165      11.168   9.240  22.099  1.00 44.83           O  
ATOM   2630  CG  ASN A 165      12.424  12.856  23.896  1.00 44.83           C  
ATOM   2631  ND2 ASN A 165      11.546  13.524  24.599  1.00 44.83           N  
ATOM   2632 HD21 ASN A 165      10.562  13.453  24.383  1.00 44.83           H  
ATOM   2633 HD22 ASN A 165      11.808  13.871  25.511  1.00 44.83           H  
ATOM   2634  OD1 ASN A 165      13.598  12.857  24.218  1.00 44.83           O  
ATOM   2635  N   CYS A 166      11.878   9.944  20.095  1.00 47.26           N  
ATOM   2636  H   CYS A 166      12.542  10.503  19.579  1.00 47.26           H  
ATOM   2637  CA  CYS A 166      11.217   8.847  19.390  1.00 47.26           C  
ATOM   2638  HA  CYS A 166      10.293   8.589  19.907  1.00 47.26           H  
ATOM   2639  C   CYS A 166      12.168   7.638  19.521  1.00 47.26           C  
ATOM   2640  CB  CYS A 166      10.814   9.225  17.927  1.00 47.26           C  
ATOM   2641  HB2 CYS A 166      11.610   9.838  17.504  1.00 47.26           H  
ATOM   2642  HB3 CYS A 166      10.797   8.310  17.336  1.00 47.26           H  
ATOM   2643  O   CYS A 166      12.942   7.352  18.617  1.00 47.26           O  
ATOM   2644  SG  CYS A 166       9.181  10.069  17.646  1.00 47.26           S  
ATOM   2645  N   ASN A 167      12.059   6.872  20.619  1.00 45.17           N  
ATOM   2646  H   ASN A 167      11.528   7.242  21.395  1.00 45.17           H  
ATOM   2647  CA  ASN A 167      12.612   5.503  20.727  1.00 45.17           C  
ATOM   2648  HA  ASN A 167      13.696   5.545  20.627  1.00 45.17           H  
ATOM   2649  C   ASN A 167      12.107   4.577  19.601  1.00 45.17           C  
ATOM   2650  CB  ASN A 167      12.234   4.899  22.099  1.00 45.17           C  
ATOM   2651  HB2 ASN A 167      12.219   3.812  22.022  1.00 45.17           H  
ATOM   2652  HB3 ASN A 167      11.234   5.221  22.390  1.00 45.17           H  
ATOM   2653  O   ASN A 167      12.541   3.436  19.456  1.00 45.17           O  
ATOM   2654  CG  ASN A 167      13.215   5.223  23.209  1.00 45.17           C  
ATOM   2655  ND2 ASN A 167      12.870   4.916  24.437  1.00 45.17           N  
ATOM   2656 HD21 ASN A 167      13.554   5.136  25.147  1.00 45.17           H  
ATOM   2657 HD22 ASN A 167      11.984   4.476  24.638  1.00 45.17           H  
ATOM   2658  OD1 ASN A 167      14.303   5.723  23.002  1.00 45.17           O  
ATOM   2659  N   ASN A 168      11.161   5.065  18.804  1.00 48.15           N  
ATOM   2660  H   ASN A 168      10.875   6.021  18.961  1.00 48.15           H  
ATOM   2661  CA  ASN A 168      10.627   4.403  17.644  1.00 48.15           C  
ATOM   2662  HA  ASN A 168      10.537   3.344  17.889  1.00 48.15           H  
ATOM   2663  C   ASN A 168      11.603   4.531  16.457  1.00 48.15           C  
ATOM   2664  CB  ASN A 168       9.217   4.983  17.405  1.00 48.15           C  
ATOM   2665  HB2 ASN A 168       8.789   5.320  18.350  1.00 48.15           H  
ATOM   2666  HB3 ASN A 168       9.254   5.839  16.732  1.00 48.15           H  
ATOM   2667  O   ASN A 168      11.470   5.435  15.630  1.00 48.15           O  
ATOM   2668  CG  ASN A 168       8.266   3.947  16.848  1.00 48.15           C  
ATOM   2669  ND2 ASN A 168       7.004   4.277  16.716  1.00 48.15           N  
ATOM   2670 HD21 ASN A 168       6.675   5.201  16.958  1.00 48.15           H  
ATOM   2671 HD22 ASN A 168       6.387   3.559  16.365  1.00 48.15           H  
ATOM   2672  OD1 ASN A 168       8.636   2.828  16.531  1.00 48.15           O  
ATOM   2673  N   LYS A 169      12.577   3.610  16.369  1.00 51.21           N  
ATOM   2674  H   LYS A 169      12.683   2.985  17.156  1.00 51.21           H  
ATOM   2675  CA  LYS A 169      13.514   3.471  15.226  1.00 51.21           C  
ATOM   2676  HA  LYS A 169      14.248   4.275  15.248  1.00 51.21           H  
ATOM   2677  C   LYS A 169      12.815   3.569  13.862  1.00 51.21           C  
ATOM   2678  CB  LYS A 169      14.239   2.115  15.293  1.00 51.21           C  
ATOM   2679  HB2 LYS A 169      14.698   1.932  14.322  1.00 51.21           H  
ATOM   2680  HB3 LYS A 169      13.515   1.319  15.470  1.00 51.21           H  
ATOM   2681  O   LYS A 169      13.322   4.210  12.944  1.00 51.21           O  
ATOM   2682  CG  LYS A 169      15.350   2.053  16.350  1.00 51.21           C  
ATOM   2683  HG2 LYS A 169      16.070   2.849  16.160  1.00 51.21           H  
ATOM   2684  HG3 LYS A 169      14.923   2.183  17.345  1.00 51.21           H  
ATOM   2685  CD  LYS A 169      16.058   0.693  16.262  1.00 51.21           C  
ATOM   2686  HD2 LYS A 169      15.343  -0.096  16.495  1.00 51.21           H  
ATOM   2687  HD3 LYS A 169      16.412   0.550  15.241  1.00 51.21           H  
ATOM   2688  CE  LYS A 169      17.249   0.616  17.222  1.00 51.21           C  
ATOM   2689  HE2 LYS A 169      16.890   0.766  18.241  1.00 51.21           H  
ATOM   2690  HE3 LYS A 169      17.935   1.427  16.980  1.00 51.21           H  
ATOM   2691  NZ  LYS A 169      17.939  -0.692  17.098  1.00 51.21           N  
ATOM   2692  HZ1 LYS A 169      18.250  -0.823  16.146  1.00 51.21           H  
ATOM   2693  HZ2 LYS A 169      18.742  -0.742  17.708  1.00 51.21           H  
ATOM   2694  HZ3 LYS A 169      17.309  -1.451  17.318  1.00 51.21           H  
ATOM   2695  N   SER A 170      11.595   3.034  13.785  1.00 53.34           N  
ATOM   2696  H   SER A 170      11.269   2.522  14.592  1.00 53.34           H  
ATOM   2697  CA  SER A 170      10.743   3.025  12.592  1.00 53.34           C  
ATOM   2698  HA  SER A 170      11.235   2.421  11.829  1.00 53.34           H  
ATOM   2699  C   SER A 170      10.449   4.397  11.972  1.00 53.34           C  
ATOM   2700  CB  SER A 170       9.402   2.373  12.947  1.00 53.34           C  
ATOM   2701  HB2 SER A 170       9.574   1.391  13.386  1.00 53.34           H  
ATOM   2702  HB3 SER A 170       8.824   2.252  12.031  1.00 53.34           H  
ATOM   2703  O   SER A 170      10.079   4.461  10.801  1.00 53.34           O  
ATOM   2704  OG  SER A 170       8.667   3.177  13.854  1.00 53.34           O  
ATOM   2705  HG  SER A 170       8.682   2.775  14.725  1.00 53.34           H  
ATOM   2706  N   CYS A 171      10.582   5.494  12.728  1.00 55.19           N  
ATOM   2707  H   CYS A 171      10.899   5.381  13.681  1.00 55.19           H  
ATOM   2708  CA  CYS A 171      10.169   6.816  12.264  1.00 55.19           C  
ATOM   2709  HA  CYS A 171       9.189   6.708  11.798  1.00 55.19           H  
ATOM   2710  C   CYS A 171      11.094   7.394  11.184  1.00 55.19           C  
ATOM   2711  CB  CYS A 171      10.058   7.757  13.473  1.00 55.19           C  
ATOM   2712  HB2 CYS A 171      10.103   7.197  14.407  1.00 55.19           H  
ATOM   2713  HB3 CYS A 171      10.863   8.492  13.462  1.00 55.19           H  
ATOM   2714  O   CYS A 171      10.621   8.021  10.242  1.00 55.19           O  
ATOM   2715  SG  CYS A 171       8.464   8.597  13.377  1.00 55.19           S  
ATOM   2716  HG  CYS A 171       7.710   7.495  13.325  1.00 55.19           H  
ATOM   2717  N   ILE A 172      12.411   7.194  11.314  1.00 55.78           N  
ATOM   2718  H   ILE A 172      12.730   6.597  12.064  1.00 55.78           H  
ATOM   2719  CA  ILE A 172      13.395   7.726  10.356  1.00 55.78           C  
ATOM   2720  HA  ILE A 172      12.986   8.630   9.904  1.00 55.78           H  
ATOM   2721  C   ILE A 172      13.618   6.738   9.208  1.00 55.78           C  
ATOM   2722  CB  ILE A 172      14.714   8.113  11.070  1.00 55.78           C  
ATOM   2723  HB  ILE A 172      15.107   7.228  11.570  1.00 55.78           H  
ATOM   2724  O   ILE A 172      13.708   7.165   8.059  1.00 55.78           O  
ATOM   2725  CG1 ILE A 172      14.444   9.205  12.136  1.00 55.78           C  
ATOM   2726 HG12 ILE A 172      13.683   8.847  12.830  1.00 55.78           H  
ATOM   2727 HG13 ILE A 172      14.055  10.099  11.650  1.00 55.78           H  
ATOM   2728  CG2 ILE A 172      15.770   8.605  10.058  1.00 55.78           C  
ATOM   2729 HG21 ILE A 172      15.989   7.826   9.328  1.00 55.78           H  
ATOM   2730 HG22 ILE A 172      15.417   9.494   9.535  1.00 55.78           H  
ATOM   2731 HG23 ILE A 172      16.710   8.824  10.563  1.00 55.78           H  
ATOM   2732  CD1 ILE A 172      15.665   9.591  12.982  1.00 55.78           C  
ATOM   2733 HD11 ILE A 172      15.347  10.246  13.793  1.00 55.78           H  
ATOM   2734 HD12 ILE A 172      16.399  10.123  12.378  1.00 55.78           H  
ATOM   2735 HD13 ILE A 172      16.119   8.696  13.408  1.00 55.78           H  
ATOM   2736  N   GLU A 173      13.675   5.438   9.511  1.00 61.60           N  
ATOM   2737  H   GLU A 173      13.578   5.157  10.476  1.00 61.60           H  
ATOM   2738  CA  GLU A 173      14.065   4.384   8.560  1.00 61.60           C  
ATOM   2739  HA  GLU A 173      15.043   4.622   8.141  1.00 61.60           H  
ATOM   2740  C   GLU A 173      13.109   4.253   7.361  1.00 61.60           C  
ATOM   2741  CB  GLU A 173      14.185   3.049   9.323  1.00 61.60           C  
ATOM   2742  HB2 GLU A 173      14.287   2.236   8.605  1.00 61.60           H  
ATOM   2743  HB3 GLU A 173      13.272   2.893   9.897  1.00 61.60           H  
ATOM   2744  O   GLU A 173      13.538   3.873   6.274  1.00 61.60           O  
ATOM   2745  CG  GLU A 173      15.412   3.030  10.259  1.00 61.60           C  
ATOM   2746  HG2 GLU A 173      15.385   3.916  10.893  1.00 61.60           H  
ATOM   2747  HG3 GLU A 173      16.312   3.091   9.648  1.00 61.60           H  
ATOM   2748  CD  GLU A 173      15.497   1.790  11.171  1.00 61.60           C  
ATOM   2749  OE1 GLU A 173      16.506   1.684  11.909  1.00 61.60           O  
ATOM   2750  OE2 GLU A 173      14.530   0.997  11.205  1.00 61.60           O  
ATOM   2751  N   ASN A 174      11.835   4.632   7.518  1.00 69.98           N  
ATOM   2752  H   ASN A 174      11.549   4.949   8.434  1.00 69.98           H  
ATOM   2753  CA  ASN A 174      10.804   4.443   6.491  1.00 69.98           C  
ATOM   2754  HA  ASN A 174      11.242   3.903   5.651  1.00 69.98           H  
ATOM   2755  C   ASN A 174      10.279   5.744   5.872  1.00 69.98           C  
ATOM   2756  CB  ASN A 174       9.698   3.549   7.069  1.00 69.98           C  
ATOM   2757  HB2 ASN A 174       9.328   3.975   8.002  1.00 69.98           H  
ATOM   2758  HB3 ASN A 174       8.863   3.481   6.372  1.00 69.98           H  
ATOM   2759  O   ASN A 174       9.252   5.737   5.195  1.00 69.98           O  
ATOM   2760  CG  ASN A 174      10.203   2.138   7.301  1.00 69.98           C  
ATOM   2761  ND2 ASN A 174       9.840   1.521   8.398  1.00 69.98           N  
ATOM   2762 HD21 ASN A 174      10.269   0.618   8.543  1.00 69.98           H  
ATOM   2763 HD22 ASN A 174       9.310   2.014   9.102  1.00 69.98           H  
ATOM   2764  OD1 ASN A 174      10.919   1.569   6.497  1.00 69.98           O  
ATOM   2765  N   GLU A 175      10.964   6.875   6.056  1.00 77.11           N  
ATOM   2766  H   GLU A 175      11.806   6.858   6.613  1.00 77.11           H  
ATOM   2767  CA  GLU A 175      10.437   8.150   5.557  1.00 77.11           C  
ATOM   2768  HA  GLU A 175       9.422   8.244   5.944  1.00 77.11           H  
ATOM   2769  C   GLU A 175      10.347   8.221   4.026  1.00 77.11           C  
ATOM   2770  CB  GLU A 175      11.244   9.315   6.117  1.00 77.11           C  
ATOM   2771  HB2 GLU A 175      11.315   9.167   7.194  1.00 77.11           H  
ATOM   2772  HB3 GLU A 175      12.250   9.330   5.696  1.00 77.11           H  
ATOM   2773  O   GLU A 175       9.413   8.809   3.481  1.00 77.11           O  
ATOM   2774  CG  GLU A 175      10.504  10.623   5.777  1.00 77.11           C  
ATOM   2775  HG2 GLU A 175      10.829  10.973   4.797  1.00 77.11           H  
ATOM   2776  HG3 GLU A 175       9.431  10.442   5.722  1.00 77.11           H  
ATOM   2777  CD  GLU A 175      10.704  11.720   6.807  1.00 77.11           C  
ATOM   2778  OE1 GLU A 175      10.541  12.903   6.448  1.00 77.11           O  
ATOM   2779  OE2 GLU A 175      11.010  11.417   7.969  1.00 77.11           O  
ATOM   2780  N   GLU A 176      11.276   7.568   3.329  1.00 78.89           N  
ATOM   2781  H   GLU A 176      12.024   7.114   3.833  1.00 78.89           H  
ATOM   2782  CA  GLU A 176      11.249   7.433   1.868  1.00 78.89           C  
ATOM   2783  HA  GLU A 176      11.171   8.415   1.402  1.00 78.89           H  
ATOM   2784  C   GLU A 176      10.075   6.583   1.372  1.00 78.89           C  
ATOM   2785  CB  GLU A 176      12.536   6.758   1.400  1.00 78.89           C  
ATOM   2786  HB2 GLU A 176      12.604   5.783   1.883  1.00 78.89           H  
ATOM   2787  HB3 GLU A 176      12.475   6.608   0.323  1.00 78.89           H  
ATOM   2788  O   GLU A 176       9.672   6.694   0.215  1.00 78.89           O  
ATOM   2789  CG  GLU A 176      13.800   7.569   1.708  1.00 78.89           C  
ATOM   2790  HG2 GLU A 176      13.711   8.549   1.239  1.00 78.89           H  
ATOM   2791  HG3 GLU A 176      13.889   7.709   2.785  1.00 78.89           H  
ATOM   2792  CD  GLU A 176      15.056   6.857   1.190  1.00 78.89           C  
ATOM   2793  OE1 GLU A 176      16.118   7.510   1.231  1.00 78.89           O  
ATOM   2794  OE2 GLU A 176      14.935   5.668   0.788  1.00 78.89           O  
ATOM   2795  N   LEU A 177       9.511   5.735   2.239  1.00 85.10           N  
ATOM   2796  H   LEU A 177       9.841   5.730   3.193  1.00 85.10           H  
ATOM   2797  CA  LEU A 177       8.375   4.884   1.903  1.00 85.10           C  
ATOM   2798  HA  LEU A 177       8.433   4.640   0.842  1.00 85.10           H  
ATOM   2799  C   LEU A 177       7.029   5.583   2.106  1.00 85.10           C  
ATOM   2800  CB  LEU A 177       8.448   3.568   2.691  1.00 85.10           C  
ATOM   2801  HB2 LEU A 177       7.532   3.011   2.494  1.00 85.10           H  
ATOM   2802  HB3 LEU A 177       8.479   3.791   3.757  1.00 85.10           H  
ATOM   2803  O   LEU A 177       6.025   5.121   1.567  1.00 85.10           O  
ATOM   2804  CG  LEU A 177       9.636   2.659   2.333  1.00 85.10           C  
ATOM   2805  HG  LEU A 177      10.577   3.164   2.552  1.00 85.10           H  
ATOM   2806  CD1 LEU A 177       9.552   1.383   3.170  1.00 85.10           C  
ATOM   2807 HD11 LEU A 177      10.413   0.744   2.976  1.00 85.10           H  
ATOM   2808 HD12 LEU A 177       8.639   0.836   2.936  1.00 85.10           H  
ATOM   2809 HD13 LEU A 177       9.552   1.638   4.230  1.00 85.10           H  
ATOM   2810  CD2 LEU A 177       9.600   2.261   0.857  1.00 85.10           C  
ATOM   2811 HD21 LEU A 177      10.264   1.416   0.673  1.00 85.10           H  
ATOM   2812 HD22 LEU A 177       8.585   1.960   0.598  1.00 85.10           H  
ATOM   2813 HD23 LEU A 177       9.902   3.101   0.232  1.00 85.10           H  
ATOM   2814  N   ILE A 178       6.985   6.703   2.838  1.00 88.63           N  
ATOM   2815  H   ILE A 178       7.853   7.028   3.239  1.00 88.63           H  
ATOM   2816  CA  ILE A 178       5.750   7.443   3.146  1.00 88.63           C  
ATOM   2817  HA  ILE A 178       5.148   6.818   3.806  1.00 88.63           H  
ATOM   2818  C   ILE A 178       4.869   7.701   1.914  1.00 88.63           C  
ATOM   2819  CB  ILE A 178       6.084   8.757   3.889  1.00 88.63           C  
ATOM   2820  HB  ILE A 178       6.896   9.256   3.360  1.00 88.63           H  
ATOM   2821  O   ILE A 178       3.663   7.467   2.017  1.00 88.63           O  
ATOM   2822  CG1 ILE A 178       6.602   8.487   5.317  1.00 88.63           C  
ATOM   2823 HG12 ILE A 178       6.993   9.417   5.730  1.00 88.63           H  
ATOM   2824 HG13 ILE A 178       7.431   7.782   5.254  1.00 88.63           H  
ATOM   2825  CG2 ILE A 178       4.918   9.759   3.906  1.00 88.63           C  
ATOM   2826 HG21 ILE A 178       4.689  10.100   2.896  1.00 88.63           H  
ATOM   2827 HG22 ILE A 178       5.215  10.627   4.494  1.00 88.63           H  
ATOM   2828 HG23 ILE A 178       4.029   9.294   4.332  1.00 88.63           H  
ATOM   2829  CD1 ILE A 178       5.587   7.911   6.309  1.00 88.63           C  
ATOM   2830 HD11 ILE A 178       6.099   7.700   7.248  1.00 88.63           H  
ATOM   2831 HD12 ILE A 178       5.177   6.971   5.939  1.00 88.63           H  
ATOM   2832 HD13 ILE A 178       4.785   8.624   6.497  1.00 88.63           H  
ATOM   2833  N   PRO A 179       5.399   8.134   0.751  1.00 87.88           N  
ATOM   2834  CA  PRO A 179       4.576   8.329  -0.441  1.00 87.88           C  
ATOM   2835  HA  PRO A 179       3.834   9.102  -0.239  1.00 87.88           H  
ATOM   2836  C   PRO A 179       3.855   7.054  -0.892  1.00 87.88           C  
ATOM   2837  CB  PRO A 179       5.545   8.829  -1.515  1.00 87.88           C  
ATOM   2838  HB2 PRO A 179       5.982   7.976  -2.034  1.00 87.88           H  
ATOM   2839  HB3 PRO A 179       5.066   9.513  -2.216  1.00 87.88           H  
ATOM   2840  O   PRO A 179       2.716   7.127  -1.341  1.00 87.88           O  
ATOM   2841  CG  PRO A 179       6.653   9.504  -0.718  1.00 87.88           C  
ATOM   2842  HG2 PRO A 179       6.332  10.493  -0.392  1.00 87.88           H  
ATOM   2843  HG3 PRO A 179       7.586   9.557  -1.280  1.00 87.88           H  
ATOM   2844  CD  PRO A 179       6.765   8.569   0.480  1.00 87.88           C  
ATOM   2845  HD2 PRO A 179       7.369   7.704   0.206  1.00 87.88           H  
ATOM   2846  HD3 PRO A 179       7.223   9.098   1.316  1.00 87.88           H  
ATOM   2847  N   TYR A 180       4.469   5.884  -0.713  1.00 86.12           N  
ATOM   2848  H   TYR A 180       5.374   5.867  -0.264  1.00 86.12           H  
ATOM   2849  CA  TYR A 180       3.869   4.605  -1.078  1.00 86.12           C  
ATOM   2850  HA  TYR A 180       3.344   4.723  -2.026  1.00 86.12           H  
ATOM   2851  C   TYR A 180       2.862   4.095  -0.045  1.00 86.12           C  
ATOM   2852  CB  TYR A 180       4.945   3.550  -1.275  1.00 86.12           C  
ATOM   2853  HB2 TYR A 180       4.406   2.657  -1.591  1.00 86.12           H  
ATOM   2854  HB3 TYR A 180       5.436   3.334  -0.327  1.00 86.12           H  
ATOM   2855  O   TYR A 180       1.830   3.549  -0.426  1.00 86.12           O  
ATOM   2856  CG  TYR A 180       5.990   3.864  -2.323  1.00 86.12           C  
ATOM   2857  CD1 TYR A 180       5.752   3.532  -3.670  1.00 86.12           C  
ATOM   2858  HD1 TYR A 180       4.815   3.083  -3.966  1.00 86.12           H  
ATOM   2859  CD2 TYR A 180       7.210   4.455  -1.949  1.00 86.12           C  
ATOM   2860  HD2 TYR A 180       7.382   4.728  -0.919  1.00 86.12           H  
ATOM   2861  CE1 TYR A 180       6.743   3.774  -4.638  1.00 86.12           C  
ATOM   2862  HE1 TYR A 180       6.577   3.523  -5.676  1.00 86.12           H  
ATOM   2863  CE2 TYR A 180       8.205   4.701  -2.913  1.00 86.12           C  
ATOM   2864  HE2 TYR A 180       9.137   5.159  -2.619  1.00 86.12           H  
ATOM   2865  OH  TYR A 180       8.922   4.589  -5.202  1.00 86.12           O  
ATOM   2866  HH  TYR A 180       9.724   4.956  -4.824  1.00 86.12           H  
ATOM   2867  CZ  TYR A 180       7.971   4.356  -4.262  1.00 86.12           C  
ATOM   2868  N   PHE A 181       3.115   4.308   1.251  1.00 90.63           N  
ATOM   2869  H   PHE A 181       4.006   4.706   1.510  1.00 90.63           H  
ATOM   2870  CA  PHE A 181       2.100   4.084   2.288  1.00 90.63           C  
ATOM   2871  HA  PHE A 181       1.778   3.042   2.273  1.00 90.63           H  
ATOM   2872  C   PHE A 181       0.864   4.945   2.024  1.00 90.63           C  
ATOM   2873  CB  PHE A 181       2.670   4.418   3.672  1.00 90.63           C  
ATOM   2874  HB2 PHE A 181       1.840   4.590   4.357  1.00 90.63           H  
ATOM   2875  HB3 PHE A 181       3.243   5.344   3.616  1.00 90.63           H  
ATOM   2876  O   PHE A 181      -0.268   4.478   2.138  1.00 90.63           O  
ATOM   2877  CG  PHE A 181       3.531   3.333   4.276  1.00 90.63           C  
ATOM   2878  CD1 PHE A 181       2.927   2.259   4.951  1.00 90.63           C  
ATOM   2879  HD1 PHE A 181       1.852   2.193   5.023  1.00 90.63           H  
ATOM   2880  CD2 PHE A 181       4.932   3.394   4.194  1.00 90.63           C  
ATOM   2881  HD2 PHE A 181       5.411   4.246   3.734  1.00 90.63           H  
ATOM   2882  CE1 PHE A 181       3.712   1.238   5.504  1.00 90.63           C  
ATOM   2883  HE1 PHE A 181       3.241   0.416   6.022  1.00 90.63           H  
ATOM   2884  CE2 PHE A 181       5.719   2.359   4.727  1.00 90.63           C  
ATOM   2885  HE2 PHE A 181       6.797   2.401   4.668  1.00 90.63           H  
ATOM   2886  CZ  PHE A 181       5.107   1.271   5.367  1.00 90.63           C  
ATOM   2887  HZ  PHE A 181       5.705   0.468   5.770  1.00 90.63           H  
ATOM   2888  N   LEU A 182       1.080   6.197   1.624  1.00 92.57           N  
ATOM   2889  H   LEU A 182       2.031   6.536   1.580  1.00 92.57           H  
ATOM   2890  CA  LEU A 182      -0.000   7.105   1.287  1.00 92.57           C  
ATOM   2891  HA  LEU A 182      -0.721   7.056   2.104  1.00 92.57           H  
ATOM   2892  C   LEU A 182      -0.736   6.679   0.010  1.00 92.57           C  
ATOM   2893  CB  LEU A 182       0.579   8.524   1.205  1.00 92.57           C  
ATOM   2894  HB2 LEU A 182       1.334   8.564   0.420  1.00 92.57           H  
ATOM   2895  HB3 LEU A 182       1.056   8.764   2.155  1.00 92.57           H  
ATOM   2896  O   LEU A 182      -1.966   6.676  -0.013  1.00 92.57           O  
ATOM   2897  CG  LEU A 182      -0.497   9.568   0.906  1.00 92.57           C  
ATOM   2898  HG  LEU A 182      -0.890   9.379  -0.093  1.00 92.57           H  
ATOM   2899  CD1 LEU A 182      -1.644   9.484   1.904  1.00 92.57           C  
ATOM   2900 HD11 LEU A 182      -2.210   8.564   1.764  1.00 92.57           H  
ATOM   2901 HD12 LEU A 182      -1.263   9.517   2.924  1.00 92.57           H  
ATOM   2902 HD13 LEU A 182      -2.337  10.297   1.688  1.00 92.57           H  
ATOM   2903  CD2 LEU A 182       0.094  10.978   0.948  1.00 92.57           C  
ATOM   2904 HD21 LEU A 182       0.392  11.226   1.967  1.00 92.57           H  
ATOM   2905 HD22 LEU A 182      -0.650  11.694   0.599  1.00 92.57           H  
ATOM   2906 HD23 LEU A 182       0.967  11.033   0.298  1.00 92.57           H  
ATOM   2907  N   LEU A 183       0.005   6.270  -1.023  1.00 89.48           N  
ATOM   2908  H   LEU A 183       1.009   6.365  -0.966  1.00 89.48           H  
ATOM   2909  CA  LEU A 183      -0.562   5.729  -2.254  1.00 89.48           C  
ATOM   2910  HA  LEU A 183      -1.190   6.496  -2.707  1.00 89.48           H  
ATOM   2911  C   LEU A 183      -1.459   4.533  -1.948  1.00 89.48           C  
ATOM   2912  CB  LEU A 183       0.582   5.354  -3.214  1.00 89.48           C  
ATOM   2913  HB2 LEU A 183       1.218   6.226  -3.369  1.00 89.48           H  
ATOM   2914  HB3 LEU A 183       1.189   4.580  -2.743  1.00 89.48           H  
ATOM   2915  O   LEU A 183      -2.602   4.518  -2.390  1.00 89.48           O  
ATOM   2916  CG  LEU A 183       0.132   4.829  -4.588  1.00 89.48           C  
ATOM   2917  HG  LEU A 183      -0.514   3.961  -4.460  1.00 89.48           H  
ATOM   2918  CD1 LEU A 183      -0.599   5.888  -5.403  1.00 89.48           C  
ATOM   2919 HD11 LEU A 183       0.057   6.735  -5.604  1.00 89.48           H  
ATOM   2920 HD12 LEU A 183      -0.933   5.462  -6.350  1.00 89.48           H  
ATOM   2921 HD13 LEU A 183      -1.469   6.227  -4.841  1.00 89.48           H  
ATOM   2922  CD2 LEU A 183       1.357   4.414  -5.391  1.00 89.48           C  
ATOM   2923 HD21 LEU A 183       2.022   5.266  -5.534  1.00 89.48           H  
ATOM   2924 HD22 LEU A 183       1.895   3.628  -4.862  1.00 89.48           H  
ATOM   2925 HD23 LEU A 183       1.045   4.049  -6.370  1.00 89.48           H  
ATOM   2926  N   PHE A 184      -0.968   3.593  -1.135  1.00 91.07           N  
ATOM   2927  H   PHE A 184      -0.014   3.694  -0.819  1.00 91.07           H  
ATOM   2928  CA  PHE A 184      -1.708   2.420  -0.679  1.00 91.07           C  
ATOM   2929  HA  PHE A 184      -1.983   1.818  -1.545  1.00 91.07           H  
ATOM   2930  C   PHE A 184      -2.989   2.793   0.082  1.00 91.07           C  
ATOM   2931  CB  PHE A 184      -0.795   1.552   0.181  1.00 91.07           C  
ATOM   2932  HB2 PHE A 184       0.056   1.238  -0.423  1.00 91.07           H  
ATOM   2933  HB3 PHE A 184      -0.413   2.129   1.023  1.00 91.07           H  
ATOM   2934  O   PHE A 184      -4.071   2.282  -0.218  1.00 91.07           O  
ATOM   2935  CG  PHE A 184      -1.510   0.327   0.697  1.00 91.07           C  
ATOM   2936  CD1 PHE A 184      -1.997   0.298   2.015  1.00 91.07           C  
ATOM   2937  HD1 PHE A 184      -1.849   1.150   2.662  1.00 91.07           H  
ATOM   2938  CD2 PHE A 184      -1.772  -0.746  -0.170  1.00 91.07           C  
ATOM   2939  HD2 PHE A 184      -1.440  -0.713  -1.198  1.00 91.07           H  
ATOM   2940  CE1 PHE A 184      -2.691  -0.826   2.491  1.00 91.07           C  
ATOM   2941  HE1 PHE A 184      -3.050  -0.858   3.509  1.00 91.07           H  
ATOM   2942  CE2 PHE A 184      -2.498  -1.851   0.292  1.00 91.07           C  
ATOM   2943  HE2 PHE A 184      -2.734  -2.651  -0.393  1.00 91.07           H  
ATOM   2944  CZ  PHE A 184      -2.945  -1.899   1.624  1.00 91.07           C  
ATOM   2945  HZ  PHE A 184      -3.513  -2.746   1.979  1.00 91.07           H  
ATOM   2946  N   LEU A 185      -2.889   3.734   1.025  1.00 93.13           N  
ATOM   2947  H   LEU A 185      -1.976   4.108   1.239  1.00 93.13           H  
ATOM   2948  CA  LEU A 185      -4.033   4.186   1.815  1.00 93.13           C  
ATOM   2949  HA  LEU A 185      -4.462   3.303   2.288  1.00 93.13           H  
ATOM   2950  C   LEU A 185      -5.126   4.833   0.945  1.00 93.13           C  
ATOM   2951  CB  LEU A 185      -3.527   5.146   2.907  1.00 93.13           C  
ATOM   2952  HB2 LEU A 185      -3.122   6.039   2.432  1.00 93.13           H  
ATOM   2953  HB3 LEU A 185      -2.717   4.659   3.450  1.00 93.13           H  
ATOM   2954  O   LEU A 185      -6.312   4.710   1.245  1.00 93.13           O  
ATOM   2955  CG  LEU A 185      -4.608   5.570   3.918  1.00 93.13           C  
ATOM   2956  HG  LEU A 185      -5.388   6.131   3.403  1.00 93.13           H  
ATOM   2957  CD1 LEU A 185      -5.235   4.372   4.631  1.00 93.13           C  
ATOM   2958 HD11 LEU A 185      -5.925   4.719   5.400  1.00 93.13           H  
ATOM   2959 HD12 LEU A 185      -4.466   3.747   5.084  1.00 93.13           H  
ATOM   2960 HD13 LEU A 185      -5.807   3.792   3.906  1.00 93.13           H  
ATOM   2961  CD2 LEU A 185      -4.008   6.469   4.995  1.00 93.13           C  
ATOM   2962 HD21 LEU A 185      -3.340   5.883   5.627  1.00 93.13           H  
ATOM   2963 HD22 LEU A 185      -3.460   7.289   4.531  1.00 93.13           H  
ATOM   2964 HD23 LEU A 185      -4.807   6.877   5.614  1.00 93.13           H  
ATOM   2965  N   LEU A 186      -4.733   5.495  -0.144  1.00 92.79           N  
ATOM   2966  H   LEU A 186      -3.740   5.569  -0.314  1.00 92.79           H  
ATOM   2967  CA  LEU A 186      -5.631   6.205  -1.054  1.00 92.79           C  
ATOM   2968  HA  LEU A 186      -6.556   6.433  -0.524  1.00 92.79           H  
ATOM   2969  C   LEU A 186      -6.071   5.390  -2.272  1.00 92.79           C  
ATOM   2970  CB  LEU A 186      -4.968   7.526  -1.472  1.00 92.79           C  
ATOM   2971  HB2 LEU A 186      -5.546   7.984  -2.274  1.00 92.79           H  
ATOM   2972  HB3 LEU A 186      -3.974   7.310  -1.864  1.00 92.79           H  
ATOM   2973  O   LEU A 186      -6.826   5.906  -3.086  1.00 92.79           O  
ATOM   2974  CG  LEU A 186      -4.860   8.540  -0.326  1.00 92.79           C  
ATOM   2975  HG  LEU A 186      -4.332   8.104   0.522  1.00 92.79           H  
ATOM   2976  CD1 LEU A 186      -4.078   9.758  -0.805  1.00 92.79           C  
ATOM   2977 HD11 LEU A 186      -4.557  10.198  -1.680  1.00 92.79           H  
ATOM   2978 HD12 LEU A 186      -4.010  10.504  -0.014  1.00 92.79           H  
ATOM   2979 HD13 LEU A 186      -3.073   9.427  -1.065  1.00 92.79           H  
ATOM   2980  CD2 LEU A 186      -6.230   9.020   0.141  1.00 92.79           C  
ATOM   2981 HD21 LEU A 186      -6.755   8.224   0.671  1.00 92.79           H  
ATOM   2982 HD22 LEU A 186      -6.073   9.851   0.828  1.00 92.79           H  
ATOM   2983 HD23 LEU A 186      -6.827   9.361  -0.706  1.00 92.79           H  
ATOM   2984  N   THR A 187      -5.663   4.130  -2.409  1.00 86.44           N  
ATOM   2985  H   THR A 187      -5.025   3.766  -1.717  1.00 86.44           H  
ATOM   2986  CA  THR A 187      -5.945   3.299  -3.599  1.00 86.44           C  
ATOM   2987  HA  THR A 187      -5.385   3.690  -4.449  1.00 86.44           H  
ATOM   2988  C   THR A 187      -7.416   3.264  -4.001  1.00 86.44           C  
ATOM   2989  CB  THR A 187      -5.522   1.848  -3.366  1.00 86.44           C  
ATOM   2990  HB  THR A 187      -5.876   1.239  -4.198  1.00 86.44           H  
ATOM   2991  O   THR A 187      -7.749   3.458  -5.167  1.00 86.44           O  
ATOM   2992  CG2 THR A 187      -4.023   1.719  -3.300  1.00 86.44           C  
ATOM   2993 HG21 THR A 187      -3.756   0.716  -2.968  1.00 86.44           H  
ATOM   2994 HG22 THR A 187      -3.597   1.956  -4.276  1.00 86.44           H  
ATOM   2995 HG23 THR A 187      -3.639   2.451  -2.589  1.00 86.44           H  
ATOM   2996  OG1 THR A 187      -6.043   1.353  -2.151  1.00 86.44           O  
ATOM   2997  HG1 THR A 187      -5.391   1.508  -1.464  1.00 86.44           H  
ATOM   2998  N   ALA A 188      -8.319   3.059  -3.038  1.00 84.41           N  
ATOM   2999  H   ALA A 188      -7.971   2.824  -2.119  1.00 84.41           H  
ATOM   3000  CA  ALA A 188      -9.755   3.038  -3.297  1.00 84.41           C  
ATOM   3001  HA  ALA A 188      -9.946   2.316  -4.092  1.00 84.41           H  
ATOM   3002  C   ALA A 188     -10.282   4.395  -3.789  1.00 84.41           C  
ATOM   3003  CB  ALA A 188     -10.477   2.568  -2.030  1.00 84.41           C  
ATOM   3004  HB1 ALA A 188     -10.286   3.263  -1.212  1.00 84.41           H  
ATOM   3005  HB2 ALA A 188     -11.551   2.526  -2.213  1.00 84.41           H  
ATOM   3006  HB3 ALA A 188     -10.124   1.577  -1.745  1.00 84.41           H  
ATOM   3007  O   ALA A 188     -11.135   4.425  -4.668  1.00 84.41           O  
ATOM   3008  N   PHE A 189      -9.742   5.494  -3.260  1.00 88.65           N  
ATOM   3009  H   PHE A 189      -8.961   5.384  -2.629  1.00 88.65           H  
ATOM   3010  CA  PHE A 189     -10.079   6.851  -3.680  1.00 88.65           C  
ATOM   3011  HA  PHE A 189     -11.161   6.942  -3.773  1.00 88.65           H  
ATOM   3012  C   PHE A 189      -9.488   7.188  -5.054  1.00 88.65           C  
ATOM   3013  CB  PHE A 189      -9.601   7.825  -2.595  1.00 88.65           C  
ATOM   3014  HB2 PHE A 189      -8.586   7.569  -2.290  1.00 88.65           H  
ATOM   3015  HB3 PHE A 189     -10.242   7.709  -1.721  1.00 88.65           H  
ATOM   3016  O   PHE A 189     -10.173   7.782  -5.870  1.00 88.65           O  
ATOM   3017  CG  PHE A 189      -9.618   9.274  -3.026  1.00 88.65           C  
ATOM   3018  CD1 PHE A 189      -8.411   9.948  -3.290  1.00 88.65           C  
ATOM   3019  HD1 PHE A 189      -7.465   9.440  -3.172  1.00 88.65           H  
ATOM   3020  CD2 PHE A 189     -10.845   9.927  -3.231  1.00 88.65           C  
ATOM   3021  HD2 PHE A 189     -11.774   9.405  -3.057  1.00 88.65           H  
ATOM   3022  CE1 PHE A 189      -8.437  11.281  -3.729  1.00 88.65           C  
ATOM   3023  HE1 PHE A 189      -7.513  11.798  -3.940  1.00 88.65           H  
ATOM   3024  CE2 PHE A 189     -10.864  11.245  -3.714  1.00 88.65           C  
ATOM   3025  HE2 PHE A 189     -11.803  11.722  -3.953  1.00 88.65           H  
ATOM   3026  CZ  PHE A 189      -9.662  11.930  -3.938  1.00 88.65           C  
ATOM   3027  HZ  PHE A 189      -9.684  12.943  -4.311  1.00 88.65           H  
ATOM   3028  N   LEU A 190      -8.260   6.756  -5.346  1.00 84.98           N  
ATOM   3029  H   LEU A 190      -7.750   6.274  -4.619  1.00 84.98           H  
ATOM   3030  CA  LEU A 190      -7.558   7.002  -6.613  1.00 84.98           C  
ATOM   3031  HA  LEU A 190      -7.562   8.071  -6.822  1.00 84.98           H  
ATOM   3032  C   LEU A 190      -8.204   6.329  -7.827  1.00 84.98           C  
ATOM   3033  CB  LEU A 190      -6.112   6.515  -6.467  1.00 84.98           C  
ATOM   3034  HB2 LEU A 190      -6.118   5.524  -6.015  1.00 84.98           H  
ATOM   3035  HB3 LEU A 190      -5.661   6.423  -7.455  1.00 84.98           H  
ATOM   3036  O   LEU A 190      -7.948   6.718  -8.960  1.00 84.98           O  
ATOM   3037  CG  LEU A 190      -5.254   7.466  -5.627  1.00 84.98           C  
ATOM   3038  HG  LEU A 190      -5.761   7.726  -4.697  1.00 84.98           H  
ATOM   3039  CD1 LEU A 190      -3.936   6.788  -5.288  1.00 84.98           C  
ATOM   3040 HD11 LEU A 190      -3.341   7.460  -4.670  1.00 84.98           H  
ATOM   3041 HD12 LEU A 190      -4.122   5.874  -4.725  1.00 84.98           H  
ATOM   3042 HD13 LEU A 190      -3.398   6.551  -6.206  1.00 84.98           H  
ATOM   3043  CD2 LEU A 190      -4.933   8.744  -6.394  1.00 84.98           C  
ATOM   3044 HD21 LEU A 190      -5.824   9.367  -6.479  1.00 84.98           H  
ATOM   3045 HD22 LEU A 190      -4.144   9.291  -5.879  1.00 84.98           H  
ATOM   3046 HD23 LEU A 190      -4.585   8.501  -7.398  1.00 84.98           H  
ATOM   3047  N   ARG A 191      -9.052   5.322  -7.601  1.00 77.63           N  
ATOM   3048  H   ARG A 191      -9.180   5.020  -6.646  1.00 77.63           H  
ATOM   3049  CA  ARG A 191      -9.897   4.751  -8.657  1.00 77.63           C  
ATOM   3050  HA  ARG A 191      -9.301   4.604  -9.557  1.00 77.63           H  
ATOM   3051  C   ARG A 191     -11.025   5.691  -9.074  1.00 77.63           C  
ATOM   3052  CB  ARG A 191     -10.475   3.408  -8.201  1.00 77.63           C  
ATOM   3053  HB2 ARG A 191     -10.945   3.525  -7.225  1.00 77.63           H  
ATOM   3054  HB3 ARG A 191     -11.242   3.099  -8.912  1.00 77.63           H  
ATOM   3055  O   ARG A 191     -11.614   5.480 -10.132  1.00 77.63           O  
ATOM   3056  CG  ARG A 191      -9.404   2.310  -8.151  1.00 77.63           C  
ATOM   3057  HG2 ARG A 191      -8.644   2.550  -7.408  1.00 77.63           H  
ATOM   3058  HG3 ARG A 191      -8.922   2.242  -9.127  1.00 77.63           H  
ATOM   3059  CD  ARG A 191     -10.036   0.952  -7.830  1.00 77.63           C  
ATOM   3060  HD2 ARG A 191      -9.280   0.177  -7.958  1.00 77.63           H  
ATOM   3061  HD3 ARG A 191     -10.839   0.758  -8.541  1.00 77.63           H  
ATOM   3062  NE  ARG A 191     -10.548   0.903  -6.451  1.00 77.63           N  
ATOM   3063  HE  ARG A 191     -10.198   1.615  -5.825  1.00 77.63           H  
ATOM   3064  NH1 ARG A 191     -12.002  -0.877  -6.714  1.00 77.63           N  
ATOM   3065 HH11 ARG A 191     -11.917  -0.889  -7.721  1.00 77.63           H  
ATOM   3066 HH12 ARG A 191     -12.674  -1.526  -6.331  1.00 77.63           H  
ATOM   3067  NH2 ARG A 191     -11.682   0.002  -4.695  1.00 77.63           N  
ATOM   3068 HH21 ARG A 191     -11.280   0.690  -4.074  1.00 77.63           H  
ATOM   3069 HH22 ARG A 191     -12.314  -0.702  -4.342  1.00 77.63           H  
ATOM   3070  CZ  ARG A 191     -11.404   0.016  -5.971  1.00 77.63           C  
ATOM   3071  N   LEU A 192     -11.353   6.687  -8.249  1.00 80.68           N  
ATOM   3072  H   LEU A 192     -10.787   6.864  -7.431  1.00 80.68           H  
ATOM   3073  CA  LEU A 192     -12.395   7.639  -8.578  1.00 80.68           C  
ATOM   3074  HA  LEU A 192     -13.227   7.041  -8.952  1.00 80.68           H  
ATOM   3075  C   LEU A 192     -11.905   8.598  -9.663  1.00 80.68           C  
ATOM   3076  CB  LEU A 192     -12.914   8.412  -7.362  1.00 80.68           C  
ATOM   3077  HB2 LEU A 192     -12.101   9.002  -6.938  1.00 80.68           H  
ATOM   3078  HB3 LEU A 192     -13.677   9.113  -7.700  1.00 80.68           H  
ATOM   3079  O   LEU A 192     -10.776   9.093  -9.570  1.00 80.68           O  
ATOM   3080  CG  LEU A 192     -13.522   7.514  -6.275  1.00 80.68           C  
ATOM   3081  HG  LEU A 192     -12.772   6.816  -5.903  1.00 80.68           H  
ATOM   3082  CD1 LEU A 192     -13.979   8.391  -5.117  1.00 80.68           C  
ATOM   3083 HD11 LEU A 192     -14.810   9.010  -5.457  1.00 80.68           H  
ATOM   3084 HD12 LEU A 192     -14.303   7.768  -4.283  1.00 80.68           H  
ATOM   3085 HD13 LEU A 192     -13.159   9.035  -4.800  1.00 80.68           H  
ATOM   3086  CD2 LEU A 192     -14.739   6.726  -6.770  1.00 80.68           C  
ATOM   3087 HD21 LEU A 192     -14.429   5.971  -7.494  1.00 80.68           H  
ATOM   3088 HD22 LEU A 192     -15.213   6.215  -5.932  1.00 80.68           H  
ATOM   3089 HD23 LEU A 192     -15.459   7.401  -7.233  1.00 80.68           H  
ATOM   3090  N   PRO A 193     -12.766   8.897 -10.642  1.00 76.05           N  
ATOM   3091  CA  PRO A 193     -12.486   9.828 -11.717  1.00 76.05           C  
ATOM   3092  HA  PRO A 193     -11.805   9.342 -12.415  1.00 76.05           H  
ATOM   3093  C   PRO A 193     -11.832  11.146 -11.217  1.00 76.05           C  
ATOM   3094  CB  PRO A 193     -13.883   9.987 -12.373  1.00 76.05           C  
ATOM   3095  HB2 PRO A 193     -13.898  10.190 -13.444  1.00 76.05           H  
ATOM   3096  HB3 PRO A 193     -14.471  10.738 -11.846  1.00 76.05           H  
ATOM   3097  O   PRO A 193     -10.728  11.520 -11.619  1.00 76.05           O  
ATOM   3098  CG  PRO A 193     -14.554   8.650 -12.196  1.00 76.05           C  
ATOM   3099  HG2 PRO A 193     -14.159   7.932 -12.914  1.00 76.05           H  
ATOM   3100  HG3 PRO A 193     -15.639   8.725 -12.260  1.00 76.05           H  
ATOM   3101  CD  PRO A 193     -14.092   8.304 -10.803  1.00 76.05           C  
ATOM   3102  HD2 PRO A 193     -14.775   8.735 -10.071  1.00 76.05           H  
ATOM   3103  HD3 PRO A 193     -14.072   7.217 -10.723  1.00 76.05           H  
ATOM   3104  N   GLU A 194     -12.473  11.838 -10.279  1.00 81.56           N  
ATOM   3105  H   GLU A 194     -13.368  11.492  -9.967  1.00 81.56           H  
ATOM   3106  CA  GLU A 194     -12.093  13.184  -9.826  1.00 81.56           C  
ATOM   3107  HA  GLU A 194     -11.855  13.793 -10.698  1.00 81.56           H  
ATOM   3108  C   GLU A 194     -10.846  13.197  -8.925  1.00 81.56           C  
ATOM   3109  CB  GLU A 194     -13.279  13.842  -9.093  1.00 81.56           C  
ATOM   3110  HB2 GLU A 194     -12.972  14.847  -8.803  1.00 81.56           H  
ATOM   3111  HB3 GLU A 194     -13.491  13.297  -8.173  1.00 81.56           H  
ATOM   3112  O   GLU A 194     -10.311  14.258  -8.601  1.00 81.56           O  
ATOM   3113  CG  GLU A 194     -14.567  13.984  -9.928  1.00 81.56           C  
ATOM   3114  HG2 GLU A 194     -14.306  14.416 -10.894  1.00 81.56           H  
ATOM   3115  HG3 GLU A 194     -15.215  14.698  -9.417  1.00 81.56           H  
ATOM   3116  CD  GLU A 194     -15.363  12.681 -10.136  1.00 81.56           C  
ATOM   3117  OE1 GLU A 194     -16.234  12.684 -11.031  1.00 81.56           O  
ATOM   3118  OE2 GLU A 194     -15.069  11.672  -9.448  1.00 81.56           O  
ATOM   3119  N   SER A 195     -10.356  12.027  -8.510  1.00 86.57           N  
ATOM   3120  H   SER A 195     -10.759  11.186  -8.898  1.00 86.57           H  
ATOM   3121  CA  SER A 195      -9.344  11.902  -7.459  1.00 86.57           C  
ATOM   3122  HA  SER A 195      -9.761  12.332  -6.548  1.00 86.57           H  
ATOM   3123  C   SER A 195      -8.039  12.645  -7.756  1.00 86.57           C  
ATOM   3124  CB  SER A 195      -9.059  10.426  -7.201  1.00 86.57           C  
ATOM   3125  HB2 SER A 195      -8.372  10.332  -6.360  1.00 86.57           H  
ATOM   3126  HB3 SER A 195      -9.996   9.929  -6.952  1.00 86.57           H  
ATOM   3127  O   SER A 195      -7.459  13.259  -6.857  1.00 86.57           O  
ATOM   3128  OG  SER A 195      -8.485   9.821  -8.340  1.00 86.57           O  
ATOM   3129  HG  SER A 195      -9.191   9.476  -8.892  1.00 86.57           H  
ATOM   3130  N   TYR A 196      -7.597  12.650  -9.015  1.00 83.39           N  
ATOM   3131  H   TYR A 196      -8.093  12.076  -9.682  1.00 83.39           H  
ATOM   3132  CA  TYR A 196      -6.354  13.300  -9.426  1.00 83.39           C  
ATOM   3133  HA  TYR A 196      -5.559  12.977  -8.754  1.00 83.39           H  
ATOM   3134  C   TYR A 196      -6.425  14.825  -9.337  1.00 83.39           C  
ATOM   3135  CB  TYR A 196      -5.990  12.860 -10.847  1.00 83.39           C  
ATOM   3136  HB2 TYR A 196      -6.775  13.173 -11.535  1.00 83.39           H  
ATOM   3137  HB3 TYR A 196      -5.069  13.360 -11.146  1.00 83.39           H  
ATOM   3138  O   TYR A 196      -5.473  15.442  -8.861  1.00 83.39           O  
ATOM   3139  CG  TYR A 196      -5.780  11.367 -10.963  1.00 83.39           C  
ATOM   3140  CD1 TYR A 196      -4.676  10.773 -10.328  1.00 83.39           C  
ATOM   3141  HD1 TYR A 196      -3.985  11.390  -9.772  1.00 83.39           H  
ATOM   3142  CD2 TYR A 196      -6.721  10.566 -11.636  1.00 83.39           C  
ATOM   3143  HD2 TYR A 196      -7.590  11.010 -12.097  1.00 83.39           H  
ATOM   3144  CE1 TYR A 196      -4.502   9.377 -10.384  1.00 83.39           C  
ATOM   3145  HE1 TYR A 196      -3.697   8.891  -9.851  1.00 83.39           H  
ATOM   3146  CE2 TYR A 196      -6.539   9.172 -11.699  1.00 83.39           C  
ATOM   3147  HE2 TYR A 196      -7.260   8.548 -12.206  1.00 83.39           H  
ATOM   3148  OH  TYR A 196      -5.216   7.244 -11.205  1.00 83.39           O  
ATOM   3149  HH  TYR A 196      -4.304   6.997 -11.034  1.00 83.39           H  
ATOM   3150  CZ  TYR A 196      -5.420   8.579 -11.088  1.00 83.39           C  
ATOM   3151  N   GLU A 197      -7.546  15.434  -9.734  1.00 85.82           N  
ATOM   3152  H   GLU A 197      -8.328  14.862 -10.019  1.00 85.82           H  
ATOM   3153  CA  GLU A 197      -7.758  16.886  -9.621  1.00 85.82           C  
ATOM   3154  HA  GLU A 197      -6.923  17.406 -10.090  1.00 85.82           H  
ATOM   3155  C   GLU A 197      -7.797  17.307  -8.150  1.00 85.82           C  
ATOM   3156  CB  GLU A 197      -9.050  17.271 -10.366  1.00 85.82           C  
ATOM   3157  HB2 GLU A 197      -8.956  16.906 -11.389  1.00 85.82           H  
ATOM   3158  HB3 GLU A 197      -9.904  16.760  -9.921  1.00 85.82           H  
ATOM   3159  O   GLU A 197      -7.156  18.284  -7.749  1.00 85.82           O  
ATOM   3160  CG  GLU A 197      -9.321  18.787 -10.446  1.00 85.82           C  
ATOM   3161  HG2 GLU A 197     -10.050  18.953 -11.239  1.00 85.82           H  
ATOM   3162  HG3 GLU A 197      -8.400  19.288 -10.745  1.00 85.82           H  
ATOM   3163  CD  GLU A 197      -9.872  19.427  -9.155  1.00 85.82           C  
ATOM   3164  OE1 GLU A 197      -9.578  20.622  -8.921  1.00 85.82           O  
ATOM   3165  OE2 GLU A 197     -10.562  18.731  -8.378  1.00 85.82           O  
ATOM   3166  N   ILE A 198      -8.457  16.503  -7.317  1.00 89.92           N  
ATOM   3167  H   ILE A 198      -9.010  15.762  -7.725  1.00 89.92           H  
ATOM   3168  CA  ILE A 198      -8.549  16.735  -5.880  1.00 89.92           C  
ATOM   3169  HA  ILE A 198      -8.925  17.746  -5.721  1.00 89.92           H  
ATOM   3170  C   ILE A 198      -7.167  16.654  -5.221  1.00 89.92           C  
ATOM   3171  CB  ILE A 198      -9.547  15.731  -5.273  1.00 89.92           C  
ATOM   3172  HB  ILE A 198      -9.213  14.731  -5.549  1.00 89.92           H  
ATOM   3173  O   ILE A 198      -6.840  17.499  -4.383  1.00 89.92           O  
ATOM   3174  CG1 ILE A 198     -10.976  15.902  -5.835  1.00 89.92           C  
ATOM   3175 HG12 ILE A 198     -11.575  15.046  -5.523  1.00 89.92           H  
ATOM   3176 HG13 ILE A 198     -10.946  15.886  -6.925  1.00 89.92           H  
ATOM   3177  CG2 ILE A 198      -9.562  15.810  -3.739  1.00 89.92           C  
ATOM   3178 HG21 ILE A 198     -10.320  15.136  -3.341  1.00 89.92           H  
ATOM   3179 HG22 ILE A 198      -9.777  16.831  -3.423  1.00 89.92           H  
ATOM   3180 HG23 ILE A 198      -8.587  15.510  -3.353  1.00 89.92           H  
ATOM   3181  CD1 ILE A 198     -11.708  17.185  -5.443  1.00 89.92           C  
ATOM   3182 HD11 ILE A 198     -12.643  17.240  -6.000  1.00 89.92           H  
ATOM   3183 HD12 ILE A 198     -11.108  18.056  -5.708  1.00 89.92           H  
ATOM   3184 HD13 ILE A 198     -11.937  17.177  -4.377  1.00 89.92           H  
ATOM   3185  N   ILE A 199      -6.336  15.673  -5.593  1.00 90.12           N  
ATOM   3186  H   ILE A 199      -6.671  14.997  -6.265  1.00 90.12           H  
ATOM   3187  CA  ILE A 199      -4.962  15.547  -5.082  1.00 90.12           C  
ATOM   3188  HA  ILE A 199      -4.987  15.630  -3.995  1.00 90.12           H  
ATOM   3189  C   ILE A 199      -4.097  16.697  -5.585  1.00 90.12           C  
ATOM   3190  CB  ILE A 199      -4.353  14.174  -5.440  1.00 90.12           C  
ATOM   3191  HB  ILE A 199      -4.551  13.971  -6.493  1.00 90.12           H  
ATOM   3192  O   ILE A 199      -3.411  17.315  -4.775  1.00 90.12           O  
ATOM   3193  CG1 ILE A 199      -5.049  13.112  -4.570  1.00 90.12           C  
ATOM   3194 HG12 ILE A 199      -6.128  13.244  -4.652  1.00 90.12           H  
ATOM   3195 HG13 ILE A 199      -4.775  13.251  -3.524  1.00 90.12           H  
ATOM   3196  CG2 ILE A 199      -2.827  14.107  -5.210  1.00 90.12           C  
ATOM   3197 HG21 ILE A 199      -2.312  14.891  -5.765  1.00 90.12           H  
ATOM   3198 HG22 ILE A 199      -2.433  13.154  -5.563  1.00 90.12           H  
ATOM   3199 HG23 ILE A 199      -2.594  14.220  -4.152  1.00 90.12           H  
ATOM   3200  CD1 ILE A 199      -4.715  11.683  -4.986  1.00 90.12           C  
ATOM   3201 HD11 ILE A 199      -5.332  10.988  -4.416  1.00 90.12           H  
ATOM   3202 HD12 ILE A 199      -4.924  11.564  -6.049  1.00 90.12           H  
ATOM   3203 HD13 ILE A 199      -3.668  11.457  -4.787  1.00 90.12           H  
ATOM   3204  N   LEU A 200      -4.146  17.015  -6.880  1.00 87.34           N  
ATOM   3205  H   LEU A 200      -4.739  16.471  -7.490  1.00 87.34           H  
ATOM   3206  CA  LEU A 200      -3.350  18.083  -7.483  1.00 87.34           C  
ATOM   3207  HA  LEU A 200      -2.296  17.861  -7.320  1.00 87.34           H  
ATOM   3208  C   LEU A 200      -3.658  19.436  -6.837  1.00 87.34           C  
ATOM   3209  CB  LEU A 200      -3.627  18.118  -8.996  1.00 87.34           C  
ATOM   3210  HB2 LEU A 200      -4.698  18.240  -9.155  1.00 87.34           H  
ATOM   3211  HB3 LEU A 200      -3.339  17.161  -9.431  1.00 87.34           H  
ATOM   3212  O   LEU A 200      -2.749  20.123  -6.372  1.00 87.34           O  
ATOM   3213  CG  LEU A 200      -2.896  19.245  -9.748  1.00 87.34           C  
ATOM   3214  HG  LEU A 200      -3.215  20.211  -9.356  1.00 87.34           H  
ATOM   3215  CD1 LEU A 200      -1.374  19.156  -9.620  1.00 87.34           C  
ATOM   3216 HD11 LEU A 200      -0.905  19.922 -10.237  1.00 87.34           H  
ATOM   3217 HD12 LEU A 200      -1.032  18.176  -9.954  1.00 87.34           H  
ATOM   3218 HD13 LEU A 200      -1.072  19.308  -8.584  1.00 87.34           H  
ATOM   3219  CD2 LEU A 200      -3.272  19.203 -11.226  1.00 87.34           C  
ATOM   3220 HD21 LEU A 200      -2.788  20.019 -11.762  1.00 87.34           H  
ATOM   3221 HD22 LEU A 200      -2.960  18.254 -11.663  1.00 87.34           H  
ATOM   3222 HD23 LEU A 200      -4.352  19.303 -11.335  1.00 87.34           H  
ATOM   3223  N   SER A 201      -4.938  19.802  -6.754  1.00 88.50           N  
ATOM   3224  H   SER A 201      -5.642  19.192  -7.144  1.00 88.50           H  
ATOM   3225  CA  SER A 201      -5.370  21.050  -6.121  1.00 88.50           C  
ATOM   3226  HA  SER A 201      -4.831  21.877  -6.583  1.00 88.50           H  
ATOM   3227  C   SER A 201      -5.044  21.071  -4.624  1.00 88.50           C  
ATOM   3228  CB  SER A 201      -6.867  21.281  -6.359  1.00 88.50           C  
ATOM   3229  HB2 SER A 201      -7.069  21.296  -7.430  1.00 88.50           H  
ATOM   3230  HB3 SER A 201      -7.145  22.249  -5.942  1.00 88.50           H  
ATOM   3231  O   SER A 201      -4.678  22.113  -4.078  1.00 88.50           O  
ATOM   3232  OG  SER A 201      -7.650  20.272  -5.752  1.00 88.50           O  
ATOM   3233  HG  SER A 201      -7.851  19.648  -6.453  1.00 88.50           H  
ATOM   3234  N   SER A 202      -5.094  19.919  -3.948  1.00 91.30           N  
ATOM   3235  H   SER A 202      -5.439  19.101  -4.429  1.00 91.30           H  
ATOM   3236  CA  SER A 202      -4.703  19.811  -2.537  1.00 91.30           C  
ATOM   3237  HA  SER A 202      -5.126  20.665  -2.009  1.00 91.30           H  
ATOM   3238  C   SER A 202      -3.185  19.855  -2.320  1.00 91.30           C  
ATOM   3239  CB  SER A 202      -5.293  18.556  -1.897  1.00 91.30           C  
ATOM   3240  HB2 SER A 202      -4.930  17.666  -2.411  1.00 91.30           H  
ATOM   3241  HB3 SER A 202      -4.979  18.515  -0.854  1.00 91.30           H  
ATOM   3242  O   SER A 202      -2.743  20.283  -1.252  1.00 91.30           O  
ATOM   3243  OG  SER A 202      -6.706  18.609  -1.953  1.00 91.30           O  
ATOM   3244  HG  SER A 202      -6.927  18.295  -2.833  1.00 91.30           H  
ATOM   3245  N   ALA A 203      -2.388  19.465  -3.317  1.00 90.36           N  
ATOM   3246  H   ALA A 203      -2.820  19.059  -4.135  1.00 90.36           H  
ATOM   3247  CA  ALA A 203      -0.926  19.505  -3.300  1.00 90.36           C  
ATOM   3248  HA  ALA A 203      -0.580  19.191  -2.315  1.00 90.36           H  
ATOM   3249  C   ALA A 203      -0.354  20.911  -3.558  1.00 90.36           C  
ATOM   3250  CB  ALA A 203      -0.400  18.497  -4.330  1.00 90.36           C  
ATOM   3251  HB1 ALA A 203      -0.711  18.787  -5.333  1.00 90.36           H  
ATOM   3252  HB2 ALA A 203      -0.784  17.499  -4.117  1.00 90.36           H  
ATOM   3253  HB3 ALA A 203       0.689  18.474  -4.293  1.00 90.36           H  
ATOM   3254  O   ALA A 203       0.820  21.163  -3.282  1.00 90.36           O  
ATOM   3255  N   GLN A 204      -1.165  21.853  -4.047  1.00 88.43           N  
ATOM   3256  H   GLN A 204      -2.109  21.596  -4.298  1.00 88.43           H  
ATOM   3257  CA  GLN A 204      -0.750  23.244  -4.215  1.00 88.43           C  
ATOM   3258  HA  GLN A 204       0.244  23.261  -4.662  1.00 88.43           H  
ATOM   3259  C   GLN A 204      -0.685  23.962  -2.869  1.00 88.43           C  
ATOM   3260  CB  GLN A 204      -1.707  23.982  -5.151  1.00 88.43           C  
ATOM   3261  HB2 GLN A 204      -2.731  23.862  -4.797  1.00 88.43           H  
ATOM   3262  HB3 GLN A 204      -1.461  25.044  -5.139  1.00 88.43           H  
ATOM   3263  O   GLN A 204      -1.655  23.976  -2.116  1.00 88.43           O  
ATOM   3264  CG  GLN A 204      -1.595  23.473  -6.593  1.00 88.43           C  
ATOM   3265  HG2 GLN A 204      -0.574  23.611  -6.947  1.00 88.43           H  
ATOM   3266  HG3 GLN A 204      -1.828  22.409  -6.631  1.00 88.43           H  
ATOM   3267  CD  GLN A 204      -2.538  24.200  -7.541  1.00 88.43           C  
ATOM   3268  NE2 GLN A 204      -2.531  23.853  -8.807  1.00 88.43           N  
ATOM   3269 HE21 GLN A 204      -1.982  23.068  -9.127  1.00 88.43           H  
ATOM   3270 HE22 GLN A 204      -3.201  24.325  -9.397  1.00 88.43           H  
ATOM   3271  OE1 GLN A 204      -3.278  25.098  -7.179  1.00 88.43           O  
ATOM   3272  N   ILE A 205       0.445  24.596  -2.561  1.00 88.41           N  
ATOM   3273  H   ILE A 205       1.209  24.570  -3.220  1.00 88.41           H  
ATOM   3274  CA  ILE A 205       0.589  25.371  -1.326  1.00 88.41           C  
ATOM   3275  HA  ILE A 205       0.092  24.809  -0.534  1.00 88.41           H  
ATOM   3276  C   ILE A 205      -0.143  26.717  -1.434  1.00 88.41           C  
ATOM   3277  CB  ILE A 205       2.078  25.481  -0.936  1.00 88.41           C  
ATOM   3278  HB  ILE A 205       2.521  24.494  -1.071  1.00 88.41           H  
ATOM   3279  O   ILE A 205       0.118  27.499  -2.349  1.00 88.41           O  
ATOM   3280  CG1 ILE A 205       2.187  25.830   0.558  1.00 88.41           C  
ATOM   3281 HG12 ILE A 205       1.594  25.113   1.126  1.00 88.41           H  
ATOM   3282 HG13 ILE A 205       1.779  26.826   0.730  1.00 88.41           H  
ATOM   3283  CG2 ILE A 205       2.866  26.472  -1.816  1.00 88.41           C  
ATOM   3284 HG21 ILE A 205       2.583  27.493  -1.560  1.00 88.41           H  
ATOM   3285 HG22 ILE A 205       2.642  26.290  -2.867  1.00 88.41           H  
ATOM   3286 HG23 ILE A 205       3.937  26.338  -1.663  1.00 88.41           H  
ATOM   3287  CD1 ILE A 205       3.616  25.783   1.103  1.00 88.41           C  
ATOM   3288 HD11 ILE A 205       3.579  26.008   2.169  1.00 88.41           H  
ATOM   3289 HD12 ILE A 205       4.044  24.792   0.951  1.00 88.41           H  
ATOM   3290 HD13 ILE A 205       4.239  26.534   0.617  1.00 88.41           H  
ATOM   3291  N   THR A 206      -1.039  26.997  -0.490  1.00 86.94           N  
ATOM   3292  H   THR A 206      -1.213  26.304   0.224  1.00 86.94           H  
ATOM   3293  CA  THR A 206      -1.754  28.285  -0.393  1.00 86.94           C  
ATOM   3294  HA  THR A 206      -2.107  28.569  -1.385  1.00 86.94           H  
ATOM   3295  C   THR A 206      -0.834  29.403   0.102  1.00 86.94           C  
ATOM   3296  CB  THR A 206      -2.985  28.183   0.520  1.00 86.94           C  
ATOM   3297  HB  THR A 206      -3.463  29.160   0.596  1.00 86.94           H  
ATOM   3298  O   THR A 206       0.255  29.145   0.638  1.00 86.94           O  
ATOM   3299  CG2 THR A 206      -4.006  27.170   0.005  1.00 86.94           C  
ATOM   3300 HG21 THR A 206      -4.874  27.175   0.664  1.00 86.94           H  
ATOM   3301 HG22 THR A 206      -3.582  26.167  -0.029  1.00 86.94           H  
ATOM   3302 HG23 THR A 206      -4.334  27.460  -0.994  1.00 86.94           H  
ATOM   3303  OG1 THR A 206      -2.574  27.766   1.800  1.00 86.94           O  
ATOM   3304  HG1 THR A 206      -2.461  26.815   1.741  1.00 86.94           H  
ATOM   3305  N   LEU A 207      -1.247  30.668  -0.046  1.00 90.74           N  
ATOM   3306  H   LEU A 207      -2.188  30.860  -0.359  1.00 90.74           H  
ATOM   3307  CA  LEU A 207      -0.459  31.789   0.470  1.00 90.74           C  
ATOM   3308  HA  LEU A 207       0.559  31.688   0.092  1.00 90.74           H  
ATOM   3309  C   LEU A 207      -0.400  31.743   1.998  1.00 90.74           C  
ATOM   3310  CB  LEU A 207      -1.055  33.110  -0.031  1.00 90.74           C  
ATOM   3311  HB2 LEU A 207      -1.148  33.067  -1.116  1.00 90.74           H  
ATOM   3312  HB3 LEU A 207      -2.056  33.220   0.386  1.00 90.74           H  
ATOM   3313  O   LEU A 207       0.677  31.909   2.575  1.00 90.74           O  
ATOM   3314  CG  LEU A 207      -0.238  34.351   0.361  1.00 90.74           C  
ATOM   3315  HG  LEU A 207      -0.143  34.417   1.445  1.00 90.74           H  
ATOM   3316  CD1 LEU A 207       1.160  34.350  -0.261  1.00 90.74           C  
ATOM   3317 HD11 LEU A 207       1.092  34.187  -1.337  1.00 90.74           H  
ATOM   3318 HD12 LEU A 207       1.636  35.312  -0.073  1.00 90.74           H  
ATOM   3319 HD13 LEU A 207       1.767  33.569   0.196  1.00 90.74           H  
ATOM   3320  CD2 LEU A 207      -0.974  35.590  -0.132  1.00 90.74           C  
ATOM   3321 HD21 LEU A 207      -0.393  36.488   0.079  1.00 90.74           H  
ATOM   3322 HD22 LEU A 207      -1.935  35.655   0.379  1.00 90.74           H  
ATOM   3323 HD23 LEU A 207      -1.143  35.509  -1.206  1.00 90.74           H  
ATOM   3324  N   LYS A 208      -1.524  31.440   2.649  1.00 89.78           N  
ATOM   3325  H   LYS A 208      -2.387  31.430   2.124  1.00 89.78           H  
ATOM   3326  CA  LYS A 208      -1.617  31.181   4.085  1.00 89.78           C  
ATOM   3327  HA  LYS A 208      -1.374  32.098   4.623  1.00 89.78           H  
ATOM   3328  C   LYS A 208      -0.639  30.108   4.538  1.00 89.78           C  
ATOM   3329  CB  LYS A 208      -3.063  30.787   4.391  1.00 89.78           C  
ATOM   3330  HB2 LYS A 208      -3.697  31.659   4.230  1.00 89.78           H  
ATOM   3331  HB3 LYS A 208      -3.365  30.011   3.688  1.00 89.78           H  
ATOM   3332  O   LYS A 208       0.094  30.346   5.495  1.00 89.78           O  
ATOM   3333  CG  LYS A 208      -3.303  30.285   5.818  1.00 89.78           C  
ATOM   3334  HG2 LYS A 208      -3.116  31.085   6.533  1.00 89.78           H  
ATOM   3335  HG3 LYS A 208      -2.663  29.431   6.040  1.00 89.78           H  
ATOM   3336  CD  LYS A 208      -4.760  29.840   5.895  1.00 89.78           C  
ATOM   3337  HD2 LYS A 208      -4.939  29.102   5.113  1.00 89.78           H  
ATOM   3338  HD3 LYS A 208      -5.411  30.694   5.708  1.00 89.78           H  
ATOM   3339  CE  LYS A 208      -5.096  29.220   7.245  1.00 89.78           C  
ATOM   3340  HE2 LYS A 208      -4.388  28.416   7.448  1.00 89.78           H  
ATOM   3341  HE3 LYS A 208      -5.007  29.981   8.021  1.00 89.78           H  
ATOM   3342  NZ  LYS A 208      -6.476  28.690   7.172  1.00 89.78           N  
ATOM   3343  HZ1 LYS A 208      -6.753  28.216   8.020  1.00 89.78           H  
ATOM   3344  HZ2 LYS A 208      -7.124  29.437   6.968  1.00 89.78           H  
ATOM   3345  HZ3 LYS A 208      -6.551  28.056   6.389  1.00 89.78           H  
ATOM   3346  N   GLU A 209      -0.587  28.956   3.867  1.00 88.78           N  
ATOM   3347  H   GLU A 209      -1.236  28.810   3.107  1.00 88.78           H  
ATOM   3348  CA  GLU A 209       0.367  27.888   4.203  1.00 88.78           C  
ATOM   3349  HA  GLU A 209       0.251  27.608   5.250  1.00 88.78           H  
ATOM   3350  C   GLU A 209       1.816  28.342   4.011  1.00 88.78           C  
ATOM   3351  CB  GLU A 209       0.124  26.645   3.339  1.00 88.78           C  
ATOM   3352  HB2 GLU A 209      -0.007  26.964   2.305  1.00 88.78           H  
ATOM   3353  HB3 GLU A 209       1.008  26.008   3.384  1.00 88.78           H  
ATOM   3354  O   GLU A 209       2.671  28.055   4.847  1.00 88.78           O  
ATOM   3355  CG  GLU A 209      -1.073  25.798   3.790  1.00 88.78           C  
ATOM   3356  HG2 GLU A 209      -0.836  25.347   4.754  1.00 88.78           H  
ATOM   3357  HG3 GLU A 209      -1.950  26.430   3.928  1.00 88.78           H  
ATOM   3358  CD  GLU A 209      -1.376  24.707   2.753  1.00 88.78           C  
ATOM   3359  OE1 GLU A 209      -1.418  23.513   3.105  1.00 88.78           O  
ATOM   3360  OE2 GLU A 209      -1.532  25.034   1.553  1.00 88.78           O  
ATOM   3361  N   ARG A 210       2.110  29.096   2.946  1.00 90.85           N  
ATOM   3362  H   ARG A 210       1.373  29.288   2.281  1.00 90.85           H  
ATOM   3363  CA  ARG A 210       3.455  29.633   2.708  1.00 90.85           C  
ATOM   3364  HA  ARG A 210       4.158  28.800   2.726  1.00 90.85           H  
ATOM   3365  C   ARG A 210       3.885  30.581   3.831  1.00 90.85           C  
ATOM   3366  CB  ARG A 210       3.494  30.290   1.323  1.00 90.85           C  
ATOM   3367  HB2 ARG A 210       2.897  31.202   1.329  1.00 90.85           H  
ATOM   3368  HB3 ARG A 210       3.056  29.599   0.603  1.00 90.85           H  
ATOM   3369  O   ARG A 210       4.974  30.419   4.377  1.00 90.85           O  
ATOM   3370  CG  ARG A 210       4.930  30.622   0.892  1.00 90.85           C  
ATOM   3371  HG2 ARG A 210       5.533  29.713   0.894  1.00 90.85           H  
ATOM   3372  HG3 ARG A 210       5.367  31.327   1.599  1.00 90.85           H  
ATOM   3373  CD  ARG A 210       4.972  31.253  -0.505  1.00 90.85           C  
ATOM   3374  HD2 ARG A 210       4.356  32.152  -0.503  1.00 90.85           H  
ATOM   3375  HD3 ARG A 210       6.002  31.541  -0.717  1.00 90.85           H  
ATOM   3376  NE  ARG A 210       4.497  30.323  -1.550  1.00 90.85           N  
ATOM   3377  HE  ARG A 210       4.125  29.437  -1.240  1.00 90.85           H  
ATOM   3378  NH1 ARG A 210       4.886  31.680  -3.361  1.00 90.85           N  
ATOM   3379 HH11 ARG A 210       5.259  32.391  -2.748  1.00 90.85           H  
ATOM   3380 HH12 ARG A 210       4.896  31.823  -4.361  1.00 90.85           H  
ATOM   3381  NH2 ARG A 210       4.020  29.644  -3.670  1.00 90.85           N  
ATOM   3382 HH21 ARG A 210       3.995  29.821  -4.664  1.00 90.85           H  
ATOM   3383 HH22 ARG A 210       3.610  28.793  -3.314  1.00 90.85           H  
ATOM   3384  CZ  ARG A 210       4.472  30.553  -2.851  1.00 90.85           C  
ATOM   3385  N   VAL A 211       3.019  31.518   4.219  1.00 94.36           N  
ATOM   3386  H   VAL A 211       2.141  31.572   3.723  1.00 94.36           H  
ATOM   3387  CA  VAL A 211       3.254  32.447   5.339  1.00 94.36           C  
ATOM   3388  HA  VAL A 211       4.191  32.978   5.174  1.00 94.36           H  
ATOM   3389  C   VAL A 211       3.391  31.687   6.659  1.00 94.36           C  
ATOM   3390  CB  VAL A 211       2.116  33.484   5.416  1.00 94.36           C  
ATOM   3391  HB  VAL A 211       1.160  32.960   5.425  1.00 94.36           H  
ATOM   3392  O   VAL A 211       4.307  31.957   7.436  1.00 94.36           O  
ATOM   3393  CG1 VAL A 211       2.190  34.363   6.674  1.00 94.36           C  
ATOM   3394 HG11 VAL A 211       1.483  35.189   6.600  1.00 94.36           H  
ATOM   3395 HG12 VAL A 211       1.934  33.777   7.557  1.00 94.36           H  
ATOM   3396 HG13 VAL A 211       3.201  34.747   6.816  1.00 94.36           H  
ATOM   3397  CG2 VAL A 211       2.139  34.412   4.196  1.00 94.36           C  
ATOM   3398 HG21 VAL A 211       3.046  35.016   4.190  1.00 94.36           H  
ATOM   3399 HG22 VAL A 211       1.265  35.063   4.228  1.00 94.36           H  
ATOM   3400 HG23 VAL A 211       2.100  33.840   3.270  1.00 94.36           H  
ATOM   3401  N   TYR A 212       2.527  30.699   6.895  1.00 90.60           N  
ATOM   3402  H   TYR A 212       1.788  30.532   6.227  1.00 90.60           H  
ATOM   3403  CA  TYR A 212       2.575  29.848   8.080  1.00 90.60           C  
ATOM   3404  HA  TYR A 212       2.476  30.471   8.970  1.00 90.60           H  
ATOM   3405  C   TYR A 212       3.908  29.106   8.189  1.00 90.60           C  
ATOM   3406  CB  TYR A 212       1.406  28.857   8.045  1.00 90.60           C  
ATOM   3407  HB2 TYR A 212       0.467  29.405   7.977  1.00 90.60           H  
ATOM   3408  HB3 TYR A 212       1.484  28.236   7.152  1.00 90.60           H  
ATOM   3409  O   TYR A 212       4.509  29.087   9.262  1.00 90.60           O  
ATOM   3410  CG  TYR A 212       1.357  27.950   9.255  1.00 90.60           C  
ATOM   3411  CD1 TYR A 212       2.084  26.743   9.254  1.00 90.60           C  
ATOM   3412  HD1 TYR A 212       2.652  26.449   8.384  1.00 90.60           H  
ATOM   3413  CD2 TYR A 212       0.601  28.319  10.383  1.00 90.60           C  
ATOM   3414  HD2 TYR A 212       0.035  29.239  10.387  1.00 90.60           H  
ATOM   3415  CE1 TYR A 212       2.073  25.916  10.391  1.00 90.60           C  
ATOM   3416  HE1 TYR A 212       2.644  24.999  10.390  1.00 90.60           H  
ATOM   3417  CE2 TYR A 212       0.566  27.480  11.510  1.00 90.60           C  
ATOM   3418  HE2 TYR A 212      -0.035  27.744  12.368  1.00 90.60           H  
ATOM   3419  OH  TYR A 212       1.300  25.493  12.620  1.00 90.60           O  
ATOM   3420  HH  TYR A 212       1.862  24.727  12.484  1.00 90.60           H  
ATOM   3421  CZ  TYR A 212       1.319  26.289  11.522  1.00 90.60           C  
ATOM   3422  N   ASN A 213       4.399  28.534   7.088  1.00 88.00           N  
ATOM   3423  H   ASN A 213       3.829  28.540   6.254  1.00 88.00           H  
ATOM   3424  CA  ASN A 213       5.659  27.795   7.057  1.00 88.00           C  
ATOM   3425  HA  ASN A 213       5.648  27.046   7.848  1.00 88.00           H  
ATOM   3426  C   ASN A 213       6.864  28.701   7.331  1.00 88.00           C  
ATOM   3427  CB  ASN A 213       5.781  27.076   5.704  1.00 88.00           C  
ATOM   3428  HB2 ASN A 213       6.794  26.689   5.598  1.00 88.00           H  
ATOM   3429  HB3 ASN A 213       5.593  27.780   4.893  1.00 88.00           H  
ATOM   3430  O   ASN A 213       7.750  28.313   8.091  1.00 88.00           O  
ATOM   3431  CG  ASN A 213       4.831  25.897   5.577  1.00 88.00           C  
ATOM   3432  ND2 ASN A 213       4.683  25.355   4.395  1.00 88.00           N  
ATOM   3433 HD21 ASN A 213       4.008  24.605   4.349  1.00 88.00           H  
ATOM   3434 HD22 ASN A 213       5.124  25.763   3.584  1.00 88.00           H  
ATOM   3435  OD1 ASN A 213       4.243  25.415   6.530  1.00 88.00           O  
ATOM   3436  N   ILE A 214       6.871  29.925   6.788  1.00 91.76           N  
ATOM   3437  H   ILE A 214       6.120  30.176   6.162  1.00 91.76           H  
ATOM   3438  CA  ILE A 214       7.917  30.921   7.072  1.00 91.76           C  
ATOM   3439  HA  ILE A 214       8.887  30.507   6.797  1.00 91.76           H  
ATOM   3440  C   ILE A 214       7.965  31.216   8.570  1.00 91.76           C  
ATOM   3441  CB  ILE A 214       7.686  32.205   6.246  1.00 91.76           C  
ATOM   3442  HB  ILE A 214       6.653  32.528   6.381  1.00 91.76           H  
ATOM   3443  O   ILE A 214       9.015  31.091   9.195  1.00 91.76           O  
ATOM   3444  CG1 ILE A 214       7.927  31.900   4.754  1.00 91.76           C  
ATOM   3445 HG12 ILE A 214       8.997  31.817   4.567  1.00 91.76           H  
ATOM   3446 HG13 ILE A 214       7.479  30.943   4.487  1.00 91.76           H  
ATOM   3447  CG2 ILE A 214       8.612  33.353   6.696  1.00 91.76           C  
ATOM   3448 HG21 ILE A 214       8.471  34.232   6.067  1.00 91.76           H  
ATOM   3449 HG22 ILE A 214       9.654  33.040   6.627  1.00 91.76           H  
ATOM   3450 HG23 ILE A 214       8.396  33.652   7.721  1.00 91.76           H  
ATOM   3451  CD1 ILE A 214       7.330  32.955   3.823  1.00 91.76           C  
ATOM   3452 HD11 ILE A 214       7.479  32.619   2.797  1.00 91.76           H  
ATOM   3453 HD12 ILE A 214       6.261  33.060   4.009  1.00 91.76           H  
ATOM   3454 HD13 ILE A 214       7.822  33.918   3.957  1.00 91.76           H  
ATOM   3455  N   ILE A 215       6.821  31.530   9.177  1.00 93.04           N  
ATOM   3456  H   ILE A 215       5.986  31.613   8.615  1.00 93.04           H  
ATOM   3457  CA  ILE A 215       6.755  31.850  10.607  1.00 93.04           C  
ATOM   3458  HA  ILE A 215       7.494  32.623  10.820  1.00 93.04           H  
ATOM   3459  C   ILE A 215       7.125  30.626  11.459  1.00 93.04           C  
ATOM   3460  CB  ILE A 215       5.363  32.417  10.950  1.00 93.04           C  
ATOM   3461  HB  ILE A 215       4.611  31.689  10.644  1.00 93.04           H  
ATOM   3462  O   ILE A 215       7.898  30.745  12.408  1.00 93.04           O  
ATOM   3463  CG1 ILE A 215       5.125  33.743  10.183  1.00 93.04           C  
ATOM   3464 HG12 ILE A 215       5.700  34.546  10.644  1.00 93.04           H  
ATOM   3465 HG13 ILE A 215       5.467  33.655   9.152  1.00 93.04           H  
ATOM   3466  CG2 ILE A 215       5.233  32.648  12.467  1.00 93.04           C  
ATOM   3467 HG21 ILE A 215       5.976  33.371  12.803  1.00 93.04           H  
ATOM   3468 HG22 ILE A 215       4.233  33.009  12.707  1.00 93.04           H  
ATOM   3469 HG23 ILE A 215       5.374  31.717  13.016  1.00 93.04           H  
ATOM   3470  CD1 ILE A 215       3.650  34.145  10.114  1.00 93.04           C  
ATOM   3471 HD11 ILE A 215       3.271  34.396  11.105  1.00 93.04           H  
ATOM   3472 HD12 ILE A 215       3.069  33.322   9.696  1.00 93.04           H  
ATOM   3473 HD13 ILE A 215       3.542  35.015   9.467  1.00 93.04           H  
ATOM   3474  N   SER A 216       6.626  29.441  11.102  1.00 88.29           N  
ATOM   3475  H   SER A 216       6.000  29.411  10.309  1.00 88.29           H  
ATOM   3476  CA  SER A 216       6.861  28.189  11.836  1.00 88.29           C  
ATOM   3477  HA  SER A 216       6.610  28.346  12.885  1.00 88.29           H  
ATOM   3478  C   SER A 216       8.313  27.710  11.780  1.00 88.29           C  
ATOM   3479  CB  SER A 216       5.964  27.074  11.299  1.00 88.29           C  
ATOM   3480  HB2 SER A 216       6.184  26.893  10.247  1.00 88.29           H  
ATOM   3481  HB3 SER A 216       6.153  26.159  11.862  1.00 88.29           H  
ATOM   3482  O   SER A 216       8.744  26.995  12.680  1.00 88.29           O  
ATOM   3483  OG  SER A 216       4.608  27.430  11.449  1.00 88.29           O  
ATOM   3484  HG  SER A 216       4.372  27.997  10.711  1.00 88.29           H  
ATOM   3485  N   SER A 217       9.081  28.118  10.764  1.00 87.91           N  
ATOM   3486  H   SER A 217       8.646  28.626  10.007  1.00 87.91           H  
ATOM   3487  CA  SER A 217      10.522  27.841  10.676  1.00 87.91           C  
ATOM   3488  HA  SER A 217      10.683  26.771  10.807  1.00 87.91           H  
ATOM   3489  C   SER A 217      11.337  28.563  11.756  1.00 87.91           C  
ATOM   3490  CB  SER A 217      11.049  28.231   9.290  1.00 87.91           C  
ATOM   3491  HB2 SER A 217      10.384  27.855   8.512  1.00 87.91           H  
ATOM   3492  HB3 SER A 217      12.028  27.773   9.153  1.00 87.91           H  
ATOM   3493  O   SER A 217      12.436  28.144  12.107  1.00 87.91           O  
ATOM   3494  OG  SER A 217      11.198  29.632   9.160  1.00 87.91           O  
ATOM   3495  HG  SER A 217      10.342  30.066   9.129  1.00 87.91           H  
ATOM   3496  N   SER A 218      10.815  29.666  12.296  1.00 92.21           N  
ATOM   3497  H   SER A 218       9.902  29.955  11.975  1.00 92.21           H  
ATOM   3498  CA  SER A 218      11.458  30.461  13.344  1.00 92.21           C  
ATOM   3499  HA  SER A 218      12.046  29.813  13.993  1.00 92.21           H  
ATOM   3500  C   SER A 218      10.388  31.151  14.195  1.00 92.21           C  
ATOM   3501  CB  SER A 218      12.414  31.477  12.714  1.00 92.21           C  
ATOM   3502  HB2 SER A 218      11.899  32.026  11.925  1.00 92.21           H  
ATOM   3503  HB3 SER A 218      12.752  32.182  13.474  1.00 92.21           H  
ATOM   3504  O   SER A 218      10.217  32.369  14.107  1.00 92.21           O  
ATOM   3505  OG  SER A 218      13.542  30.819  12.179  1.00 92.21           O  
ATOM   3506  HG  SER A 218      13.296  29.924  11.935  1.00 92.21           H  
ATOM   3507  N   PRO A 219       9.645  30.397  15.024  1.00 89.73           N  
ATOM   3508  CA  PRO A 219       8.468  30.910  15.724  1.00 89.73           C  
ATOM   3509  HA  PRO A 219       7.805  31.398  15.010  1.00 89.73           H  
ATOM   3510  C   PRO A 219       8.827  31.931  16.809  1.00 89.73           C  
ATOM   3511  CB  PRO A 219       7.768  29.669  16.288  1.00 89.73           C  
ATOM   3512  HB2 PRO A 219       7.280  29.867  17.242  1.00 89.73           H  
ATOM   3513  HB3 PRO A 219       7.040  29.310  15.561  1.00 89.73           H  
ATOM   3514  O   PRO A 219       8.009  32.792  17.130  1.00 89.73           O  
ATOM   3515  CG  PRO A 219       8.890  28.638  16.426  1.00 89.73           C  
ATOM   3516  HG2 PRO A 219       8.520  27.622  16.289  1.00 89.73           H  
ATOM   3517  HG3 PRO A 219       9.385  28.755  17.390  1.00 89.73           H  
ATOM   3518  CD  PRO A 219       9.856  28.988  15.306  1.00 89.73           C  
ATOM   3519  HD2 PRO A 219      10.881  28.790  15.619  1.00 89.73           H  
ATOM   3520  HD3 PRO A 219       9.617  28.400  14.420  1.00 89.73           H  
ATOM   3521  N   SER A 220      10.052  31.877  17.345  1.00 93.21           N  
ATOM   3522  H   SER A 220      10.687  31.150  17.047  1.00 93.21           H  
ATOM   3523  CA  SER A 220      10.564  32.852  18.313  1.00 93.21           C  
ATOM   3524  HA  SER A 220       9.785  33.026  19.055  1.00 93.21           H  
ATOM   3525  C   SER A 220      10.913  34.208  17.700  1.00 93.21           C  
ATOM   3526  CB  SER A 220      11.791  32.299  19.041  1.00 93.21           C  
ATOM   3527  HB2 SER A 220      11.512  31.412  19.611  1.00 93.21           H  
ATOM   3528  HB3 SER A 220      12.169  33.052  19.731  1.00 93.21           H  
ATOM   3529  O   SER A 220      10.939  35.208  18.416  1.00 93.21           O  
ATOM   3530  OG  SER A 220      12.793  31.961  18.099  1.00 93.21           O  
ATOM   3531  HG  SER A 220      13.628  31.859  18.562  1.00 93.21           H  
ATOM   3532  N   ARG A 221      11.151  34.277  16.383  1.00 94.91           N  
ATOM   3533  H   ARG A 221      11.034  33.440  15.829  1.00 94.91           H  
ATOM   3534  CA  ARG A 221      11.438  35.540  15.698  1.00 94.91           C  
ATOM   3535  HA  ARG A 221      12.237  36.039  16.248  1.00 94.91           H  
ATOM   3536  C   ARG A 221      10.209  36.447  15.754  1.00 94.91           C  
ATOM   3537  CB  ARG A 221      11.935  35.266  14.268  1.00 94.91           C  
ATOM   3538  HB2 ARG A 221      11.198  34.656  13.746  1.00 94.91           H  
ATOM   3539  HB3 ARG A 221      12.867  34.703  14.323  1.00 94.91           H  
ATOM   3540  O   ARG A 221       9.073  35.992  15.603  1.00 94.91           O  
ATOM   3541  CG  ARG A 221      12.167  36.545  13.451  1.00 94.91           C  
ATOM   3542  HG2 ARG A 221      11.211  37.046  13.297  1.00 94.91           H  
ATOM   3543  HG3 ARG A 221      12.836  37.213  13.994  1.00 94.91           H  
ATOM   3544  CD  ARG A 221      12.773  36.240  12.079  1.00 94.91           C  
ATOM   3545  HD2 ARG A 221      13.793  35.881  12.212  1.00 94.91           H  
ATOM   3546  HD3 ARG A 221      12.188  35.455  11.600  1.00 94.91           H  
ATOM   3547  NE  ARG A 221      12.773  37.444  11.226  1.00 94.91           N  
ATOM   3548  HE  ARG A 221      12.406  38.297  11.625  1.00 94.91           H  
ATOM   3549  NH1 ARG A 221      13.584  36.481   9.305  1.00 94.91           N  
ATOM   3550 HH11 ARG A 221      13.498  35.571   9.735  1.00 94.91           H  
ATOM   3551 HH12 ARG A 221      13.846  36.567   8.334  1.00 94.91           H  
ATOM   3552  NH2 ARG A 221      13.129  38.666   9.346  1.00 94.91           N  
ATOM   3553 HH21 ARG A 221      13.405  38.737   8.377  1.00 94.91           H  
ATOM   3554 HH22 ARG A 221      12.721  39.475   9.792  1.00 94.91           H  
ATOM   3555  CZ  ARG A 221      13.160  37.521   9.966  1.00 94.91           C  
ATOM   3556  N   GLN A 222      10.448  37.741  15.953  1.00 94.82           N  
ATOM   3557  H   GLN A 222      11.402  38.038  16.101  1.00 94.82           H  
ATOM   3558  CA  GLN A 222       9.407  38.767  15.926  1.00 94.82           C  
ATOM   3559  HA  GLN A 222       8.490  38.336  16.327  1.00 94.82           H  
ATOM   3560  C   GLN A 222       9.090  39.166  14.483  1.00 94.82           C  
ATOM   3561  CB  GLN A 222       9.788  39.967  16.812  1.00 94.82           C  
ATOM   3562  HB2 GLN A 222      10.689  40.432  16.411  1.00 94.82           H  
ATOM   3563  HB3 GLN A 222       8.983  40.700  16.767  1.00 94.82           H  
ATOM   3564  O   GLN A 222       9.490  40.233  14.022  1.00 94.82           O  
ATOM   3565  CG  GLN A 222      10.046  39.624  18.291  1.00 94.82           C  
ATOM   3566  HG2 GLN A 222      10.899  38.949  18.361  1.00 94.82           H  
ATOM   3567  HG3 GLN A 222      10.320  40.542  18.811  1.00 94.82           H  
ATOM   3568  CD  GLN A 222       8.869  38.994  19.045  1.00 94.82           C  
ATOM   3569  NE2 GLN A 222       9.077  38.597  20.280  1.00 94.82           N  
ATOM   3570 HE21 GLN A 222       9.947  38.792  20.754  1.00 94.82           H  
ATOM   3571 HE22 GLN A 222       8.331  38.167  20.808  1.00 94.82           H  
ATOM   3572  OE1 GLN A 222       7.769  38.794  18.544  1.00 94.82           O  
ATOM   3573  N   TRP A 223       8.425  38.270  13.754  1.00 95.28           N  
ATOM   3574  H   TRP A 223       8.127  37.414  14.200  1.00 95.28           H  
ATOM   3575  CA  TRP A 223       8.066  38.502  12.359  1.00 95.28           C  
ATOM   3576  HA  TRP A 223       8.970  38.740  11.799  1.00 95.28           H  
ATOM   3577  C   TRP A 223       7.111  39.687  12.225  1.00 95.28           C  
ATOM   3578  CB  TRP A 223       7.436  37.248  11.746  1.00 95.28           C  
ATOM   3579  HB2 TRP A 223       7.076  37.506  10.751  1.00 95.28           H  
ATOM   3580  HB3 TRP A 223       6.560  36.954  12.325  1.00 95.28           H  
ATOM   3581  O   TRP A 223       6.076  39.753  12.893  1.00 95.28           O  
ATOM   3582  CG  TRP A 223       8.355  36.079  11.590  1.00 95.28           C  
ATOM   3583  CD1 TRP A 223       8.497  35.029  12.431  1.00 95.28           C  
ATOM   3584  HD1 TRP A 223       7.975  34.893  13.366  1.00 95.28           H  
ATOM   3585  CD2 TRP A 223       9.278  35.833  10.490  1.00 95.28           C  
ATOM   3586  CE2 TRP A 223       9.919  34.577  10.705  1.00 95.28           C  
ATOM   3587  CE3 TRP A 223       9.618  36.547   9.322  1.00 95.28           C  
ATOM   3588  HE3 TRP A 223       9.133  37.491   9.122  1.00 95.28           H  
ATOM   3589  NE1 TRP A 223       9.411  34.137  11.909  1.00 95.28           N  
ATOM   3590  HE1 TRP A 223       9.660  33.281  12.383  1.00 95.28           H  
ATOM   3591  CH2 TRP A 223      11.139  34.771   8.624  1.00 95.28           C  
ATOM   3592  HH2 TRP A 223      11.799  34.347   7.882  1.00 95.28           H  
ATOM   3593  CZ2 TRP A 223      10.842  34.047   9.793  1.00 95.28           C  
ATOM   3594  HZ2 TRP A 223      11.271  33.069   9.954  1.00 95.28           H  
ATOM   3595  CZ3 TRP A 223      10.535  36.021   8.395  1.00 95.28           C  
ATOM   3596  HZ3 TRP A 223      10.742  36.560   7.482  1.00 95.28           H  
ATOM   3597  N   LYS A 224       7.429  40.593  11.303  1.00 96.95           N  
ATOM   3598  H   LYS A 224       8.351  40.546  10.894  1.00 96.95           H  
ATOM   3599  CA  LYS A 224       6.520  41.638  10.829  1.00 96.95           C  
ATOM   3600  HA  LYS A 224       5.694  41.738  11.532  1.00 96.95           H  
ATOM   3601  C   LYS A 224       5.924  41.251   9.477  1.00 96.95           C  
ATOM   3602  CB  LYS A 224       7.270  42.976  10.767  1.00 96.95           C  
ATOM   3603  HB2 LYS A 224       8.108  42.880  10.076  1.00 96.95           H  
ATOM   3604  HB3 LYS A 224       6.601  43.748  10.386  1.00 96.95           H  
ATOM   3605  O   LYS A 224       6.490  40.446   8.738  1.00 96.95           O  
ATOM   3606  CG  LYS A 224       7.797  43.409  12.144  1.00 96.95           C  
ATOM   3607  HG2 LYS A 224       8.462  42.645  12.546  1.00 96.95           H  
ATOM   3608  HG3 LYS A 224       6.960  43.546  12.828  1.00 96.95           H  
ATOM   3609  CD  LYS A 224       8.583  44.717  12.023  1.00 96.95           C  
ATOM   3610  HD2 LYS A 224       9.394  44.570  11.310  1.00 96.95           H  
ATOM   3611  HD3 LYS A 224       7.925  45.505  11.657  1.00 96.95           H  
ATOM   3612  CE  LYS A 224       9.163  45.103  13.386  1.00 96.95           C  
ATOM   3613  HE2 LYS A 224       8.344  45.258  14.089  1.00 96.95           H  
ATOM   3614  HE3 LYS A 224       9.762  44.267  13.747  1.00 96.95           H  
ATOM   3615  NZ  LYS A 224      10.004  46.321  13.283  1.00 96.95           N  
ATOM   3616  HZ1 LYS A 224       9.463  47.106  12.949  1.00 96.95           H  
ATOM   3617  HZ2 LYS A 224      10.410  46.556  14.177  1.00 96.95           H  
ATOM   3618  HZ3 LYS A 224      10.756  46.160  12.629  1.00 96.95           H  
ATOM   3619  N   LEU A 225       4.801  41.881   9.124  1.00 97.57           N  
ATOM   3620  H   LEU A 225       4.368  42.499   9.796  1.00 97.57           H  
ATOM   3621  CA  LEU A 225       4.189  41.726   7.800  1.00 97.57           C  
ATOM   3622  HA  LEU A 225       3.900  40.682   7.676  1.00 97.57           H  
ATOM   3623  C   LEU A 225       5.185  42.067   6.678  1.00 97.57           C  
ATOM   3624  CB  LEU A 225       2.936  42.621   7.716  1.00 97.57           C  
ATOM   3625  HB2 LEU A 225       3.241  43.649   7.909  1.00 97.57           H  
ATOM   3626  HB3 LEU A 225       2.236  42.323   8.497  1.00 97.57           H  
ATOM   3627  O   LEU A 225       5.195  41.378   5.665  1.00 97.57           O  
ATOM   3628  CG  LEU A 225       2.213  42.580   6.352  1.00 97.57           C  
ATOM   3629  HG  LEU A 225       2.914  42.791   5.544  1.00 97.57           H  
ATOM   3630  CD1 LEU A 225       1.540  41.236   6.095  1.00 97.57           C  
ATOM   3631 HD11 LEU A 225       0.769  41.066   6.846  1.00 97.57           H  
ATOM   3632 HD12 LEU A 225       2.275  40.433   6.134  1.00 97.57           H  
ATOM   3633 HD13 LEU A 225       1.083  41.241   5.105  1.00 97.57           H  
ATOM   3634  CD2 LEU A 225       1.123  43.652   6.305  1.00 97.57           C  
ATOM   3635 HD21 LEU A 225       0.638  43.632   5.329  1.00 97.57           H  
ATOM   3636 HD22 LEU A 225       0.384  43.472   7.086  1.00 97.57           H  
ATOM   3637 HD23 LEU A 225       1.572  44.635   6.450  1.00 97.57           H  
ATOM   3638  N   THR A 226       6.012  43.102   6.872  1.00 97.35           N  
ATOM   3639  H   THR A 226       5.991  43.585   7.758  1.00 97.35           H  
ATOM   3640  CA  THR A 226       7.086  43.507   5.947  1.00 97.35           C  
ATOM   3641  HA  THR A 226       6.673  43.740   4.965  1.00 97.35           H  
ATOM   3642  C   THR A 226       8.090  42.386   5.732  1.00 97.35           C  
ATOM   3643  CB  THR A 226       7.827  44.750   6.471  1.00 97.35           C  
ATOM   3644  HB  THR A 226       8.741  44.906   5.897  1.00 97.35           H  
ATOM   3645  O   THR A 226       8.324  42.004   4.596  1.00 97.35           O  
ATOM   3646  CG2 THR A 226       6.959  46.004   6.363  1.00 97.35           C  
ATOM   3647 HG21 THR A 226       7.474  46.837   6.842  1.00 97.35           H  
ATOM   3648 HG22 THR A 226       6.826  46.251   5.310  1.00 97.35           H  
ATOM   3649 HG23 THR A 226       5.993  45.851   6.843  1.00 97.35           H  
ATOM   3650  OG1 THR A 226       8.152  44.595   7.842  1.00 97.35           O  
ATOM   3651  HG1 THR A 226       9.043  44.240   7.877  1.00 97.35           H  
ATOM   3652  N   ASP A 227       8.582  41.782   6.815  1.00 97.23           N  
ATOM   3653  H   ASP A 227       8.370  42.171   7.723  1.00 97.23           H  
ATOM   3654  CA  ASP A 227       9.602  40.734   6.751  1.00 97.23           C  
ATOM   3655  HA  ASP A 227      10.506  41.143   6.299  1.00 97.23           H  
ATOM   3656  C   ASP A 227       9.134  39.539   5.916  1.00 97.23           C  
ATOM   3657  CB  ASP A 227       9.920  40.208   8.159  1.00 97.23           C  
ATOM   3658  HB2 ASP A 227      10.747  39.501   8.083  1.00 97.23           H  
ATOM   3659  HB3 ASP A 227       9.053  39.657   8.523  1.00 97.23           H  
ATOM   3660  O   ASP A 227       9.896  38.982   5.132  1.00 97.23           O  
ATOM   3661  CG  ASP A 227      10.272  41.250   9.218  1.00 97.23           C  
ATOM   3662  OD1 ASP A 227      10.601  42.405   8.882  1.00 97.23           O  
ATOM   3663  OD2 ASP A 227      10.170  40.863  10.404  1.00 97.23           O  
ATOM   3664  N   VAL A 228       7.872  39.132   6.094  1.00 97.51           N  
ATOM   3665  H   VAL A 228       7.302  39.636   6.758  1.00 97.51           H  
ATOM   3666  CA  VAL A 228       7.296  38.019   5.333  1.00 97.51           C  
ATOM   3667  HA  VAL A 228       8.035  37.219   5.280  1.00 97.51           H  
ATOM   3668  C   VAL A 228       7.005  38.423   3.894  1.00 97.51           C  
ATOM   3669  CB  VAL A 228       6.043  37.459   6.021  1.00 97.51           C  
ATOM   3670  HB  VAL A 228       5.314  38.255   6.172  1.00 97.51           H  
ATOM   3671  O   VAL A 228       7.254  37.622   2.999  1.00 97.51           O  
ATOM   3672  CG1 VAL A 228       5.387  36.352   5.188  1.00 97.51           C  
ATOM   3673 HG11 VAL A 228       6.100  35.547   5.006  1.00 97.51           H  
ATOM   3674 HG12 VAL A 228       5.033  36.744   4.235  1.00 97.51           H  
ATOM   3675 HG13 VAL A 228       4.523  35.964   5.728  1.00 97.51           H  
ATOM   3676  CG2 VAL A 228       6.421  36.859   7.382  1.00 97.51           C  
ATOM   3677 HG21 VAL A 228       5.611  36.238   7.764  1.00 97.51           H  
ATOM   3678 HG22 VAL A 228       7.304  36.228   7.278  1.00 97.51           H  
ATOM   3679 HG23 VAL A 228       6.639  37.658   8.091  1.00 97.51           H  
ATOM   3680  N   ALA A 229       6.495  39.636   3.664  1.00 97.54           N  
ATOM   3681  H   ALA A 229       6.375  40.269   4.443  1.00 97.54           H  
ATOM   3682  CA  ALA A 229       6.214  40.152   2.328  1.00 97.54           C  
ATOM   3683  HA  ALA A 229       5.519  39.477   1.830  1.00 97.54           H  
ATOM   3684  C   ALA A 229       7.491  40.199   1.471  1.00 97.54           C  
ATOM   3685  CB  ALA A 229       5.539  41.523   2.475  1.00 97.54           C  
ATOM   3686  HB1 ALA A 229       4.706  41.461   3.176  1.00 97.54           H  
ATOM   3687  HB2 ALA A 229       6.261  42.260   2.828  1.00 97.54           H  
ATOM   3688  HB3 ALA A 229       5.136  41.845   1.515  1.00 97.54           H  
ATOM   3689  O   ALA A 229       7.493  39.670   0.359  1.00 97.54           O  
ATOM   3690  N   ASP A 230       8.591  40.704   2.035  1.00 96.60           N  
ATOM   3691  H   ASP A 230       8.509  41.170   2.927  1.00 96.60           H  
ATOM   3692  CA  ASP A 230       9.903  40.737   1.387  1.00 96.60           C  
ATOM   3693  HA  ASP A 230       9.819  41.259   0.434  1.00 96.60           H  
ATOM   3694  C   ASP A 230      10.417  39.318   1.105  1.00 96.60           C  
ATOM   3695  CB  ASP A 230      10.902  41.504   2.275  1.00 96.60           C  
ATOM   3696  HB2 ASP A 230      10.955  41.018   3.249  1.00 96.60           H  
ATOM   3697  HB3 ASP A 230      11.889  41.440   1.817  1.00 96.60           H  
ATOM   3698  O   ASP A 230      10.885  39.029   0.006  1.00 96.60           O  
ATOM   3699  CG  ASP A 230      10.563  42.989   2.470  1.00 96.60           C  
ATOM   3700  OD1 ASP A 230       9.819  43.552   1.633  1.00 96.60           O  
ATOM   3701  OD2 ASP A 230      11.051  43.559   3.472  1.00 96.60           O  
ATOM   3702  N   HIS A 231      10.254  38.394   2.061  1.00 94.98           N  
ATOM   3703  H   HIS A 231       9.872  38.693   2.947  1.00 94.98           H  
ATOM   3704  CA  HIS A 231      10.702  37.003   1.920  1.00 94.98           C  
ATOM   3705  HA  HIS A 231      11.763  37.019   1.673  1.00 94.98           H  
ATOM   3706  C   HIS A 231       9.991  36.230   0.796  1.00 94.98           C  
ATOM   3707  CB  HIS A 231      10.518  36.286   3.263  1.00 94.98           C  
ATOM   3708  HB2 HIS A 231      10.843  36.949   4.065  1.00 94.98           H  
ATOM   3709  HB3 HIS A 231       9.464  36.055   3.419  1.00 94.98           H  
ATOM   3710  O   HIS A 231      10.544  35.269   0.264  1.00 94.98           O  
ATOM   3711  CG  HIS A 231      11.339  35.032   3.384  1.00 94.98           C  
ATOM   3712  CD2 HIS A 231      10.920  33.741   3.214  1.00 94.98           C  
ATOM   3713  HD2 HIS A 231       9.924  33.431   2.937  1.00 94.98           H  
ATOM   3714  ND1 HIS A 231      12.682  34.988   3.676  1.00 94.98           N  
ATOM   3715  HD1 HIS A 231      13.297  35.786   3.732  1.00 94.98           H  
ATOM   3716  CE1 HIS A 231      13.060  33.699   3.693  1.00 94.98           C  
ATOM   3717  HE1 HIS A 231      14.069  33.348   3.854  1.00 94.98           H  
ATOM   3718  NE2 HIS A 231      12.014  32.899   3.441  1.00 94.98           N  
ATOM   3719  N   ILE A 232       8.768  36.626   0.434  1.00 95.32           N  
ATOM   3720  H   ILE A 232       8.369  37.413   0.926  1.00 95.32           H  
ATOM   3721  CA  ILE A 232       7.996  36.024  -0.667  1.00 95.32           C  
ATOM   3722  HA  ILE A 232       8.546  35.156  -1.030  1.00 95.32           H  
ATOM   3723  C   ILE A 232       7.880  36.942  -1.889  1.00 95.32           C  
ATOM   3724  CB  ILE A 232       6.626  35.504  -0.188  1.00 95.32           C  
ATOM   3725  HB  ILE A 232       6.168  34.959  -1.013  1.00 95.32           H  
ATOM   3726  O   ILE A 232       7.079  36.651  -2.778  1.00 95.32           O  
ATOM   3727  CG1 ILE A 232       5.689  36.673   0.174  1.00 95.32           C  
ATOM   3728 HG12 ILE A 232       5.475  37.245  -0.729  1.00 95.32           H  
ATOM   3729 HG13 ILE A 232       6.178  37.350   0.874  1.00 95.32           H  
ATOM   3730  CG2 ILE A 232       6.808  34.500   0.959  1.00 95.32           C  
ATOM   3731 HG21 ILE A 232       7.120  35.032   1.857  1.00 95.32           H  
ATOM   3732 HG22 ILE A 232       5.874  33.975   1.159  1.00 95.32           H  
ATOM   3733 HG23 ILE A 232       7.577  33.775   0.690  1.00 95.32           H  
ATOM   3734  CD1 ILE A 232       4.353  36.243   0.769  1.00 95.32           C  
ATOM   3735 HD11 ILE A 232       4.491  35.828   1.767  1.00 95.32           H  
ATOM   3736 HD12 ILE A 232       3.722  37.130   0.836  1.00 95.32           H  
ATOM   3737 HD13 ILE A 232       3.885  35.505   0.116  1.00 95.32           H  
ATOM   3738  N   PHE A 233       8.664  38.024  -1.936  1.00 96.33           N  
ATOM   3739  H   PHE A 233       9.311  38.175  -1.174  1.00 96.33           H  
ATOM   3740  CA  PHE A 233       8.719  38.987  -3.040  1.00 96.33           C  
ATOM   3741  HA  PHE A 233       9.348  39.809  -2.697  1.00 96.33           H  
ATOM   3742  C   PHE A 233       7.356  39.619  -3.380  1.00 96.33           C  
ATOM   3743  CB  PHE A 233       9.428  38.358  -4.250  1.00 96.33           C  
ATOM   3744  HB2 PHE A 233       9.577  39.129  -5.006  1.00 96.33           H  
ATOM   3745  HB3 PHE A 233       8.782  37.598  -4.688  1.00 96.33           H  
ATOM   3746  O   PHE A 233       6.974  39.745  -4.544  1.00 96.33           O  
ATOM   3747  CG  PHE A 233      10.772  37.735  -3.927  1.00 96.33           C  
ATOM   3748  CD1 PHE A 233      11.927  38.538  -3.888  1.00 96.33           C  
ATOM   3749  HD1 PHE A 233      11.858  39.597  -4.088  1.00 96.33           H  
ATOM   3750  CD2 PHE A 233      10.867  36.359  -3.648  1.00 96.33           C  
ATOM   3751  HD2 PHE A 233       9.981  35.742  -3.665  1.00 96.33           H  
ATOM   3752  CE1 PHE A 233      13.173  37.964  -3.583  1.00 96.33           C  
ATOM   3753  HE1 PHE A 233      14.057  38.583  -3.549  1.00 96.33           H  
ATOM   3754  CE2 PHE A 233      12.112  35.787  -3.333  1.00 96.33           C  
ATOM   3755  HE2 PHE A 233      12.182  34.734  -3.102  1.00 96.33           H  
ATOM   3756  CZ  PHE A 233      13.266  36.589  -3.305  1.00 96.33           C  
ATOM   3757  HZ  PHE A 233      14.223  36.152  -3.059  1.00 96.33           H  
ATOM   3758  N   MET A 234       6.594  40.017  -2.360  1.00 96.68           N  
ATOM   3759  H   MET A 234       6.976  39.925  -1.429  1.00 96.68           H  
ATOM   3760  CA  MET A 234       5.309  40.706  -2.504  1.00 96.68           C  
ATOM   3761  HA  MET A 234       5.135  40.942  -3.553  1.00 96.68           H  
ATOM   3762  C   MET A 234       5.310  42.026  -1.735  1.00 96.68           C  
ATOM   3763  CB  MET A 234       4.165  39.808  -2.011  1.00 96.68           C  
ATOM   3764  HB2 MET A 234       4.378  39.472  -0.996  1.00 96.68           H  
ATOM   3765  HB3 MET A 234       3.252  40.402  -1.987  1.00 96.68           H  
ATOM   3766  O   MET A 234       5.955  42.152  -0.703  1.00 96.68           O  
ATOM   3767  CG  MET A 234       3.942  38.590  -2.917  1.00 96.68           C  
ATOM   3768  HG2 MET A 234       4.844  37.978  -2.900  1.00 96.68           H  
ATOM   3769  HG3 MET A 234       3.794  38.928  -3.943  1.00 96.68           H  
ATOM   3770  SD  MET A 234       2.541  37.537  -2.435  1.00 96.68           S  
ATOM   3771  CE  MET A 234       1.169  38.607  -2.905  1.00 96.68           C  
ATOM   3772  HE1 MET A 234       1.294  39.584  -2.438  1.00 96.68           H  
ATOM   3773  HE2 MET A 234       1.141  38.715  -3.990  1.00 96.68           H  
ATOM   3774  HE3 MET A 234       0.239  38.174  -2.536  1.00 96.68           H  
ATOM   3775  N   SER A 235       4.517  43.008  -2.173  1.00 96.94           N  
ATOM   3776  H   SER A 235       4.001  42.892  -3.033  1.00 96.94           H  
ATOM   3777  CA  SER A 235       4.259  44.183  -1.334  1.00 96.94           C  
ATOM   3778  HA  SER A 235       5.219  44.540  -0.960  1.00 96.94           H  
ATOM   3779  C   SER A 235       3.393  43.810  -0.125  1.00 96.94           C  
ATOM   3780  CB  SER A 235       3.628  45.329  -2.132  1.00 96.94           C  
ATOM   3781  HB2 SER A 235       4.184  45.484  -3.057  1.00 96.94           H  
ATOM   3782  HB3 SER A 235       3.692  46.240  -1.537  1.00 96.94           H  
ATOM   3783  O   SER A 235       2.524  42.934  -0.204  1.00 96.94           O  
ATOM   3784  OG  SER A 235       2.262  45.075  -2.424  1.00 96.94           O  
ATOM   3785  HG  SER A 235       1.790  45.908  -2.353  1.00 96.94           H  
ATOM   3786  N   THR A 236       3.550  44.533   0.984  1.00 97.60           N  
ATOM   3787  H   THR A 236       4.295  45.215   1.020  1.00 97.60           H  
ATOM   3788  CA  THR A 236       2.712  44.362   2.186  1.00 97.60           C  
ATOM   3789  HA  THR A 236       2.856  43.355   2.577  1.00 97.60           H  
ATOM   3790  C   THR A 236       1.220  44.538   1.896  1.00 97.60           C  
ATOM   3791  CB  THR A 236       3.106  45.371   3.271  1.00 97.60           C  
ATOM   3792  HB  THR A 236       2.386  45.318   4.088  1.00 97.60           H  
ATOM   3793  O   THR A 236       0.397  43.801   2.439  1.00 97.60           O  
ATOM   3794  CG2 THR A 236       4.491  45.093   3.835  1.00 97.60           C  
ATOM   3795 HG21 THR A 236       4.530  44.071   4.213  1.00 97.60           H  
ATOM   3796 HG22 THR A 236       4.683  45.780   4.659  1.00 97.60           H  
ATOM   3797 HG23 THR A 236       5.257  45.214   3.069  1.00 97.60           H  
ATOM   3798  OG1 THR A 236       3.113  46.677   2.742  1.00 97.60           O  
ATOM   3799  HG1 THR A 236       3.736  47.199   3.253  1.00 97.60           H  
ATOM   3800  N   SER A 237       0.863  45.472   1.008  1.00 97.19           N  
ATOM   3801  H   SER A 237       1.593  46.055   0.624  1.00 97.19           H  
ATOM   3802  CA  SER A 237      -0.515  45.707   0.565  1.00 97.19           C  
ATOM   3803  HA  SER A 237      -1.141  45.864   1.443  1.00 97.19           H  
ATOM   3804  C   SER A 237      -1.092  44.509  -0.190  1.00 97.19           C  
ATOM   3805  CB  SER A 237      -0.588  46.974  -0.299  1.00 97.19           C  
ATOM   3806  HB2 SER A 237      -1.604  47.095  -0.674  1.00 97.19           H  
ATOM   3807  HB3 SER A 237      -0.346  47.836   0.324  1.00 97.19           H  
ATOM   3808  O   SER A 237      -2.209  44.079   0.101  1.00 97.19           O  
ATOM   3809  OG  SER A 237       0.319  46.933  -1.393  1.00 97.19           O  
ATOM   3810  HG  SER A 237       0.233  47.762  -1.869  1.00 97.19           H  
ATOM   3811  N   THR A 238      -0.318  43.926  -1.110  1.00 96.77           N  
ATOM   3812  H   THR A 238       0.599  44.313  -1.283  1.00 96.77           H  
ATOM   3813  CA  THR A 238      -0.739  42.751  -1.881  1.00 96.77           C  
ATOM   3814  HA  THR A 238      -1.723  42.948  -2.307  1.00 96.77           H  
ATOM   3815  C   THR A 238      -0.865  41.530  -0.978  1.00 96.77           C  
ATOM   3816  CB  THR A 238       0.226  42.454  -3.038  1.00 96.77           C  
ATOM   3817  HB  THR A 238       1.191  42.133  -2.648  1.00 96.77           H  
ATOM   3818  O   THR A 238      -1.866  40.824  -1.062  1.00 96.77           O  
ATOM   3819  CG2 THR A 238      -0.329  41.392  -3.988  1.00 96.77           C  
ATOM   3820 HG21 THR A 238      -0.634  40.500  -3.442  1.00 96.77           H  
ATOM   3821 HG22 THR A 238      -1.197  41.789  -4.513  1.00 96.77           H  
ATOM   3822 HG23 THR A 238       0.438  41.130  -4.717  1.00 96.77           H  
ATOM   3823  OG1 THR A 238       0.394  43.603  -3.830  1.00 96.77           O  
ATOM   3824  HG1 THR A 238       1.132  44.096  -3.464  1.00 96.77           H  
ATOM   3825  N   LEU A 239       0.098  41.305  -0.075  1.00 97.47           N  
ATOM   3826  H   LEU A 239       0.906  41.912  -0.062  1.00 97.47           H  
ATOM   3827  CA  LEU A 239       0.041  40.209   0.894  1.00 97.47           C  
ATOM   3828  HA  LEU A 239      -0.046  39.273   0.342  1.00 97.47           H  
ATOM   3829  C   LEU A 239      -1.198  40.323   1.792  1.00 97.47           C  
ATOM   3830  CB  LEU A 239       1.348  40.184   1.711  1.00 97.47           C  
ATOM   3831  HB2 LEU A 239       2.180  40.015   1.027  1.00 97.47           H  
ATOM   3832  HB3 LEU A 239       1.495  41.156   2.181  1.00 97.47           H  
ATOM   3833  O   LEU A 239      -1.949  39.362   1.928  1.00 97.47           O  
ATOM   3834  CG  LEU A 239       1.382  39.103   2.811  1.00 97.47           C  
ATOM   3835  HG  LEU A 239       0.630  39.330   3.566  1.00 97.47           H  
ATOM   3836  CD1 LEU A 239       1.107  37.712   2.250  1.00 97.47           C  
ATOM   3837 HD11 LEU A 239       1.318  36.952   3.003  1.00 97.47           H  
ATOM   3838 HD12 LEU A 239       0.058  37.631   1.965  1.00 97.47           H  
ATOM   3839 HD13 LEU A 239       1.716  37.530   1.364  1.00 97.47           H  
ATOM   3840  CD2 LEU A 239       2.746  39.080   3.496  1.00 97.47           C  
ATOM   3841 HD21 LEU A 239       2.997  40.072   3.871  1.00 97.47           H  
ATOM   3842 HD22 LEU A 239       3.514  38.767   2.788  1.00 97.47           H  
ATOM   3843 HD23 LEU A 239       2.732  38.380   4.331  1.00 97.47           H  
ATOM   3844  N   LYS A 240      -1.456  41.507   2.362  1.00 97.16           N  
ATOM   3845  H   LYS A 240      -0.803  42.262   2.211  1.00 97.16           H  
ATOM   3846  CA  LYS A 240      -2.625  41.738   3.222  1.00 97.16           C  
ATOM   3847  HA  LYS A 240      -2.593  41.019   4.041  1.00 97.16           H  
ATOM   3848  C   LYS A 240      -3.939  41.479   2.482  1.00 97.16           C  
ATOM   3849  CB  LYS A 240      -2.556  43.161   3.796  1.00 97.16           C  
ATOM   3850  HB2 LYS A 240      -2.697  43.884   2.993  1.00 97.16           H  
ATOM   3851  HB3 LYS A 240      -1.566  43.313   4.226  1.00 97.16           H  
ATOM   3852  O   LYS A 240      -4.820  40.837   3.045  1.00 97.16           O  
ATOM   3853  CG  LYS A 240      -3.599  43.398   4.898  1.00 97.16           C  
ATOM   3854  HG2 LYS A 240      -4.601  43.270   4.488  1.00 97.16           H  
ATOM   3855  HG3 LYS A 240      -3.449  42.671   5.697  1.00 97.16           H  
ATOM   3856  CD  LYS A 240      -3.472  44.816   5.469  1.00 97.16           C  
ATOM   3857  HD2 LYS A 240      -3.630  45.535   4.665  1.00 97.16           H  
ATOM   3858  HD3 LYS A 240      -2.470  44.952   5.876  1.00 97.16           H  
ATOM   3859  CE  LYS A 240      -4.515  45.035   6.571  1.00 97.16           C  
ATOM   3860  HE2 LYS A 240      -4.333  44.320   7.373  1.00 97.16           H  
ATOM   3861  HE3 LYS A 240      -5.501  44.821   6.159  1.00 97.16           H  
ATOM   3862  NZ  LYS A 240      -4.478  46.423   7.101  1.00 97.16           N  
ATOM   3863  HZ1 LYS A 240      -3.575  46.635   7.500  1.00 97.16           H  
ATOM   3864  HZ2 LYS A 240      -5.180  46.545   7.817  1.00 97.16           H  
ATOM   3865  HZ3 LYS A 240      -4.671  47.087   6.365  1.00 97.16           H  
ATOM   3866  N   ARG A 241      -4.057  41.946   1.232  1.00 95.68           N  
ATOM   3867  H   ARG A 241      -3.287  42.473   0.846  1.00 95.68           H  
ATOM   3868  CA  ARG A 241      -5.247  41.722   0.397  1.00 95.68           C  
ATOM   3869  HA  ARG A 241      -6.131  42.032   0.953  1.00 95.68           H  
ATOM   3870  C   ARG A 241      -5.456  40.236   0.101  1.00 95.68           C  
ATOM   3871  CB  ARG A 241      -5.156  42.561  -0.886  1.00 95.68           C  
ATOM   3872  HB2 ARG A 241      -4.303  42.227  -1.476  1.00 95.68           H  
ATOM   3873  HB3 ARG A 241      -5.007  43.607  -0.619  1.00 95.68           H  
ATOM   3874  O   ARG A 241      -6.533  39.729   0.374  1.00 95.68           O  
ATOM   3875  CG  ARG A 241      -6.445  42.440  -1.718  1.00 95.68           C  
ATOM   3876  HG2 ARG A 241      -6.605  41.399  -1.995  1.00 95.68           H  
ATOM   3877  HG3 ARG A 241      -7.293  42.763  -1.113  1.00 95.68           H  
ATOM   3878  CD  ARG A 241      -6.408  43.287  -2.994  1.00 95.68           C  
ATOM   3879  HD2 ARG A 241      -6.262  44.330  -2.714  1.00 95.68           H  
ATOM   3880  HD3 ARG A 241      -7.376  43.194  -3.485  1.00 95.68           H  
ATOM   3881  NE  ARG A 241      -5.363  42.820  -3.924  1.00 95.68           N  
ATOM   3882  HE  ARG A 241      -5.392  41.827  -4.108  1.00 95.68           H  
ATOM   3883  NH1 ARG A 241      -4.511  44.865  -4.553  1.00 95.68           N  
ATOM   3884 HH11 ARG A 241      -5.266  45.311  -4.053  1.00 95.68           H  
ATOM   3885 HH12 ARG A 241      -3.890  45.405  -5.138  1.00 95.68           H  
ATOM   3886  NH2 ARG A 241      -3.603  42.999  -5.357  1.00 95.68           N  
ATOM   3887 HH21 ARG A 241      -2.951  43.562  -5.885  1.00 95.68           H  
ATOM   3888 HH22 ARG A 241      -3.651  42.000  -5.497  1.00 95.68           H  
ATOM   3889  CZ  ARG A 241      -4.501  43.561  -4.600  1.00 95.68           C  
ATOM   3890  N   LYS A 242      -4.426  39.529  -0.374  1.00 95.93           N  
ATOM   3891  H   LYS A 242      -3.553  40.005  -0.552  1.00 95.93           H  
ATOM   3892  CA  LYS A 242      -4.544  38.102  -0.714  1.00 95.93           C  
ATOM   3893  HA  LYS A 242      -5.398  37.960  -1.377  1.00 95.93           H  
ATOM   3894  C   LYS A 242      -4.823  37.211   0.497  1.00 95.93           C  
ATOM   3895  CB  LYS A 242      -3.292  37.608  -1.435  1.00 95.93           C  
ATOM   3896  HB2 LYS A 242      -2.405  37.866  -0.857  1.00 95.93           H  
ATOM   3897  HB3 LYS A 242      -3.372  36.522  -1.490  1.00 95.93           H  
ATOM   3898  O   LYS A 242      -5.588  36.266   0.394  1.00 95.93           O  
ATOM   3899  CG  LYS A 242      -3.152  38.153  -2.862  1.00 95.93           C  
ATOM   3900  HG2 LYS A 242      -2.689  39.139  -2.843  1.00 95.93           H  
ATOM   3901  HG3 LYS A 242      -4.135  38.232  -3.326  1.00 95.93           H  
ATOM   3902  CD  LYS A 242      -2.302  37.178  -3.684  1.00 95.93           C  
ATOM   3903  HD2 LYS A 242      -2.847  36.237  -3.755  1.00 95.93           H  
ATOM   3904  HD3 LYS A 242      -1.355  36.984  -3.180  1.00 95.93           H  
ATOM   3905  CE  LYS A 242      -2.054  37.711  -5.095  1.00 95.93           C  
ATOM   3906  HE2 LYS A 242      -3.021  37.954  -5.535  1.00 95.93           H  
ATOM   3907  HE3 LYS A 242      -1.465  38.626  -5.033  1.00 95.93           H  
ATOM   3908  NZ  LYS A 242      -1.364  36.695  -5.928  1.00 95.93           N  
ATOM   3909  HZ1 LYS A 242      -1.223  37.033  -6.870  1.00 95.93           H  
ATOM   3910  HZ2 LYS A 242      -1.937  35.866  -5.987  1.00 95.93           H  
ATOM   3911  HZ3 LYS A 242      -0.474  36.435  -5.528  1.00 95.93           H  
ATOM   3912  N   LEU A 243      -4.246  37.517   1.661  1.00 94.35           N  
ATOM   3913  H   LEU A 243      -3.582  38.277   1.699  1.00 94.35           H  
ATOM   3914  CA  LEU A 243      -4.597  36.794   2.887  1.00 94.35           C  
ATOM   3915  HA  LEU A 243      -4.515  35.723   2.704  1.00 94.35           H  
ATOM   3916  C   LEU A 243      -6.061  37.030   3.278  1.00 94.35           C  
ATOM   3917  CB  LEU A 243      -3.648  37.192   4.026  1.00 94.35           C  
ATOM   3918  HB2 LEU A 243      -4.049  36.798   4.960  1.00 94.35           H  
ATOM   3919  HB3 LEU A 243      -3.630  38.279   4.106  1.00 94.35           H  
ATOM   3920  O   LEU A 243      -6.727  36.088   3.697  1.00 94.35           O  
ATOM   3921  CG  LEU A 243      -2.212  36.668   3.858  1.00 94.35           C  
ATOM   3922  HG  LEU A 243      -1.785  37.074   2.941  1.00 94.35           H  
ATOM   3923  CD1 LEU A 243      -1.371  37.151   5.044  1.00 94.35           C  
ATOM   3924 HD11 LEU A 243      -0.341  36.816   4.921  1.00 94.35           H  
ATOM   3925 HD12 LEU A 243      -1.385  38.240   5.077  1.00 94.35           H  
ATOM   3926 HD13 LEU A 243      -1.776  36.743   5.970  1.00 94.35           H  
ATOM   3927  CD2 LEU A 243      -2.134  35.144   3.768  1.00 94.35           C  
ATOM   3928 HD21 LEU A 243      -2.519  34.808   2.806  1.00 94.35           H  
ATOM   3929 HD22 LEU A 243      -1.102  34.803   3.854  1.00 94.35           H  
ATOM   3930 HD23 LEU A 243      -2.744  34.690   4.548  1.00 94.35           H  
ATOM   3931  N   ALA A 244      -6.573  38.253   3.098  1.00 93.56           N  
ATOM   3932  H   ALA A 244      -5.983  38.992   2.744  1.00 93.56           H  
ATOM   3933  CA  ALA A 244      -7.982  38.549   3.339  1.00 93.56           C  
ATOM   3934  HA  ALA A 244      -8.240  38.189   4.335  1.00 93.56           H  
ATOM   3935  C   ALA A 244      -8.909  37.822   2.347  1.00 93.56           C  
ATOM   3936  CB  ALA A 244      -8.187  40.069   3.314  1.00 93.56           C  
ATOM   3937  HB1 ALA A 244      -7.986  40.463   2.317  1.00 93.56           H  
ATOM   3938  HB2 ALA A 244      -9.220  40.294   3.577  1.00 93.56           H  
ATOM   3939  HB3 ALA A 244      -7.522  40.542   4.036  1.00 93.56           H  
ATOM   3940  O   ALA A 244      -9.980  37.379   2.751  1.00 93.56           O  
ATOM   3941  N   GLU A 245      -8.489  37.650   1.088  1.00 89.37           N  
ATOM   3942  H   GLU A 245      -7.632  38.101   0.801  1.00 89.37           H  
ATOM   3943  CA  GLU A 245      -9.180  36.807   0.095  1.00 89.37           C  
ATOM   3944  HA  GLU A 245     -10.215  37.136   0.001  1.00 89.37           H  
ATOM   3945  C   GLU A 245      -9.227  35.330   0.539  1.00 89.37           C  
ATOM   3946  CB  GLU A 245      -8.502  36.939  -1.287  1.00 89.37           C  
ATOM   3947  HB2 GLU A 245      -8.917  36.186  -1.957  1.00 89.37           H  
ATOM   3948  HB3 GLU A 245      -7.439  36.728  -1.171  1.00 89.37           H  
ATOM   3949  O   GLU A 245     -10.248  34.673   0.363  1.00 89.37           O  
ATOM   3950  CG  GLU A 245      -8.675  38.320  -1.956  1.00 89.37           C  
ATOM   3951  HG2 GLU A 245      -9.697  38.399  -2.326  1.00 89.37           H  
ATOM   3952  HG3 GLU A 245      -8.546  39.099  -1.204  1.00 89.37           H  
ATOM   3953  CD  GLU A 245      -7.686  38.601  -3.113  1.00 89.37           C  
ATOM   3954  OE1 GLU A 245      -7.635  39.770  -3.572  1.00 89.37           O  
ATOM   3955  OE2 GLU A 245      -6.889  37.712  -3.491  1.00 89.37           O  
ATOM   3956  N   GLU A 246      -8.178  34.830   1.202  1.00 81.82           N  
ATOM   3957  H   GLU A 246      -7.339  35.391   1.246  1.00 81.82           H  
ATOM   3958  CA  GLU A 246      -8.150  33.507   1.858  1.00 81.82           C  
ATOM   3959  HA  GLU A 246      -8.718  32.809   1.244  1.00 81.82           H  
ATOM   3960  C   GLU A 246      -8.835  33.494   3.250  1.00 81.82           C  
ATOM   3961  CB  GLU A 246      -6.701  32.978   1.937  1.00 81.82           C  
ATOM   3962  HB2 GLU A 246      -6.696  32.062   2.527  1.00 81.82           H  
ATOM   3963  HB3 GLU A 246      -6.083  33.714   2.451  1.00 81.82           H  
ATOM   3964  O   GLU A 246      -8.700  32.537   4.016  1.00 81.82           O  
ATOM   3965  CG  GLU A 246      -6.062  32.647   0.571  1.00 81.82           C  
ATOM   3966  HG2 GLU A 246      -6.011  33.555  -0.030  1.00 81.82           H  
ATOM   3967  HG3 GLU A 246      -6.703  31.934   0.051  1.00 81.82           H  
ATOM   3968  CD  GLU A 246      -4.643  32.048   0.695  1.00 81.82           C  
ATOM   3969  OE1 GLU A 246      -4.002  31.717  -0.333  1.00 81.82           O  
ATOM   3970  OE2 GLU A 246      -4.113  31.947   1.823  1.00 81.82           O  
ATOM   3971  N   GLY A 247      -9.554  34.560   3.624  1.00 85.21           N  
ATOM   3972  H   GLY A 247      -9.650  35.319   2.964  1.00 85.21           H  
ATOM   3973  CA  GLY A 247     -10.298  34.643   4.886  1.00 85.21           C  
ATOM   3974  HA2 GLY A 247     -10.960  33.781   4.966  1.00 85.21           H  
ATOM   3975  HA3 GLY A 247     -10.907  35.546   4.866  1.00 85.21           H  
ATOM   3976  C   GLY A 247      -9.420  34.691   6.143  1.00 85.21           C  
ATOM   3977  O   GLY A 247      -9.855  34.282   7.218  1.00 85.21           O  
ATOM   3978  N   THR A 248      -8.174  35.157   6.034  1.00 89.04           N  
ATOM   3979  H   THR A 248      -7.861  35.462   5.123  1.00 89.04           H  
ATOM   3980  CA  THR A 248      -7.216  35.206   7.147  1.00 89.04           C  
ATOM   3981  HA  THR A 248      -7.770  35.164   8.085  1.00 89.04           H  
ATOM   3982  C   THR A 248      -6.426  36.517   7.168  1.00 89.04           C  
ATOM   3983  CB  THR A 248      -6.312  33.958   7.106  1.00 89.04           C  
ATOM   3984  HB  THR A 248      -6.954  33.079   7.044  1.00 89.04           H  
ATOM   3985  O   THR A 248      -6.467  37.336   6.254  1.00 89.04           O  
ATOM   3986  CG2 THR A 248      -5.342  33.924   5.928  1.00 89.04           C  
ATOM   3987 HG21 THR A 248      -4.691  34.798   5.938  1.00 89.04           H  
ATOM   3988 HG22 THR A 248      -4.741  33.016   5.974  1.00 89.04           H  
ATOM   3989 HG23 THR A 248      -5.905  33.907   4.995  1.00 89.04           H  
ATOM   3990  OG1 THR A 248      -5.525  33.828   8.274  1.00 89.04           O  
ATOM   3991  HG1 THR A 248      -4.751  34.384   8.158  1.00 89.04           H  
ATOM   3992  N   SER A 249      -5.661  36.743   8.231  1.00 94.98           N  
ATOM   3993  H   SER A 249      -5.744  36.117   9.019  1.00 94.98           H  
ATOM   3994  CA  SER A 249      -4.704  37.846   8.316  1.00 94.98           C  
ATOM   3995  HA  SER A 249      -4.619  38.330   7.343  1.00 94.98           H  
ATOM   3996  C   SER A 249      -3.311  37.344   8.691  1.00 94.98           C  
ATOM   3997  CB  SER A 249      -5.221  38.892   9.307  1.00 94.98           C  
ATOM   3998  HB2 SER A 249      -6.259  39.136   9.080  1.00 94.98           H  
ATOM   3999  HB3 SER A 249      -4.622  39.797   9.212  1.00 94.98           H  
ATOM   4000  O   SER A 249      -3.153  36.240   9.214  1.00 94.98           O  
ATOM   4001  OG  SER A 249      -5.119  38.417  10.634  1.00 94.98           O  
ATOM   4002  HG  SER A 249      -5.882  37.862  10.813  1.00 94.98           H  
ATOM   4003  N   PHE A 250      -2.283  38.169   8.471  1.00 95.62           N  
ATOM   4004  H   PHE A 250      -2.451  39.042   7.992  1.00 95.62           H  
ATOM   4005  CA  PHE A 250      -0.930  37.874   8.958  1.00 95.62           C  
ATOM   4006  HA  PHE A 250      -0.568  36.962   8.483  1.00 95.62           H  
ATOM   4007  C   PHE A 250      -0.916  37.629  10.473  1.00 95.62           C  
ATOM   4008  CB  PHE A 250       0.007  39.029   8.584  1.00 95.62           C  
ATOM   4009  HB2 PHE A 250      -0.467  39.976   8.841  1.00 95.62           H  
ATOM   4010  HB3 PHE A 250       0.154  39.003   7.505  1.00 95.62           H  
ATOM   4011  O   PHE A 250      -0.289  36.680  10.932  1.00 95.62           O  
ATOM   4012  CG  PHE A 250       1.360  38.964   9.269  1.00 95.62           C  
ATOM   4013  CD1 PHE A 250       1.601  39.706  10.444  1.00 95.62           C  
ATOM   4014  HD1 PHE A 250       0.836  40.355  10.845  1.00 95.62           H  
ATOM   4015  CD2 PHE A 250       2.353  38.101   8.773  1.00 95.62           C  
ATOM   4016  HD2 PHE A 250       2.175  37.515   7.883  1.00 95.62           H  
ATOM   4017  CE1 PHE A 250       2.824  39.575  11.125  1.00 95.62           C  
ATOM   4018  HE1 PHE A 250       3.007  40.116  12.042  1.00 95.62           H  
ATOM   4019  CE2 PHE A 250       3.572  37.974   9.458  1.00 95.62           C  
ATOM   4020  HE2 PHE A 250       4.329  37.292   9.100  1.00 95.62           H  
ATOM   4021  CZ  PHE A 250       3.805  38.701  10.633  1.00 95.62           C  
ATOM   4022  HZ  PHE A 250       4.735  38.570  11.167  1.00 95.62           H  
ATOM   4023  N   SER A 251      -1.650  38.439  11.244  1.00 94.88           N  
ATOM   4024  H   SER A 251      -2.211  39.160  10.814  1.00 94.88           H  
ATOM   4025  CA  SER A 251      -1.777  38.289  12.698  1.00 94.88           C  
ATOM   4026  HA  SER A 251      -0.782  38.329  13.140  1.00 94.88           H  
ATOM   4027  C   SER A 251      -2.387  36.949  13.105  1.00 94.88           C  
ATOM   4028  CB  SER A 251      -2.609  39.437  13.291  1.00 94.88           C  
ATOM   4029  HB2 SER A 251      -3.102  39.109  14.206  1.00 94.88           H  
ATOM   4030  HB3 SER A 251      -1.928  40.248  13.548  1.00 94.88           H  
ATOM   4031  O   SER A 251      -1.906  36.333  14.057  1.00 94.88           O  
ATOM   4032  OG  SER A 251      -3.568  39.951  12.382  1.00 94.88           O  
ATOM   4033  HG  SER A 251      -4.248  39.302  12.188  1.00 94.88           H  
ATOM   4034  N   ASP A 252      -3.398  36.472  12.375  1.00 92.34           N  
ATOM   4035  H   ASP A 252      -3.755  37.014  11.601  1.00 92.34           H  
ATOM   4036  CA  ASP A 252      -4.030  35.181  12.662  1.00 92.34           C  
ATOM   4037  HA  ASP A 252      -4.292  35.141  13.719  1.00 92.34           H  
ATOM   4038  C   ASP A 252      -3.077  34.020  12.381  1.00 92.34           C  
ATOM   4039  CB  ASP A 252      -5.317  35.012  11.845  1.00 92.34           C  
ATOM   4040  HB2 ASP A 252      -5.720  34.015  12.022  1.00 92.34           H  
ATOM   4041  HB3 ASP A 252      -5.087  35.102  10.783  1.00 92.34           H  
ATOM   4042  O   ASP A 252      -2.956  33.105  13.200  1.00 92.34           O  
ATOM   4043  CG  ASP A 252      -6.377  36.035  12.237  1.00 92.34           C  
ATOM   4044  OD1 ASP A 252      -6.581  36.225  13.457  1.00 92.34           O  
ATOM   4045  OD2 ASP A 252      -6.909  36.676  11.304  1.00 92.34           O  
ATOM   4046  N   ILE A 253      -2.347  34.080  11.262  1.00 92.70           N  
ATOM   4047  H   ILE A 253      -2.502  34.855  10.634  1.00 92.70           H  
ATOM   4048  CA  ILE A 253      -1.359  33.056  10.901  1.00 92.70           C  
ATOM   4049  HA  ILE A 253      -1.838  32.079  10.962  1.00 92.70           H  
ATOM   4050  C   ILE A 253      -0.200  33.057  11.898  1.00 92.70           C  
ATOM   4051  CB  ILE A 253      -0.849  33.254   9.459  1.00 92.70           C  
ATOM   4052  HB  ILE A 253      -0.368  34.228   9.376  1.00 92.70           H  
ATOM   4053  O   ILE A 253       0.227  31.996  12.350  1.00 92.70           O  
ATOM   4054  CG1 ILE A 253      -2.011  33.170   8.450  1.00 92.70           C  
ATOM   4055 HG12 ILE A 253      -2.376  32.144   8.406  1.00 92.70           H  
ATOM   4056 HG13 ILE A 253      -2.842  33.794   8.777  1.00 92.70           H  
ATOM   4057  CG2 ILE A 253       0.171  32.149   9.134  1.00 92.70           C  
ATOM   4058 HG21 ILE A 253       0.488  32.196   8.093  1.00 92.70           H  
ATOM   4059 HG22 ILE A 253       1.058  32.239   9.762  1.00 92.70           H  
ATOM   4060 HG23 ILE A 253      -0.289  31.175   9.301  1.00 92.70           H  
ATOM   4061  CD1 ILE A 253      -1.623  33.636   7.046  1.00 92.70           C  
ATOM   4062 HD11 ILE A 253      -1.250  34.660   7.081  1.00 92.70           H  
ATOM   4063 HD12 ILE A 253      -2.510  33.594   6.414  1.00 92.70           H  
ATOM   4064 HD13 ILE A 253      -0.866  32.983   6.613  1.00 92.70           H  
ATOM   4065  N   TYR A 254       0.277  34.239  12.287  1.00 94.05           N  
ATOM   4066  H   TYR A 254      -0.104  35.071  11.859  1.00 94.05           H  
ATOM   4067  CA  TYR A 254       1.356  34.400  13.254  1.00 94.05           C  
ATOM   4068  HA  TYR A 254       2.231  33.857  12.896  1.00 94.05           H  
ATOM   4069  C   TYR A 254       1.000  33.817  14.621  1.00 94.05           C  
ATOM   4070  CB  TYR A 254       1.690  35.888  13.360  1.00 94.05           C  
ATOM   4071  HB2 TYR A 254       0.817  36.433  13.718  1.00 94.05           H  
ATOM   4072  HB3 TYR A 254       1.927  36.266  12.365  1.00 94.05           H  
ATOM   4073  O   TYR A 254       1.770  33.038  15.191  1.00 94.05           O  
ATOM   4074  CG  TYR A 254       2.869  36.182  14.253  1.00 94.05           C  
ATOM   4075  CD1 TYR A 254       2.696  36.870  15.470  1.00 94.05           C  
ATOM   4076  HD1 TYR A 254       1.705  37.151  15.794  1.00 94.05           H  
ATOM   4077  CD2 TYR A 254       4.154  35.806  13.825  1.00 94.05           C  
ATOM   4078  HD2 TYR A 254       4.289  35.295  12.883  1.00 94.05           H  
ATOM   4079  CE1 TYR A 254       3.824  37.271  16.210  1.00 94.05           C  
ATOM   4080  HE1 TYR A 254       3.712  37.874  17.099  1.00 94.05           H  
ATOM   4081  CE2 TYR A 254       5.275  36.165  14.584  1.00 94.05           C  
ATOM   4082  HE2 TYR A 254       6.274  35.918  14.257  1.00 94.05           H  
ATOM   4083  OH  TYR A 254       6.215  37.484  16.303  1.00 94.05           O  
ATOM   4084  HH  TYR A 254       6.035  38.089  17.027  1.00 94.05           H  
ATOM   4085  CZ  TYR A 254       5.112  36.959  15.729  1.00 94.05           C  
ATOM   4086  N   LEU A 255      -0.197  34.139  15.122  1.00 91.70           N  
ATOM   4087  H   LEU A 255      -0.783  34.777  14.604  1.00 91.70           H  
ATOM   4088  CA  LEU A 255      -0.713  33.553  16.353  1.00 91.70           C  
ATOM   4089  HA  LEU A 255       0.005  33.750  17.148  1.00 91.70           H  
ATOM   4090  C   LEU A 255      -0.847  32.033  16.216  1.00 91.70           C  
ATOM   4091  CB  LEU A 255      -2.056  34.217  16.701  1.00 91.70           C  
ATOM   4092  HB2 LEU A 255      -2.744  34.067  15.869  1.00 91.70           H  
ATOM   4093  HB3 LEU A 255      -1.900  35.290  16.811  1.00 91.70           H  
ATOM   4094  O   LEU A 255      -0.400  31.307  17.099  1.00 91.70           O  
ATOM   4095  CG  LEU A 255      -2.708  33.666  17.984  1.00 91.70           C  
ATOM   4096  HG  LEU A 255      -2.870  32.593  17.886  1.00 91.70           H  
ATOM   4097  CD1 LEU A 255      -1.861  33.927  19.233  1.00 91.70           C  
ATOM   4098 HD11 LEU A 255      -0.914  33.392  19.155  1.00 91.70           H  
ATOM   4099 HD12 LEU A 255      -1.667  34.994  19.335  1.00 91.70           H  
ATOM   4100 HD13 LEU A 255      -2.382  33.557  20.116  1.00 91.70           H  
ATOM   4101  CD2 LEU A 255      -4.072  34.327  18.191  1.00 91.70           C  
ATOM   4102 HD21 LEU A 255      -4.708  34.113  17.332  1.00 91.70           H  
ATOM   4103 HD22 LEU A 255      -4.540  33.938  19.095  1.00 91.70           H  
ATOM   4104 HD23 LEU A 255      -3.950  35.407  18.274  1.00 91.70           H  
ATOM   4105  N   SER A 256      -1.425  31.551  15.113  1.00 88.09           N  
ATOM   4106  H   SER A 256      -1.758  32.203  14.417  1.00 88.09           H  
ATOM   4107  CA  SER A 256      -1.620  30.120  14.873  1.00 88.09           C  
ATOM   4108  HA  SER A 256      -2.221  29.715  15.687  1.00 88.09           H  
ATOM   4109  C   SER A 256      -0.298  29.351  14.865  1.00 88.09           C  
ATOM   4110  CB  SER A 256      -2.384  29.915  13.564  1.00 88.09           C  
ATOM   4111  HB2 SER A 256      -3.331  30.454  13.615  1.00 88.09           H  
ATOM   4112  HB3 SER A 256      -1.805  30.311  12.730  1.00 88.09           H  
ATOM   4113  O   SER A 256      -0.174  28.371  15.595  1.00 88.09           O  
ATOM   4114  OG  SER A 256      -2.645  28.545  13.340  1.00 88.09           O  
ATOM   4115  HG  SER A 256      -2.901  28.113  14.158  1.00 88.09           H  
ATOM   4116  N   ALA A 257       0.719  29.824  14.140  1.00 88.33           N  
ATOM   4117  H   ALA A 257       0.564  30.637  13.562  1.00 88.33           H  
ATOM   4118  CA  ALA A 257       2.037  29.190  14.086  1.00 88.33           C  
ATOM   4119  HA  ALA A 257       1.935  28.174  13.703  1.00 88.33           H  
ATOM   4120  C   ALA A 257       2.685  29.084  15.476  1.00 88.33           C  
ATOM   4121  CB  ALA A 257       2.907  29.990  13.112  1.00 88.33           C  
ATOM   4122  HB1 ALA A 257       2.472  29.956  12.113  1.00 88.33           H  
ATOM   4123  HB2 ALA A 257       3.907  29.558  13.073  1.00 88.33           H  
ATOM   4124  HB3 ALA A 257       2.973  31.028  13.438  1.00 88.33           H  
ATOM   4125  O   ALA A 257       3.154  28.015  15.873  1.00 88.33           O  
ATOM   4126  N   ARG A 258       2.648  30.168  16.264  1.00 90.84           N  
ATOM   4127  H   ARG A 258       2.240  31.012  15.889  1.00 90.84           H  
ATOM   4128  CA  ARG A 258       3.193  30.176  17.631  1.00 90.84           C  
ATOM   4129  HA  ARG A 258       4.202  29.764  17.610  1.00 90.84           H  
ATOM   4130  C   ARG A 258       2.408  29.278  18.588  1.00 90.84           C  
ATOM   4131  CB  ARG A 258       3.259  31.617  18.155  1.00 90.84           C  
ATOM   4132  HB2 ARG A 258       3.427  31.582  19.231  1.00 90.84           H  
ATOM   4133  HB3 ARG A 258       2.313  32.126  17.968  1.00 90.84           H  
ATOM   4134  O   ARG A 258       3.014  28.587  19.404  1.00 90.84           O  
ATOM   4135  CG  ARG A 258       4.414  32.401  17.518  1.00 90.84           C  
ATOM   4136  HG2 ARG A 258       5.346  31.873  17.721  1.00 90.84           H  
ATOM   4137  HG3 ARG A 258       4.277  32.474  16.439  1.00 90.84           H  
ATOM   4138  CD  ARG A 258       4.493  33.807  18.117  1.00 90.84           C  
ATOM   4139  HD2 ARG A 258       4.369  33.730  19.198  1.00 90.84           H  
ATOM   4140  HD3 ARG A 258       3.686  34.414  17.708  1.00 90.84           H  
ATOM   4141  NE  ARG A 258       5.791  34.437  17.827  1.00 90.84           N  
ATOM   4142  HE  ARG A 258       6.440  33.919  17.253  1.00 90.84           H  
ATOM   4143  NH1 ARG A 258       5.694  36.096  19.407  1.00 90.84           N  
ATOM   4144 HH11 ARG A 258       6.274  36.635  20.035  1.00 90.84           H  
ATOM   4145 HH12 ARG A 258       4.846  35.673  19.755  1.00 90.84           H  
ATOM   4146  NH2 ARG A 258       7.510  35.890  18.154  1.00 90.84           N  
ATOM   4147 HH21 ARG A 258       7.803  36.789  18.508  1.00 90.84           H  
ATOM   4148 HH22 ARG A 258       7.972  35.518  17.336  1.00 90.84           H  
ATOM   4149  CZ  ARG A 258       6.320  35.466  18.456  1.00 90.84           C  
ATOM   4150  N   MET A 259       1.079  29.255  18.494  1.00 86.42           N  
ATOM   4151  H   MET A 259       0.639  29.844  17.802  1.00 86.42           H  
ATOM   4152  CA  MET A 259       0.231  28.399  19.332  1.00 86.42           C  
ATOM   4153  HA  MET A 259       0.546  28.490  20.372  1.00 86.42           H  
ATOM   4154  C   MET A 259       0.382  26.915  18.985  1.00 86.42           C  
ATOM   4155  CB  MET A 259      -1.233  28.845  19.232  1.00 86.42           C  
ATOM   4156  HB2 MET A 259      -1.870  28.108  19.721  1.00 86.42           H  
ATOM   4157  HB3 MET A 259      -1.526  28.894  18.184  1.00 86.42           H  
ATOM   4158  O   MET A 259       0.480  26.092  19.893  1.00 86.42           O  
ATOM   4159  CG  MET A 259      -1.496  30.205  19.892  1.00 86.42           C  
ATOM   4160  HG2 MET A 259      -2.542  30.455  19.718  1.00 86.42           H  
ATOM   4161  HG3 MET A 259      -0.904  30.971  19.390  1.00 86.42           H  
ATOM   4162  SD  MET A 259      -1.184  30.339  21.677  1.00 86.42           S  
ATOM   4163  CE  MET A 259       0.517  30.962  21.660  1.00 86.42           C  
ATOM   4164  HE1 MET A 259       0.645  31.640  20.816  1.00 86.42           H  
ATOM   4165  HE2 MET A 259       0.727  31.487  22.592  1.00 86.42           H  
ATOM   4166  HE3 MET A 259       1.220  30.136  21.554  1.00 86.42           H  
ATOM   4167  N   ASN A 260       0.490  26.573  17.702  1.00 80.14           N  
ATOM   4168  H   ASN A 260       0.354  27.281  16.994  1.00 80.14           H  
ATOM   4169  CA  ASN A 260       0.728  25.202  17.255  1.00 80.14           C  
ATOM   4170  HA  ASN A 260       0.013  24.538  17.741  1.00 80.14           H  
ATOM   4171  C   ASN A 260       2.116  24.704  17.655  1.00 80.14           C  
ATOM   4172  CB  ASN A 260       0.516  25.133  15.737  1.00 80.14           C  
ATOM   4173  HB2 ASN A 260       0.928  24.200  15.351  1.00 80.14           H  
ATOM   4174  HB3 ASN A 260       1.027  25.964  15.251  1.00 80.14           H  
ATOM   4175  O   ASN A 260       2.247  23.581  18.145  1.00 80.14           O  
ATOM   4176  CG  ASN A 260      -0.955  25.149  15.375  1.00 80.14           C  
ATOM   4177  ND2 ASN A 260      -1.303  25.586  14.192  1.00 80.14           N  
ATOM   4178 HD21 ASN A 260      -2.277  25.462  13.956  1.00 80.14           H  
ATOM   4179 HD22 ASN A 260      -0.590  25.812  13.513  1.00 80.14           H  
ATOM   4180  OD1 ASN A 260      -1.800  24.745  16.148  1.00 80.14           O  
ATOM   4181  N   GLN A 261       3.145  25.550  17.545  1.00 84.93           N  
ATOM   4182  H   GLN A 261       3.014  26.434  17.076  1.00 84.93           H  
ATOM   4183  CA  GLN A 261       4.465  25.214  18.073  1.00 84.93           C  
ATOM   4184  HA  GLN A 261       4.776  24.274  17.618  1.00 84.93           H  
ATOM   4185  C   GLN A 261       4.421  25.002  19.592  1.00 84.93           C  
ATOM   4186  CB  GLN A 261       5.477  26.304  17.694  1.00 84.93           C  
ATOM   4187  HB2 GLN A 261       5.187  27.243  18.166  1.00 84.93           H  
ATOM   4188  HB3 GLN A 261       5.475  26.450  16.614  1.00 84.93           H  
ATOM   4189  O   GLN A 261       5.001  24.040  20.094  1.00 84.93           O  
ATOM   4190  CG  GLN A 261       6.897  25.935  18.153  1.00 84.93           C  
ATOM   4191  HG2 GLN A 261       7.540  26.807  18.026  1.00 84.93           H  
ATOM   4192  HG3 GLN A 261       6.903  25.720  19.222  1.00 84.93           H  
ATOM   4193  CD  GLN A 261       7.522  24.751  17.410  1.00 84.93           C  
ATOM   4194  NE2 GLN A 261       8.695  24.327  17.822  1.00 84.93           N  
ATOM   4195 HE21 GLN A 261       9.157  23.643  17.239  1.00 84.93           H  
ATOM   4196 HE22 GLN A 261       9.182  24.824  18.554  1.00 84.93           H  
ATOM   4197  OE1 GLN A 261       6.997  24.173  16.470  1.00 84.93           O  
ATOM   4198  N   ALA A 262       3.706  25.854  20.330  1.00 88.37           N  
ATOM   4199  H   ALA A 262       3.301  26.668  19.888  1.00 88.37           H  
ATOM   4200  CA  ALA A 262       3.549  25.690  21.769  1.00 88.37           C  
ATOM   4201  HA  ALA A 262       4.540  25.670  22.221  1.00 88.37           H  
ATOM   4202  C   ALA A 262       2.858  24.365  22.116  1.00 88.37           C  
ATOM   4203  CB  ALA A 262       2.787  26.888  22.335  1.00 88.37           C  
ATOM   4204  HB1 ALA A 262       2.697  26.764  23.415  1.00 88.37           H  
ATOM   4205  HB2 ALA A 262       3.330  27.808  22.119  1.00 88.37           H  
ATOM   4206  HB3 ALA A 262       1.789  26.952  21.901  1.00 88.37           H  
ATOM   4207  O   ALA A 262       3.375  23.605  22.930  1.00 88.37           O  
ATOM   4208  N   ALA A 263       1.733  24.050  21.469  1.00 79.06           N  
ATOM   4209  H   ALA A 263       1.361  24.709  20.800  1.00 79.06           H  
ATOM   4210  CA  ALA A 263       1.006  22.798  21.672  1.00 79.06           C  
ATOM   4211  HA  ALA A 263       0.677  22.739  22.709  1.00 79.06           H  
ATOM   4212  C   ALA A 263       1.889  21.574  21.392  1.00 79.06           C  
ATOM   4213  CB  ALA A 263      -0.228  22.811  20.766  1.00 79.06           C  
ATOM   4214  HB1 ALA A 263       0.062  22.943  19.724  1.00 79.06           H  
ATOM   4215  HB2 ALA A 263      -0.887  23.629  21.059  1.00 79.06           H  
ATOM   4216  HB3 ALA A 263      -0.771  21.871  20.862  1.00 79.06           H  
ATOM   4217  O   ALA A 263       1.912  20.627  22.175  1.00 79.06           O  
ATOM   4218  N   LYS A 264       2.672  21.622  20.315  1.00 73.44           N  
ATOM   4219  H   LYS A 264       2.574  22.415  19.698  1.00 73.44           H  
ATOM   4220  CA  LYS A 264       3.643  20.589  19.960  1.00 73.44           C  
ATOM   4221  HA  LYS A 264       3.134  19.631  19.858  1.00 73.44           H  
ATOM   4222  C   LYS A 264       4.716  20.401  21.040  1.00 73.44           C  
ATOM   4223  CB  LYS A 264       4.211  20.995  18.601  1.00 73.44           C  
ATOM   4224  HB2 LYS A 264       4.593  22.013  18.674  1.00 73.44           H  
ATOM   4225  HB3 LYS A 264       3.405  20.990  17.867  1.00 73.44           H  
ATOM   4226  O   LYS A 264       4.940  19.278  21.478  1.00 73.44           O  
ATOM   4227  CG  LYS A 264       5.333  20.092  18.109  1.00 73.44           C  
ATOM   4228  HG2 LYS A 264       4.962  19.084  17.927  1.00 73.44           H  
ATOM   4229  HG3 LYS A 264       6.130  20.060  18.852  1.00 73.44           H  
ATOM   4230  CD  LYS A 264       5.873  20.705  16.817  1.00 73.44           C  
ATOM   4231  HD2 LYS A 264       5.176  20.514  16.001  1.00 73.44           H  
ATOM   4232  HD3 LYS A 264       6.014  21.780  16.927  1.00 73.44           H  
ATOM   4233  CE  LYS A 264       7.220  20.061  16.570  1.00 73.44           C  
ATOM   4234  HE2 LYS A 264       7.069  18.995  16.741  1.00 73.44           H  
ATOM   4235  HE3 LYS A 264       7.922  20.406  17.329  1.00 73.44           H  
ATOM   4236  NZ  LYS A 264       7.742  20.358  15.216  1.00 73.44           N  
ATOM   4237  HZ1 LYS A 264       7.086  20.051  14.511  1.00 73.44           H  
ATOM   4238  HZ2 LYS A 264       8.618  19.878  15.072  1.00 73.44           H  
ATOM   4239  HZ3 LYS A 264       7.890  21.351  15.104  1.00 73.44           H  
ATOM   4240  N   LEU A 265       5.347  21.479  21.512  1.00 80.01           N  
ATOM   4241  H   LEU A 265       5.111  22.380  21.121  1.00 80.01           H  
ATOM   4242  CA  LEU A 265       6.367  21.400  22.568  1.00 80.01           C  
ATOM   4243  HA  LEU A 265       7.123  20.671  22.275  1.00 80.01           H  
ATOM   4244  C   LEU A 265       5.787  20.901  23.901  1.00 80.01           C  
ATOM   4245  CB  LEU A 265       7.030  22.774  22.761  1.00 80.01           C  
ATOM   4246  HB2 LEU A 265       6.248  23.507  22.961  1.00 80.01           H  
ATOM   4247  HB3 LEU A 265       7.670  22.718  23.641  1.00 80.01           H  
ATOM   4248  O   LEU A 265       6.440  20.126  24.597  1.00 80.01           O  
ATOM   4249  CG  LEU A 265       7.888  23.271  21.583  1.00 80.01           C  
ATOM   4250  HG  LEU A 265       7.301  23.278  20.664  1.00 80.01           H  
ATOM   4251  CD1 LEU A 265       8.356  24.699  21.874  1.00 80.01           C  
ATOM   4252 HD11 LEU A 265       8.922  24.729  22.806  1.00 80.01           H  
ATOM   4253 HD12 LEU A 265       7.487  25.351  21.959  1.00 80.01           H  
ATOM   4254 HD13 LEU A 265       8.976  25.061  21.054  1.00 80.01           H  
ATOM   4255  CD2 LEU A 265       9.123  22.402  21.341  1.00 80.01           C  
ATOM   4256 HD21 LEU A 265       8.821  21.389  21.072  1.00 80.01           H  
ATOM   4257 HD22 LEU A 265       9.749  22.365  22.233  1.00 80.01           H  
ATOM   4258 HD23 LEU A 265       9.702  22.809  20.512  1.00 80.01           H  
ATOM   4259  N   LEU A 266       4.560  21.312  24.235  1.00 79.94           N  
ATOM   4260  H   LEU A 266       4.098  21.976  23.630  1.00 79.94           H  
ATOM   4261  CA  LEU A 266       3.856  20.858  25.436  1.00 79.94           C  
ATOM   4262  HA  LEU A 266       4.515  20.971  26.297  1.00 79.94           H  
ATOM   4263  C   LEU A 266       3.496  19.369  25.360  1.00 79.94           C  
ATOM   4264  CB  LEU A 266       2.590  21.706  25.654  1.00 79.94           C  
ATOM   4265  HB2 LEU A 266       1.993  21.251  26.445  1.00 79.94           H  
ATOM   4266  HB3 LEU A 266       2.000  21.677  24.738  1.00 79.94           H  
ATOM   4267  O   LEU A 266       3.644  18.681  26.363  1.00 79.94           O  
ATOM   4268  CG  LEU A 266       2.860  23.173  26.032  1.00 79.94           C  
ATOM   4269  HG  LEU A 266       3.613  23.589  25.362  1.00 79.94           H  
ATOM   4270  CD1 LEU A 266       1.571  23.984  25.895  1.00 79.94           C  
ATOM   4271 HD11 LEU A 266       1.767  25.033  26.119  1.00 79.94           H  
ATOM   4272 HD12 LEU A 266       1.212  23.913  24.868  1.00 79.94           H  
ATOM   4273 HD13 LEU A 266       0.806  23.595  26.568  1.00 79.94           H  
ATOM   4274  CD2 LEU A 266       3.366  23.355  27.460  1.00 79.94           C  
ATOM   4275 HD21 LEU A 266       3.650  24.396  27.616  1.00 79.94           H  
ATOM   4276 HD22 LEU A 266       4.236  22.724  27.638  1.00 79.94           H  
ATOM   4277 HD23 LEU A 266       2.571  23.091  28.158  1.00 79.94           H  
ATOM   4278  N   ARG A 267       3.077  18.867  24.187  1.00 70.93           N  
ATOM   4279  H   ARG A 267       2.945  19.507  23.417  1.00 70.93           H  
ATOM   4280  CA  ARG A 267       2.825  17.431  23.954  1.00 70.93           C  
ATOM   4281  HA  ARG A 267       2.146  17.047  24.716  1.00 70.93           H  
ATOM   4282  C   ARG A 267       4.093  16.591  24.104  1.00 70.93           C  
ATOM   4283  CB  ARG A 267       2.217  17.192  22.558  1.00 70.93           C  
ATOM   4284  HB2 ARG A 267       2.746  17.798  21.823  1.00 70.93           H  
ATOM   4285  HB3 ARG A 267       2.359  16.144  22.291  1.00 70.93           H  
ATOM   4286  O   ARG A 267       4.025  15.504  24.652  1.00 70.93           O  
ATOM   4287  CG  ARG A 267       0.712  17.483  22.485  1.00 70.93           C  
ATOM   4288  HG2 ARG A 267       0.179  16.795  23.141  1.00 70.93           H  
ATOM   4289  HG3 ARG A 267       0.528  18.504  22.818  1.00 70.93           H  
ATOM   4290  CD  ARG A 267       0.184  17.316  21.052  1.00 70.93           C  
ATOM   4291  HD2 ARG A 267       0.743  17.990  20.403  1.00 70.93           H  
ATOM   4292  HD3 ARG A 267       0.366  16.290  20.732  1.00 70.93           H  
ATOM   4293  NE  ARG A 267      -1.263  17.613  20.946  1.00 70.93           N  
ATOM   4294  HE  ARG A 267      -1.780  17.649  21.813  1.00 70.93           H  
ATOM   4295  NH1 ARG A 267      -1.419  17.638  18.641  1.00 70.93           N  
ATOM   4296 HH11 ARG A 267      -0.443  17.397  18.554  1.00 70.93           H  
ATOM   4297 HH12 ARG A 267      -2.014  17.714  17.829  1.00 70.93           H  
ATOM   4298  NH2 ARG A 267      -3.236  17.985  19.828  1.00 70.93           N  
ATOM   4299 HH21 ARG A 267      -3.756  18.009  20.694  1.00 70.93           H  
ATOM   4300 HH22 ARG A 267      -3.725  18.009  18.945  1.00 70.93           H  
ATOM   4301  CZ  ARG A 267      -1.956  17.746  19.822  1.00 70.93           C  
ATOM   4302  N   ILE A 268       5.244  17.087  23.639  1.00 67.42           N  
ATOM   4303  H   ILE A 268       5.215  17.962  23.135  1.00 67.42           H  
ATOM   4304  CA  ILE A 268       6.530  16.381  23.789  1.00 67.42           C  
ATOM   4305  HA  ILE A 268       6.398  15.349  23.464  1.00 67.42           H  
ATOM   4306  C   ILE A 268       6.960  16.313  25.266  1.00 67.42           C  
ATOM   4307  CB  ILE A 268       7.610  17.035  22.890  1.00 67.42           C  
ATOM   4308  HB  ILE A 268       7.642  18.101  23.116  1.00 67.42           H  
ATOM   4309  O   ILE A 268       7.637  15.372  25.663  1.00 67.42           O  
ATOM   4310  CG1 ILE A 268       7.258  16.852  21.394  1.00 67.42           C  
ATOM   4311 HG12 ILE A 268       7.416  15.812  21.109  1.00 67.42           H  
ATOM   4312 HG13 ILE A 268       6.203  17.070  21.230  1.00 67.42           H  
ATOM   4313  CG2 ILE A 268       9.012  16.446  23.150  1.00 67.42           C  
ATOM   4314 HG21 ILE A 268       9.330  16.648  24.173  1.00 67.42           H  
ATOM   4315 HG22 ILE A 268       8.996  15.367  22.997  1.00 67.42           H  
ATOM   4316 HG23 ILE A 268       9.754  16.891  22.487  1.00 67.42           H  
ATOM   4317  CD1 ILE A 268       8.062  17.757  20.449  1.00 67.42           C  
ATOM   4318 HD11 ILE A 268       7.676  17.647  19.436  1.00 67.42           H  
ATOM   4319 HD12 ILE A 268       9.116  17.479  20.447  1.00 67.42           H  
ATOM   4320 HD13 ILE A 268       7.957  18.798  20.755  1.00 67.42           H  
ATOM   4321  N   GLY A 269       6.592  17.305  26.085  1.00 72.96           N  
ATOM   4322  H   GLY A 269       6.010  18.039  25.709  1.00 72.96           H  
ATOM   4323  CA  GLY A 269       6.798  17.270  27.539  1.00 72.96           C  
ATOM   4324  HA2 GLY A 269       6.120  17.987  28.002  1.00 72.96           H  
ATOM   4325  HA3 GLY A 269       6.533  16.277  27.904  1.00 72.96           H  
ATOM   4326  C   GLY A 269       8.222  17.577  28.026  1.00 72.96           C  
ATOM   4327  O   GLY A 269       8.455  17.608  29.229  1.00 72.96           O  
ATOM   4328  N   ASN A 270       9.170  17.879  27.133  1.00 76.23           N  
ATOM   4329  H   ASN A 270       8.934  17.736  26.161  1.00 76.23           H  
ATOM   4330  CA  ASN A 270      10.576  18.147  27.492  1.00 76.23           C  
ATOM   4331  HA  ASN A 270      10.889  17.425  28.246  1.00 76.23           H  
ATOM   4332  C   ASN A 270      10.838  19.540  28.089  1.00 76.23           C  
ATOM   4333  CB  ASN A 270      11.451  17.972  26.240  1.00 76.23           C  
ATOM   4334  HB2 ASN A 270      11.020  18.522  25.403  1.00 76.23           H  
ATOM   4335  HB3 ASN A 270      12.444  18.377  26.435  1.00 76.23           H  
ATOM   4336  O   ASN A 270      11.962  19.859  28.480  1.00 76.23           O  
ATOM   4337  CG  ASN A 270      11.653  16.529  25.843  1.00 76.23           C  
ATOM   4338  ND2 ASN A 270      12.332  16.312  24.742  1.00 76.23           N  
ATOM   4339 HD21 ASN A 270      12.729  17.072  24.208  1.00 76.23           H  
ATOM   4340 HD22 ASN A 270      12.459  15.344  24.483  1.00 76.23           H  
ATOM   4341  OD1 ASN A 270      11.230  15.596  26.498  1.00 76.23           O  
ATOM   4342  N   HIS A 271       9.840  20.418  28.082  1.00 85.72           N  
ATOM   4343  H   HIS A 271       8.919  20.095  27.822  1.00 85.72           H  
ATOM   4344  CA  HIS A 271      10.002  21.814  28.461  1.00 85.72           C  
ATOM   4345  HA  HIS A 271      10.938  21.942  29.004  1.00 85.72           H  
ATOM   4346  C   HIS A 271       8.878  22.241  29.390  1.00 85.72           C  
ATOM   4347  CB  HIS A 271      10.054  22.687  27.201  1.00 85.72           C  
ATOM   4348  HB2 HIS A 271       9.134  22.536  26.635  1.00 85.72           H  
ATOM   4349  HB3 HIS A 271      10.095  23.737  27.493  1.00 85.72           H  
ATOM   4350  O   HIS A 271       7.704  21.967  29.143  1.00 85.72           O  
ATOM   4351  CG  HIS A 271      11.230  22.399  26.300  1.00 85.72           C  
ATOM   4352  CD2 HIS A 271      11.180  22.186  24.952  1.00 85.72           C  
ATOM   4353  HD2 HIS A 271      10.283  22.206  24.350  1.00 85.72           H  
ATOM   4354  ND1 HIS A 271      12.539  22.224  26.687  1.00 85.72           N  
ATOM   4355  HD1 HIS A 271      12.840  22.029  27.631  1.00 85.72           H  
ATOM   4356  CE1 HIS A 271      13.256  21.912  25.597  1.00 85.72           C  
ATOM   4357  HE1 HIS A 271      14.294  21.612  25.610  1.00 85.72           H  
ATOM   4358  NE2 HIS A 271      12.480  21.925  24.501  1.00 85.72           N  
ATOM   4359  N   ASN A 272       9.239  22.972  30.442  1.00 91.14           N  
ATOM   4360  H   ASN A 272      10.218  23.175  30.588  1.00 91.14           H  
ATOM   4361  CA  ASN A 272       8.246  23.636  31.270  1.00 91.14           C  
ATOM   4362  HA  ASN A 272       7.475  22.902  31.505  1.00 91.14           H  
ATOM   4363  C   ASN A 272       7.555  24.770  30.489  1.00 91.14           C  
ATOM   4364  CB  ASN A 272       8.890  24.066  32.603  1.00 91.14           C  
ATOM   4365  HB2 ASN A 272       9.359  23.194  33.059  1.00 91.14           H  
ATOM   4366  HB3 ASN A 272       8.114  24.410  33.287  1.00 91.14           H  
ATOM   4367  O   ASN A 272       8.036  25.239  29.454  1.00 91.14           O  
ATOM   4368  CG  ASN A 272       9.923  25.175  32.486  1.00 91.14           C  
ATOM   4369  ND2 ASN A 272      10.911  25.196  33.345  1.00 91.14           N  
ATOM   4370 HD21 ASN A 272      11.594  25.935  33.255  1.00 91.14           H  
ATOM   4371 HD22 ASN A 272      10.997  24.484  34.057  1.00 91.14           H  
ATOM   4372  OD1 ASN A 272       9.845  26.055  31.649  1.00 91.14           O  
ATOM   4373  N   VAL A 273       6.427  25.243  31.019  1.00 94.71           N  
ATOM   4374  H   VAL A 273       6.072  24.795  31.852  1.00 94.71           H  
ATOM   4375  CA  VAL A 273       5.594  26.279  30.384  1.00 94.71           C  
ATOM   4376  HA  VAL A 273       5.237  25.898  29.428  1.00 94.71           H  
ATOM   4377  C   VAL A 273       6.388  27.563  30.083  1.00 94.71           C  
ATOM   4378  CB  VAL A 273       4.371  26.569  31.281  1.00 94.71           C  
ATOM   4379  HB  VAL A 273       4.721  26.900  32.259  1.00 94.71           H  
ATOM   4380  O   VAL A 273       6.175  28.171  29.038  1.00 94.71           O  
ATOM   4381  CG1 VAL A 273       3.443  27.648  30.715  1.00 94.71           C  
ATOM   4382 HG11 VAL A 273       2.629  27.836  31.415  1.00 94.71           H  
ATOM   4383 HG12 VAL A 273       3.981  28.584  30.563  1.00 94.71           H  
ATOM   4384 HG13 VAL A 273       3.027  27.303  29.769  1.00 94.71           H  
ATOM   4385  CG2 VAL A 273       3.514  25.304  31.467  1.00 94.71           C  
ATOM   4386 HG21 VAL A 273       2.632  25.535  32.064  1.00 94.71           H  
ATOM   4387 HG22 VAL A 273       4.074  24.530  31.990  1.00 94.71           H  
ATOM   4388 HG23 VAL A 273       3.197  24.917  30.498  1.00 94.71           H  
ATOM   4389  N   ASN A 274       7.337  27.943  30.947  1.00 95.35           N  
ATOM   4390  H   ASN A 274       7.531  27.344  31.737  1.00 95.35           H  
ATOM   4391  CA  ASN A 274       8.184  29.128  30.765  1.00 95.35           C  
ATOM   4392  HA  ASN A 274       7.549  29.989  30.559  1.00 95.35           H  
ATOM   4393  C   ASN A 274       9.140  28.977  29.566  1.00 95.35           C  
ATOM   4394  CB  ASN A 274       8.951  29.371  32.081  1.00 95.35           C  
ATOM   4395  HB2 ASN A 274       9.665  28.565  32.251  1.00 95.35           H  
ATOM   4396  HB3 ASN A 274       8.249  29.389  32.915  1.00 95.35           H  
ATOM   4397  O   ASN A 274       9.225  29.850  28.707  1.00 95.35           O  
ATOM   4398  CG  ASN A 274       9.685  30.699  32.089  1.00 95.35           C  
ATOM   4399  ND2 ASN A 274      10.936  30.742  32.477  1.00 95.35           N  
ATOM   4400 HD21 ASN A 274      11.438  29.912  32.760  1.00 95.35           H  
ATOM   4401 HD22 ASN A 274      11.364  31.656  32.470  1.00 95.35           H  
ATOM   4402  OD1 ASN A 274       9.120  31.730  31.792  1.00 95.35           O  
ATOM   4403  N   ALA A 275       9.816  27.834  29.459  1.00 95.25           N  
ATOM   4404  H   ALA A 275       9.696  27.131  30.175  1.00 95.25           H  
ATOM   4405  CA  ALA A 275      10.704  27.531  28.343  1.00 95.25           C  
ATOM   4406  HA  ALA A 275      11.424  28.342  28.236  1.00 95.25           H  
ATOM   4407  C   ALA A 275       9.938  27.419  27.015  1.00 95.25           C  
ATOM   4408  CB  ALA A 275      11.463  26.242  28.676  1.00 95.25           C  
ATOM   4409  HB1 ALA A 275      10.758  25.434  28.874  1.00 95.25           H  
ATOM   4410  HB2 ALA A 275      12.108  25.968  27.841  1.00 95.25           H  
ATOM   4411  HB3 ALA A 275      12.078  26.399  29.562  1.00 95.25           H  
ATOM   4412  O   ALA A 275      10.445  27.845  25.976  1.00 95.25           O  
ATOM   4413  N   VAL A 276       8.708  26.887  27.037  1.00 95.31           N  
ATOM   4414  H   VAL A 276       8.363  26.518  27.911  1.00 95.31           H  
ATOM   4415  CA  VAL A 276       7.829  26.867  25.857  1.00 95.31           C  
ATOM   4416  HA  VAL A 276       8.375  26.420  25.027  1.00 95.31           H  
ATOM   4417  C   VAL A 276       7.458  28.285  25.421  1.00 95.31           C  
ATOM   4418  CB  VAL A 276       6.565  26.018  26.098  1.00 95.31           C  
ATOM   4419  HB  VAL A 276       6.053  26.362  26.997  1.00 95.31           H  
ATOM   4420  O   VAL A 276       7.539  28.574  24.227  1.00 95.31           O  
ATOM   4421  CG1 VAL A 276       5.590  26.108  24.916  1.00 95.31           C  
ATOM   4422 HG11 VAL A 276       5.199  27.121  24.815  1.00 95.31           H  
ATOM   4423 HG12 VAL A 276       6.095  25.824  23.993  1.00 95.31           H  
ATOM   4424 HG13 VAL A 276       4.741  25.445  25.080  1.00 95.31           H  
ATOM   4425  CG2 VAL A 276       6.940  24.542  26.271  1.00 95.31           C  
ATOM   4426 HG21 VAL A 276       6.043  23.936  26.391  1.00 95.31           H  
ATOM   4427 HG22 VAL A 276       7.493  24.193  25.399  1.00 95.31           H  
ATOM   4428 HG23 VAL A 276       7.559  24.408  27.158  1.00 95.31           H  
ATOM   4429  N   ALA A 277       7.104  29.172  26.357  1.00 96.29           N  
ATOM   4430  H   ALA A 277       7.046  28.874  27.321  1.00 96.29           H  
ATOM   4431  CA  ALA A 277       6.781  30.568  26.057  1.00 96.29           C  
ATOM   4432  HA  ALA A 277       5.911  30.589  25.401  1.00 96.29           H  
ATOM   4433  C   ALA A 277       7.939  31.264  25.319  1.00 96.29           C  
ATOM   4434  CB  ALA A 277       6.417  31.289  27.362  1.00 96.29           C  
ATOM   4435  HB1 ALA A 277       7.285  31.363  28.017  1.00 96.29           H  
ATOM   4436  HB2 ALA A 277       5.628  30.748  27.885  1.00 96.29           H  
ATOM   4437  HB3 ALA A 277       6.073  32.299  27.141  1.00 96.29           H  
ATOM   4438  O   ALA A 277       7.740  31.786  24.219  1.00 96.29           O  
ATOM   4439  N   LEU A 278       9.159  31.160  25.860  1.00 94.75           N  
ATOM   4440  H   LEU A 278       9.230  30.748  26.780  1.00 94.75           H  
ATOM   4441  CA  LEU A 278      10.370  31.731  25.259  1.00 94.75           C  
ATOM   4442  HA  LEU A 278      10.228  32.804  25.129  1.00 94.75           H  
ATOM   4443  C   LEU A 278      10.654  31.149  23.865  1.00 94.75           C  
ATOM   4444  CB  LEU A 278      11.566  31.484  26.198  1.00 94.75           C  
ATOM   4445  HB2 LEU A 278      11.622  30.418  26.416  1.00 94.75           H  
ATOM   4446  HB3 LEU A 278      12.481  31.765  25.676  1.00 94.75           H  
ATOM   4447  O   LEU A 278      10.887  31.889  22.911  1.00 94.75           O  
ATOM   4448  CG  LEU A 278      11.515  32.262  27.527  1.00 94.75           C  
ATOM   4449  HG  LEU A 278      10.572  32.064  28.036  1.00 94.75           H  
ATOM   4450  CD1 LEU A 278      12.658  31.791  28.428  1.00 94.75           C  
ATOM   4451 HD11 LEU A 278      13.618  31.987  27.949  1.00 94.75           H  
ATOM   4452 HD12 LEU A 278      12.555  30.724  28.628  1.00 94.75           H  
ATOM   4453 HD13 LEU A 278      12.616  32.329  29.374  1.00 94.75           H  
ATOM   4454  CD2 LEU A 278      11.657  33.770  27.320  1.00 94.75           C  
ATOM   4455 HD21 LEU A 278      10.807  34.159  26.759  1.00 94.75           H  
ATOM   4456 HD22 LEU A 278      11.669  34.276  28.285  1.00 94.75           H  
ATOM   4457 HD23 LEU A 278      12.577  34.001  26.784  1.00 94.75           H  
ATOM   4458  N   LYS A 279      10.558  29.822  23.705  1.00 93.39           N  
ATOM   4459  H   LYS A 279      10.353  29.264  24.521  1.00 93.39           H  
ATOM   4460  CA  LYS A 279      10.744  29.149  22.403  1.00 93.39           C  
ATOM   4461  HA  LYS A 279      11.704  29.452  21.986  1.00 93.39           H  
ATOM   4462  C   LYS A 279       9.702  29.553  21.356  1.00 93.39           C  
ATOM   4463  CB  LYS A 279      10.732  27.627  22.599  1.00 93.39           C  
ATOM   4464  HB2 LYS A 279      10.557  27.144  21.638  1.00 93.39           H  
ATOM   4465  HB3 LYS A 279       9.917  27.354  23.269  1.00 93.39           H  
ATOM   4466  O   LYS A 279       9.979  29.454  20.164  1.00 93.39           O  
ATOM   4467  CG  LYS A 279      12.069  27.116  23.150  1.00 93.39           C  
ATOM   4468  HG2 LYS A 279      12.342  27.675  24.045  1.00 93.39           H  
ATOM   4469  HG3 LYS A 279      12.842  27.264  22.396  1.00 93.39           H  
ATOM   4470  CD  LYS A 279      11.972  25.626  23.502  1.00 93.39           C  
ATOM   4471  HD2 LYS A 279      11.269  25.520  24.328  1.00 93.39           H  
ATOM   4472  HD3 LYS A 279      11.590  25.055  22.656  1.00 93.39           H  
ATOM   4473  CE  LYS A 279      13.330  25.075  23.949  1.00 93.39           C  
ATOM   4474  HE2 LYS A 279      13.147  24.252  24.640  1.00 93.39           H  
ATOM   4475  HE3 LYS A 279      13.862  25.853  24.498  1.00 93.39           H  
ATOM   4476  NZ  LYS A 279      14.141  24.583  22.807  1.00 93.39           N  
ATOM   4477  HZ1 LYS A 279      13.681  23.791  22.382  1.00 93.39           H  
ATOM   4478  HZ2 LYS A 279      14.263  25.304  22.111  1.00 93.39           H  
ATOM   4479  HZ3 LYS A 279      15.049  24.274  23.123  1.00 93.39           H  
ATOM   4480  N   CYS A 280       8.530  30.014  21.783  1.00 94.13           N  
ATOM   4481  H   CYS A 280       8.364  30.034  22.779  1.00 94.13           H  
ATOM   4482  CA  CYS A 280       7.473  30.518  20.905  1.00 94.13           C  
ATOM   4483  HA  CYS A 280       7.638  30.132  19.899  1.00 94.13           H  
ATOM   4484  C   CYS A 280       7.489  32.051  20.763  1.00 94.13           C  
ATOM   4485  CB  CYS A 280       6.116  29.978  21.379  1.00 94.13           C  
ATOM   4486  HB2 CYS A 280       5.901  30.348  22.381  1.00 94.13           H  
ATOM   4487  HB3 CYS A 280       5.337  30.317  20.696  1.00 94.13           H  
ATOM   4488  O   CYS A 280       6.564  32.606  20.176  1.00 94.13           O  
ATOM   4489  SG  CYS A 280       6.141  28.163  21.396  1.00 94.13           S  
ATOM   4490  HG  CYS A 280       6.913  28.070  22.483  1.00 94.13           H  
ATOM   4491  N   GLY A 281       8.514  32.737  21.285  1.00 94.76           N  
ATOM   4492  H   GLY A 281       9.219  32.237  21.807  1.00 94.76           H  
ATOM   4493  CA  GLY A 281       8.722  34.178  21.099  1.00 94.76           C  
ATOM   4494  HA2 GLY A 281       8.511  34.447  20.064  1.00 94.76           H  
ATOM   4495  HA3 GLY A 281       9.770  34.405  21.297  1.00 94.76           H  
ATOM   4496  C   GLY A 281       7.883  35.076  22.005  1.00 94.76           C  
ATOM   4497  O   GLY A 281       7.537  36.194  21.610  1.00 94.76           O  
ATOM   4498  N   TYR A 282       7.517  34.578  23.188  1.00 95.75           N  
ATOM   4499  H   TYR A 282       7.834  33.652  23.438  1.00 95.75           H  
ATOM   4500  CA  TYR A 282       6.852  35.350  24.233  1.00 95.75           C  
ATOM   4501  HA  TYR A 282       6.498  36.298  23.827  1.00 95.75           H  
ATOM   4502  C   TYR A 282       7.822  35.651  25.373  1.00 95.75           C  
ATOM   4503  CB  TYR A 282       5.640  34.582  24.772  1.00 95.75           C  
ATOM   4504  HB2 TYR A 282       5.238  35.127  25.625  1.00 95.75           H  
ATOM   4505  HB3 TYR A 282       5.968  33.609  25.138  1.00 95.75           H  
ATOM   4506  O   TYR A 282       8.321  34.728  26.012  1.00 95.75           O  
ATOM   4507  CG  TYR A 282       4.528  34.378  23.766  1.00 95.75           C  
ATOM   4508  CD1 TYR A 282       3.516  35.345  23.643  1.00 95.75           C  
ATOM   4509  HD1 TYR A 282       3.542  36.223  24.271  1.00 95.75           H  
ATOM   4510  CD2 TYR A 282       4.509  33.228  22.957  1.00 95.75           C  
ATOM   4511  HD2 TYR A 282       5.300  32.498  23.049  1.00 95.75           H  
ATOM   4512  CE1 TYR A 282       2.486  35.178  22.701  1.00 95.75           C  
ATOM   4513  HE1 TYR A 282       1.713  35.926  22.612  1.00 95.75           H  
ATOM   4514  CE2 TYR A 282       3.481  33.053  22.011  1.00 95.75           C  
ATOM   4515  HE2 TYR A 282       3.474  32.181  21.375  1.00 95.75           H  
ATOM   4516  OH  TYR A 282       1.512  33.903  20.930  1.00 95.75           O  
ATOM   4517  HH  TYR A 282       0.914  34.653  20.929  1.00 95.75           H  
ATOM   4518  CZ  TYR A 282       2.478  34.036  21.874  1.00 95.75           C  
ATOM   4519  N   ASP A 283       8.007  36.934  25.679  1.00 93.86           N  
ATOM   4520  H   ASP A 283       7.734  37.639  25.009  1.00 93.86           H  
ATOM   4521  CA  ASP A 283       8.851  37.377  26.799  1.00 93.86           C  
ATOM   4522  HA  ASP A 283       9.746  36.757  26.841  1.00 93.86           H  
ATOM   4523  C   ASP A 283       8.128  37.259  28.152  1.00 93.86           C  
ATOM   4524  CB  ASP A 283       9.293  38.826  26.547  1.00 93.86           C  
ATOM   4525  HB2 ASP A 283       8.425  39.480  26.631  1.00 93.86           H  
ATOM   4526  HB3 ASP A 283      10.013  39.118  27.310  1.00 93.86           H  
ATOM   4527  O   ASP A 283       8.749  37.103  29.200  1.00 93.86           O  
ATOM   4528  CG  ASP A 283       9.930  38.998  25.165  1.00 93.86           C  
ATOM   4529  OD1 ASP A 283      10.823  38.194  24.828  1.00 93.86           O  
ATOM   4530  OD2 ASP A 283       9.431  39.864  24.413  1.00 93.86           O  
ATOM   4531  N   SER A 284       6.790  37.304  28.138  1.00 95.60           N  
ATOM   4532  H   SER A 284       6.351  37.396  27.233  1.00 95.60           H  
ATOM   4533  CA  SER A 284       5.947  37.153  29.325  1.00 95.60           C  
ATOM   4534  HA  SER A 284       6.576  37.169  30.215  1.00 95.60           H  
ATOM   4535  C   SER A 284       5.198  35.827  29.302  1.00 95.60           C  
ATOM   4536  CB  SER A 284       4.983  38.334  29.451  1.00 95.60           C  
ATOM   4537  HB2 SER A 284       5.559  39.237  29.650  1.00 95.60           H  
ATOM   4538  HB3 SER A 284       4.443  38.468  28.514  1.00 95.60           H  
ATOM   4539  O   SER A 284       4.272  35.623  28.512  1.00 95.60           O  
ATOM   4540  OG  SER A 284       4.052  38.122  30.505  1.00 95.60           O  
ATOM   4541  HG  SER A 284       3.980  38.954  30.978  1.00 95.60           H  
ATOM   4542  N   THR A 285       5.540  34.946  30.239  1.00 95.74           N  
ATOM   4543  H   THR A 285       6.398  35.105  30.747  1.00 95.74           H  
ATOM   4544  CA  THR A 285       4.852  33.663  30.435  1.00 95.74           C  
ATOM   4545  HA  THR A 285       4.872  33.121  29.489  1.00 95.74           H  
ATOM   4546  C   THR A 285       3.385  33.850  30.818  1.00 95.74           C  
ATOM   4547  CB  THR A 285       5.622  32.819  31.457  1.00 95.74           C  
ATOM   4548  HB  THR A 285       5.769  33.374  32.384  1.00 95.74           H  
ATOM   4549  O   THR A 285       2.529  33.099  30.353  1.00 95.74           O  
ATOM   4550  CG2 THR A 285       4.995  31.456  31.740  1.00 95.74           C  
ATOM   4551 HG21 THR A 285       4.050  31.584  32.267  1.00 95.74           H  
ATOM   4552 HG22 THR A 285       5.669  30.872  32.367  1.00 95.74           H  
ATOM   4553 HG23 THR A 285       4.825  30.927  30.802  1.00 95.74           H  
ATOM   4554  OG1 THR A 285       6.847  32.583  30.824  1.00 95.74           O  
ATOM   4555  HG1 THR A 285       7.564  32.391  31.433  1.00 95.74           H  
ATOM   4556  N   SER A 286       3.056  34.897  31.579  1.00 95.87           N  
ATOM   4557  H   SER A 286       3.791  35.485  31.947  1.00 95.87           H  
ATOM   4558  CA  SER A 286       1.667  35.246  31.906  1.00 95.87           C  
ATOM   4559  HA  SER A 286       1.188  34.388  32.377  1.00 95.87           H  
ATOM   4560  C   SER A 286       0.865  35.604  30.654  1.00 95.87           C  
ATOM   4561  CB  SER A 286       1.630  36.416  32.893  1.00 95.87           C  
ATOM   4562  HB2 SER A 286       0.595  36.644  33.147  1.00 95.87           H  
ATOM   4563  HB3 SER A 286       2.092  37.295  32.444  1.00 95.87           H  
ATOM   4564  O   SER A 286      -0.249  35.108  30.470  1.00 95.87           O  
ATOM   4565  OG  SER A 286       2.335  36.058  34.064  1.00 95.87           O  
ATOM   4566  HG  SER A 286       2.334  36.793  34.681  1.00 95.87           H  
ATOM   4567  N   TYR A 287       1.443  36.412  29.758  1.00 95.69           N  
ATOM   4568  H   TYR A 287       2.375  36.757  29.935  1.00 95.69           H  
ATOM   4569  CA  TYR A 287       0.801  36.762  28.492  1.00 95.69           C  
ATOM   4570  HA  TYR A 287      -0.208  37.117  28.704  1.00 95.69           H  
ATOM   4571  C   TYR A 287       0.672  35.545  27.568  1.00 95.69           C  
ATOM   4572  CB  TYR A 287       1.576  37.897  27.818  1.00 95.69           C  
ATOM   4573  HB2 TYR A 287       1.637  38.744  28.502  1.00 95.69           H  
ATOM   4574  HB3 TYR A 287       2.591  37.556  27.613  1.00 95.69           H  
ATOM   4575  O   TYR A 287      -0.400  35.306  27.012  1.00 95.69           O  
ATOM   4576  CG  TYR A 287       0.944  38.373  26.526  1.00 95.69           C  
ATOM   4577  CD1 TYR A 287       1.667  38.307  25.320  1.00 95.69           C  
ATOM   4578  HD1 TYR A 287       2.689  37.958  25.327  1.00 95.69           H  
ATOM   4579  CD2 TYR A 287      -0.371  38.879  26.531  1.00 95.69           C  
ATOM   4580  HD2 TYR A 287      -0.928  38.948  27.454  1.00 95.69           H  
ATOM   4581  CE1 TYR A 287       1.075  38.730  24.114  1.00 95.69           C  
ATOM   4582  HE1 TYR A 287       1.640  38.693  23.193  1.00 95.69           H  
ATOM   4583  CE2 TYR A 287      -0.967  39.301  25.328  1.00 95.69           C  
ATOM   4584  HE2 TYR A 287      -1.972  39.697  25.324  1.00 95.69           H  
ATOM   4585  OH  TYR A 287      -0.831  39.635  22.962  1.00 95.69           O  
ATOM   4586  HH  TYR A 287      -0.203  39.648  22.236  1.00 95.69           H  
ATOM   4587  CZ  TYR A 287      -0.248  39.224  24.119  1.00 95.69           C  
ATOM   4588  N   PHE A 288       1.710  34.706  27.481  1.00 96.78           N  
ATOM   4589  H   PHE A 288       2.575  34.959  27.937  1.00 96.78           H  
ATOM   4590  CA  PHE A 288       1.647  33.434  26.759  1.00 96.78           C  
ATOM   4591  HA  PHE A 288       1.475  33.638  25.702  1.00 96.78           H  
ATOM   4592  C   PHE A 288       0.490  32.550  27.248  1.00 96.78           C  
ATOM   4593  CB  PHE A 288       2.983  32.694  26.893  1.00 96.78           C  
ATOM   4594  HB2 PHE A 288       3.732  33.196  26.281  1.00 96.78           H  
ATOM   4595  HB3 PHE A 288       3.320  32.743  27.928  1.00 96.78           H  
ATOM   4596  O   PHE A 288      -0.302  32.077  26.433  1.00 96.78           O  
ATOM   4597  CG  PHE A 288       2.898  31.239  26.481  1.00 96.78           C  
ATOM   4598  CD1 PHE A 288       2.940  30.224  27.456  1.00 96.78           C  
ATOM   4599  HD1 PHE A 288       3.097  30.475  28.495  1.00 96.78           H  
ATOM   4600  CD2 PHE A 288       2.698  30.903  25.130  1.00 96.78           C  
ATOM   4601  HD2 PHE A 288       2.654  31.682  24.383  1.00 96.78           H  
ATOM   4602  CE1 PHE A 288       2.791  28.881  27.074  1.00 96.78           C  
ATOM   4603  HE1 PHE A 288       2.848  28.094  27.812  1.00 96.78           H  
ATOM   4604  CE2 PHE A 288       2.537  29.560  24.754  1.00 96.78           C  
ATOM   4605  HE2 PHE A 288       2.379  29.310  23.715  1.00 96.78           H  
ATOM   4606  CZ  PHE A 288       2.580  28.548  25.729  1.00 96.78           C  
ATOM   4607  HZ  PHE A 288       2.458  27.512  25.451  1.00 96.78           H  
ATOM   4608  N   ILE A 289       0.337  32.364  28.564  1.00 95.98           N  
ATOM   4609  H   ILE A 289       1.028  32.764  29.183  1.00 95.98           H  
ATOM   4610  CA  ILE A 289      -0.754  31.565  29.145  1.00 95.98           C  
ATOM   4611  HA  ILE A 289      -0.710  30.564  28.715  1.00 95.98           H  
ATOM   4612  C   ILE A 289      -2.123  32.151  28.771  1.00 95.98           C  
ATOM   4613  CB  ILE A 289      -0.580  31.443  30.679  1.00 95.98           C  
ATOM   4614  HB  ILE A 289      -0.410  32.440  31.086  1.00 95.98           H  
ATOM   4615  O   ILE A 289      -3.036  31.393  28.431  1.00 95.98           O  
ATOM   4616  CG1 ILE A 289       0.635  30.550  31.020  1.00 95.98           C  
ATOM   4617 HG12 ILE A 289       1.475  30.796  30.370  1.00 95.98           H  
ATOM   4618 HG13 ILE A 289       0.380  29.506  30.838  1.00 95.98           H  
ATOM   4619  CG2 ILE A 289      -1.844  30.859  31.346  1.00 95.98           C  
ATOM   4620 HG21 ILE A 289      -2.097  29.898  30.897  1.00 95.98           H  
ATOM   4621 HG22 ILE A 289      -1.684  30.725  32.416  1.00 95.98           H  
ATOM   4622 HG23 ILE A 289      -2.684  31.545  31.236  1.00 95.98           H  
ATOM   4623  CD1 ILE A 289       1.114  30.689  32.471  1.00 95.98           C  
ATOM   4624 HD11 ILE A 289       0.358  30.327  33.168  1.00 95.98           H  
ATOM   4625 HD12 ILE A 289       1.342  31.733  32.688  1.00 95.98           H  
ATOM   4626 HD13 ILE A 289       2.018  30.096  32.607  1.00 95.98           H  
ATOM   4627  N   GLN A 290      -2.279  33.480  28.794  1.00 95.69           N  
ATOM   4628  H   GLN A 290      -1.495  34.051  29.075  1.00 95.69           H  
ATOM   4629  CA  GLN A 290      -3.515  34.144  28.366  1.00 95.69           C  
ATOM   4630  HA  GLN A 290      -4.352  33.728  28.926  1.00 95.69           H  
ATOM   4631  C   GLN A 290      -3.804  33.909  26.878  1.00 95.69           C  
ATOM   4632  CB  GLN A 290      -3.446  35.651  28.645  1.00 95.69           C  
ATOM   4633  HB2 GLN A 290      -2.515  36.053  28.244  1.00 95.69           H  
ATOM   4634  HB3 GLN A 290      -4.271  36.136  28.125  1.00 95.69           H  
ATOM   4635  O   GLN A 290      -4.925  33.526  26.532  1.00 95.69           O  
ATOM   4636  CG  GLN A 290      -3.553  36.008  30.135  1.00 95.69           C  
ATOM   4637  HG2 GLN A 290      -4.516  35.670  30.518  1.00 95.69           H  
ATOM   4638  HG3 GLN A 290      -2.766  35.507  30.698  1.00 95.69           H  
ATOM   4639  CD  GLN A 290      -3.438  37.513  30.367  1.00 95.69           C  
ATOM   4640  NE2 GLN A 290      -3.544  37.975  31.592  1.00 95.69           N  
ATOM   4641 HE21 GLN A 290      -3.650  37.361  32.387  1.00 95.69           H  
ATOM   4642 HE22 GLN A 290      -3.460  38.977  31.688  1.00 95.69           H  
ATOM   4643  OE1 GLN A 290      -3.269  38.304  29.455  1.00 95.69           O  
ATOM   4644  N   CYS A 291      -2.807  34.077  26.002  1.00 92.69           N  
ATOM   4645  H   CYS A 291      -1.924  34.431  26.340  1.00 92.69           H  
ATOM   4646  CA  CYS A 291      -2.927  33.797  24.571  1.00 92.69           C  
ATOM   4647  HA  CYS A 291      -3.724  34.412  24.153  1.00 92.69           H  
ATOM   4648  C   CYS A 291      -3.298  32.335  24.313  1.00 92.69           C  
ATOM   4649  CB  CYS A 291      -1.613  34.144  23.859  1.00 92.69           C  
ATOM   4650  HB2 CYS A 291      -1.626  33.746  22.844  1.00 92.69           H  
ATOM   4651  HB3 CYS A 291      -0.774  33.695  24.391  1.00 92.69           H  
ATOM   4652  O   CYS A 291      -4.250  32.075  23.577  1.00 92.69           O  
ATOM   4653  SG  CYS A 291      -1.383  35.940  23.786  1.00 92.69           S  
ATOM   4654  HG  CYS A 291      -2.444  36.253  23.037  1.00 92.69           H  
ATOM   4655  N   PHE A 292      -2.618  31.392  24.967  1.00 90.47           N  
ATOM   4656  H   PHE A 292      -1.835  31.680  25.535  1.00 90.47           H  
ATOM   4657  CA  PHE A 292      -2.862  29.958  24.828  1.00 90.47           C  
ATOM   4658  HA  PHE A 292      -2.803  29.690  23.773  1.00 90.47           H  
ATOM   4659  C   PHE A 292      -4.263  29.577  25.314  1.00 90.47           C  
ATOM   4660  CB  PHE A 292      -1.766  29.191  25.576  1.00 90.47           C  
ATOM   4661  HB2 PHE A 292      -0.798  29.617  25.312  1.00 90.47           H  
ATOM   4662  HB3 PHE A 292      -1.893  29.322  26.651  1.00 90.47           H  
ATOM   4663  O   PHE A 292      -5.011  28.919  24.591  1.00 90.47           O  
ATOM   4664  CG  PHE A 292      -1.733  27.712  25.250  1.00 90.47           C  
ATOM   4665  CD1 PHE A 292      -2.619  26.822  25.884  1.00 90.47           C  
ATOM   4666  HD1 PHE A 292      -3.323  27.191  26.615  1.00 90.47           H  
ATOM   4667  CD2 PHE A 292      -0.817  27.224  24.300  1.00 90.47           C  
ATOM   4668  HD2 PHE A 292      -0.139  27.900  23.800  1.00 90.47           H  
ATOM   4669  CE1 PHE A 292      -2.598  25.454  25.566  1.00 90.47           C  
ATOM   4670  HE1 PHE A 292      -3.288  24.775  26.045  1.00 90.47           H  
ATOM   4671  CE2 PHE A 292      -0.790  25.854  23.986  1.00 90.47           C  
ATOM   4672  HE2 PHE A 292      -0.101  25.482  23.243  1.00 90.47           H  
ATOM   4673  CZ  PHE A 292      -1.682  24.968  24.616  1.00 90.47           C  
ATOM   4674  HZ  PHE A 292      -1.672  23.920  24.357  1.00 90.47           H  
ATOM   4675  N   LYS A 293      -4.682  30.067  26.491  1.00 89.61           N  
ATOM   4676  H   LYS A 293      -4.025  30.599  27.043  1.00 89.61           H  
ATOM   4677  CA  LYS A 293      -6.042  29.855  27.010  1.00 89.61           C  
ATOM   4678  HA  LYS A 293      -6.242  28.783  27.021  1.00 89.61           H  
ATOM   4679  C   LYS A 293      -7.088  30.459  26.093  1.00 89.61           C  
ATOM   4680  CB  LYS A 293      -6.171  30.397  28.441  1.00 89.61           C  
ATOM   4681  HB2 LYS A 293      -5.400  29.940  29.061  1.00 89.61           H  
ATOM   4682  HB3 LYS A 293      -6.013  31.476  28.434  1.00 89.61           H  
ATOM   4683  O   LYS A 293      -8.103  29.814  25.834  1.00 89.61           O  
ATOM   4684  CG  LYS A 293      -7.552  30.080  29.047  1.00 89.61           C  
ATOM   4685  HG2 LYS A 293      -8.339  30.511  28.428  1.00 89.61           H  
ATOM   4686  HG3 LYS A 293      -7.686  28.999  29.081  1.00 89.61           H  
ATOM   4687  CD  LYS A 293      -7.698  30.654  30.463  1.00 89.61           C  
ATOM   4688  HD2 LYS A 293      -7.578  31.737  30.423  1.00 89.61           H  
ATOM   4689  HD3 LYS A 293      -6.918  30.238  31.101  1.00 89.61           H  
ATOM   4690  CE  LYS A 293      -9.079  30.309  31.041  1.00 89.61           C  
ATOM   4691  HE2 LYS A 293      -9.846  30.725  30.387  1.00 89.61           H  
ATOM   4692  HE3 LYS A 293      -9.197  29.226  31.037  1.00 89.61           H  
ATOM   4693  NZ  LYS A 293      -9.259  30.830  32.423  1.00 89.61           N  
ATOM   4694  HZ1 LYS A 293      -9.179  31.836  32.452  1.00 89.61           H  
ATOM   4695  HZ2 LYS A 293      -8.572  30.439  33.053  1.00 89.61           H  
ATOM   4696  HZ3 LYS A 293     -10.171  30.586  32.782  1.00 89.61           H  
ATOM   4697  N   LYS A 294      -6.852  31.666  25.567  1.00 87.45           N  
ATOM   4698  H   LYS A 294      -6.010  32.153  25.839  1.00 87.45           H  
ATOM   4699  CA  LYS A 294      -7.727  32.251  24.554  1.00 87.45           C  
ATOM   4700  HA  LYS A 294      -8.729  32.297  24.981  1.00 87.45           H  
ATOM   4701  C   LYS A 294      -7.781  31.280  23.382  1.00 87.45           C  
ATOM   4702  CB  LYS A 294      -7.293  33.688  24.196  1.00 87.45           C  
ATOM   4703  HB2 LYS A 294      -7.156  34.242  25.124  1.00 87.45           H  
ATOM   4704  HB3 LYS A 294      -6.334  33.666  23.677  1.00 87.45           H  
ATOM   4705  O   LYS A 294      -8.869  30.789  23.110  1.00 87.45           O  
ATOM   4706  CG  LYS A 294      -8.323  34.446  23.333  1.00 87.45           C  
ATOM   4707  HG2 LYS A 294      -8.414  33.953  22.365  1.00 87.45           H  
ATOM   4708  HG3 LYS A 294      -9.292  34.423  23.832  1.00 87.45           H  
ATOM   4709  CD  LYS A 294      -7.909  35.917  23.114  1.00 87.45           C  
ATOM   4710  HD2 LYS A 294      -6.938  35.939  22.620  1.00 87.45           H  
ATOM   4711  HD3 LYS A 294      -7.810  36.404  24.085  1.00 87.45           H  
ATOM   4712  CE  LYS A 294      -8.932  36.695  22.261  1.00 87.45           C  
ATOM   4713  HE2 LYS A 294      -9.898  36.671  22.764  1.00 87.45           H  
ATOM   4714  HE3 LYS A 294      -9.040  36.192  21.300  1.00 87.45           H  
ATOM   4715  NZ  LYS A 294      -8.532  38.112  22.028  1.00 87.45           N  
ATOM   4716  HZ1 LYS A 294      -9.215  38.595  21.462  1.00 87.45           H  
ATOM   4717  HZ2 LYS A 294      -7.651  38.174  21.537  1.00 87.45           H  
ATOM   4718  HZ3 LYS A 294      -8.443  38.624  22.894  1.00 87.45           H  
ATOM   4719  N   TYR A 295      -6.668  30.936  22.747  1.00 81.35           N  
ATOM   4720  H   TYR A 295      -5.794  31.306  23.093  1.00 81.35           H  
ATOM   4721  CA  TYR A 295      -6.602  30.120  21.531  1.00 81.35           C  
ATOM   4722  HA  TYR A 295      -7.200  30.610  20.763  1.00 81.35           H  
ATOM   4723  C   TYR A 295      -7.168  28.698  21.699  1.00 81.35           C  
ATOM   4724  CB  TYR A 295      -5.157  30.112  21.022  1.00 81.35           C  
ATOM   4725  HB2 TYR A 295      -4.540  29.477  21.657  1.00 81.35           H  
ATOM   4726  HB3 TYR A 295      -4.751  31.122  21.083  1.00 81.35           H  
ATOM   4727  O   TYR A 295      -8.180  28.369  21.083  1.00 81.35           O  
ATOM   4728  CG  TYR A 295      -5.042  29.659  19.584  1.00 81.35           C  
ATOM   4729  CD1 TYR A 295      -4.769  28.313  19.284  1.00 81.35           C  
ATOM   4730  HD1 TYR A 295      -4.650  27.577  20.066  1.00 81.35           H  
ATOM   4731  CD2 TYR A 295      -5.183  30.597  18.540  1.00 81.35           C  
ATOM   4732  HD2 TYR A 295      -5.366  31.638  18.762  1.00 81.35           H  
ATOM   4733  CE1 TYR A 295      -4.616  27.908  17.946  1.00 81.35           C  
ATOM   4734  HE1 TYR A 295      -4.392  26.879  17.705  1.00 81.35           H  
ATOM   4735  CE2 TYR A 295      -5.049  30.188  17.199  1.00 81.35           C  
ATOM   4736  HE2 TYR A 295      -5.136  30.907  16.398  1.00 81.35           H  
ATOM   4737  OH  TYR A 295      -4.617  28.450  15.607  1.00 81.35           O  
ATOM   4738  HH  TYR A 295      -4.844  29.139  14.978  1.00 81.35           H  
ATOM   4739  CZ  TYR A 295      -4.763  28.838  16.900  1.00 81.35           C  
ATOM   4740  N   PHE A 296      -6.648  27.880  22.610  1.00 73.45           N  
ATOM   4741  H   PHE A 296      -5.833  28.182  23.125  1.00 73.45           H  
ATOM   4742  CA  PHE A 296      -7.084  26.489  22.774  1.00 73.45           C  
ATOM   4743  HA  PHE A 296      -7.371  26.111  21.793  1.00 73.45           H  
ATOM   4744  C   PHE A 296      -8.314  26.307  23.668  1.00 73.45           C  
ATOM   4745  CB  PHE A 296      -5.906  25.625  23.230  1.00 73.45           C  
ATOM   4746  HB2 PHE A 296      -6.273  24.634  23.497  1.00 73.45           H  
ATOM   4747  HB3 PHE A 296      -5.445  26.060  24.116  1.00 73.45           H  
ATOM   4748  O   PHE A 296      -8.949  25.260  23.586  1.00 73.45           O  
ATOM   4749  CG  PHE A 296      -4.879  25.445  22.133  1.00 73.45           C  
ATOM   4750  CD1 PHE A 296      -5.178  24.643  21.014  1.00 73.45           C  
ATOM   4751  HD1 PHE A 296      -6.125  24.131  20.933  1.00 73.45           H  
ATOM   4752  CD2 PHE A 296      -3.642  26.108  22.205  1.00 73.45           C  
ATOM   4753  HD2 PHE A 296      -3.404  26.728  23.056  1.00 73.45           H  
ATOM   4754  CE1 PHE A 296      -4.248  24.514  19.969  1.00 73.45           C  
ATOM   4755  HE1 PHE A 296      -4.487  23.937  19.088  1.00 73.45           H  
ATOM   4756  CE2 PHE A 296      -2.699  25.948  21.176  1.00 73.45           C  
ATOM   4757  HE2 PHE A 296      -1.735  26.430  21.247  1.00 73.45           H  
ATOM   4758  CZ  PHE A 296      -3.008  25.165  20.049  1.00 73.45           C  
ATOM   4759  HZ  PHE A 296      -2.302  25.064  19.238  1.00 73.45           H  
ATOM   4760  N   LYS A 297      -8.736  27.330  24.428  1.00 76.84           N  
ATOM   4761  H   LYS A 297      -8.170  28.167  24.420  1.00 76.84           H  
ATOM   4762  CA  LYS A 297      -9.789  27.249  25.470  1.00 76.84           C  
ATOM   4763  HA  LYS A 297      -9.920  28.253  25.874  1.00 76.84           H  
ATOM   4764  C   LYS A 297      -9.389  26.432  26.705  1.00 76.84           C  
ATOM   4765  CB  LYS A 297     -11.164  26.825  24.907  1.00 76.84           C  
ATOM   4766  HB2 LYS A 297     -11.904  26.915  25.702  1.00 76.84           H  
ATOM   4767  HB3 LYS A 297     -11.143  25.771  24.630  1.00 76.84           H  
ATOM   4768  O   LYS A 297     -10.239  26.078  27.509  1.00 76.84           O  
ATOM   4769  CG  LYS A 297     -11.666  27.641  23.709  1.00 76.84           C  
ATOM   4770  HG2 LYS A 297     -11.001  27.505  22.856  1.00 76.84           H  
ATOM   4771  HG3 LYS A 297     -12.652  27.264  23.437  1.00 76.84           H  
ATOM   4772  CD  LYS A 297     -11.773  29.132  24.047  1.00 76.84           C  
ATOM   4773  HD2 LYS A 297     -12.238  29.249  25.026  1.00 76.84           H  
ATOM   4774  HD3 LYS A 297     -10.770  29.557  24.085  1.00 76.84           H  
ATOM   4775  CE  LYS A 297     -12.632  29.853  23.008  1.00 76.84           C  
ATOM   4776  HE2 LYS A 297     -13.671  29.567  23.174  1.00 76.84           H  
ATOM   4777  HE3 LYS A 297     -12.371  29.505  22.008  1.00 76.84           H  
ATOM   4778  NZ  LYS A 297     -12.491  31.325  23.105  1.00 76.84           N  
ATOM   4779  HZ1 LYS A 297     -11.541  31.601  22.904  1.00 76.84           H  
ATOM   4780  HZ2 LYS A 297     -13.120  31.775  22.456  1.00 76.84           H  
ATOM   4781  HZ3 LYS A 297     -12.744  31.631  24.034  1.00 76.84           H  
ATOM   4782  N   THR A 298      -8.096  26.188  26.890  1.00 77.12           N  
ATOM   4783  H   THR A 298      -7.435  26.531  26.207  1.00 77.12           H  
ATOM   4784  CA  THR A 298      -7.539  25.489  28.052  1.00 77.12           C  
ATOM   4785  HA  THR A 298      -8.195  25.640  28.910  1.00 77.12           H  
ATOM   4786  C   THR A 298      -6.168  26.061  28.402  1.00 77.12           C  
ATOM   4787  CB  THR A 298      -7.481  23.981  27.785  1.00 77.12           C  
ATOM   4788  HB  THR A 298      -8.470  23.643  27.476  1.00 77.12           H  
ATOM   4789  O   THR A 298      -5.521  26.663  27.549  1.00 77.12           O  
ATOM   4790  CG2 THR A 298      -6.465  23.569  26.722  1.00 77.12           C  
ATOM   4791 HG21 THR A 298      -6.475  22.485  26.609  1.00 77.12           H  
ATOM   4792 HG22 THR A 298      -5.463  23.888  27.009  1.00 77.12           H  
ATOM   4793 HG23 THR A 298      -6.728  24.019  25.765  1.00 77.12           H  
ATOM   4794  OG1 THR A 298      -7.155  23.336  28.983  1.00 77.12           O  
ATOM   4795  HG1 THR A 298      -7.324  22.401  28.851  1.00 77.12           H  
ATOM   4796  N   THR A 299      -5.722  25.929  29.650  1.00 86.40           N  
ATOM   4797  H   THR A 299      -6.206  25.282  30.255  1.00 86.40           H  
ATOM   4798  CA  THR A 299      -4.390  26.422  30.046  1.00 86.40           C  
ATOM   4799  HA  THR A 299      -4.233  27.386  29.562  1.00 86.40           H  
ATOM   4800  C   THR A 299      -3.288  25.467  29.569  1.00 86.40           C  
ATOM   4801  CB  THR A 299      -4.264  26.653  31.560  1.00 86.40           C  
ATOM   4802  HB  THR A 299      -3.340  27.206  31.728  1.00 86.40           H  
ATOM   4803  O   THR A 299      -3.565  24.274  29.433  1.00 86.40           O  
ATOM   4804  CG2 THR A 299      -5.406  27.488  32.137  1.00 86.40           C  
ATOM   4805 HG21 THR A 299      -5.199  27.693  33.187  1.00 86.40           H  
ATOM   4806 HG22 THR A 299      -6.352  26.951  32.061  1.00 86.40           H  
ATOM   4807 HG23 THR A 299      -5.469  28.433  31.597  1.00 86.40           H  
ATOM   4808  OG1 THR A 299      -4.157  25.444  32.276  1.00 86.40           O  
ATOM   4809  HG1 THR A 299      -4.987  24.962  32.290  1.00 86.40           H  
ATOM   4810  N   PRO A 300      -2.035  25.931  29.371  1.00 89.48           N  
ATOM   4811  CA  PRO A 300      -0.914  25.045  29.040  1.00 89.48           C  
ATOM   4812  HA  PRO A 300      -1.056  24.663  28.029  1.00 89.48           H  
ATOM   4813  C   PRO A 300      -0.773  23.859  30.005  1.00 89.48           C  
ATOM   4814  CB  PRO A 300       0.329  25.940  29.069  1.00 89.48           C  
ATOM   4815  HB2 PRO A 300       1.094  25.597  28.373  1.00 89.48           H  
ATOM   4816  HB3 PRO A 300       0.735  25.996  30.079  1.00 89.48           H  
ATOM   4817  O   PRO A 300      -0.604  22.725  29.569  1.00 89.48           O  
ATOM   4818  CG  PRO A 300      -0.223  27.307  28.677  1.00 89.48           C  
ATOM   4819  HG2 PRO A 300       0.418  28.119  29.019  1.00 89.48           H  
ATOM   4820  HG3 PRO A 300      -0.341  27.351  27.594  1.00 89.48           H  
ATOM   4821  CD  PRO A 300      -1.593  27.322  29.358  1.00 89.48           C  
ATOM   4822  HD2 PRO A 300      -1.485  27.677  30.383  1.00 89.48           H  
ATOM   4823  HD3 PRO A 300      -2.276  27.962  28.800  1.00 89.48           H  
ATOM   4824  N   SER A 301      -0.928  24.090  31.312  1.00 87.73           N  
ATOM   4825  H   SER A 301      -1.013  25.043  31.638  1.00 87.73           H  
ATOM   4826  CA  SER A 301      -0.822  23.040  32.334  1.00 87.73           C  
ATOM   4827  HA  SER A 301       0.137  22.534  32.218  1.00 87.73           H  
ATOM   4828  C   SER A 301      -1.922  21.983  32.217  1.00 87.73           C  
ATOM   4829  CB  SER A 301      -0.867  23.660  33.733  1.00 87.73           C  
ATOM   4830  HB2 SER A 301      -1.861  24.065  33.925  1.00 87.73           H  
ATOM   4831  HB3 SER A 301      -0.648  22.889  34.472  1.00 87.73           H  
ATOM   4832  O   SER A 301      -1.661  20.796  32.388  1.00 87.73           O  
ATOM   4833  OG  SER A 301       0.086  24.701  33.838  1.00 87.73           O  
ATOM   4834  HG  SER A 301       0.229  24.906  34.765  1.00 87.73           H  
ATOM   4835  N   THR A 302      -3.157  22.390  31.913  1.00 80.43           N  
ATOM   4836  H   THR A 302      -3.330  23.377  31.789  1.00 80.43           H  
ATOM   4837  CA  THR A 302      -4.266  21.451  31.679  1.00 80.43           C  
ATOM   4838  HA  THR A 302      -4.283  20.705  32.474  1.00 80.43           H  
ATOM   4839  C   THR A 302      -4.090  20.709  30.351  1.00 80.43           C  
ATOM   4840  CB  THR A 302      -5.612  22.184  31.658  1.00 80.43           C  
ATOM   4841  HB  THR A 302      -5.676  22.724  30.713  1.00 80.43           H  
ATOM   4842  O   THR A 302      -4.412  19.530  30.259  1.00 80.43           O  
ATOM   4843  CG2 THR A 302      -6.799  21.237  31.813  1.00 80.43           C  
ATOM   4844 HG21 THR A 302      -6.823  20.819  32.819  1.00 80.43           H  
ATOM   4845 HG22 THR A 302      -7.728  21.775  31.621  1.00 80.43           H  
ATOM   4846 HG23 THR A 302      -6.720  20.406  31.112  1.00 80.43           H  
ATOM   4847  OG1 THR A 302      -5.731  23.128  32.701  1.00 80.43           O  
ATOM   4848  HG1 THR A 302      -6.187  22.683  33.420  1.00 80.43           H  
ATOM   4849  N   PHE A 303      -3.551  21.381  29.332  1.00 76.78           N  
ATOM   4850  H   PHE A 303      -3.315  22.354  29.460  1.00 76.78           H  
ATOM   4851  CA  PHE A 303      -3.266  20.780  28.032  1.00 76.78           C  
ATOM   4852  HA  PHE A 303      -4.180  20.337  27.637  1.00 76.78           H  
ATOM   4853  C   PHE A 303      -2.234  19.648  28.128  1.00 76.78           C  
ATOM   4854  CB  PHE A 303      -2.816  21.885  27.074  1.00 76.78           C  
ATOM   4855  HB2 PHE A 303      -3.567  22.675  27.073  1.00 76.78           H  
ATOM   4856  HB3 PHE A 303      -1.883  22.323  27.429  1.00 76.78           H  
ATOM   4857  O   PHE A 303      -2.464  18.589  27.558  1.00 76.78           O  
ATOM   4858  CG  PHE A 303      -2.618  21.413  25.654  1.00 76.78           C  
ATOM   4859  CD1 PHE A 303      -1.341  21.015  25.224  1.00 76.78           C  
ATOM   4860  HD1 PHE A 303      -0.505  21.032  25.907  1.00 76.78           H  
ATOM   4861  CD2 PHE A 303      -3.703  21.377  24.759  1.00 76.78           C  
ATOM   4862  HD2 PHE A 303      -4.689  21.674  25.085  1.00 76.78           H  
ATOM   4863  CE1 PHE A 303      -1.149  20.601  23.899  1.00 76.78           C  
ATOM   4864  HE1 PHE A 303      -0.155  20.333  23.572  1.00 76.78           H  
ATOM   4865  CE2 PHE A 303      -3.511  20.949  23.434  1.00 76.78           C  
ATOM   4866  HE2 PHE A 303      -4.341  20.929  22.744  1.00 76.78           H  
ATOM   4867  CZ  PHE A 303      -2.231  20.560  23.003  1.00 76.78           C  
ATOM   4868  HZ  PHE A 303      -2.076  20.250  21.980  1.00 76.78           H  
ATOM   4869  N   ILE A 304      -1.157  19.826  28.908  1.00 76.36           N  
ATOM   4870  H   ILE A 304      -0.999  20.739  29.308  1.00 76.36           H  
ATOM   4871  CA  ILE A 304      -0.168  18.761  29.170  1.00 76.36           C  
ATOM   4872  HA  ILE A 304       0.268  18.438  28.224  1.00 76.36           H  
ATOM   4873  C   ILE A 304      -0.845  17.531  29.794  1.00 76.36           C  
ATOM   4874  CB  ILE A 304       0.973  19.275  30.083  1.00 76.36           C  
ATOM   4875  HB  ILE A 304       0.525  19.691  30.986  1.00 76.36           H  
ATOM   4876  O   ILE A 304      -0.616  16.410  29.351  1.00 76.36           O  
ATOM   4877  CG1 ILE A 304       1.815  20.374  29.396  1.00 76.36           C  
ATOM   4878 HG12 ILE A 304       2.486  19.914  28.670  1.00 76.36           H  
ATOM   4879 HG13 ILE A 304       1.168  21.061  28.849  1.00 76.36           H  
ATOM   4880  CG2 ILE A 304       1.905  18.115  30.493  1.00 76.36           C  
ATOM   4881 HG21 ILE A 304       2.293  17.619  29.603  1.00 76.36           H  
ATOM   4882 HG22 ILE A 304       1.375  17.378  31.096  1.00 76.36           H  
ATOM   4883 HG23 ILE A 304       2.747  18.468  31.089  1.00 76.36           H  
ATOM   4884  CD1 ILE A 304       2.643  21.197  30.396  1.00 76.36           C  
ATOM   4885 HD11 ILE A 304       3.281  21.903  29.865  1.00 76.36           H  
ATOM   4886 HD12 ILE A 304       3.293  20.557  30.992  1.00 76.36           H  
ATOM   4887 HD13 ILE A 304       1.977  21.750  31.059  1.00 76.36           H  
ATOM   4888  N   LYS A 305      -1.718  17.737  30.792  1.00 71.19           N  
ATOM   4889  H   LYS A 305      -1.872  18.686  31.101  1.00 71.19           H  
ATOM   4890  CA  LYS A 305      -2.436  16.636  31.459  1.00 71.19           C  
ATOM   4891  HA  LYS A 305      -1.714  15.910  31.832  1.00 71.19           H  
ATOM   4892  C   LYS A 305      -3.333  15.851  30.501  1.00 71.19           C  
ATOM   4893  CB  LYS A 305      -3.274  17.160  32.632  1.00 71.19           C  
ATOM   4894  HB2 LYS A 305      -3.931  17.958  32.284  1.00 71.19           H  
ATOM   4895  HB3 LYS A 305      -3.898  16.345  32.998  1.00 71.19           H  
ATOM   4896  O   LYS A 305      -3.436  14.644  30.647  1.00 71.19           O  
ATOM   4897  CG  LYS A 305      -2.413  17.666  33.795  1.00 71.19           C  
ATOM   4898  HG2 LYS A 305      -1.765  18.475  33.457  1.00 71.19           H  
ATOM   4899  HG3 LYS A 305      -1.791  16.849  34.161  1.00 71.19           H  
ATOM   4900  CD  LYS A 305      -3.313  18.169  34.930  1.00 71.19           C  
ATOM   4901  HD2 LYS A 305      -3.935  17.342  35.273  1.00 71.19           H  
ATOM   4902  HD3 LYS A 305      -3.952  18.969  34.558  1.00 71.19           H  
ATOM   4903  CE  LYS A 305      -2.454  18.684  36.088  1.00 71.19           C  
ATOM   4904  HE2 LYS A 305      -1.887  19.550  35.747  1.00 71.19           H  
ATOM   4905  HE3 LYS A 305      -1.741  17.904  36.353  1.00 71.19           H  
ATOM   4906  NZ  LYS A 305      -3.285  19.027  37.270  1.00 71.19           N  
ATOM   4907  HZ1 LYS A 305      -2.704  19.337  38.035  1.00 71.19           H  
ATOM   4908  HZ2 LYS A 305      -3.961  19.744  37.050  1.00 71.19           H  
ATOM   4909  HZ3 LYS A 305      -3.783  18.206  37.585  1.00 71.19           H  
ATOM   4910  N   MET A 306      -3.961  16.527  29.539  1.00 59.32           N  
ATOM   4911  H   MET A 306      -3.828  17.527  29.492  1.00 59.32           H  
ATOM   4912  CA  MET A 306      -4.794  15.882  28.517  1.00 59.32           C  
ATOM   4913  HA  MET A 306      -5.398  15.102  28.981  1.00 59.32           H  
ATOM   4914  C   MET A 306      -3.988  15.190  27.410  1.00 59.32           C  
ATOM   4915  CB  MET A 306      -5.732  16.918  27.878  1.00 59.32           C  
ATOM   4916  HB2 MET A 306      -6.156  16.488  26.970  1.00 59.32           H  
ATOM   4917  HB3 MET A 306      -5.168  17.807  27.597  1.00 59.32           H  
ATOM   4918  O   MET A 306      -4.541  14.363  26.704  1.00 59.32           O  
ATOM   4919  CG  MET A 306      -6.903  17.307  28.782  1.00 59.32           C  
ATOM   4920  HG2 MET A 306      -7.403  16.391  29.097  1.00 59.32           H  
ATOM   4921  HG3 MET A 306      -6.534  17.817  29.672  1.00 59.32           H  
ATOM   4922  SD  MET A 306      -8.135  18.347  27.940  1.00 59.32           S  
ATOM   4923  CE  MET A 306      -7.466  19.995  28.241  1.00 59.32           C  
ATOM   4924  HE1 MET A 306      -7.723  20.293  29.257  1.00 59.32           H  
ATOM   4925  HE2 MET A 306      -7.920  20.690  27.535  1.00 59.32           H  
ATOM   4926  HE3 MET A 306      -6.385  19.983  28.107  1.00 59.32           H  
ATOM   4927  N   ALA A 307      -2.720  15.554  27.204  1.00 53.20           N  
ATOM   4928  H   ALA A 307      -2.310  16.268  27.790  1.00 53.20           H  
ATOM   4929  CA  ALA A 307      -1.885  14.964  26.157  1.00 53.20           C  
ATOM   4930  HA  ALA A 307      -2.507  14.712  25.299  1.00 53.20           H  
ATOM   4931  C   ALA A 307      -1.189  13.662  26.591  1.00 53.20           C  
ATOM   4932  CB  ALA A 307      -0.862  16.016  25.720  1.00 53.20           C  
ATOM   4933  HB1 ALA A 307      -0.209  15.575  24.967  1.00 53.20           H  
ATOM   4934  HB2 ALA A 307      -1.373  16.888  25.310  1.00 53.20           H  
ATOM   4935  HB3 ALA A 307      -0.252  16.315  26.572  1.00 53.20           H  
ATOM   4936  O   ALA A 307      -0.862  12.846  25.735  1.00 53.20           O  
ATOM   4937  N   ASN A 308      -0.958  13.488  27.897  1.00 50.07           N  
ATOM   4938  H   ASN A 308      -1.256  14.219  28.527  1.00 50.07           H
[truncated: 405,010 more chars]
