# Supplementary material for: HilE represses the activity of the Salmonella virulence regulator HilD via a mechanism distinct from that of intestinal long-chain fatty acids
Source: J Biol Chem. 2023 Oct 27;299(12):105387. doi: 10.1016/j.jbc.2023.105387 (PMC10696396; doi:10.1016/j.jbc.2023.105387)
Supplement: Dataset S2 [file mmc3.zip › S5 Dataset/ranked_21.pdb]

ATOM      1  N   MET A   1      32.050  37.249 -10.187  1.00 20.27           N  
ATOM      2  H   MET A   1      32.269  37.786  -9.360  1.00 20.27           H  
ATOM      3  H2  MET A   1      32.464  36.334 -10.086  1.00 20.27           H  
ATOM      4  H3  MET A   1      32.433  37.708 -11.002  1.00 20.27           H  
ATOM      5  CA  MET A   1      30.585  37.093 -10.313  1.00 20.27           C  
ATOM      6  HA  MET A   1      30.107  38.073 -10.308  1.00 20.27           H  
ATOM      7  C   MET A   1      30.115  36.347  -9.082  1.00 20.27           C  
ATOM      8  CB  MET A   1      30.194  36.364 -11.605  1.00 20.27           C  
ATOM      9  HB2 MET A   1      30.859  35.517 -11.774  1.00 20.27           H  
ATOM     10  HB3 MET A   1      29.175  35.991 -11.510  1.00 20.27           H  
ATOM     11  O   MET A   1      30.694  35.315  -8.767  1.00 20.27           O  
ATOM     12  CG  MET A   1      30.240  37.317 -12.805  1.00 20.27           C  
ATOM     13  HG2 MET A   1      29.528  38.125 -12.636  1.00 20.27           H  
ATOM     14  HG3 MET A   1      31.238  37.748 -12.891  1.00 20.27           H  
ATOM     15  SD  MET A   1      29.833  36.516 -14.375  1.00 20.27           S  
ATOM     16  CE  MET A   1      29.757  37.959 -15.472  1.00 20.27           C  
ATOM     17  HE1 MET A   1      30.720  38.470 -15.479  1.00 20.27           H  
ATOM     18  HE2 MET A   1      28.983  38.645 -15.127  1.00 20.27           H  
ATOM     19  HE3 MET A   1      29.519  37.631 -16.484  1.00 20.27           H  
ATOM     20  N   GLU A   2      29.213  36.950  -8.312  1.00 17.36           N  
ATOM     21  H   GLU A   2      28.715  37.767  -8.634  1.00 17.36           H  
ATOM     22  CA  GLU A   2      28.956  36.569  -6.920  1.00 17.36           C  
ATOM     23  HA  GLU A   2      29.899  36.343  -6.423  1.00 17.36           H  
ATOM     24  C   GLU A   2      28.094  35.306  -6.862  1.00 17.36           C  
ATOM     25  CB  GLU A   2      28.323  37.753  -6.169  1.00 17.36           C  
ATOM     26  HB2 GLU A   2      28.030  37.422  -5.173  1.00 17.36           H  
ATOM     27  HB3 GLU A   2      27.437  38.087  -6.709  1.00 17.36           H  
ATOM     28  O   GLU A   2      26.895  35.343  -7.120  1.00 17.36           O  
ATOM     29  CG  GLU A   2      29.326  38.914  -6.035  1.00 17.36           C  
ATOM     30  HG2 GLU A   2      30.209  38.544  -5.514  1.00 17.36           H  
ATOM     31  HG3 GLU A   2      29.640  39.230  -7.029  1.00 17.36           H  
ATOM     32  CD  GLU A   2      28.767  40.135  -5.290  1.00 17.36           C  
ATOM     33  OE1 GLU A   2      29.606  40.966  -4.885  1.00 17.36           O  
ATOM     34  OE2 GLU A   2      27.526  40.240  -5.177  1.00 17.36           O  
ATOM     35  N   ASN A   3      28.725  34.164  -6.580  1.00 19.02           N  
ATOM     36  H   ASN A   3      29.726  34.183  -6.443  1.00 19.02           H  
ATOM     37  CA  ASN A   3      28.036  32.885  -6.437  1.00 19.02           C  
ATOM     38  HA  ASN A   3      27.300  32.782  -7.235  1.00 19.02           H  
ATOM     39  C   ASN A   3      27.255  32.891  -5.123  1.00 19.02           C  
ATOM     40  CB  ASN A   3      29.046  31.723  -6.539  1.00 19.02           C  
ATOM     41  HB2 ASN A   3      28.645  30.859  -6.009  1.00 19.02           H  
ATOM     42  HB3 ASN A   3      29.985  31.999  -6.059  1.00 19.02           H  
ATOM     43  O   ASN A   3      27.755  32.455  -4.087  1.00 19.02           O  
ATOM     44  CG  ASN A   3      29.301  31.269  -7.965  1.00 19.02           C  
ATOM     45  ND2 ASN A   3      30.382  30.563  -8.199  1.00 19.02           N  
ATOM     46 HD21 ASN A   3      31.015  30.321  -7.450  1.00 19.02           H  
ATOM     47 HD22 ASN A   3      30.499  30.243  -9.150  1.00 19.02           H  
ATOM     48  OD1 ASN A   3      28.533  31.499  -8.880  1.00 19.02           O  
ATOM     49  N   VAL A   4      26.043  33.444  -5.169  1.00 18.87           N  
ATOM     50  H   VAL A   4      25.780  33.912  -6.024  1.00 18.87           H  
ATOM     51  CA  VAL A   4      25.139  33.534  -4.023  1.00 18.87           C  
ATOM     52  HA  VAL A   4      25.684  33.983  -3.192  1.00 18.87           H  
ATOM     53  C   VAL A   4      24.738  32.114  -3.639  1.00 18.87           C  
ATOM     54  CB  VAL A   4      23.910  34.420  -4.328  1.00 18.87           C  
ATOM     55  HB  VAL A   4      23.232  33.896  -5.001  1.00 18.87           H  
ATOM     56  O   VAL A   4      23.903  31.490  -4.288  1.00 18.87           O  
ATOM     57  CG1 VAL A   4      23.162  34.744  -3.028  1.00 18.87           C  
ATOM     58 HG11 VAL A   4      22.838  33.823  -2.545  1.00 18.87           H  
ATOM     59 HG12 VAL A   4      22.279  35.343  -3.252  1.00 18.87           H  
ATOM     60 HG13 VAL A   4      23.810  35.302  -2.351  1.00 18.87           H  
ATOM     61  CG2 VAL A   4      24.289  35.751  -4.991  1.00 18.87           C  
ATOM     62 HG21 VAL A   4      25.075  36.250  -4.424  1.00 18.87           H  
ATOM     63 HG22 VAL A   4      23.419  36.405  -5.043  1.00 18.87           H  
ATOM     64 HG23 VAL A   4      24.631  35.579  -6.012  1.00 18.87           H  
ATOM     65  N   THR A   5      25.384  31.553  -2.622  1.00 19.84           N  
ATOM     66  H   THR A   5      26.163  32.038  -2.199  1.00 19.84           H  
ATOM     67  CA  THR A   5      25.097  30.207  -2.129  1.00 19.84           C  
ATOM     68  HA  THR A   5      25.044  29.535  -2.985  1.00 19.84           H  
ATOM     69  C   THR A   5      23.726  30.221  -1.464  1.00 19.84           C  
ATOM     70  CB  THR A   5      26.199  29.690  -1.177  1.00 19.84           C  
ATOM     71  HB  THR A   5      25.746  29.266  -0.281  1.00 19.84           H  
ATOM     72  O   THR A   5      23.562  30.713  -0.350  1.00 19.84           O  
ATOM     73  CG2 THR A   5      27.034  28.602  -1.851  1.00 19.84           C  
ATOM     74 HG21 THR A   5      26.394  27.762  -2.122  1.00 19.84           H  
ATOM     75 HG22 THR A   5      27.805  28.248  -1.166  1.00 19.84           H  
ATOM     76 HG23 THR A   5      27.504  29.002  -2.749  1.00 19.84           H  
ATOM     77  OG1 THR A   5      27.104  30.707  -0.801  1.00 19.84           O  
ATOM     78  HG1 THR A   5      27.805  30.308  -0.280  1.00 19.84           H  
ATOM     79  N   PHE A   6      22.716  29.709  -2.173  1.00 19.78           N  
ATOM     80  H   PHE A   6      22.898  29.447  -3.131  1.00 19.78           H  
ATOM     81  CA  PHE A   6      21.348  29.584  -1.675  1.00 19.78           C  
ATOM     82  HA  PHE A   6      21.001  30.555  -1.323  1.00 19.78           H  
ATOM     83  C   PHE A   6      21.329  28.613  -0.493  1.00 19.78           C  
ATOM     84  CB  PHE A   6      20.412  29.114  -2.800  1.00 19.78           C  
ATOM     85  HB2 PHE A   6      20.921  28.371  -3.415  1.00 19.78           H  
ATOM     86  HB3 PHE A   6      19.559  28.611  -2.345  1.00 19.78           H  
ATOM     87  O   PHE A   6      21.255  27.395  -0.662  1.00 19.78           O  
ATOM     88  CG  PHE A   6      19.874  30.215  -3.692  1.00 19.78           C  
ATOM     89  CD1 PHE A   6      18.506  30.529  -3.662  1.00 19.78           C  
ATOM     90  HD1 PHE A   6      17.835  30.001  -3.000  1.00 19.78           H  
ATOM     91  CD2 PHE A   6      20.709  30.867  -4.616  1.00 19.78           C  
ATOM     92  HD2 PHE A   6      21.750  30.592  -4.689  1.00 19.78           H  
ATOM     93  CE1 PHE A   6      17.989  31.453  -4.582  1.00 19.78           C  
ATOM     94  HE1 PHE A   6      16.921  31.584  -4.673  1.00 19.78           H  
ATOM     95  CE2 PHE A   6      20.204  31.874  -5.458  1.00 19.78           C  
ATOM     96  HE2 PHE A   6      20.863  32.386  -6.142  1.00 19.78           H  
ATOM     97  CZ  PHE A   6      18.835  32.172  -5.437  1.00 19.78           C  
ATOM     98  HZ  PHE A   6      18.426  32.907  -6.115  1.00 19.78           H  
ATOM     99  N   VAL A   7      21.428  29.146   0.724  1.00 19.64           N  
ATOM    100  H   VAL A   7      21.640  30.130   0.799  1.00 19.64           H  
ATOM    101  CA  VAL A   7      21.336  28.336   1.937  1.00 19.64           C  
ATOM    102  HA  VAL A   7      21.985  27.469   1.814  1.00 19.64           H  
ATOM    103  C   VAL A   7      19.892  27.853   2.055  1.00 19.64           C  
ATOM    104  CB  VAL A   7      21.811  29.091   3.193  1.00 19.64           C  
ATOM    105  HB  VAL A   7      21.103  29.882   3.441  1.00 19.64           H  
ATOM    106  O   VAL A   7      18.984  28.619   2.377  1.00 19.64           O  
ATOM    107  CG1 VAL A   7      21.915  28.122   4.378  1.00 19.64           C  
ATOM    108 HG11 VAL A   7      22.250  28.660   5.265  1.00 19.64           H  
ATOM    109 HG12 VAL A   7      20.939  27.691   4.598  1.00 19.64           H  
ATOM    110 HG13 VAL A   7      22.624  27.324   4.156  1.00 19.64           H  
ATOM    111  CG2 VAL A   7      23.193  29.729   2.990  1.00 19.64           C  
ATOM    112 HG21 VAL A   7      23.541  30.169   3.924  1.00 19.64           H  
ATOM    113 HG22 VAL A   7      23.138  30.524   2.247  1.00 19.64           H  
ATOM    114 HG23 VAL A   7      23.910  28.978   2.657  1.00 19.64           H  
ATOM    115  N   SER A   8      19.677  26.574   1.748  1.00 20.47           N  
ATOM    116  H   SER A   8      20.452  26.063   1.351  1.00 20.47           H  
ATOM    117  CA  SER A   8      18.394  25.886   1.890  1.00 20.47           C  
ATOM    118  HA  SER A   8      17.621  26.461   1.379  1.00 20.47           H  
ATOM    119  C   SER A   8      18.020  25.794   3.374  1.00 20.47           C  
ATOM    120  CB  SER A   8      18.478  24.505   1.217  1.00 20.47           C  
ATOM    121  HB2 SER A   8      18.450  24.629   0.134  1.00 20.47           H  
ATOM    122  HB3 SER A   8      19.419  24.026   1.489  1.00 20.47           H  
ATOM    123  O   SER A   8      18.242  24.771   4.024  1.00 20.47           O  
ATOM    124  OG  SER A   8      17.416  23.669   1.631  1.00 20.47           O  
ATOM    125  HG  SER A   8      17.578  23.478   2.558  1.00 20.47           H  
ATOM    126  N   ASN A   9      17.452  26.863   3.933  1.00 21.65           N  
ATOM    127  H   ASN A   9      17.442  27.719   3.396  1.00 21.65           H  
ATOM    128  CA  ASN A   9      16.917  26.867   5.292  1.00 21.65           C  
ATOM    129  HA  ASN A   9      17.626  26.362   5.948  1.00 21.65           H  
ATOM    130  C   ASN A   9      15.625  26.040   5.334  1.00 21.65           C  
ATOM    131  CB  ASN A   9      16.748  28.315   5.792  1.00 21.65           C  
ATOM    132  HB2 ASN A   9      16.364  28.944   4.988  1.00 21.65           H  
ATOM    133  HB3 ASN A   9      16.025  28.331   6.607  1.00 21.65           H  
ATOM    134  O   ASN A   9      14.513  26.564   5.287  1.00 21.65           O  
ATOM    135  CG  ASN A   9      18.034  28.908   6.344  1.00 21.65           C  
ATOM    136  ND2 ASN A   9      18.107  30.213   6.454  1.00 21.65           N  
ATOM    137 HD21 ASN A   9      17.370  30.801   6.093  1.00 21.65           H  
ATOM    138 HD22 ASN A   9      18.987  30.571   6.797  1.00 21.65           H  
ATOM    139  OD1 ASN A   9      18.966  28.222   6.720  1.00 21.65           O  
ATOM    140  N   SER A  10      15.772  24.720   5.430  1.00 24.53           N  
ATOM    141  H   SER A  10      16.715  24.359   5.411  1.00 24.53           H  
ATOM    142  CA  SER A  10      14.690  23.729   5.450  1.00 24.53           C  
ATOM    143  HA  SER A  10      13.971  24.001   4.677  1.00 24.53           H  
ATOM    144  C   SER A  10      13.922  23.691   6.780  1.00 24.53           C  
ATOM    145  CB  SER A  10      15.257  22.349   5.089  1.00 24.53           C  
ATOM    146  HB2 SER A  10      15.718  22.396   4.102  1.00 24.53           H  
ATOM    147  HB3 SER A  10      14.454  21.613   5.064  1.00 24.53           H  
ATOM    148  O   SER A  10      13.469  22.633   7.214  1.00 24.53           O  
ATOM    149  OG  SER A  10      16.231  21.970   6.045  1.00 24.53           O  
ATOM    150  HG  SER A  10      16.557  21.094   5.824  1.00 24.53           H  
ATOM    151  N   HIS A  11      13.739  24.830   7.459  1.00 23.98           N  
ATOM    152  H   HIS A  11      14.058  25.680   7.016  1.00 23.98           H  
ATOM    153  CA  HIS A  11      13.078  24.934   8.768  1.00 23.98           C  
ATOM    154  HA  HIS A  11      13.468  24.132   9.395  1.00 23.98           H  
ATOM    155  C   HIS A  11      11.549  24.690   8.706  1.00 23.98           C  
ATOM    156  CB  HIS A  11      13.452  26.267   9.443  1.00 23.98           C  
ATOM    157  HB2 HIS A  11      12.825  26.406  10.324  1.00 23.98           H  
ATOM    158  HB3 HIS A  11      13.242  27.086   8.755  1.00 23.98           H  
ATOM    159  O   HIS A  11      10.758  25.413   9.301  1.00 23.98           O  
ATOM    160  CG  HIS A  11      14.880  26.378   9.925  1.00 23.98           C  
ATOM    161  CD2 HIS A  11      15.526  27.543  10.243  1.00 23.98           C  
ATOM    162  HD2 HIS A  11      15.119  28.540  10.158  1.00 23.98           H  
ATOM    163  ND1 HIS A  11      15.747  25.346  10.223  1.00 23.98           N  
ATOM    164  HD1 HIS A  11      15.614  24.367  10.016  1.00 23.98           H  
ATOM    165  CE1 HIS A  11      16.884  25.881  10.701  1.00 23.98           C  
ATOM    166  HE1 HIS A  11      17.767  25.325  10.980  1.00 23.98           H  
ATOM    167  NE2 HIS A  11      16.789  27.216  10.740  1.00 23.98           N  
ATOM    168  N   GLN A  12      11.101  23.636   8.023  1.00 27.11           N  
ATOM    169  H   GLN A  12      11.796  23.066   7.562  1.00 27.11           H  
ATOM    170  CA  GLN A  12       9.703  23.227   7.864  1.00 27.11           C  
ATOM    171  HA  GLN A  12       9.096  24.119   7.706  1.00 27.11           H  
ATOM    172  C   GLN A  12       9.102  22.519   9.093  1.00 27.11           C  
ATOM    173  CB  GLN A  12       9.581  22.324   6.623  1.00 27.11           C  
ATOM    174  HB2 GLN A  12      10.459  21.685   6.536  1.00 27.11           H  
ATOM    175  HB3 GLN A  12       8.716  21.669   6.732  1.00 27.11           H  
ATOM    176  O   GLN A  12       8.026  21.930   9.009  1.00 27.11           O  
ATOM    177  CG  GLN A  12       9.368  23.098   5.318  1.00 27.11           C  
ATOM    178  HG2 GLN A  12       8.574  23.831   5.461  1.00 27.11           H  
ATOM    179  HG3 GLN A  12      10.283  23.622   5.042  1.00 27.11           H  
ATOM    180  CD  GLN A  12       8.954  22.162   4.183  1.00 27.11           C  
ATOM    181  NE2 GLN A  12       8.468  22.686   3.081  1.00 27.11           N  
ATOM    182 HE21 GLN A  12       8.200  22.023   2.368  1.00 27.11           H  
ATOM    183 HE22 GLN A  12       8.341  23.684   2.986  1.00 27.11           H  
ATOM    184  OE1 GLN A  12       9.040  20.949   4.262  1.00 27.11           O  
ATOM    185  N   ARG A  13       9.737  22.540  10.271  1.00 28.17           N  
ATOM    186  H   ARG A  13      10.581  23.088  10.350  1.00 28.17           H  
ATOM    187  CA  ARG A  13       9.234  21.751  11.413  1.00 28.17           C  
ATOM    188  HA  ARG A  13       9.082  20.734  11.050  1.00 28.17           H  
ATOM    189  C   ARG A  13       7.858  22.119  12.006  1.00 28.17           C  
ATOM    190  CB  ARG A  13      10.265  21.700  12.549  1.00 28.17           C  
ATOM    191  HB2 ARG A  13       9.767  21.375  13.462  1.00 28.17           H  
ATOM    192  HB3 ARG A  13      10.674  22.694  12.730  1.00 28.17           H  
ATOM    193  O   ARG A  13       7.324  21.237  12.680  1.00 28.17           O  
ATOM    194  CG  ARG A  13      11.395  20.709  12.263  1.00 28.17           C  
ATOM    195  HG2 ARG A  13      12.073  21.142  11.527  1.00 28.17           H  
ATOM    196  HG3 ARG A  13      10.992  19.775  11.871  1.00 28.17           H  
ATOM    197  CD  ARG A  13      12.144  20.414  13.565  1.00 28.17           C  
ATOM    198  HD2 ARG A  13      11.514  19.809  14.216  1.00 28.17           H  
ATOM    199  HD3 ARG A  13      12.376  21.355  14.065  1.00 28.17           H  
ATOM    200  NE  ARG A  13      13.391  19.709  13.281  1.00 28.17           N  
ATOM    201  HE  ARG A  13      13.632  19.538  12.315  1.00 28.17           H  
ATOM    202  NH1 ARG A  13      14.256  19.410  15.420  1.00 28.17           N  
ATOM    203 HH11 ARG A  13      13.352  19.501  15.861  1.00 28.17           H  
ATOM    204 HH12 ARG A  13      15.035  18.997  15.913  1.00 28.17           H  
ATOM    205  NH2 ARG A  13      15.491  19.110  13.630  1.00 28.17           N  
ATOM    206 HH21 ARG A  13      15.558  18.943  12.636  1.00 28.17           H  
ATOM    207 HH22 ARG A  13      16.167  18.645  14.219  1.00 28.17           H  
ATOM    208  CZ  ARG A  13      14.355  19.414  14.125  1.00 28.17           C  
ATOM    209  N   PRO A  14       7.286  23.340  11.906  1.00 29.42           N  
ATOM    210  CA  PRO A  14       6.430  23.816  12.997  1.00 29.42           C  
ATOM    211  HA  PRO A  14       6.925  23.586  13.941  1.00 29.42           H  
ATOM    212  C   PRO A  14       5.026  23.200  13.086  1.00 29.42           C  
ATOM    213  CB  PRO A  14       6.384  25.343  12.857  1.00 29.42           C  
ATOM    214  HB2 PRO A  14       5.417  25.761  13.137  1.00 29.42           H  
ATOM    215  HB3 PRO A  14       7.171  25.785  13.468  1.00 29.42           H  
ATOM    216  O   PRO A  14       4.441  23.273  14.167  1.00 29.42           O  
ATOM    217  CG  PRO A  14       6.696  25.598  11.388  1.00 29.42           C  
ATOM    218  HG2 PRO A  14       7.167  26.568  11.233  1.00 29.42           H  
ATOM    219  HG3 PRO A  14       5.783  25.514  10.799  1.00 29.42           H  
ATOM    220  CD  PRO A  14       7.637  24.457  11.034  1.00 29.42           C  
ATOM    221  HD2 PRO A  14       7.490  24.214   9.982  1.00 29.42           H  
ATOM    222  HD3 PRO A  14       8.664  24.769  11.222  1.00 29.42           H  
ATOM    223  N   ALA A  15       4.498  22.618  12.009  1.00 33.95           N  
ATOM    224  H   ALA A  15       5.058  22.569  11.170  1.00 33.95           H  
ATOM    225  CA  ALA A  15       3.107  22.172  11.893  1.00 33.95           C  
ATOM    226  HA  ALA A  15       2.441  23.017  12.072  1.00 33.95           H  
ATOM    227  C   ALA A  15       2.704  21.067  12.904  1.00 33.95           C  
ATOM    228  CB  ALA A  15       2.940  21.747  10.432  1.00 33.95           C  
ATOM    229  HB1 ALA A  15       3.719  21.040  10.149  1.00 33.95           H  
ATOM    230  HB2 ALA A  15       1.977  21.254  10.301  1.00 33.95           H  
ATOM    231  HB3 ALA A  15       3.021  22.615   9.777  1.00 33.95           H  
ATOM    232  O   ALA A  15       1.845  21.305  13.760  1.00 33.95           O  
ATOM    233  N   ALA A  16       3.421  19.933  12.884  1.00 35.53           N  
ATOM    234  H   ALA A  16       3.883  19.782  11.998  1.00 35.53           H  
ATOM    235  CA  ALA A  16       3.109  18.680  13.611  1.00 35.53           C  
ATOM    236  HA  ALA A  16       2.182  18.235  13.251  1.00 35.53           H  
ATOM    237  C   ALA A  16       2.867  18.828  15.101  1.00 35.53           C  
ATOM    238  CB  ALA A  16       4.247  17.687  13.342  1.00 35.53           C  
ATOM    239  HB1 ALA A  16       5.185  18.091  13.722  1.00 35.53           H  
ATOM    240  HB2 ALA A  16       4.029  16.748  13.852  1.00 35.53           H  
ATOM    241  HB3 ALA A  16       4.317  17.497  12.271  1.00 35.53           H  
ATOM    242  O   ALA A  16       2.160  18.038  15.729  1.00 35.53           O  
ATOM    243  N   ASP A  17       3.446  19.874  15.657  1.00 41.18           N  
ATOM    244  H   ASP A  17       3.910  20.520  15.034  1.00 41.18           H  
ATOM    245  CA  ASP A  17       3.431  20.142  17.070  1.00 41.18           C  
ATOM    246  HA  ASP A  17       3.883  19.302  17.597  1.00 41.18           H  
ATOM    247  C   ASP A  17       2.015  20.328  17.626  1.00 41.18           C  
ATOM    248  CB  ASP A  17       4.248  21.411  17.284  1.00 41.18           C  
ATOM    249  HB2 ASP A  17       4.372  21.931  16.334  1.00 41.18           H  
ATOM    250  HB3 ASP A  17       3.665  22.061  17.937  1.00 41.18           H  
ATOM    251  O   ASP A  17       1.786  19.946  18.763  1.00 41.18           O  
ATOM    252  CG  ASP A  17       5.616  21.223  17.933  1.00 41.18           C  
ATOM    253  OD1 ASP A  17       5.783  20.294  18.733  1.00 41.18           O  
ATOM    254  OD2 ASP A  17       6.394  22.206  17.926  1.00 41.18           O  
ATOM    255  N   ASN A  18       1.055  20.903  16.892  1.00 43.20           N  
ATOM    256  H   ASN A  18       1.243  21.127  15.925  1.00 43.20           H  
ATOM    257  CA  ASN A  18      -0.232  21.264  17.504  1.00 43.20           C  
ATOM    258  HA  ASN A  18      -0.030  21.808  18.426  1.00 43.20           H  
ATOM    259  C   ASN A  18      -1.057  20.053  17.944  1.00 43.20           C  
ATOM    260  CB  ASN A  18      -1.041  22.157  16.548  1.00 43.20           C  
ATOM    261  HB2 ASN A  18      -2.102  22.034  16.769  1.00 43.20           H  
ATOM    262  HB3 ASN A  18      -0.870  21.861  15.513  1.00 43.20           H  
ATOM    263  O   ASN A  18      -1.540  20.020  19.079  1.00 43.20           O  
ATOM    264  CG  ASN A  18      -0.741  23.626  16.719  1.00 43.20           C  
ATOM    265  ND2 ASN A  18      -1.110  24.457  15.775  1.00 43.20           N  
ATOM    266 HD21 ASN A  18      -0.929  25.438  15.927  1.00 43.20           H  
ATOM    267 HD22 ASN A  18      -1.515  24.113  14.916  1.00 43.20           H  
ATOM    268  OD1 ASN A  18      -0.225  24.051  17.733  1.00 43.20           O  
ATOM    269  N   LEU A  19      -1.227  19.070  17.057  1.00 46.26           N  
ATOM    270  H   LEU A  19      -0.782  19.140  16.153  1.00 46.26           H  
ATOM    271  CA  LEU A  19      -1.987  17.865  17.382  1.00 46.26           C  
ATOM    272  HA  LEU A  19      -2.819  18.176  18.014  1.00 46.26           H  
ATOM    273  C   LEU A  19      -1.141  16.898  18.230  1.00 46.26           C  
ATOM    274  CB  LEU A  19      -2.594  17.239  16.103  1.00 46.26           C  
ATOM    275  HB2 LEU A  19      -2.028  16.352  15.819  1.00 46.26           H  
ATOM    276  HB3 LEU A  19      -2.490  17.925  15.262  1.00 46.26           H  
ATOM    277  O   LEU A  19      -1.663  16.254  19.134  1.00 46.26           O  
ATOM    278  CG  LEU A  19      -4.092  16.896  16.300  1.00 46.26           C  
ATOM    279  HG  LEU A  19      -4.286  16.671  17.348  1.00 46.26           H  
ATOM    280  CD1 LEU A  19      -4.876  18.122  15.888  1.00 46.26           C  
ATOM    281 HD11 LEU A  19      -4.477  18.999  16.397  1.00 46.26           H  
ATOM    282 HD12 LEU A  19      -5.924  18.002  16.160  1.00 46.26           H  
ATOM    283 HD13 LEU A  19      -4.795  18.241  14.807  1.00 46.26           H  
ATOM    284  CD2 LEU A  19      -4.696  15.766  15.471  1.00 46.26           C  
ATOM    285 HD21 LEU A  19      -4.605  14.822  16.007  1.00 46.26           H  
ATOM    286 HD22 LEU A  19      -4.231  15.728  14.486  1.00 46.26           H  
ATOM    287 HD23 LEU A  19      -5.768  15.907  15.332  1.00 46.26           H  
ATOM    288  N   GLN A  20       0.180  16.833  18.029  1.00 47.37           N  
ATOM    289  H   GLN A  20       0.603  17.351  17.272  1.00 47.37           H  
ATOM    290  CA  GLN A  20       1.044  16.021  18.898  1.00 47.37           C  
ATOM    291  HA  GLN A  20       0.645  15.008  18.952  1.00 47.37           H  
ATOM    292  C   GLN A  20       1.078  16.555  20.332  1.00 47.37           C  
ATOM    293  CB  GLN A  20       2.466  15.954  18.336  1.00 47.37           C  
ATOM    294  HB2 GLN A  20       2.793  16.948  18.030  1.00 47.37           H  
ATOM    295  HB3 GLN A  20       3.139  15.600  19.116  1.00 47.37           H  
ATOM    296  O   GLN A  20       1.027  15.778  21.285  1.00 47.37           O  
ATOM    297  CG  GLN A  20       2.549  14.970  17.163  1.00 47.37           C  
ATOM    298  HG2 GLN A  20       1.873  15.285  16.368  1.00 47.37           H  
ATOM    299  HG3 GLN A  20       2.237  13.983  17.504  1.00 47.37           H  
ATOM    300  CD  GLN A  20       3.953  14.866  16.580  1.00 47.37           C  
ATOM    301  NE2 GLN A  20       4.262  13.781  15.904  1.00 47.37           N  
ATOM    302 HE21 GLN A  20       3.561  13.081  15.707  1.00 47.37           H  
ATOM    303 HE22 GLN A  20       5.210  13.718  15.561  1.00 47.37           H  
ATOM    304  OE1 GLN A  20       4.793  15.744  16.694  1.00 47.37           O  
ATOM    305  N   LYS A  21       1.091  17.879  20.513  1.00 48.08           N  
ATOM    306  H   LYS A  21       1.194  18.482  19.709  1.00 48.08           H  
ATOM    307  CA  LYS A  21       1.020  18.489  21.847  1.00 48.08           C  
ATOM    308  HA  LYS A  21       1.755  17.984  22.473  1.00 48.08           H  
ATOM    309  C   LYS A  21      -0.316  18.267  22.515  1.00 48.08           C  
ATOM    310  CB  LYS A  21       1.360  19.979  21.807  1.00 48.08           C  
ATOM    311  HB2 LYS A  21       0.898  20.463  20.947  1.00 48.08           H  
ATOM    312  HB3 LYS A  21       0.991  20.471  22.707  1.00 48.08           H  
ATOM    313  O   LYS A  21      -0.366  18.139  23.726  1.00 48.08           O  
ATOM    314  CG  LYS A  21       2.884  20.084  21.800  1.00 48.08           C  
ATOM    315  HG2 LYS A  21       3.316  19.253  21.242  1.00 48.08           H  
ATOM    316  HG3 LYS A  21       3.226  20.001  22.831  1.00 48.08           H  
ATOM    317  CD  LYS A  21       3.416  21.362  21.168  1.00 48.08           C  
ATOM    318  HD2 LYS A  21       3.359  21.273  20.083  1.00 48.08           H  
ATOM    319  HD3 LYS A  21       2.838  22.235  21.471  1.00 48.08           H  
ATOM    320  CE  LYS A  21       4.886  21.421  21.590  1.00 48.08           C  
ATOM    321  HE2 LYS A  21       5.324  20.444  21.382  1.00 48.08           H  
ATOM    322  HE3 LYS A  21       4.951  21.582  22.666  1.00 48.08           H  
ATOM    323  NZ  LYS A  21       5.657  22.435  20.847  1.00 48.08           N  
ATOM    324  HZ1 LYS A  21       5.189  23.331  20.843  1.00 48.08           H  
ATOM    325  HZ2 LYS A  21       5.804  22.088  19.910  1.00 48.08           H  
ATOM    326  HZ3 LYS A  21       6.585  22.509  21.237  1.00 48.08           H  
ATOM    327  N   LEU A  22      -1.373  18.136  21.734  1.00 46.96           N  
ATOM    328  H   LEU A  22      -1.241  18.284  20.744  1.00 46.96           H  
ATOM    329  CA  LEU A  22      -2.666  17.641  22.188  1.00 46.96           C  
ATOM    330  HA  LEU A  22      -3.092  18.338  22.910  1.00 46.96           H  
ATOM    331  C   LEU A  22      -2.547  16.279  22.855  1.00 46.96           C  
ATOM    332  CB  LEU A  22      -3.531  17.530  20.939  1.00 46.96           C  
ATOM    333  HB2 LEU A  22      -3.613  16.498  20.600  1.00 46.96           H  
ATOM    334  HB3 LEU A  22      -3.039  18.097  20.149  1.00 46.96           H  
ATOM    335  O   LEU A  22      -2.997  16.107  23.980  1.00 46.96           O  
ATOM    336  CG  LEU A  22      -4.915  18.093  21.095  1.00 46.96           C  
ATOM    337  HG  LEU A  22      -4.840  18.919  21.802  1.00 46.96           H  
ATOM    338  CD1 LEU A  22      -5.333  18.489  19.665  1.00 46.96           C  
ATOM    339 HD11 LEU A  22      -6.363  18.841  19.594  1.00 46.96           H  
ATOM    340 HD12 LEU A  22      -4.651  19.224  19.238  1.00 46.96           H  
ATOM    341 HD13 LEU A  22      -5.302  17.594  19.045  1.00 46.96           H  
ATOM    342  CD2 LEU A  22      -5.889  17.117  21.693  1.00 46.96           C  
ATOM    343 HD21 LEU A  22      -5.667  16.969  22.749  1.00 46.96           H  
ATOM    344 HD22 LEU A  22      -5.812  16.163  21.172  1.00 46.96           H  
ATOM    345 HD23 LEU A  22      -6.908  17.490  21.590  1.00 46.96           H  
ATOM    346  N   LYS A  23      -1.859  15.346  22.191  1.00 50.28           N  
ATOM    347  H   LYS A  23      -1.540  15.557  21.256  1.00 50.28           H  
ATOM    348  CA  LYS A  23      -1.568  14.033  22.758  1.00 50.28           C  
ATOM    349  HA  LYS A  23      -2.516  13.574  23.040  1.00 50.28           H  
ATOM    350  C   LYS A  23      -0.748  14.166  24.043  1.00 50.28           C  
ATOM    351  CB  LYS A  23      -0.886  13.152  21.696  1.00 50.28           C  
ATOM    352  HB2 LYS A  23       0.177  13.384  21.635  1.00 50.28           H  
ATOM    353  HB3 LYS A  23      -1.344  13.331  20.723  1.00 50.28           H  
ATOM    354  O   LYS A  23      -1.079  13.516  25.028  1.00 50.28           O  
ATOM    355  CG  LYS A  23      -1.070  11.674  22.048  1.00 50.28           C  
ATOM    356  HG2 LYS A  23      -2.137  11.454  22.067  1.00 50.28           H  
ATOM    357  HG3 LYS A  23      -0.663  11.493  23.043  1.00 50.28           H  
ATOM    358  CD  LYS A  23      -0.389  10.716  21.060  1.00 50.28           C  
ATOM    359  HD2 LYS A  23       0.687  10.887  21.033  1.00 50.28           H  
ATOM    360  HD3 LYS A  23      -0.800  10.872  20.062  1.00 50.28           H  
ATOM    361  CE  LYS A  23      -0.680   9.295  21.574  1.00 50.28           C  
ATOM    362  HE2 LYS A  23       0.002   9.062  22.392  1.00 50.28           H  
ATOM    363  HE3 LYS A  23      -1.692   9.284  21.979  1.00 50.28           H  
ATOM    364  NZ  LYS A  23      -0.613   8.243  20.539  1.00 50.28           N  
ATOM    365  HZ1 LYS A  23      -0.935   7.355  20.897  1.00 50.28           H  
ATOM    366  HZ2 LYS A  23      -1.274   8.483  19.814  1.00 50.28           H  
ATOM    367  HZ3 LYS A  23       0.278   8.156  20.070  1.00 50.28           H  
ATOM    368  N   SER A  24       0.259  15.050  24.057  1.00 49.59           N  
ATOM    369  H   SER A  24       0.500  15.491  23.181  1.00 49.59           H  
ATOM    370  CA  SER A  24       1.079  15.328  25.250  1.00 49.59           C  
ATOM    371  HA  SER A  24       1.480  14.380  25.609  1.00 49.59           H  
ATOM    372  C   SER A  24       0.284  15.946  26.404  1.00 49.59           C  
ATOM    373  CB  SER A  24       2.302  16.189  24.912  1.00 49.59           C  
ATOM    374  HB2 SER A  24       3.037  16.066  25.707  1.00 49.59           H  
ATOM    375  HB3 SER A  24       2.748  15.825  23.986  1.00 49.59           H  
ATOM    376  O   SER A  24       0.528  15.629  27.561  1.00 49.59           O  
ATOM    377  OG  SER A  24       2.023  17.572  24.787  1.00 49.59           O  
ATOM    378  HG  SER A  24       1.089  17.705  24.607  1.00 49.59           H  
ATOM    379  N   LEU A  25      -0.695  16.801  26.098  1.00 43.79           N  
ATOM    380  H   LEU A  25      -0.865  17.022  25.127  1.00 43.79           H  
ATOM    381  CA  LEU A  25      -1.580  17.399  27.090  1.00 43.79           C  
ATOM    382  HA  LEU A  25      -0.984  17.781  27.918  1.00 43.79           H  
ATOM    383  C   LEU A  25      -2.482  16.336  27.666  1.00 43.79           C  
ATOM    384  CB  LEU A  25      -2.405  18.534  26.473  1.00 43.79           C  
ATOM    385  HB2 LEU A  25      -2.796  18.203  25.511  1.00 43.79           H  
ATOM    386  HB3 LEU A  25      -3.255  18.766  27.115  1.00 43.79           H  
ATOM    387  O   LEU A  25      -2.460  16.143  28.866  1.00 43.79           O  
ATOM    388  CG  LEU A  25      -1.545  19.788  26.318  1.00 43.79           C  
ATOM    389  HG  LEU A  25      -0.541  19.496  26.008  1.00 43.79           H  
ATOM    390  CD1 LEU A  25      -2.127  20.662  25.206  1.00 43.79           C  
ATOM    391 HD11 LEU A  25      -1.325  21.311  24.854  1.00 43.79           H  
ATOM    392 HD12 LEU A  25      -2.448  20.047  24.366  1.00 43.79           H  
ATOM    393 HD13 LEU A  25      -2.966  21.240  25.592  1.00 43.79           H  
ATOM    394  CD2 LEU A  25      -1.438  20.523  27.657  1.00 43.79           C  
ATOM    395 HD21 LEU A  25      -0.591  21.209  27.640  1.00 43.79           H  
ATOM    396 HD22 LEU A  25      -1.279  19.829  28.482  1.00 43.79           H  
ATOM    397 HD23 LEU A  25      -2.355  21.079  27.853  1.00 43.79           H  
ATOM    398  N   LEU A  26      -3.164  15.564  26.824  1.00 44.34           N  
ATOM    399  H   LEU A  26      -3.120  15.763  25.835  1.00 44.34           H  
ATOM    400  CA  LEU A  26      -4.010  14.467  27.286  1.00 44.34           C  
ATOM    401  HA  LEU A  26      -4.803  14.867  27.918  1.00 44.34           H  
ATOM    402  C   LEU A  26      -3.227  13.463  28.144  1.00 44.34           C  
ATOM    403  CB  LEU A  26      -4.631  13.783  26.063  1.00 44.34           C  
ATOM    404  HB2 LEU A  26      -3.830  13.504  25.378  1.00 44.34           H  
ATOM    405  HB3 LEU A  26      -5.133  12.869  26.379  1.00 44.34           H  
ATOM    406  O   LEU A  26      -3.727  13.003  29.165  1.00 44.34           O  
ATOM    407  CG  LEU A  26      -5.648  14.680  25.339  1.00 44.34           C  
ATOM    408  HG  LEU A  26      -5.248  15.686  25.210  1.00 44.34           H  
ATOM    409  CD1 LEU A  26      -5.906  14.096  23.962  1.00 44.34           C  
ATOM    410 HD11 LEU A  26      -6.386  13.123  24.070  1.00 44.34           H  
ATOM    411 HD12 LEU A  26      -6.563  14.778  23.421  1.00 44.34           H  
ATOM    412 HD13 LEU A  26      -4.967  13.998  23.418  1.00 44.34           H  
ATOM    413  CD2 LEU A  26      -6.978  14.778  26.084  1.00 44.34           C  
ATOM    414 HD21 LEU A  26      -7.406  13.787  26.235  1.00 44.34           H  
ATOM    415 HD22 LEU A  26      -7.683  15.387  25.520  1.00 44.34           H  
ATOM    416 HD23 LEU A  26      -6.833  15.241  27.060  1.00 44.34           H  
ATOM    417  N   THR A  27      -1.971  13.167  27.792  1.00 42.28           N  
ATOM    418  H   THR A  27      -1.593  13.599  26.961  1.00 42.28           H  
ATOM    419  CA  THR A  27      -1.119  12.286  28.611  1.00 42.28           C  
ATOM    420  HA  THR A  27      -1.735  11.447  28.934  1.00 42.28           H  
ATOM    421  C   THR A  27      -0.637  12.927  29.911  1.00 42.28           C  
ATOM    422  CB  THR A  27       0.082  11.697  27.851  1.00 42.28           C  
ATOM    423  HB  THR A  27       0.890  11.499  28.554  1.00 42.28           H  
ATOM    424  O   THR A  27      -0.592  12.229  30.919  1.00 42.28           O  
ATOM    425  CG2 THR A  27      -0.285  10.379  27.178  1.00 42.28           C  
ATOM    426 HG21 THR A  27      -1.112  10.533  26.485  1.00 42.28           H  
ATOM    427 HG22 THR A  27      -0.580   9.655  27.938  1.00 42.28           H  
ATOM    428 HG23 THR A  27       0.575   9.988  26.634  1.00 42.28           H  
ATOM    429  OG1 THR A  27       0.566  12.526  26.829  1.00 42.28           O  
ATOM    430  HG1 THR A  27      -0.147  12.677  26.204  1.00 42.28           H  
ATOM    431  N   ASN A  28      -0.315  14.221  29.939  1.00 37.92           N  
ATOM    432  H   ASN A  28      -0.340  14.752  29.080  1.00 37.92           H  
ATOM    433  CA  ASN A  28       0.084  14.904  31.176  1.00 37.92           C  
ATOM    434  HA  ASN A  28       0.752  14.252  31.739  1.00 37.92           H  
ATOM    435  C   ASN A  28      -1.109  15.177  32.106  1.00 37.92           C  
ATOM    436  CB  ASN A  28       0.839  16.199  30.834  1.00 37.92           C  
ATOM    437  HB2 ASN A  28       0.343  16.711  30.009  1.00 37.92           H  
ATOM    438  HB3 ASN A  28       0.814  16.859  31.702  1.00 37.92           H  
ATOM    439  O   ASN A  28      -0.987  15.020  33.321  1.00 37.92           O  
ATOM    440  CG  ASN A  28       2.305  15.976  30.504  1.00 37.92           C  
ATOM    441  ND2 ASN A  28       2.928  16.920  29.839  1.00 37.92           N  
ATOM    442 HD21 ASN A  28       3.908  16.752  29.660  1.00 37.92           H  
ATOM    443 HD22 ASN A  28       2.419  17.735  29.527  1.00 37.92           H  
ATOM    444  OD1 ASN A  28       2.935  15.001  30.870  1.00 37.92           O  
ATOM    445  N   THR A  29      -2.277  15.529  31.562  1.00 35.05           N  
ATOM    446  H   THR A  29      -2.323  15.707  30.569  1.00 35.05           H  
ATOM    447  CA  THR A  29      -3.497  15.793  32.339  1.00 35.05           C  
ATOM    448  HA  THR A  29      -3.255  16.529  33.106  1.00 35.05           H  
ATOM    449  C   THR A  29      -3.995  14.534  33.062  1.00 35.05           C  
ATOM    450  CB  THR A  29      -4.608  16.396  31.457  1.00 35.05           C  
ATOM    451  HB  THR A  29      -5.024  15.626  30.807  1.00 35.05           H  
ATOM    452  O   THR A  29      -4.562  14.653  34.152  1.00 35.05           O  
ATOM    453  CG2 THR A  29      -5.720  17.046  32.275  1.00 35.05           C  
ATOM    454 HG21 THR A  29      -6.471  17.471  31.609  1.00 35.05           H  
ATOM    455 HG22 THR A  29      -5.316  17.831  32.914  1.00 35.05           H  
ATOM    456 HG23 THR A  29      -6.214  16.294  32.890  1.00 35.05           H  
ATOM    457  OG1 THR A  29      -4.114  17.450  30.667  1.00 35.05           O  
ATOM    458  HG1 THR A  29      -4.876  17.822  30.217  1.00 35.05           H  
ATOM    459  N   ARG A  30      -3.685  13.326  32.551  1.00 35.66           N  
ATOM    460  H   ARG A  30      -3.264  13.302  31.633  1.00 35.66           H  
ATOM    461  CA  ARG A  30      -3.987  12.043  33.223  1.00 35.66           C  
ATOM    462  HA  ARG A  30      -5.068  11.931  33.304  1.00 35.66           H  
ATOM    463  C   ARG A  30      -3.461  11.940  34.652  1.00 35.66           C  
ATOM    464  CB  ARG A  30      -3.407  10.849  32.446  1.00 35.66           C  
ATOM    465  HB2 ARG A  30      -2.441  11.115  32.015  1.00 35.66           H  
ATOM    466  HB3 ARG A  30      -3.239  10.025  33.139  1.00 35.66           H  
ATOM    467  O   ARG A  30      -4.074  11.250  35.458  1.00 35.66           O  
ATOM    468  CG  ARG A  30      -4.345  10.330  31.359  1.00 35.66           C  
ATOM    469  HG2 ARG A  30      -5.305  10.072  31.807  1.00 35.66           H  
ATOM    470  HG3 ARG A  30      -4.507  11.099  30.604  1.00 35.66           H  
ATOM    471  CD  ARG A  30      -3.737   9.081  30.715  1.00 35.66           C  
ATOM    472  HD2 ARG A  30      -3.565   8.330  31.486  1.00 35.66           H  
ATOM    473  HD3 ARG A  30      -2.788   9.354  30.253  1.00 35.66           H  
ATOM    474  NE  ARG A  30      -4.655   8.539  29.705  1.00 35.66           N  
ATOM    475  HE  ARG A  30      -5.592   8.917  29.718  1.00 35.66           H  
ATOM    476  NH1 ARG A  30      -3.212   7.091  28.652  1.00 35.66           N  
ATOM    477 HH11 ARG A  30      -2.560   7.214  29.413  1.00 35.66           H  
ATOM    478 HH12 ARG A  30      -3.043   6.438  27.900  1.00 35.66           H  
ATOM    479  NH2 ARG A  30      -5.251   7.516  27.799  1.00 35.66           N  
ATOM    480 HH21 ARG A  30      -4.982   7.202  26.877  1.00 35.66           H  
ATOM    481 HH22 ARG A  30      -6.102   8.052  27.895  1.00 35.66           H  
ATOM    482  CZ  ARG A  30      -4.365   7.705  28.731  1.00 35.66           C  
ATOM    483  N   GLN A  31      -2.327  12.565  34.983  1.00 34.24           N  
ATOM    484  H   GLN A  31      -1.859  13.144  34.300  1.00 34.24           H  
ATOM    485  CA  GLN A  31      -1.808  12.479  36.353  1.00 34.24           C  
ATOM    486  HA  GLN A  31      -1.792  11.434  36.664  1.00 34.24           H  
ATOM    487  C   GLN A  31      -2.695  13.212  37.362  1.00 34.24           C  
ATOM    488  CB  GLN A  31      -0.384  13.040  36.447  1.00 34.24           C  
ATOM    489  HB2 GLN A  31      -0.180  13.280  37.490  1.00 34.24           H  
ATOM    490  HB3 GLN A  31      -0.304  13.959  35.866  1.00 34.24           H  
ATOM    491  O   GLN A  31      -2.796  12.776  38.507  1.00 34.24           O  
ATOM    492  CG  GLN A  31       0.679  12.035  35.989  1.00 34.24           C  
ATOM    493  HG2 GLN A  31       0.519  11.085  36.500  1.00 34.24           H  
ATOM    494  HG3 GLN A  31       0.586  11.872  34.916  1.00 34.24           H  
ATOM    495  CD  GLN A  31       2.094  12.520  36.299  1.00 34.24           C  
ATOM    496  NE2 GLN A  31       3.084  11.659  36.208  1.00 34.24           N  
ATOM    497 HE21 GLN A  31       2.919  10.706  35.918  1.00 34.24           H  
ATOM    498 HE22 GLN A  31       4.000  12.031  36.413  1.00 34.24           H  
ATOM    499  OE1 GLN A  31       2.349  13.661  36.639  1.00 34.24           O  
ATOM    500  N   GLN A  32      -3.306  14.331  36.964  1.00 32.41           N  
ATOM    501  H   GLN A  32      -3.263  14.596  35.991  1.00 32.41           H  
ATOM    502  CA  GLN A  32      -4.054  15.171  37.897  1.00 32.41           C  
ATOM    503  HA  GLN A  32      -3.614  15.082  38.890  1.00 32.41           H  
ATOM    504  C   GLN A  32      -5.511  14.744  38.048  1.00 32.41           C  
ATOM    505  CB  GLN A  32      -3.977  16.645  37.478  1.00 32.41           C  
ATOM    506  HB2 GLN A  32      -4.786  17.186  37.968  1.00 32.41           H  
ATOM    507  HB3 GLN A  32      -4.109  16.736  36.399  1.00 32.41           H  
ATOM    508  O   GLN A  32      -5.996  14.626  39.173  1.00 32.41           O  
ATOM    509  CG  GLN A  32      -2.658  17.300  37.905  1.00 32.41           C  
ATOM    510  HG2 GLN A  32      -1.831  16.868  37.341  1.00 32.41           H  
ATOM    511  HG3 GLN A  32      -2.492  17.105  38.964  1.00 32.41           H  
ATOM    512  CD  GLN A  32      -2.671  18.811  37.685  1.00 32.41           C  
ATOM    513  NE2 GLN A  32      -1.912  19.563  38.451  1.00 32.41           N  
ATOM    514 HE21 GLN A  32      -1.318  19.149  39.155  1.00 32.41           H  
ATOM    515 HE22 GLN A  32      -1.952  20.554  38.261  1.00 32.41           H  
ATOM    516  OE1 GLN A  32      -3.356  19.355  36.838  1.00 32.41           O  
ATOM    517  N   ILE A  33      -6.238  14.575  36.942  1.00 35.15           N  
ATOM    518  H   ILE A  33      -5.787  14.594  36.039  1.00 35.15           H  
ATOM    519  CA  ILE A  33      -7.702  14.534  36.993  1.00 35.15           C  
ATOM    520  HA  ILE A  33      -8.025  14.812  37.997  1.00 35.15           H  
ATOM    521  C   ILE A  33      -8.180  13.101  36.747  1.00 35.15           C  
ATOM    522  CB  ILE A  33      -8.328  15.576  36.043  1.00 35.15           C  
ATOM    523  HB  ILE A  33      -8.122  15.247  35.024  1.00 35.15           H  
ATOM    524  O   ILE A  33      -8.134  12.607  35.630  1.00 35.15           O  
ATOM    525  CG1 ILE A  33      -7.723  16.995  36.236  1.00 35.15           C  
ATOM    526 HG12 ILE A  33      -7.971  17.348  37.237  1.00 35.15           H  
ATOM    527 HG13 ILE A  33      -6.637  16.937  36.168  1.00 35.15           H  
ATOM    528  CG2 ILE A  33      -9.849  15.579  36.327  1.00 35.15           C  
ATOM    529 HG21 ILE A  33     -10.299  14.666  35.938  1.00 35.15           H  
ATOM    530 HG22 ILE A  33     -10.345  16.432  35.866  1.00 35.15           H  
ATOM    531 HG23 ILE A  33     -10.036  15.645  37.399  1.00 35.15           H  
ATOM    532  CD1 ILE A  33      -8.135  18.074  35.221  1.00 35.15           C  
ATOM    533 HD11 ILE A  33      -9.213  18.232  35.227  1.00 35.15           H  
ATOM    534 HD12 ILE A  33      -7.653  19.014  35.491  1.00 35.15           H  
ATOM    535 HD13 ILE A  33      -7.795  17.801  34.222  1.00 35.15           H  
ATOM    536  N   LYS A  34      -8.614  12.422  37.818  1.00 35.87           N  
ATOM    537  H   LYS A  34      -8.547  12.891  38.709  1.00 35.87           H  
ATOM    538  CA  LYS A  34      -8.975  10.993  37.791  1.00 35.87           C  
ATOM    539  HA  LYS A  34      -8.229  10.467  37.195  1.00 35.87           H  
ATOM    540  C   LYS A  34     -10.314  10.643  37.121  1.00 35.87           C  
ATOM    541  CB  LYS A  34      -8.981  10.407  39.215  1.00 35.87           C  
ATOM    542  HB2 LYS A  34      -9.471  11.105  39.894  1.00 35.87           H  
ATOM    543  HB3 LYS A  34      -9.575   9.493  39.198  1.00 35.87           H  
ATOM    544  O   LYS A  34     -10.344   9.700  36.346  1.00 35.87           O  
ATOM    545  CG  LYS A  34      -7.597  10.034  39.762  1.00 35.87           C  
ATOM    546  HG2 LYS A  34      -7.110   9.350  39.068  1.00 35.87           H  
ATOM    547  HG3 LYS A  34      -6.987  10.931  39.870  1.00 35.87           H  
ATOM    548  CD  LYS A  34      -7.767   9.346  41.126  1.00 35.87           C  
ATOM    549  HD2 LYS A  34      -8.195  10.059  41.830  1.00 35.87           H  
ATOM    550  HD3 LYS A  34      -8.449   8.503  41.017  1.00 35.87           H  
ATOM    551  CE  LYS A  34      -6.424   8.837  41.657  1.00 35.87           C  
ATOM    552  HE2 LYS A  34      -5.741   9.682  41.739  1.00 35.87           H  
ATOM    553  HE3 LYS A  34      -6.006   8.145  40.926  1.00 35.87           H  
ATOM    554  NZ  LYS A  34      -6.580   8.164  42.972  1.00 35.87           N  
ATOM    555  HZ1 LYS A  34      -6.955   8.807  43.655  1.00 35.87           H  
ATOM    556  HZ2 LYS A  34      -7.205   7.375  42.891  1.00 35.87           H  
ATOM    557  HZ3 LYS A  34      -5.686   7.831  43.302  1.00 35.87           H  
ATOM    558  N   SER A  35     -11.437  11.218  37.575  1.00 39.65           N  
ATOM    559  H   SER A  35     -11.357  12.013  38.193  1.00 39.65           H  
ATOM    560  CA  SER A  35     -12.719  10.475  37.602  1.00 39.65           C  
ATOM    561  HA  SER A  35     -12.513   9.417  37.441  1.00 39.65           H  
ATOM    562  C   SER A  35     -13.789  10.840  36.570  1.00 39.65           C  
ATOM    563  CB  SER A  35     -13.361  10.591  38.988  1.00 39.65           C  
ATOM    564  HB2 SER A  35     -14.325  10.082  38.983  1.00 39.65           H  
ATOM    565  HB3 SER A  35     -12.717  10.113  39.725  1.00 39.65           H  
ATOM    566  O   SER A  35     -14.549   9.958  36.184  1.00 39.65           O  
ATOM    567  OG  SER A  35     -13.539  11.954  39.336  1.00 39.65           O  
ATOM    568  HG  SER A  35     -14.245  12.014  39.984  1.00 39.65           H  
ATOM    569  N   GLN A  36     -13.948  12.110  36.189  1.00 42.24           N  
ATOM    570  H   GLN A  36     -13.271  12.800  36.481  1.00 42.24           H  
ATOM    571  CA  GLN A  36     -14.999  12.505  35.241  1.00 42.24           C  
ATOM    572  HA  GLN A  36     -15.862  11.852  35.373  1.00 42.24           H  
ATOM    573  C   GLN A  36     -14.523  12.312  33.805  1.00 42.24           C  
ATOM    574  CB  GLN A  36     -15.463  13.952  35.482  1.00 42.24           C  
ATOM    575  HB2 GLN A  36     -15.874  14.351  34.554  1.00 42.24           H  
ATOM    576  HB3 GLN A  36     -14.614  14.571  35.772  1.00 42.24           H  
ATOM    577  O   GLN A  36     -13.378  12.636  33.497  1.00 42.24           O  
ATOM    578  CG  GLN A  36     -16.565  14.017  36.550  1.00 42.24           C  
ATOM    579  HG2 GLN A  36     -17.407  13.404  36.227  1.00 42.24           H  
ATOM    580  HG3 GLN A  36     -16.183  13.608  37.485  1.00 42.24           H  
ATOM    581  CD  GLN A  36     -17.075  15.433  36.815  1.00 42.24           C  
ATOM    582  NE2 GLN A  36     -18.140  15.581  37.572  1.00 42.24           N  
ATOM    583 HE21 GLN A  36     -18.457  16.533  37.688  1.00 42.24           H  
ATOM    584 HE22 GLN A  36     -18.646  14.780  37.921  1.00 42.24           H  
ATOM    585  OE1 GLN A  36     -16.530  16.433  36.385  1.00 42.24           O  
ATOM    586  N   THR A  37     -15.424  11.838  32.938  1.00 50.58           N  
ATOM    587  H   THR A  37     -16.322  11.518  33.271  1.00 50.58           H  
ATOM    588  CA  THR A  37     -15.236  11.806  31.484  1.00 50.58           C  
ATOM    589  HA  THR A  37     -14.469  11.071  31.238  1.00 50.58           H  
ATOM    590  C   THR A  37     -14.791  13.188  31.016  1.00 50.58           C  
ATOM    591  CB  THR A  37     -16.547  11.428  30.767  1.00 50.58           C  
ATOM    592  HB  THR A  37     -17.208  12.293  30.710  1.00 50.58           H  
ATOM    593  O   THR A  37     -15.573  14.139  31.049  1.00 50.58           O  
ATOM    594  CG2 THR A  37     -16.290  10.902  29.359  1.00 50.58           C  
ATOM    595 HG21 THR A  37     -17.234  10.696  28.855  1.00 50.58           H  
ATOM    596 HG22 THR A  37     -15.696   9.989  29.404  1.00 50.58           H  
ATOM    597 HG23 THR A  37     -15.752  11.649  28.775  1.00 50.58           H  
ATOM    598  OG1 THR A  37     -17.230  10.409  31.466  1.00 50.58           O  
ATOM    599  HG1 THR A  37     -17.854  10.037  30.839  1.00 50.58           H  
ATOM    600  N   GLN A  38     -13.519  13.326  30.647  1.00 61.27           N  
ATOM    601  H   GLN A  38     -12.892  12.536  30.704  1.00 61.27           H  
ATOM    602  CA  GLN A  38     -12.989  14.601  30.187  1.00 61.27           C  
ATOM    603  HA  GLN A  38     -13.508  15.403  30.712  1.00 61.27           H  
ATOM    604  C   GLN A  38     -13.292  14.779  28.712  1.00 61.27           C  
ATOM    605  CB  GLN A  38     -11.494  14.732  30.488  1.00 61.27           C  
ATOM    606  HB2 GLN A  38     -11.008  15.300  29.694  1.00 61.27           H  
ATOM    607  HB3 GLN A  38     -11.022  13.753  30.564  1.00 61.27           H  
ATOM    608  O   GLN A  38     -12.840  14.001  27.870  1.00 61.27           O  
ATOM    609  CG  GLN A  38     -11.346  15.506  31.792  1.00 61.27           C  
ATOM    610  HG2 GLN A  38     -11.829  16.477  31.689  1.00 61.27           H  
ATOM    611  HG3 GLN A  38     -11.839  14.954  32.592  1.00 61.27           H  
ATOM    612  CD  GLN A  38      -9.907  15.757  32.180  1.00 61.27           C  
ATOM    613  NE2 GLN A  38      -9.728  16.222  33.378  1.00 61.27           N  
ATOM    614 HE21 GLN A  38      -8.763  16.391  33.625  1.00 61.27           H  
ATOM    615 HE22 GLN A  38     -10.518  16.311  34.001  1.00 61.27           H  
ATOM    616  OE1 GLN A  38      -8.932  15.590  31.470  1.00 61.27           O  
ATOM    617  N   GLN A  39     -14.076  15.813  28.422  1.00 70.93           N  
ATOM    618  H   GLN A  39     -14.382  16.410  29.177  1.00 70.93           H  
ATOM    619  CA  GLN A  39     -14.349  16.258  27.071  1.00 70.93           C  
ATOM    620  HA  GLN A  39     -14.073  15.462  26.379  1.00 70.93           H  
ATOM    621  C   GLN A  39     -13.502  17.496  26.777  1.00 70.93           C  
ATOM    622  CB  GLN A  39     -15.848  16.508  26.889  1.00 70.93           C  
ATOM    623  HB2 GLN A  39     -16.401  15.614  27.178  1.00 70.93           H  
ATOM    624  HB3 GLN A  39     -16.163  17.336  27.524  1.00 70.93           H  
ATOM    625  O   GLN A  39     -13.879  18.611  27.129  1.00 70.93           O  
ATOM    626  CG  GLN A  39     -16.153  16.823  25.418  1.00 70.93           C  
ATOM    627  HG2 GLN A  39     -15.892  15.955  24.812  1.00 70.93           H  
ATOM    628  HG3 GLN A  39     -15.555  17.671  25.086  1.00 70.93           H  
ATOM    629  CD  GLN A  39     -17.615  17.178  25.186  1.00 70.93           C  
ATOM    630  NE2 GLN A  39     -18.156  16.904  24.024  1.00 70.93           N  
ATOM    631 HE21 GLN A  39     -19.156  17.035  23.989  1.00 70.93           H  
ATOM    632 HE22 GLN A  39     -17.677  16.279  23.391  1.00 70.93           H  
ATOM    633  OE1 GLN A  39     -18.309  17.736  26.016  1.00 70.93           O  
ATOM    634  N   VAL A  40     -12.403  17.310  26.052  1.00 71.96           N  
ATOM    635  H   VAL A  40     -12.205  16.373  25.730  1.00 71.96           H  
ATOM    636  CA  VAL A  40     -11.509  18.408  25.676  1.00 71.96           C  
ATOM    637  HA  VAL A  40     -11.608  19.200  26.419  1.00 71.96           H  
ATOM    638  C   VAL A  40     -11.931  18.963  24.324  1.00 71.96           C  
ATOM    639  CB  VAL A  40     -10.036  17.973  25.692  1.00 71.96           C  
ATOM    640  HB  VAL A  40      -9.881  17.175  24.966  1.00 71.96           H  
ATOM    641  O   VAL A  40     -11.938  18.247  23.320  1.00 71.96           O  
ATOM    642  CG1 VAL A  40      -9.114  19.147  25.333  1.00 71.96           C  
ATOM    643 HG11 VAL A  40      -9.332  19.508  24.328  1.00 71.96           H  
ATOM    644 HG12 VAL A  40      -8.074  18.825  25.381  1.00 71.96           H  
ATOM    645 HG13 VAL A  40      -9.265  19.956  26.047  1.00 71.96           H  
ATOM    646  CG2 VAL A  40      -9.626  17.462  27.077  1.00 71.96           C  
ATOM    647 HG21 VAL A  40     -10.180  16.558  27.329  1.00 71.96           H  
ATOM    648 HG22 VAL A  40      -8.559  17.237  27.105  1.00 71.96           H  
ATOM    649 HG23 VAL A  40      -9.846  18.219  27.830  1.00 71.96           H  
ATOM    650  N   THR A  41     -12.255  20.256  24.267  1.00 76.56           N  
ATOM    651  H   THR A  41     -12.182  20.790  25.121  1.00 76.56           H  
ATOM    652  CA  THR A  41     -12.662  20.926  23.021  1.00 76.56           C  
ATOM    653  HA  THR A  41     -12.688  20.189  22.219  1.00 76.56           H  
ATOM    654  C   THR A  41     -11.676  22.001  22.601  1.00 76.56           C  
ATOM    655  CB  THR A  41     -14.077  21.500  23.098  1.00 76.56           C  
ATOM    656  HB  THR A  41     -14.160  22.180  23.946  1.00 76.56           H  
ATOM    657  O   THR A  41     -11.398  22.966  23.306  1.00 76.56           O  
ATOM    658  CG2 THR A  41     -14.481  22.234  21.813  1.00 76.56           C  
ATOM    659 HG21 THR A  41     -14.263  21.615  20.942  1.00 76.56           H  
ATOM    660 HG22 THR A  41     -13.938  23.176  21.735  1.00 76.56           H  
ATOM    661 HG23 THR A  41     -15.550  22.443  21.840  1.00 76.56           H  
ATOM    662  OG1 THR A  41     -14.997  20.448  23.249  1.00 76.56           O  
ATOM    663  HG1 THR A  41     -14.848  20.057  24.113  1.00 76.56           H  
ATOM    664  N   ILE A  42     -11.201  21.882  21.371  1.00 74.52           N  
ATOM    665  H   ILE A  42     -11.499  21.077  20.839  1.00 74.52           H  
ATOM    666  CA  ILE A  42     -10.153  22.710  20.799  1.00 74.52           C  
ATOM    667  HA  ILE A  42      -9.828  23.466  21.515  1.00 74.52           H  
ATOM    668  C   ILE A  42     -10.714  23.392  19.580  1.00 74.52           C  
ATOM    669  CB  ILE A  42      -8.966  21.818  20.470  1.00 74.52           C  
ATOM    670  HB  ILE A  42      -9.342  20.994  19.862  1.00 74.52           H  
ATOM    671  O   ILE A  42     -10.956  22.770  18.549  1.00 74.52           O  
ATOM    672  CG1 ILE A  42      -8.427  21.273  21.815  1.00 74.52           C  
ATOM    673 HG12 ILE A  42      -7.556  21.842  22.140  1.00 74.52           H  
ATOM    674 HG13 ILE A  42      -9.122  21.413  22.643  1.00 74.52           H  
ATOM    675  CG2 ILE A  42      -7.888  22.551  19.649  1.00 74.52           C  
ATOM    676 HG21 ILE A  42      -7.240  21.796  19.205  1.00 74.52           H  
ATOM    677 HG22 ILE A  42      -8.325  23.096  18.812  1.00 74.52           H  
ATOM    678 HG23 ILE A  42      -7.334  23.251  20.274  1.00 74.52           H  
ATOM    679  CD1 ILE A  42      -8.169  19.776  21.743  1.00 74.52           C  
ATOM    680 HD11 ILE A  42      -7.849  19.495  20.739  1.00 74.52           H  
ATOM    681 HD12 ILE A  42      -9.102  19.246  21.932  1.00 74.52           H  
ATOM    682 HD13 ILE A  42      -7.446  19.489  22.506  1.00 74.52           H  
ATOM    683  N   LYS A  43     -10.906  24.698  19.704  1.00 74.61           N  
ATOM    684  H   LYS A  43     -10.657  25.136  20.579  1.00 74.61           H  
ATOM    685  CA  LYS A  43     -11.470  25.508  18.635  1.00 74.61           C  
ATOM    686  HA  LYS A  43     -12.057  24.857  17.988  1.00 74.61           H  
ATOM    687  C   LYS A  43     -10.381  26.104  17.761  1.00 74.61           C  
ATOM    688  CB  LYS A  43     -12.419  26.565  19.211  1.00 74.61           C  
ATOM    689  HB2 LYS A  43     -11.881  27.209  19.907  1.00 74.61           H  
ATOM    690  HB3 LYS A  43     -12.803  27.174  18.392  1.00 74.61           H  
ATOM    691  O   LYS A  43      -9.302  26.440  18.252  1.00 74.61           O  
ATOM    692  CG  LYS A  43     -13.596  25.885  19.925  1.00 74.61           C  
ATOM    693  HG2 LYS A  43     -14.063  25.176  19.242  1.00 74.61           H  
ATOM    694  HG3 LYS A  43     -13.233  25.344  20.798  1.00 74.61           H  
ATOM    695  CD  LYS A  43     -14.648  26.899  20.379  1.00 74.61           C  
ATOM    696  HD2 LYS A  43     -15.016  27.448  19.512  1.00 74.61           H  
ATOM    697  HD3 LYS A  43     -14.203  27.591  21.094  1.00 74.61           H  
ATOM    698  CE  LYS A  43     -15.798  26.126  21.035  1.00 74.61           C  
ATOM    699  HE2 LYS A  43     -16.165  25.386  20.324  1.00 74.61           H  
ATOM    700  HE3 LYS A  43     -15.407  25.582  21.895  1.00 74.61           H  
ATOM    701  NZ  LYS A  43     -16.911  27.014  21.453  1.00 74.61           N  
ATOM    702  HZ1 LYS A  43     -17.647  26.458  21.866  1.00 74.61           H  
ATOM    703  HZ2 LYS A  43     -17.300  27.494  20.655  1.00 74.61           H  
ATOM    704  HZ3 LYS A  43     -16.597  27.685  22.140  1.00 74.61           H  
ATOM    705  N   ASN A  44     -10.716  26.313  16.493  1.00 77.02           N  
ATOM    706  H   ASN A  44     -11.628  25.998  16.193  1.00 77.02           H  
ATOM    707  CA  ASN A  44      -9.911  27.054  15.528  1.00 77.02           C  
ATOM    708  HA  ASN A  44     -10.411  26.930  14.567  1.00 77.02           H  
ATOM    709  C   ASN A  44      -8.481  26.516  15.347  1.00 77.02           C  
ATOM    710  CB  ASN A  44      -9.952  28.541  15.894  1.00 77.02           C  
ATOM    711  HB2 ASN A  44      -9.610  28.620  16.926  1.00 77.02           H  
ATOM    712  HB3 ASN A  44      -9.285  29.105  15.243  1.00 77.02           H  
ATOM    713  O   ASN A  44      -7.523  27.276  15.198  1.00 77.02           O  
ATOM    714  CG  ASN A  44     -11.324  29.162  15.779  1.00 77.02           C  
ATOM    715  ND2 ASN A  44     -11.687  30.044  16.683  1.00 77.02           N  
ATOM    716 HD21 ASN A  44     -11.116  30.243  17.492  1.00 77.02           H  
ATOM    717 HD22 ASN A  44     -12.614  30.424  16.557  1.00 77.02           H  
ATOM    718  OD1 ASN A  44     -12.090  28.885  14.879  1.00 77.02           O  
ATOM    719  N   LEU A  45      -8.322  25.198  15.361  1.00 81.00           N  
ATOM    720  H   LEU A  45      -9.150  24.621  15.384  1.00 81.00           H  
ATOM    721  CA  LEU A  45      -7.063  24.552  15.045  1.00 81.00           C  
ATOM    722  HA  LEU A  45      -6.264  25.028  15.614  1.00 81.00           H  
ATOM    723  C   LEU A  45      -6.767  24.695  13.548  1.00 81.00           C  
ATOM    724  CB  LEU A  45      -7.178  23.083  15.458  1.00 81.00           C  
ATOM    725  HB2 LEU A  45      -8.069  22.667  14.988  1.00 81.00           H  
ATOM    726  HB3 LEU A  45      -7.302  23.011  16.539  1.00 81.00           H  
ATOM    727  O   LEU A  45      -7.506  24.174  12.718  1.00 81.00           O  
ATOM    728  CG  LEU A  45      -5.969  22.261  15.010  1.00 81.00           C  
ATOM    729  HG  LEU A  45      -5.768  22.412  13.950  1.00 81.00           H  
ATOM    730  CD1 LEU A  45      -4.710  22.605  15.803  1.00 81.00           C  
ATOM    731 HD11 LEU A  45      -4.406  23.629  15.587  1.00 81.00           H  
ATOM    732 HD12 LEU A  45      -4.902  22.489  16.869  1.00 81.00           H  
ATOM    733 HD13 LEU A  45      -3.915  21.934  15.479  1.00 81.00           H  
ATOM    734  CD2 LEU A  45      -6.288  20.794  15.188  1.00 81.00           C  
ATOM    735 HD21 LEU A  45      -5.512  20.247  14.653  1.00 81.00           H  
ATOM    736 HD22 LEU A  45      -6.338  20.524  16.242  1.00 81.00           H  
ATOM    737 HD23 LEU A  45      -7.236  20.553  14.707  1.00 81.00           H  
ATOM    738  N   TYR A  46      -5.655  25.339  13.201  1.00 82.57           N  
ATOM    739  H   TYR A  46      -5.108  25.807  13.909  1.00 82.57           H  
ATOM    740  CA  TYR A  46      -5.177  25.367  11.822  1.00 82.57           C  
ATOM    741  HA  TYR A  46      -6.038  25.459  11.161  1.00 82.57           H  
ATOM    742  C   TYR A  46      -4.427  24.081  11.461  1.00 82.57           C  
ATOM    743  CB  TYR A  46      -4.297  26.597  11.615  1.00 82.57           C  
ATOM    744  HB2 TYR A  46      -3.416  26.488  12.246  1.00 82.57           H  
ATOM    745  HB3 TYR A  46      -4.853  27.478  11.936  1.00 82.57           H  
ATOM    746  O   TYR A  46      -3.490  23.680  12.156  1.00 82.57           O  
ATOM    747  CG  TYR A  46      -3.849  26.825  10.187  1.00 82.57           C  
ATOM    748  CD1 TYR A  46      -2.478  26.824   9.862  1.00 82.57           C  
ATOM    749  HD1 TYR A  46      -1.740  26.656  10.633  1.00 82.57           H  
ATOM    750  CD2 TYR A  46      -4.808  27.061   9.185  1.00 82.57           C  
ATOM    751  HD2 TYR A  46      -5.861  27.043   9.424  1.00 82.57           H  
ATOM    752  CE1 TYR A  46      -2.066  27.063   8.536  1.00 82.57           C  
ATOM    753  HE1 TYR A  46      -1.015  27.088   8.289  1.00 82.57           H  
ATOM    754  CE2 TYR A  46      -4.402  27.296   7.860  1.00 82.57           C  
ATOM    755  HE2 TYR A  46      -5.136  27.460   7.085  1.00 82.57           H  
ATOM    756  OH  TYR A  46      -2.657  27.540   6.250  1.00 82.57           O  
ATOM    757  HH  TYR A  46      -1.715  27.420   6.110  1.00 82.57           H  
ATOM    758  CZ  TYR A  46      -3.031  27.297   7.533  1.00 82.57           C  
ATOM    759  N   VAL A  47      -4.824  23.467  10.349  1.00 87.79           N  
ATOM    760  H   VAL A  47      -5.607  23.868   9.853  1.00 87.79           H  
ATOM    761  CA  VAL A  47      -4.191  22.295   9.742  1.00 87.79           C  
ATOM    762  HA  VAL A  47      -3.596  21.765  10.487  1.00 87.79           H  
ATOM    763  C   VAL A  47      -3.268  22.786   8.631  1.00 87.79           C  
ATOM    764  CB  VAL A  47      -5.262  21.324   9.208  1.00 87.79           C  
ATOM    765  HB  VAL A  47      -5.849  21.828   8.440  1.00 87.79           H  
ATOM    766  O   VAL A  47      -3.715  23.093   7.530  1.00 87.79           O  
ATOM    767  CG1 VAL A  47      -4.615  20.084   8.593  1.00 87.79           C  
ATOM    768 HG11 VAL A  47      -5.381  19.386   8.257  1.00 87.79           H  
ATOM    769 HG12 VAL A  47      -4.046  20.377   7.711  1.00 87.79           H  
ATOM    770 HG13 VAL A  47      -3.957  19.586   9.306  1.00 87.79           H  
ATOM    771  CG2 VAL A  47      -6.225  20.863  10.308  1.00 87.79           C  
ATOM    772 HG21 VAL A  47      -6.969  20.192   9.880  1.00 87.79           H  
ATOM    773 HG22 VAL A  47      -6.750  21.718  10.734  1.00 87.79           H  
ATOM    774 HG23 VAL A  47      -5.677  20.343  11.095  1.00 87.79           H  
ATOM    775  N   SER A  48      -1.979  22.933   8.922  1.00 81.11           N  
ATOM    776  H   SER A  48      -1.666  22.726   9.860  1.00 81.11           H  
ATOM    777  CA  SER A  48      -1.005  23.538   7.998  1.00 81.11           C  
ATOM    778  HA  SER A  48      -1.492  24.346   7.454  1.00 81.11           H  
ATOM    779  C   SER A  48      -0.434  22.585   6.946  1.00 81.11           C  
ATOM    780  CB  SER A  48       0.145  24.143   8.799  1.00 81.11           C  
ATOM    781  HB2 SER A  48       0.981  24.384   8.141  1.00 81.11           H  
ATOM    782  HB3 SER A  48      -0.201  25.055   9.285  1.00 81.11           H  
ATOM    783  O   SER A  48       0.074  23.046   5.932  1.00 81.11           O  
ATOM    784  OG  SER A  48       0.560  23.248   9.801  1.00 81.11           O  
ATOM    785  HG  SER A  48       0.873  22.436   9.395  1.00 81.11           H  
ATOM    786  N   SER A  49      -0.496  21.279   7.178  1.00 86.68           N  
ATOM    787  H   SER A  49      -0.974  20.947   8.004  1.00 86.68           H  
ATOM    788  CA  SER A  49      -0.027  20.229   6.268  1.00 86.68           C  
ATOM    789  HA  SER A  49       0.164  20.651   5.281  1.00 86.68           H  
ATOM    790  C   SER A  49      -1.122  19.177   6.122  1.00 86.68           C  
ATOM    791  CB  SER A  49       1.283  19.617   6.783  1.00 86.68           C  
ATOM    792  HB2 SER A  49       2.065  20.376   6.760  1.00 86.68           H  
ATOM    793  HB3 SER A  49       1.580  18.779   6.153  1.00 86.68           H  
ATOM    794  O   SER A  49      -2.108  19.199   6.854  1.00 86.68           O  
ATOM    795  OG  SER A  49       1.095  19.180   8.111  1.00 86.68           O  
ATOM    796  HG  SER A  49       1.929  19.056   8.571  1.00 86.68           H  
ATOM    797  N   PHE A  50      -1.009  18.297   5.131  1.00 92.11           N  
ATOM    798  H   PHE A  50      -0.155  18.250   4.593  1.00 92.11           H  
ATOM    799  CA  PHE A  50      -1.977  17.217   4.990  1.00 92.11           C  
ATOM    800  HA  PHE A  50      -2.989  17.617   5.042  1.00 92.11           H  
ATOM    801  C   PHE A  50      -1.768  16.238   6.142  1.00 92.11           C  
ATOM    802  CB  PHE A  50      -1.771  16.558   3.637  1.00 92.11           C  
ATOM    803  HB2 PHE A  50      -1.853  17.319   2.861  1.00 92.11           H  
ATOM    804  HB3 PHE A  50      -0.753  16.169   3.614  1.00 92.11           H  
ATOM    805  O   PHE A  50      -0.651  15.757   6.339  1.00 92.11           O  
ATOM    806  CG  PHE A  50      -2.737  15.434   3.325  1.00 92.11           C  
ATOM    807  CD1 PHE A  50      -2.489  14.137   3.810  1.00 92.11           C  
ATOM    808  HD1 PHE A  50      -1.642  13.952   4.454  1.00 92.11           H  
ATOM    809  CD2 PHE A  50      -3.850  15.669   2.499  1.00 92.11           C  
ATOM    810  HD2 PHE A  50      -4.059  16.664   2.136  1.00 92.11           H  
ATOM    811  CE1 PHE A  50      -3.320  13.072   3.433  1.00 92.11           C  
ATOM    812  HE1 PHE A  50      -3.112  12.076   3.796  1.00 92.11           H  
ATOM    813  CE2 PHE A  50      -4.679  14.602   2.118  1.00 92.11           C  
ATOM    814  HE2 PHE A  50      -5.521  14.771   1.463  1.00 92.11           H  
ATOM    815  CZ  PHE A  50      -4.398  13.301   2.562  1.00 92.11           C  
ATOM    816  HZ  PHE A  50      -5.017  12.477   2.238  1.00 92.11           H  
ATOM    817  N   THR A  51      -2.814  15.943   6.905  1.00 92.35           N  
ATOM    818  H   THR A  51      -3.714  16.336   6.667  1.00 92.35           H  
ATOM    819  CA  THR A  51      -2.663  15.248   8.187  1.00 92.35           C  
ATOM    820  HA  THR A  51      -1.626  14.932   8.306  1.00 92.35           H  
ATOM    821  C   THR A  51      -3.514  13.996   8.236  1.00 92.35           C  
ATOM    822  CB  THR A  51      -2.958  16.182   9.368  1.00 92.35           C  
ATOM    823  HB  THR A  51      -3.987  16.539   9.324  1.00 92.35           H  
ATOM    824  O   THR A  51      -4.719  14.040   7.999  1.00 92.35           O  
ATOM    825  CG2 THR A  51      -2.717  15.517  10.719  1.00 92.35           C  
ATOM    826 HG21 THR A  51      -1.706  15.111  10.750  1.00 92.35           H  
ATOM    827 HG22 THR A  51      -2.845  16.246  11.520  1.00 92.35           H  
ATOM    828 HG23 THR A  51      -3.434  14.711  10.871  1.00 92.35           H  
ATOM    829  OG1 THR A  51      -2.086  17.282   9.314  1.00 92.35           O  
ATOM    830  HG1 THR A  51      -1.959  17.637  10.197  1.00 92.35           H  
ATOM    831  N   LEU A  52      -2.881  12.887   8.607  1.00 91.76           N  
ATOM    832  H   LEU A  52      -1.887  12.939   8.778  1.00 91.76           H  
ATOM    833  CA  LEU A  52      -3.544  11.649   8.982  1.00 91.76           C  
ATOM    834  HA  LEU A  52      -4.560  11.651   8.588  1.00 91.76           H  
ATOM    835  C   LEU A  52      -3.634  11.560  10.506  1.00 91.76           C  
ATOM    836  CB  LEU A  52      -2.787  10.452   8.385  1.00 91.76           C  
ATOM    837  HB2 LEU A  52      -3.260   9.535   8.737  1.00 91.76           H  
ATOM    838  HB3 LEU A  52      -1.762  10.472   8.756  1.00 91.76           H  
ATOM    839  O   LEU A  52      -2.651  11.821  11.205  1.00 91.76           O  
ATOM    840  CG  LEU A  52      -2.748  10.416   6.851  1.00 91.76           C  
ATOM    841  HG  LEU A  52      -2.292  11.327   6.461  1.00 91.76           H  
ATOM    842  CD1 LEU A  52      -1.923   9.222   6.374  1.00 91.76           C  
ATOM    843 HD11 LEU A  52      -0.910   9.290   6.770  1.00 91.76           H  
ATOM    844 HD12 LEU A  52      -1.877   9.212   5.285  1.00 91.76           H  
ATOM    845 HD13 LEU A  52      -2.382   8.296   6.720  1.00 91.76           H  
ATOM    846  CD2 LEU A  52      -4.153  10.272   6.286  1.00 91.76           C  
ATOM    847 HD21 LEU A  52      -4.100  10.118   5.208  1.00 91.76           H  
ATOM    848 HD22 LEU A  52      -4.657   9.420   6.742  1.00 91.76           H  
ATOM    849 HD23 LEU A  52      -4.723  11.182   6.474  1.00 91.76           H  
ATOM    850  N   VAL A  53      -4.794  11.163  11.023  1.00 89.43           N  
ATOM    851  H   VAL A  53      -5.563  11.001  10.387  1.00 89.43           H  
ATOM    852  CA  VAL A  53      -5.001  10.879  12.449  1.00 89.43           C  
ATOM    853  HA  VAL A  53      -4.051  10.974  12.975  1.00 89.43           H  
ATOM    854  C   VAL A  53      -5.479   9.442  12.587  1.00 89.43           C  
ATOM    855  CB  VAL A  53      -5.988  11.863  13.110  1.00 89.43           C  
ATOM    856  HB  VAL A  53      -6.990  11.701  12.711  1.00 89.43           H  
ATOM    857  O   VAL A  53      -6.600   9.133  12.200  1.00 89.43           O  
ATOM    858  CG1 VAL A  53      -6.047  11.640  14.627  1.00 89.43           C  
ATOM    859 HG11 VAL A  53      -6.738  12.350  15.081  1.00 89.43           H  
ATOM    860 HG12 VAL A  53      -6.406  10.634  14.844  1.00 89.43           H  
ATOM    861 HG13 VAL A  53      -5.056  11.767  15.062  1.00 89.43           H  
ATOM    862  CG2 VAL A  53      -5.598  13.325  12.852  1.00 89.43           C  
ATOM    863 HG21 VAL A  53      -4.569  13.496  13.170  1.00 89.43           H  
ATOM    864 HG22 VAL A  53      -6.269  13.989  13.397  1.00 89.43           H  
ATOM    865 HG23 VAL A  53      -5.689  13.550  11.789  1.00 89.43           H  
ATOM    866  N   CYS A  54      -4.639   8.560  13.122  1.00 87.19           N  
ATOM    867  H   CYS A  54      -3.764   8.901  13.494  1.00 87.19           H  
ATOM    868  CA  CYS A  54      -5.018   7.186  13.434  1.00 87.19           C  
ATOM    869  HA  CYS A  54      -5.779   6.841  12.733  1.00 87.19           H  
ATOM    870  C   CYS A  54      -5.599   7.150  14.846  1.00 87.19           C  
ATOM    871  CB  CYS A  54      -3.797   6.271  13.296  1.00 87.19           C  
ATOM    872  HB2 CYS A  54      -3.348   6.400  12.311  1.00 87.19           H  
ATOM    873  HB3 CYS A  54      -3.057   6.523  14.056  1.00 87.19           H  
ATOM    874  O   CYS A  54      -4.878   7.343  15.822  1.00 87.19           O  
ATOM    875  SG  CYS A  54      -4.309   4.537  13.484  1.00 87.19           S  
ATOM    876  HG  CYS A  54      -5.183   4.699  14.481  1.00 87.19           H  
ATOM    877  N   PHE A  55      -6.892   6.906  14.959  1.00 84.89           N  
ATOM    878  H   PHE A  55      -7.413   6.684  14.122  1.00 84.89           H  
ATOM    879  CA  PHE A  55      -7.623   6.841  16.213  1.00 84.89           C  
ATOM    880  HA  PHE A  55      -7.070   7.372  16.988  1.00 84.89           H  
ATOM    881  C   PHE A  55      -7.777   5.378  16.644  1.00 84.89           C  
ATOM    882  CB  PHE A  55      -8.953   7.563  15.993  1.00 84.89           C  
ATOM    883  HB2 PHE A  55      -8.783   8.465  15.406  1.00 84.89           H  
ATOM    884  HB3 PHE A  55      -9.628   6.925  15.423  1.00 84.89           H  
ATOM    885  O   PHE A  55      -8.114   4.537  15.814  1.00 84.89           O  
ATOM    886  CG  PHE A  55      -9.601   7.972  17.284  1.00 84.89           C  
ATOM    887  CD1 PHE A  55     -10.538   7.122  17.882  1.00 84.89           C  
ATOM    888  HD1 PHE A  55     -10.829   6.195  17.409  1.00 84.89           H  
ATOM    889  CD2 PHE A  55      -9.247   9.189  17.892  1.00 84.89           C  
ATOM    890  HD2 PHE A  55      -8.539   9.850  17.414  1.00 84.89           H  
ATOM    891  CE1 PHE A  55     -11.117   7.493  19.096  1.00 84.89           C  
ATOM    892  HE1 PHE A  55     -11.840   6.821  19.535  1.00 84.89           H  
ATOM    893  CE2 PHE A  55      -9.818   9.551  19.120  1.00 84.89           C  
ATOM    894  HE2 PHE A  55      -9.550  10.482  19.597  1.00 84.89           H  
ATOM    895  CZ  PHE A  55     -10.761   8.704  19.716  1.00 84.89           C  
ATOM    896  HZ  PHE A  55     -11.209   8.995  20.655  1.00 84.89           H  
ATOM    897  N   ARG A  56      -7.482   5.045  17.906  1.00 82.16           N  
ATOM    898  H   ARG A  56      -7.201   5.780  18.539  1.00 82.16           H  
ATOM    899  CA  ARG A  56      -7.483   3.660  18.422  1.00 82.16           C  
ATOM    900  HA  ARG A  56      -7.809   2.984  17.632  1.00 82.16           H  
ATOM    901  C   ARG A  56      -8.489   3.450  19.550  1.00 82.16           C  
ATOM    902  CB  ARG A  56      -6.062   3.240  18.848  1.00 82.16           C  
ATOM    903  HB2 ARG A  56      -6.105   2.234  19.266  1.00 82.16           H  
ATOM    904  HB3 ARG A  56      -5.685   3.917  19.614  1.00 82.16           H  
ATOM    905  O   ARG A  56      -9.081   2.377  19.618  1.00 82.16           O  
ATOM    906  CG  ARG A  56      -5.111   3.233  17.641  1.00 82.16           C  
ATOM    907  HG2 ARG A  56      -5.560   2.625  16.855  1.00 82.16           H  
ATOM    908  HG3 ARG A  56      -5.002   4.245  17.249  1.00 82.16           H  
ATOM    909  CD  ARG A  56      -3.718   2.673  17.941  1.00 82.16           C  
ATOM    910  HD2 ARG A  56      -3.810   1.740  18.496  1.00 82.16           H  
ATOM    911  HD3 ARG A  56      -3.241   2.467  16.982  1.00 82.16           H  
ATOM    912  NE  ARG A  56      -2.894   3.621  18.691  1.00 82.16           N  
ATOM    913  HE  ARG A  56      -3.198   3.834  19.630  1.00 82.16           H  
ATOM    914  NH1 ARG A  56      -1.042   3.847  17.307  1.00 82.16           N  
ATOM    915 HH11 ARG A  56      -0.161   4.300  17.108  1.00 82.16           H  
ATOM    916 HH12 ARG A  56      -1.387   3.164  16.648  1.00 82.16           H  
ATOM    917  NH2 ARG A  56      -1.260   5.038  19.175  1.00 82.16           N  
ATOM    918 HH21 ARG A  56      -1.749   5.210  20.042  1.00 82.16           H  
ATOM    919 HH22 ARG A  56      -0.419   5.524  18.898  1.00 82.16           H  
ATOM    920  CZ  ARG A  56      -1.735   4.155  18.370  1.00 82.16           C  
ATOM    921  N   SER A  57      -8.699   4.452  20.403  1.00 83.38           N  
ATOM    922  H   SER A  57      -8.145   5.292  20.316  1.00 83.38           H  
ATOM    923  CA  SER A  57      -9.736   4.442  21.442  1.00 83.38           C  
ATOM    924  HA  SER A  57     -10.607   3.914  21.054  1.00 83.38           H  
ATOM    925  C   SER A  57     -10.182   5.853  21.826  1.00 83.38           C  
ATOM    926  CB  SER A  57      -9.252   3.702  22.694  1.00 83.38           C  
ATOM    927  HB2 SER A  57     -10.078   3.624  23.402  1.00 83.38           H  
ATOM    928  HB3 SER A  57      -8.944   2.694  22.414  1.00 83.38           H  
ATOM    929  O   SER A  57      -9.385   6.790  21.756  1.00 83.38           O  
ATOM    930  OG  SER A  57      -8.171   4.363  23.325  1.00 83.38           O  
ATOM    931  HG  SER A  57      -7.833   3.785  24.013  1.00 83.38           H  
ATOM    932  N   GLY A  58     -11.443   5.972  22.255  1.00 84.85           N  
ATOM    933  H   GLY A  58     -12.041   5.160  22.198  1.00 84.85           H  
ATOM    934  CA  GLY A  58     -12.108   7.220  22.644  1.00 84.85           C  
ATOM    935  HA2 GLY A  58     -11.385   8.036  22.685  1.00 84.85           H  
ATOM    936  HA3 GLY A  58     -12.527   7.113  23.645  1.00 84.85           H  
ATOM    937  C   GLY A  58     -13.235   7.602  21.678  1.00 84.85           C  
ATOM    938  O   GLY A  58     -13.693   6.767  20.900  1.00 84.85           O  
ATOM    939  N   LYS A  59     -13.650   8.869  21.697  1.00 86.02           N  
ATOM    940  H   LYS A  59     -13.316   9.469  22.438  1.00 86.02           H  
ATOM    941  CA  LYS A  59     -14.477   9.481  20.648  1.00 86.02           C  
ATOM    942  HA  LYS A  59     -14.513   8.814  19.787  1.00 86.02           H  
ATOM    943  C   LYS A  59     -13.877  10.797  20.188  1.00 86.02           C  
ATOM    944  CB  LYS A  59     -15.914   9.706  21.124  1.00 86.02           C  
ATOM    945  HB2 LYS A  59     -16.472  10.199  20.328  1.00 86.02           H  
ATOM    946  HB3 LYS A  59     -15.911  10.357  21.998  1.00 86.02           H  
ATOM    947  O   LYS A  59     -13.336  11.565  20.988  1.00 86.02           O  
ATOM    948  CG  LYS A  59     -16.622   8.401  21.473  1.00 86.02           C  
ATOM    949  HG2 LYS A  59     -16.077   7.884  22.263  1.00 86.02           H  
ATOM    950  HG3 LYS A  59     -16.660   7.762  20.590  1.00 86.02           H  
ATOM    951  CD  LYS A  59     -18.030   8.706  21.967  1.00 86.02           C  
ATOM    952  HD2 LYS A  59     -18.525   9.353  21.244  1.00 86.02           H  
ATOM    953  HD3 LYS A  59     -17.987   9.216  22.930  1.00 86.02           H  
ATOM    954  CE  LYS A  59     -18.796   7.394  22.088  1.00 86.02           C  
ATOM    955  HE2 LYS A  59     -18.650   6.838  21.162  1.00 86.02           H  
ATOM    956  HE3 LYS A  59     -18.392   6.815  22.919  1.00 86.02           H  
ATOM    957  NZ  LYS A  59     -20.229   7.687  22.267  1.00 86.02           N  
ATOM    958  HZ1 LYS A  59     -20.761   6.835  22.372  1.00 86.02           H  
ATOM    959  HZ2 LYS A  59     -20.358   8.306  23.055  1.00 86.02           H  
ATOM    960  HZ3 LYS A  59     -20.537   8.159  21.429  1.00 86.02           H  
ATOM    961  N   LEU A  60     -13.991  11.073  18.895  1.00 86.88           N  
ATOM    962  H   LEU A  60     -14.460  10.393  18.314  1.00 86.88           H  
ATOM    963  CA  LEU A  60     -13.512  12.306  18.282  1.00 86.88           C  
ATOM    964  HA  LEU A  60     -13.285  13.025  19.069  1.00 86.88           H  
ATOM    965  C   LEU A  60     -14.611  12.913  17.416  1.00 86.88           C  
ATOM    966  CB  LEU A  60     -12.195  12.017  17.537  1.00 86.88           C  
ATOM    967  HB2 LEU A  60     -12.340  11.208  16.821  1.00 86.88           H  
ATOM    968  HB3 LEU A  60     -11.495  11.652  18.289  1.00 86.88           H  
ATOM    969  O   LEU A  60     -15.095  12.296  16.475  1.00 86.88           O  
ATOM    970  CG  LEU A  60     -11.575  13.237  16.825  1.00 86.88           C  
ATOM    971  HG  LEU A  60     -11.875  14.151  17.337  1.00 86.88           H  
ATOM    972  CD1 LEU A  60     -10.044  13.171  16.823  1.00 86.88           C  
ATOM    973 HD11 LEU A  60      -9.635  14.163  16.631  1.00 86.88           H  
ATOM    974 HD12 LEU A  60      -9.701  12.482  16.051  1.00 86.88           H  
ATOM    975 HD13 LEU A  60      -9.670  12.790  17.773  1.00 86.88           H  
ATOM    976  CD2 LEU A  60     -11.972  13.319  15.348  1.00 86.88           C  
ATOM    977 HD21 LEU A  60     -11.732  12.384  14.841  1.00 86.88           H  
ATOM    978 HD22 LEU A  60     -11.441  14.136  14.861  1.00 86.88           H  
ATOM    979 HD23 LEU A  60     -13.044  13.492  15.253  1.00 86.88           H  
ATOM    980  N   THR A  61     -14.980  14.153  17.713  1.00 88.26           N  
ATOM    981  H   THR A  61     -14.533  14.602  18.499  1.00 88.26           H  
ATOM    982  CA  THR A  61     -15.801  14.980  16.827  1.00 88.26           C  
ATOM    983  HA  THR A  61     -16.209  14.370  16.022  1.00 88.26           H  
ATOM    984  C   THR A  61     -14.920  16.057  16.228  1.00 88.26           C  
ATOM    985  CB  THR A  61     -16.984  15.604  17.566  1.00 88.26           C  
ATOM    986  HB  THR A  61     -16.613  16.284  18.333  1.00 88.26           H  
ATOM    987  O   THR A  61     -14.236  16.779  16.951  1.00 88.26           O  
ATOM    988  CG2 THR A  61     -17.914  16.369  16.625  1.00 88.26           C  
ATOM    989 HG21 THR A  61     -18.779  16.726  17.184  1.00 88.26           H  
ATOM    990 HG22 THR A  61     -18.255  15.711  15.826  1.00 88.26           H  
ATOM    991 HG23 THR A  61     -17.398  17.228  16.195  1.00 88.26           H  
ATOM    992  OG1 THR A  61     -17.743  14.599  18.186  1.00 88.26           O  
ATOM    993  HG1 THR A  61     -17.139  13.949  18.554  1.00 88.26           H  
ATOM    994  N   ILE A  62     -14.929  16.195  14.911  1.00 90.26           N  
ATOM    995  H   ILE A  62     -15.513  15.579  14.364  1.00 90.26           H  
ATOM    996  CA  ILE A  62     -14.182  17.237  14.212  1.00 90.26           C  
ATOM    997  HA  ILE A  62     -13.833  17.956  14.953  1.00 90.26           H  
ATOM    998  C   ILE A  62     -15.104  17.984  13.265  1.00 90.26           C  
ATOM    999  CB  ILE A  62     -12.931  16.654  13.540  1.00 90.26           C  
ATOM   1000  HB  ILE A  62     -12.369  16.138  14.319  1.00 90.26           H  
ATOM   1001  O   ILE A  62     -15.906  17.382  12.560  1.00 90.26           O  
ATOM   1002  CG1 ILE A  62     -12.031  17.778  12.985  1.00 90.26           C  
ATOM   1003 HG12 ILE A  62     -12.435  18.139  12.040  1.00 90.26           H  
ATOM   1004 HG13 ILE A  62     -12.019  18.617  13.680  1.00 90.26           H  
ATOM   1005  CG2 ILE A  62     -13.318  15.631  12.461  1.00 90.26           C  
ATOM   1006 HG21 ILE A  62     -13.984  14.873  12.874  1.00 90.26           H  
ATOM   1007 HG22 ILE A  62     -13.817  16.123  11.627  1.00 90.26           H  
ATOM   1008 HG23 ILE A  62     -12.433  15.106  12.103  1.00 90.26           H  
ATOM   1009  CD1 ILE A  62     -10.585  17.321  12.777  1.00 90.26           C  
ATOM   1010 HD11 ILE A  62     -10.106  17.130  13.738  1.00 90.26           H  
ATOM   1011 HD12 ILE A  62     -10.571  16.393  12.205  1.00 90.26           H  
ATOM   1012 HD13 ILE A  62     -10.030  18.085  12.233  1.00 90.26           H  
ATOM   1013  N   SER A  63     -15.009  19.306  13.257  1.00 90.17           N  
ATOM   1014  H   SER A  63     -14.331  19.751  13.860  1.00 90.17           H  
ATOM   1015  CA  SER A  63     -15.839  20.152  12.404  1.00 90.17           C  
ATOM   1016  HA  SER A  63     -16.239  19.535  11.599  1.00 90.17           H  
ATOM   1017  C   SER A  63     -15.033  21.255  11.747  1.00 90.17           C  
ATOM   1018  CB  SER A  63     -17.025  20.742  13.175  1.00 90.17           C  
ATOM   1019  HB2 SER A  63     -17.575  21.427  12.530  1.00 90.17           H  
ATOM   1020  HB3 SER A  63     -17.696  19.936  13.473  1.00 90.17           H  
ATOM   1021  O   SER A  63     -14.042  21.730  12.298  1.00 90.17           O  
ATOM   1022  OG  SER A  63     -16.580  21.426  14.335  1.00 90.17           O  
ATOM   1023  HG  SER A  63     -16.363  20.742  14.973  1.00 90.17           H  
ATOM   1024  N   ASN A  64     -15.472  21.685  10.574  1.00 88.56           N  
ATOM   1025  H   ASN A  64     -16.311  21.254  10.212  1.00 88.56           H  
ATOM   1026  CA  ASN A  64     -15.051  22.933   9.947  1.00 88.56           C  
ATOM   1027  HA  ASN A  64     -14.423  23.494  10.639  1.00 88.56           H  
ATOM   1028  C   ASN A  64     -16.303  23.805   9.707  1.00 88.56           C  
ATOM   1029  CB  ASN A  64     -14.178  22.595   8.713  1.00 88.56           C  
ATOM   1030  HB2 ASN A  64     -13.739  23.506   8.308  1.00 88.56           H  
ATOM   1031  HB3 ASN A  64     -13.356  21.956   9.037  1.00 88.56           H  
ATOM   1032  O   ASN A  64     -17.328  23.615  10.356  1.00 88.56           O  
ATOM   1033  CG  ASN A  64     -14.920  21.883   7.598  1.00 88.56           C  
ATOM   1034  ND2 ASN A  64     -14.261  21.144   6.742  1.00 88.56           N  
ATOM   1035 HD21 ASN A  64     -14.843  20.622   6.102  1.00 88.56           H  
ATOM   1036 HD22 ASN A  64     -13.276  20.955   6.867  1.00 88.56           H  
ATOM   1037  OD1 ASN A  64     -16.111  22.031   7.449  1.00 88.56           O  
ATOM   1038  N   ASN A  65     -16.232  24.783   8.802  1.00 82.49           N  
ATOM   1039  H   ASN A  65     -15.372  24.908   8.287  1.00 82.49           H  
ATOM   1040  CA  ASN A  65     -17.373  25.658   8.498  1.00 82.49           C  
ATOM   1041  HA  ASN A  65     -17.815  25.991   9.437  1.00 82.49           H  
ATOM   1042  C   ASN A  65     -18.515  24.971   7.715  1.00 82.49           C  
ATOM   1043  CB  ASN A  65     -16.865  26.891   7.733  1.00 82.49           C  
ATOM   1044  HB2 ASN A  65     -16.325  26.567   6.843  1.00 82.49           H  
ATOM   1045  HB3 ASN A  65     -17.724  27.474   7.400  1.00 82.49           H  
ATOM   1046  O   ASN A  65     -19.556  25.592   7.514  1.00 82.49           O  
ATOM   1047  CG  ASN A  65     -15.989  27.819   8.553  1.00 82.49           C  
ATOM   1048  ND2 ASN A  65     -15.335  28.751   7.900  1.00 82.49           N  
ATOM   1049 HD21 ASN A  65     -15.468  28.856   6.905  1.00 82.49           H  
ATOM   1050 HD22 ASN A  65     -14.782  29.382   8.463  1.00 82.49           H  
ATOM   1051  OD1 ASN A  65     -15.868  27.746   9.763  1.00 82.49           O  
ATOM   1052  N   HIS A  66     -18.320  23.741   7.241  1.00 80.36           N  
ATOM   1053  H   HIS A  66     -17.463  23.263   7.482  1.00 80.36           H  
ATOM   1054  CA  HIS A  66     -19.241  23.024   6.354  1.00 80.36           C  
ATOM   1055  HA  HIS A  66     -20.168  23.586   6.244  1.00 80.36           H  
ATOM   1056  C   HIS A  66     -19.628  21.646   6.894  1.00 80.36           C  
ATOM   1057  CB  HIS A  66     -18.587  22.888   4.970  1.00 80.36           C  
ATOM   1058  HB2 HIS A  66     -17.669  22.307   5.056  1.00 80.36           H  
ATOM   1059  HB3 HIS A  66     -19.263  22.339   4.314  1.00 80.36           H  
ATOM   1060  O   HIS A  66     -20.797  21.279   6.853  1.00 80.36           O  
ATOM   1061  CG  HIS A  66     -18.281  24.220   4.337  1.00 80.36           C  
ATOM   1062  CD2 HIS A  66     -17.044  24.728   4.054  1.00 80.36           C  
ATOM   1063  HD2 HIS A  66     -16.106  24.217   4.216  1.00 80.36           H  
ATOM   1064  ND1 HIS A  66     -19.201  25.182   4.000  1.00 80.36           N  
ATOM   1065  HD1 HIS A  66     -20.198  25.118   4.153  1.00 80.36           H  
ATOM   1066  CE1 HIS A  66     -18.535  26.244   3.520  1.00 80.36           C  
ATOM   1067  HE1 HIS A  66     -18.993  27.163   3.184  1.00 80.36           H  
ATOM   1068  NE2 HIS A  66     -17.210  26.024   3.551  1.00 80.36           N  
ATOM   1069  N   ASP A  67     -18.659  20.915   7.437  1.00 79.99           N  
ATOM   1070  H   ASP A  67     -17.724  21.298   7.445  1.00 79.99           H  
ATOM   1071  CA  ASP A  67     -18.787  19.514   7.807  1.00 79.99           C  
ATOM   1072  HA  ASP A  67     -19.773  19.150   7.518  1.00 79.99           H  
ATOM   1073  C   ASP A  67     -18.608  19.332   9.311  1.00 79.99           C  
ATOM   1074  CB  ASP A  67     -17.742  18.678   7.055  1.00 79.99           C  
ATOM   1075  HB2 ASP A  67     -16.750  18.943   7.419  1.00 79.99           H  
ATOM   1076  HB3 ASP A  67     -17.907  17.624   7.278  1.00 79.99           H  
ATOM   1077  O   ASP A  67     -17.792  20.006   9.946  1.00 79.99           O  
ATOM   1078  CG  ASP A  67     -17.795  18.877   5.541  1.00 79.99           C  
ATOM   1079  OD1 ASP A  67     -18.895  18.698   4.978  1.00 79.99           O  
ATOM   1080  OD2 ASP A  67     -16.716  19.192   4.975  1.00 79.99           O  
ATOM   1081  N   THR A  68     -19.330  18.366   9.875  1.00 88.44           N  
ATOM   1082  H   THR A  68     -19.983  17.862   9.293  1.00 88.44           H  
ATOM   1083  CA  THR A  68     -19.034  17.783  11.188  1.00 88.44           C  
ATOM   1084  HA  THR A  68     -18.066  18.142  11.538  1.00 88.44           H  
ATOM   1085  C   THR A  68     -18.957  16.274  11.038  1.00 88.44           C  
ATOM   1086  CB  THR A  68     -20.080  18.168  12.240  1.00 88.44           C  
ATOM   1087  HB  THR A  68     -21.058  17.787  11.947  1.00 88.44           H  
ATOM   1088  O   THR A  68     -19.890  15.654  10.535  1.00 88.44           O  
ATOM   1089  CG2 THR A  68     -19.722  17.646  13.632  1.00 88.44           C  
ATOM   1090 HG21 THR A  68     -19.742  16.557  13.645  1.00 88.44           H  
ATOM   1091 HG22 THR A  68     -18.727  17.986  13.919  1.00 88.44           H  
ATOM   1092 HG23 THR A  68     -20.453  18.013  14.353  1.00 88.44           H  
ATOM   1093  OG1 THR A  68     -20.124  19.573  12.326  1.00 88.44           O  
ATOM   1094  HG1 THR A  68     -20.133  19.899  11.423  1.00 88.44           H  
ATOM   1095  N   ILE A  69     -17.841  15.690  11.465  1.00 88.14           N  
ATOM   1096  H   ILE A  69     -17.128  16.268  11.885  1.00 88.14           H  
ATOM   1097  CA  ILE A  69     -17.596  14.253  11.427  1.00 88.14           C  
ATOM   1098  HA  ILE A  69     -18.460  13.759  10.982  1.00 88.14           H  
ATOM   1099  C   ILE A  69     -17.458  13.737  12.852  1.00 88.14           C  
ATOM   1100  CB  ILE A  69     -16.377  13.908  10.544  1.00 88.14           C  
ATOM   1101  HB  ILE A  69     -15.488  14.380  10.961  1.00 88.14           H  
ATOM   1102  O   ILE A  69     -16.664  14.255  13.640  1.00 88.14           O  
ATOM   1103  CG1 ILE A  69     -16.608  14.472   9.122  1.00 88.14           C  
ATOM   1104 HG12 ILE A  69     -17.649  14.319   8.839  1.00 88.14           H  
ATOM   1105 HG13 ILE A  69     -16.423  15.546   9.141  1.00 88.14           H  
ATOM   1106  CG2 ILE A  69     -16.146  12.386  10.535  1.00 88.14           C  
ATOM   1107 HG21 ILE A  69     -15.993  12.005  11.545  1.00 88.14           H  
ATOM   1108 HG22 ILE A  69     -16.999  11.875  10.089  1.00 88.14           H  
ATOM   1109 HG23 ILE A  69     -15.245  12.149   9.970  1.00 88.14           H  
ATOM   1110  CD1 ILE A  69     -15.748  13.863   8.014  1.00 88.14           C  
ATOM   1111 HD11 ILE A  69     -14.696  13.861   8.301  1.00 88.14           H  
ATOM   1112 HD12 ILE A  69     -16.066  12.841   7.807  1.00 88.14           H  
ATOM   1113 HD13 ILE A  69     -15.887  14.455   7.110  1.00 88.14           H  
ATOM   1114  N   TYR A  70     -18.228  12.696  13.148  1.00 86.29           N  
ATOM   1115  H   TYR A  70     -18.814  12.313  12.420  1.00 86.29           H  
ATOM   1116  CA  TYR A  70     -18.201  11.958  14.402  1.00 86.29           C  
ATOM   1117  HA  TYR A  70     -17.676  12.535  15.163  1.00 86.29           H  
ATOM   1118  C   TYR A  70     -17.458  10.638  14.190  1.00 86.29           C  
ATOM   1119  CB  TYR A  70     -19.637  11.729  14.887  1.00 86.29           C  
ATOM   1120  HB2 TYR A  70     -19.607  11.115  15.787  1.00 86.29           H  
ATOM   1121  HB3 TYR A  70     -20.187  11.165  14.132  1.00 86.29           H  
ATOM   1122  O   TYR A  70     -17.737   9.915  13.235  1.00 86.29           O  
ATOM   1123  CG  TYR A  70     -20.389  13.010  15.195  1.00 86.29           C  
ATOM   1124  CD1 TYR A  70     -20.331  13.553  16.492  1.00 86.29           C  
ATOM   1125  HD1 TYR A  70     -19.760  13.051  17.259  1.00 86.29           H  
ATOM   1126  CD2 TYR A  70     -21.137  13.663  14.194  1.00 86.29           C  
ATOM   1127  HD2 TYR A  70     -21.190  13.244  13.200  1.00 86.29           H  
ATOM   1128  CE1 TYR A  70     -21.017  14.743  16.794  1.00 86.29           C  
ATOM   1129  HE1 TYR A  70     -20.961  15.149  17.794  1.00 86.29           H  
ATOM   1130  CE2 TYR A  70     -21.823  14.856  14.491  1.00 86.29           C  
ATOM   1131  HE2 TYR A  70     -22.403  15.360  13.731  1.00 86.29           H  
ATOM   1132  OH  TYR A  70     -22.426  16.547  16.081  1.00 86.29           O  
ATOM   1133  HH  TYR A  70     -22.340  16.768  17.011  1.00 86.29           H  
ATOM   1134  CZ  TYR A  70     -21.764  15.397  15.791  1.00 86.29           C  
ATOM   1135  N   CYS A  71     -16.500  10.348  15.064  1.00 82.64           N  
ATOM   1136  H   CYS A  71     -16.300  11.010  15.800  1.00 82.64           H  
ATOM   1137  CA  CYS A  71     -15.667   9.151  15.030  1.00 82.64           C  
ATOM   1138  HA  CYS A  71     -15.997   8.483  14.235  1.00 82.64           H  
ATOM   1139  C   CYS A  71     -15.800   8.432  16.380  1.00 82.64           C  
ATOM   1140  CB  CYS A  71     -14.202   9.549  14.768  1.00 82.64           C  
ATOM   1141  HB2 CYS A  71     -13.810  10.037  15.661  1.00 82.64           H  
ATOM   1142  HB3 CYS A  71     -13.615   8.649  14.584  1.00 82.64           H  
ATOM   1143  O   CYS A  71     -15.282   8.930  17.381  1.00 82.64           O  
ATOM   1144  SG  CYS A  71     -14.028  10.694  13.369  1.00 82.64           S  
ATOM   1145  HG  CYS A  71     -14.869  11.607  13.864  1.00 82.64           H  
ATOM   1146  N   ASP A  72     -16.475   7.280  16.404  1.00 73.38           N  
ATOM   1147  H   ASP A  72     -16.941   6.974  15.562  1.00 73.38           H  
ATOM   1148  CA  ASP A  72     -16.744   6.500  17.629  1.00 73.38           C  
ATOM   1149  HA  ASP A  72     -16.500   7.104  18.503  1.00 73.38           H  
ATOM   1150  C   ASP A  72     -15.894   5.219  17.753  1.00 73.38           C  
ATOM   1151  CB  ASP A  72     -18.244   6.160  17.694  1.00 73.38           C  
ATOM   1152  HB2 ASP A  72     -18.556   5.736  16.739  1.00 73.38           H  
ATOM   1153  HB3 ASP A  72     -18.403   5.400  18.459  1.00 73.38           H  
ATOM   1154  O   ASP A  72     -15.945   4.521  18.764  1.00 73.38           O  
ATOM   1155  CG  ASP A  72     -19.138   7.351  18.055  1.00 73.38           C  
ATOM   1156  OD1 ASP A  72     -18.772   8.114  18.980  1.00 73.38           O  
ATOM   1157  OD2 ASP A  72     -20.241   7.456  17.482  1.00 73.38           O  
ATOM   1158  N   GLU A  73     -15.108   4.894  16.729  1.00 71.13           N  
ATOM   1159  H   GLU A  73     -15.072   5.529  15.944  1.00 71.13           H  
ATOM   1160  CA  GLU A  73     -14.413   3.613  16.583  1.00 71.13           C  
ATOM   1161  HA  GLU A  73     -14.406   3.085  17.536  1.00 71.13           H  
ATOM   1162  C   GLU A  73     -12.961   3.821  16.142  1.00 71.13           C  
ATOM   1163  CB  GLU A  73     -15.164   2.757  15.550  1.00 71.13           C  
ATOM   1164  HB2 GLU A  73     -14.561   1.886  15.293  1.00 71.13           H  
ATOM   1165  HB3 GLU A  73     -15.311   3.336  14.639  1.00 71.13           H  
ATOM   1166  O   GLU A  73     -12.630   4.892  15.603  1.00 71.13           O  
ATOM   1167  CG  GLU A  73     -16.528   2.288  16.077  1.00 71.13           C  
ATOM   1168  HG2 GLU A  73     -17.161   3.158  16.255  1.00 71.13           H  
ATOM   1169  HG3 GLU A  73     -16.376   1.776  17.027  1.00 71.13           H  
ATOM   1170  CD  GLU A  73     -17.247   1.335  15.113  1.00 71.13           C  
ATOM   1171  OE1 GLU A  73     -18.486   1.222  15.237  1.00 71.13           O  
ATOM   1172  OE2 GLU A  73     -16.561   0.695  14.281  1.00 71.13           O  
ATOM   1173  N   PRO A  74     -12.076   2.815  16.322  1.00 81.15           N  
ATOM   1174  CA  PRO A  74     -10.768   2.867  15.701  1.00 81.15           C  
ATOM   1175  HA  PRO A  74     -10.213   3.675  16.175  1.00 81.15           H  
ATOM   1176  C   PRO A  74     -10.921   3.145  14.205  1.00 81.15           C  
ATOM   1177  CB  PRO A  74     -10.086   1.526  15.983  1.00 81.15           C  
ATOM   1178  HB2 PRO A  74      -9.501   1.602  16.899  1.00 81.15           H  
ATOM   1179  HB3 PRO A  74      -9.460   1.197  15.153  1.00 81.15           H  
ATOM   1180  O   PRO A  74     -11.692   2.501  13.491  1.00 81.15           O  
ATOM   1181  CG  PRO A  74     -11.266   0.586  16.216  1.00 81.15           C  
ATOM   1182  HG2 PRO A  74     -11.668   0.250  15.260  1.00 81.15           H  
ATOM   1183  HG3 PRO A  74     -10.992  -0.264  16.841  1.00 81.15           H  
ATOM   1184  CD  PRO A  74     -12.280   1.496  16.909  1.00 81.15           C  
ATOM   1185  HD2 PRO A  74     -12.059   1.545  17.976  1.00 81.15           H  
ATOM   1186  HD3 PRO A  74     -13.289   1.108  16.765  1.00 81.15           H  
ATOM   1187  N   GLY A  75     -10.177   4.125  13.722  1.00 86.55           N  
ATOM   1188  H   GLY A  75      -9.503   4.568  14.329  1.00 86.55           H  
ATOM   1189  CA  GLY A  75     -10.293   4.589  12.352  1.00 86.55           C  
ATOM   1190  HA2 GLY A  75     -11.255   5.083  12.210  1.00 86.55           H  
ATOM   1191  HA3 GLY A  75     -10.244   3.745  11.665  1.00 86.55           H  
ATOM   1192  C   GLY A  75      -9.180   5.544  11.995  1.00 86.55           C  
ATOM   1193  O   GLY A  75      -8.323   5.873  12.815  1.00 86.55           O  
ATOM   1194  N   MET A  76      -9.191   5.998  10.753  1.00 88.78           N  
ATOM   1195  H   MET A  76      -9.941   5.711  10.141  1.00 88.78           H  
ATOM   1196  CA  MET A  76      -8.241   6.985  10.281  1.00 88.78           C  
ATOM   1197  HA  MET A  76      -7.659   7.334  11.134  1.00 88.78           H  
ATOM   1198  C   MET A  76      -8.975   8.186   9.715  1.00 88.78           C  
ATOM   1199  CB  MET A  76      -7.241   6.347   9.320  1.00 88.78           C  
ATOM   1200  HB2 MET A  76      -7.742   6.048   8.399  1.00 88.78           H  
ATOM   1201  HB3 MET A  76      -6.825   5.459   9.797  1.00 88.78           H  
ATOM   1202  O   MET A  76      -9.853   8.064   8.861  1.00 88.78           O  
ATOM   1203  CG  MET A  76      -6.091   7.307   9.002  1.00 88.78           C  
ATOM   1204  HG2 MET A  76      -6.437   8.061   8.295  1.00 88.78           H  
ATOM   1205  HG3 MET A  76      -5.792   7.814   9.919  1.00 88.78           H  
ATOM   1206  SD  MET A  76      -4.620   6.490   8.336  1.00 88.78           S  
ATOM   1207  CE  MET A  76      -5.315   5.754   6.837  1.00 88.78           C  
ATOM   1208  HE1 MET A  76      -6.129   5.074   7.092  1.00 88.78           H  
ATOM   1209  HE2 MET A  76      -4.532   5.191   6.330  1.00 88.78           H  
ATOM   1210  HE3 MET A  76      -5.686   6.536   6.175  1.00 88.78           H  
ATOM   1211  N   LEU A  77      -8.591   9.352  10.212  1.00 89.89           N  
ATOM   1212  H   LEU A  77      -7.883   9.351  10.932  1.00 89.89           H  
ATOM   1213  CA  LEU A  77      -9.055  10.630   9.723  1.00 89.89           C  
ATOM   1214  HA  LEU A  77     -10.007  10.471   9.216  1.00 89.89           H  
ATOM   1215  C   LEU A  77      -8.038  11.200   8.734  1.00 89.89           C  
ATOM   1216  CB  LEU A  77      -9.280  11.571  10.909  1.00 89.89           C  
ATOM   1217  HB2 LEU A  77      -9.532  11.009  11.808  1.00 89.89           H  
ATOM   1218  HB3 LEU A  77      -8.345  12.101  11.092  1.00 89.89           H  
ATOM   1219  O   LEU A  77      -6.833  11.156   8.991  1.00 89.89           O  
ATOM   1220  CG  LEU A  77     -10.395  12.578  10.609  1.00 89.89           C  
ATOM   1221  HG  LEU A  77     -10.445  12.777   9.539  1.00 89.89           H  
ATOM   1222  CD1 LEU A  77     -11.743  12.073  11.109  1.00 89.89           C  
ATOM   1223 HD11 LEU A  77     -11.717  11.921  12.188  1.00 89.89           H  
ATOM   1224 HD12 LEU A  77     -12.527  12.789  10.863  1.00 89.89           H  
ATOM   1225 HD13 LEU A  77     -11.970  11.128  10.616  1.00 89.89           H  
ATOM   1226  CD2 LEU A  77     -10.095  13.894  11.296  1.00 89.89           C  
ATOM   1227 HD21 LEU A  77     -10.792  14.628  10.892  1.00 89.89           H  
ATOM   1228 HD22 LEU A  77      -9.079  14.215  11.065  1.00 89.89           H  
ATOM   1229 HD23 LEU A  77     -10.214  13.798  12.375  1.00 89.89           H  
ATOM   1230  N   VAL A  78      -8.522  11.778   7.643  1.00 90.40           N  
ATOM   1231  H   VAL A  78      -9.523  11.757   7.514  1.00 90.40           H  
ATOM   1232  CA  VAL A  78      -7.725  12.493   6.647  1.00 90.40           C  
ATOM   1233  HA  VAL A  78      -6.668  12.426   6.905  1.00 90.40           H  
ATOM   1234  C   VAL A  78      -8.137  13.956   6.661  1.00 90.40           C  
ATOM   1235  CB  VAL A  78      -7.915  11.901   5.240  1.00 90.40           C  
ATOM   1236  HB  VAL A  78      -8.942  12.074   4.918  1.00 90.40           H  
ATOM   1237  O   VAL A  78      -9.309  14.277   6.473  1.00 90.40           O  
ATOM   1238  CG1 VAL A  78      -6.987  12.593   4.245  1.00 90.40           C  
ATOM   1239 HG11 VAL A  78      -7.117  12.143   3.260  1.00 90.40           H  
ATOM   1240 HG12 VAL A  78      -7.229  13.652   4.162  1.00 90.40           H  
ATOM   1241 HG13 VAL A  78      -5.954  12.476   4.573  1.00 90.40           H  
ATOM   1242  CG2 VAL A  78      -7.647  10.392   5.186  1.00 90.40           C  
ATOM   1243 HG21 VAL A  78      -7.744  10.038   4.160  1.00 90.40           H  
ATOM   1244 HG22 VAL A  78      -8.378   9.861   5.796  1.00 90.40           H  
ATOM   1245 HG23 VAL A  78      -6.646  10.164   5.553  1.00 90.40           H  
ATOM   1246  N   LEU A  79      -7.172  14.846   6.864  1.00 91.09           N  
ATOM   1247  H   LEU A  79      -6.240  14.504   7.053  1.00 91.09           H  
ATOM   1248  CA  LEU A  79      -7.374  16.287   6.872  1.00 91.09           C  
ATOM   1249  HA  LEU A  79      -8.429  16.517   6.718  1.00 91.09           H  
ATOM   1250  C   LEU A  79      -6.595  16.925   5.730  1.00 91.09           C  
ATOM   1251  CB  LEU A  79      -6.939  16.868   8.227  1.00 91.09           C  
ATOM   1252  HB2 LEU A  79      -7.085  17.948   8.196  1.00 91.09           H  
ATOM   1253  HB3 LEU A  79      -5.875  16.672   8.358  1.00 91.09           H  
ATOM   1254  O   LEU A  79      -5.362  16.881   5.703  1.00 91.09           O  
ATOM   1255  CG  LEU A  79      -7.694  16.308   9.440  1.00 91.09           C  
ATOM   1256  HG  LEU A  79      -7.591  15.224   9.482  1.00 91.09           H  
ATOM   1257  CD1 LEU A  79      -7.136  16.894  10.738  1.00 91.09           C  
ATOM   1258 HD11 LEU A  79      -6.077  16.648  10.821  1.00 91.09           H  
ATOM   1259 HD12 LEU A  79      -7.664  16.461  11.588  1.00 91.09           H  
ATOM   1260 HD13 LEU A  79      -7.263  17.976  10.746  1.00 91.09           H  
ATOM   1261  CD2 LEU A  79      -9.166  16.681   9.330  1.00 91.09           C  
ATOM   1262 HD21 LEU A  79      -9.627  16.112   8.523  1.00 91.09           H  
ATOM   1263 HD22 LEU A  79      -9.677  16.439  10.261  1.00 91.09           H  
ATOM   1264 HD23 LEU A  79      -9.274  17.749   9.140  1.00 91.09           H  
ATOM   1265  N   LYS A  80      -7.316  17.585   4.821  1.00 91.11           N  
ATOM   1266  H   LYS A  80      -8.323  17.541   4.886  1.00 91.11           H  
ATOM   1267  CA  LYS A  80      -6.706  18.479   3.833  1.00 91.11           C  
ATOM   1268  HA  LYS A  80      -6.013  17.894   3.228  1.00 91.11           H  
ATOM   1269  C   LYS A  80      -5.919  19.582   4.548  1.00 91.11           C  
ATOM   1270  CB  LYS A  80      -7.802  19.061   2.926  1.00 91.11           C  
ATOM   1271  HB2 LYS A  80      -8.425  19.741   3.508  1.00 91.11           H  
ATOM   1272  HB3 LYS A  80      -8.431  18.250   2.559  1.00 91.11           H  
ATOM   1273  O   LYS A  80      -6.353  20.080   5.588  1.00 91.11           O  
ATOM   1274  CG  LYS A  80      -7.212  19.819   1.728  1.00 91.11           C  
ATOM   1275  HG2 LYS A  80      -6.593  19.133   1.150  1.00 91.11           H  
ATOM   1276  HG3 LYS A  80      -6.587  20.641   2.075  1.00 91.11           H  
ATOM   1277  CD  LYS A  80      -8.302  20.389   0.815  1.00 91.11           C  
ATOM   1278  HD2 LYS A  80      -8.909  21.114   1.357  1.00 91.11           H  
ATOM   1279  HD3 LYS A  80      -8.948  19.575   0.488  1.00 91.11           H  
ATOM   1280  CE  LYS A  80      -7.674  21.038  -0.424  1.00 91.11           C  
ATOM   1281  HE2 LYS A  80      -6.917  20.357  -0.811  1.00 91.11           H  
ATOM   1282  HE3 LYS A  80      -8.434  21.131  -1.200  1.00 91.11           H  
ATOM   1283  NZ  LYS A  80      -7.067  22.365  -0.149  1.00 91.11           N  
ATOM   1284  HZ1 LYS A  80      -6.568  22.672  -0.972  1.00 91.11           H  
ATOM   1285  HZ2 LYS A  80      -6.410  22.311   0.616  1.00 91.11           H  
ATOM   1286  HZ3 LYS A  80      -7.775  23.054   0.062  1.00 91.11           H  
ATOM   1287  N   LYS A  81      -4.799  20.012   3.972  1.00 88.92           N  
ATOM   1288  H   LYS A  81      -4.500  19.568   3.116  1.00 88.92           H  
ATOM   1289  CA  LYS A  81      -4.060  21.179   4.471  1.00 88.92           C  
ATOM   1290  HA  LYS A  81      -3.923  21.053   5.545  1.00 88.92           H  
ATOM   1291  C   LYS A  81      -4.822  22.495   4.268  1.00 88.92           C  
ATOM   1292  CB  LYS A  81      -2.669  21.222   3.832  1.00 88.92           C  
ATOM   1293  HB2 LYS A  81      -2.054  21.931   4.385  1.00 88.92           H  
ATOM   1294  HB3 LYS A  81      -2.213  20.235   3.910  1.00 88.92           H  
ATOM   1295  O   LYS A  81      -5.778  22.571   3.495  1.00 88.92           O  
ATOM   1296  CG  LYS A  81      -2.684  21.618   2.352  1.00 88.92           C  
ATOM   1297  HG2 LYS A  81      -3.146  22.598   2.225  1.00 88.92           H  
ATOM   1298  HG3 LYS A  81      -3.251  20.887   1.775  1.00 88.92           H  
ATOM   1299  CD  LYS A  81      -1.247  21.668   1.842  1.00 88.92           C  
ATOM   1300  HD2 LYS A  81      -0.624  22.249   2.522  1.00 88.92           H  
ATOM   1301  HD3 LYS A  81      -0.855  20.653   1.782  1.00 88.92           H  
ATOM   1302  CE  LYS A  81      -1.205  22.328   0.468  1.00 88.92           C  
ATOM   1303  HE2 LYS A  81      -1.981  21.917  -0.178  1.00 88.92           H  
ATOM   1304  HE3 LYS A  81      -1.389  23.397   0.573  1.00 88.92           H  
ATOM   1305  NZ  LYS A  81       0.113  22.106  -0.138  1.00 88.92           N  
ATOM   1306  HZ1 LYS A  81       0.131  22.488  -1.073  1.00 88.92           H  
ATOM   1307  HZ2 LYS A  81       0.346  21.125  -0.189  1.00 88.92           H  
ATOM   1308  HZ3 LYS A  81       0.828  22.605   0.373  1.00 88.92           H  
ATOM   1309  N   GLU A  82      -4.324  23.543   4.914  1.00 84.91           N  
ATOM   1310  H   GLU A  82      -3.614  23.346   5.604  1.00 84.91           H  
ATOM   1311  CA  GLU A  82      -4.789  24.930   4.819  1.00 84.91           C  
ATOM   1312  HA  GLU A  82      -4.227  25.492   5.565  1.00 84.91           H  
ATOM   1313  C   GLU A  82      -6.265  25.130   5.200  1.00 84.91           C  
ATOM   1314  CB  GLU A  82      -4.441  25.544   3.457  1.00 84.91           C  
ATOM   1315  HB2 GLU A  82      -4.790  26.577   3.448  1.00 84.91           H  
ATOM   1316  HB3 GLU A  82      -4.971  24.996   2.678  1.00 84.91           H  
ATOM   1317  O   GLU A  82      -6.980  25.927   4.590  1.00 84.91           O  
ATOM   1318  CG  GLU A  82      -2.940  25.572   3.140  1.00 84.91           C  
ATOM   1319  HG2 GLU A  82      -2.419  26.077   3.953  1.00 84.91           H  
ATOM   1320  HG3 GLU A  82      -2.547  24.557   3.069  1.00 84.91           H  
ATOM   1321  CD  GLU A  82      -2.688  26.318   1.824  1.00 84.91           C  
ATOM   1322  OE1 GLU A  82      -1.659  27.019   1.737  1.00 84.91           O  
ATOM   1323  OE2 GLU A  82      -3.562  26.258   0.936  1.00 84.91           O  
ATOM   1324  N   GLN A  83      -6.723  24.440   6.245  1.00 85.58           N  
ATOM   1325  H   GLN A  83      -6.086  23.815   6.719  1.00 85.58           H  
ATOM   1326  CA  GLN A  83      -8.064  24.622   6.810  1.00 85.58           C  
ATOM   1327  HA  GLN A  83      -8.512  25.509   6.364  1.00 85.58           H  
ATOM   1328  C   GLN A  83      -8.022  24.879   8.317  1.00 85.58           C  
ATOM   1329  CB  GLN A  83      -8.975  23.440   6.443  1.00 85.58           C  
ATOM   1330  HB2 GLN A  83     -10.001  23.700   6.702  1.00 85.58           H  
ATOM   1331  HB3 GLN A  83      -8.932  23.277   5.366  1.00 85.58           H  
ATOM   1332  O   GLN A  83      -7.016  24.629   8.980  1.00 85.58           O  
ATOM   1333  CG  GLN A  83      -8.599  22.140   7.163  1.00 85.58           C  
ATOM   1334  HG2 GLN A  83      -8.626  22.282   8.244  1.00 85.58           H  
ATOM   1335  HG3 GLN A  83      -7.582  21.867   6.884  1.00 85.58           H  
ATOM   1336  CD  GLN A  83      -9.549  21.003   6.812  1.00 85.58           C  
ATOM   1337  NE2 GLN A  83      -9.026  19.898   6.346  1.00 85.58           N  
ATOM   1338 HE21 GLN A  83      -9.645  19.144   6.084  1.00 85.58           H  
ATOM   1339 HE22 GLN A  83      -8.029  19.847   6.193  1.00 85.58           H  
ATOM   1340  OE1 GLN A  83     -10.762  21.105   6.932  1.00 85.58           O  
ATOM   1341  N   VAL A  84      -9.133  25.373   8.857  1.00 83.72           N  
ATOM   1342  H   VAL A  84      -9.948  25.479   8.270  1.00 83.72           H  
ATOM   1343  CA  VAL A  84      -9.340  25.553  10.295  1.00 83.72           C  
ATOM   1344  HA  VAL A  84      -8.425  25.297  10.829  1.00 83.72           H  
ATOM   1345  C   VAL A  84     -10.435  24.593  10.744  1.00 83.72           C  
ATOM   1346  CB  VAL A  84      -9.679  27.016  10.629  1.00 83.72           C  
ATOM   1347  HB  VAL A  84     -10.566  27.323  10.073  1.00 83.72           H  
ATOM   1348  O   VAL A  84     -11.494  24.540  10.120  1.00 83.72           O  
ATOM   1349  CG1 VAL A  84      -9.942  27.193  12.121  1.00 83.72           C  
ATOM   1350 HG11 VAL A  84     -10.835  26.638  12.406  1.00 83.72           H  
ATOM   1351 HG12 VAL A  84     -10.115  28.244  12.349  1.00 83.72           H  
ATOM   1352 HG13 VAL A  84      -9.080  26.832  12.683  1.00 83.72           H  
ATOM   1353  CG2 VAL A  84      -8.518  27.952  10.267  1.00 83.72           C  
ATOM   1354 HG21 VAL A  84      -8.790  28.981  10.503  1.00 83.72           H  
ATOM   1355 HG22 VAL A  84      -7.630  27.677  10.835  1.00 83.72           H  
ATOM   1356 HG23 VAL A  84      -8.303  27.892   9.200  1.00 83.72           H  
ATOM   1357  N   VAL A  85     -10.175  23.846  11.814  1.00 87.77           N  
ATOM   1358  H   VAL A  85      -9.271  23.937  12.255  1.00 87.77           H  
ATOM   1359  CA  VAL A  85     -11.096  22.852  12.373  1.00 87.77           C  
ATOM   1360  HA  VAL A  85     -12.067  22.987  11.896  1.00 87.77           H  
ATOM   1361  C   VAL A  85     -11.307  23.065  13.870  1.00 87.77           C  
ATOM   1362  CB  VAL A  85     -10.644  21.404  12.074  1.00 87.77           C  
ATOM   1363  HB  VAL A  85     -11.398  20.723  12.469  1.00 87.77           H  
ATOM   1364  O   VAL A  85     -10.434  23.575  14.572  1.00 87.77           O  
ATOM   1365  CG1 VAL A  85     -10.526  21.144  10.569  1.00 87.77           C  
ATOM   1366 HG11 VAL A  85     -11.449  21.444  10.073  1.00 87.77           H  
ATOM   1367 HG12 VAL A  85      -9.694  21.712  10.153  1.00 87.77           H  
ATOM   1368 HG13 VAL A  85     -10.363  20.082  10.388  1.00 87.77           H  
ATOM   1369  CG2 VAL A  85      -9.299  21.053  12.723  1.00 87.77           C  
ATOM   1370 HG21 VAL A  85      -8.985  20.055  12.418  1.00 87.77           H  
ATOM   1371 HG22 VAL A  85      -8.531  21.765  12.423  1.00 87.77           H  
ATOM   1372 HG23 VAL A  85      -9.408  21.066  13.808  1.00 87.77           H  
ATOM   1373  N   ASN A  86     -12.458  22.650  14.381  1.00 84.26           N  
ATOM   1374  H   ASN A  86     -13.129  22.242  13.746  1.00 84.26           H  
ATOM   1375  CA  ASN A  86     -12.695  22.464  15.806  1.00 84.26           C  
ATOM   1376  HA  ASN A  86     -11.896  22.947  16.369  1.00 84.26           H  
ATOM   1377  C   ASN A  86     -12.666  20.965  16.099  1.00 84.26           C  
ATOM   1378  CB  ASN A  86     -14.027  23.098  16.223  1.00 84.26           C  
ATOM   1379  HB2 ASN A  86     -14.844  22.498  15.822  1.00 84.26           H  
ATOM   1380  HB3 ASN A  86     -14.110  23.087  17.310  1.00 84.26           H  
ATOM   1381  O   ASN A  86     -13.271  20.195  15.360  1.00 84.26           O  
ATOM   1382  CG  ASN A  86     -14.175  24.524  15.740  1.00 84.26           C  
ATOM   1383  ND2 ASN A  86     -15.167  24.796  14.927  1.00 84.26           N  
ATOM   1384 HD21 ASN A  86     -15.748  24.045  14.583  1.00 84.26           H  
ATOM   1385 HD22 ASN A  86     -15.208  25.720  14.522  1.00 84.26           H  
ATOM   1386  OD1 ASN A  86     -13.404  25.405  16.095  1.00 84.26           O  
ATOM   1387  N   VAL A  87     -11.980  20.554  17.160  1.00 85.15           N  
ATOM   1388  H   VAL A  87     -11.551  21.251  17.752  1.00 85.15           H  
ATOM   1389  CA  VAL A  87     -11.841  19.149  17.553  1.00 85.15           C  
ATOM   1390  HA  VAL A  87     -12.461  18.528  16.907  1.00 85.15           H  
ATOM   1391  C   VAL A  87     -12.329  18.990  18.979  1.00 85.15           C  
ATOM   1392  CB  VAL A  87     -10.388  18.649  17.434  1.00 85.15           C  
ATOM   1393  HB  VAL A  87      -9.779  19.100  18.217  1.00 85.15           H  
ATOM   1394  O   VAL A  87     -11.825  19.662  19.875  1.00 85.15           O  
ATOM   1395  CG1 VAL A  87     -10.330  17.125  17.591  1.00 85.15           C  
ATOM   1396 HG11 VAL A  87     -10.924  16.647  16.812  1.00 85.15           H  
ATOM   1397 HG12 VAL A  87      -9.299  16.777  17.518  1.00 85.15           H  
ATOM   1398 HG13 VAL A  87     -10.725  16.826  18.561  1.00 85.15           H  
ATOM   1399  CG2 VAL A  87      -9.761  19.024  16.087  1.00 85.15           C  
ATOM   1400 HG21 VAL A  87      -9.588  20.099  16.046  1.00 85.15           H  
ATOM   1401 HG22 VAL A  87     -10.440  18.743  15.282  1.00 85.15           H  
ATOM   1402 HG23 VAL A  87      -8.808  18.511  15.954  1.00 85.15           H  
ATOM   1403  N   THR A  88     -13.270  18.089  19.191  1.00 83.57           N  
ATOM   1404  H   THR A  88     -13.634  17.580  18.398  1.00 83.57           H  
ATOM   1405  CA  THR A  88     -13.738  17.672  20.505  1.00 83.57           C  
ATOM   1406  HA  THR A  88     -13.244  18.264  21.275  1.00 83.57           H  
ATOM   1407  C   THR A  88     -13.363  16.217  20.713  1.00 83.57           C  
ATOM   1408  CB  THR A  88     -15.238  17.910  20.651  1.00 83.57           C  
ATOM   1409  HB  THR A  88     -15.775  17.406  19.847  1.00 83.57           H  
ATOM   1410  O   THR A  88     -13.619  15.366  19.866  1.00 83.57           O  
ATOM   1411  CG2 THR A  88     -15.765  17.432  21.992  1.00 83.57           C  
ATOM   1412 HG21 THR A  88     -15.819  16.344  22.002  1.00 83.57           H  
ATOM   1413 HG22 THR A  88     -16.766  17.841  22.128  1.00 83.57           H  
ATOM   1414 HG23 THR A  88     -15.112  17.770  22.796  1.00 83.57           H  
ATOM   1415  OG1 THR A  88     -15.506  19.293  20.592  1.00 83.57           O  
ATOM   1416  HG1 THR A  88     -15.461  19.617  21.494  1.00 83.57           H  
ATOM   1417  N   LEU A  89     -12.713  15.956  21.834  1.00 81.32           N  
ATOM   1418  H   LEU A  89     -12.569  16.712  22.488  1.00 81.32           H  
ATOM   1419  CA  LEU A  89     -12.149  14.678  22.220  1.00 81.32           C  
ATOM   1420  HA  LEU A  89     -12.318  13.916  21.460  1.00 81.32           H  
ATOM   1421  C   LEU A  89     -12.810  14.225  23.509  1.00 81.32           C  
ATOM   1422  CB  LEU A  89     -10.654  14.911  22.446  1.00 81.32           C  
ATOM   1423  HB2 LEU A  89     -10.243  14.106  23.056  1.00 81.32           H  
ATOM   1424  HB3 LEU A  89     -10.537  15.805  23.057  1.00 81.32           H  
ATOM   1425  O   LEU A  89     -12.854  14.999  24.458  1.00 81.32           O  
ATOM   1426  CG  LEU A  89      -9.848  15.113  21.159  1.00 81.32           C  
ATOM   1427  HG  LEU A  89     -10.105  16.082  20.733  1.00 81.32           H  
ATOM   1428  CD1 LEU A  89      -8.380  15.129  21.523  1.00 81.32           C  
ATOM   1429 HD11 LEU A  89      -8.089  14.146  21.892  1.00 81.32           H  
ATOM   1430 HD12 LEU A  89      -7.795  15.368  20.634  1.00 81.32           H  
ATOM   1431 HD13 LEU A  89      -8.229  15.870  22.308  1.00 81.32           H  
ATOM   1432  CD2 LEU A  89      -9.995  14.058  20.070  1.00 81.32           C  
ATOM   1433 HD21 LEU A  89     -11.022  14.042  19.704  1.00 81.32           H  
ATOM   1434 HD22 LEU A  89      -9.334  14.327  19.247  1.00 81.32           H  
ATOM   1435 HD23 LEU A  89      -9.725  13.065  20.432  1.00 81.32           H  
ATOM   1436  N   GLU A  90     -13.288  12.991  23.549  1.00 82.38           N  
ATOM   1437  H   GLU A  90     -13.246  12.414  22.722  1.00 82.38           H  
ATOM   1438  CA  GLU A  90     -13.922  12.406  24.728  1.00 82.38           C  
ATOM   1439  HA  GLU A  90     -13.771  13.049  25.595  1.00 82.38           H  
ATOM   1440  C   GLU A  90     -13.276  11.051  25.025  1.00 82.38           C  
ATOM   1441  CB  GLU A  90     -15.430  12.307  24.468  1.00 82.38           C  
ATOM   1442  HB2 GLU A  90     -15.797  13.289  24.172  1.00 82.38           H  
ATOM   1443  HB3 GLU A  90     -15.585  11.617  23.638  1.00 82.38           H  
ATOM   1444  O   GLU A  90     -13.109  10.214  24.132  1.00 82.38           O  
ATOM   1445  CG  GLU A  90     -16.247  11.828  25.676  1.00 82.38           C  
ATOM   1446  HG2 GLU A  90     -15.808  10.905  26.056  1.00 82.38           H  
ATOM   1447  HG3 GLU A  90     -16.185  12.584  26.458  1.00 82.38           H  
ATOM   1448  CD  GLU A  90     -17.724  11.563  25.328  1.00 82.38           C  
ATOM   1449  OE1 GLU A  90     -18.423  10.972  26.181  1.00 82.38           O  
ATOM   1450  OE2 GLU A  90     -18.160  11.932  24.211  1.00 82.38           O  
ATOM   1451  N   GLU A  91     -12.869  10.837  26.274  1.00 79.94           N  
ATOM   1452  H   GLU A  91     -13.009  11.553  26.972  1.00 79.94           H  
ATOM   1453  CA  GLU A  91     -12.356   9.535  26.697  1.00 79.94           C  
ATOM   1454  HA  GLU A  91     -11.663   9.171  25.939  1.00 79.94           H  
ATOM   1455  C   GLU A  91     -13.495   8.514  26.821  1.00 79.94           C  
ATOM   1456  CB  GLU A  91     -11.591   9.625  28.024  1.00 79.94           C  
ATOM   1457  HB2 GLU A  91     -11.180   8.635  28.223  1.00 79.94           H  
ATOM   1458  HB3 GLU A  91     -12.286   9.872  28.827  1.00 79.94           H  
ATOM   1459  O   GLU A  91     -14.552   8.807  27.375  1.00 79.94           O  
ATOM   1460  CG  GLU A  91     -10.440  10.645  28.031  1.00 79.94           C  
ATOM   1461  HG2 GLU A  91      -9.941  10.641  27.062  1.00 79.94           H  
ATOM   1462  HG3 GLU A  91     -10.850  11.643  28.184  1.00 79.94           H  
ATOM   1463  CD  GLU A  91      -9.422  10.327  29.135  1.00 79.94           C  
ATOM   1464  OE1 GLU A  91      -8.200  10.348  28.836  1.00 79.94           O  
ATOM   1465  OE2 GLU A  91      -9.875   9.986  30.249  1.00 79.94           O  
ATOM   1466  N   VAL A  92     -13.259   7.278  26.381  1.00 81.13           N  
ATOM   1467  H   VAL A  92     -12.349   7.068  25.996  1.00 81.13           H  
ATOM   1468  CA  VAL A  92     -14.195   6.161  26.583  1.00 81.13           C  
ATOM   1469  HA  VAL A  92     -15.116   6.529  27.034  1.00 81.13           H  
ATOM   1470  C   VAL A  92     -13.552   5.184  27.551  1.00 81.13           C  
ATOM   1471  CB  VAL A  92     -14.578   5.489  25.255  1.00 81.13           C  
ATOM   1472  HB  VAL A  92     -13.675   5.159  24.740  1.00 81.13           H  
ATOM   1473  O   VAL A  92     -12.440   4.716  27.312  1.00 81.13           O  
ATOM   1474  CG1 VAL A  92     -15.496   4.278  25.471  1.00 81.13           C  
ATOM   1475 HG11 VAL A  92     -14.969   3.497  26.020  1.00 81.13           H  
ATOM   1476 HG12 VAL A  92     -16.387   4.573  26.025  1.00 81.13           H  
ATOM   1477 HG13 VAL A  92     -15.795   3.868  24.507  1.00 81.13           H  
ATOM   1478  CG2 VAL A  92     -15.332   6.468  24.354  1.00 81.13           C  
ATOM   1479 HG21 VAL A  92     -16.271   6.766  24.821  1.00 81.13           H  
ATOM   1480 HG22 VAL A  92     -15.535   5.993  23.394  1.00 81.13           H  
ATOM   1481 HG23 VAL A  92     -14.739   7.367  24.184  1.00 81.13           H  
ATOM   1482  N   ASN A  93     -14.230   4.881  28.660  1.00 78.55           N  
ATOM   1483  H   ASN A  93     -15.157   5.266  28.775  1.00 78.55           H  
ATOM   1484  CA  ASN A  93     -13.690   4.052  29.747  1.00 78.55           C  
ATOM   1485  HA  ASN A  93     -14.381   4.129  30.586  1.00 78.55           H  
ATOM   1486  C   ASN A  93     -12.332   4.560  30.280  1.00 78.55           C  
ATOM   1487  CB  ASN A  93     -13.664   2.572  29.310  1.00 78.55           C  
ATOM   1488  HB2 ASN A  93     -13.306   1.959  30.137  1.00 78.55           H  
ATOM   1489  HB3 ASN A  93     -12.967   2.452  28.480  1.00 78.55           H  
ATOM   1490  O   ASN A  93     -11.448   3.764  30.585  1.00 78.55           O  
ATOM   1491  CG  ASN A  93     -15.026   2.046  28.908  1.00 78.55           C  
ATOM   1492  ND2 ASN A  93     -15.081   1.119  27.981  1.00 78.55           N  
ATOM   1493 HD21 ASN A  93     -14.236   0.781  27.544  1.00 78.55           H  
ATOM   1494 HD22 ASN A  93     -16.005   0.794  27.734  1.00 78.55           H  
ATOM   1495  OD1 ASN A  93     -16.055   2.452  29.416  1.00 78.55           O  
ATOM   1496  N   GLY A  94     -12.142   5.885  30.340  1.00 72.87           N  
ATOM   1497  H   GLY A  94     -12.897   6.497  30.065  1.00 72.87           H  
ATOM   1498  CA  GLY A  94     -10.881   6.512  30.773  1.00 72.87           C  
ATOM   1499  HA2 GLY A  94     -10.582   6.098  31.736  1.00 72.87           H  
ATOM   1500  HA3 GLY A  94     -11.039   7.583  30.894  1.00 72.87           H  
ATOM   1501  C   GLY A  94      -9.714   6.328  29.795  1.00 72.87           C  
ATOM   1502  O   GLY A  94      -8.554   6.549  30.147  1.00 72.87           O  
ATOM   1503  N   HIS A  95      -9.997   5.887  28.566  1.00 78.20           N  
ATOM   1504  H   HIS A  95     -10.953   5.660  28.335  1.00 78.20           H  
ATOM   1505  CA  HIS A  95      -8.996   5.690  27.533  1.00 78.20           C  
ATOM   1506  HA  HIS A  95      -8.025   5.984  27.932  1.00 78.20           H  
ATOM   1507  C   HIS A  95      -9.258   6.585  26.323  1.00 78.20           C  
ATOM   1508  CB  HIS A  95      -8.882   4.206  27.172  1.00 78.20           C  
ATOM   1509  HB2 HIS A  95      -9.874   3.799  26.979  1.00 78.20           H  
ATOM   1510  HB3 HIS A  95      -8.295   4.109  26.259  1.00 78.20           H  
ATOM   1511  O   HIS A  95     -10.354   6.656  25.768  1.00 78.20           O  
ATOM   1512  CG  HIS A  95      -8.200   3.398  28.251  1.00 78.20           C  
ATOM   1513  CD2 HIS A  95      -8.783   2.496  29.100  1.00 78.20           C  
ATOM   1514  HD2 HIS A  95      -9.830   2.234  29.128  1.00 78.20           H  
ATOM   1515  ND1 HIS A  95      -6.863   3.457  28.582  1.00 78.20           N  
ATOM   1516  HD1 HIS A  95      -6.178   4.082  28.182  1.00 78.20           H  
ATOM   1517  CE1 HIS A  95      -6.647   2.604  29.597  1.00 78.20           C  
ATOM   1518  HE1 HIS A  95      -5.698   2.441  30.086  1.00 78.20           H  
ATOM   1519  NE2 HIS A  95      -7.782   1.980  29.934  1.00 78.20           N  
ATOM   1520  N   MET A  96      -8.178   7.241  25.911  1.00 78.76           N  
ATOM   1521  H   MET A  96      -7.340   7.147  26.467  1.00 78.76           H  
ATOM   1522  CA  MET A  96      -8.052   7.994  24.678  1.00 78.76           C  
ATOM   1523  HA  MET A  96      -8.809   7.660  23.968  1.00 78.76           H  
ATOM   1524  C   MET A  96      -6.665   7.707  24.113  1.00 78.76           C  
ATOM   1525  CB  MET A  96      -8.269   9.483  24.973  1.00 78.76           C  
ATOM   1526  HB2 MET A  96      -7.579   9.813  25.750  1.00 78.76           H  
ATOM   1527  HB3 MET A  96      -9.293   9.608  25.326  1.00 78.76           H  
ATOM   1528  O   MET A  96      -5.654   7.945  24.788  1.00 78.76           O  
ATOM   1529  CG  MET A  96      -8.089  10.359  23.739  1.00 78.76           C  
ATOM   1530  HG2 MET A  96      -7.096  10.198  23.319  1.00 78.76           H  
ATOM   1531  HG3 MET A  96      -8.157  11.402  24.047  1.00 78.76           H  
ATOM   1532  SD  MET A  96      -9.326  10.031  22.471  1.00 78.76           S  
ATOM   1533  CE  MET A  96     -10.262  11.547  22.589  1.00 78.76           C  
ATOM   1534  HE1 MET A  96      -9.546  12.357  22.448  1.00 78.76           H  
ATOM   1535  HE2 MET A  96     -11.030  11.568  21.815  1.00 78.76           H  
ATOM   1536  HE3 MET A  96     -10.727  11.614  23.572  1.00 78.76           H  
ATOM   1537  N   ASP A  97      -6.611   7.160  22.905  1.00 82.30           N  
ATOM   1538  H   ASP A  97      -7.480   6.943  22.439  1.00 82.30           H  
ATOM   1539  CA  ASP A  97      -5.364   6.920  22.187  1.00 82.30           C  
ATOM   1540  HA  ASP A  97      -4.623   7.638  22.538  1.00 82.30           H  
ATOM   1541  C   ASP A  97      -5.559   7.148  20.692  1.00 82.30           C  
ATOM   1542  CB  ASP A  97      -4.801   5.522  22.474  1.00 82.30           C  
ATOM   1543  HB2 ASP A  97      -4.639   5.414  23.547  1.00 82.30           H  
ATOM   1544  HB3 ASP A  97      -5.526   4.772  22.159  1.00 82.30           H  
ATOM   1545  O   ASP A  97      -6.352   6.489  20.022  1.00 82.30           O  
ATOM   1546  CG  ASP A  97      -3.467   5.278  21.750  1.00 82.30           C  
ATOM   1547  OD1 ASP A  97      -2.667   6.225  21.517  1.00 82.30           O  
ATOM   1548  OD2 ASP A  97      -3.224   4.124  21.349  1.00 82.30           O  
ATOM   1549  N   PHE A  98      -4.794   8.096  20.169  1.00 84.35           N  
ATOM   1550  H   PHE A  98      -4.158   8.588  20.780  1.00 84.35           H  
ATOM   1551  CA  PHE A  98      -4.719   8.411  18.754  1.00 84.35           C  
ATOM   1552  HA  PHE A  98      -4.913   7.500  18.188  1.00 84.35           H  
ATOM   1553  C   PHE A  98      -3.319   8.904  18.428  1.00 84.35           C  
ATOM   1554  CB  PHE A  98      -5.768   9.466  18.388  1.00 84.35           C  
ATOM   1555  HB2 PHE A  98      -5.763   9.617  17.309  1.00 84.35           H  
ATOM   1556  HB3 PHE A  98      -6.744   9.067  18.663  1.00 84.35           H  
ATOM   1557  O   PHE A  98      -2.653   9.492  19.276  1.00 84.35           O  
ATOM   1558  CG  PHE A  98      -5.584  10.803  19.079  1.00 84.35           C  
ATOM   1559  CD1 PHE A  98      -6.150  11.004  20.349  1.00 84.35           C  
ATOM   1560  HD1 PHE A  98      -6.746  10.226  20.803  1.00 84.35           H  
ATOM   1561  CD2 PHE A  98      -4.832  11.831  18.477  1.00 84.35           C  
ATOM   1562  HD2 PHE A  98      -4.402  11.680  17.498  1.00 84.35           H  
ATOM   1563  CE1 PHE A  98      -5.944  12.212  21.028  1.00 84.35           C  
ATOM   1564  HE1 PHE A  98      -6.393  12.348  22.001  1.00 84.35           H  
ATOM   1565  CE2 PHE A  98      -4.630  13.043  19.163  1.00 84.35           C  
ATOM   1566  HE2 PHE A  98      -4.051  13.838  18.717  1.00 84.35           H  
ATOM   1567  CZ  PHE A  98      -5.172  13.228  20.444  1.00 84.35           C  
ATOM   1568  HZ  PHE A  98      -4.997  14.148  20.981  1.00 84.35           H  
ATOM   1569  N   ASP A  99      -2.853   8.691  17.209  1.00 85.21           N  
ATOM   1570  H   ASP A  99      -3.459   8.223  16.550  1.00 85.21           H  
ATOM   1571  CA  ASP A  99      -1.594   9.225  16.711  1.00 85.21           C  
ATOM   1572  HA  ASP A  99      -1.192   9.924  17.445  1.00 85.21           H  
ATOM   1573  C   ASP A  99      -1.784  10.058  15.456  1.00 85.21           C  
ATOM   1574  CB  ASP A  99      -0.571   8.107  16.499  1.00 85.21           C  
ATOM   1575  HB2 ASP A  99      -1.053   7.176  16.198  1.00 85.21           H  
ATOM   1576  HB3 ASP A  99       0.127   8.421  15.723  1.00 85.21           H  
ATOM   1577  O   ASP A  99      -2.782   9.948  14.750  1.00 85.21           O  
ATOM   1578  CG  ASP A  99       0.276   7.924  17.739  1.00 85.21           C  
ATOM   1579  OD1 ASP A  99       0.849   8.923  18.228  1.00 85.21           O  
ATOM   1580  OD2 ASP A  99       0.450   6.820  18.265  1.00 85.21           O  
ATOM   1581  N   ILE A 100      -0.812  10.931  15.202  1.00 87.76           N  
ATOM   1582  H   ILE A 100       0.010  10.920  15.789  1.00 87.76           H  
ATOM   1583  CA  ILE A 100      -0.874  11.922  14.132  1.00 87.76           C  
ATOM   1584  HA  ILE A 100      -1.755  11.745  13.516  1.00 87.76           H  
ATOM   1585  C   ILE A 100       0.356  11.809  13.264  1.00 87.76           C  
ATOM   1586  CB  ILE A 100      -0.969  13.333  14.709  1.00 87.76           C  
ATOM   1587  HB  ILE A 100      -0.077  13.500  15.312  1.00 87.76           H  
ATOM   1588  O   ILE A 100       1.484  11.778  13.767  1.00 87.76           O  
ATOM   1589  CG1 ILE A 100      -2.232  13.449  15.574  1.00 87.76           C  
ATOM   1590 HG12 ILE A 100      -2.950  14.047  15.012  1.00 87.76           H  
ATOM   1591 HG13 ILE A 100      -2.729  12.495  15.752  1.00 87.76           H  
ATOM   1592  CG2 ILE A 100      -1.013  14.406  13.603  1.00 87.76           C  
ATOM   1593 HG21 ILE A 100      -0.090  14.410  13.024  1.00 87.76           H  
ATOM   1594 HG22 ILE A 100      -1.132  15.400  14.034  1.00 87.76           H  
ATOM   1595 HG23 ILE A 100      -1.851  14.200  12.937  1.00 87.76           H  
ATOM   1596  CD1 ILE A 100      -1.912  14.068  16.927  1.00 87.76           C  
ATOM   1597 HD11 ILE A 100      -1.687  13.276  17.641  1.00 87.76           H  
ATOM   1598 HD12 ILE A 100      -2.761  14.647  17.290  1.00 87.76           H  
ATOM   1599 HD13 ILE A 100      -1.031  14.706  16.850  1.00 87.76           H  
ATOM   1600  N   LEU A 101       0.115  11.822  11.962  1.00 89.82           N  
ATOM   1601  H   LEU A 101      -0.846  11.843  11.652  1.00 89.82           H  
ATOM   1602  CA  LEU A 101       1.134  11.814  10.940  1.00 89.82           C  
ATOM   1603  HA  LEU A 101       2.106  11.988  11.403  1.00 89.82           H  
ATOM   1604  C   LEU A 101       0.850  12.945   9.958  1.00 89.82           C  
ATOM   1605  CB  LEU A 101       1.149  10.425  10.292  1.00 89.82           C  
ATOM   1606  HB2 LEU A 101       0.177  10.236   9.837  1.00 89.82           H  
ATOM   1607  HB3 LEU A 101       1.317   9.671  11.061  1.00 89.82           H  
ATOM   1608  O   LEU A 101      -0.099  12.906   9.180  1.00 89.82           O  
ATOM   1609  CG  LEU A 101       2.236  10.279   9.226  1.00 89.82           C  
ATOM   1610  HG  LEU A 101       2.131  11.090   8.506  1.00 89.82           H  
ATOM   1611  CD1 LEU A 101       3.632  10.366   9.830  1.00 89.82           C  
ATOM   1612 HD11 LEU A 101       3.853  11.390  10.133  1.00 89.82           H  
ATOM   1613 HD12 LEU A 101       4.374  10.052   9.095  1.00 89.82           H  
ATOM   1614 HD13 LEU A 101       3.673   9.700  10.692  1.00 89.82           H  
ATOM   1615  CD2 LEU A 101       2.077   8.948   8.499  1.00 89.82           C  
ATOM   1616 HD21 LEU A 101       1.079   8.881   8.065  1.00 89.82           H  
ATOM   1617 HD22 LEU A 101       2.216   8.121   9.195  1.00 89.82           H  
ATOM   1618 HD23 LEU A 101       2.810   8.882   7.695  1.00 89.82           H  
ATOM   1619  N   GLU A 102       1.692  13.966  10.002  1.00 88.58           N  
ATOM   1620  H   GLU A 102       2.467  13.935  10.650  1.00 88.58           H  
ATOM   1621  CA  GLU A 102       1.670  15.026   9.007  1.00 88.58           C  
ATOM   1622  HA  GLU A 102       0.651  15.219   8.671  1.00 88.58           H  
ATOM   1623  C   GLU A 102       2.513  14.646   7.802  1.00 88.58           C  
ATOM   1624  CB  GLU A 102       2.224  16.306   9.592  1.00 88.58           C  
ATOM   1625  HB2 GLU A 102       3.204  16.120  10.030  1.00 88.58           H  
ATOM   1626  HB3 GLU A 102       2.338  17.005   8.764  1.00 88.58           H  
ATOM   1627  O   GLU A 102       3.683  14.278   7.945  1.00 88.58           O  
ATOM   1628  CG  GLU A 102       1.292  16.897  10.649  1.00 88.58           C  
ATOM   1629  HG2 GLU A 102       1.379  16.325  11.573  1.00 88.58           H  
ATOM   1630  HG3 GLU A 102       0.261  16.841  10.301  1.00 88.58           H  
ATOM   1631  CD  GLU A 102       1.662  18.350  10.905  1.00 88.58           C  
ATOM   1632  OE1 GLU A 102       0.867  19.043  11.575  1.00 88.58           O  
ATOM   1633  OE2 GLU A 102       2.785  18.753  10.498  1.00 88.58           O  
ATOM   1634  N   ILE A 103       1.929  14.779   6.619  1.00 91.14           N  
ATOM   1635  H   ILE A 103       0.981  15.126   6.583  1.00 91.14           H  
ATOM   1636  CA  ILE A 103       2.557  14.434   5.355  1.00 91.14           C  
ATOM   1637  HA  ILE A 103       3.376  13.746   5.565  1.00 91.14           H  
ATOM   1638  C   ILE A 103       3.112  15.709   4.719  1.00 91.14           C  
ATOM   1639  CB  ILE A 103       1.589  13.677   4.424  1.00 91.14           C  
ATOM   1640  HB  ILE A 103       0.873  14.391   4.018  1.00 91.14           H  
ATOM   1641  O   ILE A 103       2.340  16.605   4.365  1.00 91.14           O  
ATOM   1642  CG1 ILE A 103       0.765  12.573   5.127  1.00 91.14           C  
ATOM   1643 HG12 ILE A 103       0.048  13.043   5.801  1.00 91.14           H  
ATOM   1644 HG13 ILE A 103       0.189  12.029   4.380  1.00 91.14           H  
ATOM   1645  CG2 ILE A 103       2.396  13.075   3.258  1.00 91.14           C  
ATOM   1646 HG21 ILE A 103       1.723  12.548   2.582  1.00 91.14           H  
ATOM   1647 HG22 ILE A 103       3.148  12.379   3.628  1.00 91.14           H  
ATOM   1648 HG23 ILE A 103       2.894  13.863   2.693  1.00 91.14           H  
ATOM   1649  CD1 ILE A 103       1.582  11.575   5.947  1.00 91.14           C  
ATOM   1650 HD11 ILE A 103       2.111  12.116   6.732  1.00 91.14           H  
ATOM   1651 HD12 ILE A 103       2.317  11.053   5.334  1.00 91.14           H  
ATOM   1652 HD13 ILE A 103       0.909  10.846   6.399  1.00 91.14           H  
ATOM   1653  N   PRO A 104       4.444  15.820   4.558  1.00 86.04           N  
ATOM   1654  CA  PRO A 104       5.042  16.945   3.856  1.00 86.04           C  
ATOM   1655  HA  PRO A 104       4.801  17.862   4.394  1.00 86.04           H  
ATOM   1656  C   PRO A 104       4.525  17.034   2.417  1.00 86.04           C  
ATOM   1657  CB  PRO A 104       6.557  16.708   3.893  1.00 86.04           C  
ATOM   1658  HB2 PRO A 104       6.882  16.196   2.988  1.00 86.04           H  
ATOM   1659  HB3 PRO A 104       7.106  17.641   4.017  1.00 86.04           H  
ATOM   1660  O   PRO A 104       4.445  16.018   1.724  1.00 86.04           O  
ATOM   1661  CG  PRO A 104       6.752  15.775   5.087  1.00 86.04           C  
ATOM   1662  HG2 PRO A 104       6.791  16.358   6.007  1.00 86.04           H  
ATOM   1663  HG3 PRO A 104       7.646  15.160   4.981  1.00 86.04           H  
ATOM   1664  CD  PRO A 104       5.481  14.934   5.069  1.00 86.04           C  
ATOM   1665  HD2 PRO A 104       5.596  14.087   4.393  1.00 86.04           H  
ATOM   1666  HD3 PRO A 104       5.265  14.586   6.079  1.00 86.04           H  
ATOM   1667  N   THR A 105       4.258  18.251   1.942  1.00 87.87           N  
ATOM   1668  H   THR A 105       4.246  19.029   2.586  1.00 87.87           H  
ATOM   1669  CA  THR A 105       3.708  18.514   0.601  1.00 87.87           C  
ATOM   1670  HA  THR A 105       2.693  18.119   0.561  1.00 87.87           H  
ATOM   1671  C   THR A 105       4.505  17.826  -0.520  1.00 87.87           C  
ATOM   1672  CB  THR A 105       3.623  20.038   0.385  1.00 87.87           C  
ATOM   1673  HB  THR A 105       4.617  20.477   0.462  1.00 87.87           H  
ATOM   1674  O   THR A 105       3.921  17.229  -1.419  1.00 87.87           O  
ATOM   1675  CG2 THR A 105       3.026  20.373  -0.975  1.00 87.87           C  
ATOM   1676 HG21 THR A 105       2.169  19.729  -1.170  1.00 87.87           H  
ATOM   1677 HG22 THR A 105       2.710  21.416  -1.004  1.00 87.87           H  
ATOM   1678 HG23 THR A 105       3.764  20.191  -1.756  1.00 87.87           H  
ATOM   1679  OG1 THR A 105       2.793  20.597   1.386  1.00 87.87           O  
ATOM   1680  HG1 THR A 105       3.029  21.509   1.570  1.00 87.87           H  
ATOM   1681  N   GLN A 106       5.840  17.796  -0.426  1.00 81.82           N  
ATOM   1682  H   GLN A 106       6.276  18.267   0.354  1.00 81.82           H  
ATOM   1683  CA  GLN A 106       6.705  17.101  -1.395  1.00 81.82           C  
ATOM   1684  HA  GLN A 106       6.523  17.501  -2.392  1.00 81.82           H  
ATOM   1685  C   GLN A 106       6.445  15.587  -1.472  1.00 81.82           C  
ATOM   1686  CB  GLN A 106       8.174  17.344  -1.019  1.00 81.82           C  
ATOM   1687  HB2 GLN A 106       8.807  16.628  -1.543  1.00 81.82           H  
ATOM   1688  HB3 GLN A 106       8.293  17.182   0.052  1.00 81.82           H  
ATOM   1689  O   GLN A 106       6.461  15.014  -2.559  1.00 81.82           O  
ATOM   1690  CG  GLN A 106       8.638  18.758  -1.402  1.00 81.82           C  
ATOM   1691  HG2 GLN A 106       7.907  19.490  -1.059  1.00 81.82           H  
ATOM   1692  HG3 GLN A 106       8.705  18.826  -2.487  1.00 81.82           H  
ATOM   1693  CD  GLN A 106       9.985  19.132  -0.790  1.00 81.82           C  
ATOM   1694  NE2 GLN A 106      10.630  20.166  -1.282  1.00 81.82           N  
ATOM   1695 HE21 GLN A 106      11.541  20.334  -0.879  1.00 81.82           H  
ATOM   1696 HE22 GLN A 106      10.306  20.631  -2.118  1.00 81.82           H  
ATOM   1697  OE1 GLN A 106      10.461  18.545   0.163  1.00 81.82           O  
ATOM   1698  N   ARG A 107       6.161  14.935  -0.337  1.00 86.35           N  
ATOM   1699  H   ARG A 107       6.014  15.479   0.501  1.00 86.35           H  
ATOM   1700  CA  ARG A 107       5.872  13.491  -0.295  1.00 86.35           C  
ATOM   1701  HA  ARG A 107       6.567  12.972  -0.954  1.00 86.35           H  
ATOM   1702  C   ARG A 107       4.490  13.172  -0.858  1.00 86.35           C  
ATOM   1703  CB  ARG A 107       6.052  12.946   1.131  1.00 86.35           C  
ATOM   1704  HB2 ARG A 107       5.744  11.901   1.143  1.00 86.35           H  
ATOM   1705  HB3 ARG A 107       5.431  13.501   1.834  1.00 86.35           H  
ATOM   1706  O   ARG A 107       4.307  12.120  -1.461  1.00 86.35           O  
ATOM   1707  CG  ARG A 107       7.528  13.034   1.546  1.00 86.35           C  
ATOM   1708  HG2 ARG A 107       7.819  14.077   1.668  1.00 86.35           H  
ATOM   1709  HG3 ARG A 107       8.137  12.591   0.758  1.00 86.35           H  
ATOM   1710  CD  ARG A 107       7.805  12.281   2.845  1.00 86.35           C  
ATOM   1711  HD2 ARG A 107       7.318  12.793   3.675  1.00 86.35           H  
ATOM   1712  HD3 ARG A 107       7.381  11.281   2.755  1.00 86.35           H  
ATOM   1713  NE  ARG A 107       9.257  12.192   3.095  1.00 86.35           N  
ATOM   1714  HE  ARG A 107       9.877  12.751   2.527  1.00 86.35           H  
ATOM   1715  NH1 ARG A 107       9.223  10.520   4.632  1.00 86.35           N  
ATOM   1716 HH11 ARG A 107       9.761   9.888   5.207  1.00 86.35           H  
ATOM   1717 HH12 ARG A 107       8.214  10.550   4.667  1.00 86.35           H  
ATOM   1718  NH2 ARG A 107      11.146  11.304   4.036  1.00 86.35           N  
ATOM   1719 HH21 ARG A 107      11.623  10.518   4.454  1.00 86.35           H  
ATOM   1720 HH22 ARG A 107      11.757  11.696   3.334  1.00 86.35           H  
ATOM   1721  CZ  ARG A 107       9.869  11.347   3.899  1.00 86.35           C  
ATOM   1722  N   LEU A 108       3.549  14.107  -0.732  1.00 88.06           N  
ATOM   1723  H   LEU A 108       3.776  14.945  -0.217  1.00 88.06           H  
ATOM   1724  CA  LEU A 108       2.260  14.040  -1.419  1.00 88.06           C  
ATOM   1725  HA  LEU A 108       1.826  13.056  -1.241  1.00 88.06           H  
ATOM   1726  C   LEU A 108       2.394  14.170  -2.940  1.00 88.06           C  
ATOM   1727  CB  LEU A 108       1.338  15.137  -0.865  1.00 88.06           C  
ATOM   1728  HB2 LEU A 108       1.909  15.833  -0.250  1.00 88.06           H  
ATOM   1729  HB3 LEU A 108       0.950  15.727  -1.695  1.00 88.06           H  
ATOM   1730  O   LEU A 108       1.680  13.484  -3.662  1.00 88.06           O  
ATOM   1731  CG  LEU A 108       0.158  14.559  -0.071  1.00 88.06           C  
ATOM   1732  HG  LEU A 108       0.245  13.478   0.039  1.00 88.06           H  
ATOM   1733  CD1 LEU A 108       0.131  15.171   1.315  1.00 88.06           C  
ATOM   1734 HD11 LEU A 108      -0.136  16.226   1.255  1.00 88.06           H  
ATOM   1735 HD12 LEU A 108      -0.597  14.620   1.909  1.00 88.06           H  
ATOM   1736 HD13 LEU A 108       1.113  15.082   1.780  1.00 88.06           H  
ATOM   1737  CD2 LEU A 108      -1.161  14.879  -0.761  1.00 88.06           C  
ATOM   1738 HD21 LEU A 108      -1.294  15.960  -0.818  1.00 88.06           H  
ATOM   1739 HD22 LEU A 108      -1.992  14.427  -0.219  1.00 88.06           H  
ATOM   1740 HD23 LEU A 108      -1.131  14.496  -1.781  1.00 88.06           H  
ATOM   1741  N   GLY A 109       3.325  14.995  -3.427  1.00 84.73           N  
ATOM   1742  H   GLY A 109       3.821  15.598  -2.786  1.00 84.73           H  
ATOM   1743  CA  GLY A 109       3.638  15.079  -4.858  1.00 84.73           C  
ATOM   1744  HA2 GLY A 109       2.751  15.374  -5.419  1.00 84.73           H  
ATOM   1745  HA3 GLY A 109       4.418  15.825  -5.011  1.00 84.73           H  
ATOM   1746  C   GLY A 109       4.123  13.748  -5.431  1.00 84.73           C  
ATOM   1747  O   GLY A 109       3.612  13.297  -6.453  1.00 84.73           O  
ATOM   1748  N   ALA A 110       5.043  13.076  -4.733  1.00 81.89           N  
ATOM   1749  H   ALA A 110       5.447  13.515  -3.917  1.00 81.89           H  
ATOM   1750  CA  ALA A 110       5.533  11.756  -5.136  1.00 81.89           C  
ATOM   1751  HA  ALA A 110       5.899  11.817  -6.161  1.00 81.89           H  
ATOM   1752  C   ALA A 110       4.431  10.680  -5.113  1.00 81.89           C  
ATOM   1753  CB  ALA A 110       6.706  11.382  -4.225  1.00 81.89           C  
ATOM   1754  HB1 ALA A 110       7.486  12.140  -4.295  1.00 81.89           H  
ATOM   1755  HB2 ALA A 110       7.119  10.426  -4.546  1.00 81.89           H  
ATOM   1756  HB3 ALA A 110       6.369  11.302  -3.191  1.00 81.89           H  
ATOM   1757  O   ALA A 110       4.369   9.842  -6.006  1.00 81.89           O  
ATOM   1758  N   LEU A 111       3.531  10.728  -4.124  1.00 83.39           N  
ATOM   1759  H   LEU A 111       3.660  11.409  -3.390  1.00 83.39           H  
ATOM   1760  CA  LEU A 111       2.334   9.885  -4.091  1.00 83.39           C  
ATOM   1761  HA  LEU A 111       2.629   8.836  -4.125  1.00 83.39           H  
ATOM   1762  C   LEU A 111       1.424  10.146  -5.296  1.00 83.39           C  
ATOM   1763  CB  LEU A 111       1.581  10.160  -2.779  1.00 83.39           C  
ATOM   1764  HB2 LEU A 111       1.478  11.238  -2.658  1.00 83.39           H  
ATOM   1765  HB3 LEU A 111       2.170   9.788  -1.941  1.00 83.39           H  
ATOM   1766  O   LEU A 111       0.965   9.202  -5.928  1.00 83.39           O  
ATOM   1767  CG  LEU A 111       0.171   9.549  -2.737  1.00 83.39           C  
ATOM   1768  HG  LEU A 111      -0.407   9.816  -3.621  1.00 83.39           H  
ATOM   1769  CD1 LEU A 111       0.252   8.039  -2.630  1.00 83.39           C  
ATOM   1770 HD11 LEU A 111       0.658   7.623  -3.552  1.00 83.39           H  
ATOM   1771 HD12 LEU A 111      -0.753   7.650  -2.471  1.00 83.39           H  
ATOM   1772 HD13 LEU A 111       0.891   7.756  -1.794  1.00 83.39           H  
ATOM   1773  CD2 LEU A 111      -0.597  10.105  -1.547  1.00 83.39           C  
ATOM   1774 HD21 LEU A 111      -0.096   9.840  -0.615  1.00 83.39           H  
ATOM   1775 HD22 LEU A 111      -1.609   9.700  -1.568  1.00 83.39           H  
ATOM   1776 HD23 LEU A 111      -0.662  11.190  -1.628  1.00 83.39           H  
ATOM   1777  N   TYR A 112       1.136  11.412  -5.598  1.00 78.89           N  
ATOM   1778  H   TYR A 112       1.522  12.153  -5.031  1.00 78.89           H  
ATOM   1779  CA  TYR A 112       0.226  11.768  -6.684  1.00 78.89           C  
ATOM   1780  HA  TYR A 112      -0.730  11.274  -6.513  1.00 78.89           H  
ATOM   1781  C   TYR A 112       0.748  11.281  -8.041  1.00 78.89           C  
ATOM   1782  CB  TYR A 112      -0.004  13.281  -6.681  1.00 78.89           C  
ATOM   1783  HB2 TYR A 112       0.932  13.794  -6.900  1.00 78.89           H  
ATOM   1784  HB3 TYR A 112      -0.330  13.592  -5.689  1.00 78.89           H  
ATOM   1785  O   TYR A 112      -0.031  10.819  -8.868  1.00 78.89           O  
ATOM   1786  CG  TYR A 112      -1.055  13.699  -7.687  1.00 78.89           C  
ATOM   1787  CD1 TYR A 112      -0.673  14.125  -8.974  1.00 78.89           C  
ATOM   1788  HD1 TYR A 112       0.372  14.180  -9.241  1.00 78.89           H  
ATOM   1789  CD2 TYR A 112      -2.419  13.580  -7.358  1.00 78.89           C  
ATOM   1790  HD2 TYR A 112      -2.718  13.225  -6.383  1.00 78.89           H  
ATOM   1791  CE1 TYR A 112      -1.656  14.421  -9.936  1.00 78.89           C  
ATOM   1792  HE1 TYR A 112      -1.373  14.718 -10.936  1.00 78.89           H  
ATOM   1793  CE2 TYR A 112      -3.403  13.895  -8.312  1.00 78.89           C  
ATOM   1794  HE2 TYR A 112      -4.453  13.806  -8.076  1.00 78.89           H  
ATOM   1795  OH  TYR A 112      -3.979  14.628 -10.512  1.00 78.89           O  
ATOM   1796  HH  TYR A 112      -3.632  14.641 -11.407  1.00 78.89           H  
ATOM   1797  CZ  TYR A 112      -3.023  14.312  -9.602  1.00 78.89           C  
ATOM   1798  N   ALA A 113       2.068  11.292  -8.237  1.00 75.76           N  
ATOM   1799  H   ALA A 113       2.662  11.705  -7.532  1.00 75.76           H  
ATOM   1800  CA  ALA A 113       2.698  10.732  -9.429  1.00 75.76           C  
ATOM   1801  HA  ALA A 113       2.269  11.219 -10.305  1.00 75.76           H  
ATOM   1802  C   ALA A 113       2.459   9.216  -9.601  1.00 75.76           C  
ATOM   1803  CB  ALA A 113       4.193  11.064  -9.380  1.00 75.76           C  
ATOM   1804  HB1 ALA A 113       4.662  10.559  -8.536  1.00 75.76           H  
ATOM   1805  HB2 ALA A 113       4.333  12.141  -9.284  1.00 75.76           H  
ATOM   1806  HB3 ALA A 113       4.669  10.727 -10.301  1.00 75.76           H  
ATOM   1807  O   ALA A 113       2.510   8.739 -10.731  1.00 75.76           O  
ATOM   1808  N   LEU A 114       2.170   8.471  -8.521  1.00 74.29           N  
ATOM   1809  H   LEU A 114       2.122   8.934  -7.624  1.00 74.29           H  
ATOM   1810  CA  LEU A 114       1.780   7.052  -8.567  1.00 74.29           C  
ATOM   1811  HA  LEU A 114       2.381   6.534  -9.315  1.00 74.29           H  
ATOM   1812  C   LEU A 114       0.313   6.830  -8.966  1.00 74.29           C  
ATOM   1813  CB  LEU A 114       2.043   6.355  -7.220  1.00 74.29           C  
ATOM   1814  HB2 LEU A 114       1.469   6.859  -6.442  1.00 74.29           H  
ATOM   1815  HB3 LEU A 114       1.642   5.345  -7.292  1.00 74.29           H  
ATOM   1816  O   LEU A 114      -0.083   5.702  -9.239  1.00 74.29           O  
ATOM   1817  CG  LEU A 114       3.505   6.233  -6.760  1.00 74.29           C  
ATOM   1818  HG  LEU A 114       3.959   7.218  -6.657  1.00 74.29           H  
ATOM   1819  CD1 LEU A 114       3.507   5.538  -5.399  1.00 74.29           C  
ATOM   1820 HD11 LEU A 114       4.527   5.280  -5.113  1.00 74.29           H  
ATOM   1821 HD12 LEU A 114       2.933   4.613  -5.452  1.00 74.29           H  
ATOM   1822 HD13 LEU A 114       3.061   6.196  -4.654  1.00 74.29           H  
ATOM   1823  CD2 LEU A 114       4.358   5.376  -7.690  1.00 74.29           C  
ATOM   1824 HD21 LEU A 114       4.557   5.947  -8.597  1.00 74.29           H  
ATOM   1825 HD22 LEU A 114       5.322   5.153  -7.231  1.00 74.29           H  
ATOM   1826 HD23 LEU A 114       3.845   4.446  -7.932  1.00 74.29           H  
ATOM   1827  N   ILE A 115      -0.525   7.864  -8.951  1.00 71.22           N  
ATOM   1828  H   ILE A 115      -0.156   8.793  -8.805  1.00 71.22           H  
ATOM   1829  CA  ILE A 115      -1.954   7.719  -9.220  1.00 71.22           C  
ATOM   1830  HA  ILE A 115      -2.276   6.742  -8.858  1.00 71.22           H  
ATOM   1831  C   ILE A 115      -2.203   7.817 -10.734  1.00 71.22           C  
ATOM   1832  CB  ILE A 115      -2.756   8.760  -8.425  1.00 71.22           C  
ATOM   1833  HB  ILE A 115      -2.381   9.756  -8.662  1.00 71.22           H  
ATOM   1834  O   ILE A 115      -1.869   8.845 -11.325  1.00 71.22           O  
ATOM   1835  CG1 ILE A 115      -2.599   8.513  -6.904  1.00 71.22           C  
ATOM   1836 HG12 ILE A 115      -3.000   7.530  -6.654  1.00 71.22           H  
ATOM   1837 HG13 ILE A 115      -1.539   8.514  -6.649  1.00 71.22           H  
ATOM   1838  CG2 ILE A 115      -4.223   8.691  -8.863  1.00 71.22           C  
ATOM   1839 HG21 ILE A 115      -4.334   8.912  -9.924  1.00 71.22           H  
ATOM   1840 HG22 ILE A 115      -4.773   9.477  -8.345  1.00 71.22           H  
ATOM   1841 HG23 ILE A 115      -4.638   7.704  -8.660  1.00 71.22           H  
ATOM   1842  CD1 ILE A 115      -3.276   9.561  -6.012  1.00 71.22           C  
ATOM   1843 HD11 ILE A 115      -2.977   9.398  -4.976  1.00 71.22           H  
ATOM   1844 HD12 ILE A 115      -4.360   9.473  -6.077  1.00 71.22           H  
ATOM   1845 HD13 ILE A 115      -2.972  10.562  -6.317  1.00 71.22           H  
ATOM   1846  N   PRO A 116      -2.847   6.825 -11.378  1.00 62.74           N  
ATOM   1847  CA  PRO A 116      -3.059   6.839 -12.826  1.00 62.74           C  
ATOM   1848  HA  PRO A 116      -2.083   6.885 -13.309  1.00 62.74           H  
ATOM   1849  C   PRO A 116      -3.931   7.983 -13.325  1.00 62.74           C  
ATOM   1850  CB  PRO A 116      -3.732   5.518 -13.186  1.00 62.74           C  
ATOM   1851  HB2 PRO A 116      -4.817   5.599 -13.124  1.00 62.74           H  
ATOM   1852  HB3 PRO A 116      -3.421   5.155 -14.166  1.00 62.74           H  
ATOM   1853  O   PRO A 116      -4.956   8.315 -12.727  1.00 62.74           O  
ATOM   1854  CG  PRO A 116      -3.232   4.629 -12.075  1.00 62.74           C  
ATOM   1855  HG2 PRO A 116      -2.200   4.369 -12.311  1.00 62.74           H  
ATOM   1856  HG3 PRO A 116      -3.877   3.756 -11.973  1.00 62.74           H  
ATOM   1857  CD  PRO A 116      -3.225   5.526 -10.848  1.00 62.74           C  
ATOM   1858  HD2 PRO A 116      -4.222   5.579 -10.409  1.00 62.74           H  
ATOM   1859  HD3 PRO A 116      -2.502   5.140 -10.130  1.00 62.74           H  
ATOM   1860  N   ASN A 117      -3.592   8.495 -14.510  1.00 58.83           N  
ATOM   1861  H   ASN A 117      -2.719   8.193 -14.919  1.00 58.83           H  
ATOM   1862  CA  ASN A 117      -4.315   9.589 -15.159  1.00 58.83           C  
ATOM   1863  HA  ASN A 117      -4.259  10.465 -14.512  1.00 58.83           H  
ATOM   1864  C   ASN A 117      -5.811   9.322 -15.377  1.00 58.83           C  
ATOM   1865  CB  ASN A 117      -3.647   9.919 -16.508  1.00 58.83           C  
ATOM   1866  HB2 ASN A 117      -3.262   9.013 -16.975  1.00 58.83           H  
ATOM   1867  HB3 ASN A 117      -4.395  10.344 -17.178  1.00 58.83           H  
ATOM   1868  O   ASN A 117      -6.596  10.262 -15.315  1.00 58.83           O  
ATOM   1869  CG  ASN A 117      -2.537  10.947 -16.401  1.00 58.83           C  
ATOM   1870  ND2 ASN A 117      -1.840  11.208 -17.481  1.00 58.83           N  
ATOM   1871 HD21 ASN A 117      -1.125  11.913 -17.371  1.00 58.83           H  
ATOM   1872 HD22 ASN A 117      -2.034  10.740 -18.354  1.00 58.83           H  
ATOM   1873  OD1 ASN A 117      -2.278  11.536 -15.374  1.00 58.83           O  
ATOM   1874  N   GLU A 118      -6.240   8.079 -15.616  1.00 55.96           N  
ATOM   1875  H   GLU A 118      -5.567   7.330 -15.699  1.00 55.96           H  
ATOM   1876  CA  GLU A 118      -7.670   7.760 -15.785  1.00 55.96           C  
ATOM   1877  HA  GLU A 118      -8.094   8.369 -16.583  1.00 55.96           H  
ATOM   1878  C   GLU A 118      -8.483   8.044 -14.513  1.00 55.96           C  
ATOM   1879  CB  GLU A 118      -7.845   6.285 -16.160  1.00 55.96           C  
ATOM   1880  HB2 GLU A 118      -8.912   6.062 -16.158  1.00 55.96           H  
ATOM   1881  HB3 GLU A 118      -7.358   5.664 -15.408  1.00 55.96           H  
ATOM   1882  O   GLU A 118      -9.632   8.483 -14.575  1.00 55.96           O  
ATOM   1883  CG  GLU A 118      -7.280   5.954 -17.549  1.00 55.96           C  
ATOM   1884  HG2 GLU A 118      -7.719   6.638 -18.275  1.00 55.96           H  
ATOM   1885  HG3 GLU A 118      -6.202   6.115 -17.539  1.00 55.96           H  
ATOM   1886  CD  GLU A 118      -7.571   4.506 -17.978  1.00 55.96           C  
ATOM   1887  OE1 GLU A 118      -7.198   4.171 -19.123  1.00 55.96           O  
ATOM   1888  OE2 GLU A 118      -8.160   3.750 -17.170  1.00 55.96           O  
ATOM   1889  N   GLN A 119      -7.869   7.853 -13.344  1.00 56.42           N  
ATOM   1890  H   GLN A 119      -6.901   7.567 -13.344  1.00 56.42           H  
ATOM   1891  CA  GLN A 119      -8.470   8.241 -12.071  1.00 56.42           C  
ATOM   1892  HA  GLN A 119      -9.534   8.006 -12.090  1.00 56.42           H  
ATOM   1893  C   GLN A 119      -8.364   9.753 -11.840  1.00 56.42           C  
ATOM   1894  CB  GLN A 119      -7.832   7.445 -10.931  1.00 56.42           C  
ATOM   1895  HB2 GLN A 119      -6.749   7.573 -10.939  1.00 56.42           H  
ATOM   1896  HB3 GLN A 119      -8.218   7.845  -9.994  1.00 56.42           H  
ATOM   1897  O   GLN A 119      -9.302  10.349 -11.317  1.00 56.42           O  
ATOM   1898  CG  GLN A 119      -8.189   5.953 -11.006  1.00 56.42           C  
ATOM   1899  HG2 GLN A 119      -7.733   5.502 -11.887  1.00 56.42           H  
ATOM   1900  HG3 GLN A 119      -9.271   5.853 -11.086  1.00 56.42           H  
ATOM   1901  CD  GLN A 119      -7.716   5.195  -9.773  1.00 56.42           C  
ATOM   1902  NE2 GLN A 119      -8.480   4.237  -9.294  1.00 56.42           N  
ATOM   1903 HE21 GLN A 119      -8.158   3.803  -8.441  1.00 56.42           H  
ATOM   1904 HE22 GLN A 119      -9.386   4.033  -9.691  1.00 56.42           H  
ATOM   1905  OE1 GLN A 119      -6.670   5.467  -9.194  1.00 56.42           O  
ATOM   1906  N   GLN A 120      -7.287  10.390 -12.315  1.00 54.68           N  
ATOM   1907  H   GLN A 120      -6.539   9.838 -12.710  1.00 54.68           H  
ATOM   1908  CA  GLN A 120      -7.148  11.851 -12.288  1.00 54.68           C  
ATOM   1909  HA  GLN A 120      -7.340  12.200 -11.273  1.00 54.68           H  
ATOM   1910  C   GLN A 120      -8.150  12.567 -13.214  1.00 54.68           C  
ATOM   1911  CB  GLN A 120      -5.726  12.284 -12.678  1.00 54.68           C  
ATOM   1912  HB2 GLN A 120      -5.555  12.054 -13.730  1.00 54.68           H  
ATOM   1913  HB3 GLN A 120      -5.679  13.368 -12.573  1.00 54.68           H  
ATOM   1914  O   GLN A 120      -8.549  13.686 -12.937  1.00 54.68           O  
ATOM   1915  CG  GLN A 120      -4.588  11.674 -11.839  1.00 54.68           C  
ATOM   1916  HG2 GLN A 120      -4.573  10.591 -11.958  1.00 54.68           H  
ATOM   1917  HG3 GLN A 120      -4.756  11.895 -10.785  1.00 54.68           H  
ATOM   1918  CD  GLN A 120      -3.219  12.221 -12.241  1.00 54.68           C  
ATOM   1919  NE2 GLN A 120      -2.135  11.624 -11.810  1.00 54.68           N  
ATOM   1920 HE21 GLN A 120      -2.165  10.716 -11.368  1.00 54.68           H  
ATOM   1921 HE22 GLN A 120      -1.258  11.988 -12.154  1.00 54.68           H  
ATOM   1922  OE1 GLN A 120      -3.089  13.240 -12.903  1.00 54.68           O  
ATOM   1923  N   THR A 121      -8.595  11.964 -14.319  1.00 49.16           N  
ATOM   1924  H   THR A 121      -8.216  11.057 -14.549  1.00 49.16           H  
ATOM   1925  CA  THR A 121      -9.537  12.611 -15.263  1.00 49.16           C  
ATOM   1926  HA  THR A 121      -9.375  13.688 -15.227  1.00 49.16           H  
ATOM   1927  C   THR A 121     -11.000  12.425 -14.889  1.00 49.16           C  
ATOM   1928  CB  THR A 121      -9.331  12.176 -16.721  1.00 49.16           C  
ATOM   1929  HB  THR A 121     -10.284  12.213 -17.249  1.00 49.16           H  
ATOM   1930  O   THR A 121     -11.828  13.247 -15.272  1.00 49.16           O  
ATOM   1931  CG2 THR A 121      -8.368  13.107 -17.447  1.00 49.16           C  
ATOM   1932 HG21 THR A 121      -8.773  14.119 -17.459  1.00 49.16           H  
ATOM   1933 HG22 THR A 121      -7.402  13.111 -16.942  1.00 49.16           H  
ATOM   1934 HG23 THR A 121      -8.240  12.766 -18.475  1.00 49.16           H  
ATOM   1935  OG1 THR A 121      -8.814  10.871 -16.819  1.00 49.16           O  
ATOM   1936  HG1 THR A 121      -7.959  10.849 -16.382  1.00 49.16           H  
ATOM   1937  N   LYS A 122     -11.330  11.415 -14.075  1.00 50.33           N  
ATOM   1938  H   LYS A 122     -10.613  10.747 -13.831  1.00 50.33           H  
ATOM   1939  CA  LYS A 122     -12.627  11.354 -13.380  1.00 50.33           C  
ATOM   1940  HA  LYS A 122     -13.421  11.546 -14.102  1.00 50.33           H  
ATOM   1941  C   LYS A 122     -12.791  12.448 -12.319  1.00 50.33           C  
ATOM   1942  CB  LYS A 122     -12.836   9.966 -12.758  1.00 50.33           C  
ATOM   1943  HB2 LYS A 122     -13.582  10.035 -11.966  1.00 50.33           H  
ATOM   1944  HB3 LYS A 122     -11.906   9.620 -12.307  1.00 50.33           H  
ATOM   1945  O   LYS A 122     -13.857  12.523 -11.712  1.00 50.33           O  
ATOM   1946  CG  LYS A 122     -13.339   8.943 -13.782  1.00 50.33           C  
ATOM   1947  HG2 LYS A 122     -14.250   9.316 -14.251  1.00 50.33           H  
ATOM   1948  HG3 LYS A 122     -12.578   8.783 -14.546  1.00 50.33           H  
ATOM   1949  CD  LYS A 122     -13.643   7.624 -13.065  1.00 50.33           C  
ATOM   1950  HD2 LYS A 122     -14.370   7.806 -12.273  1.00 50.33           H  
ATOM   1951  HD3 LYS A 122     -12.721   7.249 -12.620  1.00 50.33           H  
ATOM   1952  CE  LYS A 122     -14.202   6.589 -14.042  1.00 50.33           C  
ATOM   1953  HE2 LYS A 122     -13.480   6.451 -14.847  1.00 50.33           H  
ATOM   1954  HE3 LYS A 122     -15.121   6.981 -14.478  1.00 50.33           H  
ATOM   1955  NZ  LYS A 122     -14.459   5.298 -13.355  1.00 50.33           N  
ATOM   1956  HZ1 LYS A 122     -14.825   4.613 -14.001  1.00 50.33           H  
ATOM   1957  HZ2 LYS A 122     -13.600   4.937 -12.966  1.00 50.33           H  
ATOM   1958  HZ3 LYS A 122     -15.116   5.420 -12.598  1.00 50.33           H  
ATOM   1959  N   MET A 123     -11.766  13.275 -12.084  1.00 48.53           N  
ATOM   1960  H   MET A 123     -10.917  13.167 -12.619  1.00 48.53           H  
ATOM   1961  CA  MET A 123     -11.837  14.391 -11.150  1.00 48.53           C  
ATOM   1962  HA  MET A 123     -12.015  13.992 -10.151  1.00 48.53           H  
ATOM   1963  C   MET A 123     -13.003  15.305 -11.507  1.00 48.53           C  
ATOM   1964  CB  MET A 123     -10.525  15.186 -11.118  1.00 48.53           C  
ATOM   1965  HB2 MET A 123     -10.170  15.370 -12.132  1.00 48.53           H  
ATOM   1966  HB3 MET A 123     -10.720  16.153 -10.653  1.00 48.53           H  
ATOM   1967  O   MET A 123     -13.036  15.938 -12.565  1.00 48.53           O  
ATOM   1968  CG  MET A 123      -9.467  14.460 -10.274  1.00 48.53           C  
ATOM   1969  HG2 MET A 123      -9.824  14.433  -9.244  1.00 48.53           H  
ATOM   1970  HG3 MET A 123      -9.385  13.428 -10.613  1.00 48.53           H  
ATOM   1971  SD  MET A 123      -7.803  15.195 -10.269  1.00 48.53           S  
ATOM   1972  CE  MET A 123      -8.220  16.851  -9.682  1.00 48.53           C  
ATOM   1973  HE1 MET A 123      -7.324  17.346  -9.306  1.00 48.53           H  
ATOM   1974  HE2 MET A 123      -8.955  16.780  -8.881  1.00 48.53           H  
ATOM   1975  HE3 MET A 123      -8.641  17.433 -10.502  1.00 48.53           H  
ATOM   1976  N   ALA A 124     -13.957  15.379 -10.583  1.00 48.45           N  
ATOM   1977  H   ALA A 124     -13.883  14.798  -9.760  1.00 48.45           H  
ATOM   1978  CA  ALA A 124     -14.946  16.433 -10.589  1.00 48.45           C  
ATOM   1979  HA  ALA A 124     -15.546  16.341 -11.495  1.00 48.45           H  
ATOM   1980  C   ALA A 124     -14.233  17.792 -10.606  1.00 48.45           C  
ATOM   1981  CB  ALA A 124     -15.858  16.268  -9.368  1.00 48.45           C  
ATOM   1982  HB1 ALA A 124     -15.271  16.349  -8.452  1.00 48.45           H  
ATOM   1983  HB2 ALA A 124     -16.347  15.294  -9.396  1.00 48.45           H  
ATOM   1984  HB3 ALA A 124     -16.618  17.048  -9.365  1.00 48.45           H  
ATOM   1985  O   ALA A 124     -13.125  17.943 -10.084  1.00 48.45           O  
ATOM   1986  N   VAL A 125     -14.888  18.787 -11.208  1.00 44.53           N  
ATOM   1987  H   VAL A 125     -15.791  18.587 -11.614  1.00 44.53           H  
ATOM   1988  CA  VAL A 125     -14.454  20.182 -11.120  1.00 44.53           C  
ATOM   1989  HA  VAL A 125     -13.536  20.294 -11.698  1.00 44.53           H  
ATOM   1990  C   VAL A 125     -14.215  20.499  -9.642  1.00 44.53           C  
ATOM   1991  CB  VAL A 125     -15.524  21.135 -11.686  1.00 44.53           C  
ATOM   1992  HB  VAL A 125     -16.438  21.047 -11.098  1.00 44.53           H  
ATOM   1993  O   VAL A 125     -15.119  20.205  -8.850  1.00 44.53           O  
ATOM   1994  CG1 VAL A 125     -15.063  22.598 -11.654  1.00 44.53           C  
ATOM   1995 HG11 VAL A 125     -15.831  23.237 -12.090  1.00 44.53           H  
ATOM   1996 HG12 VAL A 125     -14.137  22.714 -12.218  1.00 44.53           H  
ATOM   1997 HG13 VAL A 125     -14.902  22.922 -10.626  1.00 44.53           H  
ATOM   1998  CG2 VAL A 125     -15.860  20.782 -13.142  1.00 44.53           C  
ATOM   1999 HG21 VAL A 125     -16.581  21.496 -13.539  1.00 44.53           H  
ATOM   2000 HG22 VAL A 125     -16.302  19.787 -13.204  1.00 44.53           H  
ATOM   2001 HG23 VAL A 125     -14.955  20.810 -13.750  1.00 44.53           H  
ATOM   2002  N   PRO A 126     -13.056  21.084  -9.271  1.00 47.58           N  
ATOM   2003  CA  PRO A 126     -12.819  21.606  -7.934  1.00 47.58           C  
ATOM   2004  HA  PRO A 126     -12.647  20.779  -7.245  1.00 47.58           H  
ATOM   2005  C   PRO A 126     -14.030  22.416  -7.501  1.00 47.58           C  
ATOM   2006  CB  PRO A 126     -11.560  22.476  -8.045  1.00 47.58           C  
ATOM   2007  HB2 PRO A 126     -11.809  23.492  -8.353  1.00 47.58           H  
ATOM   2008  HB3 PRO A 126     -10.991  22.508  -7.116  1.00 47.58           H  
ATOM   2009  O   PRO A 126     -14.266  23.526  -7.978  1.00 47.58           O  
ATOM   2010  CG  PRO A 126     -10.791  21.809  -9.176  1.00 47.58           C  
ATOM   2011  HG2 PRO A 126     -10.251  20.945  -8.790  1.00 47.58           H  
ATOM   2012  HG3 PRO A 126     -10.108  22.502  -9.668  1.00 47.58           H  
ATOM   2013  CD  PRO A 126     -11.901  21.343 -10.115  1.00 47.58           C  
ATOM   2014  HD2 PRO A 126     -11.587  20.440 -10.639  1.00 47.58           H  
ATOM   2015  HD3 PRO A 126     -12.138  22.136 -10.825  1.00 47.58           H  
ATOM   2016  N   THR A 127     -14.874  21.819  -6.670  1.00 46.33           N  
ATOM   2017  H   THR A 127     -14.626  20.911  -6.304  1.00 46.33           H  
ATOM   2018  CA  THR A 127     -16.050  22.509  -6.171  1.00 46.33           C  
ATOM   2019  HA  THR A 127     -16.308  23.332  -6.836  1.00 46.33           H  
ATOM   2020  C   THR A 127     -15.612  23.070  -4.839  1.00 46.33           C  
ATOM   2021  CB  THR A 127     -17.281  21.598  -6.068  1.00 46.33           C  
ATOM   2022  HB  THR A 127     -17.181  20.935  -5.209  1.00 46.33           H  
ATOM   2023  O   THR A 127     -15.085  22.340  -4.009  1.00 46.33           O  
ATOM   2024  CG2 THR A 127     -18.560  22.433  -5.949  1.00 46.33           C  
ATOM   2025 HG21 THR A 127     -18.514  23.071  -5.067  1.00 46.33           H  
ATOM   2026 HG22 THR A 127     -19.414  21.761  -5.860  1.00 46.33           H  
ATOM   2027 HG23 THR A 127     -18.684  23.049  -6.840  1.00 46.33           H  
ATOM   2028  OG1 THR A 127     -17.450  20.828  -7.234  1.00 46.33           O  
ATOM   2029  HG1 THR A 127     -16.590  20.578  -7.578  1.00 46.33           H  
ATOM   2030  N   GLU A 128     -15.844  24.354  -4.586  1.00 50.60           N  
ATOM   2031  H   GLU A 128     -16.170  24.948  -5.335  1.00 50.60           H  
ATOM   2032  CA  GLU A 128     -15.499  24.985  -3.300  1.00 50.60           C  
ATOM   2033  HA  GLU A 128     -14.414  24.970  -3.193  1.00 50.60           H  
ATOM   2034  C   GLU A 128     -16.098  24.233  -2.084  1.00 50.60           C  
ATOM   2035  CB  GLU A 128     -15.988  26.442  -3.348  1.00 50.60           C  
ATOM   2036  HB2 GLU A 128     -16.247  26.710  -4.372  1.00 50.60           H  
ATOM   2037  HB3 GLU A 128     -16.887  26.539  -2.739  1.00 50.60           H  
ATOM   2038  O   GLU A 128     -15.607  24.345  -0.961  1.00 50.60           O  
ATOM   2039  CG  GLU A 128     -14.920  27.430  -2.863  1.00 50.60           C  
ATOM   2040  HG2 GLU A 128     -14.638  27.167  -1.844  1.00 50.60           H  
ATOM   2041  HG3 GLU A 128     -14.038  27.328  -3.495  1.00 50.60           H  
ATOM   2042  CD  GLU A 128     -15.404  28.889  -2.898  1.00 50.60           C  
ATOM   2043  OE1 GLU A 128     -14.589  29.759  -2.521  1.00 50.60           O  
ATOM   2044  OE2 GLU A 128     -16.583  29.122  -3.255  1.00 50.60           O  
ATOM   2045  N   LYS A 129     -17.132  23.416  -2.347  1.00 56.66           N  
ATOM   2046  H   LYS A 129     -17.399  23.380  -3.320  1.00 56.66           H  
ATOM   2047  CA  LYS A 129     -17.821  22.492  -1.438  1.00 56.66           C  
ATOM   2048  HA  LYS A 129     -17.827  22.927  -0.439  1.00 56.66           H  
ATOM   2049  C   LYS A 129     -17.163  21.115  -1.267  1.00 56.66           C  
ATOM   2050  CB  LYS A 129     -19.270  22.308  -1.917  1.00 56.66           C  
ATOM   2051  HB2 LYS A 129     -19.750  21.536  -1.316  1.00 56.66           H  
ATOM   2052  HB3 LYS A 129     -19.272  21.974  -2.955  1.00 56.66           H  
ATOM   2053  O   LYS A 129     -17.769  20.258  -0.630  1.00 56.66           O  
ATOM   2054  CG  LYS A 129     -20.105  23.582  -1.773  1.00 56.66           C  
ATOM   2055  HG2 LYS A 129     -19.713  24.364  -2.423  1.00 56.66           H  
ATOM   2056  HG3 LYS A 129     -20.067  23.922  -0.738  1.00 56.66           H  
ATOM   2057  CD  LYS A 129     -21.554  23.272  -2.155  1.00 56.66           C  
ATOM   2058  HD2 LYS A 129     -21.918  22.447  -1.543  1.00 56.66           H  
ATOM   2059  HD3 LYS A 129     -21.591  22.981  -3.205  1.00 56.66           H  
ATOM   2060  CE  LYS A 129     -22.431  24.503  -1.922  1.00 56.66           C  
ATOM   2061  HE2 LYS A 129     -22.040  25.327  -2.519  1.00 56.66           H  
ATOM   2062  HE3 LYS A 129     -22.359  24.786  -0.872  1.00 56.66           H  
ATOM   2063  NZ  LYS A 129     -23.841  24.222  -2.286  1.00 56.66           N  
ATOM   2064  HZ1 LYS A 129     -24.419  25.035  -2.128  1.00 56.66           H  
ATOM   2065  HZ2 LYS A 129     -23.904  23.965  -3.261  1.00 56.66           H  
ATOM   2066  HZ3 LYS A 129     -24.197  23.455  -1.734  1.00 56.66           H  
ATOM   2067  N   ALA A 130     -15.983  20.865  -1.828  1.00 59.68           N  
ATOM   2068  H   ALA A 130     -15.532  21.571  -2.392  1.00 59.68           H  
ATOM   2069  CA  ALA A 130     -15.299  19.592  -1.642  1.00 59.68           C  
ATOM   2070  HA  ALA A 130     -15.956  18.795  -1.989  1.00 59.68           H  
ATOM   2071  C   ALA A 130     -15.018  19.374  -0.149  1.00 59.68           C  
ATOM   2072  CB  ALA A 130     -14.025  19.546  -2.492  1.00 59.68           C  
ATOM   2073  HB1 ALA A 130     -13.352  20.356  -2.211  1.00 59.68           H  
ATOM   2074  HB2 ALA A 130     -13.515  18.594  -2.348  1.00 59.68           H  
ATOM   2075  HB3 ALA A 130     -14.274  19.646  -3.548  1.00 59.68           H  
ATOM   2076  O   ALA A 130     -14.450  20.239   0.530  1.00 59.68           O  
ATOM   2077  N   GLN A 131     -15.446  18.218   0.353  1.00 74.24           N  
ATOM   2078  H   GLN A 131     -15.924  17.576  -0.263  1.00 74.24           H  
ATOM   2079  CA  GLN A 131     -15.283  17.818   1.744  1.00 74.24           C  
ATOM   2080  HA  GLN A 131     -15.827  18.519   2.376  1.00 74.24           H  
ATOM   2081  C   GLN A 131     -13.790  17.855   2.101  1.00 74.24           C  
ATOM   2082  CB  GLN A 131     -15.915  16.425   1.880  1.00 74.24           C  
ATOM   2083  HB2 GLN A 131     -15.302  15.690   1.358  1.00 74.24           H  
ATOM   2084  HB3 GLN A 131     -16.895  16.440   1.404  1.00 74.24           H  
ATOM   2085  O   GLN A 131     -12.962  17.382   1.338  1.00 74.24           O  
ATOM   2086  CG  GLN A 131     -16.120  15.998   3.333  1.00 74.24           C  
ATOM   2087  HG2 GLN A 131     -16.745  16.740   3.831  1.00 74.24           H  
ATOM   2088  HG3 GLN A 131     -15.153  15.968   3.833  1.00 74.24           H  
ATOM   2089  CD  GLN A 131     -16.801  14.635   3.457  1.00 74.24           C  
ATOM   2090  NE2 GLN A 131     -17.337  14.310   4.612  1.00 74.24           N  
ATOM   2091 HE21 GLN A 131     -17.322  14.969   5.378  1.00 74.24           H  
ATOM   2092 HE22 GLN A 131     -17.818  13.423   4.634  1.00 74.24           H  
ATOM   2093  OE1 GLN A 131     -16.888  13.839   2.539  1.00 74.24           O  
ATOM   2094  N   LYS A 132     -13.392  18.463   3.223  1.00 83.42           N  
ATOM   2095  H   LYS A 132     -14.115  18.873   3.798  1.00 83.42           H  
ATOM   2096  CA  LYS A 132     -11.954  18.642   3.570  1.00 83.42           C  
ATOM   2097  HA  LYS A 132     -11.349  18.392   2.698  1.00 83.42           H  
ATOM   2098  C   LYS A 132     -11.469  17.690   4.660  1.00 83.42           C  
ATOM   2099  CB  LYS A 132     -11.664  20.109   3.916  1.00 83.42           C  
ATOM   2100  HB2 LYS A 132     -10.615  20.214   4.193  1.00 83.42           H  
ATOM   2101  HB3 LYS A 132     -12.285  20.412   4.760  1.00 83.42           H  
ATOM   2102  O   LYS A 132     -10.299  17.732   5.053  1.00 83.42           O  
ATOM   2103  CG  LYS A 132     -11.932  21.026   2.721  1.00 83.42           C  
ATOM   2104  HG2 LYS A 132     -11.334  20.697   1.871  1.00 83.42           H  
ATOM   2105  HG3 LYS A 132     -12.987  20.953   2.458  1.00 83.42           H  
ATOM   2106  CD  LYS A 132     -11.628  22.494   3.028  1.00 83.42           C  
ATOM   2107  HD2 LYS A 132     -10.567  22.624   3.240  1.00 83.42           H  
ATOM   2108  HD3 LYS A 132     -12.222  22.806   3.887  1.00 83.42           H  
ATOM   2109  CE  LYS A 132     -12.037  23.293   1.783  1.00 83.42           C  
ATOM   2110  HE2 LYS A 132     -11.369  23.040   0.960  1.00 83.42           H  
ATOM   2111  HE3 LYS A 132     -13.031  22.962   1.484  1.00 83.42           H  
ATOM   2112  NZ  LYS A 132     -12.062  24.759   2.010  1.00 83.42           N  
ATOM   2113  HZ1 LYS A 132     -11.153  25.120   2.260  1.00 83.42           H  
ATOM   2114  HZ2 LYS A 132     -12.380  25.213   1.165  1.00 83.42           H  
ATOM   2115  HZ3 LYS A 132     -12.742  24.984   2.722  1.00 83.42           H  
ATOM   2116  N   ILE A 133     -12.383  16.881   5.173  1.00 87.62           N  
ATOM   2117  H   ILE A 133     -13.290  16.865   4.728  1.00 87.62           H  
ATOM   2118  CA  ILE A 133     -12.207  15.979   6.301  1.00 87.62           C  
ATOM   2119  HA  ILE A 133     -11.148  15.838   6.513  1.00 87.62           H  
ATOM   2120  C   ILE A 133     -12.837  14.657   5.886  1.00 87.62           C  
ATOM   2121  CB  ILE A 133     -12.911  16.536   7.558  1.00 87.62           C  
ATOM   2122  HB  ILE A 133     -13.983  16.552   7.356  1.00 87.62           H  
ATOM   2123  O   ILE A 133     -13.995  14.639   5.489  1.00 87.62           O  
ATOM   2124  CG1 ILE A 133     -12.477  17.984   7.891  1.00 87.62           C  
ATOM   2125 HG12 ILE A 133     -12.628  18.629   7.025  1.00 87.62           H  
ATOM   2126 HG13 ILE A 133     -11.417  18.004   8.143  1.00 87.62           H  
ATOM   2127  CG2 ILE A 133     -12.670  15.622   8.774  1.00 87.62           C  
ATOM   2128 HG21 ILE A 133     -13.523  15.704   9.448  1.00 87.62           H  
ATOM   2129 HG22 ILE A 133     -12.569  14.574   8.492  1.00 87.62           H  
ATOM   2130 HG23 ILE A 133     -11.771  15.925   9.310  1.00 87.62           H  
ATOM   2131  CD1 ILE A 133     -13.280  18.601   9.040  1.00 87.62           C  
ATOM   2132 HD11 ILE A 133     -12.950  19.628   9.203  1.00 87.62           H  
ATOM   2133 HD12 ILE A 133     -14.340  18.604   8.789  1.00 87.62           H  
ATOM   2134 HD13 ILE A 133     -13.131  18.033   9.959  1.00 87.62           H  
ATOM   2135  N   PHE A 134     -12.101  13.560   5.998  1.00 84.36           N  
ATOM   2136  H   PHE A 134     -11.145  13.639   6.315  1.00 84.36           H  
ATOM   2137  CA  PHE A 134     -12.631  12.232   5.704  1.00 84.36           C  
ATOM   2138  HA  PHE A 134     -13.715  12.284   5.604  1.00 84.36           H  
ATOM   2139  C   PHE A 134     -12.323  11.294   6.838  1.00 84.36           C  
ATOM   2140  CB  PHE A 134     -12.080  11.672   4.396  1.00 84.36           C  
ATOM   2141  HB2 PHE A 134     -12.513  10.689   4.213  1.00 84.36           H  
ATOM   2142  HB3 PHE A 134     -10.999  11.550   4.467  1.00 84.36           H  
ATOM   2143  O   PHE A 134     -11.295  11.422   7.498  1.00 84.36           O  
ATOM   2144  CG  PHE A 134     -12.407  12.571   3.243  1.00 84.36           C  
ATOM   2145  CD1 PHE A 134     -13.542  12.335   2.446  1.00 84.36           C  
ATOM   2146  HD1 PHE A 134     -14.199  11.506   2.661  1.00 84.36           H  
ATOM   2147  CD2 PHE A 134     -11.602  13.694   3.021  1.00 84.36           C  
ATOM   2148  HD2 PHE A 134     -10.749  13.896   3.652  1.00 84.36           H  
ATOM   2149  CE1 PHE A 134     -13.833  13.191   1.370  1.00 84.36           C  
ATOM   2150  HE1 PHE A 134     -14.701  13.014   0.753  1.00 84.36           H  
ATOM   2151  CE2 PHE A 134     -11.940  14.579   2.002  1.00 84.36           C  
ATOM   2152  HE2 PHE A 134     -11.360  15.487   1.925  1.00 84.36           H  
ATOM   2153  CZ  PHE A 134     -13.023  14.313   1.143  1.00 84.36           C  
ATOM   2154  HZ  PHE A 134     -13.271  14.995   0.342  1.00 84.36           H  
ATOM   2155  N   TYR A 135     -13.206  10.331   7.030  1.00 85.21           N  
ATOM   2156  H   TYR A 135     -14.005  10.263   6.416  1.00 85.21           H  
ATOM   2157  CA  TYR A 135     -13.043   9.281   8.010  1.00 85.21           C  
ATOM   2158  HA  TYR A 135     -12.045   9.321   8.446  1.00 85.21           H  
ATOM   2159  C   TYR A 135     -13.205   7.932   7.326  1.00 85.21           C  
ATOM   2160  CB  TYR A 135     -14.057   9.486   9.132  1.00 85.21           C  
ATOM   2161  HB2 TYR A 135     -15.056   9.555   8.702  1.00 85.21           H  
ATOM   2162  HB3 TYR A 135     -13.847  10.433   9.631  1.00 85.21           H  
ATOM   2163  O   TYR A 135     -14.094   7.743   6.497  1.00 85.21           O  
ATOM   2164  CG  TYR A 135     -14.039   8.385  10.166  1.00 85.21           C  
ATOM   2165  CD1 TYR A 135     -15.105   7.469  10.218  1.00 85.21           C  
ATOM   2166  HD1 TYR A 135     -15.933   7.553   9.530  1.00 85.21           H  
ATOM   2167  CD2 TYR A 135     -12.960   8.264  11.065  1.00 85.21           C  
ATOM   2168  HD2 TYR A 135     -12.134   8.959  11.024  1.00 85.21           H  
ATOM   2169  CE1 TYR A 135     -15.106   6.451  11.187  1.00 85.21           C  
ATOM   2170  HE1 TYR A 135     -15.928   5.753  11.254  1.00 85.21           H  
ATOM   2171  CE2 TYR A 135     -12.969   7.257  12.049  1.00 85.21           C  
ATOM   2172  HE2 TYR A 135     -12.166   7.186  12.768  1.00 85.21           H  
ATOM   2173  OH  TYR A 135     -14.098   5.383  13.068  1.00 85.21           O  
ATOM   2174  HH  TYR A 135     -13.383   5.386  13.709  1.00 85.21           H  
ATOM   2175  CZ  TYR A 135     -14.049   6.351  12.115  1.00 85.21           C  
ATOM   2176  N   THR A 136     -12.335   6.996   7.676  1.00 80.46           N  
ATOM   2177  H   THR A 136     -11.609   7.241   8.335  1.00 80.46           H  
ATOM   2178  CA  THR A 136     -12.419   5.599   7.257  1.00 80.46           C  
ATOM   2179  HA  THR A 136     -13.405   5.442   6.818  1.00 80.46           H  
ATOM   2180  C   THR A 136     -12.279   4.716   8.491  1.00 80.46           C  
ATOM   2181  CB  THR A 136     -11.384   5.246   6.166  1.00 80.46           C  
ATOM   2182  HB  THR A 136     -11.824   5.485   5.198  1.00 80.46           H  
ATOM   2183  O   THR A 136     -11.359   4.944   9.281  1.00 80.46           O  
ATOM   2184  CG2 THR A 136     -10.064   6.011   6.260  1.00 80.46           C  
ATOM   2185 HG21 THR A 136     -10.230   7.071   6.068  1.00 80.46           H  
ATOM   2186 HG22 THR A 136      -9.361   5.632   5.518  1.00 80.46           H  
ATOM   2187 HG23 THR A 136      -9.645   5.884   7.258  1.00 80.46           H  
ATOM   2188  OG1 THR A 136     -11.044   3.869   6.165  1.00 80.46           O  
ATOM   2189  HG1 THR A 136     -10.883   3.584   7.067  1.00 80.46           H  
ATOM   2190  N   PRO A 137     -13.107   3.667   8.636  1.00 73.47           N  
ATOM   2191  CA  PRO A 137     -12.918   2.673   9.687  1.00 73.47           C  
ATOM   2192  HA  PRO A 137     -12.966   3.154  10.664  1.00 73.47           H  
ATOM   2193  C   PRO A 137     -11.550   1.985   9.549  1.00 73.47           C  
ATOM   2194  CB  PRO A 137     -14.098   1.707   9.554  1.00 73.47           C  
ATOM   2195  HB2 PRO A 137     -14.918   2.054  10.184  1.00 73.47           H  
ATOM   2196  HB3 PRO A 137     -13.828   0.685   9.822  1.00 73.47           H  
ATOM   2197  O   PRO A 137     -10.968   1.923   8.454  1.00 73.47           O  
ATOM   2198  CG  PRO A 137     -14.504   1.823   8.085  1.00 73.47           C  
ATOM   2199  HG2 PRO A 137     -15.558   1.591   7.937  1.00 73.47           H  
ATOM   2200  HG3 PRO A 137     -13.877   1.165   7.483  1.00 73.47           H  
ATOM   2201  CD  PRO A 137     -14.192   3.276   7.745  1.00 73.47           C  
ATOM   2202  HD2 PRO A 137     -13.905   3.349   6.696  1.00 73.47           H  
ATOM   2203  HD3 PRO A 137     -15.065   3.897   7.946  1.00 73.47           H  
ATOM   2204  N   ASP A 138     -10.989   1.518  10.663  1.00 66.28           N  
ATOM   2205  H   ASP A 138     -11.484   1.604  11.539  1.00 66.28           H  
ATOM   2206  CA  ASP A 138      -9.615   1.010  10.691  1.00 66.28           C  
ATOM   2207  HA  ASP A 138      -9.004   1.741  10.161  1.00 66.28           H  
ATOM   2208  C   ASP A 138      -9.463  -0.332   9.961  1.00 66.28           C  
ATOM   2209  CB  ASP A 138      -9.073   0.944  12.130  1.00 66.28           C  
ATOM   2210  HB2 ASP A 138      -9.530   0.107  12.658  1.00 66.28           H  
ATOM   2211  HB3 ASP A 138      -9.340   1.868  12.642  1.00 66.28           H  
ATOM   2212  O   ASP A 138     -10.374  -1.156   9.896  1.00 66.28           O  
ATOM   2213  CG  ASP A 138      -7.546   0.851  12.222  1.00 66.28           C  
ATOM   2214  OD1 ASP A 138      -6.876   1.047  11.182  1.00 66.28           O  
ATOM   2215  OD2 ASP A 138      -7.041   0.618  13.346  1.00 66.28           O  
ATOM   2216  N   PHE A 139      -8.272  -0.546   9.410  1.00 65.38           N  
ATOM   2217  H   PHE A 139      -7.550   0.103   9.687  1.00 65.38           H  
ATOM   2218  CA  PHE A 139      -7.802  -1.851   8.966  1.00 65.38           C  
ATOM   2219  HA  PHE A 139      -8.514  -2.615   9.279  1.00 65.38           H  
ATOM   2220  C   PHE A 139      -6.437  -2.078   9.618  1.00 65.38           C  
ATOM   2221  CB  PHE A 139      -7.695  -1.913   7.441  1.00 65.38           C  
ATOM   2222  HB2 PHE A 139      -7.032  -1.114   7.110  1.00 65.38           H  
ATOM   2223  HB3 PHE A 139      -8.687  -1.766   7.014  1.00 65.38           H  
ATOM   2224  O   PHE A 139      -5.547  -1.263   9.373  1.00 65.38           O  
ATOM   2225  CG  PHE A 139      -7.149  -3.216   6.909  1.00 65.38           C  
ATOM   2226  CD1 PHE A 139      -5.878  -3.265   6.307  1.00 65.38           C  
ATOM   2227  HD1 PHE A 139      -5.276  -2.372   6.221  1.00 65.38           H  
ATOM   2228  CD2 PHE A 139      -7.924  -4.385   7.008  1.00 65.38           C  
ATOM   2229  HD2 PHE A 139      -8.900  -4.352   7.467  1.00 65.38           H  
ATOM   2230  CE1 PHE A 139      -5.392  -4.483   5.802  1.00 65.38           C  
ATOM   2231  HE1 PHE A 139      -4.436  -4.533   5.301  1.00 65.38           H  
ATOM   2232  CE2 PHE A 139      -7.417  -5.606   6.532  1.00 65.38           C  
ATOM   2233  HE2 PHE A 139      -8.000  -6.511   6.631  1.00 65.38           H  
ATOM   2234  CZ  PHE A 139      -6.148  -5.655   5.936  1.00 65.38           C  
ATOM   2235  HZ  PHE A 139      -5.748  -6.591   5.575  1.00 65.38           H  
ATOM   2236  N   PRO A 140      -6.243  -3.155  10.398  1.00 69.56           N  
ATOM   2237  CA  PRO A 140      -5.044  -3.371  11.212  1.00 69.56           C  
ATOM   2238  HA  PRO A 140      -5.109  -2.736  12.096  1.00 69.56           H  
ATOM   2239  C   PRO A 140      -3.710  -3.073  10.510  1.00 69.56           C  
ATOM   2240  CB  PRO A 140      -5.155  -4.829  11.645  1.00 69.56           C  
ATOM   2241  HB2 PRO A 140      -4.836  -5.475  10.827  1.00 69.56           H  
ATOM   2242  HB3 PRO A 140      -4.594  -5.035  12.556  1.00 69.56           H  
ATOM   2243  O   PRO A 140      -2.904  -2.307  11.041  1.00 69.56           O  
ATOM   2244  CG  PRO A 140      -6.654  -5.021  11.826  1.00 69.56           C  
ATOM   2245  HG2 PRO A 140      -6.969  -4.593  12.778  1.00 69.56           H  
ATOM   2246  HG3 PRO A 140      -6.939  -6.071  11.758  1.00 69.56           H  
ATOM   2247  CD  PRO A 140      -7.223  -4.201  10.673  1.00 69.56           C  
ATOM   2248  HD2 PRO A 140      -8.185  -3.786  10.971  1.00 69.56           H  
ATOM   2249  HD3 PRO A 140      -7.334  -4.834   9.793  1.00 69.56           H  
ATOM   2250  N   ALA A 141      -3.533  -3.516   9.261  1.00 74.17           N  
ATOM   2251  H   ALA A 141      -4.133  -4.265   8.947  1.00 74.17           H  
ATOM   2252  CA  ALA A 141      -2.271  -3.309   8.552  1.00 74.17           C  
ATOM   2253  HA  ALA A 141      -1.466  -3.724   9.159  1.00 74.17           H  
ATOM   2254  C   ALA A 141      -1.961  -1.827   8.292  1.00 74.17           C  
ATOM   2255  CB  ALA A 141      -2.321  -4.070   7.233  1.00 74.17           C  
ATOM   2256  HB1 ALA A 141      -3.035  -3.571   6.577  1.00 74.17           H  
ATOM   2257  HB2 ALA A 141      -2.621  -5.103   7.406  1.00 74.17           H  
ATOM   2258  HB3 ALA A 141      -1.331  -4.053   6.777  1.00 74.17           H  
ATOM   2259  O   ALA A 141      -0.796  -1.437   8.194  1.00 74.17           O  
ATOM   2260  N   ARG A 142      -2.986  -0.965   8.203  1.00 80.31           N  
ATOM   2261  H   ARG A 142      -3.907  -1.315   8.428  1.00 80.31           H  
ATOM   2262  CA  ARG A 142      -2.792   0.489   8.097  1.00 80.31           C  
ATOM   2263  HA  ARG A 142      -2.100   0.702   7.282  1.00 80.31           H  
ATOM   2264  C   ARG A 142      -2.117   1.035   9.347  1.00 80.31           C  
ATOM   2265  CB  ARG A 142      -4.117   1.226   7.836  1.00 80.31           C  
ATOM   2266  HB2 ARG A 142      -3.942   2.296   7.954  1.00 80.31           H  
ATOM   2267  HB3 ARG A 142      -4.868   0.949   8.576  1.00 80.31           H  
ATOM   2268  O   ARG A 142      -1.259   1.899   9.227  1.00 80.31           O  
ATOM   2269  CG  ARG A 142      -4.648   0.976   6.417  1.00 80.31           C  
ATOM   2270  HG2 ARG A 142      -4.961  -0.063   6.308  1.00 80.31           H  
ATOM   2271  HG3 ARG A 142      -3.842   1.166   5.709  1.00 80.31           H  
ATOM   2272  CD  ARG A 142      -5.811   1.917   6.067  1.00 80.31           C  
ATOM   2273  HD2 ARG A 142      -5.883   1.982   4.981  1.00 80.31           H  
ATOM   2274  HD3 ARG A 142      -5.567   2.920   6.416  1.00 80.31           H  
ATOM   2275  NE  ARG A 142      -7.110   1.502   6.650  1.00 80.31           N  
ATOM   2276  HE  ARG A 142      -7.246   1.677   7.635  1.00 80.31           H  
ATOM   2277  NH1 ARG A 142      -8.025   0.599   4.750  1.00 80.31           N  
ATOM   2278 HH11 ARG A 142      -8.785   0.104   4.306  1.00 80.31           H  
ATOM   2279 HH12 ARG A 142      -7.124   0.691   4.303  1.00 80.31           H  
ATOM   2280  NH2 ARG A 142      -9.282   0.764   6.566  1.00 80.31           N  
ATOM   2281 HH21 ARG A 142      -9.497   1.125   7.485  1.00 80.31           H  
ATOM   2282 HH22 ARG A 142     -10.066   0.376   6.060  1.00 80.31           H  
ATOM   2283  CZ  ARG A 142      -8.130   0.969   5.997  1.00 80.31           C  
ATOM   2284  N   ARG A 143      -2.432   0.510  10.529  1.00 81.91           N  
ATOM   2285  H   ARG A 143      -3.079  -0.266  10.546  1.00 81.91           H  
ATOM   2286  CA  ARG A 143      -1.862   0.972  11.799  1.00 81.91           C  
ATOM   2287  HA  ARG A 143      -2.018   2.048  11.878  1.00 81.91           H  
ATOM   2288  C   ARG A 143      -0.354   0.727  11.872  1.00 81.91           C  
ATOM   2289  CB  ARG A 143      -2.625   0.266  12.922  1.00 81.91           C  
ATOM   2290  HB2 ARG A 143      -2.292  -0.769  12.990  1.00 81.91           H  
ATOM   2291  HB3 ARG A 143      -3.688   0.269  12.680  1.00 81.91           H  
ATOM   2292  O   ARG A 143       0.394   1.601  12.300  1.00 81.91           O  
ATOM   2293  CG  ARG A 143      -2.436   0.945  14.278  1.00 81.91           C  
ATOM   2294  HG2 ARG A 143      -2.798   1.973  14.242  1.00 81.91           H  
ATOM   2295  HG3 ARG A 143      -1.376   0.950  14.532  1.00 81.91           H  
ATOM   2296  CD  ARG A 143      -3.195   0.154  15.347  1.00 81.91           C  
ATOM   2297  HD2 ARG A 143      -2.942  -0.901  15.245  1.00 81.91           H  
ATOM   2298  HD3 ARG A 143      -2.850   0.480  16.328  1.00 81.91           H  
ATOM   2299  NE  ARG A 143      -4.663   0.317  15.257  1.00 81.91           N  
ATOM   2300  HE  ARG A 143      -5.062   0.706  14.414  1.00 81.91           H  
ATOM   2301  NH1 ARG A 143      -5.191  -0.827  17.175  1.00 81.91           N  
ATOM   2302 HH11 ARG A 143      -5.901  -1.188  17.797  1.00 81.91           H  
ATOM   2303 HH12 ARG A 143      -4.228  -1.119  17.259  1.00 81.91           H  
ATOM   2304  NH2 ARG A 143      -6.806   0.094  15.955  1.00 81.91           N  
ATOM   2305 HH21 ARG A 143      -7.067   0.440  15.043  1.00 81.91           H  
ATOM   2306 HH22 ARG A 143      -7.520  -0.282  16.563  1.00 81.91           H  
ATOM   2307  CZ  ARG A 143      -5.544  -0.138  16.125  1.00 81.91           C  
ATOM   2308  N   GLU A 144       0.103  -0.426  11.399  1.00 82.86           N  
ATOM   2309  H   GLU A 144      -0.563  -1.117  11.085  1.00 82.86           H  
ATOM   2310  CA  GLU A 144       1.528  -0.769  11.385  1.00 82.86           C  
ATOM   2311  HA  GLU A 144       1.949  -0.547  12.366  1.00 82.86           H  
ATOM   2312  C   GLU A 144       2.314   0.066  10.358  1.00 82.86           C  
ATOM   2313  CB  GLU A 144       1.661  -2.272  11.116  1.00 82.86           C  
ATOM   2314  HB2 GLU A 144       2.061  -2.417  10.113  1.00 82.86           H  
ATOM   2315  HB3 GLU A 144       0.683  -2.750  11.166  1.00 82.86           H  
ATOM   2316  O   GLU A 144       3.397   0.577  10.654  1.00 82.86           O  
ATOM   2317  CG  GLU A 144       2.580  -2.944  12.139  1.00 82.86           C  
ATOM   2318  HG2 GLU A 144       2.190  -2.746  13.138  1.00 82.86           H  
ATOM   2319  HG3 GLU A 144       3.572  -2.499  12.067  1.00 82.86           H  
ATOM   2320  CD  GLU A 144       2.682  -4.458  11.930  1.00 82.86           C  
ATOM   2321  OE1 GLU A 144       3.260  -5.116  12.822  1.00 82.86           O  
ATOM   2322  OE2 GLU A 144       2.270  -4.939  10.852  1.00 82.86           O  
ATOM   2323  N   VAL A 145       1.733   0.293   9.173  1.00 86.67           N  
ATOM   2324  H   VAL A 145       0.860  -0.174   8.973  1.00 86.67           H  
ATOM   2325  CA  VAL A 145       2.313   1.193   8.160  1.00 86.67           C  
ATOM   2326  HA  VAL A 145       3.349   0.900   7.991  1.00 86.67           H  
ATOM   2327  C   VAL A 145       2.337   2.641   8.651  1.00 86.67           C  
ATOM   2328  CB  VAL A 145       1.559   1.080   6.821  1.00 86.67           C  
ATOM   2329  HB  VAL A 145       0.499   1.285   6.972  1.00 86.67           H  
ATOM   2330  O   VAL A 145       3.309   3.359   8.414  1.00 86.67           O  
ATOM   2331  CG1 VAL A 145       2.108   2.048   5.765  1.00 86.67           C  
ATOM   2332 HG11 VAL A 145       1.623   1.874   4.804  1.00 86.67           H  
ATOM   2333 HG12 VAL A 145       1.913   3.080   6.057  1.00 86.67           H  
ATOM   2334 HG13 VAL A 145       3.183   1.903   5.656  1.00 86.67           H  
ATOM   2335  CG2 VAL A 145       1.725  -0.330   6.251  1.00 86.67           C  
ATOM   2336 HG21 VAL A 145       1.311  -1.063   6.942  1.00 86.67           H  
ATOM   2337 HG22 VAL A 145       2.782  -0.546   6.095  1.00 86.67           H  
ATOM   2338 HG23 VAL A 145       1.195  -0.421   5.303  1.00 86.67           H  
ATOM   2339  N   PHE A 146       1.301   3.069   9.372  1.00 88.97           N  
ATOM   2340  H   PHE A 146       0.520   2.444   9.509  1.00 88.97           H  
ATOM   2341  CA  PHE A 146       1.227   4.393   9.978  1.00 88.97           C  
ATOM   2342  HA  PHE A 146       1.325   5.146   9.197  1.00 88.97           H  
ATOM   2343  C   PHE A 146       2.376   4.619  10.965  1.00 88.97           C  
ATOM   2344  CB  PHE A 146      -0.141   4.566  10.649  1.00 88.97           C  
ATOM   2345  HB2 PHE A 146      -0.251   3.846  11.460  1.00 88.97           H  
ATOM   2346  HB3 PHE A 146      -0.926   4.361   9.922  1.00 88.97           H  
ATOM   2347  O   PHE A 146       3.082   5.623  10.851  1.00 88.97           O  
ATOM   2348  CG  PHE A 146      -0.372   5.945  11.215  1.00 88.97           C  
ATOM   2349  CD1 PHE A 146       0.238   6.319  12.425  1.00 88.97           C  
ATOM   2350  HD1 PHE A 146       0.865   5.623  12.964  1.00 88.97           H  
ATOM   2351  CD2 PHE A 146      -1.198   6.857  10.532  1.00 88.97           C  
ATOM   2352  HD2 PHE A 146      -1.676   6.569   9.608  1.00 88.97           H  
ATOM   2353  CE1 PHE A 146       0.048   7.609  12.930  1.00 88.97           C  
ATOM   2354  HE1 PHE A 146       0.578   7.902  13.824  1.00 88.97           H  
ATOM   2355  CE2 PHE A 146      -1.436   8.128  11.079  1.00 88.97           C  
ATOM   2356  HE2 PHE A 146      -2.107   8.815  10.584  1.00 88.97           H  
ATOM   2357  CZ  PHE A 146      -0.818   8.501  12.281  1.00 88.97           C  
ATOM   2358  HZ  PHE A 146      -1.015   9.477  12.700  1.00 88.97           H  
ATOM   2359  N   GLU A 147       2.601   3.694  11.905  1.00 85.26           N  
ATOM   2360  H   GLU A 147       1.989   2.893  11.965  1.00 85.26           H  
ATOM   2361  CA  GLU A 147       3.705   3.820  12.867  1.00 85.26           C  
ATOM   2362  HA  GLU A 147       3.640   4.795  13.350  1.00 85.26           H  
ATOM   2363  C   GLU A 147       5.067   3.785  12.169  1.00 85.26           C  
ATOM   2364  CB  GLU A 147       3.630   2.740  13.958  1.00 85.26           C  
ATOM   2365  HB2 GLU A 147       4.568   2.737  14.513  1.00 85.26           H  
ATOM   2366  HB3 GLU A 147       3.519   1.764  13.488  1.00 85.26           H  
ATOM   2367  O   GLU A 147       5.929   4.610  12.472  1.00 85.26           O  
ATOM   2368  CG  GLU A 147       2.484   2.947  14.963  1.00 85.26           C  
ATOM   2369  HG2 GLU A 147       2.512   2.126  15.681  1.00 85.26           H  
ATOM   2370  HG3 GLU A 147       1.538   2.874  14.427  1.00 85.26           H  
ATOM   2371  CD  GLU A 147       2.511   4.280  15.744  1.00 85.26           C  
ATOM   2372  OE1 GLU A 147       1.425   4.675  16.229  1.00 85.26           O  
ATOM   2373  OE2 GLU A 147       3.568   4.948  15.868  1.00 85.26           O  
ATOM   2374  N   HIS A 148       5.246   2.924  11.162  1.00 83.52           N  
ATOM   2375  H   HIS A 148       4.518   2.256  10.956  1.00 83.52           H  
ATOM   2376  CA  HIS A 148       6.478   2.900  10.373  1.00 83.52           C  
ATOM   2377  HA  HIS A 148       7.310   2.691  11.044  1.00 83.52           H  
ATOM   2378  C   HIS A 148       6.767   4.245   9.694  1.00 83.52           C  
ATOM   2379  CB  HIS A 148       6.389   1.773   9.345  1.00 83.52           C  
ATOM   2380  HB2 HIS A 148       5.520   1.919   8.703  1.00 83.52           H  
ATOM   2381  HB3 HIS A 148       6.258   0.844   9.901  1.00 83.52           H  
ATOM   2382  O   HIS A 148       7.882   4.766   9.789  1.00 83.52           O  
ATOM   2383  CG  HIS A 148       7.624   1.664   8.489  1.00 83.52           C  
ATOM   2384  CD2 HIS A 148       7.772   2.094   7.197  1.00 83.52           C  
ATOM   2385  HD2 HIS A 148       7.005   2.551   6.589  1.00 83.52           H  
ATOM   2386  ND1 HIS A 148       8.840   1.165   8.893  1.00 83.52           N  
ATOM   2387  HD1 HIS A 148       9.050   0.779   9.802  1.00 83.52           H  
ATOM   2388  CE1 HIS A 148       9.700   1.291   7.869  1.00 83.52           C  
ATOM   2389  HE1 HIS A 148      10.737   0.989   7.885  1.00 83.52           H  
ATOM   2390  NE2 HIS A 148       9.097   1.858   6.815  1.00 83.52           N  
ATOM   2391  N   LEU A 149       5.761   4.852   9.058  1.00 87.68           N  
ATOM   2392  H   LEU A 149       4.866   4.385   9.014  1.00 87.68           H  
ATOM   2393  CA  LEU A 149       5.909   6.167   8.435  1.00 87.68           C  
ATOM   2394  HA  LEU A 149       6.793   6.149   7.798  1.00 87.68           H  
ATOM   2395  C   LEU A 149       6.152   7.269   9.466  1.00 87.68           C  
ATOM   2396  CB  LEU A 149       4.672   6.485   7.587  1.00 87.68           C  
ATOM   2397  HB2 LEU A 149       4.681   7.549   7.350  1.00 87.68           H  
ATOM   2398  HB3 LEU A 149       3.778   6.276   8.175  1.00 87.68           H  
ATOM   2399  O   LEU A 149       6.975   8.153   9.231  1.00 87.68           O  
ATOM   2400  CG  LEU A 149       4.610   5.702   6.266  1.00 87.68           C  
ATOM   2401  HG  LEU A 149       4.713   4.633   6.449  1.00 87.68           H  
ATOM   2402  CD1 LEU A 149       3.267   5.971   5.606  1.00 87.68           C  
ATOM   2403 HD11 LEU A 149       3.228   5.520   4.614  1.00 87.68           H  
ATOM   2404 HD12 LEU A 149       2.517   5.490   6.233  1.00 87.68           H  
ATOM   2405 HD13 LEU A 149       3.073   7.041   5.530  1.00 87.68           H  
ATOM   2406  CD2 LEU A 149       5.687   6.144   5.280  1.00 87.68           C  
ATOM   2407 HD21 LEU A 149       5.600   5.570   4.358  1.00 87.68           H  
ATOM   2408 HD22 LEU A 149       5.543   7.199   5.044  1.00 87.68           H  
ATOM   2409 HD23 LEU A 149       6.682   5.972   5.691  1.00 87.68           H  
ATOM   2410  N   LYS A 150       5.505   7.206  10.629  1.00 85.96           N  
ATOM   2411  H   LYS A 150       4.833   6.463  10.758  1.00 85.96           H  
ATOM   2412  CA  LYS A 150       5.743   8.145  11.731  1.00 85.96           C  
ATOM   2413  HA  LYS A 150       5.595   9.161  11.367  1.00 85.96           H  
ATOM   2414  C   LYS A 150       7.192   8.090  12.212  1.00 85.96           C  
ATOM   2415  CB  LYS A 150       4.719   7.841  12.825  1.00 85.96           C  
ATOM   2416  HB2 LYS A 150       3.722   7.845  12.384  1.00 85.96           H  
ATOM   2417  HB3 LYS A 150       4.910   6.841  13.217  1.00 85.96           H  
ATOM   2418  O   LYS A 150       7.814   9.146  12.366  1.00 85.96           O  
ATOM   2419  CG  LYS A 150       4.740   8.839  13.986  1.00 85.96           C  
ATOM   2420  HG2 LYS A 150       4.561   9.852  13.624  1.00 85.96           H  
ATOM   2421  HG3 LYS A 150       5.712   8.792  14.477  1.00 85.96           H  
ATOM   2422  CD  LYS A 150       3.638   8.433  14.971  1.00 85.96           C  
ATOM   2423  HD2 LYS A 150       3.581   7.345  14.989  1.00 85.96           H  
ATOM   2424  HD3 LYS A 150       2.673   8.812  14.633  1.00 85.96           H  
ATOM   2425  CE  LYS A 150       3.932   8.917  16.388  1.00 85.96           C  
ATOM   2426  HE2 LYS A 150       5.011   8.875  16.537  1.00 85.96           H  
ATOM   2427  HE3 LYS A 150       3.592   9.944  16.517  1.00 85.96           H  
ATOM   2428  NZ  LYS A 150       3.281   8.005  17.357  1.00 85.96           N  
ATOM   2429  HZ1 LYS A 150       3.236   7.062  16.997  1.00 85.96           H  
ATOM   2430  HZ2 LYS A 150       2.329   8.278  17.558  1.00 85.96           H  
ATOM   2431  HZ3 LYS A 150       3.765   7.963  18.242  1.00 85.96           H  
ATOM   2432  N   THR A 151       7.765   6.896  12.357  1.00 80.66           N  
ATOM   2433  H   THR A 151       7.191   6.069  12.277  1.00 80.66           H  
ATOM   2434  CA  THR A 151       9.194   6.728  12.657  1.00 80.66           C  
ATOM   2435  HA  THR A 151       9.425   7.299  13.556  1.00 80.66           H  
ATOM   2436  C   THR A 151      10.068   7.274  11.525  1.00 80.66           C  
ATOM   2437  CB  THR A 151       9.533   5.257  12.937  1.00 80.66           C  
ATOM   2438  HB  THR A 151       9.377   4.665  12.035  1.00 80.66           H  
ATOM   2439  O   THR A 151      10.951   8.095  11.787  1.00 80.66           O  
ATOM   2440  CG2 THR A 151      10.971   5.075  13.421  1.00 80.66           C  
ATOM   2441 HG21 THR A 151      11.669   5.342  12.627  1.00 80.66           H  
ATOM   2442 HG22 THR A 151      11.133   4.030  13.682  1.00 80.66           H  
ATOM   2443 HG23 THR A 151      11.161   5.700  14.293  1.00 80.66           H  
ATOM   2444  OG1 THR A 151       8.706   4.755  13.957  1.00 80.66           O  
ATOM   2445  HG1 THR A 151       8.952   5.155  14.794  1.00 80.66           H  
ATOM   2446  N   ALA A 152       9.789   6.922  10.267  1.00 80.15           N  
ATOM   2447  H   ALA A 152       9.058   6.246  10.100  1.00 80.15           H  
ATOM   2448  CA  ALA A 152      10.566   7.393   9.117  1.00 80.15           C  
ATOM   2449  HA  ALA A 152      11.600   7.068   9.237  1.00 80.15           H  
ATOM   2450  C   ALA A 152      10.579   8.930   9.002  1.00 80.15           C  
ATOM   2451  CB  ALA A 152      10.001   6.734   7.852  1.00 80.15           C  
ATOM   2452  HB1 ALA A 152       8.968   7.042   7.692  1.00 80.15           H  
ATOM   2453  HB2 ALA A 152      10.035   5.649   7.953  1.00 80.15           H  
ATOM   2454  HB3 ALA A 152      10.602   7.022   6.989  1.00 80.15           H  
ATOM   2455  O   ALA A 152      11.624   9.538   8.774  1.00 80.15           O  
ATOM   2456  N   PHE A 153       9.436   9.584   9.225  1.00 80.81           N  
ATOM   2457  H   PHE A 153       8.604   9.038   9.397  1.00 80.81           H  
ATOM   2458  CA  PHE A 153       9.289  11.036   9.066  1.00 80.81           C  
ATOM   2459  HA  PHE A 153       9.798  11.353   8.156  1.00 80.81           H  
ATOM   2460  C   PHE A 153       9.927  11.807  10.227  1.00 80.81           C  
ATOM   2461  CB  PHE A 153       7.797  11.393   8.960  1.00 80.81           C  
ATOM   2462  HB2 PHE A 153       7.710  12.475   9.064  1.00 80.81           H  
ATOM   2463  HB3 PHE A 153       7.267  10.945   9.801  1.00 80.81           H  
ATOM   2464  O   PHE A 153      10.279  12.982  10.084  1.00 80.81           O  
ATOM   2465  CG  PHE A 153       7.062  11.004   7.685  1.00 80.81           C  
ATOM   2466  CD1 PHE A 153       7.481   9.946   6.855  1.00 80.81           C  
ATOM   2467  HD1 PHE A 153       8.352   9.352   7.089  1.00 80.81           H  
ATOM   2468  CD2 PHE A 153       5.881  11.686   7.352  1.00 80.81           C  
ATOM   2469  HD2 PHE A 153       5.513  12.478   7.988  1.00 80.81           H  
ATOM   2470  CE1 PHE A 153       6.749   9.589   5.714  1.00 80.81           C  
ATOM   2471  HE1 PHE A 153       7.071   8.746   5.121  1.00 80.81           H  
ATOM   2472  CE2 PHE A 153       5.162  11.341   6.197  1.00 80.81           C  
ATOM   2473  HE2 PHE A 153       4.259  11.882   5.959  1.00 80.81           H  
ATOM   2474  CZ  PHE A 153       5.596  10.299   5.366  1.00 80.81           C  
ATOM   2475  HZ  PHE A 153       5.021  10.017   4.496  1.00 80.81           H  
ATOM   2476  N   SER A 154      10.067  11.163  11.388  1.00 72.10           N  
ATOM   2477  H   SER A 154       9.693  10.228  11.464  1.00 72.10           H  
ATOM   2478  CA  SER A 154      10.749  11.748  12.541  1.00 72.10           C  
ATOM   2479  HA  SER A 154      10.416  12.782  12.635  1.00 72.10           H  
ATOM   2480  C   SER A 154      12.271  11.807  12.357  1.00 72.10           C  
ATOM   2481  CB  SER A 154      10.322  11.040  13.828  1.00 72.10           C  
ATOM   2482  HB2 SER A 154      10.730  11.584  14.680  1.00 72.10           H  
ATOM   2483  HB3 SER A 154       9.234  11.064  13.899  1.00 72.10           H  
ATOM   2484  O   SER A 154      12.865  12.825  12.709  1.00 72.10           O  
ATOM   2485  OG  SER A 154      10.752   9.699  13.908  1.00 72.10           O  
ATOM   2486  HG  SER A 154      10.672   9.248  13.065  1.00 72.10           H  
ATOM   2487  N   CYS A 155      12.890  10.806  11.713  1.00 63.07           N  
ATOM   2488  H   CYS A 155      12.350  10.000  11.430  1.00 63.07           H  
ATOM   2489  CA  CYS A 155      14.334  10.804  11.432  1.00 63.07           C  
ATOM   2490  HA  CYS A 155      14.879  10.985  12.359  1.00 63.07           H  
ATOM   2491  C   CYS A 155      14.762  11.918  10.463  1.00 63.07           C  
ATOM   2492  CB  CYS A 155      14.758   9.433  10.883  1.00 63.07           C  
ATOM   2493  HB2 CYS A 155      14.017   9.042  10.186  1.00 63.07           H  
ATOM   2494  HB3 CYS A 155      15.707   9.536  10.356  1.00 63.07           H  
ATOM   2495  O   CYS A 155      15.767  12.589  10.690  1.00 63.07           O  
ATOM   2496  SG  CYS A 155      15.022   8.281  12.255  1.00 63.07           S  
ATOM   2497  HG  CYS A 155      13.743   8.170  12.625  1.00 63.07           H  
ATOM   2498  N   THR A 156      13.996  12.177   9.400  1.00 54.05           N  
ATOM   2499  H   THR A 156      13.197  11.588   9.213  1.00 54.05           H  
ATOM   2500  CA  THR A 156      14.367  13.172   8.373  1.00 54.05           C  
ATOM   2501  HA  THR A 156      15.402  12.992   8.082  1.00 54.05           H  
ATOM   2502  C   THR A 156      14.303  14.623   8.859  1.00 54.05           C  
ATOM   2503  CB  THR A 156      13.496  13.003   7.119  1.00 54.05           C  
ATOM   2504  HB  THR A 156      13.618  13.868   6.466  1.00 54.05           H  
ATOM   2505  O   THR A 156      14.980  15.495   8.309  1.00 54.05           O  
ATOM   2506  CG2 THR A 156      13.913  11.752   6.350  1.00 54.05           C  
ATOM   2507 HG21 THR A 156      13.669  10.854   6.916  1.00 54.05           H  
ATOM   2508 HG22 THR A 156      13.394  11.720   5.392  1.00 54.05           H  
ATOM   2509 HG23 THR A 156      14.984  11.771   6.146  1.00 54.05           H  
ATOM   2510  OG1 THR A 156      12.133  12.860   7.474  1.00 54.05           O  
ATOM   2511  HG1 THR A 156      11.791  13.708   7.766  1.00 54.05           H  
ATOM   2512  N   LYS A 157      13.523  14.918   9.909  1.00 49.11           N  
ATOM   2513  H   LYS A 157      13.044  14.156  10.366  1.00 49.11           H  
ATOM   2514  CA  LYS A 157      13.381  16.286  10.441  1.00 49.11           C  
ATOM   2515  HA  LYS A 157      13.213  16.962   9.603  1.00 49.11           H  
ATOM   2516  C   LYS A 157      14.649  16.813  11.118  1.00 49.11           C  
ATOM   2517  CB  LYS A 157      12.178  16.366  11.397  1.00 49.11           C  
ATOM   2518  HB2 LYS A 157      12.292  17.241  12.038  1.00 49.11           H  
ATOM   2519  HB3 LYS A 157      12.153  15.483  12.035  1.00 49.11           H  
ATOM   2520  O   LYS A 157      14.785  18.035  11.217  1.00 49.11           O  
ATOM   2521  CG  LYS A 157      10.851  16.508  10.636  1.00 49.11           C  
ATOM   2522  HG2 LYS A 157      10.910  17.380   9.985  1.00 49.11           H  
ATOM   2523  HG3 LYS A 157      10.692  15.623  10.019  1.00 49.11           H  
ATOM   2524  CD  LYS A 157       9.662  16.685  11.594  1.00 49.11           C  
ATOM   2525  HD2 LYS A 157       9.831  17.559  12.223  1.00 49.11           H  
ATOM   2526  HD3 LYS A 157       9.579  15.800  12.224  1.00 49.11           H  
ATOM   2527  CE  LYS A 157       8.370  16.868  10.784  1.00 49.11           C  
ATOM   2528  HE2 LYS A 157       8.506  17.697  10.090  1.00 49.11           H  
ATOM   2529  HE3 LYS A 157       8.214  15.968  10.188  1.00 49.11           H  
ATOM   2530  NZ  LYS A 157       7.183  17.116  11.644  1.00 49.11           N  
ATOM   2531  HZ1 LYS A 157       6.354  17.205  11.073  1.00 49.11           H  
ATOM   2532  HZ2 LYS A 157       7.283  17.971  12.173  1.00 49.11           H  
ATOM   2533  HZ3 LYS A 157       7.035  16.347  12.280  1.00 49.11           H  
ATOM   2534  N   ASP A 158      15.550  15.944  11.583  1.00 42.14           N  
ATOM   2535  H   ASP A 158      15.368  14.956  11.478  1.00 42.14           H  
ATOM   2536  CA  ASP A 158      16.796  16.327  12.265  1.00 42.14           C  
ATOM   2537  HA  ASP A 158      16.672  17.340  12.650  1.00 42.14           H  
ATOM   2538  C   ASP A 158      18.003  16.522  11.345  1.00 42.14           C  
ATOM   2539  CB  ASP A 158      17.090  15.424  13.489  1.00 42.14           C  
ATOM   2540  HB2 ASP A 158      18.145  15.151  13.493  1.00 42.14           H  
ATOM   2541  HB3 ASP A 158      16.526  14.497  13.392  1.00 42.14           H  
ATOM   2542  O   ASP A 158      19.037  16.936  11.840  1.00 42.14           O  
ATOM   2543  CG  ASP A 158      16.776  16.073  14.854  1.00 42.14           C  
ATOM   2544  OD1 ASP A 158      16.830  17.322  14.986  1.00 42.14           O  
ATOM   2545  OD2 ASP A 158      16.451  15.334  15.801  1.00 42.14           O  
ATOM   2546  N   THR A 159      17.863  16.366  10.026  1.00 41.71           N  
ATOM   2547  H   THR A 159      16.947  16.111   9.687  1.00 41.71           H  
ATOM   2548  CA  THR A 159      18.959  16.342   9.028  1.00 41.71           C  
ATOM   2549  HA  THR A 159      19.517  15.419   9.184  1.00 41.71           H  
ATOM   2550  C   THR A 159      20.017  17.453   9.072  1.00 41.71           C  
ATOM   2551  CB  THR A 159      18.389  16.315   7.599  1.00 41.71           C  
ATOM   2552  HB  THR A 159      19.147  16.651   6.891  1.00 41.71           H  
ATOM   2553  O   THR A 159      21.110  17.230   8.561  1.00 41.71           O  
ATOM   2554  CG2 THR A 159      17.970  14.903   7.200  1.00 41.71           C  
ATOM   2555 HG21 THR A 159      18.855  14.271   7.128  1.00 41.71           H  
ATOM   2556 HG22 THR A 159      17.301  14.474   7.946  1.00 41.71           H  
ATOM   2557 HG23 THR A 159      17.479  14.922   6.227  1.00 41.71           H  
ATOM   2558  OG1 THR A 159      17.257  17.154   7.489  1.00 41.71           O  
ATOM   2559  HG1 THR A 159      16.481  16.596   7.579  1.00 41.71           H  
ATOM   2560  N   SER A 160      19.787  18.615   9.695  1.00 41.72           N  
ATOM   2561  H   SER A 160      18.894  18.755  10.144  1.00 41.72           H  
ATOM   2562  CA  SER A 160      20.887  19.561   9.972  1.00 41.72           C  
ATOM   2563  HA  SER A 160      21.376  19.818   9.033  1.00 41.72           H  
ATOM   2564  C   SER A 160      21.956  18.959  10.893  1.00 41.72           C  
ATOM   2565  CB  SER A 160      20.349  20.847  10.600  1.00 41.72           C  
ATOM   2566  HB2 SER A 160      21.182  21.505  10.847  1.00 41.72           H  
ATOM   2567  HB3 SER A 160      19.712  21.355   9.875  1.00 41.72           H  
ATOM   2568  O   SER A 160      23.144  19.228  10.740  1.00 41.72           O  
ATOM   2569  OG  SER A 160      19.591  20.577  11.770  1.00 41.72           O  
ATOM   2570  HG  SER A 160      20.150  20.121  12.404  1.00 41.72           H  
ATOM   2571  N   LYS A 161      21.539  18.131  11.853  1.00 40.62           N  
ATOM   2572  H   LYS A 161      20.553  17.914  11.861  1.00 40.62           H  
ATOM   2573  CA  LYS A 161      22.386  17.116  12.466  1.00 40.62           C  
ATOM   2574  HA  LYS A 161      23.442  17.365  12.363  1.00 40.62           H  
ATOM   2575  C   LYS A 161      22.113  15.848  11.670  1.00 40.62           C  
ATOM   2576  CB  LYS A 161      22.035  16.944  13.955  1.00 40.62           C  
ATOM   2577  HB2 LYS A 161      22.493  16.021  14.311  1.00 40.62           H  
ATOM   2578  HB3 LYS A 161      20.955  16.849  14.067  1.00 40.62           H  
ATOM   2579  O   LYS A 161      21.099  15.195  11.900  1.00 40.62           O  
ATOM   2580  CG  LYS A 161      22.547  18.108  14.815  1.00 40.62           C  
ATOM   2581  HG2 LYS A 161      22.098  19.040  14.474  1.00 40.62           H  
ATOM   2582  HG3 LYS A 161      23.630  18.177  14.710  1.00 40.62           H  
ATOM   2583  CD  LYS A 161      22.192  17.883  16.290  1.00 40.62           C  
ATOM   2584  HD2 LYS A 161      22.603  16.926  16.612  1.00 40.62           H  
ATOM   2585  HD3 LYS A 161      21.107  17.854  16.392  1.00 40.62           H  
ATOM   2586  CE  LYS A 161      22.771  19.009  17.155  1.00 40.62           C  
ATOM   2587  HE2 LYS A 161      22.362  19.958  16.808  1.00 40.62           H  
ATOM   2588  HE3 LYS A 161      23.850  19.036  17.008  1.00 40.62           H  
ATOM   2589  NZ  LYS A 161      22.453  18.802  18.590  1.00 40.62           N  
ATOM   2590  HZ1 LYS A 161      21.453  18.776  18.728  1.00 40.62           H  
ATOM   2591  HZ2 LYS A 161      22.836  17.922  18.905  1.00 40.62           H  
ATOM   2592  HZ3 LYS A 161      22.847  19.542  19.153  1.00 40.62           H  
ATOM   2593  N   GLY A 162      22.987  15.505  10.718  1.00 41.89           N  
ATOM   2594  H   GLY A 162      23.753  16.128  10.505  1.00 41.89           H  
ATOM   2595  CA  GLY A 162      22.952  14.173  10.104  1.00 41.89           C  
ATOM   2596  HA2 GLY A 162      22.144  14.128   9.374  1.00 41.89           H  
ATOM   2597  HA3 GLY A 162      23.900  13.950   9.614  1.00 41.89           H  
ATOM   2598  C   GLY A 162      22.709  13.159  11.215  1.00 41.89           C  
ATOM   2599  O   GLY A 162      23.280  13.330  12.292  1.00 41.89           O  
ATOM   2600  N   CYS A 163      21.760  12.243  11.028  1.00 42.48           N  
ATOM   2601  H   CYS A 163      21.301  12.177  10.130  1.00 42.48           H  
ATOM   2602  CA  CYS A 163      21.277  11.414  12.120  1.00 42.48           C  
ATOM   2603  HA  CYS A 163      20.913  12.061  12.917  1.00 42.48           H  
ATOM   2604  C   CYS A 163      22.424  10.555  12.658  1.00 42.48           C  
ATOM   2605  CB  CYS A 163      20.123  10.561  11.622  1.00 42.48           C  
ATOM   2606  HB2 CYS A 163      20.507   9.822  10.918  1.00 42.48           H  
ATOM   2607  HB3 CYS A 163      19.402  11.188  11.098  1.00 42.48           H  
ATOM   2608  O   CYS A 163      22.650   9.440  12.209  1.00 42.48           O  
ATOM   2609  SG  CYS A 163      19.257   9.715  12.948  1.00 42.48           S  
ATOM   2610  N   SER A 164      23.179  11.087  13.609  1.00 44.08           N  
ATOM   2611  H   SER A 164      23.029  12.060  13.836  1.00 44.08           H  
ATOM   2612  CA  SER A 164      24.415  10.486  14.095  1.00 44.08           C  
ATOM   2613  HA  SER A 164      25.068  10.267  13.250  1.00 44.08           H  
ATOM   2614  C   SER A 164      24.124   9.169  14.803  1.00 44.08           C  
ATOM   2615  CB  SER A 164      25.123  11.476  15.023  1.00 44.08           C  
ATOM   2616  HB2 SER A 164      25.927  10.961  15.550  1.00 44.08           H  
ATOM   2617  HB3 SER A 164      25.557  12.275  14.421  1.00 44.08           H  
ATOM   2618  O   SER A 164      24.940   8.255  14.773  1.00 44.08           O  
ATOM   2619  OG  SER A 164      24.217  12.048  15.956  1.00 44.08           O  
ATOM   2620  HG  SER A 164      24.682  12.149  16.790  1.00 44.08           H  
ATOM   2621  N   ASN A 165      22.926   9.056  15.384  1.00 44.57           N  
ATOM   2622  H   ASN A 165      22.346   9.883  15.399  1.00 44.57           H  
ATOM   2623  CA  ASN A 165      22.413   7.818  15.960  1.00 44.57           C  
ATOM   2624  HA  ASN A 165      23.241   7.255  16.389  1.00 44.57           H  
ATOM   2625  C   ASN A 165      21.771   6.877  14.940  1.00 44.57           C  
ATOM   2626  CB  ASN A 165      21.402   8.156  17.067  1.00 44.57           C  
ATOM   2627  HB2 ASN A 165      20.678   7.345  17.142  1.00 44.57           H  
ATOM   2628  HB3 ASN A 165      20.860   9.072  16.834  1.00 44.57           H  
ATOM   2629  O   ASN A 165      21.785   5.669  15.152  1.00 44.57           O  
ATOM   2630  CG  ASN A 165      22.047   8.275  18.432  1.00 44.57           C  
ATOM   2631  ND2 ASN A 165      21.254   8.477  19.456  1.00 44.57           N  
ATOM   2632 HD21 ASN A 165      21.709   8.500  20.358  1.00 44.57           H  
ATOM   2633 HD22 ASN A 165      20.251   8.501  19.340  1.00 44.57           H  
ATOM   2634  OD1 ASN A 165      23.245   8.184  18.616  1.00 44.57           O  
ATOM   2635  N   CYS A 166      21.199   7.388  13.850  1.00 45.96           N  
ATOM   2636  H   CYS A 166      21.293   8.376  13.665  1.00 45.96           H  
ATOM   2637  CA  CYS A 166      20.704   6.552  12.766  1.00 45.96           C  
ATOM   2638  HA  CYS A 166      20.781   5.512  13.084  1.00 45.96           H  
ATOM   2639  C   CYS A 166      21.651   6.621  11.572  1.00 45.96           C  
ATOM   2640  CB  CYS A 166      19.197   6.714  12.505  1.00 45.96           C  
ATOM   2641  HB2 CYS A 166      18.685   6.520  13.447  1.00 45.96           H  
ATOM   2642  HB3 CYS A 166      18.898   5.921  11.819  1.00 45.96           H  
ATOM   2643  O   CYS A 166      21.270   6.958  10.459  1.00 45.96           O  
ATOM   2644  SG  CYS A 166      18.498   8.239  11.842  1.00 45.96           S  
ATOM   2645  N   ASN A 167      22.861   6.098  11.787  1.00 43.78           N  
ATOM   2646  H   ASN A 167      23.134   5.944  12.747  1.00 43.78           H  
ATOM   2647  CA  ASN A 167      23.685   5.470  10.744  1.00 43.78           C  
ATOM   2648  HA  ASN A 167      23.893   6.201   9.963  1.00 43.78           H  
ATOM   2649  C   ASN A 167      22.982   4.275  10.062  1.00 43.78           C  
ATOM   2650  CB  ASN A 167      25.003   5.000  11.394  1.00 43.78           C  
ATOM   2651  HB2 ASN A 167      25.464   4.221  10.787  1.00 43.78           H  
ATOM   2652  HB3 ASN A 167      24.806   4.575  12.379  1.00 43.78           H  
ATOM   2653  O   ASN A 167      23.613   3.454   9.397  1.00 43.78           O  
ATOM   2654  CG  ASN A 167      26.048   6.086  11.510  1.00 43.78           C  
ATOM   2655  ND2 ASN A 167      27.104   5.824  12.242  1.00 43.78           N  
ATOM   2656 HD21 ASN A 167      27.773   6.576  12.327  1.00 43.78           H  
ATOM   2657 HD22 ASN A 167      27.183   4.954  12.750  1.00 43.78           H  
ATOM   2658  OD1 ASN A 167      25.967   7.149  10.926  1.00 43.78           O  
ATOM   2659  N   ASN A 168      21.681   4.103  10.277  1.00 45.28           N  
ATOM   2660  H   ASN A 168      21.150   4.893  10.613  1.00 45.28           H  
ATOM   2661  CA  ASN A 168      20.960   2.943   9.833  1.00 45.28           C  
ATOM   2662  HA  ASN A 168      21.631   2.087   9.909  1.00 45.28           H  
ATOM   2663  C   ASN A 168      20.621   3.158   8.357  1.00 45.28           C  
ATOM   2664  CB  ASN A 168      19.764   2.714  10.782  1.00 45.28           C  
ATOM   2665  HB2 ASN A 168      19.970   3.171  11.749  1.00 45.28           H  
ATOM   2666  HB3 ASN A 168      18.862   3.173  10.377  1.00 45.28           H  
ATOM   2667  O   ASN A 168      19.744   3.961   8.032  1.00 45.28           O  
ATOM   2668  CG  ASN A 168      19.510   1.241  11.039  1.00 45.28           C  
ATOM   2669  ND2 ASN A 168      18.676   0.913  11.998  1.00 45.28           N  
ATOM   2670 HD21 ASN A 168      18.596  -0.073  12.201  1.00 45.28           H  
ATOM   2671 HD22 ASN A 168      18.264   1.622  12.588  1.00 45.28           H  
ATOM   2672  OD1 ASN A 168      20.034   0.362  10.381  1.00 45.28           O  
ATOM   2673  N   LYS A 169      21.319   2.434   7.470  1.00 47.49           N  
ATOM   2674  H   LYS A 169      22.089   1.889   7.832  1.00 47.49           H  
ATOM   2675  CA  LYS A 169      21.014   2.337   6.028  1.00 47.49           C  
ATOM   2676  HA  LYS A 169      21.325   3.246   5.515  1.00 47.49           H  
ATOM   2677  C   LYS A 169      19.510   2.185   5.767  1.00 47.49           C  
ATOM   2678  CB  LYS A 169      21.744   1.124   5.426  1.00 47.49           C  
ATOM   2679  HB2 LYS A 169      21.227   0.838   4.510  1.00 47.49           H  
ATOM   2680  HB3 LYS A 169      21.687   0.279   6.112  1.00 47.49           H  
ATOM   2681  O   LYS A 169      18.992   2.750   4.810  1.00 47.49           O  
ATOM   2682  CG  LYS A 169      23.207   1.407   5.057  1.00 47.49           C  
ATOM   2683  HG2 LYS A 169      23.769   1.682   5.949  1.00 47.49           H  
ATOM   2684  HG3 LYS A 169      23.240   2.231   4.343  1.00 47.49           H  
ATOM   2685  CD  LYS A 169      23.821   0.153   4.419  1.00 47.49           C  
ATOM   2686  HD2 LYS A 169      23.867  -0.639   5.166  1.00 47.49           H  
ATOM   2687  HD3 LYS A 169      23.176  -0.176   3.604  1.00 47.49           H  
ATOM   2688  CE  LYS A 169      25.221   0.435   3.866  1.00 47.49           C  
ATOM   2689  HE2 LYS A 169      25.864   0.770   4.680  1.00 47.49           H  
ATOM   2690  HE3 LYS A 169      25.141   1.244   3.139  1.00 47.49           H  
ATOM   2691  NZ  LYS A 169      25.780  -0.777   3.219  1.00 47.49           N  
ATOM   2692  HZ1 LYS A 169      25.866  -1.530   3.886  1.00 47.49           H  
ATOM   2693  HZ2 LYS A 169      25.155  -1.084   2.487  1.00 47.49           H  
ATOM   2694  HZ3 LYS A 169      26.683  -0.586   2.810  1.00 47.49           H  
ATOM   2695  N   SER A 170      18.804   1.532   6.690  1.00 51.07           N  
ATOM   2696  H   SER A 170      19.319   1.122   7.457  1.00 51.07           H  
ATOM   2697  CA  SER A 170      17.353   1.349   6.686  1.00 51.07           C  
ATOM   2698  HA  SER A 170      17.092   0.752   5.812  1.00 51.07           H  
ATOM   2699  C   SER A 170      16.518   2.637   6.623  1.00 51.07           C  
ATOM   2700  CB  SER A 170      16.954   0.565   7.938  1.00 51.07           C  
ATOM   2701  HB2 SER A 170      17.505  -0.375   7.957  1.00 51.07           H  
ATOM   2702  HB3 SER A 170      15.888   0.343   7.901  1.00 51.07           H  
ATOM   2703  O   SER A 170      15.403   2.587   6.103  1.00 51.07           O  
ATOM   2704  OG  SER A 170      17.236   1.307   9.112  1.00 51.07           O  
ATOM   2705  HG  SER A 170      17.411   0.678   9.816  1.00 51.07           H  
ATOM   2706  N   CYS A 171      17.008   3.779   7.123  1.00 54.75           N  
ATOM   2707  H   CYS A 171      17.929   3.769   7.538  1.00 54.75           H  
ATOM   2708  CA  CYS A 171      16.293   5.057   7.014  1.00 54.75           C  
ATOM   2709  HA  CYS A 171      15.241   4.904   7.259  1.00 54.75           H  
ATOM   2710  C   CYS A 171      16.318   5.600   5.580  1.00 54.75           C  
ATOM   2711  CB  CYS A 171      16.872   6.080   8.003  1.00 54.75           C  
ATOM   2712  HB2 CYS A 171      16.542   7.080   7.722  1.00 54.75           H  
ATOM   2713  HB3 CYS A 171      17.961   6.051   7.978  1.00 54.75           H  
ATOM   2714  O   CYS A 171      15.285   6.040   5.088  1.00 54.75           O  
ATOM   2715  SG  CYS A 171      16.270   5.725   9.677  1.00 54.75           S  
ATOM   2716  HG  CYS A 171      16.599   4.430   9.675  1.00 54.75           H  
ATOM   2717  N   ILE A 172      17.471   5.532   4.902  1.00 52.35           N  
ATOM   2718  H   ILE A 172      18.256   5.069   5.338  1.00 52.35           H  
ATOM   2719  CA  ILE A 172      17.630   6.023   3.523  1.00 52.35           C  
ATOM   2720  HA  ILE A 172      17.105   6.973   3.422  1.00 52.35           H  
ATOM   2721  C   ILE A 172      16.981   5.051   2.536  1.00 52.35           C  
ATOM   2722  CB  ILE A 172      19.123   6.254   3.185  1.00 52.35           C  
ATOM   2723  HB  ILE A 172      19.654   5.311   3.313  1.00 52.35           H  
ATOM   2724  O   ILE A 172      16.222   5.472   1.669  1.00 52.35           O  
ATOM   2725  CG1 ILE A 172      19.743   7.299   4.143  1.00 52.35           C  
ATOM   2726 HG12 ILE A 172      19.263   8.265   3.985  1.00 52.35           H  
ATOM   2727 HG13 ILE A 172      19.560   6.999   5.175  1.00 52.35           H  
ATOM   2728  CG2 ILE A 172      19.286   6.704   1.719  1.00 52.35           C  
ATOM   2729 HG21 ILE A 172      18.898   5.949   1.036  1.00 52.35           H  
ATOM   2730 HG22 ILE A 172      20.339   6.841   1.470  1.00 52.35           H  
ATOM   2731 HG23 ILE A 172      18.749   7.637   1.550  1.00 52.35           H  
ATOM   2732  CD1 ILE A 172      21.261   7.465   3.995  1.00 52.35           C  
ATOM   2733 HD11 ILE A 172      21.628   8.116   4.788  1.00 52.35           H  
ATOM   2734 HD12 ILE A 172      21.751   6.495   4.080  1.00 52.35           H  
ATOM   2735 HD13 ILE A 172      21.508   7.919   3.036  1.00 52.35           H  
ATOM   2736  N   GLU A 173      17.224   3.747   2.692  1.00 54.79           N  
ATOM   2737  H   GLU A 173      17.861   3.451   3.418  1.00 54.79           H  
ATOM   2738  CA  GLU A 173      16.707   2.719   1.778  1.00 54.79           C  
ATOM   2739  HA  GLU A 173      17.060   2.932   0.769  1.00 54.79           H  
ATOM   2740  C   GLU A 173      15.170   2.703   1.705  1.00 54.79           C  
ATOM   2741  CB  GLU A 173      17.242   1.338   2.201  1.00 54.79           C  
ATOM   2742  HB2 GLU A 173      17.101   1.222   3.275  1.00 54.79           H  
ATOM   2743  HB3 GLU A 173      16.661   0.566   1.696  1.00 54.79           H  
ATOM   2744  O   GLU A 173      14.614   2.253   0.705  1.00 54.79           O  
ATOM   2745  CG  GLU A 173      18.726   1.134   1.835  1.00 54.79           C  
ATOM   2746  HG2 GLU A 173      19.305   1.975   2.218  1.00 54.79           H  
ATOM   2747  HG3 GLU A 173      18.817   1.138   0.749  1.00 54.79           H  
ATOM   2748  CD  GLU A 173      19.326  -0.172   2.390  1.00 54.79           C  
ATOM   2749  OE1 GLU A 173      20.558  -0.357   2.232  1.00 54.79           O  
ATOM   2750  OE2 GLU A 173      18.578  -0.952   3.025  1.00 54.79           O  
ATOM   2751  N   ASN A 174      14.466   3.208   2.726  1.00 65.76           N  
ATOM   2752  H   ASN A 174      14.975   3.607   3.502  1.00 65.76           H  
ATOM   2753  CA  ASN A 174      13.002   3.279   2.740  1.00 65.76           C  
ATOM   2754  HA  ASN A 174      12.610   2.499   2.088  1.00 65.76           H  
ATOM   2755  C   ASN A 174      12.414   4.575   2.165  1.00 65.76           C  
ATOM   2756  CB  ASN A 174      12.486   3.001   4.162  1.00 65.76           C  
ATOM   2757  HB2 ASN A 174      13.117   3.506   4.893  1.00 65.76           H  
ATOM   2758  HB3 ASN A 174      11.475   3.394   4.269  1.00 65.76           H  
ATOM   2759  O   ASN A 174      11.200   4.624   1.977  1.00 65.76           O  
ATOM   2760  CG  ASN A 174      12.397   1.517   4.456  1.00 65.76           C  
ATOM   2761  ND2 ASN A 174      12.893   1.092   5.592  1.00 65.76           N  
ATOM   2762 HD21 ASN A 174      12.871   0.094   5.745  1.00 65.76           H  
ATOM   2763 HD22 ASN A 174      13.503   1.716   6.100  1.00 65.76           H  
ATOM   2764  OD1 ASN A 174      11.910   0.715   3.672  1.00 65.76           O  
ATOM   2765  N   GLU A 175      13.216   5.597   1.849  1.00 73.75           N  
ATOM   2766  H   GLU A 175      14.214   5.502   1.975  1.00 73.75           H  
ATOM   2767  CA  GLU A 175      12.713   6.885   1.341  1.00 73.75           C  
ATOM   2768  HA  GLU A 175      12.040   7.317   2.082  1.00 73.75           H  
ATOM   2769  C   GLU A 175      11.920   6.703   0.032  1.00 73.75           C  
ATOM   2770  CB  GLU A 175      13.891   7.858   1.168  1.00 73.75           C  
ATOM   2771  HB2 GLU A 175      14.449   7.559   0.280  1.00 73.75           H  
ATOM   2772  HB3 GLU A 175      14.572   7.768   2.014  1.00 73.75           H  
ATOM   2773  O   GLU A 175      10.815   7.230  -0.110  1.00 73.75           O  
ATOM   2774  CG  GLU A 175      13.485   9.337   1.010  1.00 73.75           C  
ATOM   2775  HG2 GLU A 175      14.263   9.825   0.423  1.00 73.75           H  
ATOM   2776  HG3 GLU A 175      12.563   9.403   0.433  1.00 73.75           H  
ATOM   2777  CD  GLU A 175      13.332  10.132   2.318  1.00 73.75           C  
ATOM   2778  OE1 GLU A 175      13.035  11.349   2.229  1.00 73.75           O  
ATOM   2779  OE2 GLU A 175      13.377   9.564   3.432  1.00 73.75           O  
ATOM   2780  N   GLU A 176      12.429   5.872  -0.884  1.00 74.78           N  
ATOM   2781  H   GLU A 176      13.340   5.474  -0.706  1.00 74.78           H  
ATOM   2782  CA  GLU A 176      11.788   5.563  -2.173  1.00 74.78           C  
ATOM   2783  HA  GLU A 176      11.546   6.494  -2.685  1.00 74.78           H  
ATOM   2784  C   GLU A 176      10.478   4.776  -2.027  1.00 74.78           C  
ATOM   2785  CB  GLU A 176      12.749   4.755  -3.056  1.00 74.78           C  
ATOM   2786  HB2 GLU A 176      12.227   4.493  -3.977  1.00 74.78           H  
ATOM   2787  HB3 GLU A 176      13.018   3.835  -2.537  1.00 74.78           H  
ATOM   2788  O   GLU A 176       9.644   4.782  -2.932  1.00 74.78           O  
ATOM   2789  CG  GLU A 176      14.023   5.530  -3.426  1.00 74.78           C  
ATOM   2790  HG2 GLU A 176      13.732   6.489  -3.853  1.00 74.78           H  
ATOM   2791  HG3 GLU A 176      14.599   5.722  -2.521  1.00 74.78           H  
ATOM   2792  CD  GLU A 176      14.907   4.775  -4.433  1.00 74.78           C  
ATOM   2793  OE1 GLU A 176      15.812   5.430  -4.996  1.00 74.78           O  
ATOM   2794  OE2 GLU A 176      14.674   3.560  -4.634  1.00 74.78           O  
ATOM   2795  N   LEU A 177      10.266   4.112  -0.886  1.00 79.69           N  
ATOM   2796  H   LEU A 177      10.946   4.209  -0.145  1.00 79.69           H  
ATOM   2797  CA  LEU A 177       9.058   3.325  -0.641  1.00 79.69           C  
ATOM   2798  HA  LEU A 177       8.689   2.962  -1.600  1.00 79.69           H  
ATOM   2799  C   LEU A 177       7.908   4.118  -0.033  1.00 79.69           C  
ATOM   2800  CB  LEU A 177       9.369   2.126   0.254  1.00 79.69           C  
ATOM   2801  HB2 LEU A 177       9.770   2.473   1.206  1.00 79.69           H  
ATOM   2802  HB3 LEU A 177       8.411   1.650   0.460  1.00 79.69           H  
ATOM   2803  O   LEU A 177       6.757   3.677  -0.059  1.00 79.69           O  
ATOM   2804  CG  LEU A 177      10.321   1.080  -0.339  1.00 79.69           C  
ATOM   2805  HG  LEU A 177      11.350   1.421  -0.228  1.00 79.69           H  
ATOM   2806  CD1 LEU A 177      10.151  -0.197   0.495  1.00 79.69           C  
ATOM   2807 HD11 LEU A 177      10.746  -0.110   1.404  1.00 79.69           H  
ATOM   2808 HD12 LEU A 177       9.109  -0.344   0.781  1.00 79.69           H  
ATOM   2809 HD13 LEU A 177      10.441  -1.075  -0.081  1.00 79.69           H  
ATOM   2810  CD2 LEU A 177      10.081   0.810  -1.830  1.00 79.69           C  
ATOM   2811 HD21 LEU A 177       9.042   0.971  -2.117  1.00 79.69           H  
ATOM   2812 HD22 LEU A 177      10.679   1.507  -2.417  1.00 79.69           H  
ATOM   2813 HD23 LEU A 177      10.349  -0.213  -2.095  1.00 79.69           H  
ATOM   2814  N   ILE A 178       8.204   5.292   0.513  1.00 86.48           N  
ATOM   2815  H   ILE A 178       9.165   5.599   0.472  1.00 86.48           H  
ATOM   2816  CA  ILE A 178       7.232   6.116   1.228  1.00 86.48           C  
ATOM   2817  HA  ILE A 178       6.856   5.521   2.060  1.00 86.48           H  
ATOM   2818  C   ILE A 178       5.994   6.454   0.386  1.00 86.48           C  
ATOM   2819  CB  ILE A 178       7.955   7.341   1.815  1.00 86.48           C  
ATOM   2820  HB  ILE A 178       8.634   7.759   1.071  1.00 86.48           H  
ATOM   2821  O   ILE A 178       4.898   6.363   0.942  1.00 86.48           O  
ATOM   2822  CG1 ILE A 178       8.773   6.826   3.016  1.00 86.48           C  
ATOM   2823 HG12 ILE A 178       9.289   5.906   2.738  1.00 86.48           H  
ATOM   2824 HG13 ILE A 178       8.092   6.555   3.822  1.00 86.48           H  
ATOM   2825  CG2 ILE A 178       6.985   8.451   2.241  1.00 86.48           C  
ATOM   2826 HG21 ILE A 178       6.183   8.038   2.853  1.00 86.48           H  
ATOM   2827 HG22 ILE A 178       7.538   9.197   2.812  1.00 86.48           H  
ATOM   2828 HG23 ILE A 178       6.565   8.930   1.357  1.00 86.48           H  
ATOM   2829  CD1 ILE A 178       9.832   7.766   3.575  1.00 86.48           C  
ATOM   2830 HD11 ILE A 178       9.498   8.103   4.556  1.00 86.48           H  
ATOM   2831 HD12 ILE A 178      10.749   7.203   3.749  1.00 86.48           H  
ATOM   2832 HD13 ILE A 178      10.039   8.588   2.888  1.00 86.48           H  
ATOM   2833  N   PRO A 179       6.097   6.768  -0.921  1.00 86.60           N  
ATOM   2834  CA  PRO A 179       4.924   6.985  -1.767  1.00 86.60           C  
ATOM   2835  HA  PRO A 179       4.378   7.852  -1.394  1.00 86.60           H  
ATOM   2836  C   PRO A 179       3.971   5.781  -1.806  1.00 86.60           C  
ATOM   2837  CB  PRO A 179       5.494   7.316  -3.150  1.00 86.60           C  
ATOM   2838  HB2 PRO A 179       5.673   6.399  -3.711  1.00 86.60           H  
ATOM   2839  HB3 PRO A 179       4.852   7.997  -3.710  1.00 86.60           H  
ATOM   2840  O   PRO A 179       2.760   5.959  -1.711  1.00 86.60           O  
ATOM   2841  CG  PRO A 179       6.851   7.934  -2.840  1.00 86.60           C  
ATOM   2842  HG2 PRO A 179       6.726   8.965  -2.511  1.00 86.60           H  
ATOM   2843  HG3 PRO A 179       7.535   7.868  -3.686  1.00 86.60           H  
ATOM   2844  CD  PRO A 179       7.311   7.077  -1.669  1.00 86.60           C  
ATOM   2845  HD2 PRO A 179       8.040   7.623  -1.072  1.00 86.60           H  
ATOM   2846  HD3 PRO A 179       7.747   6.153  -2.050  1.00 86.60           H  
ATOM   2847  N   TYR A 180       4.492   4.552  -1.852  1.00 82.00           N  
ATOM   2848  H   TYR A 180       5.496   4.450  -1.882  1.00 82.00           H  
ATOM   2849  CA  TYR A 180       3.678   3.330  -1.877  1.00 82.00           C  
ATOM   2850  HA  TYR A 180       2.888   3.445  -2.619  1.00 82.00           H  
ATOM   2851  C   TYR A 180       3.017   3.047  -0.526  1.00 82.00           C  
ATOM   2852  CB  TYR A 180       4.551   2.139  -2.279  1.00 82.00           C  
ATOM   2853  HB2 TYR A 180       3.931   1.242  -2.303  1.00 82.00           H  
ATOM   2854  HB3 TYR A 180       5.313   1.985  -1.515  1.00 82.00           H  
ATOM   2855  O   TYR A 180       1.848   2.667  -0.464  1.00 82.00           O  
ATOM   2856  CG  TYR A 180       5.227   2.289  -3.623  1.00 82.00           C  
ATOM   2857  CD1 TYR A 180       4.548   1.923  -4.798  1.00 82.00           C  
ATOM   2858  HD1 TYR A 180       3.539   1.545  -4.731  1.00 82.00           H  
ATOM   2859  CD2 TYR A 180       6.532   2.805  -3.699  1.00 82.00           C  
ATOM   2860  HD2 TYR A 180       7.047   3.115  -2.802  1.00 82.00           H  
ATOM   2861  CE1 TYR A 180       5.176   2.053  -6.053  1.00 82.00           C  
ATOM   2862  HE1 TYR A 180       4.656   1.781  -6.959  1.00 82.00           H  
ATOM   2863  CE2 TYR A 180       7.170   2.925  -4.943  1.00 82.00           C  
ATOM   2864  HE2 TYR A 180       8.174   3.318  -5.005  1.00 82.00           H  
ATOM   2865  OH  TYR A 180       7.155   2.671  -7.298  1.00 82.00           O  
ATOM   2866  HH  TYR A 180       6.645   2.480  -8.088  1.00 82.00           H  
ATOM   2867  CZ  TYR A 180       6.498   2.544  -6.120  1.00 82.00           C  
ATOM   2868  N   PHE A 181       3.736   3.278   0.573  1.00 86.83           N  
ATOM   2869  H   PHE A 181       4.703   3.549   0.463  1.00 86.83           H  
ATOM   2870  CA  PHE A 181       3.177   3.169   1.923  1.00 86.83           C  
ATOM   2871  HA  PHE A 181       2.708   2.194   2.051  1.00 86.83           H  
ATOM   2872  C   PHE A 181       2.075   4.206   2.172  1.00 86.83           C  
ATOM   2873  CB  PHE A 181       4.320   3.324   2.932  1.00 86.83           C  
ATOM   2874  HB2 PHE A 181       4.798   4.285   2.744  1.00 86.83           H  
ATOM   2875  HB3 PHE A 181       3.893   3.355   3.935  1.00 86.83           H  
ATOM   2876  O   PHE A 181       1.043   3.891   2.766  1.00 86.83           O  
ATOM   2877  CG  PHE A 181       5.394   2.250   2.928  1.00 86.83           C  
ATOM   2878  CD1 PHE A 181       5.149   0.959   2.417  1.00 86.83           C  
ATOM   2879  HD1 PHE A 181       4.209   0.720   1.941  1.00 86.83           H  
ATOM   2880  CD2 PHE A 181       6.656   2.539   3.481  1.00 86.83           C  
ATOM   2881  HD2 PHE A 181       6.868   3.524   3.871  1.00 86.83           H  
ATOM   2882  CE1 PHE A 181       6.131  -0.041   2.497  1.00 86.83           C  
ATOM   2883  HE1 PHE A 181       5.924  -1.027   2.108  1.00 86.83           H  
ATOM   2884  CE2 PHE A 181       7.647   1.545   3.545  1.00 86.83           C  
ATOM   2885  HE2 PHE A 181       8.610   1.769   3.980  1.00 86.83           H  
ATOM   2886  CZ  PHE A 181       7.380   0.251   3.067  1.00 86.83           C  
ATOM   2887  HZ  PHE A 181       8.144  -0.510   3.135  1.00 86.83           H  
ATOM   2888  N   LEU A 182       2.257   5.427   1.669  1.00 89.48           N  
ATOM   2889  H   LEU A 182       3.135   5.627   1.210  1.00 89.48           H  
ATOM   2890  CA  LEU A 182       1.231   6.466   1.678  1.00 89.48           C  
ATOM   2891  HA  LEU A 182       0.882   6.606   2.702  1.00 89.48           H  
ATOM   2892  C   LEU A 182       0.008   6.074   0.849  1.00 89.48           C  
ATOM   2893  CB  LEU A 182       1.843   7.770   1.146  1.00 89.48           C  
ATOM   2894  HB2 LEU A 182       2.650   7.540   0.451  1.00 89.48           H  
ATOM   2895  HB3 LEU A 182       1.092   8.320   0.579  1.00 89.48           H  
ATOM   2896  O   LEU A 182      -1.117   6.233   1.324  1.00 89.48           O  
ATOM   2897  CG  LEU A 182       2.356   8.669   2.272  1.00 89.48           C  
ATOM   2898  HG  LEU A 182       2.864   8.073   3.031  1.00 89.48           H  
ATOM   2899  CD1 LEU A 182       3.344   9.697   1.723  1.00 89.48           C  
ATOM   2900 HD11 LEU A 182       4.182   9.175   1.260  1.00 89.48           H  
ATOM   2901 HD12 LEU A 182       2.858  10.315   0.968  1.00 89.48           H  
ATOM   2902 HD13 LEU A 182       3.715  10.326   2.531  1.00 89.48           H  
ATOM   2903  CD2 LEU A 182       1.172   9.407   2.899  1.00 89.48           C  
ATOM   2904 HD21 LEU A 182       1.539  10.079   3.675  1.00 89.48           H  
ATOM   2905 HD22 LEU A 182       0.476   8.700   3.350  1.00 89.48           H  
ATOM   2906 HD23 LEU A 182       0.646   9.993   2.144  1.00 89.48           H  
ATOM   2907  N   LEU A 183       0.216   5.533  -0.354  1.00 86.41           N  
ATOM   2908  H   LEU A 183       1.160   5.487  -0.710  1.00 86.41           H  
ATOM   2909  CA  LEU A 183      -0.869   5.069  -1.219  1.00 86.41           C  
ATOM   2910  HA  LEU A 183      -1.542   5.905  -1.410  1.00 86.41           H  
ATOM   2911  C   LEU A 183      -1.688   3.979  -0.524  1.00 86.41           C  
ATOM   2912  CB  LEU A 183      -0.275   4.566  -2.549  1.00 86.41           C  
ATOM   2913  HB2 LEU A 183       0.488   5.258  -2.904  1.00 86.41           H  
ATOM   2914  HB3 LEU A 183       0.213   3.608  -2.370  1.00 86.41           H  
ATOM   2915  O   LEU A 183      -2.917   4.021  -0.541  1.00 86.41           O  
ATOM   2916  CG  LEU A 183      -1.328   4.394  -3.658  1.00 86.41           C  
ATOM   2917  HG  LEU A 183      -2.204   3.885  -3.256  1.00 86.41           H  
ATOM   2918  CD1 LEU A 183      -1.770   5.717  -4.277  1.00 86.41           C  
ATOM   2919 HD11 LEU A 183      -2.190   6.374  -3.516  1.00 86.41           H  
ATOM   2920 HD12 LEU A 183      -0.924   6.210  -4.755  1.00 86.41           H  
ATOM   2921 HD13 LEU A 183      -2.536   5.532  -5.031  1.00 86.41           H  
ATOM   2922  CD2 LEU A 183      -0.746   3.549  -4.783  1.00 86.41           C  
ATOM   2923 HD21 LEU A 183       0.221   3.941  -5.096  1.00 86.41           H  
ATOM   2924 HD22 LEU A 183      -1.415   3.541  -5.643  1.00 86.41           H  
ATOM   2925 HD23 LEU A 183      -0.643   2.527  -4.417  1.00 86.41           H  
ATOM   2926  N   PHE A 184      -1.011   3.054   0.160  1.00 86.72           N  
ATOM   2927  H   PHE A 184      -0.004   3.055   0.093  1.00 86.72           H  
ATOM   2928  CA  PHE A 184      -1.655   2.017   0.957  1.00 86.72           C  
ATOM   2929  HA  PHE A 184      -2.318   1.440   0.311  1.00 86.72           H  
ATOM   2930  C   PHE A 184      -2.503   2.589   2.105  1.00 86.72           C  
ATOM   2931  CB  PHE A 184      -0.594   1.055   1.483  1.00 86.72           C  
ATOM   2932  HB2 PHE A 184      -0.102   0.576   0.637  1.00 86.72           H  
ATOM   2933  HB3 PHE A 184       0.165   1.607   2.037  1.00 86.72           H  
ATOM   2934  O   PHE A 184      -3.669   2.222   2.265  1.00 86.72           O  
ATOM   2935  CG  PHE A 184      -1.197   0.002   2.382  1.00 86.72           C  
ATOM   2936  CD1 PHE A 184      -1.039   0.100   3.775  1.00 86.72           C  
ATOM   2937  HD1 PHE A 184      -0.454   0.902   4.199  1.00 86.72           H  
ATOM   2938  CD2 PHE A 184      -1.981  -1.028   1.831  1.00 86.72           C  
ATOM   2939  HD2 PHE A 184      -2.110  -1.094   0.761  1.00 86.72           H  
ATOM   2940  CE1 PHE A 184      -1.645  -0.845   4.618  1.00 86.72           C  
ATOM   2941  HE1 PHE A 184      -1.493  -0.793   5.686  1.00 86.72           H  
ATOM   2942  CE2 PHE A 184      -2.595  -1.965   2.678  1.00 86.72           C  
ATOM   2943  HE2 PHE A 184      -3.181  -2.776   2.271  1.00 86.72           H  
ATOM   2944  CZ  PHE A 184      -2.432  -1.867   4.067  1.00 86.72           C  
ATOM   2945  HZ  PHE A 184      -2.904  -2.596   4.709  1.00 86.72           H  
ATOM   2946  N   LEU A 185      -1.963   3.531   2.886  1.00 87.95           N  
ATOM   2947  H   LEU A 185      -1.003   3.801   2.726  1.00 87.95           H  
ATOM   2948  CA  LEU A 185      -2.732   4.192   3.947  1.00 87.95           C  
ATOM   2949  HA  LEU A 185      -3.089   3.438   4.648  1.00 87.95           H  
ATOM   2950  C   LEU A 185      -3.975   4.892   3.397  1.00 87.95           C  
ATOM   2951  CB  LEU A 185      -1.851   5.222   4.671  1.00 87.95           C  
ATOM   2952  HB2 LEU A 185      -2.493   5.970   5.136  1.00 87.95           H  
ATOM   2953  HB3 LEU A 185      -1.230   5.738   3.939  1.00 87.95           H  
ATOM   2954  O   LEU A 185      -5.061   4.788   3.968  1.00 87.95           O  
ATOM   2955  CG  LEU A 185      -0.959   4.627   5.763  1.00 87.95           C  
ATOM   2956  HG  LEU A 185      -0.325   3.845   5.346  1.00 87.95           H  
ATOM   2957  CD1 LEU A 185      -0.091   5.737   6.339  1.00 87.95           C  
ATOM   2958 HD11 LEU A 185       0.495   6.189   5.539  1.00 87.95           H  
ATOM   2959 HD12 LEU A 185       0.565   5.320   7.103  1.00 87.95           H  
ATOM   2960 HD13 LEU A 185      -0.716   6.503   6.797  1.00 87.95           H  
ATOM   2961  CD2 LEU A 185      -1.766   4.073   6.929  1.00 87.95           C  
ATOM   2962 HD21 LEU A 185      -2.449   4.825   7.324  1.00 87.95           H  
ATOM   2963 HD22 LEU A 185      -2.316   3.185   6.616  1.00 87.95           H  
ATOM   2964 HD23 LEU A 185      -1.072   3.778   7.716  1.00 87.95           H  
ATOM   2965  N   LEU A 186      -3.824   5.578   2.269  1.00 87.42           N  
ATOM   2966  H   LEU A 186      -2.903   5.615   1.856  1.00 87.42           H  
ATOM   2967  CA  LEU A 186      -4.880   6.372   1.654  1.00 87.42           C  
ATOM   2968  HA  LEU A 186      -5.505   6.791   2.443  1.00 87.42           H  
ATOM   2969  C   LEU A 186      -5.832   5.550   0.784  1.00 87.42           C  
ATOM   2970  CB  LEU A 186      -4.225   7.528   0.885  1.00 87.42           C  
ATOM   2971  HB2 LEU A 186      -4.976   8.038   0.282  1.00 87.42           H  
ATOM   2972  HB3 LEU A 186      -3.479   7.117   0.205  1.00 87.42           H  
ATOM   2973  O   LEU A 186      -6.813   6.094   0.295  1.00 87.42           O  
ATOM   2974  CG  LEU A 186      -3.564   8.551   1.827  1.00 87.42           C  
ATOM   2975  HG  LEU A 186      -2.915   8.053   2.546  1.00 87.42           H  
ATOM   2976  CD1 LEU A 186      -2.709   9.516   1.019  1.00 87.42           C  
ATOM   2977 HD11 LEU A 186      -2.259  10.263   1.673  1.00 87.42           H  
ATOM   2978 HD12 LEU A 186      -3.309  10.007   0.253  1.00 87.42           H  
ATOM   2979 HD13 LEU A 186      -1.910   8.936   0.555  1.00 87.42           H  
ATOM   2980  CD2 LEU A 186      -4.608   9.363   2.590  1.00 87.42           C  
ATOM   2981 HD21 LEU A 186      -4.124  10.211   3.074  1.00 87.42           H  
ATOM   2982 HD22 LEU A 186      -5.091   8.746   3.348  1.00 87.42           H  
ATOM   2983 HD23 LEU A 186      -5.360   9.749   1.902  1.00 87.42           H  
ATOM   2984  N   THR A 187      -5.616   4.244   0.630  1.00 81.87           N  
ATOM   2985  H   THR A 187      -4.788   3.854   1.057  1.00 81.87           H  
ATOM   2986  CA  THR A 187      -6.392   3.388  -0.282  1.00 81.87           C  
ATOM   2987  HA  THR A 187      -6.220   3.704  -1.310  1.00 81.87           H  
ATOM   2988  C   THR A 187      -7.904   3.466  -0.036  1.00 81.87           C  
ATOM   2989  CB  THR A 187      -5.892   1.946  -0.144  1.00 81.87           C  
ATOM   2990  HB  THR A 187      -5.994   1.623   0.892  1.00 81.87           H  
ATOM   2991  O   THR A 187      -8.684   3.548  -0.979  1.00 81.87           O  
ATOM   2992  CG2 THR A 187      -6.616   0.964  -1.040  1.00 81.87           C  
ATOM   2993 HG21 THR A 187      -6.153  -0.019  -0.965  1.00 81.87           H  
ATOM   2994 HG22 THR A 187      -7.647   0.886  -0.697  1.00 81.87           H  
ATOM   2995 HG23 THR A 187      -6.582   1.313  -2.073  1.00 81.87           H  
ATOM   2996  OG1 THR A 187      -4.550   1.838  -0.529  1.00 81.87           O  
ATOM   2997  HG1 THR A 187      -4.138   2.705  -0.519  1.00 81.87           H  
ATOM   2998  N   ALA A 188      -8.348   3.504   1.225  1.00 76.10           N  
ATOM   2999  H   ALA A 188      -7.673   3.514   1.976  1.00 76.10           H  
ATOM   3000  CA  ALA A 188      -9.774   3.639   1.536  1.00 76.10           C  
ATOM   3001  HA  ALA A 188     -10.325   2.899   0.956  1.00 76.10           H  
ATOM   3002  C   ALA A 188     -10.343   5.015   1.152  1.00 76.10           C  
ATOM   3003  CB  ALA A 188      -9.987   3.347   3.024  1.00 76.10           C  
ATOM   3004  HB1 ALA A 188      -9.655   2.336   3.258  1.00 76.10           H  
ATOM   3005  HB2 ALA A 188     -11.045   3.439   3.268  1.00 76.10           H  
ATOM   3006  HB3 ALA A 188      -9.428   4.060   3.629  1.00 76.10           H  
ATOM   3007  O   ALA A 188     -11.497   5.100   0.748  1.00 76.10           O  
ATOM   3008  N   PHE A 189      -9.524   6.062   1.246  1.00 80.22           N  
ATOM   3009  H   PHE A 189      -8.553   5.893   1.467  1.00 80.22           H  
ATOM   3010  CA  PHE A 189      -9.883   7.420   0.861  1.00 80.22           C  
ATOM   3011  HA  PHE A 189     -10.892   7.634   1.216  1.00 80.22           H  
ATOM   3012  C   PHE A 189      -9.906   7.594  -0.663  1.00 80.22           C  
ATOM   3013  CB  PHE A 189      -8.902   8.379   1.550  1.00 80.22           C  
ATOM   3014  HB2 PHE A 189      -7.878   8.087   1.315  1.00 80.22           H  
ATOM   3015  HB3 PHE A 189      -9.029   8.290   2.629  1.00 80.22           H  
ATOM   3016  O   PHE A 189     -10.808   8.245  -1.174  1.00 80.22           O  
ATOM   3017  CG  PHE A 189      -9.079   9.828   1.174  1.00 80.22           C  
ATOM   3018  CD1 PHE A 189      -8.018  10.560   0.608  1.00 80.22           C  
ATOM   3019  HD1 PHE A 189      -7.067  10.082   0.423  1.00 80.22           H  
ATOM   3020  CD2 PHE A 189     -10.331  10.434   1.340  1.00 80.22           C  
ATOM   3021  HD2 PHE A 189     -11.173   9.872   1.716  1.00 80.22           H  
ATOM   3022  CE1 PHE A 189      -8.186  11.918   0.288  1.00 80.22           C  
ATOM   3023  HE1 PHE A 189      -7.368  12.489  -0.126  1.00 80.22           H  
ATOM   3024  CE2 PHE A 189     -10.513  11.753   0.914  1.00 80.22           C  
ATOM   3025  HE2 PHE A 189     -11.508  12.171   0.880  1.00 80.22           H  
ATOM   3026  CZ  PHE A 189      -9.436  12.523   0.466  1.00 80.22           C  
ATOM   3027  HZ  PHE A 189      -9.591  13.553   0.183  1.00 80.22           H  
ATOM   3028  N   LEU A 190      -8.993   6.936  -1.386  1.00 75.91           N  
ATOM   3029  H   LEU A 190      -8.275   6.431  -0.886  1.00 75.91           H  
ATOM   3030  CA  LEU A 190      -8.889   6.985  -2.851  1.00 75.91           C  
ATOM   3031  HA  LEU A 190      -8.781   8.025  -3.157  1.00 75.91           H  
ATOM   3032  C   LEU A 190     -10.134   6.465  -3.590  1.00 75.91           C  
ATOM   3033  CB  LEU A 190      -7.630   6.222  -3.297  1.00 75.91           C  
ATOM   3034  HB2 LEU A 190      -7.651   5.226  -2.854  1.00 75.91           H  
ATOM   3035  HB3 LEU A 190      -7.655   6.100  -4.380  1.00 75.91           H  
ATOM   3036  O   LEU A 190     -10.312   6.759  -4.766  1.00 75.91           O  
ATOM   3037  CG  LEU A 190      -6.316   6.925  -2.920  1.00 75.91           C  
ATOM   3038  HG  LEU A 190      -6.311   7.169  -1.858  1.00 75.91           H  
ATOM   3039  CD1 LEU A 190      -5.128   6.009  -3.202  1.00 75.91           C  
ATOM   3040 HD11 LEU A 190      -4.230   6.470  -2.791  1.00 75.91           H  
ATOM   3041 HD12 LEU A 190      -5.270   5.042  -2.720  1.00 75.91           H  
ATOM   3042 HD13 LEU A 190      -5.018   5.858  -4.276  1.00 75.91           H  
ATOM   3043  CD2 LEU A 190      -6.096   8.219  -3.699  1.00 75.91           C  
ATOM   3044 HD21 LEU A 190      -6.845   8.959  -3.418  1.00 75.91           H  
ATOM   3045 HD22 LEU A 190      -5.102   8.613  -3.487  1.00 75.91           H  
ATOM   3046 HD23 LEU A 190      -6.183   8.025  -4.768  1.00 75.91           H  
ATOM   3047  N   ARG A 191     -11.023   5.728  -2.909  1.00 69.69           N  
ATOM   3048  H   ARG A 191     -10.823   5.534  -1.938  1.00 69.69           H  
ATOM   3049  CA  ARG A 191     -12.326   5.326  -3.469  1.00 69.69           C  
ATOM   3050  HA  ARG A 191     -12.174   4.939  -4.477  1.00 69.69           H  
ATOM   3051  C   ARG A 191     -13.290   6.497  -3.656  1.00 69.69           C  
ATOM   3052  CB  ARG A 191     -12.975   4.234  -2.602  1.00 69.69           C  
ATOM   3053  HB2 ARG A 191     -14.032   4.159  -2.861  1.00 69.69           H  
ATOM   3054  HB3 ARG A 191     -12.895   4.489  -1.546  1.00 69.69           H  
ATOM   3055  O   ARG A 191     -14.229   6.384  -4.438  1.00 69.69           O  
ATOM   3056  CG  ARG A 191     -12.322   2.878  -2.884  1.00 69.69           C  
ATOM   3057  HG2 ARG A 191     -12.382   2.692  -3.956  1.00 69.69           H  
ATOM   3058  HG3 ARG A 191     -11.268   2.929  -2.611  1.00 69.69           H  
ATOM   3059  CD  ARG A 191     -13.019   1.705  -2.177  1.00 69.69           C  
ATOM   3060  HD2 ARG A 191     -12.795   0.800  -2.743  1.00 69.69           H  
ATOM   3061  HD3 ARG A 191     -14.097   1.856  -2.209  1.00 69.69           H  
ATOM   3062  NE  ARG A 191     -12.566   1.515  -0.784  1.00 69.69           N  
ATOM   3063  HE  ARG A 191     -11.934   2.218  -0.427  1.00 69.69           H  
ATOM   3064  NH1 ARG A 191     -13.816  -0.362  -0.318  1.00 69.69           N  
ATOM   3065 HH11 ARG A 191     -14.098  -0.457  -1.283  1.00 69.69           H  
ATOM   3066 HH12 ARG A 191     -14.097  -1.103   0.308  1.00 69.69           H  
ATOM   3067  NH2 ARG A 191     -12.479   0.419   1.228  1.00 69.69           N  
ATOM   3068 HH21 ARG A 191     -12.794  -0.360   1.789  1.00 69.69           H  
ATOM   3069 HH22 ARG A 191     -11.875   1.138   1.600  1.00 69.69           H  
ATOM   3070  CZ  ARG A 191     -12.950   0.537   0.020  1.00 69.69           C  
ATOM   3071  N   LEU A 192     -13.087   7.599  -2.939  1.00 71.63           N  
ATOM   3072  H   LEU A 192     -12.255   7.664  -2.369  1.00 71.63           H  
ATOM   3073  CA  LEU A 192     -13.943   8.776  -3.040  1.00 71.63           C  
ATOM   3074  HA  LEU A 192     -14.965   8.443  -3.222  1.00 71.63           H  
ATOM   3075  C   LEU A 192     -13.480   9.649  -4.215  1.00 71.63           C  
ATOM   3076  CB  LEU A 192     -13.946   9.542  -1.709  1.00 71.63           C  
ATOM   3077  HB2 LEU A 192     -14.589  10.416  -1.814  1.00 71.63           H  
ATOM   3078  HB3 LEU A 192     -12.935   9.894  -1.503  1.00 71.63           H  
ATOM   3079  O   LEU A 192     -12.297   9.988  -4.266  1.00 71.63           O  
ATOM   3080  CG  LEU A 192     -14.435   8.700  -0.515  1.00 71.63           C  
ATOM   3081  HG  LEU A 192     -13.796   7.826  -0.391  1.00 71.63           H  
ATOM   3082  CD1 LEU A 192     -14.343   9.524   0.763  1.00 71.63           C  
ATOM   3083 HD11 LEU A 192     -15.025  10.372   0.696  1.00 71.63           H  
ATOM   3084 HD12 LEU A 192     -13.323   9.891   0.885  1.00 71.63           H  
ATOM   3085 HD13 LEU A 192     -14.612   8.908   1.621  1.00 71.63           H  
ATOM   3086  CD2 LEU A 192     -15.885   8.235  -0.670  1.00 71.63           C  
ATOM   3087 HD21 LEU A 192     -16.218   7.746   0.246  1.00 71.63           H  
ATOM   3088 HD22 LEU A 192     -16.528   9.090  -0.877  1.00 71.63           H  
ATOM   3089 HD23 LEU A 192     -15.963   7.519  -1.488  1.00 71.63           H  
ATOM   3090  N   PRO A 193     -14.359  10.049  -5.149  1.00 69.78           N  
ATOM   3091  CA  PRO A 193     -13.976  10.878  -6.296  1.00 69.78           C  
ATOM   3092  HA  PRO A 193     -13.313  10.301  -6.941  1.00 69.78           H  
ATOM   3093  C   PRO A 193     -13.278  12.187  -5.903  1.00 69.78           C  
ATOM   3094  CB  PRO A 193     -15.285  11.176  -7.031  1.00 69.78           C  
ATOM   3095  HB2 PRO A 193     -15.134  11.232  -8.109  1.00 69.78           H  
ATOM   3096  HB3 PRO A 193     -15.724  12.104  -6.664  1.00 69.78           H  
ATOM   3097  O   PRO A 193     -12.326  12.611  -6.557  1.00 69.78           O  
ATOM   3098  CG  PRO A 193     -16.197  10.015  -6.645  1.00 69.78           C  
ATOM   3099  HG2 PRO A 193     -15.996   9.166  -7.299  1.00 69.78           H  
ATOM   3100  HG3 PRO A 193     -17.249  10.296  -6.688  1.00 69.78           H  
ATOM   3101  CD  PRO A 193     -15.761   9.676  -5.226  1.00 69.78           C  
ATOM   3102  HD2 PRO A 193     -16.336  10.262  -4.509  1.00 69.78           H  
ATOM   3103  HD3 PRO A 193     -15.908   8.610  -5.054  1.00 69.78           H  
ATOM   3104  N   GLU A 194     -13.711  12.802  -4.802  1.00 73.69           N  
ATOM   3105  H   GLU A 194     -14.506  12.413  -4.315  1.00 73.69           H  
ATOM   3106  CA  GLU A 194     -13.164  14.056  -4.275  1.00 73.69           C  
ATOM   3107  HA  GLU A 194     -13.124  14.791  -5.078  1.00 73.69           H  
ATOM   3108  C   GLU A 194     -11.736  13.885  -3.733  1.00 73.69           C  
ATOM   3109  CB  GLU A 194     -14.073  14.607  -3.157  1.00 73.69           C  
ATOM   3110  HB2 GLU A 194     -14.023  13.953  -2.287  1.00 73.69           H  
ATOM   3111  HB3 GLU A 194     -13.662  15.570  -2.854  1.00 73.69           H  
ATOM   3112  O   GLU A 194     -10.991  14.856  -3.597  1.00 73.69           O  
ATOM   3113  CG  GLU A 194     -15.545  14.843  -3.553  1.00 73.69           C  
ATOM   3114  HG2 GLU A 194     -15.568  15.358  -4.513  1.00 73.69           H  
ATOM   3115  HG3 GLU A 194     -15.981  15.513  -2.812  1.00 73.69           H  
ATOM   3116  CD  GLU A 194     -16.417  13.573  -3.622  1.00 73.69           C  
ATOM   3117  OE1 GLU A 194     -17.543  13.680  -4.151  1.00 73.69           O  
ATOM   3118  OE2 GLU A 194     -15.945  12.493  -3.189  1.00 73.69           O  
ATOM   3119  N   SER A 195     -11.317  12.650  -3.441  1.00 77.84           N  
ATOM   3120  H   SER A 195     -11.932  11.874  -3.639  1.00 77.84           H  
ATOM   3121  CA  SER A 195     -10.020  12.378  -2.823  1.00 77.84           C  
ATOM   3122  HA  SER A 195      -9.968  12.974  -1.912  1.00 77.84           H  
ATOM   3123  C   SER A 195      -8.839  12.795  -3.691  1.00 77.84           C  
ATOM   3124  CB  SER A 195      -9.895  10.901  -2.457  1.00 77.84           C  
ATOM   3125  HB2 SER A 195     -10.756  10.603  -1.858  1.00 77.84           H  
ATOM   3126  HB3 SER A 195      -8.986  10.750  -1.875  1.00 77.84           H  
ATOM   3127  O   SER A 195      -7.859  13.343  -3.179  1.00 77.84           O  
ATOM   3128  OG  SER A 195      -9.797  10.104  -3.614  1.00 77.84           O  
ATOM   3129  HG  SER A 195     -10.685   9.941  -3.940  1.00 77.84           H  
ATOM   3130  N   TYR A 196      -8.946  12.604  -5.005  1.00 76.51           N  
ATOM   3131  H   TYR A 196      -9.764  12.117  -5.343  1.00 76.51           H  
ATOM   3132  CA  TYR A 196      -7.896  12.947  -5.956  1.00 76.51           C  
ATOM   3133  HA  TYR A 196      -6.967  12.469  -5.643  1.00 76.51           H  
ATOM   3134  C   TYR A 196      -7.646  14.449  -6.001  1.00 76.51           C  
ATOM   3135  CB  TYR A 196      -8.281  12.419  -7.340  1.00 76.51           C  
ATOM   3136  HB2 TYR A 196      -9.253  12.821  -7.626  1.00 76.51           H  
ATOM   3137  HB3 TYR A 196      -7.551  12.764  -8.072  1.00 76.51           H  
ATOM   3138  O   TYR A 196      -6.496  14.882  -5.953  1.00 76.51           O  
ATOM   3139  CG  TYR A 196      -8.327  10.911  -7.384  1.00 76.51           C  
ATOM   3140  CD1 TYR A 196      -7.124  10.188  -7.349  1.00 76.51           C  
ATOM   3141  HD1 TYR A 196      -6.187  10.723  -7.302  1.00 76.51           H  
ATOM   3142  CD2 TYR A 196      -9.561  10.234  -7.384  1.00 76.51           C  
ATOM   3143  HD2 TYR A 196     -10.487  10.789  -7.379  1.00 76.51           H  
ATOM   3144  CE1 TYR A 196      -7.152   8.780  -7.339  1.00 76.51           C  
ATOM   3145  HE1 TYR A 196      -6.244   8.200  -7.264  1.00 76.51           H  
ATOM   3146  CE2 TYR A 196      -9.588   8.827  -7.373  1.00 76.51           C  
ATOM   3147  HE2 TYR A 196     -10.525   8.292  -7.350  1.00 76.51           H  
ATOM   3148  OH  TYR A 196      -8.407   6.749  -7.394  1.00 76.51           O  
ATOM   3149  HH  TYR A 196      -7.546   6.370  -7.586  1.00 76.51           H  
ATOM   3150  CZ  TYR A 196      -8.383   8.102  -7.362  1.00 76.51           C  
ATOM   3151  N   GLU A 197      -8.712  15.250  -6.006  1.00 79.58           N  
ATOM   3152  H   GLU A 197      -9.630  14.830  -5.976  1.00 79.58           H  
ATOM   3153  CA  GLU A 197      -8.618  16.713  -6.005  1.00 79.58           C  
ATOM   3154  HA  GLU A 197      -7.996  17.023  -6.844  1.00 79.58           H  
ATOM   3155  C   GLU A 197      -7.962  17.226  -4.717  1.00 79.58           C  
ATOM   3156  CB  GLU A 197     -10.035  17.283  -6.182  1.00 79.58           C  
ATOM   3157  HB2 GLU A 197     -10.574  17.198  -5.238  1.00 79.58           H  
ATOM   3158  HB3 GLU A 197     -10.564  16.675  -6.915  1.00 79.58           H  
ATOM   3159  O   GLU A 197      -7.158  18.164  -4.712  1.00 79.58           O  
ATOM   3160  CG  GLU A 197     -10.039  18.731  -6.700  1.00 79.58           C  
ATOM   3161  HG2 GLU A 197     -10.577  18.752  -7.648  1.00 79.58           H  
ATOM   3162  HG3 GLU A 197      -9.018  19.048  -6.913  1.00 79.58           H  
ATOM   3163  CD  GLU A 197     -10.703  19.729  -5.743  1.00 79.58           C  
ATOM   3164  OE1 GLU A 197     -10.117  20.819  -5.559  1.00 79.58           O  
ATOM   3165  OE2 GLU A 197     -11.790  19.425  -5.205  1.00 79.58           O  
ATOM   3166  N   ILE A 198      -8.226  16.544  -3.609  1.00 85.15           N  
ATOM   3167  H   ILE A 198      -8.911  15.804  -3.673  1.00 85.15           H  
ATOM   3168  CA  ILE A 198      -7.692  16.892  -2.297  1.00 85.15           C  
ATOM   3169  HA  ILE A 198      -7.758  17.973  -2.169  1.00 85.15           H  
ATOM   3170  C   ILE A 198      -6.224  16.527  -2.180  1.00 85.15           C  
ATOM   3171  CB  ILE A 198      -8.562  16.227  -1.231  1.00 85.15           C  
ATOM   3172  HB  ILE A 198      -8.703  15.176  -1.486  1.00 85.15           H  
ATOM   3173  O   ILE A 198      -5.450  17.321  -1.642  1.00 85.15           O  
ATOM   3174  CG1 ILE A 198      -9.908  16.962  -1.334  1.00 85.15           C  
ATOM   3175 HG12 ILE A 198     -10.310  16.929  -2.346  1.00 85.15           H  
ATOM   3176 HG13 ILE A 198      -9.791  18.012  -1.066  1.00 85.15           H  
ATOM   3177  CG2 ILE A 198      -7.945  16.301   0.178  1.00 85.15           C  
ATOM   3178 HG21 ILE A 198      -7.007  15.746   0.198  1.00 85.15           H  
ATOM   3179 HG22 ILE A 198      -8.615  15.848   0.908  1.00 85.15           H  
ATOM   3180 HG23 ILE A 198      -7.763  17.343   0.442  1.00 85.15           H  
ATOM   3181  CD1 ILE A 198     -10.942  16.346  -0.445  1.00 85.15           C  
ATOM   3182 HD11 ILE A 198     -10.890  15.259  -0.488  1.00 85.15           H  
ATOM   3183 HD12 ILE A 198     -11.924  16.670  -0.788  1.00 85.15           H  
ATOM   3184 HD13 ILE A 198     -10.733  16.746   0.548  1.00 85.15           H  
ATOM   3185  N   ILE A 199      -5.826  15.370  -2.705  1.00 85.94           N  
ATOM   3186  H   ILE A 199      -6.527  14.768  -3.112  1.00 85.94           H  
ATOM   3187  CA  ILE A 199      -4.424  14.960  -2.779  1.00 85.94           C  
ATOM   3188  HA  ILE A 199      -3.971  15.080  -1.795  1.00 85.94           H  
ATOM   3189  C   ILE A 199      -3.670  15.890  -3.731  1.00 85.94           C  
ATOM   3190  CB  ILE A 199      -4.325  13.469  -3.168  1.00 85.94           C  
ATOM   3191  HB  ILE A 199      -4.938  13.308  -4.055  1.00 85.94           H  
ATOM   3192  O   ILE A 199      -2.639  16.422  -3.329  1.00 85.94           O  
ATOM   3193  CG1 ILE A 199      -4.874  12.614  -2.002  1.00 85.94           C  
ATOM   3194 HG12 ILE A 199      -5.853  12.988  -1.700  1.00 85.94           H  
ATOM   3195 HG13 ILE A 199      -4.214  12.697  -1.138  1.00 85.94           H  
ATOM   3196  CG2 ILE A 199      -2.889  13.008  -3.487  1.00 85.94           C  
ATOM   3197 HG21 ILE A 199      -2.370  13.716  -4.133  1.00 85.94           H  
ATOM   3198 HG22 ILE A 199      -2.922  12.053  -4.010  1.00 85.94           H  
ATOM   3199 HG23 ILE A 199      -2.319  12.870  -2.568  1.00 85.94           H  
ATOM   3200  CD1 ILE A 199      -5.039  11.139  -2.364  1.00 85.94           C  
ATOM   3201 HD11 ILE A 199      -5.541  10.621  -1.547  1.00 85.94           H  
ATOM   3202 HD12 ILE A 199      -4.067  10.674  -2.529  1.00 85.94           H  
ATOM   3203 HD13 ILE A 199      -5.647  11.058  -3.265  1.00 85.94           H  
ATOM   3204  N   LEU A 200      -4.196  16.173  -4.929  1.00 84.04           N  
ATOM   3205  H   LEU A 200      -5.052  15.712  -5.203  1.00 84.04           H  
ATOM   3206  CA  LEU A 200      -3.564  17.067  -5.905  1.00 84.04           C  
ATOM   3207  HA  LEU A 200      -2.586  16.656  -6.155  1.00 84.04           H  
ATOM   3208  C   LEU A 200      -3.352  18.469  -5.325  1.00 84.04           C  
ATOM   3209  CB  LEU A 200      -4.420  17.145  -7.187  1.00 84.04           C  
ATOM   3210  HB2 LEU A 200      -4.540  16.150  -7.616  1.00 84.04           H  
ATOM   3211  HB3 LEU A 200      -5.415  17.504  -6.921  1.00 84.04           H  
ATOM   3212  O   LEU A 200      -2.231  18.977  -5.301  1.00 84.04           O  
ATOM   3213  CG  LEU A 200      -3.829  18.088  -8.258  1.00 84.04           C  
ATOM   3214  HG  LEU A 200      -3.626  19.060  -7.808  1.00 84.04           H  
ATOM   3215  CD1 LEU A 200      -2.530  17.586  -8.888  1.00 84.04           C  
ATOM   3216 HD11 LEU A 200      -1.862  17.155  -8.142  1.00 84.04           H  
ATOM   3217 HD12 LEU A 200      -2.024  18.415  -9.382  1.00 84.04           H  
ATOM   3218 HD13 LEU A 200      -2.759  16.841  -9.649  1.00 84.04           H  
ATOM   3219  CD2 LEU A 200      -4.828  18.324  -9.383  1.00 84.04           C  
ATOM   3220 HD21 LEU A 200      -4.389  18.970 -10.144  1.00 84.04           H  
ATOM   3221 HD22 LEU A 200      -5.103  17.374  -9.840  1.00 84.04           H  
ATOM   3222 HD23 LEU A 200      -5.716  18.814  -8.984  1.00 84.04           H  
ATOM   3223  N   SER A 201      -4.415  19.093  -4.816  1.00 85.50           N  
ATOM   3224  H   SER A 201      -5.316  18.639  -4.872  1.00 85.50           H  
ATOM   3225  CA  SER A 201      -4.327  20.434  -4.228  1.00 85.50           C  
ATOM   3226  HA  SER A 201      -3.857  21.097  -4.955  1.00 85.50           H  
ATOM   3227  C   SER A 201      -3.458  20.455  -2.967  1.00 85.50           C  
ATOM   3228  CB  SER A 201      -5.723  20.985  -3.930  1.00 85.50           C  
ATOM   3229  HB2 SER A 201      -5.627  21.990  -3.518  1.00 85.50           H  
ATOM   3230  HB3 SER A 201      -6.300  21.041  -4.853  1.00 85.50           H  
ATOM   3231  O   SER A 201      -2.800  21.454  -2.678  1.00 85.50           O  
ATOM   3232  OG  SER A 201      -6.402  20.159  -3.006  1.00 85.50           O  
ATOM   3233  HG  SER A 201      -6.819  19.478  -3.540  1.00 85.50           H  
ATOM   3234  N   SER A 202      -3.391  19.347  -2.222  1.00 89.81           N  
ATOM   3235  H   SER A 202      -3.968  18.559  -2.480  1.00 89.81           H  
ATOM   3236  CA  SER A 202      -2.489  19.219  -1.073  1.00 89.81           C  
ATOM   3237  HA  SER A 202      -2.505  20.163  -0.527  1.00 89.81           H  
ATOM   3238  C   SER A 202      -1.037  18.958  -1.472  1.00 89.81           C  
ATOM   3239  CB  SER A 202      -2.969  18.157  -0.092  1.00 89.81           C  
ATOM   3240  HB2 SER A 202      -2.262  18.084   0.734  1.00 89.81           H  
ATOM   3241  HB3 SER A 202      -3.043  17.192  -0.594  1.00 89.81           H  
ATOM   3242  O   SER A 202      -0.148  19.306  -0.696  1.00 89.81           O  
ATOM   3243  OG  SER A 202      -4.238  18.524   0.405  1.00 89.81           O  
ATOM   3244  HG  SER A 202      -4.844  18.205  -0.268  1.00 89.81           H  
ATOM   3245  N   ALA A 203      -0.786  18.407  -2.661  1.00 88.56           N  
ATOM   3246  H   ALA A 203      -1.572  18.085  -3.208  1.00 88.56           H  
ATOM   3247  CA  ALA A 203       0.538  18.149  -3.225  1.00 88.56           C  
ATOM   3248  HA  ALA A 203       1.201  17.797  -2.434  1.00 88.56           H  
ATOM   3249  C   ALA A 203       1.199  19.397  -3.832  1.00 88.56           C  
ATOM   3250  CB  ALA A 203       0.400  17.039  -4.273  1.00 88.56           C  
ATOM   3251  HB1 ALA A 203       1.378  16.841  -4.712  1.00 88.56           H  
ATOM   3252  HB2 ALA A 203      -0.275  17.347  -5.071  1.00 88.56           H  
ATOM   3253  HB3 ALA A 203       0.017  16.126  -3.818  1.00 88.56           H  
ATOM   3254  O   ALA A 203       2.420  19.439  -3.979  1.00 88.56           O  
ATOM   3255  N   GLN A 204       0.427  20.438  -4.149  1.00 87.52           N  
ATOM   3256  H   GLN A 204      -0.574  20.335  -4.071  1.00 87.52           H  
ATOM   3257  CA  GLN A 204       0.965  21.698  -4.659  1.00 87.52           C  
ATOM   3258  HA  GLN A 204       1.853  21.491  -5.256  1.00 87.52           H  
ATOM   3259  C   GLN A 204       1.366  22.635  -3.521  1.00 87.52           C  
ATOM   3260  CB  GLN A 204      -0.059  22.376  -5.572  1.00 87.52           C  
ATOM   3261  HB2 GLN A 204       0.327  23.357  -5.850  1.00 87.52           H  
ATOM   3262  HB3 GLN A 204      -1.000  22.511  -5.038  1.00 87.52           H  
ATOM   3263  O   GLN A 204       0.549  22.954  -2.661  1.00 87.52           O  
ATOM   3264  CG  GLN A 204      -0.304  21.559  -6.849  1.00 87.52           C  
ATOM   3265  HG2 GLN A 204       0.650  21.351  -7.335  1.00 87.52           H  
ATOM   3266  HG3 GLN A 204      -0.772  20.608  -6.597  1.00 87.52           H  
ATOM   3267  CD  GLN A 204      -1.193  22.287  -7.847  1.00 87.52           C  
ATOM   3268  NE2 GLN A 204      -1.570  21.642  -8.927  1.00 87.52           N  
ATOM   3269 HE21 GLN A 204      -2.181  22.148  -9.553  1.00 87.52           H  
ATOM   3270 HE22 GLN A 204      -1.328  20.671  -9.065  1.00 87.52           H  
ATOM   3271  OE1 GLN A 204      -1.544  23.444  -7.696  1.00 87.52           O  
ATOM   3272  N   ILE A 205       2.611  23.116  -3.511  1.00 88.66           N  
ATOM   3273  H   ILE A 205       3.243  22.839  -4.248  1.00 88.66           H  
ATOM   3274  CA  ILE A 205       3.040  24.145  -2.554  1.00 88.66           C  
ATOM   3275  HA  ILE A 205       2.598  23.931  -1.581  1.00 88.66           H  
ATOM   3276  C   ILE A 205       2.511  25.507  -3.025  1.00 88.66           C  
ATOM   3277  CB  ILE A 205       4.575  24.158  -2.369  1.00 88.66           C  
ATOM   3278  HB  ILE A 205       5.042  24.398  -3.325  1.00 88.66           H  
ATOM   3279  O   ILE A 205       3.012  26.068  -4.003  1.00 88.66           O  
ATOM   3280  CG1 ILE A 205       5.112  22.796  -1.885  1.00 88.66           C  
ATOM   3281 HG12 ILE A 205       4.682  22.573  -0.909  1.00 88.66           H  
ATOM   3282 HG13 ILE A 205       4.808  22.028  -2.597  1.00 88.66           H  
ATOM   3283  CG2 ILE A 205       4.947  25.242  -1.347  1.00 88.66           C  
ATOM   3284 HG21 ILE A 205       6.030  25.338  -1.270  1.00 88.66           H  
ATOM   3285 HG22 ILE A 205       4.526  24.996  -0.373  1.00 88.66           H  
ATOM   3286 HG23 ILE A 205       4.541  26.201  -1.670  1.00 88.66           H  
ATOM   3287  CD1 ILE A 205       6.638  22.706  -1.763  1.00 88.66           C  
ATOM   3288 HD11 ILE A 205       7.106  23.032  -2.691  1.00 88.66           H  
ATOM   3289 HD12 ILE A 205       6.920  21.672  -1.568  1.00 88.66           H  
ATOM   3290 HD13 ILE A 205       6.993  23.321  -0.935  1.00 88.66           H  
ATOM   3291  N   THR A 206       1.537  26.060  -2.305  1.00 90.02           N  
ATOM   3292  H   THR A 206       1.184  25.571  -1.495  1.00 90.02           H  
ATOM   3293  CA  THR A 206       0.972  27.389  -2.589  1.00 90.02           C  
ATOM   3294  HA  THR A 206       0.781  27.468  -3.659  1.00 90.02           H  
ATOM   3295  C   THR A 206       1.960  28.500  -2.215  1.00 90.02           C  
ATOM   3296  CB  THR A 206      -0.378  27.588  -1.875  1.00 90.02           C  
ATOM   3297  HB  THR A 206      -0.789  28.563  -2.136  1.00 90.02           H  
ATOM   3298  O   THR A 206       2.938  28.301  -1.474  1.00 90.02           O  
ATOM   3299  CG2 THR A 206      -1.394  26.507  -2.244  1.00 90.02           C  
ATOM   3300 HG21 THR A 206      -1.541  26.495  -3.324  1.00 90.02           H  
ATOM   3301 HG22 THR A 206      -2.347  26.732  -1.763  1.00 90.02           H  
ATOM   3302 HG23 THR A 206      -1.057  25.525  -1.912  1.00 90.02           H  
ATOM   3303  OG1 THR A 206      -0.142  27.542  -0.489  1.00 90.02           O  
ATOM   3304  HG1 THR A 206      -0.947  27.334  -0.008  1.00 90.02           H  
ATOM   3305  N   LEU A 207       1.755  29.708  -2.739  1.00 93.39           N  
ATOM   3306  H   LEU A 207       0.918  29.876  -3.279  1.00 93.39           H  
ATOM   3307  CA  LEU A 207       2.529  30.874  -2.317  1.00 93.39           C  
ATOM   3308  HA  LEU A 207       3.588  30.624  -2.383  1.00 93.39           H  
ATOM   3309  C   LEU A 207       2.225  31.212  -0.851  1.00 93.39           C  
ATOM   3310  CB  LEU A 207       2.220  32.044  -3.262  1.00 93.39           C  
ATOM   3311  HB2 LEU A 207       2.125  31.669  -4.282  1.00 93.39           H  
ATOM   3312  HB3 LEU A 207       1.254  32.464  -2.983  1.00 93.39           H  
ATOM   3313  O   LEU A 207       3.151  31.510  -0.093  1.00 93.39           O  
ATOM   3314  CG  LEU A 207       3.280  33.155  -3.247  1.00 93.39           C  
ATOM   3315  HG  LEU A 207       3.495  33.465  -2.224  1.00 93.39           H  
ATOM   3316  CD1 LEU A 207       4.573  32.724  -3.944  1.00 93.39           C  
ATOM   3317 HD11 LEU A 207       4.357  32.368  -4.951  1.00 93.39           H  
ATOM   3318 HD12 LEU A 207       5.255  33.572  -4.002  1.00 93.39           H  
ATOM   3319 HD13 LEU A 207       5.061  31.948  -3.354  1.00 93.39           H  
ATOM   3320  CD2 LEU A 207       2.760  34.351  -4.029  1.00 93.39           C  
ATOM   3321 HD21 LEU A 207       1.852  34.731  -3.561  1.00 93.39           H  
ATOM   3322 HD22 LEU A 207       2.529  34.025  -5.043  1.00 93.39           H  
ATOM   3323 HD23 LEU A 207       3.511  35.140  -4.064  1.00 93.39           H  
ATOM   3324  N   LYS A 208       0.965  31.073  -0.430  1.00 92.83           N  
ATOM   3325  H   LYS A 208       0.254  30.917  -1.131  1.00 92.83           H  
ATOM   3326  CA  LYS A 208       0.515  31.165   0.961  1.00 92.83           C  
ATOM   3327  HA  LYS A 208       0.679  32.183   1.313  1.00 92.83           H  
ATOM   3328  C   LYS A 208       1.294  30.229   1.878  1.00 92.83           C  
ATOM   3329  CB  LYS A 208      -0.988  30.859   0.992  1.00 92.83           C  
ATOM   3330  HB2 LYS A 208      -1.159  29.886   0.530  1.00 92.83           H  
ATOM   3331  HB3 LYS A 208      -1.511  31.608   0.399  1.00 92.83           H  
ATOM   3332  O   LYS A 208       1.813  30.696   2.891  1.00 92.83           O  
ATOM   3333  CG  LYS A 208      -1.579  30.848   2.408  1.00 92.83           C  
ATOM   3334  HG2 LYS A 208      -1.493  31.840   2.851  1.00 92.83           H  
ATOM   3335  HG3 LYS A 208      -1.058  30.122   3.031  1.00 92.83           H  
ATOM   3336  CD  LYS A 208      -3.049  30.447   2.316  1.00 92.83           C  
ATOM   3337  HD2 LYS A 208      -3.594  31.196   1.741  1.00 92.83           H  
ATOM   3338  HD3 LYS A 208      -3.115  29.494   1.792  1.00 92.83           H  
ATOM   3339  CE  LYS A 208      -3.671  30.297   3.703  1.00 92.83           C  
ATOM   3340  HE2 LYS A 208      -3.669  31.266   4.202  1.00 92.83           H  
ATOM   3341  HE3 LYS A 208      -3.065  29.597   4.278  1.00 92.83           H  
ATOM   3342  NZ  LYS A 208      -5.050  29.776   3.560  1.00 92.83           N  
ATOM   3343  HZ1 LYS A 208      -5.022  28.901   3.057  1.00 92.83           H  
ATOM   3344  HZ2 LYS A 208      -5.492  29.620   4.454  1.00 92.83           H  
ATOM   3345  HZ3 LYS A 208      -5.607  30.410   3.006  1.00 92.83           H  
ATOM   3346  N   GLU A 209       1.427  28.951   1.528  1.00 90.21           N  
ATOM   3347  H   GLU A 209       0.909  28.615   0.729  1.00 90.21           H  
ATOM   3348  CA  GLU A 209       2.174  27.966   2.318  1.00 90.21           C  
ATOM   3349  HA  GLU A 209       1.764  27.943   3.327  1.00 90.21           H  
ATOM   3350  C   GLU A 209       3.657  28.346   2.420  1.00 90.21           C  
ATOM   3351  CB  GLU A 209       1.998  26.565   1.705  1.00 90.21           C  
ATOM   3352  HB2 GLU A 209       0.933  26.346   1.636  1.00 90.21           H  
ATOM   3353  HB3 GLU A 209       2.427  26.559   0.703  1.00 90.21           H  
ATOM   3354  O   GLU A 209       4.229  28.311   3.511  1.00 90.21           O  
ATOM   3355  CG  GLU A 209       2.655  25.454   2.542  1.00 90.21           C  
ATOM   3356  HG2 GLU A 209       3.716  25.681   2.648  1.00 90.21           H  
ATOM   3357  HG3 GLU A 209       2.207  25.443   3.536  1.00 90.21           H  
ATOM   3358  CD  GLU A 209       2.533  24.059   1.904  1.00 90.21           C  
ATOM   3359  OE1 GLU A 209       3.230  23.125   2.363  1.00 90.21           O  
ATOM   3360  OE2 GLU A 209       1.801  23.893   0.905  1.00 90.21           O  
ATOM   3361  N   ARG A 210       4.283  28.784   1.318  1.00 92.36           N  
ATOM   3362  H   ARG A 210       3.759  28.793   0.454  1.00 92.36           H  
ATOM   3363  CA  ARG A 210       5.679  29.266   1.343  1.00 92.36           C  
ATOM   3364  HA  ARG A 210       6.315  28.477   1.746  1.00 92.36           H  
ATOM   3365  C   ARG A 210       5.863  30.444   2.290  1.00 92.36           C  
ATOM   3366  CB  ARG A 210       6.167  29.647  -0.061  1.00 92.36           C  
ATOM   3367  HB2 ARG A 210       7.006  30.338   0.025  1.00 92.36           H  
ATOM   3368  HB3 ARG A 210       5.369  30.141  -0.616  1.00 92.36           H  
ATOM   3369  O   ARG A 210       6.739  30.398   3.152  1.00 92.36           O  
ATOM   3370  CG  ARG A 210       6.651  28.406  -0.809  1.00 92.36           C  
ATOM   3371  HG2 ARG A 210       7.441  27.927  -0.230  1.00 92.36           H  
ATOM   3372  HG3 ARG A 210       5.816  27.714  -0.905  1.00 92.36           H  
ATOM   3373  CD  ARG A 210       7.205  28.747  -2.192  1.00 92.36           C  
ATOM   3374  HD2 ARG A 210       7.944  29.542  -2.092  1.00 92.36           H  
ATOM   3375  HD3 ARG A 210       7.699  27.859  -2.588  1.00 92.36           H  
ATOM   3376  NE  ARG A 210       6.138  29.151  -3.124  1.00 92.36           N  
ATOM   3377  HE  ARG A 210       5.189  28.957  -2.837  1.00 92.36           H  
ATOM   3378  NH1 ARG A 210       7.510  29.800  -4.849  1.00 92.36           N  
ATOM   3379 HH11 ARG A 210       7.633  30.143  -5.791  1.00 92.36           H  
ATOM   3380 HH12 ARG A 210       8.317  29.643  -4.262  1.00 92.36           H  
ATOM   3381  NH2 ARG A 210       5.293  29.797  -5.127  1.00 92.36           N  
ATOM   3382 HH21 ARG A 210       4.369  29.556  -4.797  1.00 92.36           H  
ATOM   3383 HH22 ARG A 210       5.427  30.025  -6.102  1.00 92.36           H  
ATOM   3384  CZ  ARG A 210       6.319  29.585  -4.356  1.00 92.36           C  
ATOM   3385  N   VAL A 211       5.031  31.474   2.157  1.00 95.54           N  
ATOM   3386  H   VAL A 211       4.323  31.420   1.439  1.00 95.54           H  
ATOM   3387  CA  VAL A 211       5.090  32.673   3.007  1.00 95.54           C  
ATOM   3388  HA  VAL A 211       6.095  33.092   2.963  1.00 95.54           H  
ATOM   3389  C   VAL A 211       4.817  32.310   4.468  1.00 95.54           C  
ATOM   3390  CB  VAL A 211       4.100  33.732   2.488  1.00 95.54           C  
ATOM   3391  HB  VAL A 211       3.115  33.275   2.389  1.00 95.54           H  
ATOM   3392  O   VAL A 211       5.543  32.752   5.359  1.00 95.54           O  
ATOM   3393  CG1 VAL A 211       3.975  34.942   3.425  1.00 95.54           C  
ATOM   3394 HG11 VAL A 211       4.959  35.334   3.683  1.00 95.54           H  
ATOM   3395 HG12 VAL A 211       3.477  34.649   4.349  1.00 95.54           H  
ATOM   3396 HG13 VAL A 211       3.378  35.722   2.952  1.00 95.54           H  
ATOM   3397  CG2 VAL A 211       4.529  34.255   1.111  1.00 95.54           C  
ATOM   3398 HG21 VAL A 211       5.479  34.785   1.181  1.00 95.54           H  
ATOM   3399 HG22 VAL A 211       3.764  34.929   0.728  1.00 95.54           H  
ATOM   3400 HG23 VAL A 211       4.647  33.436   0.401  1.00 95.54           H  
ATOM   3401  N   TYR A 212       3.827  31.451   4.723  1.00 93.11           N  
ATOM   3402  H   TYR A 212       3.265  31.118   3.953  1.00 93.11           H  
ATOM   3403  CA  TYR A 212       3.502  30.964   6.061  1.00 93.11           C  
ATOM   3404  HA  TYR A 212       3.260  31.815   6.698  1.00 93.11           H  
ATOM   3405  C   TYR A 212       4.683  30.232   6.701  1.00 93.11           C  
ATOM   3406  CB  TYR A 212       2.275  30.044   5.991  1.00 93.11           C  
ATOM   3407  HB2 TYR A 212       2.494  29.196   5.344  1.00 93.11           H  
ATOM   3408  HB3 TYR A 212       1.445  30.589   5.542  1.00 93.11           H  
ATOM   3409  O   TYR A 212       4.994  30.483   7.866  1.00 93.11           O  
ATOM   3410  CG  TYR A 212       1.838  29.524   7.346  1.00 93.11           C  
ATOM   3411  CD1 TYR A 212       2.392  28.333   7.857  1.00 93.11           C  
ATOM   3412  HD1 TYR A 212       3.108  27.773   7.274  1.00 93.11           H  
ATOM   3413  CD2 TYR A 212       0.894  30.243   8.104  1.00 93.11           C  
ATOM   3414  HD2 TYR A 212       0.467  31.157   7.717  1.00 93.11           H  
ATOM   3415  CE1 TYR A 212       2.023  27.877   9.137  1.00 93.11           C  
ATOM   3416  HE1 TYR A 212       2.467  26.975   9.531  1.00 93.11           H  
ATOM   3417  CE2 TYR A 212       0.504  29.775   9.372  1.00 93.11           C  
ATOM   3418  HE2 TYR A 212      -0.233  30.312   9.951  1.00 93.11           H  
ATOM   3419  OH  TYR A 212       0.728  28.171  11.137  1.00 93.11           O  
ATOM   3420  HH  TYR A 212       1.226  27.386  11.377  1.00 93.11           H  
ATOM   3421  CZ  TYR A 212       1.085  28.605   9.900  1.00 93.11           C  
ATOM   3422  N   ASN A 213       5.366  29.363   5.954  1.00 89.23           N  
ATOM   3423  H   ASN A 213       5.033  29.171   5.019  1.00 89.23           H  
ATOM   3424  CA  ASN A 213       6.516  28.608   6.446  1.00 89.23           C  
ATOM   3425  HA  ASN A 213       6.238  28.114   7.377  1.00 89.23           H  
ATOM   3426  C   ASN A 213       7.704  29.520   6.784  1.00 89.23           C  
ATOM   3427  CB  ASN A 213       6.880  27.530   5.410  1.00 89.23           C  
ATOM   3428  HB2 ASN A 213       6.937  27.978   4.418  1.00 89.23           H  
ATOM   3429  HB3 ASN A 213       7.857  27.114   5.653  1.00 89.23           H  
ATOM   3430  O   ASN A 213       8.317  29.334   7.835  1.00 89.23           O  
ATOM   3431  CG  ASN A 213       5.888  26.376   5.393  1.00 89.23           C  
ATOM   3432  ND2 ASN A 213       5.823  25.637   4.310  1.00 89.23           N  
ATOM   3433 HD21 ASN A 213       6.234  25.975   3.452  1.00 89.23           H  
ATOM   3434 HD22 ASN A 213       5.094  24.938   4.295  1.00 89.23           H  
ATOM   3435  OD1 ASN A 213       5.203  26.099   6.363  1.00 89.23           O  
ATOM   3436  N   ILE A 214       7.978  30.537   5.958  1.00 94.08           N  
ATOM   3437  H   ILE A 214       7.442  30.617   5.106  1.00 94.08           H  
ATOM   3438  CA  ILE A 214       9.025  31.542   6.221  1.00 94.08           C  
ATOM   3439  HA  ILE A 214       9.979  31.034   6.369  1.00 94.08           H  
ATOM   3440  C   ILE A 214       8.731  32.316   7.510  1.00 94.08           C  
ATOM   3441  CB  ILE A 214       9.158  32.504   5.017  1.00 94.08           C  
ATOM   3442  HB  ILE A 214       8.167  32.880   4.763  1.00 94.08           H  
ATOM   3443  O   ILE A 214       9.602  32.493   8.356  1.00 94.08           O  
ATOM   3444  CG1 ILE A 214       9.728  31.745   3.800  1.00 94.08           C  
ATOM   3445 HG12 ILE A 214       9.237  30.777   3.697  1.00 94.08           H  
ATOM   3446 HG13 ILE A 214      10.790  31.553   3.956  1.00 94.08           H  
ATOM   3447  CG2 ILE A 214      10.061  33.711   5.344  1.00 94.08           C  
ATOM   3448 HG21 ILE A 214       9.623  34.324   6.132  1.00 94.08           H  
ATOM   3449 HG22 ILE A 214      11.042  33.366   5.672  1.00 94.08           H  
ATOM   3450 HG23 ILE A 214      10.184  34.353   4.472  1.00 94.08           H  
ATOM   3451  CD1 ILE A 214       9.542  32.491   2.478  1.00 94.08           C  
ATOM   3452 HD11 ILE A 214      10.131  33.408   2.463  1.00 94.08           H  
ATOM   3453 HD12 ILE A 214       9.883  31.843   1.670  1.00 94.08           H  
ATOM   3454 HD13 ILE A 214       8.489  32.725   2.324  1.00 94.08           H  
ATOM   3455  N   ILE A 215       7.490  32.764   7.697  1.00 95.34           N  
ATOM   3456  H   ILE A 215       6.807  32.628   6.965  1.00 95.34           H  
ATOM   3457  CA  ILE A 215       7.122  33.515   8.903  1.00 95.34           C  
ATOM   3458  HA  ILE A 215       7.867  34.293   9.067  1.00 95.34           H  
ATOM   3459  C   ILE A 215       7.155  32.593  10.131  1.00 95.34           C  
ATOM   3460  CB  ILE A 215       5.758  34.204   8.700  1.00 95.34           C  
ATOM   3461  HB  ILE A 215       5.029  33.445   8.416  1.00 95.34           H  
ATOM   3462  O   ILE A 215       7.672  32.969  11.183  1.00 95.34           O  
ATOM   3463  CG1 ILE A 215       5.860  35.261   7.570  1.00 95.34           C  
ATOM   3464 HG12 ILE A 215       6.390  36.140   7.935  1.00 95.34           H  
ATOM   3465 HG13 ILE A 215       6.432  34.864   6.732  1.00 95.34           H  
ATOM   3466  CG2 ILE A 215       5.288  34.871  10.006  1.00 95.34           C  
ATOM   3467 HG21 ILE A 215       5.183  34.135  10.803  1.00 95.34           H  
ATOM   3468 HG22 ILE A 215       6.005  35.630  10.320  1.00 95.34           H  
ATOM   3469 HG23 ILE A 215       4.310  35.329   9.861  1.00 95.34           H  
ATOM   3470  CD1 ILE A 215       4.501  35.685   7.010  1.00 95.34           C  
ATOM   3471 HD11 ILE A 215       3.948  34.800   6.693  1.00 95.34           H  
ATOM   3472 HD12 ILE A 215       3.923  36.228   7.757  1.00 95.34           H  
ATOM   3473 HD13 ILE A 215       4.652  36.335   6.148  1.00 95.34           H  
ATOM   3474  N   SER A 216       6.651  31.364   9.997  1.00 91.47           N  
ATOM   3475  H   SER A 216       6.262  31.112   9.100  1.00 91.47           H  
ATOM   3476  CA  SER A 216       6.556  30.387  11.089  1.00 91.47           C  
ATOM   3477  HA  SER A 216       6.096  30.872  11.950  1.00 91.47           H  
ATOM   3478  C   SER A 216       7.907  29.837  11.548  1.00 91.47           C  
ATOM   3479  CB  SER A 216       5.671  29.207  10.686  1.00 91.47           C  
ATOM   3480  HB2 SER A 216       5.622  28.501  11.516  1.00 91.47           H  
ATOM   3481  HB3 SER A 216       6.094  28.704   9.817  1.00 91.47           H  
ATOM   3482  O   SER A 216       8.003  29.358  12.679  1.00 91.47           O  
ATOM   3483  OG  SER A 216       4.363  29.646  10.395  1.00 91.47           O  
ATOM   3484  HG  SER A 216       4.363  29.954   9.485  1.00 91.47           H  
ATOM   3485  N   SER A 217       8.957  29.909  10.722  1.00 91.12           N  
ATOM   3486  H   SER A 217       8.832  30.245   9.778  1.00 91.12           H  
ATOM   3487  CA  SER A 217      10.316  29.549  11.145  1.00 91.12           C  
ATOM   3488  HA  SER A 217      10.272  28.598  11.676  1.00 91.12           H  
ATOM   3489  C   SER A 217      10.920  30.580  12.101  1.00 91.12           C  
ATOM   3490  CB  SER A 217      11.228  29.352   9.931  1.00 91.12           C  
ATOM   3491  HB2 SER A 217      10.743  28.680   9.223  1.00 91.12           H  
ATOM   3492  HB3 SER A 217      12.164  28.897  10.256  1.00 91.12           H  
ATOM   3493  O   SER A 217      11.854  30.272  12.839  1.00 91.12           O  
ATOM   3494  OG  SER A 217      11.511  30.578   9.295  1.00 91.12           O  
ATOM   3495  HG  SER A 217      12.357  30.922   9.590  1.00 91.12           H  
ATOM   3496  N   SER A 218      10.414  31.816  12.110  1.00 94.28           N  
ATOM   3497  H   SER A 218       9.675  32.023  11.454  1.00 94.28           H  
ATOM   3498  CA  SER A 218      10.857  32.881  13.018  1.00 94.28           C  
ATOM   3499  HA  SER A 218      11.184  32.444  13.961  1.00 94.28           H  
ATOM   3500  C   SER A 218       9.707  33.848  13.330  1.00 94.28           C  
ATOM   3501  CB  SER A 218      12.059  33.613  12.413  1.00 94.28           C  
ATOM   3502  HB2 SER A 218      11.800  33.992  11.425  1.00 94.28           H  
ATOM   3503  HB3 SER A 218      12.337  34.451  13.053  1.00 94.28           H  
ATOM   3504  O   SER A 218       9.734  34.998  12.893  1.00 94.28           O  
ATOM   3505  OG  SER A 218      13.159  32.732  12.312  1.00 94.28           O  
ATOM   3506  HG  SER A 218      12.864  31.846  12.536  1.00 94.28           H  
ATOM   3507  N   PRO A 219       8.687  33.414  14.094  1.00 92.63           N  
ATOM   3508  CA  PRO A 219       7.453  34.179  14.283  1.00 92.63           C  
ATOM   3509  HA  PRO A 219       7.058  34.472  13.311  1.00 92.63           H  
ATOM   3510  C   PRO A 219       7.654  35.459  15.105  1.00 92.63           C  
ATOM   3511  CB  PRO A 219       6.469  33.203  14.941  1.00 92.63           C  
ATOM   3512  HB2 PRO A 219       5.878  32.718  14.164  1.00 92.63           H  
ATOM   3513  HB3 PRO A 219       5.812  33.695  15.658  1.00 92.63           H  
ATOM   3514  O   PRO A 219       6.888  36.409  14.948  1.00 92.63           O  
ATOM   3515  CG  PRO A 219       7.363  32.160  15.613  1.00 92.63           C  
ATOM   3516  HG2 PRO A 219       7.635  32.499  16.613  1.00 92.63           H  
ATOM   3517  HG3 PRO A 219       6.884  31.182  15.646  1.00 92.63           H  
ATOM   3518  CD  PRO A 219       8.603  32.114  14.732  1.00 92.63           C  
ATOM   3519  HD2 PRO A 219       8.475  31.348  13.968  1.00 92.63           H  
ATOM   3520  HD3 PRO A 219       9.486  31.903  15.336  1.00 92.63           H  
ATOM   3521  N   SER A 220       8.693  35.513  15.947  1.00 94.32           N  
ATOM   3522  H   SER A 220       9.295  34.707  16.039  1.00 94.32           H  
ATOM   3523  CA  SER A 220       9.069  36.712  16.704  1.00 94.32           C  
ATOM   3524  HA  SER A 220       8.163  37.144  17.128  1.00 94.32           H  
ATOM   3525  C   SER A 220       9.728  37.797  15.851  1.00 94.32           C  
ATOM   3526  CB  SER A 220      10.004  36.349  17.860  1.00 94.32           C  
ATOM   3527  HB2 SER A 220      10.305  37.260  18.378  1.00 94.32           H  
ATOM   3528  HB3 SER A 220       9.480  35.704  18.566  1.00 94.32           H  
ATOM   3529  O   SER A 220       9.710  38.963  16.240  1.00 94.32           O  
ATOM   3530  OG  SER A 220      11.149  35.676  17.365  1.00 94.32           O  
ATOM   3531  HG  SER A 220      11.866  35.803  17.990  1.00 94.32           H  
ATOM   3532  N   ARG A 221      10.286  37.451  14.682  1.00 95.85           N  
ATOM   3533  H   ARG A 221      10.189  36.496  14.366  1.00 95.85           H  
ATOM   3534  CA  ARG A 221      10.873  38.435  13.767  1.00 95.85           C  
ATOM   3535  HA  ARG A 221      11.566  39.050  14.341  1.00 95.85           H  
ATOM   3536  C   ARG A 221       9.773  39.354  13.236  1.00 95.85           C  
ATOM   3537  CB  ARG A 221      11.663  37.720  12.656  1.00 95.85           C  
ATOM   3538  HB2 ARG A 221      10.998  37.032  12.133  1.00 95.85           H  
ATOM   3539  HB3 ARG A 221      12.464  37.141  13.115  1.00 95.85           H  
ATOM   3540  O   ARG A 221       8.667  38.908  12.923  1.00 95.85           O  
ATOM   3541  CG  ARG A 221      12.268  38.679  11.618  1.00 95.85           C  
ATOM   3542  HG2 ARG A 221      12.861  39.441  12.124  1.00 95.85           H  
ATOM   3543  HG3 ARG A 221      11.462  39.161  11.065  1.00 95.85           H  
ATOM   3544  CD  ARG A 221      13.159  37.930  10.621  1.00 95.85           C  
ATOM   3545  HD2 ARG A 221      14.034  37.547  11.146  1.00 95.85           H  
ATOM   3546  HD3 ARG A 221      12.601  37.086  10.215  1.00 95.85           H  
ATOM   3547  NE  ARG A 221      13.584  38.809   9.516  1.00 95.85           N  
ATOM   3548  HE  ARG A 221      13.211  39.747   9.498  1.00 95.85           H  
ATOM   3549  NH1 ARG A 221      14.829  37.269   8.348  1.00 95.85           N  
ATOM   3550 HH11 ARG A 221      15.378  37.037   7.533  1.00 95.85           H  
ATOM   3551 HH12 ARG A 221      14.492  36.544   8.964  1.00 95.85           H  
ATOM   3552  NH2 ARG A 221      14.671  39.367   7.598  1.00 95.85           N  
ATOM   3553 HH21 ARG A 221      14.257  40.288   7.627  1.00 95.85           H  
ATOM   3554 HH22 ARG A 221      15.237  39.120   6.799  1.00 95.85           H  
ATOM   3555  CZ  ARG A 221      14.357  38.477   8.497  1.00 95.85           C  
ATOM   3556  N   GLN A 222      10.090  40.642  13.126  1.00 95.14           N  
ATOM   3557  H   GLN A 222      11.001  40.945  13.439  1.00 95.14           H  
ATOM   3558  CA  GLN A 222       9.214  41.639  12.511  1.00 95.14           C  
ATOM   3559  HA  GLN A 222       8.181  41.392  12.755  1.00 95.14           H  
ATOM   3560  C   GLN A 222       9.324  41.568  10.986  1.00 95.14           C  
ATOM   3561  CB  GLN A 222       9.517  43.045  13.058  1.00 95.14           C  
ATOM   3562  HB2 GLN A 222       8.961  43.779  12.475  1.00 95.14           H  
ATOM   3563  HB3 GLN A 222      10.579  43.251  12.927  1.00 95.14           H  
ATOM   3564  O   GLN A 222       9.967  42.408  10.362  1.00 95.14           O  
ATOM   3565  CG  GLN A 222       9.159  43.248  14.540  1.00 95.14           C  
ATOM   3566  HG2 GLN A 222       9.616  42.466  15.147  1.00 95.14           H  
ATOM   3567  HG3 GLN A 222       9.592  44.197  14.857  1.00 95.14           H  
ATOM   3568  CD  GLN A 222       7.659  43.295  14.843  1.00 95.14           C  
ATOM   3569  NE2 GLN A 222       7.269  43.907  15.937  1.00 95.14           N  
ATOM   3570 HE21 GLN A 222       7.929  44.300  16.593  1.00 95.14           H  
ATOM   3571 HE22 GLN A 222       6.285  43.917  16.166  1.00 95.14           H  
ATOM   3572  OE1 GLN A 222       6.812  42.748  14.146  1.00 95.14           O  
ATOM   3573  N   TRP A 223       8.744  40.523  10.397  1.00 96.41           N  
ATOM   3574  H   TRP A 223       8.228  39.871  10.971  1.00 96.41           H  
ATOM   3575  CA  TRP A 223       8.760  40.330   8.951  1.00 96.41           C  
ATOM   3576  HA  TRP A 223       9.793  40.353   8.603  1.00 96.41           H  
ATOM   3577  C   TRP A 223       8.007  41.454   8.241  1.00 96.41           C  
ATOM   3578  CB  TRP A 223       8.155  38.971   8.584  1.00 96.41           C  
ATOM   3579  HB2 TRP A 223       7.149  38.895   8.996  1.00 96.41           H  
ATOM   3580  HB3 TRP A 223       8.055  38.928   7.500  1.00 96.41           H  
ATOM   3581  O   TRP A 223       6.863  41.767   8.582  1.00 96.41           O  
ATOM   3582  CG  TRP A 223       8.961  37.782   8.998  1.00 96.41           C  
ATOM   3583  CD1 TRP A 223       8.772  37.011  10.094  1.00 96.41           C  
ATOM   3584  HD1 TRP A 223       8.012  37.163  10.846  1.00 96.41           H  
ATOM   3585  CD2 TRP A 223      10.108  37.210   8.304  1.00 96.41           C  
ATOM   3586  CE2 TRP A 223      10.538  36.050   9.013  1.00 96.41           C  
ATOM   3587  CE3 TRP A 223      10.815  37.555   7.134  1.00 96.41           C  
ATOM   3588  HE3 TRP A 223      10.500  38.417   6.565  1.00 96.41           H  
ATOM   3589  NE1 TRP A 223       9.691  35.982  10.100  1.00 96.41           N  
ATOM   3590  HE1 TRP A 223       9.712  35.281  10.826  1.00 96.41           H  
ATOM   3591  CH2 TRP A 223      12.282  35.621   7.389  1.00 96.41           C  
ATOM   3592  HH2 TRP A 223      13.069  34.993   6.999  1.00 96.41           H  
ATOM   3593  CZ2 TRP A 223      11.609  35.260   8.569  1.00 96.41           C  
ATOM   3594  HZ2 TRP A 223      11.868  34.352   9.092  1.00 96.41           H  
ATOM   3595  CZ3 TRP A 223      11.891  36.771   6.679  1.00 96.41           C  
ATOM   3596  HZ3 TRP A 223      12.389  37.028   5.755  1.00 96.41           H  
ATOM   3597  N   LYS A 224       8.626  42.020   7.208  1.00 97.67           N  
ATOM   3598  H   LYS A 224       9.606  41.817   7.069  1.00 97.67           H  
ATOM   3599  CA  LYS A 224       7.968  42.896   6.237  1.00 97.67           C  
ATOM   3600  HA  LYS A 224       6.999  43.198   6.633  1.00 97.67           H  
ATOM   3601  C   LYS A 224       7.706  42.148   4.933  1.00 97.67           C  
ATOM   3602  CB  LYS A 224       8.817  44.158   6.024  1.00 97.67           C  
ATOM   3603  HB2 LYS A 224       8.330  44.791   5.282  1.00 97.67           H  
ATOM   3604  HB3 LYS A 224       9.798  43.875   5.644  1.00 97.67           H  
ATOM   3605  O   LYS A 224       8.360  41.155   4.621  1.00 97.67           O  
ATOM   3606  CG  LYS A 224       8.990  44.955   7.326  1.00 97.67           C  
ATOM   3607  HG2 LYS A 224       9.592  44.381   8.030  1.00 97.67           H  
ATOM   3608  HG3 LYS A 224       8.012  45.144   7.768  1.00 97.67           H  
ATOM   3609  CD  LYS A 224       9.683  46.292   7.050  1.00 97.67           C  
ATOM   3610  HD2 LYS A 224      10.649  46.095   6.583  1.00 97.67           H  
ATOM   3611  HD3 LYS A 224       9.071  46.883   6.368  1.00 97.67           H  
ATOM   3612  CE  LYS A 224       9.889  47.051   8.364  1.00 97.67           C  
ATOM   3613  HE2 LYS A 224      10.496  46.430   9.022  1.00 97.67           H  
ATOM   3614  HE3 LYS A 224       8.920  47.197   8.842  1.00 97.67           H  
ATOM   3615  NZ  LYS A 224      10.557  48.357   8.133  1.00 97.67           N  
ATOM   3616  HZ1 LYS A 224      11.453  48.207   7.691  1.00 97.67           H  
ATOM   3617  HZ2 LYS A 224      10.716  48.837   9.007  1.00 97.67           H  
ATOM   3618  HZ3 LYS A 224      10.002  48.946   7.529  1.00 97.67           H  
ATOM   3619  N   LEU A 225       6.770  42.672   4.137  1.00 97.75           N  
ATOM   3620  H   LEU A 225       6.239  43.460   4.480  1.00 97.75           H  
ATOM   3621  CA  LEU A 225       6.488  42.156   2.794  1.00 97.75           C  
ATOM   3622  HA  LEU A 225       6.130  41.131   2.887  1.00 97.75           H  
ATOM   3623  C   LEU A 225       7.757  42.127   1.923  1.00 97.75           C  
ATOM   3624  CB  LEU A 225       5.394  43.028   2.146  1.00 97.75           C  
ATOM   3625  HB2 LEU A 225       5.757  44.055   2.112  1.00 97.75           H  
ATOM   3626  HB3 LEU A 225       4.504  43.006   2.776  1.00 97.75           H  
ATOM   3627  O   LEU A 225       7.936  41.180   1.167  1.00 97.75           O  
ATOM   3628  CG  LEU A 225       5.004  42.604   0.714  1.00 97.75           C  
ATOM   3629  HG  LEU A 225       5.893  42.507   0.091  1.00 97.75           H  
ATOM   3630  CD1 LEU A 225       4.229  41.290   0.692  1.00 97.75           C  
ATOM   3631 HD11 LEU A 225       4.818  40.499   1.156  1.00 97.75           H  
ATOM   3632 HD12 LEU A 225       4.020  41.010  -0.340  1.00 97.75           H  
ATOM   3633 HD13 LEU A 225       3.289  41.414   1.229  1.00 97.75           H  
ATOM   3634  CD2 LEU A 225       4.113  43.671   0.077  1.00 97.75           C  
ATOM   3635 HD21 LEU A 225       3.878  43.377  -0.946  1.00 97.75           H  
ATOM   3636 HD22 LEU A 225       3.192  43.784   0.650  1.00 97.75           H  
ATOM   3637 HD23 LEU A 225       4.645  44.622   0.051  1.00 97.75           H  
ATOM   3638  N   THR A 226       8.620  43.143   2.045  1.00 97.50           N  
ATOM   3639  H   THR A 226       8.441  43.851   2.743  1.00 97.50           H  
ATOM   3640  CA  THR A 226       9.925  43.236   1.363  1.00 97.50           C  
ATOM   3641  HA  THR A 226       9.796  43.208   0.281  1.00 97.50           H  
ATOM   3642  C   THR A 226      10.820  42.056   1.704  1.00 97.50           C  
ATOM   3643  CB  THR A 226      10.647  44.545   1.731  1.00 97.50           C  
ATOM   3644  HB  THR A 226      11.678  44.513   1.378  1.00 97.50           H  
ATOM   3645  O   THR A 226      11.270  41.364   0.803  1.00 97.50           O  
ATOM   3646  CG2 THR A 226       9.954  45.764   1.118  1.00 97.50           C  
ATOM   3647 HG21 THR A 226       8.890  45.770   1.355  1.00 97.50           H  
ATOM   3648 HG22 THR A 226      10.415  46.671   1.511  1.00 97.50           H  
ATOM   3649 HG23 THR A 226      10.107  45.753   0.039  1.00 97.50           H  
ATOM   3650  OG1 THR A 226      10.634  44.745   3.133  1.00 97.50           O  
ATOM   3651  HG1 THR A 226      11.447  44.374   3.483  1.00 97.50           H  
ATOM   3652  N   ASP A 227      10.976  41.760   2.994  1.00 97.48           N  
ATOM   3653  H   ASP A 227      10.599  42.394   3.683  1.00 97.48           H  
ATOM   3654  CA  ASP A 227      11.880  40.712   3.469  1.00 97.48           C  
ATOM   3655  HA  ASP A 227      12.895  40.944   3.148  1.00 97.48           H  
ATOM   3656  C   ASP A 227      11.488  39.343   2.912  1.00 97.48           C  
ATOM   3657  CB  ASP A 227      11.834  40.622   5.003  1.00 97.48           C  
ATOM   3658  HB2 ASP A 227      10.875  40.188   5.288  1.00 97.48           H  
ATOM   3659  HB3 ASP A 227      12.618  39.942   5.337  1.00 97.48           H  
ATOM   3660  O   ASP A 227      12.344  38.561   2.508  1.00 97.48           O  
ATOM   3661  CG  ASP A 227      11.974  41.940   5.761  1.00 97.48           C  
ATOM   3662  OD1 ASP A 227      12.512  42.923   5.212  1.00 97.48           O  
ATOM   3663  OD2 ASP A 227      11.483  41.956   6.912  1.00 97.48           O  
ATOM   3664  N   VAL A 228      10.183  39.048   2.896  1.00 97.52           N  
ATOM   3665  H   VAL A 228       9.538  39.743   3.246  1.00 97.52           H  
ATOM   3666  CA  VAL A 228       9.673  37.778   2.372  1.00 97.52           C  
ATOM   3667  HA  VAL A 228      10.311  36.975   2.742  1.00 97.52           H  
ATOM   3668  C   VAL A 228       9.762  37.729   0.852  1.00 97.52           C  
ATOM   3669  CB  VAL A 228       8.242  37.500   2.855  1.00 97.52           C  
ATOM   3670  HB  VAL A 228       7.579  38.308   2.545  1.00 97.52           H  
ATOM   3671  O   VAL A 228      10.110  36.680   0.319  1.00 97.52           O  
ATOM   3672  CG1 VAL A 228       7.709  36.182   2.285  1.00 97.52           C  
ATOM   3673 HG11 VAL A 228       6.722  35.982   2.702  1.00 97.52           H  
ATOM   3674 HG12 VAL A 228       7.611  36.243   1.201  1.00 97.52           H  
ATOM   3675 HG13 VAL A 228       8.383  35.364   2.540  1.00 97.52           H  
ATOM   3676  CG2 VAL A 228       8.217  37.389   4.385  1.00 97.52           C  
ATOM   3677 HG21 VAL A 228       7.280  36.946   4.721  1.00 97.52           H  
ATOM   3678 HG22 VAL A 228       8.334  38.377   4.831  1.00 97.52           H  
ATOM   3679 HG23 VAL A 228       9.032  36.749   4.724  1.00 97.52           H  
ATOM   3680  N   ALA A 229       9.469  38.837   0.164  1.00 97.68           N  
ATOM   3681  H   ALA A 229       9.254  39.683   0.670  1.00 97.68           H  
ATOM   3682  CA  ALA A 229       9.584  38.932  -1.289  1.00 97.68           C  
ATOM   3683  HA  ALA A 229       8.957  38.164  -1.740  1.00 97.68           H  
ATOM   3684  C   ALA A 229      11.028  38.661  -1.747  1.00 97.68           C  
ATOM   3685  CB  ALA A 229       9.061  40.306  -1.726  1.00 97.68           C  
ATOM   3686  HB1 ALA A 229       9.761  41.086  -1.427  1.00 97.68           H  
ATOM   3687  HB2 ALA A 229       8.086  40.499  -1.278  1.00 97.68           H  
ATOM   3688  HB3 ALA A 229       8.937  40.328  -2.809  1.00 97.68           H  
ATOM   3689  O   ALA A 229      11.232  37.819  -2.622  1.00 97.68           O  
ATOM   3690  N   ASP A 230      12.011  39.258  -1.069  1.00 96.48           N  
ATOM   3691  H   ASP A 230      11.777  39.982  -0.404  1.00 96.48           H  
ATOM   3692  CA  ASP A 230      13.434  39.014  -1.313  1.00 96.48           C  
ATOM   3693  HA  ASP A 230      13.655  39.211  -2.363  1.00 96.48           H  
ATOM   3694  C   ASP A 230      13.807  37.552  -1.026  1.00 96.48           C  
ATOM   3695  CB  ASP A 230      14.286  39.968  -0.455  1.00 96.48           C  
ATOM   3696  HB2 ASP A 230      14.006  39.852   0.592  1.00 96.48           H  
ATOM   3697  HB3 ASP A 230      15.332  39.678  -0.554  1.00 96.48           H  
ATOM   3698  O   ASP A 230      14.495  36.918  -1.822  1.00 96.48           O  
ATOM   3699  CG  ASP A 230      14.169  41.448  -0.851  1.00 96.48           C  
ATOM   3700  OD1 ASP A 230      13.727  41.734  -1.988  1.00 96.48           O  
ATOM   3701  OD2 ASP A 230      14.525  42.292   0.002  1.00 96.48           O  
ATOM   3702  N   HIS A 231      13.287  36.968   0.062  1.00 94.92           N  
ATOM   3703  H   HIS A 231      12.743  37.541   0.691  1.00 94.92           H  
ATOM   3704  CA  HIS A 231      13.558  35.571   0.430  1.00 94.92           C  
ATOM   3705  HA  HIS A 231      14.641  35.451   0.478  1.00 94.92           H  
ATOM   3706  C   HIS A 231      13.066  34.538  -0.593  1.00 94.92           C  
ATOM   3707  CB  HIS A 231      12.942  35.258   1.807  1.00 94.92           C  
ATOM   3708  HB2 HIS A 231      12.553  36.166   2.268  1.00 94.92           H  
ATOM   3709  HB3 HIS A 231      12.096  34.580   1.687  1.00 94.92           H  
ATOM   3710  O   HIS A 231      13.592  33.427  -0.645  1.00 94.92           O  
ATOM   3711  CG  HIS A 231      13.926  34.655   2.772  1.00 94.92           C  
ATOM   3712  CD2 HIS A 231      13.733  33.570   3.582  1.00 94.92           C  
ATOM   3713  HD2 HIS A 231      12.835  32.973   3.637  1.00 94.92           H  
ATOM   3714  ND1 HIS A 231      15.197  35.121   3.011  1.00 94.92           N  
ATOM   3715  HD1 HIS A 231      15.644  35.880   2.517  1.00 94.92           H  
ATOM   3716  CE1 HIS A 231      15.766  34.323   3.927  1.00 94.92           C  
ATOM   3717  HE1 HIS A 231      16.782  34.418   4.281  1.00 94.92           H  
ATOM   3718  NE2 HIS A 231      14.903  33.376   4.330  1.00 94.92           N  
ATOM   3719  N   ILE A 232      12.043  34.879  -1.380  1.00 95.04           N  
ATOM   3720  H   ILE A 232      11.651  35.802  -1.260  1.00 95.04           H  
ATOM   3721  CA  ILE A 232      11.487  34.015  -2.432  1.00 95.04           C  
ATOM   3722  HA  ILE A 232      12.003  33.056  -2.390  1.00 95.04           H  
ATOM   3723  C   ILE A 232      11.768  34.545  -3.842  1.00 95.04           C  
ATOM   3724  CB  ILE A 232       9.991  33.718  -2.198  1.00 95.04           C  
ATOM   3725  HB  ILE A 232       9.686  32.966  -2.925  1.00 95.04           H  
ATOM   3726  O   ILE A 232      11.172  34.049  -4.799  1.00 95.04           O  
ATOM   3727  CG1 ILE A 232       9.139  34.978  -2.445  1.00 95.04           C  
ATOM   3728 HG12 ILE A 232       9.235  35.266  -3.492  1.00 95.04           H  
ATOM   3729 HG13 ILE A 232       9.510  35.811  -1.847  1.00 95.04           H  
ATOM   3730  CG2 ILE A 232       9.771  33.104  -0.807  1.00 95.04           C  
ATOM   3731 HG21 ILE A 232      10.490  32.301  -0.644  1.00 95.04           H  
ATOM   3732 HG22 ILE A 232       8.762  32.701  -0.724  1.00 95.04           H  
ATOM   3733 HG23 ILE A 232       9.915  33.870  -0.044  1.00 95.04           H  
ATOM   3734  CD1 ILE A 232       7.652  34.801  -2.164  1.00 95.04           C  
ATOM   3735 HD11 ILE A 232       7.471  34.705  -1.093  1.00 95.04           H  
ATOM   3736 HD12 ILE A 232       7.273  33.924  -2.689  1.00 95.04           H  
ATOM   3737 HD13 ILE A 232       7.147  35.693  -2.534  1.00 95.04           H  
ATOM   3738  N   PHE A 233      12.669  35.526  -3.970  1.00 95.39           N  
ATOM   3739  H   PHE A 233      13.126  35.862  -3.134  1.00 95.39           H  
ATOM   3740  CA  PHE A 233      13.139  36.085  -5.241  1.00 95.39           C  
ATOM   3741  HA  PHE A 233      13.757  36.946  -4.984  1.00 95.39           H  
ATOM   3742  C   PHE A 233      12.002  36.639  -6.112  1.00 95.39           C  
ATOM   3743  CB  PHE A 233      14.062  35.078  -5.950  1.00 95.39           C  
ATOM   3744  HB2 PHE A 233      14.520  35.561  -6.813  1.00 95.39           H  
ATOM   3745  HB3 PHE A 233      13.471  34.238  -6.316  1.00 95.39           H  
ATOM   3746  O   PHE A 233      11.938  36.415  -7.321  1.00 95.39           O  
ATOM   3747  CG  PHE A 233      15.151  34.558  -5.034  1.00 95.39           C  
ATOM   3748  CD1 PHE A 233      16.363  35.261  -4.915  1.00 95.39           C  
ATOM   3749  HD1 PHE A 233      16.560  36.118  -5.542  1.00 95.39           H  
ATOM   3750  CD2 PHE A 233      14.894  33.455  -4.198  1.00 95.39           C  
ATOM   3751  HD2 PHE A 233      13.962  32.916  -4.281  1.00 95.39           H  
ATOM   3752  CE1 PHE A 233      17.309  34.872  -3.951  1.00 95.39           C  
ATOM   3753  HE1 PHE A 233      18.238  35.414  -3.856  1.00 95.39           H  
ATOM   3754  CE2 PHE A 233      15.805  33.116  -3.185  1.00 95.39           C  
ATOM   3755  HE2 PHE A 233      15.576  32.317  -2.496  1.00 95.39           H  
ATOM   3756  CZ  PHE A 233      17.019  33.816  -3.071  1.00 95.39           C  
ATOM   3757  HZ  PHE A 233      17.731  33.543  -2.307  1.00 95.39           H  
ATOM   3758  N   MET A 234      11.075  37.365  -5.487  1.00 96.96           N  
ATOM   3759  H   MET A 234      11.209  37.541  -4.502  1.00 96.96           H  
ATOM   3760  CA  MET A 234       9.972  38.053  -6.154  1.00 96.96           C  
ATOM   3761  HA  MET A 234      10.099  37.988  -7.234  1.00 96.96           H  
ATOM   3762  C   MET A 234       9.956  39.537  -5.791  1.00 96.96           C  
ATOM   3763  CB  MET A 234       8.634  37.405  -5.775  1.00 96.96           C  
ATOM   3764  HB2 MET A 234       7.847  38.110  -6.044  1.00 96.96           H  
ATOM   3765  HB3 MET A 234       8.591  37.240  -4.698  1.00 96.96           H  
ATOM   3766  O   MET A 234      10.345  39.922  -4.697  1.00 96.96           O  
ATOM   3767  CG  MET A 234       8.388  36.085  -6.524  1.00 96.96           C  
ATOM   3768  HG2 MET A 234       8.457  36.289  -7.592  1.00 96.96           H  
ATOM   3769  HG3 MET A 234       9.189  35.390  -6.273  1.00 96.96           H  
ATOM   3770  SD  MET A 234       6.794  35.251  -6.211  1.00 96.96           S  
ATOM   3771  CE  MET A 234       5.676  36.665  -6.178  1.00 96.96           C  
ATOM   3772  HE1 MET A 234       5.913  37.268  -5.301  1.00 96.96           H  
ATOM   3773  HE2 MET A 234       4.641  36.331  -6.103  1.00 96.96           H  
ATOM   3774  HE3 MET A 234       5.830  37.261  -7.077  1.00 96.96           H  
ATOM   3775  N   SER A 235       9.418  40.389  -6.669  1.00 97.52           N  
ATOM   3776  H   SER A 235       9.115  40.056  -7.573  1.00 97.52           H  
ATOM   3777  CA  SER A 235       9.112  41.767  -6.272  1.00 97.52           C  
ATOM   3778  HA  SER A 235       9.996  42.173  -5.781  1.00 97.52           H  
ATOM   3779  C   SER A 235       7.955  41.802  -5.265  1.00 97.52           C  
ATOM   3780  CB  SER A 235       8.815  42.660  -7.483  1.00 97.52           C  
ATOM   3781  HB2 SER A 235       9.575  42.506  -8.249  1.00 97.52           H  
ATOM   3782  HB3 SER A 235       8.859  43.700  -7.162  1.00 97.52           H  
ATOM   3783  O   SER A 235       7.031  40.982  -5.320  1.00 97.52           O  
ATOM   3784  OG  SER A 235       7.526  42.407  -8.020  1.00 97.52           O  
ATOM   3785  HG  SER A 235       7.157  43.250  -8.294  1.00 97.52           H  
ATOM   3786  N   THR A 236       7.942  42.806  -4.385  1.00 97.85           N  
ATOM   3787  H   THR A 236       8.734  43.433  -4.349  1.00 97.85           H  
ATOM   3788  CA  THR A 236       6.839  43.034  -3.434  1.00 97.85           C  
ATOM   3789  HA  THR A 236       6.764  42.176  -2.765  1.00 97.85           H  
ATOM   3790  C   THR A 236       5.487  43.196  -4.124  1.00 97.85           C  
ATOM   3791  CB  THR A 236       7.082  44.294  -2.598  1.00 97.85           C  
ATOM   3792  HB  THR A 236       6.178  44.536  -2.040  1.00 97.85           H  
ATOM   3793  O   THR A 236       4.483  42.676  -3.637  1.00 97.85           O  
ATOM   3794  CG2 THR A 236       8.213  44.095  -1.607  1.00 97.85           C  
ATOM   3795 HG21 THR A 236       8.253  44.960  -0.945  1.00 97.85           H  
ATOM   3796 HG22 THR A 236       8.013  43.204  -1.013  1.00 97.85           H  
ATOM   3797 HG23 THR A 236       9.166  43.973  -2.121  1.00 97.85           H  
ATOM   3798  OG1 THR A 236       7.424  45.380  -3.430  1.00 97.85           O  
ATOM   3799  HG1 THR A 236       7.986  45.972  -2.927  1.00 97.85           H  
ATOM   3800  N   SER A 237       5.455  43.871  -5.277  1.00 97.80           N  
ATOM   3801  H   SER A 237       6.316  44.291  -5.600  1.00 97.80           H  
ATOM   3802  CA  SER A 237       4.254  44.039  -6.100  1.00 97.80           C  
ATOM   3803  HA  SER A 237       3.468  44.476  -5.483  1.00 97.80           H  
ATOM   3804  C   SER A 237       3.724  42.703  -6.624  1.00 97.80           C  
ATOM   3805  CB  SER A 237       4.534  45.006  -7.259  1.00 97.80           C  
ATOM   3806  HB2 SER A 237       3.661  45.050  -7.910  1.00 97.80           H  
ATOM   3807  HB3 SER A 237       4.708  46.002  -6.849  1.00 97.80           H  
ATOM   3808  O   SER A 237       2.529  42.429  -6.506  1.00 97.80           O  
ATOM   3809  OG  SER A 237       5.674  44.620  -8.016  1.00 97.80           O  
ATOM   3810  HG  SER A 237       5.791  45.272  -8.710  1.00 97.80           H  
ATOM   3811  N   THR A 238       4.607  41.838  -7.130  1.00 97.66           N  
ATOM   3812  H   THR A 238       5.579  42.109  -7.175  1.00 97.66           H  
ATOM   3813  CA  THR A 238       4.223  40.513  -7.634  1.00 97.66           C  
ATOM   3814  HA  THR A 238       3.386  40.635  -8.321  1.00 97.66           H  
ATOM   3815  C   THR A 238       3.757  39.611  -6.495  1.00 97.66           C  
ATOM   3816  CB  THR A 238       5.368  39.835  -8.402  1.00 97.66           C  
ATOM   3817  HB  THR A 238       6.169  39.560  -7.715  1.00 97.66           H  
ATOM   3818  O   THR A 238       2.745  38.931  -6.646  1.00 97.66           O  
ATOM   3819  CG2 THR A 238       4.891  38.597  -9.166  1.00 97.66           C  
ATOM   3820 HG21 THR A 238       5.752  38.100  -9.613  1.00 97.66           H  
ATOM   3821 HG22 THR A 238       4.374  37.900  -8.506  1.00 97.66           H  
ATOM   3822 HG23 THR A 238       4.204  38.900  -9.956  1.00 97.66           H  
ATOM   3823  OG1 THR A 238       5.872  40.697  -9.389  1.00 97.66           O  
ATOM   3824  HG1 THR A 238       6.550  41.241  -8.982  1.00 97.66           H  
ATOM   3825  N   LEU A 239       4.441  39.631  -5.343  1.00 97.72           N  
ATOM   3826  H   LEU A 239       5.278  40.194  -5.285  1.00 97.72           H  
ATOM   3827  CA  LEU A 239       4.032  38.871  -4.158  1.00 97.72           C  
ATOM   3828  HA  LEU A 239       3.954  37.818  -4.428  1.00 97.72           H  
ATOM   3829  C   LEU A 239       2.642  39.293  -3.683  1.00 97.72           C  
ATOM   3830  CB  LEU A 239       5.095  39.028  -3.050  1.00 97.72           C  
ATOM   3831  HB2 LEU A 239       5.230  40.087  -2.831  1.00 97.72           H  
ATOM   3832  HB3 LEU A 239       6.046  38.643  -3.420  1.00 97.72           H  
ATOM   3833  O   LEU A 239       1.774  38.447  -3.487  1.00 97.72           O  
ATOM   3834  CG  LEU A 239       4.743  38.301  -1.736  1.00 97.72           C  
ATOM   3835  HG  LEU A 239       3.866  38.768  -1.288  1.00 97.72           H  
ATOM   3836  CD1 LEU A 239       4.442  36.823  -1.966  1.00 97.72           C  
ATOM   3837 HD11 LEU A 239       5.180  36.383  -2.636  1.00 97.72           H  
ATOM   3838 HD12 LEU A 239       3.460  36.722  -2.428  1.00 97.72           H  
ATOM   3839 HD13 LEU A 239       4.434  36.283  -1.019  1.00 97.72           H  
ATOM   3840  CD2 LEU A 239       5.892  38.405  -0.738  1.00 97.72           C  
ATOM   3841 HD21 LEU A 239       6.763  37.869  -1.115  1.00 97.72           H  
ATOM   3842 HD22 LEU A 239       5.597  37.969   0.217  1.00 97.72           H  
ATOM   3843 HD23 LEU A 239       6.159  39.449  -0.577  1.00 97.72           H  
ATOM   3844  N   LYS A 240       2.406  40.602  -3.557  1.00 98.01           N  
ATOM   3845  H   LYS A 240       3.163  41.244  -3.741  1.00 98.01           H  
ATOM   3846  CA  LYS A 240       1.111  41.134  -3.125  1.00 98.01           C  
ATOM   3847  HA  LYS A 240       0.871  40.698  -2.156  1.00 98.01           H  
ATOM   3848  C   LYS A 240      -0.017  40.718  -4.073  1.00 98.01           C  
ATOM   3849  CB  LYS A 240       1.227  42.656  -2.984  1.00 98.01           C  
ATOM   3850  HB2 LYS A 240       1.272  43.115  -3.972  1.00 98.01           H  
ATOM   3851  HB3 LYS A 240       2.152  42.887  -2.455  1.00 98.01           H  
ATOM   3852  O   LYS A 240      -1.068  40.304  -3.596  1.00 98.01           O  
ATOM   3853  CG  LYS A 240       0.066  43.250  -2.178  1.00 98.01           C  
ATOM   3854  HG2 LYS A 240       0.039  42.785  -1.193  1.00 98.01           H  
ATOM   3855  HG3 LYS A 240      -0.876  43.052  -2.691  1.00 98.01           H  
ATOM   3856  CD  LYS A 240       0.250  44.765  -2.021  1.00 98.01           C  
ATOM   3857  HD2 LYS A 240       1.210  44.965  -1.546  1.00 98.01           H  
ATOM   3858  HD3 LYS A 240       0.237  45.226  -3.009  1.00 98.01           H  
ATOM   3859  CE  LYS A 240      -0.880  45.345  -1.163  1.00 98.01           C  
ATOM   3860  HE2 LYS A 240      -0.839  44.889  -0.174  1.00 98.01           H  
ATOM   3861  HE3 LYS A 240      -1.832  45.065  -1.615  1.00 98.01           H  
ATOM   3862  NZ  LYS A 240      -0.788  46.824  -1.056  1.00 98.01           N  
ATOM   3863  HZ1 LYS A 240       0.086  47.104  -0.634  1.00 98.01           H  
ATOM   3864  HZ2 LYS A 240      -1.547  47.185  -0.497  1.00 98.01           H  
ATOM   3865  HZ3 LYS A 240      -0.854  47.247  -1.971  1.00 98.01           H  
ATOM   3866  N   ARG A 241       0.213  40.788  -5.391  1.00 97.76           N  
ATOM   3867  H   ARG A 241       1.104  41.151  -5.699  1.00 97.76           H  
ATOM   3868  CA  ARG A 241      -0.772  40.380  -6.405  1.00 97.76           C  
ATOM   3869  HA  ARG A 241      -1.719  40.877  -6.194  1.00 97.76           H  
ATOM   3870  C   ARG A 241      -1.075  38.884  -6.336  1.00 97.76           C  
ATOM   3871  CB  ARG A 241      -0.298  40.805  -7.803  1.00 97.76           C  
ATOM   3872  HB2 ARG A 241       0.607  40.256  -8.062  1.00 97.76           H  
ATOM   3873  HB3 ARG A 241      -0.068  41.871  -7.794  1.00 97.76           H  
ATOM   3874  O   ARG A 241      -2.236  38.521  -6.224  1.00 97.76           O  
ATOM   3875  CG  ARG A 241      -1.390  40.543  -8.856  1.00 97.76           C  
ATOM   3876  HG2 ARG A 241      -2.284  41.106  -8.588  1.00 97.76           H  
ATOM   3877  HG3 ARG A 241      -1.649  39.484  -8.866  1.00 97.76           H  
ATOM   3878  CD  ARG A 241      -0.961  40.957 -10.267  1.00 97.76           C  
ATOM   3879  HD2 ARG A 241      -1.822  40.844 -10.925  1.00 97.76           H  
ATOM   3880  HD3 ARG A 241      -0.667  42.006 -10.248  1.00 97.76           H  
ATOM   3881  NE  ARG A 241       0.133  40.108 -10.773  1.00 97.76           N  
ATOM   3882  HE  ARG A 241       0.057  39.134 -10.517  1.00 97.76           H  
ATOM   3883  NH1 ARG A 241       1.007  41.595 -12.291  1.00 97.76           N  
ATOM   3884 HH11 ARG A 241       0.211  42.194 -12.127  1.00 97.76           H  
ATOM   3885 HH12 ARG A 241       1.660  41.806 -13.032  1.00 97.76           H  
ATOM   3886  NH2 ARG A 241       1.991  39.618 -11.993  1.00 97.76           N  
ATOM   3887 HH21 ARG A 241       2.656  39.863 -12.712  1.00 97.76           H  
ATOM   3888 HH22 ARG A 241       1.950  38.679 -11.623  1.00 97.76           H  
ATOM   3889  CZ  ARG A 241       1.036  40.445 -11.676  1.00 97.76           C  
ATOM   3890  N   LYS A 242      -0.050  38.028  -6.332  1.00 97.43           N  
ATOM   3891  H   LYS A 242       0.888  38.395  -6.400  1.00 97.43           H  
ATOM   3892  CA  LYS A 242      -0.248  36.570  -6.311  1.00 97.43           C  
ATOM   3893  HA  LYS A 242      -0.944  36.290  -7.102  1.00 97.43           H  
ATOM   3894  C   LYS A 242      -0.890  36.066  -5.015  1.00 97.43           C  
ATOM   3895  CB  LYS A 242       1.072  35.843  -6.558  1.00 97.43           C  
ATOM   3896  HB2 LYS A 242       1.830  36.217  -5.870  1.00 97.43           H  
ATOM   3897  HB3 LYS A 242       0.891  34.787  -6.356  1.00 97.43           H  
ATOM   3898  O   LYS A 242      -1.692  35.147  -5.055  1.00 97.43           O  
ATOM   3899  CG  LYS A 242       1.576  35.964  -8.000  1.00 97.43           C  
ATOM   3900  HG2 LYS A 242       1.925  36.978  -8.195  1.00 97.43           H  
ATOM   3901  HG3 LYS A 242       0.761  35.733  -8.686  1.00 97.43           H  
ATOM   3902  CD  LYS A 242       2.712  34.960  -8.227  1.00 97.43           C  
ATOM   3903  HD2 LYS A 242       2.336  33.960  -8.009  1.00 97.43           H  
ATOM   3904  HD3 LYS A 242       3.542  35.179  -7.556  1.00 97.43           H  
ATOM   3905  CE  LYS A 242       3.185  35.009  -9.680  1.00 97.43           C  
ATOM   3906  HE2 LYS A 242       3.610  35.992  -9.881  1.00 97.43           H  
ATOM   3907  HE3 LYS A 242       2.313  34.879 -10.321  1.00 97.43           H  
ATOM   3908  NZ  LYS A 242       4.179  33.942  -9.959  1.00 97.43           N  
ATOM   3909  HZ1 LYS A 242       4.990  34.038  -9.366  1.00 97.43           H  
ATOM   3910  HZ2 LYS A 242       4.471  33.972 -10.926  1.00 97.43           H  
ATOM   3911  HZ3 LYS A 242       3.758  33.038  -9.797  1.00 97.43           H  
ATOM   3912  N   LEU A 243      -0.582  36.673  -3.866  1.00 97.11           N  
ATOM   3913  H   LEU A 243       0.119  37.400  -3.863  1.00 97.11           H  
ATOM   3914  CA  LEU A 243      -1.293  36.343  -2.625  1.00 97.11           C  
ATOM   3915  HA  LEU A 243      -1.285  35.262  -2.487  1.00 97.11           H  
ATOM   3916  C   LEU A 243      -2.773  36.733  -2.701  1.00 97.11           C  
ATOM   3917  CB  LEU A 243      -0.615  37.018  -1.422  1.00 97.11           C  
ATOM   3918  HB2 LEU A 243      -0.491  38.078  -1.641  1.00 97.11           H  
ATOM   3919  HB3 LEU A 243      -1.279  36.932  -0.561  1.00 97.11           H  
ATOM   3920  O   LEU A 243      -3.616  35.971  -2.238  1.00 97.11           O  
ATOM   3921  CG  LEU A 243       0.744  36.410  -1.048  1.00 97.11           C  
ATOM   3922  HG  LEU A 243       1.414  36.487  -1.904  1.00 97.11           H  
ATOM   3923  CD1 LEU A 243       1.340  37.208   0.116  1.00 97.11           C  
ATOM   3924 HD11 LEU A 243       1.447  38.252  -0.179  1.00 97.11           H  
ATOM   3925 HD12 LEU A 243       0.686  37.132   0.985  1.00 97.11           H  
ATOM   3926 HD13 LEU A 243       2.324  36.811   0.367  1.00 97.11           H  
ATOM   3927  CD2 LEU A 243       0.657  34.935  -0.654  1.00 97.11           C  
ATOM   3928 HD21 LEU A 243       0.427  34.326  -1.528  1.00 97.11           H  
ATOM   3929 HD22 LEU A 243       1.605  34.588  -0.242  1.00 97.11           H  
ATOM   3930 HD23 LEU A 243      -0.142  34.791   0.072  1.00 97.11           H  
ATOM   3931  N   ALA A 244      -3.091  37.876  -3.317  1.00 96.99           N  
ATOM   3932  H   ALA A 244      -2.359  38.464  -3.689  1.00 96.99           H  
ATOM   3933  CA  ALA A 244      -4.477  38.285  -3.530  1.00 96.99           C  
ATOM   3934  HA  ALA A 244      -5.000  38.235  -2.575  1.00 96.99           H  
ATOM   3935  C   ALA A 244      -5.216  37.341  -4.495  1.00 96.99           C  
ATOM   3936  CB  ALA A 244      -4.503  39.740  -4.013  1.00 96.99           C  
ATOM   3937  HB1 ALA A 244      -3.979  40.375  -3.298  1.00 96.99           H  
ATOM   3938  HB2 ALA A 244      -4.032  39.825  -4.992  1.00 96.99           H  
ATOM   3939  HB3 ALA A 244      -5.538  40.071  -4.092  1.00 96.99           H  
ATOM   3940  O   ALA A 244      -6.385  37.048  -4.264  1.00 96.99           O  
ATOM   3941  N   GLU A 245      -4.534  36.821  -5.522  1.00 95.27           N  
ATOM   3942  H   GLU A 245      -3.599  37.160  -5.699  1.00 95.27           H  
ATOM   3943  CA  GLU A 245      -5.055  35.760  -6.403  1.00 95.27           C  
ATOM   3944  HA  GLU A 245      -6.003  36.082  -6.834  1.00 95.27           H  
ATOM   3945  C   GLU A 245      -5.349  34.462  -5.622  1.00 95.27           C  
ATOM   3946  CB  GLU A 245      -4.062  35.490  -7.555  1.00 95.27           C  
ATOM   3947  HB2 GLU A 245      -4.372  34.590  -8.085  1.00 95.27           H  
ATOM   3948  HB3 GLU A 245      -3.080  35.300  -7.124  1.00 95.27           H  
ATOM   3949  O   GLU A 245      -6.339  33.795  -5.902  1.00 95.27           O  
ATOM   3950  CG  GLU A 245      -3.956  36.637  -8.585  1.00 95.27           C  
ATOM   3951  HG2 GLU A 245      -4.856  36.635  -9.198  1.00 95.27           H  
ATOM   3952  HG3 GLU A 245      -3.928  37.589  -8.054  1.00 95.27           H  
ATOM   3953  CD  GLU A 245      -2.709  36.564  -9.500  1.00 95.27           C  
ATOM   3954  OE1 GLU A 245      -2.473  37.541 -10.254  1.00 95.27           O  
ATOM   3955  OE2 GLU A 245      -1.900  35.613  -9.392  1.00 95.27           O  
ATOM   3956  N   GLU A 246      -4.563  34.142  -4.587  1.00 91.22           N  
ATOM   3957  H   GLU A 246      -3.724  34.687  -4.447  1.00 91.22           H  
ATOM   3958  CA  GLU A 246      -4.838  33.046  -3.638  1.00 91.22           C  
ATOM   3959  HA  GLU A 246      -5.295  32.225  -4.190  1.00 91.22           H  
ATOM   3960  C   GLU A 246      -5.858  33.421  -2.534  1.00 91.22           C  
ATOM   3961  CB  GLU A 246      -3.522  32.519  -3.028  1.00 91.22           C  
ATOM   3962  HB2 GLU A 246      -2.974  33.348  -2.581  1.00 91.22           H  
ATOM   3963  HB3 GLU A 246      -3.763  31.807  -2.238  1.00 91.22           H  
ATOM   3964  O   GLU A 246      -6.032  32.683  -1.561  1.00 91.22           O  
ATOM   3965  CG  GLU A 246      -2.615  31.794  -4.038  1.00 91.22           C  
ATOM   3966  HG2 GLU A 246      -2.310  32.494  -4.815  1.00 91.22           H  
ATOM   3967  HG3 GLU A 246      -3.187  30.995  -4.508  1.00 91.22           H  
ATOM   3968  CD  GLU A 246      -1.356  31.183  -3.392  1.00 91.22           C  
ATOM   3969  OE1 GLU A 246      -0.498  30.630  -4.119  1.00 91.22           O  
ATOM   3970  OE2 GLU A 246      -1.179  31.265  -2.155  1.00 91.22           O  
ATOM   3971  N   GLY A 247      -6.527  34.575  -2.643  1.00 92.97           N  
ATOM   3972  H   GLY A 247      -6.371  35.137  -3.468  1.00 92.97           H  
ATOM   3973  CA  GLY A 247      -7.553  35.018  -1.695  1.00 92.97           C  
ATOM   3974  HA2 GLY A 247      -8.049  35.894  -2.111  1.00 92.97           H  
ATOM   3975  HA3 GLY A 247      -8.293  34.226  -1.575  1.00 92.97           H  
ATOM   3976  C   GLY A 247      -7.016  35.391  -0.308  1.00 92.97           C  
ATOM   3977  O   GLY A 247      -7.736  35.286   0.684  1.00 92.97           O  
ATOM   3978  N   THR A 248      -5.749  35.801  -0.205  1.00 94.35           N  
ATOM   3979  H   THR A 248      -5.197  35.850  -1.049  1.00 94.35           H  
ATOM   3980  CA  THR A 248      -5.098  36.145   1.068  1.00 94.35           C  
ATOM   3981  HA  THR A 248      -5.868  36.404   1.795  1.00 94.35           H  
ATOM   3982  C   THR A 248      -4.192  37.373   0.934  1.00 94.35           C  
ATOM   3983  CB  THR A 248      -4.359  34.906   1.617  1.00 94.35           C  
ATOM   3984  HB  THR A 248      -5.064  34.075   1.634  1.00 94.35           H  
ATOM   3985  O   THR A 248      -3.938  37.894  -0.149  1.00 94.35           O  
ATOM   3986  CG2 THR A 248      -3.145  34.483   0.793  1.00 94.35           C  
ATOM   3987 HG21 THR A 248      -2.412  35.288   0.742  1.00 94.35           H  
ATOM   3988 HG22 THR A 248      -2.695  33.594   1.236  1.00 94.35           H  
ATOM   3989 HG23 THR A 248      -3.464  34.225  -0.217  1.00 94.35           H  
ATOM   3990  OG1 THR A 248      -3.900  35.100   2.940  1.00 94.35           O  
ATOM   3991  HG1 THR A 248      -3.069  35.578   2.887  1.00 94.35           H  
ATOM   3992  N   SER A 249      -3.659  37.867   2.049  1.00 97.28           N  
ATOM   3993  H   SER A 249      -3.991  37.514   2.935  1.00 97.28           H  
ATOM   3994  CA  SER A 249      -2.630  38.907   2.052  1.00 97.28           C  
ATOM   3995  HA  SER A 249      -2.249  39.039   1.039  1.00 97.28           H  
ATOM   3996  C   SER A 249      -1.440  38.519   2.927  1.00 97.28           C  
ATOM   3997  CB  SER A 249      -3.247  40.240   2.482  1.00 97.28           C  
ATOM   3998  HB2 SER A 249      -2.566  41.047   2.211  1.00 97.28           H  
ATOM   3999  HB3 SER A 249      -4.193  40.396   1.964  1.00 97.28           H  
ATOM   4000  O   SER A 249      -1.532  37.621   3.764  1.00 97.28           O  
ATOM   4001  OG  SER A 249      -3.449  40.276   3.879  1.00 97.28           O  
ATOM   4002  HG  SER A 249      -4.294  39.859   4.061  1.00 97.28           H  
ATOM   4003  N   PHE A 250      -0.312  39.218   2.766  1.00 97.74           N  
ATOM   4004  H   PHE A 250      -0.266  39.909   2.031  1.00 97.74           H  
ATOM   4005  CA  PHE A 250       0.835  39.057   3.666  1.00 97.74           C  
ATOM   4006  HA  PHE A 250       1.206  38.035   3.594  1.00 97.74           H  
ATOM   4007  C   PHE A 250       0.442  39.290   5.130  1.00 97.74           C  
ATOM   4008  CB  PHE A 250       1.954  40.017   3.246  1.00 97.74           C  
ATOM   4009  HB2 PHE A 250       1.538  41.014   3.098  1.00 97.74           H  
ATOM   4010  HB3 PHE A 250       2.354  39.668   2.294  1.00 97.74           H  
ATOM   4011  O   PHE A 250       0.822  38.505   5.992  1.00 97.74           O  
ATOM   4012  CG  PHE A 250       3.086  40.109   4.253  1.00 97.74           C  
ATOM   4013  CD1 PHE A 250       3.118  41.157   5.198  1.00 97.74           C  
ATOM   4014  HD1 PHE A 250       2.352  41.918   5.194  1.00 97.74           H  
ATOM   4015  CD2 PHE A 250       4.066  39.101   4.294  1.00 97.74           C  
ATOM   4016  HD2 PHE A 250       4.040  38.285   3.588  1.00 97.74           H  
ATOM   4017  CE1 PHE A 250       4.119  41.186   6.185  1.00 97.74           C  
ATOM   4018  HE1 PHE A 250       4.130  41.965   6.934  1.00 97.74           H  
ATOM   4019  CE2 PHE A 250       5.061  39.136   5.284  1.00 97.74           C  
ATOM   4020  HE2 PHE A 250       5.798  38.348   5.342  1.00 97.74           H  
ATOM   4021  CZ  PHE A 250       5.084  40.169   6.230  1.00 97.74           C  
ATOM   4022  HZ  PHE A 250       5.833  40.164   7.008  1.00 97.74           H  
ATOM   4023  N   SER A 251      -0.357  40.327   5.404  1.00 96.92           N  
ATOM   4024  H   SER A 251      -0.681  40.915   4.649  1.00 96.92           H  
ATOM   4025  CA  SER A 251      -0.813  40.658   6.757  1.00 96.92           C  
ATOM   4026  HA  SER A 251       0.056  40.809   7.398  1.00 96.92           H  
ATOM   4027  C   SER A 251      -1.660  39.542   7.370  1.00 96.92           C  
ATOM   4028  CB  SER A 251      -1.633  41.949   6.734  1.00 96.92           C  
ATOM   4029  HB2 SER A 251      -2.523  41.803   6.122  1.00 96.92           H  
ATOM   4030  HB3 SER A 251      -1.942  42.196   7.750  1.00 96.92           H  
ATOM   4031  O   SER A 251      -1.492  39.234   8.550  1.00 96.92           O  
ATOM   4032  OG  SER A 251      -0.866  43.016   6.202  1.00 96.92           O  
ATOM   4033  HG  SER A 251      -1.428  43.794   6.178  1.00 96.92           H  
ATOM   4034  N   ASP A 252      -2.518  38.900   6.573  1.00 95.26           N  
ATOM   4035  H   ASP A 252      -2.638  39.214   5.621  1.00 95.26           H  
ATOM   4036  CA  ASP A 252      -3.353  37.787   7.040  1.00 95.26           C  
ATOM   4037  HA  ASP A 252      -3.849  38.082   7.964  1.00 95.26           H  
ATOM   4038  C   ASP A 252      -2.514  36.544   7.337  1.00 95.26           C  
ATOM   4039  CB  ASP A 252      -4.436  37.448   6.008  1.00 95.26           C  
ATOM   4040  HB2 ASP A 252      -3.961  37.145   5.075  1.00 95.26           H  
ATOM   4041  HB3 ASP A 252      -5.026  36.610   6.378  1.00 95.26           H  
ATOM   4042  O   ASP A 252      -2.692  35.910   8.379  1.00 95.26           O  
ATOM   4043  CG  ASP A 252      -5.369  38.627   5.757  1.00 95.26           C  
ATOM   4044  OD1 ASP A 252      -5.777  39.275   6.746  1.00 95.26           O  
ATOM   4045  OD2 ASP A 252      -5.569  38.933   4.560  1.00 95.26           O  
ATOM   4046  N   ILE A 253      -1.549  36.221   6.469  1.00 95.99           N  
ATOM   4047  H   ILE A 253      -1.461  36.773   5.628  1.00 95.99           H  
ATOM   4048  CA  ILE A 253      -0.635  35.090   6.684  1.00 95.99           C  
ATOM   4049  HA  ILE A 253      -1.233  34.202   6.890  1.00 95.99           H  
ATOM   4050  C   ILE A 253       0.243  35.342   7.910  1.00 95.99           C  
ATOM   4051  CB  ILE A 253       0.227  34.810   5.434  1.00 95.99           C  
ATOM   4052  HB  ILE A 253       0.816  35.696   5.198  1.00 95.99           H  
ATOM   4053  O   ILE A 253       0.435  34.443   8.727  1.00 95.99           O  
ATOM   4054  CG1 ILE A 253      -0.664  34.451   4.230  1.00 95.99           C  
ATOM   4055 HG12 ILE A 253      -1.497  35.150   4.152  1.00 95.99           H  
ATOM   4056 HG13 ILE A 253      -1.092  33.460   4.383  1.00 95.99           H  
ATOM   4057  CG2 ILE A 253       1.170  33.626   5.719  1.00 95.99           C  
ATOM   4058 HG21 ILE A 253       1.893  33.882   6.494  1.00 95.99           H  
ATOM   4059 HG22 ILE A 253       1.725  33.338   4.826  1.00 95.99           H  
ATOM   4060 HG23 ILE A 253       0.588  32.765   6.046  1.00 95.99           H  
ATOM   4061  CD1 ILE A 253       0.084  34.486   2.898  1.00 95.99           C  
ATOM   4062 HD11 ILE A 253      -0.620  34.227   2.108  1.00 95.99           H  
ATOM   4063 HD12 ILE A 253       0.483  35.485   2.720  1.00 95.99           H  
ATOM   4064 HD13 ILE A 253       0.895  33.758   2.883  1.00 95.99           H  
ATOM   4065  N   TYR A 254       0.736  36.568   8.073  1.00 96.58           N  
ATOM   4066  H   TYR A 254       0.558  37.253   7.351  1.00 96.58           H  
ATOM   4067  CA  TYR A 254       1.550  36.973   9.211  1.00 96.58           C  
ATOM   4068  HA  TYR A 254       2.410  36.307   9.281  1.00 96.58           H  
ATOM   4069  C   TYR A 254       0.795  36.865  10.534  1.00 96.58           C  
ATOM   4070  CB  TYR A 254       2.036  38.403   8.969  1.00 96.58           C  
ATOM   4071  HB2 TYR A 254       2.557  38.440   8.012  1.00 96.58           H  
ATOM   4072  HB3 TYR A 254       1.179  39.073   8.901  1.00 96.58           H  
ATOM   4073  O   TYR A 254       1.292  36.257  11.487  1.00 96.58           O  
ATOM   4074  CG  TYR A 254       2.986  38.906  10.026  1.00 96.58           C  
ATOM   4075  CD1 TYR A 254       2.616  39.964  10.881  1.00 96.58           C  
ATOM   4076  HD1 TYR A 254       1.624  40.386  10.818  1.00 96.58           H  
ATOM   4077  CD2 TYR A 254       4.273  38.348  10.101  1.00 96.58           C  
ATOM   4078  HD2 TYR A 254       4.563  37.552   9.430  1.00 96.58           H  
ATOM   4079  CE1 TYR A 254       3.577  40.534  11.738  1.00 96.58           C  
ATOM   4080  HE1 TYR A 254       3.336  41.405  12.330  1.00 96.58           H  
ATOM   4081  CE2 TYR A 254       5.218  38.885  10.984  1.00 96.58           C  
ATOM   4082  HE2 TYR A 254       6.227  38.501  11.022  1.00 96.58           H  
ATOM   4083  OH  TYR A 254       5.890  40.658  12.383  1.00 96.58           O  
ATOM   4084  HH  TYR A 254       5.644  41.489  12.795  1.00 96.58           H  
ATOM   4085  CZ  TYR A 254       4.890  40.022  11.737  1.00 96.58           C  
ATOM   4086  N   LEU A 255      -0.433  37.392  10.577  1.00 95.35           N  
ATOM   4087  H   LEU A 255      -0.784  37.873   9.761  1.00 95.35           H  
ATOM   4088  CA  LEU A 255      -1.311  37.252  11.732  1.00 95.35           C  
ATOM   4089  HA  LEU A 255      -0.790  37.657  12.600  1.00 95.35           H  
ATOM   4090  C   LEU A 255      -1.601  35.774  12.013  1.00 95.35           C  
ATOM   4091  CB  LEU A 255      -2.600  38.056  11.490  1.00 95.35           C  
ATOM   4092  HB2 LEU A 255      -2.336  39.098  11.310  1.00 95.35           H  
ATOM   4093  HB3 LEU A 255      -3.083  37.676  10.590  1.00 95.35           H  
ATOM   4094  O   LEU A 255      -1.453  35.342  13.152  1.00 95.35           O  
ATOM   4095  CG  LEU A 255      -3.606  37.985  12.655  1.00 95.35           C  
ATOM   4096  HG  LEU A 255      -3.868  36.946  12.854  1.00 95.35           H  
ATOM   4097  CD1 LEU A 255      -3.056  38.610  13.942  1.00 95.35           C  
ATOM   4098 HD11 LEU A 255      -3.815  38.566  14.722  1.00 95.35           H  
ATOM   4099 HD12 LEU A 255      -2.185  38.049  14.282  1.00 95.35           H  
ATOM   4100 HD13 LEU A 255      -2.773  39.647  13.760  1.00 95.35           H  
ATOM   4101  CD2 LEU A 255      -4.886  38.730  12.279  1.00 95.35           C  
ATOM   4102 HD21 LEU A 255      -4.662  39.775  12.065  1.00 95.35           H  
ATOM   4103 HD22 LEU A 255      -5.319  38.276  11.388  1.00 95.35           H  
ATOM   4104 HD23 LEU A 255      -5.607  38.666  13.095  1.00 95.35           H  
ATOM   4105  N   SER A 256      -1.952  34.995  10.988  1.00 93.12           N  
ATOM   4106  H   SER A 256      -2.059  35.420  10.078  1.00 93.12           H  
ATOM   4107  CA  SER A 256      -2.233  33.561  11.114  1.00 93.12           C  
ATOM   4108  HA  SER A 256      -3.069  33.428  11.800  1.00 93.12           H  
ATOM   4109  C   SER A 256      -1.043  32.788  11.683  1.00 93.12           C  
ATOM   4110  CB  SER A 256      -2.645  32.992   9.754  1.00 93.12           C  
ATOM   4111  HB2 SER A 256      -3.589  33.444   9.448  1.00 93.12           H  
ATOM   4112  HB3 SER A 256      -1.884  33.229   9.010  1.00 93.12           H  
ATOM   4113  O   SER A 256      -1.208  32.050  12.652  1.00 93.12           O  
ATOM   4114  OG  SER A 256      -2.795  31.586   9.830  1.00 93.12           O  
ATOM   4115  HG  SER A 256      -3.202  31.285   9.014  1.00 93.12           H  
ATOM   4116  N   ALA A 257       0.168  32.982  11.156  1.00 94.32           N  
ATOM   4117  H   ALA A 257       0.256  33.596  10.358  1.00 94.32           H  
ATOM   4118  CA  ALA A 257       1.374  32.305  11.635  1.00 94.32           C  
ATOM   4119  HA  ALA A 257       1.237  31.226  11.559  1.00 94.32           H  
ATOM   4120  C   ALA A 257       1.658  32.623  13.112  1.00 94.32           C  
ATOM   4121  CB  ALA A 257       2.542  32.708  10.730  1.00 94.32           C  
ATOM   4122  HB1 ALA A 257       3.458  32.233  11.080  1.00 94.32           H  
ATOM   4123  HB2 ALA A 257       2.664  33.791  10.743  1.00 94.32           H  
ATOM   4124  HB3 ALA A 257       2.347  32.384   9.708  1.00 94.32           H  
ATOM   4125  O   ALA A 257       1.877  31.717  13.921  1.00 94.32           O  
ATOM   4126  N   ARG A 258       1.578  33.904  13.497  1.00 95.36           N  
ATOM   4127  H   ARG A 258       1.376  34.600  12.794  1.00 95.36           H  
ATOM   4128  CA  ARG A 258       1.781  34.331  14.890  1.00 95.36           C  
ATOM   4129  HA  ARG A 258       2.708  33.895  15.262  1.00 95.36           H  
ATOM   4130  C   ARG A 258       0.687  33.820  15.827  1.00 95.36           C  
ATOM   4131  CB  ARG A 258       1.892  35.858  14.952  1.00 95.36           C  
ATOM   4132  HB2 ARG A 258       1.786  36.160  15.994  1.00 95.36           H  
ATOM   4133  HB3 ARG A 258       1.089  36.318  14.375  1.00 95.36           H  
ATOM   4134  O   ARG A 258       0.999  33.343  16.915  1.00 95.36           O  
ATOM   4135  CG  ARG A 258       3.255  36.349  14.449  1.00 95.36           C  
ATOM   4136  HG2 ARG A 258       4.036  35.879  15.047  1.00 95.36           H  
ATOM   4137  HG3 ARG A 258       3.398  36.077  13.403  1.00 95.36           H  
ATOM   4138  CD  ARG A 258       3.357  37.868  14.598  1.00 95.36           C  
ATOM   4139  HD2 ARG A 258       2.770  38.345  13.813  1.00 95.36           H  
ATOM   4140  HD3 ARG A 258       2.948  38.149  15.569  1.00 95.36           H  
ATOM   4141  NE  ARG A 258       4.756  38.318  14.524  1.00 95.36           N  
ATOM   4142  HE  ARG A 258       5.460  37.623  14.321  1.00 95.36           H  
ATOM   4143  NH1 ARG A 258       4.458  40.389  15.464  1.00 95.36           N  
ATOM   4144 HH11 ARG A 258       4.915  41.046  16.080  1.00 95.36           H  
ATOM   4145 HH12 ARG A 258       3.494  40.140  15.635  1.00 95.36           H  
ATOM   4146  NH2 ARG A 258       6.499  39.729  14.907  1.00 95.36           N  
ATOM   4147 HH21 ARG A 258       7.103  39.111  14.384  1.00 95.36           H  
ATOM   4148 HH22 ARG A 258       6.803  40.675  15.091  1.00 95.36           H  
ATOM   4149  CZ  ARG A 258       5.228  39.469  14.958  1.00 95.36           C  
ATOM   4150  N   MET A 259      -0.578  33.876  15.416  1.00 93.47           N  
ATOM   4151  H   MET A 259      -0.768  34.278  14.509  1.00 93.47           H  
ATOM   4152  CA  MET A 259      -1.708  33.387  16.214  1.00 93.47           C  
ATOM   4153  HA  MET A 259      -1.638  33.807  17.217  1.00 93.47           H  
ATOM   4154  C   MET A 259      -1.676  31.867  16.383  1.00 93.47           C  
ATOM   4155  CB  MET A 259      -3.035  33.836  15.580  1.00 93.47           C  
ATOM   4156  HB2 MET A 259      -3.860  33.300  16.050  1.00 93.47           H  
ATOM   4157  HB3 MET A 259      -3.041  33.589  14.519  1.00 93.47           H  
ATOM   4158  O   MET A 259      -1.900  31.373  17.487  1.00 93.47           O  
ATOM   4159  CG  MET A 259      -3.287  35.336  15.758  1.00 93.47           C  
ATOM   4160  HG2 MET A 259      -4.227  35.586  15.267  1.00 93.47           H  
ATOM   4161  HG3 MET A 259      -2.498  35.894  15.254  1.00 93.47           H  
ATOM   4162  SD  MET A 259      -3.375  35.896  17.482  1.00 93.47           S  
ATOM   4163  CE  MET A 259      -1.893  36.926  17.529  1.00 93.47           C  
ATOM   4164  HE1 MET A 259      -1.021  36.344  17.232  1.00 93.47           H  
ATOM   4165  HE2 MET A 259      -1.748  37.316  18.536  1.00 93.47           H  
ATOM   4166  HE3 MET A 259      -2.037  37.756  16.837  1.00 93.47           H  
ATOM   4167  N   ASN A 260      -1.331  31.118  15.336  1.00 89.78           N  
ATOM   4168  H   ASN A 260      -1.184  31.564  14.442  1.00 89.78           H  
ATOM   4169  CA  ASN A 260      -1.188  29.666  15.417  1.00 89.78           C  
ATOM   4170  HA  ASN A 260      -2.078  29.252  15.891  1.00 89.78           H  
ATOM   4171  C   ASN A 260      -0.010  29.248  16.298  1.00 89.78           C  
ATOM   4172  CB  ASN A 260      -1.074  29.088  14.002  1.00 89.78           C  
ATOM   4173  HB2 ASN A 260      -0.405  29.689  13.387  1.00 89.78           H  
ATOM   4174  HB3 ASN A 260      -0.665  28.079  14.051  1.00 89.78           H  
ATOM   4175  O   ASN A 260      -0.151  28.322  17.098  1.00 89.78           O  
ATOM   4176  CG  ASN A 260      -2.441  28.973  13.366  1.00 89.78           C  
ATOM   4177  ND2 ASN A 260      -2.655  29.547  12.209  1.00 89.78           N  
ATOM   4178 HD21 ASN A 260      -3.539  29.379  11.751  1.00 89.78           H  
ATOM   4179 HD22 ASN A 260      -1.971  30.179  11.819  1.00 89.78           H  
ATOM   4180  OD1 ASN A 260      -3.336  28.361  13.924  1.00 89.78           O  
ATOM   4181  N   GLN A 261       1.119  29.958  16.232  1.00 90.45           N  
ATOM   4182  H   GLN A 261       1.219  30.664  15.516  1.00 90.45           H  
ATOM   4183  CA  GLN A 261       2.219  29.737  17.167  1.00 90.45           C  
ATOM   4184  HA  GLN A 261       2.469  28.676  17.143  1.00 90.45           H  
ATOM   4185  C   GLN A 261       1.816  30.087  18.608  1.00 90.45           C  
ATOM   4186  CB  GLN A 261       3.444  30.542  16.715  1.00 90.45           C  
ATOM   4187  HB2 GLN A 261       3.221  31.606  16.796  1.00 90.45           H  
ATOM   4188  HB3 GLN A 261       3.665  30.320  15.671  1.00 90.45           H  
ATOM   4189  O   GLN A 261       2.175  29.368  19.539  1.00 90.45           O  
ATOM   4190  CG  GLN A 261       4.685  30.231  17.564  1.00 90.45           C  
ATOM   4191  HG2 GLN A 261       5.454  30.964  17.320  1.00 90.45           H  
ATOM   4192  HG3 GLN A 261       4.462  30.371  18.621  1.00 90.45           H  
ATOM   4193  CD  GLN A 261       5.274  28.831  17.364  1.00 90.45           C  
ATOM   4194  NE2 GLN A 261       6.355  28.532  18.051  1.00 90.45           N  
ATOM   4195 HE21 GLN A 261       6.790  29.247  18.616  1.00 90.45           H  
ATOM   4196 HE22 GLN A 261       6.826  27.676  17.796  1.00 90.45           H  
ATOM   4197  OE1 GLN A 261       4.817  27.976  16.622  1.00 90.45           O  
ATOM   4198  N   ALA A 262       1.035  31.148  18.812  1.00 93.68           N  
ATOM   4199  H   ALA A 262       0.825  31.762  18.038  1.00 93.68           H  
ATOM   4200  CA  ALA A 262       0.534  31.501  20.134  1.00 93.68           C  
ATOM   4201  HA  ALA A 262       1.385  31.600  20.808  1.00 93.68           H  
ATOM   4202  C   ALA A 262      -0.381  30.406  20.698  1.00 93.68           C  
ATOM   4203  CB  ALA A 262      -0.176  32.852  20.060  1.00 93.68           C  
ATOM   4204  HB1 ALA A 262       0.493  33.600  19.635  1.00 93.68           H  
ATOM   4205  HB2 ALA A 262      -0.458  33.150  21.070  1.00 93.68           H  
ATOM   4206  HB3 ALA A 262      -1.075  32.785  19.447  1.00 93.68           H  
ATOM   4207  O   ALA A 262      -0.154  29.935  21.811  1.00 93.68           O  
ATOM   4208  N   ALA A 263      -1.362  29.946  19.918  1.00 86.95           N  
ATOM   4209  H   ALA A 263      -1.496  30.373  19.012  1.00 86.95           H  
ATOM   4210  CA  ALA A 263      -2.257  28.854  20.300  1.00 86.95           C  
ATOM   4211  HA  ALA A 263      -2.815  29.146  21.190  1.00 86.95           H  
ATOM   4212  C   ALA A 263      -1.478  27.576  20.635  1.00 86.95           C  
ATOM   4213  CB  ALA A 263      -3.249  28.620  19.158  1.00 86.95           C  
ATOM   4214  HB1 ALA A 263      -3.906  27.786  19.403  1.00 86.95           H  
ATOM   4215  HB2 ALA A 263      -2.721  28.397  18.231  1.00 86.95           H  
ATOM   4216  HB3 ALA A 263      -3.858  29.514  19.021  1.00 86.95           H  
ATOM   4217  O   ALA A 263      -1.741  26.939  21.655  1.00 86.95           O  
ATOM   4218  N   LYS A 264      -0.464  27.248  19.831  1.00 82.70           N  
ATOM   4219  H   LYS A 264      -0.339  27.786  18.985  1.00 82.70           H  
ATOM   4220  CA  LYS A 264       0.459  26.140  20.082  1.00 82.70           C  
ATOM   4221  HA  LYS A 264      -0.095  25.201  20.071  1.00 82.70           H  
ATOM   4222  C   LYS A 264       1.150  26.254  21.435  1.00 82.70           C  
ATOM   4223  CB  LYS A 264       1.483  26.130  18.947  1.00 82.70           C  
ATOM   4224  HB2 LYS A 264       0.959  26.110  17.992  1.00 82.70           H  
ATOM   4225  HB3 LYS A 264       2.064  27.051  18.962  1.00 82.70           H  
ATOM   4226  O   LYS A 264       1.141  25.302  22.208  1.00 82.70           O  
ATOM   4227  CG  LYS A 264       2.469  24.967  19.031  1.00 82.70           C  
ATOM   4228  HG2 LYS A 264       3.172  25.162  19.841  1.00 82.70           H  
ATOM   4229  HG3 LYS A 264       1.955  24.025  19.222  1.00 82.70           H  
ATOM   4230  CD  LYS A 264       3.201  24.897  17.689  1.00 82.70           C  
ATOM   4231  HD2 LYS A 264       3.191  25.865  17.188  1.00 82.70           H  
ATOM   4232  HD3 LYS A 264       2.697  24.174  17.047  1.00 82.70           H  
ATOM   4233  CE  LYS A 264       4.646  24.502  17.915  1.00 82.70           C  
ATOM   4234  HE2 LYS A 264       5.146  25.295  18.471  1.00 82.70           H  
ATOM   4235  HE3 LYS A 264       4.671  23.595  18.519  1.00 82.70           H  
ATOM   4236  NZ  LYS A 264       5.342  24.274  16.630  1.00 82.70           N  
ATOM   4237  HZ1 LYS A 264       6.137  23.677  16.804  1.00 82.70           H  
ATOM   4238  HZ2 LYS A 264       4.757  23.771  15.978  1.00 82.70           H  
ATOM   4239  HZ3 LYS A 264       5.602  25.143  16.186  1.00 82.70           H  
ATOM   4240  N   LEU A 265       1.752  27.406  21.729  1.00 86.45           N  
ATOM   4241  H   LEU A 265       1.703  28.152  21.050  1.00 86.45           H  
ATOM   4242  CA  LEU A 265       2.477  27.629  22.981  1.00 86.45           C  
ATOM   4243  HA  LEU A 265       3.175  26.806  23.135  1.00 86.45           H  
ATOM   4244  C   LEU A 265       1.548  27.624  24.199  1.00 86.45           C  
ATOM   4245  CB  LEU A 265       3.268  28.943  22.902  1.00 86.45           C  
ATOM   4246  HB2 LEU A 265       3.670  29.153  23.893  1.00 86.45           H  
ATOM   4247  HB3 LEU A 265       2.575  29.744  22.645  1.00 86.45           H  
ATOM   4248  O   LEU A 265       1.905  27.044  25.222  1.00 86.45           O  
ATOM   4249  CG  LEU A 265       4.439  28.953  21.903  1.00 86.45           C  
ATOM   4250  HG  LEU A 265       4.094  28.663  20.910  1.00 86.45           H  
ATOM   4251  CD1 LEU A 265       5.017  30.367  21.828  1.00 86.45           C  
ATOM   4252 HD11 LEU A 265       5.350  30.693  22.813  1.00 86.45           H  
ATOM   4253 HD12 LEU A 265       4.247  31.049  21.467  1.00 86.45           H  
ATOM   4254 HD13 LEU A 265       5.850  30.393  21.126  1.00 86.45           H  
ATOM   4255  CD2 LEU A 265       5.570  27.999  22.293  1.00 86.45           C  
ATOM   4256 HD21 LEU A 265       6.374  28.069  21.560  1.00 86.45           H  
ATOM   4257 HD22 LEU A 265       5.959  28.255  23.278  1.00 86.45           H  
ATOM   4258 HD23 LEU A 265       5.204  26.972  22.302  1.00 86.45           H  
ATOM   4259  N   LEU A 266       0.360  28.223  24.078  1.00 85.15           N  
ATOM   4260  H   LEU A 266       0.149  28.697  23.211  1.00 85.15           H  
ATOM   4261  CA  LEU A 266      -0.647  28.238  25.142  1.00 85.15           C  
ATOM   4262  HA  LEU A 266      -0.196  28.617  26.060  1.00 85.15           H  
ATOM   4263  C   LEU A 266      -1.153  26.835  25.454  1.00 85.15           C  
ATOM   4264  CB  LEU A 266      -1.831  29.130  24.739  1.00 85.15           C  
ATOM   4265  HB2 LEU A 266      -2.185  28.809  23.759  1.00 85.15           H  
ATOM   4266  HB3 LEU A 266      -2.645  28.984  25.450  1.00 85.15           H  
ATOM   4267  O   LEU A 266      -1.300  26.500  26.623  1.00 85.15           O  
ATOM   4268  CG  LEU A 266      -1.491  30.624  24.691  1.00 85.15           C  
ATOM   4269  HG  LEU A 266      -0.569  30.762  24.127  1.00 85.15           H  
ATOM   4270  CD1 LEU A 266      -2.616  31.375  23.984  1.00 85.15           C  
ATOM   4271 HD11 LEU A 266      -2.359  32.430  23.891  1.00 85.15           H  
ATOM   4272 HD12 LEU A 266      -3.550  31.265  24.535  1.00 85.15           H  
ATOM   4273 HD13 LEU A 266      -2.741  30.960  22.984  1.00 85.15           H  
ATOM   4274  CD2 LEU A 266      -1.305  31.256  26.068  1.00 85.15           C  
ATOM   4275 HD21 LEU A 266      -2.262  31.264  26.591  1.00 85.15           H  
ATOM   4276 HD22 LEU A 266      -0.952  32.281  25.954  1.00 85.15           H  
ATOM   4277 HD23 LEU A 266      -0.574  30.698  26.653  1.00 85.15           H  
ATOM   4278  N   ARG A 267      -1.363  26.007  24.423  1.00 75.20           N  
ATOM   4279  H   ARG A 267      -1.257  26.366  23.485  1.00 75.20           H  
ATOM   4280  CA  ARG A 267      -1.739  24.604  24.609  1.00 75.20           C  
ATOM   4281  HA  ARG A 267      -2.645  24.547  25.212  1.00 75.20           H  
ATOM   4282  C   ARG A 267      -0.698  23.851  25.408  1.00 75.20           C  
ATOM   4283  CB  ARG A 267      -1.970  23.920  23.266  1.00 75.20           C  
ATOM   4284  HB2 ARG A 267      -1.204  24.229  22.555  1.00 75.20           H  
ATOM   4285  HB3 ARG A 267      -1.912  22.838  23.384  1.00 75.20           H  
ATOM   4286  O   ARG A 267      -1.073  23.202  26.359  1.00 75.20           O  
ATOM   4287  CG  ARG A 267      -3.354  24.273  22.746  1.00 75.20           C  
ATOM   4288  HG2 ARG A 267      -4.128  23.904  23.418  1.00 75.20           H  
ATOM   4289  HG3 ARG A 267      -3.441  25.358  22.677  1.00 75.20           H  
ATOM   4290  CD  ARG A 267      -3.521  23.685  21.357  1.00 75.20           C  
ATOM   4291  HD2 ARG A 267      -2.609  23.819  20.776  1.00 75.20           H  
ATOM   4292  HD3 ARG A 267      -4.332  24.221  20.863  1.00 75.20           H  
ATOM   4293  NE  ARG A 267      -3.860  22.273  21.471  1.00 75.20           N  
ATOM   4294  HE  ARG A 267      -3.810  21.869  22.395  1.00 75.20           H  
ATOM   4295  NH1 ARG A 267      -4.705  21.981  19.365  1.00 75.20           N  
ATOM   4296 HH11 ARG A 267      -5.369  21.516  18.762  1.00 75.20           H  
ATOM   4297 HH12 ARG A 267      -3.960  22.551  18.991  1.00 75.20           H  
ATOM   4298  NH2 ARG A 267      -5.571  20.951  21.114  1.00 75.20           N  
ATOM   4299 HH21 ARG A 267      -6.263  20.513  20.524  1.00 75.20           H  
ATOM   4300 HH22 ARG A 267      -5.628  20.794  22.110  1.00 75.20           H  
ATOM   4301  CZ  ARG A 267      -4.686  21.723  20.635  1.00 75.20           C  
ATOM   4302  N   ILE A 268       0.589  23.966  25.074  1.00 73.78           N  
ATOM   4303  H   ILE A 268       0.823  24.544  24.280  1.00 73.78           H  
ATOM   4304  CA  ILE A 268       1.662  23.267  25.813  1.00 73.78           C  
ATOM   4305  HA  ILE A 268       1.524  22.191  25.709  1.00 73.78           H  
ATOM   4306  C   ILE A 268       1.624  23.584  27.312  1.00 73.78           C  
ATOM   4307  CB  ILE A 268       3.047  23.662  25.262  1.00 73.78           C  
ATOM   4308  HB  ILE A 268       3.148  24.742  25.373  1.00 73.78           H  
ATOM   4309  O   ILE A 268       2.049  22.763  28.113  1.00 73.78           O  
ATOM   4310  CG1 ILE A 268       3.171  23.284  23.787  1.00 73.78           C  
ATOM   4311 HG12 ILE A 268       2.232  23.463  23.261  1.00 73.78           H  
ATOM   4312 HG13 ILE A 268       3.368  22.214  23.727  1.00 73.78           H  
ATOM   4313  CG2 ILE A 268       4.221  22.987  25.997  1.00 73.78           C  
ATOM   4314 HG21 ILE A 268       4.096  21.904  25.991  1.00 73.78           H  
ATOM   4315 HG22 ILE A 268       4.257  23.313  27.037  1.00 73.78           H  
ATOM   4316 HG23 ILE A 268       5.179  23.246  25.545  1.00 73.78           H  
ATOM   4317  CD1 ILE A 268       4.277  24.091  23.094  1.00 73.78           C  
ATOM   4318 HD11 ILE A 268       5.249  23.630  23.267  1.00 73.78           H  
ATOM   4319 HD12 ILE A 268       4.064  24.172  22.028  1.00 73.78           H  
ATOM   4320 HD13 ILE A 268       4.316  25.100  23.503  1.00 73.78           H  
ATOM   4321  N   GLY A 269       1.164  24.779  27.694  1.00 74.04           N  
ATOM   4322  H   GLY A 269       0.750  25.379  26.996  1.00 74.04           H  
ATOM   4323  CA  GLY A 269       1.004  25.165  29.096  1.00 74.04           C  
ATOM   4324  HA2 GLY A 269       0.574  24.327  29.644  1.00 74.04           H  
ATOM   4325  HA3 GLY A 269       0.305  25.999  29.153  1.00 74.04           H  
ATOM   4326  C   GLY A 269       2.299  25.573  29.807  1.00 74.04           C  
ATOM   4327  O   GLY A 269       2.244  26.052  30.932  1.00 74.04           O  
ATOM   4328  N   ASN A 270       3.463  25.481  29.152  1.00 76.29           N  
ATOM   4329  H   ASN A 270       3.445  24.977  28.277  1.00 76.29           H  
ATOM   4330  CA  ASN A 270       4.765  25.800  29.763  1.00 76.29           C  
ATOM   4331  HA  ASN A 270       4.746  25.455  30.797  1.00 76.29           H  
ATOM   4332  C   ASN A 270       5.087  27.306  29.833  1.00 76.29           C  
ATOM   4333  CB  ASN A 270       5.875  25.028  29.023  1.00 76.29           C  
ATOM   4334  HB2 ASN A 270       5.795  25.196  27.949  1.00 76.29           H  
ATOM   4335  HB3 ASN A 270       6.847  25.393  29.354  1.00 76.29           H  
ATOM   4336  O   ASN A 270       6.176  27.692  30.264  1.00 76.29           O  
ATOM   4337  CG  ASN A 270       5.857  23.537  29.306  1.00 76.29           C  
ATOM   4338  ND2 ASN A 270       6.711  22.779  28.661  1.00 76.29           N  
ATOM   4339 HD21 ASN A 270       7.412  23.172  28.050  1.00 76.29           H  
ATOM   4340 HD22 ASN A 270       6.676  21.802  28.917  1.00 76.29           H  
ATOM   4341  OD1 ASN A 270       5.101  23.027  30.103  1.00 76.29           O  
ATOM   4342  N   HIS A 271       4.193  28.177  29.361  1.00 85.04           N  
ATOM   4343  H   HIS A 271       3.281  27.829  29.101  1.00 85.04           H  
ATOM   4344  CA  HIS A 271       4.434  29.615  29.274  1.00 85.04           C  
ATOM   4345  HA  HIS A 271       5.253  29.885  29.940  1.00 85.04           H  
ATOM   4346  C   HIS A 271       3.211  30.410  29.716  1.00 85.04           C  
ATOM   4347  CB  HIS A 271       4.835  29.991  27.840  1.00 85.04           C  
ATOM   4348  HB2 HIS A 271       4.950  31.074  27.776  1.00 85.04           H  
ATOM   4349  HB3 HIS A 271       4.028  29.702  27.167  1.00 85.04           H  
ATOM   4350  O   HIS A 271       2.086  30.124  29.310  1.00 85.04           O  
ATOM   4351  CG  HIS A 271       6.116  29.353  27.365  1.00 85.04           C  
ATOM   4352  CD2 HIS A 271       6.285  28.642  26.211  1.00 85.04           C  
ATOM   4353  HD2 HIS A 271       5.516  28.452  25.477  1.00 85.04           H  
ATOM   4354  ND1 HIS A 271       7.309  29.302  28.050  1.00 85.04           N  
ATOM   4355  HD1 HIS A 271       7.403  29.453  29.044  1.00 85.04           H  
ATOM   4356  CE1 HIS A 271       8.169  28.567  27.328  1.00 85.04           C  
ATOM   4357  HE1 HIS A 271       9.144  28.253  27.671  1.00 85.04           H  
ATOM   4358  NE2 HIS A 271       7.609  28.186  26.168  1.00 85.04           N  
ATOM   4359  N   ASN A 272       3.446  31.466  30.498  1.00 91.12           N  
ATOM   4360  H   ASN A 272       4.394  31.661  30.787  1.00 91.12           H  
ATOM   4361  CA  ASN A 272       2.408  32.447  30.784  1.00 91.12           C  
ATOM   4362  HA  ASN A 272       1.499  31.896  31.026  1.00 91.12           H  
ATOM   4363  C   ASN A 272       2.089  33.294  29.536  1.00 91.12           C  
ATOM   4364  CB  ASN A 272       2.790  33.265  32.037  1.00 91.12           C  
ATOM   4365  HB2 ASN A 272       3.061  32.573  32.835  1.00 91.12           H  
ATOM   4366  HB3 ASN A 272       1.920  33.825  32.378  1.00 91.12           H  
ATOM   4367  O   ASN A 272       2.845  33.328  28.561  1.00 91.12           O  
ATOM   4368  CG  ASN A 272       3.921  34.263  31.838  1.00 91.12           C  
ATOM   4369  ND2 ASN A 272       4.703  34.526  32.854  1.00 91.12           N  
ATOM   4370 HD21 ASN A 272       5.447  35.193  32.709  1.00 91.12           H  
ATOM   4371 HD22 ASN A 272       4.567  34.074  33.747  1.00 91.12           H  
ATOM   4372  OD1 ASN A 272       4.100  34.847  30.787  1.00 91.12           O  
ATOM   4373  N   VAL A 273       0.972  34.019  29.587  1.00 95.05           N  
ATOM   4374  H   VAL A 273       0.388  33.933  30.407  1.00 95.05           H  
ATOM   4375  CA  VAL A 273       0.467  34.822  28.462  1.00 95.05           C  
ATOM   4376  HA  VAL A 273       0.302  34.155  27.615  1.00 95.05           H  
ATOM   4377  C   VAL A 273       1.481  35.882  27.991  1.00 95.05           C  
ATOM   4378  CB  VAL A 273      -0.891  35.447  28.845  1.00 95.05           C  
ATOM   4379  HB  VAL A 273      -0.755  36.082  29.721  1.00 95.05           H  
ATOM   4380  O   VAL A 273       1.632  36.066  26.785  1.00 95.05           O  
ATOM   4381  CG1 VAL A 273      -1.494  36.295  27.723  1.00 95.05           C  
ATOM   4382 HG11 VAL A 273      -0.820  37.104  27.443  1.00 95.05           H  
ATOM   4383 HG12 VAL A 273      -2.432  36.737  28.059  1.00 95.05           H  
ATOM   4384 HG13 VAL A 273      -1.687  35.660  26.858  1.00 95.05           H  
ATOM   4385  CG2 VAL A 273      -1.925  34.357  29.181  1.00 95.05           C  
ATOM   4386 HG21 VAL A 273      -2.893  34.811  29.393  1.00 95.05           H  
ATOM   4387 HG22 VAL A 273      -1.623  33.796  30.065  1.00 95.05           H  
ATOM   4388 HG23 VAL A 273      -2.030  33.666  28.344  1.00 95.05           H  
ATOM   4389  N   ASN A 274       2.229  36.522  28.903  1.00 95.61           N  
ATOM   4390  H   ASN A 274       2.113  36.278  29.876  1.00 95.61           H  
ATOM   4391  CA  ASN A 274       3.272  37.506  28.560  1.00 95.61           C  
ATOM   4392  HA  ASN A 274       2.847  38.279  27.919  1.00 95.61           H  
ATOM   4393  C   ASN A 274       4.428  36.871  27.772  1.00 95.61           C  
ATOM   4394  CB  ASN A 274       3.826  38.168  29.844  1.00 95.61           C  
ATOM   4395  HB2 ASN A 274       4.083  37.407  30.581  1.00 95.61           H  
ATOM   4396  HB3 ASN A 274       4.741  38.702  29.588  1.00 95.61           H  
ATOM   4397  O   ASN A 274       4.859  37.400  26.750  1.00 95.61           O  
ATOM   4398  CG  ASN A 274       2.902  39.183  30.486  1.00 95.61           C  
ATOM   4399  ND2 ASN A 274       3.237  39.694  31.644  1.00 95.61           N  
ATOM   4400 HD21 ASN A 274       2.626  40.405  32.019  1.00 95.61           H  
ATOM   4401 HD22 ASN A 274       4.113  39.457  32.087  1.00 95.61           H  
ATOM   4402  OD1 ASN A 274       1.878  39.554  29.954  1.00 95.61           O  
ATOM   4403  N   ALA A 275       4.916  35.714  28.222  1.00 95.90           N  
ATOM   4404  H   ALA A 275       4.518  35.318  29.061  1.00 95.90           H  
ATOM   4405  CA  ALA A 275       5.999  34.992  27.565  1.00 95.90           C  
ATOM   4406  HA  ALA A 275       6.842  35.669  27.429  1.00 95.90           H  
ATOM   4407  C   ALA A 275       5.581  34.488  26.177  1.00 95.90           C  
ATOM   4408  CB  ALA A 275       6.435  33.843  28.481  1.00 95.90           C  
ATOM   4409  HB1 ALA A 275       5.594  33.177  28.670  1.00 95.90           H  
ATOM   4410  HB2 ALA A 275       6.788  34.246  29.430  1.00 95.90           H  
ATOM   4411  HB3 ALA A 275       7.243  33.283  28.010  1.00 95.90           H  
ATOM   4412  O   ALA A 275       6.387  34.510  25.245  1.00 95.90           O  
ATOM   4413  N   VAL A 276       4.320  34.069  26.014  1.00 96.52           N  
ATOM   4414  H   VAL A 276       3.716  34.040  26.823  1.00 96.52           H  
ATOM   4415  CA  VAL A 276       3.769  33.711  24.698  1.00 96.52           C  
ATOM   4416  HA  VAL A 276       4.444  32.996  24.228  1.00 96.52           H  
ATOM   4417  C   VAL A 276       3.714  34.926  23.772  1.00 96.52           C  
ATOM   4418  CB  VAL A 276       2.388  33.040  24.816  1.00 96.52           C  
ATOM   4419  HB  VAL A 276       1.708  33.681  25.378  1.00 96.52           H  
ATOM   4420  O   VAL A 276       4.132  34.804  22.620  1.00 96.52           O  
ATOM   4421  CG1 VAL A 276       1.785  32.779  23.430  1.00 96.52           C  
ATOM   4422 HG11 VAL A 276       0.842  32.241  23.525  1.00 96.52           H  
ATOM   4423 HG12 VAL A 276       1.570  33.718  22.920  1.00 96.52           H  
ATOM   4424 HG13 VAL A 276       2.475  32.191  22.825  1.00 96.52           H  
ATOM   4425  CG2 VAL A 276       2.512  31.690  25.533  1.00 96.52           C  
ATOM   4426 HG21 VAL A 276       2.809  31.840  26.571  1.00 96.52           H  
ATOM   4427 HG22 VAL A 276       1.554  31.170  25.529  1.00 96.52           H  
ATOM   4428 HG23 VAL A 276       3.259  31.070  25.038  1.00 96.52           H  
ATOM   4429  N   ALA A 277       3.257  36.086  24.258  1.00 96.88           N  
ATOM   4430  H   ALA A 277       2.913  36.120  25.207  1.00 96.88           H  
ATOM   4431  CA  ALA A 277       3.209  37.324  23.475  1.00 96.88           C  
ATOM   4432  HA  ALA A 277       2.536  37.175  22.630  1.00 96.88           H  
ATOM   4433  C   ALA A 277       4.595  37.686  22.910  1.00 96.88           C  
ATOM   4434  CB  ALA A 277       2.639  38.449  24.352  1.00 96.88           C  
ATOM   4435  HB1 ALA A 277       1.690  38.141  24.790  1.00 96.88           H  
ATOM   4436  HB2 ALA A 277       2.485  39.343  23.748  1.00 96.88           H  
ATOM   4437  HB3 ALA A 277       3.331  38.697  25.157  1.00 96.88           H  
ATOM   4438  O   ALA A 277       4.751  37.808  21.692  1.00 96.88           O  
ATOM   4439  N   LEU A 278       5.614  37.728  23.778  1.00 95.73           N  
ATOM   4440  H   LEU A 278       5.395  37.644  24.760  1.00 95.73           H  
ATOM   4441  CA  LEU A 278       7.010  37.987  23.403  1.00 95.73           C  
ATOM   4442  HA  LEU A 278       7.067  38.963  22.922  1.00 95.73           H  
ATOM   4443  C   LEU A 278       7.541  36.962  22.390  1.00 95.73           C  
ATOM   4444  CB  LEU A 278       7.872  37.996  24.683  1.00 95.73           C  
ATOM   4445  HB2 LEU A 278       7.408  37.354  25.432  1.00 95.73           H  
ATOM   4446  HB3 LEU A 278       8.855  37.577  24.468  1.00 95.73           H  
ATOM   4447  O   LEU A 278       8.096  37.333  21.357  1.00 95.73           O  
ATOM   4448  CG  LEU A 278       8.066  39.410  25.258  1.00 95.73           C  
ATOM   4449  HG  LEU A 278       7.138  39.974  25.169  1.00 95.73           H  
ATOM   4450  CD1 LEU A 278       8.439  39.328  26.738  1.00 95.73           C  
ATOM   4451 HD11 LEU A 278       7.631  38.852  27.293  1.00 95.73           H  
ATOM   4452 HD12 LEU A 278       9.361  38.761  26.863  1.00 95.73           H  
ATOM   4453 HD13 LEU A 278       8.582  40.335  27.130  1.00 95.73           H  
ATOM   4454  CD2 LEU A 278       9.187  40.143  24.516  1.00 95.73           C  
ATOM   4455 HD21 LEU A 278       9.292  41.150  24.921  1.00 95.73           H  
ATOM   4456 HD22 LEU A 278      10.134  39.615  24.623  1.00 95.73           H  
ATOM   4457 HD23 LEU A 278       8.939  40.236  23.459  1.00 95.73           H  
ATOM   4458  N   LYS A 279       7.316  35.661  22.625  1.00 95.22           N  
ATOM   4459  H   LYS A 279       6.844  35.412  23.483  1.00 95.22           H  
ATOM   4460  CA  LYS A 279       7.737  34.589  21.699  1.00 95.22           C  
ATOM   4461  HA  LYS A 279       8.803  34.699  21.499  1.00 95.22           H  
ATOM   4462  C   LYS A 279       7.058  34.667  20.327  1.00 95.22           C  
ATOM   4463  CB  LYS A 279       7.478  33.214  22.332  1.00 95.22           C  
ATOM   4464  HB2 LYS A 279       6.488  33.208  22.789  1.00 95.22           H  
ATOM   4465  HB3 LYS A 279       7.492  32.455  21.551  1.00 95.22           H  
ATOM   4466  O   LYS A 279       7.607  34.146  19.359  1.00 95.22           O  
ATOM   4467  CG  LYS A 279       8.545  32.842  23.371  1.00 95.22           C  
ATOM   4468  HG2 LYS A 279       8.619  33.625  24.126  1.00 95.22           H  
ATOM   4469  HG3 LYS A 279       9.509  32.747  22.872  1.00 95.22           H  
ATOM   4470  CD  LYS A 279       8.182  31.515  24.051  1.00 95.22           C  
ATOM   4471  HD2 LYS A 279       7.236  31.651  24.575  1.00 95.22           H  
ATOM   4472  HD3 LYS A 279       8.046  30.730  23.306  1.00 95.22           H  
ATOM   4473  CE  LYS A 279       9.235  31.088  25.080  1.00 95.22           C  
ATOM   4474  HE2 LYS A 279       8.767  30.377  25.760  1.00 95.22           H  
ATOM   4475  HE3 LYS A 279       9.522  31.962  25.666  1.00 95.22           H  
ATOM   4476  NZ  LYS A 279      10.426  30.460  24.453  1.00 95.22           N  
ATOM   4477  HZ1 LYS A 279      10.848  31.091  23.786  1.00 95.22           H  
ATOM   4478  HZ2 LYS A 279      11.116  30.239  25.158  1.00 95.22           H  
ATOM   4479  HZ3 LYS A 279      10.165  29.603  23.988  1.00 95.22           H  
ATOM   4480  N   CYS A 280       5.894  35.305  20.236  1.00 96.17           N  
ATOM   4481  H   CYS A 280       5.489  35.676  21.084  1.00 96.17           H  
ATOM   4482  CA  CYS A 280       5.173  35.531  18.983  1.00 96.17           C  
ATOM   4483  HA  CYS A 280       5.540  34.828  18.234  1.00 96.17           H  
ATOM   4484  C   CYS A 280       5.425  36.928  18.387  1.00 96.17           C  
ATOM   4485  CB  CYS A 280       3.681  35.231  19.186  1.00 96.17           C  
ATOM   4486  HB2 CYS A 280       3.263  35.919  19.921  1.00 96.17           H  
ATOM   4487  HB3 CYS A 280       3.157  35.358  18.239  1.00 96.17           H  
ATOM   4488  O   CYS A 280       4.761  37.291  17.420  1.00 96.17           O  
ATOM   4489  SG  CYS A 280       3.467  33.522  19.759  1.00 96.17           S  
ATOM   4490  HG  CYS A 280       3.887  33.772  21.003  1.00 96.17           H  
ATOM   4491  N   GLY A 281       6.364  37.706  18.941  1.00 95.75           N  
ATOM   4492  H   GLY A 281       6.838  37.381  19.771  1.00 95.75           H  
ATOM   4493  CA  GLY A 281       6.791  39.001  18.399  1.00 95.75           C  
ATOM   4494  HA2 GLY A 281       6.900  38.926  17.317  1.00 95.75           H  
ATOM   4495  HA3 GLY A 281       7.765  39.248  18.820  1.00 95.75           H  
ATOM   4496  C   GLY A 281       5.852  40.166  18.707  1.00 95.75           C  
ATOM   4497  O   GLY A 281       5.722  41.081  17.889  1.00 95.75           O  
ATOM   4498  N   TYR A 282       5.159  40.113  19.846  1.00 96.56           N  
ATOM   4499  H   TYR A 282       5.302  39.325  20.462  1.00 96.56           H  
ATOM   4500  CA  TYR A 282       4.349  41.214  20.360  1.00 96.56           C  
ATOM   4501  HA  TYR A 282       4.224  41.973  19.588  1.00 96.56           H  
ATOM   4502  C   TYR A 282       5.034  41.867  21.558  1.00 96.56           C  
ATOM   4503  CB  TYR A 282       2.955  40.716  20.758  1.00 96.56           C  
ATOM   4504  HB2 TYR A 282       3.057  39.898  21.472  1.00 96.56           H  
ATOM   4505  HB3 TYR A 282       2.434  41.525  21.270  1.00 96.56           H  
ATOM   4506  O   TYR A 282       5.234  41.219  22.583  1.00 96.56           O  
ATOM   4507  CG  TYR A 282       2.103  40.253  19.598  1.00 96.56           C  
ATOM   4508  CD1 TYR A 282       1.216  41.151  18.978  1.00 96.56           C  
ATOM   4509  HD1 TYR A 282       1.131  42.159  19.356  1.00 96.56           H  
ATOM   4510  CD2 TYR A 282       2.204  38.931  19.133  1.00 96.56           C  
ATOM   4511  HD2 TYR A 282       2.890  38.248  19.613  1.00 96.56           H  
ATOM   4512  CE1 TYR A 282       0.458  40.748  17.865  1.00 96.56           C  
ATOM   4513  HE1 TYR A 282      -0.213  41.447  17.388  1.00 96.56           H  
ATOM   4514  CE2 TYR A 282       1.445  38.518  18.024  1.00 96.56           C  
ATOM   4515  HE2 TYR A 282       1.539  37.508  17.653  1.00 96.56           H  
ATOM   4516  OH  TYR A 282      -0.070  39.062  16.249  1.00 96.56           O  
ATOM   4517  HH  TYR A 282      -0.592  39.784  15.890  1.00 96.56           H  
ATOM   4518  CZ  TYR A 282       0.593  39.433  17.372  1.00 96.56           C  
ATOM   4519  N   ASP A 283       5.302  43.167  21.449  1.00 94.46           N  
ATOM   4520  H   ASP A 283       5.286  43.589  20.532  1.00 94.46           H  
ATOM   4521  CA  ASP A 283       5.919  43.957  22.525  1.00 94.46           C  
ATOM   4522  HA  ASP A 283       6.705  43.367  22.996  1.00 94.46           H  
ATOM   4523  C   ASP A 283       4.907  44.356  23.615  1.00 94.46           C  
ATOM   4524  CB  ASP A 283       6.570  45.204  21.908  1.00 94.46           C  
ATOM   4525  HB2 ASP A 283       5.786  45.867  21.542  1.00 94.46           H  
ATOM   4526  HB3 ASP A 283       7.132  45.732  22.678  1.00 94.46           H  
ATOM   4527  O   ASP A 283       5.266  44.616  24.759  1.00 94.46           O  
ATOM   4528  CG  ASP A 283       7.514  44.845  20.755  1.00 94.46           C  
ATOM   4529  OD1 ASP A 283       8.356  43.944  20.950  1.00 94.46           O  
ATOM   4530  OD2 ASP A 283       7.304  45.394  19.650  1.00 94.46           O  
ATOM   4531  N   SER A 284       3.614  44.376  23.272  1.00 95.83           N  
ATOM   4532  H   SER A 284       3.394  44.105  22.325  1.00 95.83           H  
ATOM   4533  CA  SER A 284       2.515  44.673  24.193  1.00 95.83           C  
ATOM   4534  HA  SER A 284       2.919  44.961  25.164  1.00 95.83           H  
ATOM   4535  C   SER A 284       1.636  43.445  24.391  1.00 95.83           C  
ATOM   4536  CB  SER A 284       1.707  45.866  23.672  1.00 95.83           C  
ATOM   4537  HB2 SER A 284       2.325  46.762  23.736  1.00 95.83           H  
ATOM   4538  HB3 SER A 284       1.447  45.701  22.626  1.00 95.83           H  
ATOM   4539  O   SER A 284       0.923  43.027  23.472  1.00 95.83           O  
ATOM   4540  OG  SER A 284       0.518  46.054  24.424  1.00 95.83           O  
ATOM   4541  HG  SER A 284       0.404  47.001  24.532  1.00 95.83           H  
ATOM   4542  N   THR A 285       1.620  42.895  25.611  1.00 96.35           N  
ATOM   4543  H   THR A 285       2.312  43.181  26.290  1.00 96.35           H  
ATOM   4544  CA  THR A 285       0.694  41.811  25.973  1.00 96.35           C  
ATOM   4545  HA  THR A 285       0.896  40.953  25.331  1.00 96.35           H  
ATOM   4546  C   THR A 285      -0.759  42.239  25.778  1.00 96.35           C  
ATOM   4547  CB  THR A 285       0.849  41.362  27.430  1.00 96.35           C  
ATOM   4548  HB  THR A 285       0.483  42.148  28.090  1.00 96.35           H  
ATOM   4549  O   THR A 285      -1.565  41.451  25.291  1.00 96.35           O  
ATOM   4550  CG2 THR A 285       0.077  40.065  27.703  1.00 96.35           C  
ATOM   4551 HG21 THR A 285      -0.867  40.029  27.161  1.00 96.35           H  
ATOM   4552 HG22 THR A 285       0.672  39.201  27.407  1.00 96.35           H  
ATOM   4553 HG23 THR A 285      -0.172  40.006  28.762  1.00 96.35           H  
ATOM   4554  OG1 THR A 285       2.196  41.104  27.724  1.00 96.35           O  
ATOM   4555  HG1 THR A 285       2.188  40.660  28.576  1.00 96.35           H  
ATOM   4556  N   SER A 286      -1.109  43.487  26.105  1.00 96.50           N  
ATOM   4557  H   SER A 286      -0.424  44.102  26.521  1.00 96.50           H  
ATOM   4558  CA  SER A 286      -2.474  43.997  25.928  1.00 96.50           C  
ATOM   4559  HA  SER A 286      -3.160  43.375  26.503  1.00 96.50           H  
ATOM   4560  C   SER A 286      -2.906  43.939  24.462  1.00 96.50           C  
ATOM   4561  CB  SER A 286      -2.582  45.432  26.452  1.00 96.50           C  
ATOM   4562  HB2 SER A 286      -3.610  45.780  26.348  1.00 96.50           H  
ATOM   4563  HB3 SER A 286      -1.923  46.086  25.881  1.00 96.50           H  
ATOM   4564  O   SER A 286      -3.996  43.451  24.158  1.00 96.50           O  
ATOM   4565  OG  SER A 286      -2.210  45.458  27.815  1.00 96.50           O  
ATOM   4566  HG  SER A 286      -2.306  46.349  28.158  1.00 96.50           H  
ATOM   4567  N   TYR A 287      -2.024  44.350  23.544  1.00 96.88           N  
ATOM   4568  H   TYR A 287      -1.125  44.697  23.847  1.00 96.88           H  
ATOM   4569  CA  TYR A 287      -2.285  44.249  22.109  1.00 96.88           C  
ATOM   4570  HA  TYR A 287      -3.261  44.689  21.907  1.00 96.88           H  
ATOM   4571  C   TYR A 287      -2.341  42.788  21.640  1.00 96.88           C  
ATOM   4572  CB  TYR A 287      -1.229  45.046  21.338  1.00 96.88           C  
ATOM   4573  HB2 TYR A 287      -1.234  46.078  21.689  1.00 96.88           H  
ATOM   4574  HB3 TYR A 287      -0.247  44.623  21.548  1.00 96.88           H  
ATOM   4575  O   TYR A 287      -3.262  42.412  20.917  1.00 96.88           O  
ATOM   4576  CG  TYR A 287      -1.458  45.053  19.840  1.00 96.88           C  
ATOM   4577  CD1 TYR A 287      -0.458  44.577  18.971  1.00 96.88           C  
ATOM   4578  HD1 TYR A 287       0.492  44.255  19.373  1.00 96.88           H  
ATOM   4579  CD2 TYR A 287      -2.675  45.532  19.315  1.00 96.88           C  
ATOM   4580  HD2 TYR A 287      -3.444  45.911  19.971  1.00 96.88           H  
ATOM   4581  CE1 TYR A 287      -0.677  44.555  17.581  1.00 96.88           C  
ATOM   4582  HE1 TYR A 287       0.098  44.201  16.917  1.00 96.88           H  
ATOM   4583  CE2 TYR A 287      -2.897  45.517  17.926  1.00 96.88           C  
ATOM   4584  HE2 TYR A 287      -3.826  45.887  17.518  1.00 96.88           H  
ATOM   4585  OH  TYR A 287      -2.123  45.008  15.717  1.00 96.88           O  
ATOM   4586  HH  TYR A 287      -1.337  44.742  15.234  1.00 96.88           H  
ATOM   4587  CZ  TYR A 287      -1.902  45.024  17.058  1.00 96.88           C  
ATOM   4588  N   PHE A 288      -1.432  41.930  22.118  1.00 97.73           N  
ATOM   4589  H   PHE A 288      -0.687  42.288  22.699  1.00 97.73           H  
ATOM   4590  CA  PHE A 288      -1.480  40.491  21.846  1.00 97.73           C  
ATOM   4591  HA  PHE A 288      -1.378  40.334  20.772  1.00 97.73           H  
ATOM   4592  C   PHE A 288      -2.817  39.863  22.269  1.00 97.73           C  
ATOM   4593  CB  PHE A 288      -0.313  39.783  22.546  1.00 97.73           C  
ATOM   4594  HB2 PHE A 288       0.612  40.024  22.024  1.00 97.73           H  
ATOM   4595  HB3 PHE A 288      -0.219  40.159  23.565  1.00 97.73           H  
ATOM   4596  O   PHE A 288      -3.444  39.174  21.466  1.00 97.73           O  
ATOM   4597  CG  PHE A 288      -0.477  38.278  22.600  1.00 97.73           C  
ATOM   4598  CD1 PHE A 288      -0.795  37.643  23.816  1.00 97.73           C  
ATOM   4599  HD1 PHE A 288      -0.866  38.219  24.727  1.00 97.73           H  
ATOM   4600  CD2 PHE A 288      -0.388  37.522  21.418  1.00 97.73           C  
ATOM   4601  HD2 PHE A 288      -0.157  38.010  20.482  1.00 97.73           H  
ATOM   4602  CE1 PHE A 288      -1.010  36.256  23.846  1.00 97.73           C  
ATOM   4603  HE1 PHE A 288      -1.231  35.759  24.779  1.00 97.73           H  
ATOM   4604  CE2 PHE A 288      -0.623  36.138  21.448  1.00 97.73           C  
ATOM   4605  HE2 PHE A 288      -0.569  35.568  20.532  1.00 97.73           H  
ATOM   4606  CZ  PHE A 288      -0.935  35.505  22.664  1.00 97.73           C  
ATOM   4607  HZ  PHE A 288      -1.120  34.441  22.700  1.00 97.73           H  
ATOM   4608  N   ILE A 289      -3.289  40.127  23.492  1.00 97.01           N  
ATOM   4609  H   ILE A 289      -2.725  40.706  24.098  1.00 97.01           H  
ATOM   4610  CA  ILE A 289      -4.572  39.619  24.002  1.00 97.01           C  
ATOM   4611  HA  ILE A 289      -4.560  38.530  23.948  1.00 97.01           H  
ATOM   4612  C   ILE A 289      -5.726  40.100  23.116  1.00 97.01           C  
ATOM   4613  CB  ILE A 289      -4.772  40.039  25.480  1.00 97.01           C  
ATOM   4614  HB  ILE A 289      -4.572  41.107  25.564  1.00 97.01           H  
ATOM   4615  O   ILE A 289      -6.627  39.316  22.809  1.00 97.01           O  
ATOM   4616  CG1 ILE A 289      -3.792  39.275  26.400  1.00 97.01           C  
ATOM   4617 HG12 ILE A 289      -4.119  38.239  26.495  1.00 97.01           H  
ATOM   4618 HG13 ILE A 289      -2.798  39.264  25.953  1.00 97.01           H  
ATOM   4619  CG2 ILE A 289      -6.220  39.780  25.949  1.00 97.01           C  
ATOM   4620 HG21 ILE A 289      -6.332  40.031  27.004  1.00 97.01           H  
ATOM   4621 HG22 ILE A 289      -6.485  38.734  25.796  1.00 97.01           H  
ATOM   4622 HG23 ILE A 289      -6.916  40.414  25.400  1.00 97.01           H  
ATOM   4623  CD1 ILE A 289      -3.666  39.872  27.809  1.00 97.01           C  
ATOM   4624 HD11 ILE A 289      -3.365  40.917  27.742  1.00 97.01           H  
ATOM   4625 HD12 ILE A 289      -4.608  39.796  28.353  1.00 97.01           H  
ATOM   4626 HD13 ILE A 289      -2.907  39.321  28.365  1.00 97.01           H  
ATOM   4627  N   GLN A 290      -5.696  41.361  22.673  1.00 96.80           N  
ATOM   4628  H   GLN A 290      -4.935  41.958  22.964  1.00 96.80           H  
ATOM   4629  CA  GLN A 290      -6.704  41.916  21.771  1.00 96.80           C  
ATOM   4630  HA  GLN A 290      -7.683  41.759  22.223  1.00 96.80           H  
ATOM   4631  C   GLN A 290      -6.696  41.208  20.406  1.00 96.80           C  
ATOM   4632  CB  GLN A 290      -6.470  43.427  21.627  1.00 96.80           C  
ATOM   4633  HB2 GLN A 290      -6.311  43.862  22.614  1.00 96.80           H  
ATOM   4634  HB3 GLN A 290      -5.574  43.595  21.030  1.00 96.80           H  
ATOM   4635  O   GLN A 290      -7.757  40.786  19.936  1.00 96.80           O  
ATOM   4636  CG  GLN A 290      -7.664  44.144  20.977  1.00 96.80           C  
ATOM   4637  HG2 GLN A 290      -8.533  44.045  21.628  1.00 96.80           H  
ATOM   4638  HG3 GLN A 290      -7.895  43.686  20.016  1.00 96.80           H  
ATOM   4639  CD  GLN A 290      -7.390  45.626  20.730  1.00 96.80           C  
ATOM   4640  NE2 GLN A 290      -8.407  46.457  20.651  1.00 96.80           N  
ATOM   4641 HE21 GLN A 290      -8.154  47.424  20.504  1.00 96.80           H  
ATOM   4642 HE22 GLN A 290      -9.357  46.165  20.827  1.00 96.80           H  
ATOM   4643  OE1 GLN A 290      -6.267  46.064  20.572  1.00 96.80           O  
ATOM   4644  N   CYS A 291      -5.522  41.016  19.793  1.00 96.27           N  
ATOM   4645  H   CYS A 291      -4.694  41.419  20.207  1.00 96.27           H  
ATOM   4646  CA  CYS A 291      -5.367  40.271  18.540  1.00 96.27           C  
ATOM   4647  HA  CYS A 291      -5.979  40.737  17.767  1.00 96.27           H  
ATOM   4648  C   CYS A 291      -5.841  38.822  18.683  1.00 96.27           C  
ATOM   4649  CB  CYS A 291      -3.899  40.295  18.093  1.00 96.27           C  
ATOM   4650  HB2 CYS A 291      -3.754  39.577  17.286  1.00 96.27           H  
ATOM   4651  HB3 CYS A 291      -3.254  40.012  18.925  1.00 96.27           H  
ATOM   4652  O   CYS A 291      -6.644  38.360  17.873  1.00 96.27           O  
ATOM   4653  SG  CYS A 291      -3.428  41.940  17.501  1.00 96.27           S  
ATOM   4654  HG  CYS A 291      -4.304  42.051  16.498  1.00 96.27           H  
ATOM   4655  N   PHE A 292      -5.409  38.134  19.741  1.00 96.26           N  
ATOM   4656  H   PHE A 292      -4.744  38.576  20.360  1.00 96.26           H  
ATOM   4657  CA  PHE A 292      -5.778  36.749  20.020  1.00 96.26           C  
ATOM   4658  HA  PHE A 292      -5.491  36.129  19.171  1.00 96.26           H  
ATOM   4659  C   PHE A 292      -7.291  36.604  20.193  1.00 96.26           C  
ATOM   4660  CB  PHE A 292      -5.007  36.264  21.254  1.00 96.26           C  
ATOM   4661  HB2 PHE A 292      -5.379  36.773  22.144  1.00 96.26           H  
ATOM   4662  HB3 PHE A 292      -3.957  36.534  21.140  1.00 96.26           H  
ATOM   4663  O   PHE A 292      -7.907  35.748  19.558  1.00 96.26           O  
ATOM   4664  CG  PHE A 292      -5.088  34.766  21.459  1.00 96.26           C  
ATOM   4665  CD1 PHE A 292      -6.217  34.192  22.071  1.00 96.26           C  
ATOM   4666  HD1 PHE A 292      -7.026  34.821  22.409  1.00 96.26           H  
ATOM   4667  CD2 PHE A 292      -4.041  33.940  21.011  1.00 96.26           C  
ATOM   4668  HD2 PHE A 292      -3.179  34.372  20.525  1.00 96.26           H  
ATOM   4669  CE1 PHE A 292      -6.307  32.798  22.224  1.00 96.26           C  
ATOM   4670  HE1 PHE A 292      -7.186  32.360  22.673  1.00 96.26           H  
ATOM   4671  CE2 PHE A 292      -4.131  32.546  21.166  1.00 96.26           C  
ATOM   4672  HE2 PHE A 292      -3.341  31.910  20.795  1.00 96.26           H  
ATOM   4673  CZ  PHE A 292      -5.264  31.974  21.770  1.00 96.26           C  
ATOM   4674  HZ  PHE A 292      -5.341  30.901  21.865  1.00 96.26           H  
ATOM   4675  N   LYS A 293      -7.923  37.501  20.962  1.00 94.59           N  
ATOM   4676  H   LYS A 293      -7.361  38.178  21.459  1.00 94.59           H  
ATOM   4677  CA  LYS A 293      -9.382  37.531  21.128  1.00 94.59           C  
ATOM   4678  HA  LYS A 293      -9.710  36.538  21.434  1.00 94.59           H  
ATOM   4679  C   LYS A 293     -10.102  37.802  19.813  1.00 94.59           C  
ATOM   4680  CB  LYS A 293      -9.761  38.540  22.223  1.00 94.59           C  
ATOM   4681  HB2 LYS A 293      -9.193  38.309  23.124  1.00 94.59           H  
ATOM   4682  HB3 LYS A 293      -9.495  39.545  21.895  1.00 94.59           H  
ATOM   4683  O   LYS A 293     -11.109  37.156  19.533  1.00 94.59           O  
ATOM   4684  CG  LYS A 293     -11.261  38.485  22.562  1.00 94.59           C  
ATOM   4685  HG2 LYS A 293     -11.509  37.488  22.924  1.00 94.59           H  
ATOM   4686  HG3 LYS A 293     -11.849  38.691  21.667  1.00 94.59           H  
ATOM   4687  CD  LYS A 293     -11.633  39.522  23.632  1.00 94.59           C  
ATOM   4688  HD2 LYS A 293     -11.387  40.517  23.262  1.00 94.59           H  
ATOM   4689  HD3 LYS A 293     -11.056  39.329  24.536  1.00 94.59           H  
ATOM   4690  CE  LYS A 293     -13.135  39.445  23.946  1.00 94.59           C  
ATOM   4691  HE2 LYS A 293     -13.692  39.605  23.022  1.00 94.59           H  
ATOM   4692  HE3 LYS A 293     -13.366  38.439  24.296  1.00 94.59           H  
ATOM   4693  NZ  LYS A 293     -13.551  40.445  24.966  1.00 94.59           N  
ATOM   4694  HZ1 LYS A 293     -14.541  40.372  25.151  1.00 94.59           H  
ATOM   4695  HZ2 LYS A 293     -13.368  41.386  24.649  1.00 94.59           H  
ATOM   4696  HZ3 LYS A 293     -13.064  40.302  25.839  1.00 94.59           H  
ATOM   4697  N   LYS A 294      -9.602  38.721  18.985  1.00 94.29           N  
ATOM   4698  H   LYS A 294      -8.779  39.230  19.277  1.00 94.29           H  
ATOM   4699  CA  LYS A 294     -10.198  39.010  17.673  1.00 94.29           C  
ATOM   4700  HA  LYS A 294     -11.261  39.204  17.820  1.00 94.29           H  
ATOM   4701  C   LYS A 294     -10.098  37.809  16.728  1.00 94.29           C  
ATOM   4702  CB  LYS A 294      -9.549  40.273  17.084  1.00 94.29           C  
ATOM   4703  HB2 LYS A 294      -9.573  41.062  17.836  1.00 94.29           H  
ATOM   4704  HB3 LYS A 294      -8.509  40.068  16.834  1.00 94.29           H  
ATOM   4705  O   LYS A 294     -11.063  37.552  16.005  1.00 94.29           O  
ATOM   4706  CG  LYS A 294     -10.291  40.771  15.832  1.00 94.29           C  
ATOM   4707  HG2 LYS A 294     -10.235  40.014  15.050  1.00 94.29           H  
ATOM   4708  HG3 LYS A 294     -11.338  40.944  16.082  1.00 94.29           H  
ATOM   4709  CD  LYS A 294      -9.680  42.076  15.301  1.00 94.29           C  
ATOM   4710  HD2 LYS A 294      -8.635  41.900  15.042  1.00 94.29           H  
ATOM   4711  HD3 LYS A 294      -9.729  42.839  16.078  1.00 94.29           H  
ATOM   4712  CE  LYS A 294     -10.443  42.557  14.057  1.00 94.29           C  
ATOM   4713  HE2 LYS A 294     -11.487  42.717  14.327  1.00 94.29           H  
ATOM   4714  HE3 LYS A 294     -10.412  41.769  13.304  1.00 94.29           H  
ATOM   4715  NZ  LYS A 294      -9.871  43.809  13.494  1.00 94.29           N  
ATOM   4716  HZ1 LYS A 294      -8.911  43.673  13.210  1.00 94.29           H  
ATOM   4717  HZ2 LYS A 294      -9.902  44.563  14.166  1.00 94.29           H  
ATOM   4718  HZ3 LYS A 294     -10.389  44.101  12.678  1.00 94.29           H  
ATOM   4719  N   TYR A 295      -8.979  37.084  16.762  1.00 92.43           N  
ATOM   4720  H   TYR A 295      -8.231  37.400  17.362  1.00 92.43           H  
ATOM   4721  CA  TYR A 295      -8.701  35.938  15.896  1.00 92.43           C  
ATOM   4722  HA  TYR A 295      -9.044  36.172  14.888  1.00 92.43           H  
ATOM   4723  C   TYR A 295      -9.454  34.675  16.344  1.00 92.43           C  
ATOM   4724  CB  TYR A 295      -7.179  35.731  15.828  1.00 92.43           C  
ATOM   4725  HB2 TYR A 295      -6.700  36.695  15.663  1.00 92.43           H  
ATOM   4726  HB3 TYR A 295      -6.815  35.350  16.782  1.00 92.43           H  
ATOM   4727  O   TYR A 295     -10.276  34.155  15.598  1.00 92.43           O  
ATOM   4728  CG  TYR A 295      -6.740  34.803  14.715  1.00 92.43           C  
ATOM   4729  CD1 TYR A 295      -6.601  33.423  14.955  1.00 92.43           C  
ATOM   4730  HD1 TYR A 295      -6.814  33.018  15.934  1.00 92.43           H  
ATOM   4731  CD2 TYR A 295      -6.466  35.323  13.435  1.00 92.43           C  
ATOM   4732  HD2 TYR A 295      -6.572  36.380  13.240  1.00 92.43           H  
ATOM   4733  CE1 TYR A 295      -6.188  32.561  13.923  1.00 92.43           C  
ATOM   4734  HE1 TYR A 295      -6.086  31.502  14.112  1.00 92.43           H  
ATOM   4735  CE2 TYR A 295      -6.052  34.464  12.399  1.00 92.43           C  
ATOM   4736  HE2 TYR A 295      -5.842  34.849  11.412  1.00 92.43           H  
ATOM   4737  OH  TYR A 295      -5.524  32.259  11.636  1.00 92.43           O  
ATOM   4738  HH  TYR A 295      -5.465  31.346  11.925  1.00 92.43           H  
ATOM   4739  CZ  TYR A 295      -5.918  33.082  12.640  1.00 92.43           C  
ATOM   4740  N   PHE A 296      -9.262  34.233  17.590  1.00 87.66           N  
ATOM   4741  H   PHE A 296      -8.594  34.720  18.169  1.00 87.66           H  
ATOM   4742  CA  PHE A 296      -9.823  32.982  18.121  1.00 87.66           C  
ATOM   4743  HA  PHE A 296      -9.971  32.294  17.288  1.00 87.66           H  
ATOM   4744  C   PHE A 296     -11.192  33.123  18.799  1.00 87.66           C  
ATOM   4745  CB  PHE A 296      -8.805  32.351  19.083  1.00 87.66           C  
ATOM   4746  HB2 PHE A 296      -8.540  33.071  19.858  1.00 87.66           H  
ATOM   4747  HB3 PHE A 296      -9.263  31.496  19.580  1.00 87.66           H  
ATOM   4748  O   PHE A 296     -11.764  32.121  19.224  1.00 87.66           O  
ATOM   4749  CG  PHE A 296      -7.556  31.848  18.396  1.00 87.66           C  
ATOM   4750  CD1 PHE A 296      -7.650  30.755  17.525  1.00 87.66           C  
ATOM   4751  HD1 PHE A 296      -8.621  30.316  17.349  1.00 87.66           H  
ATOM   4752  CD2 PHE A 296      -6.310  32.453  18.612  1.00 87.66           C  
ATOM   4753  HD2 PHE A 296      -6.226  33.301  19.276  1.00 87.66           H  
ATOM   4754  CE1 PHE A 296      -6.513  30.243  16.880  1.00 87.66           C  
ATOM   4755  HE1 PHE A 296      -6.595  29.395  16.216  1.00 87.66           H  
ATOM   4756  CE2 PHE A 296      -5.164  31.940  17.979  1.00 87.66           C  
ATOM   4757  HE2 PHE A 296      -4.202  32.392  18.171  1.00 87.66           H  
ATOM   4758  CZ  PHE A 296      -5.264  30.839  17.108  1.00 87.66           C  
ATOM   4759  HZ  PHE A 296      -4.384  30.446  16.621  1.00 87.66           H  
ATOM   4760  N   LYS A 297     -11.717  34.350  18.927  1.00 86.23           N  
ATOM   4761  H   LYS A 297     -11.166  35.120  18.575  1.00 86.23           H  
ATOM   4762  CA  LYS A 297     -12.984  34.674  19.618  1.00 86.23           C  
ATOM   4763  HA  LYS A 297     -13.089  35.759  19.611  1.00 86.23           H  
ATOM   4764  C   LYS A 297     -12.999  34.319  21.111  1.00 86.23           C  
ATOM   4765  CB  LYS A 297     -14.201  34.114  18.851  1.00 86.23           C  
ATOM   4766  HB2 LYS A 297     -15.108  34.540  19.279  1.00 86.23           H  
ATOM   4767  HB3 LYS A 297     -14.250  33.035  18.999  1.00 86.23           H  
ATOM   4768  O   LYS A 297     -14.057  34.202  21.717  1.00 86.23           O  
ATOM   4769  CG  LYS A 297     -14.205  34.388  17.339  1.00 86.23           C  
ATOM   4770  HG2 LYS A 297     -13.402  33.820  16.869  1.00 86.23           H  
ATOM   4771  HG3 LYS A 297     -15.148  34.025  16.932  1.00 86.23           H  
ATOM   4772  CD  LYS A 297     -14.047  35.872  16.981  1.00 86.23           C  
ATOM   4773  HD2 LYS A 297     -14.849  36.451  17.437  1.00 86.23           H  
ATOM   4774  HD3 LYS A 297     -13.083  36.232  17.340  1.00 86.23           H  
ATOM   4775  CE  LYS A 297     -14.097  36.006  15.458  1.00 86.23           C  
ATOM   4776  HE2 LYS A 297     -15.105  35.776  15.113  1.00 86.23           H  
ATOM   4777  HE3 LYS A 297     -13.424  35.263  15.030  1.00 86.23           H  
ATOM   4778  NZ  LYS A 297     -13.682  37.353  15.012  1.00 86.23           N  
ATOM   4779  HZ1 LYS A 297     -14.308  38.062  15.366  1.00 86.23           H  
ATOM   4780  HZ2 LYS A 297     -13.670  37.387  14.002  1.00 86.23           H  
ATOM   4781  HZ3 LYS A 297     -12.740  37.523  15.334  1.00 86.23           H  
ATOM   4782  N   THR A 298     -11.824  34.198  21.726  1.00 86.02           N  
ATOM   4783  H   THR A 298     -10.987  34.297  21.169  1.00 86.02           H  
ATOM   4784  CA  THR A 298     -11.650  33.929  23.159  1.00 86.02           C  
ATOM   4785  HA  THR A 298     -12.466  34.399  23.707  1.00 86.02           H  
ATOM   4786  C   THR A 298     -10.336  34.525  23.661  1.00 86.02           C  
ATOM   4787  CB  THR A 298     -11.724  32.422  23.432  1.00 86.02           C  
ATOM   4788  HB  THR A 298     -12.650  32.033  23.010  1.00 86.02           H  
ATOM   4789  O   THR A 298      -9.430  34.778  22.873  1.00 86.02           O  
ATOM   4790  CG2 THR A 298     -10.553  31.625  22.862  1.00 86.02           C  
ATOM   4791 HG21 THR A 298      -9.611  31.990  23.272  1.00 86.02           H  
ATOM   4792 HG22 THR A 298     -10.673  30.572  23.116  1.00 86.02           H  
ATOM   4793 HG23 THR A 298     -10.534  31.721  21.776  1.00 86.02           H  
ATOM   4794  OG1 THR A 298     -11.754  32.209  24.818  1.00 86.02           O  
ATOM   4795  HG1 THR A 298     -11.864  31.264  24.946  1.00 86.02           H  
ATOM   4796  N   THR A 299     -10.213  34.788  24.961  1.00 90.99           N  
ATOM   4797  H   THR A 299     -10.909  34.401  25.582  1.00 90.99           H  
ATOM   4798  CA  THR A 299      -8.953  35.308  25.522  1.00 90.99           C  
ATOM   4799  HA  THR A 299      -8.564  36.055  24.830  1.00 90.99           H  
ATOM   4800  C   THR A 299      -7.907  34.195  25.660  1.00 90.99           C  
ATOM   4801  CB  THR A 299      -9.149  36.007  26.875  1.00 90.99           C  
ATOM   4802  HB  THR A 299      -8.215  36.515  27.117  1.00 90.99           H  
ATOM   4803  O   THR A 299      -8.299  33.039  25.835  1.00 90.99           O  
ATOM   4804  CG2 THR A 299     -10.248  37.069  26.844  1.00 90.99           C  
ATOM   4805 HG21 THR A 299     -11.221  36.612  26.662  1.00 90.99           H  
ATOM   4806 HG22 THR A 299     -10.271  37.584  27.805  1.00 90.99           H  
ATOM   4807 HG23 THR A 299     -10.025  37.793  26.061  1.00 90.99           H  
ATOM   4808  OG1 THR A 299      -9.397  35.087  27.914  1.00 90.99           O  
ATOM   4809  HG1 THR A 299     -10.273  34.701  27.844  1.00 90.99           H  
ATOM   4810  N   PRO A 300      -6.593  34.503  25.662  1.00 92.99           N  
ATOM   4811  CA  PRO A 300      -5.552  33.503  25.918  1.00 92.99           C  
ATOM   4812  HA  PRO A 300      -5.513  32.813  25.074  1.00 92.99           H  
ATOM   4813  C   PRO A 300      -5.782  32.703  27.208  1.00 92.99           C  
ATOM   4814  CB  PRO A 300      -4.241  34.293  25.985  1.00 92.99           C  
ATOM   4815  HB2 PRO A 300      -3.391  33.703  25.642  1.00 92.99           H  
ATOM   4816  HB3 PRO A 300      -4.068  34.654  26.998  1.00 92.99           H  
ATOM   4817  O   PRO A 300      -5.661  31.483  27.208  1.00 92.99           O  
ATOM   4818  CG  PRO A 300      -4.509  35.485  25.072  1.00 92.99           C  
ATOM   4819  HG2 PRO A 300      -4.371  35.180  24.035  1.00 92.99           H  
ATOM   4820  HG3 PRO A 300      -3.861  36.330  25.305  1.00 92.99           H  
ATOM   4821  CD  PRO A 300      -5.982  35.789  25.342  1.00 92.99           C  
ATOM   4822  HD2 PRO A 300      -6.063  36.454  26.202  1.00 92.99           H  
ATOM   4823  HD3 PRO A 300      -6.432  36.246  24.460  1.00 92.99           H  
ATOM   4824  N   SER A 301      -6.191  33.367  28.294  1.00 88.53           N  
ATOM   4825  H   SER A 301      -6.230  34.376  28.269  1.00 88.53           H  
ATOM   4826  CA  SER A 301      -6.449  32.717  29.586  1.00 88.53           C  
ATOM   4827  HA  SER A 301      -5.565  32.151  29.878  1.00 88.53           H  
ATOM   4828  C   SER A 301      -7.627  31.744  29.533  1.00 88.53           C  
ATOM   4829  CB  SER A 301      -6.719  33.772  30.663  1.00 88.53           C  
ATOM   4830  HB2 SER A 301      -7.659  34.282  30.450  1.00 88.53           H  
ATOM   4831  HB3 SER A 301      -6.791  33.281  31.634  1.00 88.53           H  
ATOM   4832  O   SER A 301      -7.563  30.661  30.107  1.00 88.53           O  
ATOM   4833  OG  SER A 301      -5.670  34.722  30.688  1.00 88.53           O  
ATOM   4834  HG  SER A 301      -5.740  35.248  31.488  1.00 88.53           H  
ATOM   4835  N   THR A 302      -8.706  32.104  28.833  1.00 82.94           N  
ATOM   4836  H   THR A 302      -8.723  33.012  28.391  1.00 82.94           H  
ATOM   4837  CA  THR A 302      -9.851  31.205  28.623  1.00 82.94           C  
ATOM   4838  HA  THR A 302     -10.158  30.780  29.579  1.00 82.94           H  
ATOM   4839  C   THR A 302      -9.481  30.046  27.698  1.00 82.94           C  
ATOM   4840  CB  THR A 302     -11.035  31.965  28.016  1.00 82.94           C  
ATOM   4841  HB  THR A 302     -10.757  32.272  27.008  1.00 82.94           H  
ATOM   4842  O   THR A 302      -9.899  28.918  27.938  1.00 82.94           O  
ATOM   4843  CG2 THR A 302     -12.314  31.131  27.974  1.00 82.94           C  
ATOM   4844 HG21 THR A 302     -12.552  30.746  28.966  1.00 82.94           H  
ATOM   4845 HG22 THR A 302     -13.142  31.737  27.606  1.00 82.94           H  
ATOM   4846 HG23 THR A 302     -12.182  30.289  27.294  1.00 82.94           H  
ATOM   4847  OG1 THR A 302     -11.338  33.134  28.745  1.00 82.94           O  
ATOM   4848  HG1 THR A 302     -12.125  32.941  29.260  1.00 82.94           H  
ATOM   4849  N   PHE A 303      -8.673  30.307  26.669  1.00 82.64           N  
ATOM   4850  H   PHE A 303      -8.369  31.259  26.519  1.00 82.64           H  
ATOM   4851  CA  PHE A 303      -8.205  29.293  25.728  1.00 82.64           C  
ATOM   4852  HA  PHE A 303      -9.067  28.808  25.270  1.00 82.64           H  
ATOM   4853  C   PHE A 303      -7.388  28.196  26.421  1.00 82.64           C  
ATOM   4854  CB  PHE A 303      -7.395  29.989  24.631  1.00 82.64           C  
ATOM   4855  HB2 PHE A 303      -6.516  30.461  25.068  1.00 82.64           H  
ATOM   4856  HB3 PHE A 303      -8.005  30.780  24.196  1.00 82.64           H  
ATOM   4857  O   PHE A 303      -7.622  27.023  26.157  1.00 82.64           O  
ATOM   4858  CG  PHE A 303      -6.945  29.069  23.521  1.00 82.64           C  
ATOM   4859  CD1 PHE A 303      -5.661  28.500  23.565  1.00 82.64           C  
ATOM   4860  HD1 PHE A 303      -5.002  28.705  24.396  1.00 82.64           H  
ATOM   4861  CD2 PHE A 303      -7.799  28.794  22.436  1.00 82.64           C  
ATOM   4862  HD2 PHE A 303      -8.790  29.223  22.400  1.00 82.64           H  
ATOM   4863  CE1 PHE A 303      -5.229  27.672  22.518  1.00 82.64           C  
ATOM   4864  HE1 PHE A 303      -4.224  27.277  22.539  1.00 82.64           H  
ATOM   4865  CE2 PHE A 303      -7.372  27.946  21.399  1.00 82.64           C  
ATOM   4866  HE2 PHE A 303      -8.027  27.727  20.569  1.00 82.64           H  
ATOM   4867  CZ  PHE A 303      -6.086  27.383  21.442  1.00 82.64           C  
ATOM   4868  HZ  PHE A 303      -5.757  26.739  20.640  1.00 82.64           H  
ATOM   4869  N   ILE A 304      -6.500  28.558  27.357  1.00 76.73           N  
ATOM   4870  H   ILE A 304      -6.318  29.542  27.494  1.00 76.73           H  
ATOM   4871  CA  ILE A 304      -5.754  27.580  28.172  1.00 76.73           C  
ATOM   4872  HA  ILE A 304      -5.185  26.928  27.510  1.00 76.73           H  
ATOM   4873  C   ILE A 304      -6.719  26.685  28.961  1.00 76.73           C  
ATOM   4874  CB  ILE A 304      -4.765  28.290  29.128  1.00 76.73           C  
ATOM   4875  HB  ILE A 304      -5.325  29.006  29.729  1.00 76.73           H  
ATOM   4876  O   ILE A 304      -6.574  25.468  28.949  1.00 76.73           O  
ATOM   4877  CG1 ILE A 304      -3.656  29.046  28.360  1.00 76.73           C  
ATOM   4878 HG12 ILE A 304      -4.076  29.564  27.498  1.00 76.73           H  
ATOM   4879 HG13 ILE A 304      -2.926  28.330  27.981  1.00 76.73           H  
ATOM   4880  CG2 ILE A 304      -4.103  27.268  30.076  1.00 76.73           C  
ATOM   4881 HG21 ILE A 304      -3.603  26.493  29.496  1.00 76.73           H  
ATOM   4882 HG22 ILE A 304      -4.843  26.793  30.721  1.00 76.73           H  
ATOM   4883 HG23 ILE A 304      -3.372  27.744  30.730  1.00 76.73           H  
ATOM   4884  CD1 ILE A 304      -2.936  30.084  29.234  1.00 76.73           C  
ATOM   4885 HD11 ILE A 304      -3.643  30.845  29.564  1.00 76.73           H  
ATOM   4886 HD12 ILE A 304      -2.137  30.562  28.668  1.00 76.73           H  
ATOM   4887 HD13 ILE A 304      -2.479  29.615  30.106  1.00 76.73           H  
ATOM   4888  N   LYS A 305      -7.732  27.275  29.616  1.00 73.42           N  
ATOM   4889  H   LYS A 305      -7.810  28.280  29.567  1.00 73.42           H  
ATOM   4890  CA  LYS A 305      -8.714  26.511  30.405  1.00 73.42           C  
ATOM   4891  HA  LYS A 305      -8.188  25.906  31.143  1.00 73.42           H  
ATOM   4892  C   LYS A 305      -9.491  25.512  29.548  1.00 73.42           C  
ATOM   4893  CB  LYS A 305      -9.691  27.446  31.130  1.00 73.42           C  
ATOM   4894  HB2 LYS A 305     -10.162  28.113  30.408  1.00 73.42           H  
ATOM   4895  HB3 LYS A 305     -10.472  26.837  31.586  1.00 73.42           H  
ATOM   4896  O   LYS A 305      -9.684  24.394  29.988  1.00 73.42           O  
ATOM   4897  CG  LYS A 305      -9.015  28.269  32.232  1.00 73.42           C  
ATOM   4898  HG2 LYS A 305      -8.581  27.593  32.969  1.00 73.42           H  
ATOM   4899  HG3 LYS A 305      -8.220  28.880  31.807  1.00 73.42           H  
ATOM   4900  CD  LYS A 305     -10.047  29.173  32.916  1.00 73.42           C  
ATOM   4901  HD2 LYS A 305     -10.809  28.544  33.377  1.00 73.42           H  
ATOM   4902  HD3 LYS A 305     -10.515  29.816  32.171  1.00 73.42           H  
ATOM   4903  CE  LYS A 305      -9.368  30.031  33.987  1.00 73.42           C  
ATOM   4904  HE2 LYS A 305      -8.806  29.368  34.645  1.00 73.42           H  
ATOM   4905  HE3 LYS A 305      -8.656  30.699  33.502  1.00 73.42           H  
ATOM   4906  NZ  LYS A 305     -10.362  30.800  34.778  1.00 73.42           N  
ATOM   4907  HZ1 LYS A 305     -10.997  30.162  35.236  1.00 73.42           H  
ATOM   4908  HZ2 LYS A 305      -9.905  31.340  35.498  1.00 73.42           H  
ATOM   4909  HZ3 LYS A 305     -10.903  31.417  34.189  1.00 73.42           H  
ATOM   4910  N   MET A 306      -9.895  25.906  28.339  1.00 66.12           N  
ATOM   4911  H   MET A 306      -9.688  26.852  28.054  1.00 66.12           H  
ATOM   4912  CA  MET A 306     -10.607  25.029  27.396  1.00 66.12           C  
ATOM   4913  HA  MET A 306     -11.405  24.501  27.918  1.00 66.12           H  
ATOM   4914  C   MET A 306      -9.714  23.947  26.771  1.00 66.12           C  
ATOM   4915  CB  MET A 306     -11.214  25.876  26.267  1.00 66.12           C  
ATOM   4916  HB2 MET A 306     -11.598  25.212  25.493  1.00 66.12           H  
ATOM   4917  HB3 MET A 306     -10.437  26.499  25.824  1.00 66.12           H  
ATOM   4918  O   MET A 306     -10.222  22.954  26.274  1.00 66.12           O  
ATOM   4919  CG  MET A 306     -12.369  26.763  26.738  1.00 66.12           C  
ATOM   4920  HG2 MET A 306     -12.029  27.394  27.559  1.00 66.12           H  
ATOM   4921  HG3 MET A 306     -13.161  26.115  27.113  1.00 66.12           H  
ATOM   4922  SD  MET A 306     -13.055  27.830  25.433  1.00 66.12           S  
ATOM   4923  CE  MET A 306     -14.502  28.464  26.320  1.00 66.12           C  
ATOM   4924  HE1 MET A 306     -14.187  28.943  27.246  1.00 66.12           H  
ATOM   4925  HE2 MET A 306     -15.169  27.636  26.560  1.00 66.12           H  
ATOM   4926  HE3 MET A 306     -15.031  29.185  25.697  1.00 66.12           H  
ATOM   4927  N   ALA A 307      -8.395  24.151  26.735  1.00 58.97           N  
ATOM   4928  H   ALA A 307      -8.017  25.011  27.107  1.00 58.97           H  
ATOM   4929  CA  ALA A 307      -7.458  23.162  26.207  1.00 58.97           C  
ATOM   4930  HA  ALA A 307      -7.930  22.634  25.379  1.00 58.97           H  
ATOM   4931  C   ALA A 307      -7.062  22.091  27.242  1.00 58.97           C  
ATOM   4932  CB  ALA A 307      -6.230  23.906  25.668  1.00 58.97           C  
ATOM   4933  HB1 ALA A 307      -5.531  23.184  25.248  1.00 58.97           H  
ATOM   4934  HB2 ALA A 307      -5.736  24.437  26.482  1.00 58.97           H  
ATOM   4935  HB3 ALA A 307      -6.533  24.617  24.900  1.00 58.97           H  
ATOM   4936  O   ALA A 307      -6.597  21.027  26.837  1.00 58.97           O  
ATOM   4937  N   ASN A 308      -7.225  22.388  28.539  1.00 53.82           N  
ATOM   4938  H   ASN A 308      -7.619  23.291  28.764  1.00 53.82           H
[truncated: 405,010 more chars]
