# Supplementary material for: HilE represses the activity of the Salmonella virulence regulator HilD via a mechanism distinct from that of intestinal long-chain fatty acids
Source: J Biol Chem. 2023 Oct 27;299(12):105387. doi: 10.1016/j.jbc.2023.105387 (PMC10696396; doi:10.1016/j.jbc.2023.105387)
Supplement: Dataset S2 [file mmc3.zip › S5 Dataset/ranked_22.pdb]

ATOM      1  N   MET A   1     -35.336  45.960 -76.860  1.00 20.26           N  
ATOM      2  H   MET A   1     -34.939  45.581 -76.012  1.00 20.26           H  
ATOM      3  H2  MET A   1     -34.722  46.678 -77.218  1.00 20.26           H  
ATOM      4  H3  MET A   1     -36.240  46.358 -76.648  1.00 20.26           H  
ATOM      5  CA  MET A   1     -35.487  44.876 -77.850  1.00 20.26           C  
ATOM      6  HA  MET A   1     -35.962  45.284 -78.742  1.00 20.26           H  
ATOM      7  C   MET A   1     -36.468  43.825 -77.335  1.00 20.26           C  
ATOM      8  CB  MET A   1     -34.146  44.287 -78.289  1.00 20.26           C  
ATOM      9  HB2 MET A   1     -33.468  44.222 -77.438  1.00 20.26           H  
ATOM     10  HB3 MET A   1     -34.321  43.287 -78.685  1.00 20.26           H  
ATOM     11  O   MET A   1     -37.558  43.783 -77.866  1.00 20.26           O  
ATOM     12  CG  MET A   1     -33.466  45.089 -79.396  1.00 20.26           C  
ATOM     13  HG2 MET A   1     -33.270  46.104 -79.050  1.00 20.26           H  
ATOM     14  HG3 MET A   1     -34.118  45.127 -80.269  1.00 20.26           H  
ATOM     15  SD  MET A   1     -31.902  44.318 -79.869  1.00 20.26           S  
ATOM     16  CE  MET A   1     -31.333  45.436 -81.172  1.00 20.26           C  
ATOM     17  HE1 MET A   1     -30.382  45.074 -81.563  1.00 20.26           H  
ATOM     18  HE2 MET A   1     -32.065  45.465 -81.979  1.00 20.26           H  
ATOM     19  HE3 MET A   1     -31.194  46.437 -80.764  1.00 20.26           H  
ATOM     20  N   GLU A   2     -36.222  43.075 -76.258  1.00 19.23           N  
ATOM     21  H   GLU A   2     -37.070  42.859 -75.753  1.00 19.23           H  
ATOM     22  CA  GLU A   2     -35.418  41.834 -76.290  1.00 19.23           C  
ATOM     23  HA  GLU A   2     -35.271  41.545 -77.330  1.00 19.23           H  
ATOM     24  C   GLU A   2     -36.205  40.668 -75.628  1.00 19.23           C  
ATOM     25  CB  GLU A   2     -34.042  42.052 -75.639  1.00 19.23           C  
ATOM     26  HB2 GLU A   2     -34.034  41.606 -74.644  1.00 19.23           H  
ATOM     27  HB3 GLU A   2     -33.859  43.120 -75.523  1.00 19.23           H  
ATOM     28  O   GLU A   2     -37.232  40.913 -75.003  1.00 19.23           O  
ATOM     29  CG  GLU A   2     -32.917  41.450 -76.495  1.00 19.23           C  
ATOM     30  HG2 GLU A   2     -33.031  41.781 -77.527  1.00 19.23           H  
ATOM     31  HG3 GLU A   2     -33.015  40.365 -76.485  1.00 19.23           H  
ATOM     32  CD  GLU A   2     -31.531  41.848 -75.977  1.00 19.23           C  
ATOM     33  OE1 GLU A   2     -30.663  42.130 -76.827  1.00 19.23           O  
ATOM     34  OE2 GLU A   2     -31.381  41.888 -74.738  1.00 19.23           O  
ATOM     35  N   ASN A   3     -35.757  39.417 -75.814  1.00 22.14           N  
ATOM     36  H   ASN A   3     -34.826  39.337 -76.197  1.00 22.14           H  
ATOM     37  CA  ASN A   3     -36.624  38.229 -76.002  1.00 22.14           C  
ATOM     38  HA  ASN A   3     -37.576  38.556 -76.420  1.00 22.14           H  
ATOM     39  C   ASN A   3     -36.994  37.344 -74.781  1.00 22.14           C  
ATOM     40  CB  ASN A   3     -35.891  37.316 -77.027  1.00 22.14           C  
ATOM     41  HB2 ASN A   3     -34.828  37.551 -77.056  1.00 22.14           H  
ATOM     42  HB3 ASN A   3     -35.982  36.274 -76.718  1.00 22.14           H  
ATOM     43  O   ASN A   3     -38.073  36.761 -74.770  1.00 22.14           O  
ATOM     44  CG  ASN A   3     -36.415  37.343 -78.447  1.00 22.14           C  
ATOM     45  ND2 ASN A   3     -35.674  36.774 -79.370  1.00 22.14           N  
ATOM     46 HD21 ASN A   3     -34.787  36.346 -79.146  1.00 22.14           H  
ATOM     47 HD22 ASN A   3     -36.056  36.793 -80.305  1.00 22.14           H  
ATOM     48  OD1 ASN A   3     -37.474  37.846 -78.755  1.00 22.14           O  
ATOM     49  N   VAL A   4     -36.030  37.029 -73.904  1.00 23.36           N  
ATOM     50  H   VAL A   4     -35.323  37.738 -73.774  1.00 23.36           H  
ATOM     51  CA  VAL A   4     -35.524  35.630 -73.808  1.00 23.36           C  
ATOM     52  HA  VAL A   4     -35.750  35.155 -74.763  1.00 23.36           H  
ATOM     53  C   VAL A   4     -36.189  34.704 -72.756  1.00 23.36           C  
ATOM     54  CB  VAL A   4     -33.974  35.640 -73.700  1.00 23.36           C  
ATOM     55  HB  VAL A   4     -33.693  36.085 -72.746  1.00 23.36           H  
ATOM     56  O   VAL A   4     -36.830  35.123 -71.800  1.00 23.36           O  
ATOM     57  CG1 VAL A   4     -33.303  34.258 -73.808  1.00 23.36           C  
ATOM     58 HG11 VAL A   4     -32.224  34.369 -73.914  1.00 23.36           H  
ATOM     59 HG12 VAL A   4     -33.459  33.692 -72.890  1.00 23.36           H  
ATOM     60 HG13 VAL A   4     -33.682  33.708 -74.669  1.00 23.36           H  
ATOM     61  CG2 VAL A   4     -33.332  36.473 -74.823  1.00 23.36           C  
ATOM     62 HG21 VAL A   4     -32.249  36.489 -74.698  1.00 23.36           H  
ATOM     63 HG22 VAL A   4     -33.664  37.510 -74.786  1.00 23.36           H  
ATOM     64 HG23 VAL A   4     -33.563  36.035 -75.795  1.00 23.36           H  
ATOM     65  N   THR A   5     -35.990  33.396 -72.964  1.00 21.81           N  
ATOM     66  H   THR A   5     -35.376  33.175 -73.735  1.00 21.81           H  
ATOM     67  CA  THR A   5     -36.453  32.193 -72.246  1.00 21.81           C  
ATOM     68  HA  THR A   5     -37.541  32.147 -72.291  1.00 21.81           H  
ATOM     69  C   THR A   5     -36.031  32.116 -70.771  1.00 21.81           C  
ATOM     70  CB  THR A   5     -35.872  30.960 -72.976  1.00 21.81           C  
ATOM     71  HB  THR A   5     -36.007  30.071 -72.360  1.00 21.81           H  
ATOM     72  O   THR A   5     -35.003  31.533 -70.437  1.00 21.81           O  
ATOM     73  CG2 THR A   5     -36.536  30.702 -74.326  1.00 21.81           C  
ATOM     74 HG21 THR A   5     -36.434  31.571 -74.976  1.00 21.81           H  
ATOM     75 HG22 THR A   5     -36.062  29.845 -74.804  1.00 21.81           H  
ATOM     76 HG23 THR A   5     -37.594  30.483 -74.180  1.00 21.81           H  
ATOM     77  OG1 THR A   5     -34.495  31.150 -73.231  1.00 21.81           O  
ATOM     78  HG1 THR A   5     -34.063  31.164 -72.374  1.00 21.81           H  
ATOM     79  N   PHE A   6     -36.841  32.643 -69.857  1.00 22.00           N  
ATOM     80  H   PHE A   6     -37.608  33.211 -70.186  1.00 22.00           H  
ATOM     81  CA  PHE A   6     -36.497  32.732 -68.427  1.00 22.00           C  
ATOM     82  HA  PHE A   6     -35.448  33.019 -68.361  1.00 22.00           H  
ATOM     83  C   PHE A   6     -36.597  31.429 -67.610  1.00 22.00           C  
ATOM     84  CB  PHE A   6     -37.324  33.868 -67.793  1.00 22.00           C  
ATOM     85  HB2 PHE A   6     -37.682  33.592 -66.801  1.00 22.00           H  
ATOM     86  HB3 PHE A   6     -38.217  34.060 -68.388  1.00 22.00           H  
ATOM     87  O   PHE A   6     -36.556  31.497 -66.383  1.00 22.00           O  
ATOM     88  CG  PHE A   6     -36.532  35.144 -67.647  1.00 22.00           C  
ATOM     89  CD1 PHE A   6     -35.693  35.327 -66.532  1.00 22.00           C  
ATOM     90  HD1 PHE A   6     -35.625  34.559 -65.775  1.00 22.00           H  
ATOM     91  CD2 PHE A   6     -36.615  36.140 -68.635  1.00 22.00           C  
ATOM     92  HD2 PHE A   6     -37.257  36.006 -69.493  1.00 22.00           H  
ATOM     93  CE1 PHE A   6     -34.944  36.510 -66.403  1.00 22.00           C  
ATOM     94  HE1 PHE A   6     -34.301  36.654 -65.547  1.00 22.00           H  
ATOM     95  CE2 PHE A   6     -35.863  37.319 -68.509  1.00 22.00           C  
ATOM     96  HE2 PHE A   6     -35.928  38.082 -69.271  1.00 22.00           H  
ATOM     97  CZ  PHE A   6     -35.030  37.506 -67.392  1.00 22.00           C  
ATOM     98  HZ  PHE A   6     -34.454  38.414 -67.296  1.00 22.00           H  
ATOM     99  N   VAL A   7     -36.781  30.254 -68.230  1.00 22.93           N  
ATOM    100  H   VAL A   7     -36.677  30.226 -69.234  1.00 22.93           H  
ATOM    101  CA  VAL A   7     -37.260  29.051 -67.519  1.00 22.93           C  
ATOM    102  HA  VAL A   7     -38.191  29.325 -67.023  1.00 22.93           H  
ATOM    103  C   VAL A   7     -36.269  28.624 -66.426  1.00 22.93           C  
ATOM    104  CB  VAL A   7     -37.589  27.883 -68.473  1.00 22.93           C  
ATOM    105  HB  VAL A   7     -36.667  27.450 -68.862  1.00 22.93           H  
ATOM    106  O   VAL A   7     -35.252  27.989 -66.695  1.00 22.93           O  
ATOM    107  CG1 VAL A   7     -38.376  26.801 -67.720  1.00 22.93           C  
ATOM    108 HG11 VAL A   7     -37.792  26.426 -66.879  1.00 22.93           H  
ATOM    109 HG12 VAL A   7     -39.318  27.205 -67.348  1.00 22.93           H  
ATOM    110 HG13 VAL A   7     -38.586  25.966 -68.388  1.00 22.93           H  
ATOM    111  CG2 VAL A   7     -38.446  28.328 -69.668  1.00 22.93           C  
ATOM    112 HG21 VAL A   7     -38.724  27.460 -70.265  1.00 22.93           H  
ATOM    113 HG22 VAL A   7     -37.883  29.008 -70.307  1.00 22.93           H  
ATOM    114 HG23 VAL A   7     -39.351  28.824 -69.317  1.00 22.93           H  
ATOM    115  N   SER A   8     -36.565  28.981 -65.173  1.00 21.75           N  
ATOM    116  H   SER A   8     -37.390  29.548 -65.038  1.00 21.75           H  
ATOM    117  CA  SER A   8     -35.619  28.954 -64.051  1.00 21.75           C  
ATOM    118  HA  SER A   8     -34.642  29.238 -64.442  1.00 21.75           H  
ATOM    119  C   SER A   8     -35.461  27.561 -63.430  1.00 21.75           C  
ATOM    120  CB  SER A   8     -36.014  30.013 -63.006  1.00 21.75           C  
ATOM    121  HB2 SER A   8     -36.263  30.949 -63.507  1.00 21.75           H  
ATOM    122  HB3 SER A   8     -35.167  30.191 -62.343  1.00 21.75           H  
ATOM    123  O   SER A   8     -35.432  27.442 -62.205  1.00 21.75           O  
ATOM    124  OG  SER A   8     -37.114  29.574 -62.231  1.00 21.75           O  
ATOM    125  HG  SER A   8     -36.834  28.768 -61.791  1.00 21.75           H  
ATOM    126  N   ASN A   9     -35.416  26.503 -64.248  1.00 22.01           N  
ATOM    127  H   ASN A   9     -35.389  26.706 -65.237  1.00 22.01           H  
ATOM    128  CA  ASN A   9     -35.481  25.091 -63.839  1.00 22.01           C  
ATOM    129  HA  ASN A   9     -36.316  24.971 -63.149  1.00 22.01           H  
ATOM    130  C   ASN A   9     -34.227  24.641 -63.056  1.00 22.01           C  
ATOM    131  CB  ASN A   9     -35.738  24.212 -65.091  1.00 22.01           C  
ATOM    132  HB2 ASN A   9     -35.350  23.207 -64.925  1.00 22.01           H  
ATOM    133  HB3 ASN A   9     -35.208  24.625 -65.950  1.00 22.01           H  
ATOM    134  O   ASN A   9     -33.497  23.750 -63.485  1.00 22.01           O  
ATOM    135  CG  ASN A   9     -37.198  24.010 -65.442  1.00 22.01           C  
ATOM    136  ND2 ASN A   9     -37.469  23.429 -66.587  1.00 22.01           N  
ATOM    137 HD21 ASN A   9     -38.448  23.302 -66.800  1.00 22.01           H  
ATOM    138 HD22 ASN A   9     -36.725  23.162 -67.216  1.00 22.01           H  
ATOM    139  OD1 ASN A   9     -38.108  24.324 -64.698  1.00 22.01           O  
ATOM    140  N   SER A  10     -33.913  25.259 -61.919  1.00 22.56           N  
ATOM    141  H   SER A  10     -34.520  25.989 -61.574  1.00 22.56           H  
ATOM    142  CA  SER A  10     -32.699  24.957 -61.168  1.00 22.56           C  
ATOM    143  HA  SER A  10     -31.873  24.957 -61.879  1.00 22.56           H  
ATOM    144  C   SER A  10     -32.788  23.544 -60.570  1.00 22.56           C  
ATOM    145  CB  SER A  10     -32.376  26.068 -60.159  1.00 22.56           C  
ATOM    146  HB2 SER A  10     -31.463  25.811 -59.622  1.00 22.56           H  
ATOM    147  HB3 SER A  10     -32.207  26.995 -60.707  1.00 22.56           H  
ATOM    148  O   SER A  10     -33.545  23.253 -59.648  1.00 22.56           O  
ATOM    149  OG  SER A  10     -33.420  26.272 -59.234  1.00 22.56           O  
ATOM    150  HG  SER A  10     -33.275  27.097 -58.764  1.00 22.56           H  
ATOM    151  N   HIS A  11     -32.025  22.621 -61.162  1.00 22.94           N  
ATOM    152  H   HIS A  11     -31.571  22.910 -62.017  1.00 22.94           H  
ATOM    153  CA  HIS A  11     -32.153  21.174 -60.951  1.00 22.94           C  
ATOM    154  HA  HIS A  11     -33.210  20.911 -60.921  1.00 22.94           H  
ATOM    155  C   HIS A  11     -31.520  20.625 -59.667  1.00 22.94           C  
ATOM    156  CB  HIS A  11     -31.482  20.456 -62.136  1.00 22.94           C  
ATOM    157  HB2 HIS A  11     -30.499  20.890 -62.319  1.00 22.94           H  
ATOM    158  HB3 HIS A  11     -31.329  19.408 -61.878  1.00 22.94           H  
ATOM    159  O   HIS A  11     -31.819  19.493 -59.288  1.00 22.94           O  
ATOM    160  CG  HIS A  11     -32.278  20.463 -63.410  1.00 22.94           C  
ATOM    161  CD2 HIS A  11     -31.792  20.645 -64.677  1.00 22.94           C  
ATOM    162  HD2 HIS A  11     -30.768  20.860 -64.944  1.00 22.94           H  
ATOM    163  ND1 HIS A  11     -33.615  20.160 -63.528  1.00 22.94           N  
ATOM    164  HD1 HIS A  11     -34.261  19.983 -62.773  1.00 22.94           H  
ATOM    165  CE1 HIS A  11     -33.928  20.171 -64.833  1.00 22.94           C  
ATOM    166  HE1 HIS A  11     -34.910  19.979 -65.240  1.00 22.94           H  
ATOM    167  NE2 HIS A  11     -32.848  20.456 -65.572  1.00 22.94           N  
ATOM    168  N   GLN A  12     -30.566  21.340 -59.062  1.00 23.25           N  
ATOM    169  H   GLN A  12     -30.438  22.295 -59.365  1.00 23.25           H  
ATOM    170  CA  GLN A  12     -29.500  20.734 -58.251  1.00 23.25           C  
ATOM    171  HA  GLN A  12     -29.186  19.820 -58.755  1.00 23.25           H  
ATOM    172  C   GLN A  12     -29.940  20.289 -56.840  1.00 23.25           C  
ATOM    173  CB  GLN A  12     -28.270  21.663 -58.199  1.00 23.25           C  
ATOM    174  HB2 GLN A  12     -28.595  22.679 -57.974  1.00 23.25           H  
ATOM    175  HB3 GLN A  12     -27.613  21.336 -57.394  1.00 23.25           H  
ATOM    176  O   GLN A  12     -29.395  20.730 -55.834  1.00 23.25           O  
ATOM    177  CG  GLN A  12     -27.405  21.657 -59.469  1.00 23.25           C  
ATOM    178  HG2 GLN A  12     -27.979  22.044 -60.311  1.00 23.25           H  
ATOM    179  HG3 GLN A  12     -27.103  20.634 -59.692  1.00 23.25           H  
ATOM    180  CD  GLN A  12     -26.150  22.515 -59.290  1.00 23.25           C  
ATOM    181  NE2 GLN A  12     -25.117  22.309 -60.076  1.00 23.25           N  
ATOM    182 HE21 GLN A  12     -24.328  22.920 -59.919  1.00 23.25           H  
ATOM    183 HE22 GLN A  12     -25.136  21.614 -60.809  1.00 23.25           H  
ATOM    184  OE1 GLN A  12     -26.071  23.389 -58.448  1.00 23.25           O  
ATOM    185  N   ARG A  13     -30.868  19.335 -56.724  1.00 23.42           N  
ATOM    186  H   ARG A  13     -31.332  19.032 -57.568  1.00 23.42           H  
ATOM    187  CA  ARG A  13     -31.189  18.689 -55.439  1.00 23.42           C  
ATOM    188  HA  ARG A  13     -31.272  19.469 -54.682  1.00 23.42           H  
ATOM    189  C   ARG A  13     -30.142  17.718 -54.848  1.00 23.42           C  
ATOM    190  CB  ARG A  13     -32.547  17.972 -55.542  1.00 23.42           C  
ATOM    191  HB2 ARG A  13     -32.620  17.232 -54.746  1.00 23.42           H  
ATOM    192  HB3 ARG A  13     -32.618  17.444 -56.493  1.00 23.42           H  
ATOM    193  O   ARG A  13     -30.295  17.410 -53.669  1.00 23.42           O  
ATOM    194  CG  ARG A  13     -33.729  18.936 -55.384  1.00 23.42           C  
ATOM    195  HG2 ARG A  13     -33.601  19.523 -54.474  1.00 23.42           H  
ATOM    196  HG3 ARG A  13     -33.770  19.608 -56.242  1.00 23.42           H  
ATOM    197  CD  ARG A  13     -35.032  18.136 -55.283  1.00 23.42           C  
ATOM    198  HD2 ARG A  13     -35.150  17.544 -56.191  1.00 23.42           H  
ATOM    199  HD3 ARG A  13     -34.961  17.462 -54.429  1.00 23.42           H  
ATOM    200  NE  ARG A  13     -36.201  19.018 -55.116  1.00 23.42           N  
ATOM    201  HE  ARG A  13     -36.030  20.012 -55.163  1.00 23.42           H  
ATOM    202  NH1 ARG A  13     -37.781  17.367 -54.864  1.00 23.42           N  
ATOM    203 HH11 ARG A  13     -38.741  17.089 -54.720  1.00 23.42           H  
ATOM    204 HH12 ARG A  13     -37.057  16.669 -54.953  1.00 23.42           H  
ATOM    205  NH2 ARG A  13     -38.404  19.510 -54.817  1.00 23.42           N  
ATOM    206 HH21 ARG A  13     -39.360  19.212 -54.684  1.00 23.42           H  
ATOM    207 HH22 ARG A  13     -38.196  20.496 -54.878  1.00 23.42           H  
ATOM    208  CZ  ARG A  13     -37.451  18.629 -54.933  1.00 23.42           C  
ATOM    209  N   PRO A  14     -29.137  17.159 -55.560  1.00 25.72           N  
ATOM    210  CA  PRO A  14     -28.681  15.797 -55.252  1.00 25.72           C  
ATOM    211  HA  PRO A  14     -29.543  15.163 -55.046  1.00 25.72           H  
ATOM    212  C   PRO A  14     -27.733  15.662 -54.049  1.00 25.72           C  
ATOM    213  CB  PRO A  14     -28.015  15.306 -56.544  1.00 25.72           C  
ATOM    214  HB2 PRO A  14     -28.776  14.903 -57.213  1.00 25.72           H  
ATOM    215  HB3 PRO A  14     -27.242  14.559 -56.367  1.00 25.72           H  
ATOM    216  O   PRO A  14     -27.329  14.550 -53.727  1.00 25.72           O  
ATOM    217  CG  PRO A  14     -27.440  16.582 -57.146  1.00 25.72           C  
ATOM    218  HG2 PRO A  14     -27.291  16.496 -58.222  1.00 25.72           H  
ATOM    219  HG3 PRO A  14     -26.508  16.840 -56.644  1.00 25.72           H  
ATOM    220  CD  PRO A  14     -28.512  17.605 -56.799  1.00 25.72           C  
ATOM    221  HD2 PRO A  14     -28.042  18.582 -56.677  1.00 25.72           H  
ATOM    222  HD3 PRO A  14     -29.246  17.614 -57.605  1.00 25.72           H  
ATOM    223  N   ALA A  15     -27.309  16.757 -53.413  1.00 28.04           N  
ATOM    224  H   ALA A  15     -27.725  17.646 -53.652  1.00 28.04           H  
ATOM    225  CA  ALA A  15     -26.077  16.752 -52.620  1.00 28.04           C  
ATOM    226  HA  ALA A  15     -25.278  16.347 -53.240  1.00 28.04           H  
ATOM    227  C   ALA A  15     -26.114  15.891 -51.341  1.00 28.04           C  
ATOM    228  CB  ALA A  15     -25.724  18.208 -52.290  1.00 28.04           C  
ATOM    229  HB1 ALA A  15     -24.780  18.239 -51.746  1.00 28.04           H  
ATOM    230  HB2 ALA A  15     -26.503  18.653 -51.671  1.00 28.04           H  
ATOM    231  HB3 ALA A  15     -25.618  18.785 -53.209  1.00 28.04           H  
ATOM    232  O   ALA A  15     -25.072  15.386 -50.923  1.00 28.04           O  
ATOM    233  N   ALA A  16     -27.275  15.754 -50.694  1.00 27.16           N  
ATOM    234  H   ALA A  16     -28.110  16.124 -51.125  1.00 27.16           H  
ATOM    235  CA  ALA A  16     -27.337  15.364 -49.282  1.00 27.16           C  
ATOM    236  HA  ALA A  16     -26.670  16.019 -48.720  1.00 27.16           H  
ATOM    237  C   ALA A  16     -26.882  13.920 -48.983  1.00 27.16           C  
ATOM    238  CB  ALA A  16     -28.766  15.611 -48.783  1.00 27.16           C  
ATOM    239  HB1 ALA A  16     -28.825  15.379 -47.720  1.00 27.16           H  
ATOM    240  HB2 ALA A  16     -29.041  16.655 -48.933  1.00 27.16           H  
ATOM    241  HB3 ALA A  16     -29.465  14.970 -49.320  1.00 27.16           H  
ATOM    242  O   ALA A  16     -26.229  13.684 -47.965  1.00 27.16           O  
ATOM    243  N   ASP A  17     -27.206  12.961 -49.855  1.00 27.10           N  
ATOM    244  H   ASP A  17     -27.723  13.224 -50.682  1.00 27.10           H  
ATOM    245  CA  ASP A  17     -27.154  11.524 -49.526  1.00 27.10           C  
ATOM    246  HA  ASP A  17     -27.697  11.361 -48.596  1.00 27.10           H  
ATOM    247  C   ASP A  17     -25.743  10.975 -49.275  1.00 27.10           C  
ATOM    248  CB  ASP A  17     -27.814  10.713 -50.662  1.00 27.10           C  
ATOM    249  HB2 ASP A  17     -27.734  11.262 -51.601  1.00 27.10           H  
ATOM    250  HB3 ASP A  17     -27.269   9.779 -50.795  1.00 27.10           H  
ATOM    251  O   ASP A  17     -25.565   9.975 -48.572  1.00 27.10           O  
ATOM    252  CG  ASP A  17     -29.277  10.339 -50.408  1.00 27.10           C  
ATOM    253  OD1 ASP A  17     -29.760  10.547 -49.273  1.00 27.10           O  
ATOM    254  OD2 ASP A  17     -29.891   9.825 -51.367  1.00 27.10           O  
ATOM    255  N   ASN A  18     -24.714  11.619 -49.831  1.00 30.62           N  
ATOM    256  H   ASN A  18     -24.919  12.453 -50.363  1.00 30.62           H  
ATOM    257  CA  ASN A  18     -23.366  11.050 -49.859  1.00 30.62           C  
ATOM    258  HA  ASN A  18     -23.424  10.059 -50.309  1.00 30.62           H  
ATOM    259  C   ASN A  18     -22.759  10.828 -48.468  1.00 30.62           C  
ATOM    260  CB  ASN A  18     -22.459  11.953 -50.717  1.00 30.62           C  
ATOM    261  HB2 ASN A  18     -22.749  12.997 -50.598  1.00 30.62           H  
ATOM    262  HB3 ASN A  18     -21.427  11.851 -50.381  1.00 30.62           H  
ATOM    263  O   ASN A  18     -21.927   9.931 -48.296  1.00 30.62           O  
ATOM    264  CG  ASN A  18     -22.470  11.579 -52.187  1.00 30.62           C  
ATOM    265  ND2 ASN A  18     -22.057  12.480 -53.046  1.00 30.62           N  
ATOM    266 HD21 ASN A  18     -22.096  12.216 -54.020  1.00 30.62           H  
ATOM    267 HD22 ASN A  18     -21.823  13.414 -52.741  1.00 30.62           H  
ATOM    268  OD1 ASN A  18     -22.795  10.474 -52.585  1.00 30.62           O  
ATOM    269  N   LEU A  19     -23.152  11.625 -47.469  1.00 31.11           N  
ATOM    270  H   LEU A  19     -23.886  12.295 -47.652  1.00 31.11           H  
ATOM    271  CA  LEU A  19     -22.460  11.641 -46.182  1.00 31.11           C  
ATOM    272  HA  LEU A  19     -21.396  11.752 -46.389  1.00 31.11           H  
ATOM    273  C   LEU A  19     -22.633  10.330 -45.395  1.00 31.11           C  
ATOM    274  CB  LEU A  19     -22.931  12.853 -45.357  1.00 31.11           C  
ATOM    275  HB2 LEU A  19     -23.256  13.657 -46.017  1.00 31.11           H  
ATOM    276  HB3 LEU A  19     -23.794  12.556 -44.762  1.00 31.11           H  
ATOM    277  O   LEU A  19     -21.703   9.899 -44.710  1.00 31.11           O  
ATOM    278  CG  LEU A  19     -21.811  13.382 -44.440  1.00 31.11           C  
ATOM    279  HG  LEU A  19     -21.164  12.561 -44.130  1.00 31.11           H  
ATOM    280  CD1 LEU A  19     -20.968  14.430 -45.170  1.00 31.11           C  
ATOM    281 HD11 LEU A  19     -20.541  13.999 -46.076  1.00 31.11           H  
ATOM    282 HD12 LEU A  19     -21.583  15.289 -45.440  1.00 31.11           H  
ATOM    283 HD13 LEU A  19     -20.155  14.765 -44.527  1.00 31.11           H  
ATOM    284  CD2 LEU A  19     -22.388  14.016 -43.177  1.00 31.11           C  
ATOM    285 HD21 LEU A  19     -22.928  13.264 -42.602  1.00 31.11           H  
ATOM    286 HD22 LEU A  19     -23.072  14.820 -43.448  1.00 31.11           H  
ATOM    287 HD23 LEU A  19     -21.583  14.425 -42.567  1.00 31.11           H  
ATOM    288  N   GLN A  20     -23.798   9.672 -45.491  1.00 28.34           N  
ATOM    289  H   GLN A  20     -24.503  10.023 -46.123  1.00 28.34           H  
ATOM    290  CA  GLN A  20     -24.074   8.461 -44.705  1.00 28.34           C  
ATOM    291  HA  GLN A  20     -23.910   8.684 -43.651  1.00 28.34           H  
ATOM    292  C   GLN A  20     -23.126   7.309 -45.054  1.00 28.34           C  
ATOM    293  CB  GLN A  20     -25.527   7.994 -44.886  1.00 28.34           C  
ATOM    294  HB2 GLN A  20     -25.848   8.145 -45.917  1.00 28.34           H  
ATOM    295  HB3 GLN A  20     -25.556   6.923 -44.682  1.00 28.34           H  
ATOM    296  O   GLN A  20     -22.627   6.633 -44.148  1.00 28.34           O  
ATOM    297  CG  GLN A  20     -26.517   8.666 -43.921  1.00 28.34           C  
ATOM    298  HG2 GLN A  20     -26.102   8.658 -42.913  1.00 28.34           H  
ATOM    299  HG3 GLN A  20     -26.678   9.701 -44.224  1.00 28.34           H  
ATOM    300  CD  GLN A  20     -27.863   7.939 -43.883  1.00 28.34           C  
ATOM    301  NE2 GLN A  20     -28.743   8.275 -42.966  1.00 28.34           N  
ATOM    302 HE21 GLN A  20     -29.626   7.790 -43.039  1.00 28.34           H  
ATOM    303 HE22 GLN A  20     -28.609   9.078 -42.369  1.00 28.34           H  
ATOM    304  OE1 GLN A  20     -28.141   7.034 -44.644  1.00 28.34           O  
ATOM    305  N   LYS A  21     -22.829   7.104 -46.347  1.00 32.55           N  
ATOM    306  H   LYS A  21     -23.238   7.726 -47.029  1.00 32.55           H  
ATOM    307  CA  LYS A  21     -21.978   5.990 -46.804  1.00 32.55           C  
ATOM    308  HA  LYS A  21     -22.425   5.050 -46.479  1.00 32.55           H  
ATOM    309  C   LYS A  21     -20.588   6.027 -46.174  1.00 32.55           C  
ATOM    310  CB  LYS A  21     -21.861   5.987 -48.338  1.00 32.55           C  
ATOM    311  HB2 LYS A  21     -20.915   5.522 -48.617  1.00 32.55           H  
ATOM    312  HB3 LYS A  21     -21.857   7.009 -48.717  1.00 32.55           H  
ATOM    313  O   LYS A  21     -20.080   4.980 -45.769  1.00 32.55           O  
ATOM    314  CG  LYS A  21     -22.987   5.179 -48.997  1.00 32.55           C  
ATOM    315  HG2 LYS A  21     -22.978   4.163 -48.602  1.00 32.55           H  
ATOM    316  HG3 LYS A  21     -23.947   5.641 -48.765  1.00 32.55           H  
ATOM    317  CD  LYS A  21     -22.797   5.128 -50.519  1.00 32.55           C  
ATOM    318  HD2 LYS A  21     -22.852   6.142 -50.914  1.00 32.55           H  
ATOM    319  HD3 LYS A  21     -21.818   4.708 -50.750  1.00 32.55           H  
ATOM    320  CE  LYS A  21     -23.889   4.263 -51.161  1.00 32.55           C  
ATOM    321  HE2 LYS A  21     -23.793   3.242 -50.792  1.00 32.55           H  
ATOM    322  HE3 LYS A  21     -24.859   4.642 -50.840  1.00 32.55           H  
ATOM    323  NZ  LYS A  21     -23.808   4.288 -52.644  1.00 32.55           N  
ATOM    324  HZ1 LYS A  21     -22.921   3.929 -52.966  1.00 32.55           H  
ATOM    325  HZ2 LYS A  21     -23.916   5.234 -52.982  1.00 32.55           H  
ATOM    326  HZ3 LYS A  21     -24.549   3.732 -53.047  1.00 32.55           H  
ATOM    327  N   LEU A  22     -20.002   7.217 -46.041  1.00 34.39           N  
ATOM    328  H   LEU A  22     -20.508   8.029 -46.363  1.00 34.39           H  
ATOM    329  CA  LEU A  22     -18.645   7.400 -45.515  1.00 34.39           C  
ATOM    330  HA  LEU A  22     -17.953   6.831 -46.135  1.00 34.39           H  
ATOM    331  C   LEU A  22     -18.480   6.860 -44.090  1.00 34.39           C  
ATOM    332  CB  LEU A  22     -18.279   8.895 -45.589  1.00 34.39           C  
ATOM    333  HB2 LEU A  22     -17.674   9.172 -44.726  1.00 34.39           H  
ATOM    334  HB3 LEU A  22     -19.189   9.493 -45.546  1.00 34.39           H  
ATOM    335  O   LEU A  22     -17.476   6.207 -43.802  1.00 34.39           O  
ATOM    336  CG  LEU A  22     -17.492   9.238 -46.865  1.00 34.39           C  
ATOM    337  HG  LEU A  22     -17.901   8.680 -47.708  1.00 34.39           H  
ATOM    338  CD1 LEU A  22     -17.613  10.727 -47.175  1.00 34.39           C  
ATOM    339 HD11 LEU A  22     -18.658  10.984 -47.349  1.00 34.39           H  
ATOM    340 HD12 LEU A  22     -17.045  10.962 -48.076  1.00 34.39           H  
ATOM    341 HD13 LEU A  22     -17.227  11.319 -46.345  1.00 34.39           H  
ATOM    342  CD2 LEU A  22     -16.011   8.888 -46.695  1.00 34.39           C  
ATOM    343 HD21 LEU A  22     -15.574   9.471 -45.885  1.00 34.39           H  
ATOM    344 HD22 LEU A  22     -15.476   9.111 -47.618  1.00 34.39           H  
ATOM    345 HD23 LEU A  22     -15.895   7.826 -46.476  1.00 34.39           H  
ATOM    346  N   LYS A  23     -19.473   7.059 -43.211  1.00 33.47           N  
ATOM    347  H   LYS A  23     -20.293   7.563 -43.517  1.00 33.47           H  
ATOM    348  CA  LYS A  23     -19.411   6.525 -41.838  1.00 33.47           C  
ATOM    349  HA  LYS A  23     -18.497   6.881 -41.362  1.00 33.47           H  
ATOM    350  C   LYS A  23     -19.306   4.998 -41.821  1.00 33.47           C  
ATOM    351  CB  LYS A  23     -20.619   6.984 -41.007  1.00 33.47           C  
ATOM    352  HB2 LYS A  23     -20.690   6.337 -40.132  1.00 33.47           H  
ATOM    353  HB3 LYS A  23     -21.535   6.868 -41.586  1.00 33.47           H  
ATOM    354  O   LYS A  23     -18.543   4.454 -41.025  1.00 33.47           O  
ATOM    355  CG  LYS A  23     -20.488   8.431 -40.512  1.00 33.47           C  
ATOM    356  HG2 LYS A  23     -20.509   9.114 -41.361  1.00 33.47           H  
ATOM    357  HG3 LYS A  23     -19.540   8.546 -39.986  1.00 33.47           H  
ATOM    358  CD  LYS A  23     -21.638   8.764 -39.550  1.00 33.47           C  
ATOM    359  HD2 LYS A  23     -21.645   8.037 -38.738  1.00 33.47           H  
ATOM    360  HD3 LYS A  23     -22.582   8.698 -40.091  1.00 33.47           H  
ATOM    361  CE  LYS A  23     -21.473  10.172 -38.965  1.00 33.47           C  
ATOM    362  HE2 LYS A  23     -21.452  10.888 -39.787  1.00 33.47           H  
ATOM    363  HE3 LYS A  23     -20.512  10.225 -38.454  1.00 33.47           H  
ATOM    364  NZ  LYS A  23     -22.572  10.505 -38.023  1.00 33.47           N  
ATOM    365  HZ1 LYS A  23     -22.592   9.852 -37.252  1.00 33.47           H  
ATOM    366  HZ2 LYS A  23     -22.448  11.434 -37.646  1.00 33.47           H  
ATOM    367  HZ3 LYS A  23     -23.466  10.472 -38.492  1.00 33.47           H  
ATOM    368  N   SER A  24     -20.028   4.309 -42.712  1.00 36.19           N  
ATOM    369  H   SER A  24     -20.606   4.819 -43.364  1.00 36.19           H  
ATOM    370  CA  SER A  24     -19.989   2.840 -42.775  1.00 36.19           C  
ATOM    371  HA  SER A  24     -20.219   2.452 -41.782  1.00 36.19           H  
ATOM    372  C   SER A  24     -18.594   2.323 -43.146  1.00 36.19           C  
ATOM    373  CB  SER A  24     -21.054   2.286 -43.731  1.00 36.19           C  
ATOM    374  HB2 SER A  24     -22.006   2.787 -43.552  1.00 36.19           H  
ATOM    375  HB3 SER A  24     -21.184   1.225 -43.522  1.00 36.19           H  
ATOM    376  O   SER A  24     -18.084   1.411 -42.496  1.00 36.19           O  
ATOM    377  OG  SER A  24     -20.692   2.421 -45.093  1.00 36.19           O  
ATOM    378  HG  SER A  24     -20.554   3.345 -45.314  1.00 36.19           H  
ATOM    379  N   LEU A  25     -17.940   2.973 -44.117  1.00 36.95           N  
ATOM    380  H   LEU A  25     -18.418   3.727 -44.589  1.00 36.95           H  
ATOM    381  CA  LEU A  25     -16.615   2.589 -44.602  1.00 36.95           C  
ATOM    382  HA  LEU A  25     -16.646   1.542 -44.904  1.00 36.95           H  
ATOM    383  C   LEU A  25     -15.559   2.687 -43.504  1.00 36.95           C  
ATOM    384  CB  LEU A  25     -16.234   3.461 -45.811  1.00 36.95           C  
ATOM    385  HB2 LEU A  25     -15.151   3.569 -45.856  1.00 36.95           H  
ATOM    386  HB3 LEU A  25     -16.654   4.458 -45.678  1.00 36.95           H  
ATOM    387  O   LEU A  25     -14.814   1.733 -43.307  1.00 36.95           O  
ATOM    388  CG  LEU A  25     -16.714   2.868 -47.146  1.00 36.95           C  
ATOM    389  HG  LEU A  25     -17.731   2.493 -47.036  1.00 36.95           H  
ATOM    390  CD1 LEU A  25     -16.714   3.950 -48.224  1.00 36.95           C  
ATOM    391 HD11 LEU A  25     -17.049   3.525 -49.170  1.00 36.95           H  
ATOM    392 HD12 LEU A  25     -15.709   4.353 -48.349  1.00 36.95           H  
ATOM    393 HD13 LEU A  25     -17.393   4.753 -47.940  1.00 36.95           H  
ATOM    394  CD2 LEU A  25     -15.798   1.729 -47.605  1.00 36.95           C  
ATOM    395 HD21 LEU A  25     -14.780   2.095 -47.744  1.00 36.95           H  
ATOM    396 HD22 LEU A  25     -16.161   1.323 -48.549  1.00 36.95           H  
ATOM    397 HD23 LEU A  25     -15.786   0.928 -46.866  1.00 36.95           H  
ATOM    398  N   LEU A  26     -15.535   3.790 -42.747  1.00 34.30           N  
ATOM    399  H   LEU A  26     -16.176   4.538 -42.969  1.00 34.30           H  
ATOM    400  CA  LEU A  26     -14.568   3.969 -41.656  1.00 34.30           C  
ATOM    401  HA  LEU A  26     -13.561   3.934 -42.072  1.00 34.30           H  
ATOM    402  C   LEU A  26     -14.640   2.841 -40.618  1.00 34.30           C  
ATOM    403  CB  LEU A  26     -14.809   5.327 -40.974  1.00 34.30           C  
ATOM    404  HB2 LEU A  26     -14.353   5.313 -39.984  1.00 34.30           H  
ATOM    405  HB3 LEU A  26     -15.882   5.463 -40.839  1.00 34.30           H  
ATOM    406  O   LEU A  26     -13.607   2.396 -40.114  1.00 34.30           O  
ATOM    407  CG  LEU A  26     -14.233   6.526 -41.746  1.00 34.30           C  
ATOM    408  HG  LEU A  26     -14.544   6.480 -42.789  1.00 34.30           H  
ATOM    409  CD1 LEU A  26     -14.769   7.822 -41.135  1.00 34.30           C  
ATOM    410 HD11 LEU A  26     -14.474   7.895 -40.088  1.00 34.30           H  
ATOM    411 HD12 LEU A  26     -14.370   8.676 -41.682  1.00 34.30           H  
ATOM    412 HD13 LEU A  26     -15.856   7.838 -41.212  1.00 34.30           H  
ATOM    413  CD2 LEU A  26     -12.703   6.567 -41.675  1.00 34.30           C  
ATOM    414 HD21 LEU A  26     -12.338   7.461 -42.181  1.00 34.30           H  
ATOM    415 HD22 LEU A  26     -12.275   5.699 -42.176  1.00 34.30           H  
ATOM    416 HD23 LEU A  26     -12.370   6.587 -40.637  1.00 34.30           H  
ATOM    417  N   THR A  27     -15.849   2.355 -40.326  1.00 34.43           N  
ATOM    418  H   THR A  27     -16.653   2.774 -40.772  1.00 34.43           H  
ATOM    419  CA  THR A  27     -16.046   1.232 -39.400  1.00 34.43           C  
ATOM    420  HA  THR A  27     -15.558   1.483 -38.458  1.00 34.43           H  
ATOM    421  C   THR A  27     -15.382  -0.042 -39.929  1.00 34.43           C  
ATOM    422  CB  THR A  27     -17.536   0.963 -39.114  1.00 34.43           C  
ATOM    423  HB  THR A  27     -17.947   0.292 -39.869  1.00 34.43           H  
ATOM    424  O   THR A  27     -14.658  -0.707 -39.189  1.00 34.43           O  
ATOM    425  CG2 THR A  27     -17.707   0.343 -37.728  1.00 34.43           C  
ATOM    426 HG21 THR A  27     -18.767   0.183 -37.529  1.00 34.43           H  
ATOM    427 HG22 THR A  27     -17.197  -0.620 -37.690  1.00 34.43           H  
ATOM    428 HG23 THR A  27     -17.295   1.003 -36.964  1.00 34.43           H  
ATOM    429  OG1 THR A  27     -18.299   2.151 -39.108  1.00 34.43           O  
ATOM    430  HG1 THR A  27     -18.349   2.503 -40.000  1.00 34.43           H  
ATOM    431  N   ASN A  28     -15.557  -0.340 -41.222  1.00 37.16           N  
ATOM    432  H   ASN A  28     -16.115   0.278 -41.793  1.00 37.16           H  
ATOM    433  CA  ASN A  28     -14.944  -1.508 -41.860  1.00 37.16           C  
ATOM    434  HA  ASN A  28     -15.126  -2.385 -41.240  1.00 37.16           H  
ATOM    435  C   ASN A  28     -13.421  -1.389 -41.960  1.00 37.16           C  
ATOM    436  CB  ASN A  28     -15.562  -1.731 -43.255  1.00 37.16           C  
ATOM    437  HB2 ASN A  28     -15.855  -0.780 -43.699  1.00 37.16           H  
ATOM    438  HB3 ASN A  28     -14.814  -2.186 -43.905  1.00 37.16           H  
ATOM    439  O   ASN A  28     -12.716  -2.364 -41.704  1.00 37.16           O  
ATOM    440  CG  ASN A  28     -16.747  -2.678 -43.244  1.00 37.16           C  
ATOM    441  ND2 ASN A  28     -17.461  -2.771 -44.340  1.00 37.16           N  
ATOM    442 HD21 ASN A  28     -18.223  -3.434 -44.307  1.00 37.16           H  
ATOM    443 HD22 ASN A  28     -17.216  -2.244 -45.166  1.00 37.16           H  
ATOM    444  OD1 ASN A  28     -17.046  -3.357 -42.282  1.00 37.16           O  
ATOM    445  N   THR A  29     -12.882  -0.211 -42.280  1.00 38.42           N  
ATOM    446  H   THR A  29     -13.478   0.546 -42.582  1.00 38.42           H  
ATOM    447  CA  THR A  29     -11.424  -0.053 -42.398  1.00 38.42           C  
ATOM    448  HA  THR A  29     -11.057  -0.816 -43.084  1.00 38.42           H  
ATOM    449  C   THR A  29     -10.728  -0.272 -41.056  1.00 38.42           C  
ATOM    450  CB  THR A  29     -11.034   1.314 -42.969  1.00 38.42           C  
ATOM    451  HB  THR A  29     -11.155   2.083 -42.205  1.00 38.42           H  
ATOM    452  O   THR A  29      -9.669  -0.897 -41.017  1.00 38.42           O  
ATOM    453  CG2 THR A  29      -9.594   1.316 -43.478  1.00 38.42           C  
ATOM    454 HG21 THR A  29      -9.462   0.543 -44.235  1.00 38.42           H  
ATOM    455 HG22 THR A  29      -8.905   1.126 -42.654  1.00 38.42           H  
ATOM    456 HG23 THR A  29      -9.352   2.289 -43.907  1.00 38.42           H  
ATOM    457  OG1 THR A  29     -11.842   1.640 -44.072  1.00 38.42           O  
ATOM    458  HG1 THR A  29     -11.329   2.207 -44.652  1.00 38.42           H  
ATOM    459  N   ARG A  30     -11.347   0.150 -39.941  1.00 34.23           N  
ATOM    460  H   ARG A  30     -12.219   0.650 -40.035  1.00 34.23           H  
ATOM    461  CA  ARG A  30     -10.849  -0.180 -38.594  1.00 34.23           C  
ATOM    462  HA  ARG A  30      -9.813   0.149 -38.509  1.00 34.23           H  
ATOM    463  C   ARG A  30     -10.787  -1.686 -38.330  1.00 34.23           C  
ATOM    464  CB  ARG A  30     -11.694   0.503 -37.506  1.00 34.23           C  
ATOM    465  HB2 ARG A  30     -12.722   0.626 -37.848  1.00 34.23           H  
ATOM    466  HB3 ARG A  30     -11.710  -0.133 -36.621  1.00 34.23           H  
ATOM    467  O   ARG A  30      -9.909  -2.105 -37.589  1.00 34.23           O  
ATOM    468  CG  ARG A  30     -11.111   1.859 -37.093  1.00 34.23           C  
ATOM    469  HG2 ARG A  30     -11.151   2.547 -37.937  1.00 34.23           H  
ATOM    470  HG3 ARG A  30     -10.074   1.724 -36.784  1.00 34.23           H  
ATOM    471  CD  ARG A  30     -11.916   2.424 -35.917  1.00 34.23           C  
ATOM    472  HD2 ARG A  30     -12.932   2.621 -36.259  1.00 34.23           H  
ATOM    473  HD3 ARG A  30     -11.949   1.677 -35.124  1.00 34.23           H  
ATOM    474  NE  ARG A  30     -11.313   3.661 -35.385  1.00 34.23           N  
ATOM    475  HE  ARG A  30     -10.391   3.896 -35.724  1.00 34.23           H  
ATOM    476  NH1 ARG A  30     -13.020   4.223 -33.956  1.00 34.23           N  
ATOM    477 HH11 ARG A  30     -13.512   3.387 -34.239  1.00 34.23           H  
ATOM    478 HH12 ARG A  30     -13.391   4.812 -33.225  1.00 34.23           H  
ATOM    479  NH2 ARG A  30     -11.195   5.504 -34.050  1.00 34.23           N  
ATOM    480 HH21 ARG A  30     -10.261   5.689 -34.388  1.00 34.23           H  
ATOM    481 HH22 ARG A  30     -11.581   6.085 -33.320  1.00 34.23           H  
ATOM    482  CZ  ARG A  30     -11.844   4.455 -34.471  1.00 34.23           C  
ATOM    483  N   GLN A  31     -11.672  -2.495 -38.921  1.00 34.59           N  
ATOM    484  H   GLN A  31     -12.369  -2.099 -39.535  1.00 34.59           H  
ATOM    485  CA  GLN A  31     -11.565  -3.955 -38.817  1.00 34.59           C  
ATOM    486  HA  GLN A  31     -11.368  -4.231 -37.781  1.00 34.59           H  
ATOM    487  C   GLN A  31     -10.423  -4.521 -39.659  1.00 34.59           C  
ATOM    488  CB  GLN A  31     -12.845  -4.661 -39.281  1.00 34.59           C  
ATOM    489  HB2 GLN A  31     -13.120  -4.322 -40.280  1.00 34.59           H  
ATOM    490  HB3 GLN A  31     -12.627  -5.726 -39.353  1.00 34.59           H  
ATOM    491  O   GLN A  31      -9.816  -5.510 -39.259  1.00 34.59           O  
ATOM    492  CG  GLN A  31     -14.047  -4.513 -38.348  1.00 34.59           C  
ATOM    493  HG2 GLN A  31     -14.365  -3.471 -38.317  1.00 34.59           H  
ATOM    494  HG3 GLN A  31     -13.761  -4.824 -37.343  1.00 34.59           H  
ATOM    495  CD  GLN A  31     -15.215  -5.377 -38.822  1.00 34.59           C  
ATOM    496  NE2 GLN A  31     -16.192  -5.632 -37.983  1.00 34.59           N  
ATOM    497 HE21 GLN A  31     -16.953  -6.176 -38.363  1.00 34.59           H  
ATOM    498 HE22 GLN A  31     -16.202  -5.236 -37.054  1.00 34.59           H  
ATOM    499  OE1 GLN A  31     -15.269  -5.864 -39.937  1.00 34.59           O  
ATOM    500  N   GLN A  32     -10.181  -3.968 -40.851  1.00 37.95           N  
ATOM    501  H   GLN A  32     -10.751  -3.189 -41.148  1.00 37.95           H  
ATOM    502  CA  GLN A  32      -9.246  -4.566 -41.806  1.00 37.95           C  
ATOM    503  HA  GLN A  32      -9.296  -5.647 -41.672  1.00 37.95           H  
ATOM    504  C   GLN A  32      -7.789  -4.201 -41.559  1.00 37.95           C  
ATOM    505  CB  GLN A  32      -9.645  -4.244 -43.247  1.00 37.95           C  
ATOM    506  HB2 GLN A  32      -8.816  -3.749 -43.753  1.00 37.95           H  
ATOM    507  HB3 GLN A  32     -10.506  -3.576 -43.273  1.00 37.95           H  
ATOM    508  O   GLN A  32      -6.924  -5.028 -41.841  1.00 37.95           O  
ATOM    509  CG  GLN A  32      -9.986  -5.542 -43.991  1.00 37.95           C  
ATOM    510  HG2 GLN A  32      -9.186  -6.267 -43.839  1.00 37.95           H  
ATOM    511  HG3 GLN A  32     -10.911  -5.956 -43.590  1.00 37.95           H  
ATOM    512  CD  GLN A  32     -10.142  -5.337 -45.490  1.00 37.95           C  
ATOM    513  NE2 GLN A  32     -10.406  -6.387 -46.235  1.00 37.95           N  
ATOM    514 HE21 GLN A  32     -10.477  -6.208 -47.226  1.00 37.95           H  
ATOM    515 HE22 GLN A  32     -10.494  -7.308 -45.828  1.00 37.95           H  
ATOM    516  OE1 GLN A  32     -10.026  -4.251 -46.028  1.00 37.95           O  
ATOM    517  N   ILE A  33      -7.504  -3.053 -40.936  1.00 38.52           N  
ATOM    518  H   ILE A  33      -8.252  -2.398 -40.754  1.00 38.52           H  
ATOM    519  CA  ILE A  33      -6.229  -2.875 -40.230  1.00 38.52           C  
ATOM    520  HA  ILE A  33      -5.447  -3.325 -40.842  1.00 38.52           H  
ATOM    521  C   ILE A  33      -6.292  -3.696 -38.930  1.00 38.52           C  
ATOM    522  CB  ILE A  33      -5.820  -1.395 -40.021  1.00 38.52           C  
ATOM    523  HB  ILE A  33      -6.438  -0.973 -39.228  1.00 38.52           H  
ATOM    524  O   ILE A  33      -6.090  -3.199 -37.829  1.00 38.52           O  
ATOM    525  CG1 ILE A  33      -6.023  -0.545 -41.297  1.00 38.52           C  
ATOM    526 HG12 ILE A  33      -5.393  -0.932 -42.098  1.00 38.52           H  
ATOM    527 HG13 ILE A  33      -7.061  -0.620 -41.621  1.00 38.52           H  
ATOM    528  CG2 ILE A  33      -4.334  -1.332 -39.597  1.00 38.52           C  
ATOM    529 HG21 ILE A  33      -3.692  -1.650 -40.419  1.00 38.52           H  
ATOM    530 HG22 ILE A  33      -4.066  -0.318 -39.301  1.00 38.52           H  
ATOM    531 HG23 ILE A  33      -4.141  -1.974 -38.737  1.00 38.52           H  
ATOM    532  CD1 ILE A  33      -5.730   0.949 -41.104  1.00 38.52           C  
ATOM    533 HD11 ILE A  33      -6.301   1.334 -40.259  1.00 38.52           H  
ATOM    534 HD12 ILE A  33      -4.666   1.115 -40.937  1.00 38.52           H  
ATOM    535 HD13 ILE A  33      -6.023   1.489 -42.004  1.00 38.52           H  
ATOM    536  N   LYS A  34      -6.557  -4.999 -39.059  1.00 37.81           N  
ATOM    537  H   LYS A  34      -6.784  -5.310 -39.993  1.00 37.81           H  
ATOM    538  CA  LYS A  34      -5.867  -5.974 -38.237  1.00 37.81           C  
ATOM    539  HA  LYS A  34      -5.955  -5.735 -37.177  1.00 37.81           H  
ATOM    540  C   LYS A  34      -4.407  -5.825 -38.640  1.00 37.81           C  
ATOM    541  CB  LYS A  34      -6.400  -7.394 -38.506  1.00 37.81           C  
ATOM    542  HB2 LYS A  34      -5.644  -8.115 -38.194  1.00 37.81           H  
ATOM    543  HB3 LYS A  34      -6.571  -7.519 -39.575  1.00 37.81           H  
ATOM    544  O   LYS A  34      -3.941  -6.487 -39.566  1.00 37.81           O  
ATOM    545  CG  LYS A  34      -7.685  -7.694 -37.726  1.00 37.81           C  
ATOM    546  HG2 LYS A  34      -8.416  -6.904 -37.897  1.00 37.81           H  
ATOM    547  HG3 LYS A  34      -7.456  -7.716 -36.661  1.00 37.81           H  
ATOM    548  CD  LYS A  34      -8.276  -9.044 -38.146  1.00 37.81           C  
ATOM    549  HD2 LYS A  34      -8.456  -9.040 -39.221  1.00 37.81           H  
ATOM    550  HD3 LYS A  34      -7.562  -9.830 -37.900  1.00 37.81           H  
ATOM    551  CE  LYS A  34      -9.595  -9.278 -37.404  1.00 37.81           C  
ATOM    552  HE2 LYS A  34      -9.413  -9.143 -36.338  1.00 37.81           H  
ATOM    553  HE3 LYS A  34     -10.306  -8.514 -37.718  1.00 37.81           H  
ATOM    554  NZ  LYS A  34     -10.130 -10.637 -37.662  1.00 37.81           N  
ATOM    555  HZ1 LYS A  34     -10.299 -10.764 -38.649  1.00 37.81           H  
ATOM    556  HZ2 LYS A  34      -9.465 -11.329 -37.347  1.00 37.81           H  
ATOM    557  HZ3 LYS A  34     -10.994 -10.771 -37.156  1.00 37.81           H  
ATOM    558  N   SER A  35      -3.672  -4.956 -37.942  1.00 46.60           N  
ATOM    559  H   SER A  35      -4.141  -4.426 -37.221  1.00 46.60           H  
ATOM    560  CA  SER A  35      -2.282  -5.310 -37.667  1.00 46.60           C  
ATOM    561  HA  SER A  35      -1.690  -5.210 -38.577  1.00 46.60           H  
ATOM    562  C   SER A  35      -2.311  -6.778 -37.240  1.00 46.60           C  
ATOM    563  CB  SER A  35      -1.684  -4.416 -36.570  1.00 46.60           C  
ATOM    564  HB2 SER A  35      -1.504  -3.422 -36.978  1.00 46.60           H  
ATOM    565  HB3 SER A  35      -0.734  -4.837 -36.241  1.00 46.60           H  
ATOM    566  O   SER A  35      -3.258  -7.196 -36.572  1.00 46.60           O  
ATOM    567  OG  SER A  35      -2.562  -4.304 -35.468  1.00 46.60           O  
ATOM    568  HG  SER A  35      -2.076  -4.022 -34.690  1.00 46.60           H  
ATOM    569  N   GLN A  36      -1.388  -7.603 -37.735  1.00 50.76           N  
ATOM    570  H   GLN A  36      -0.646  -7.239 -38.315  1.00 50.76           H  
ATOM    571  CA  GLN A  36      -1.324  -8.996 -37.300  1.00 50.76           C  
ATOM    572  HA  GLN A  36      -2.294  -9.474 -37.436  1.00 50.76           H  
ATOM    573  C   GLN A  36      -1.014  -8.995 -35.804  1.00 50.76           C  
ATOM    574  CB  GLN A  36      -0.263  -9.776 -38.094  1.00 50.76           C  
ATOM    575  HB2 GLN A  36       0.591  -9.130 -38.297  1.00 50.76           H  
ATOM    576  HB3 GLN A  36       0.082 -10.614 -37.489  1.00 50.76           H  
ATOM    577  O   GLN A  36       0.147  -9.024 -35.408  1.00 50.76           O  
ATOM    578  CG  GLN A  36      -0.804 -10.364 -39.402  1.00 50.76           C  
ATOM    579  HG2 GLN A  36      -1.173  -9.559 -40.038  1.00 50.76           H  
ATOM    580  HG3 GLN A  36      -1.635 -11.033 -39.175  1.00 50.76           H  
ATOM    581  CD  GLN A  36       0.263 -11.143 -40.169  1.00 50.76           C  
ATOM    582  NE2 GLN A  36      -0.120 -11.987 -41.102  1.00 50.76           N  
ATOM    583 HE21 GLN A  36      -1.097 -12.105 -41.325  1.00 50.76           H  
ATOM    584 HE22 GLN A  36       0.632 -12.447 -41.596  1.00 50.76           H  
ATOM    585  OE1 GLN A  36       1.457 -11.014 -39.972  1.00 50.76           O  
ATOM    586  N   THR A  37      -2.052  -8.893 -34.978  1.00 63.24           N  
ATOM    587  H   THR A  37      -2.956  -8.639 -35.351  1.00 63.24           H  
ATOM    588  CA  THR A  37      -1.953  -8.989 -33.541  1.00 63.24           C  
ATOM    589  HA  THR A  37      -1.210  -8.274 -33.188  1.00 63.24           H  
ATOM    590  C   THR A  37      -1.463 -10.394 -33.279  1.00 63.24           C  
ATOM    591  CB  THR A  37      -3.300  -8.733 -32.837  1.00 63.24           C  
ATOM    592  HB  THR A  37      -3.759  -9.675 -32.536  1.00 63.24           H  
ATOM    593  O   THR A  37      -2.155 -11.369 -33.594  1.00 63.24           O  
ATOM    594  CG2 THR A  37      -3.040  -7.890 -31.610  1.00 63.24           C  
ATOM    595 HG21 THR A  37      -2.557  -6.951 -31.883  1.00 63.24           H  
ATOM    596 HG22 THR A  37      -3.972  -7.670 -31.090  1.00 63.24           H  
ATOM    597 HG23 THR A  37      -2.390  -8.456 -30.943  1.00 63.24           H  
ATOM    598  OG1 THR A  37      -4.235  -8.010 -33.606  1.00 63.24           O  
ATOM    599  HG1 THR A  37      -4.943  -7.815 -32.987  1.00 63.24           H  
ATOM    600  N   GLN A  38      -0.224 -10.518 -32.809  1.00 76.40           N  
ATOM    601  H   GLN A  38       0.327  -9.698 -32.598  1.00 76.40           H  
ATOM    602  CA  GLN A  38       0.267 -11.820 -32.404  1.00 76.40           C  
ATOM    603  HA  GLN A  38       0.100 -12.522 -33.221  1.00 76.40           H  
ATOM    604  C   GLN A  38      -0.587 -12.272 -31.223  1.00 76.40           C  
ATOM    605  CB  GLN A  38       1.770 -11.795 -32.101  1.00 76.40           C  
ATOM    606  HB2 GLN A  38       2.034 -12.712 -31.574  1.00 76.40           H  
ATOM    607  HB3 GLN A  38       2.014 -10.947 -31.462  1.00 76.40           H  
ATOM    608  O   GLN A  38      -0.901 -11.491 -30.326  1.00 76.40           O  
ATOM    609  CG  GLN A  38       2.583 -11.733 -33.403  1.00 76.40           C  
ATOM    610  HG2 GLN A  38       2.269 -12.534 -34.072  1.00 76.40           H  
ATOM    611  HG3 GLN A  38       2.396 -10.780 -33.898  1.00 76.40           H  
ATOM    612  CD  GLN A  38       4.078 -11.891 -33.148  1.00 76.40           C  
ATOM    613  NE2 GLN A  38       4.862 -10.857 -33.321  1.00 76.40           N  
ATOM    614 HE21 GLN A  38       5.752 -10.944 -32.850  1.00 76.40           H  
ATOM    615 HE22 GLN A  38       4.426  -9.946 -33.304  1.00 76.40           H  
ATOM    616  OE1 GLN A  38       4.573 -12.962 -32.832  1.00 76.40           O  
ATOM    617  N   GLN A  39      -1.022 -13.526 -31.273  1.00 85.50           N  
ATOM    618  H   GLN A  39      -0.761 -14.100 -32.062  1.00 85.50           H  
ATOM    619  CA  GLN A  39      -1.796 -14.149 -30.216  1.00 85.50           C  
ATOM    620  HA  GLN A  39      -1.746 -13.515 -29.331  1.00 85.50           H  
ATOM    621  C   GLN A  39      -1.157 -15.492 -29.889  1.00 85.50           C  
ATOM    622  CB  GLN A  39      -3.271 -14.270 -30.626  1.00 85.50           C  
ATOM    623  HB2 GLN A  39      -3.362 -14.954 -31.470  1.00 85.50           H  
ATOM    624  HB3 GLN A  39      -3.636 -13.289 -30.931  1.00 85.50           H  
ATOM    625  O   GLN A  39      -0.897 -16.304 -30.782  1.00 85.50           O  
ATOM    626  CG  GLN A  39      -4.131 -14.769 -29.458  1.00 85.50           C  
ATOM    627  HG2 GLN A  39      -4.013 -14.082 -28.621  1.00 85.50           H  
ATOM    628  HG3 GLN A  39      -3.793 -15.759 -29.151  1.00 85.50           H  
ATOM    629  CD  GLN A  39      -5.610 -14.867 -29.814  1.00 85.50           C  
ATOM    630  NE2 GLN A  39      -6.495 -14.308 -29.021  1.00 85.50           N  
ATOM    631 HE21 GLN A  39      -6.186 -13.622 -28.347  1.00 85.50           H  
ATOM    632 HE22 GLN A  39      -7.440 -14.275 -29.374  1.00 85.50           H  
ATOM    633  OE1 GLN A  39      -6.008 -15.459 -30.803  1.00 85.50           O  
ATOM    634  N   VAL A  40      -0.917 -15.743 -28.605  1.00 88.36           N  
ATOM    635  H   VAL A  40      -1.148 -15.025 -27.932  1.00 88.36           H  
ATOM    636  CA  VAL A  40      -0.387 -17.020 -28.128  1.00 88.36           C  
ATOM    637  HA  VAL A  40      -0.440 -17.743 -28.942  1.00 88.36           H  
ATOM    638  C   VAL A  40      -1.265 -17.557 -27.016  1.00 88.36           C  
ATOM    639  CB  VAL A  40       1.096 -16.915 -27.727  1.00 88.36           C  
ATOM    640  HB  VAL A  40       1.242 -16.062 -27.065  1.00 88.36           H  
ATOM    641  O   VAL A  40      -1.469 -16.921 -25.986  1.00 88.36           O  
ATOM    642  CG1 VAL A  40       1.607 -18.178 -27.015  1.00 88.36           C  
ATOM    643 HG11 VAL A  40       1.429 -19.059 -27.633  1.00 88.36           H  
ATOM    644 HG12 VAL A  40       1.109 -18.291 -26.053  1.00 88.36           H  
ATOM    645 HG13 VAL A  40       2.675 -18.071 -26.827  1.00 88.36           H  
ATOM    646  CG2 VAL A  40       1.943 -16.753 -28.997  1.00 88.36           C  
ATOM    647 HG21 VAL A  40       3.008 -16.778 -28.767  1.00 88.36           H  
ATOM    648 HG22 VAL A  40       1.723 -17.554 -29.703  1.00 88.36           H  
ATOM    649 HG23 VAL A  40       1.714 -15.805 -29.484  1.00 88.36           H  
ATOM    650  N   THR A  41      -1.749 -18.780 -27.219  1.00 92.98           N  
ATOM    651  H   THR A  41      -1.604 -19.207 -28.122  1.00 92.98           H  
ATOM    652  CA  THR A  41      -2.503 -19.528 -26.217  1.00 92.98           C  
ATOM    653  HA  THR A  41      -2.836 -18.840 -25.440  1.00 92.98           H  
ATOM    654  C   THR A  41      -1.618 -20.587 -25.570  1.00 92.98           C  
ATOM    655  CB  THR A  41      -3.763 -20.161 -26.818  1.00 92.98           C  
ATOM    656  HB  THR A  41      -3.466 -20.882 -27.579  1.00 92.98           H  
ATOM    657  O   THR A  41      -1.012 -21.416 -26.253  1.00 92.98           O  
ATOM    658  CG2 THR A  41      -4.622 -20.876 -25.776  1.00 92.98           C  
ATOM    659 HG21 THR A  41      -4.103 -21.764 -25.414  1.00 92.98           H  
ATOM    660 HG22 THR A  41      -4.817 -20.212 -24.934  1.00 92.98           H  
ATOM    661 HG23 THR A  41      -5.569 -21.174 -26.227  1.00 92.98           H  
ATOM    662  OG1 THR A  41      -4.577 -19.193 -27.429  1.00 92.98           O  
ATOM    663  HG1 THR A  41      -5.017 -18.673 -26.752  1.00 92.98           H  
ATOM    664  N   ILE A  42      -1.600 -20.602 -24.242  1.00 93.94           N  
ATOM    665  H   ILE A  42      -2.109 -19.872 -23.763  1.00 93.94           H  
ATOM    666  CA  ILE A  42      -1.078 -21.682 -23.410  1.00 93.94           C  
ATOM    667  HA  ILE A  42      -0.637 -22.439 -24.058  1.00 93.94           H  
ATOM    668  C   ILE A  42      -2.249 -22.334 -22.673  1.00 93.94           C  
ATOM    669  CB  ILE A  42       0.049 -21.168 -22.485  1.00 93.94           C  
ATOM    670  HB  ILE A  42       0.842 -20.795 -23.133  1.00 93.94           H  
ATOM    671  O   ILE A  42      -3.016 -21.672 -21.977  1.00 93.94           O  
ATOM    672  CG1 ILE A  42       0.622 -22.326 -21.648  1.00 93.94           C  
ATOM    673 HG12 ILE A  42      -0.032 -22.526 -20.799  1.00 93.94           H  
ATOM    674 HG13 ILE A  42       0.643 -23.221 -22.270  1.00 93.94           H  
ATOM    675  CG2 ILE A  42      -0.382 -20.018 -21.560  1.00 93.94           C  
ATOM    676 HG21 ILE A  42      -1.147 -20.352 -20.858  1.00 93.94           H  
ATOM    677 HG22 ILE A  42       0.469 -19.646 -20.990  1.00 93.94           H  
ATOM    678 HG23 ILE A  42      -0.770 -19.187 -22.149  1.00 93.94           H  
ATOM    679  CD1 ILE A  42       2.046 -22.069 -21.140  1.00 93.94           C  
ATOM    680 HD11 ILE A  42       2.078 -21.172 -20.522  1.00 93.94           H  
ATOM    681 HD12 ILE A  42       2.383 -22.910 -20.534  1.00 93.94           H  
ATOM    682 HD13 ILE A  42       2.724 -21.962 -21.986  1.00 93.94           H  
ATOM    683  N   LYS A  43      -2.430 -23.642 -22.855  1.00 96.49           N  
ATOM    684  H   LYS A  43      -1.761 -24.146 -23.420  1.00 96.49           H  
ATOM    685  CA  LYS A  43      -3.492 -24.408 -22.189  1.00 96.49           C  
ATOM    686  HA  LYS A  43      -4.242 -23.722 -21.795  1.00 96.49           H  
ATOM    687  C   LYS A  43      -2.948 -25.169 -20.995  1.00 96.49           C  
ATOM    688  CB  LYS A  43      -4.178 -25.355 -23.181  1.00 96.49           C  
ATOM    689  HB2 LYS A  43      -3.438 -26.020 -23.625  1.00 96.49           H  
ATOM    690  HB3 LYS A  43      -4.902 -25.961 -22.637  1.00 96.49           H  
ATOM    691  O   LYS A  43      -1.773 -25.495 -20.986  1.00 96.49           O  
ATOM    692  CG  LYS A  43      -4.905 -24.573 -24.283  1.00 96.49           C  
ATOM    693  HG2 LYS A  43      -5.442 -23.738 -23.833  1.00 96.49           H  
ATOM    694  HG3 LYS A  43      -4.174 -24.181 -24.991  1.00 96.49           H  
ATOM    695  CD  LYS A  43      -5.915 -25.456 -25.023  1.00 96.49           C  
ATOM    696  HD2 LYS A  43      -5.393 -26.273 -25.521  1.00 96.49           H  
ATOM    697  HD3 LYS A  43      -6.625 -25.859 -24.301  1.00 96.49           H  
ATOM    698  CE  LYS A  43      -6.660 -24.608 -26.058  1.00 96.49           C  
ATOM    699  HE2 LYS A  43      -7.053 -23.725 -25.555  1.00 96.49           H  
ATOM    700  HE3 LYS A  43      -5.951 -24.264 -26.811  1.00 96.49           H  
ATOM    701  NZ  LYS A  43      -7.777 -25.353 -26.695  1.00 96.49           N  
ATOM    702  HZ1 LYS A  43      -7.442 -26.163 -27.197  1.00 96.49           H  
ATOM    703  HZ2 LYS A  43      -8.262 -24.750 -27.344  1.00 96.49           H  
ATOM    704  HZ3 LYS A  43      -8.447 -25.641 -25.997  1.00 96.49           H  
ATOM    705  N   ASN A  44      -3.799 -25.552 -20.052  1.00 96.84           N  
ATOM    706  H   ASN A  44      -4.757 -25.238 -20.117  1.00 96.84           H  
ATOM    707  CA  ASN A  44      -3.421 -26.461 -18.966  1.00 96.84           C  
ATOM    708  HA  ASN A  44      -4.314 -26.569 -18.350  1.00 96.84           H  
ATOM    709  C   ASN A  44      -2.310 -25.919 -18.033  1.00 96.84           C  
ATOM    710  CB  ASN A  44      -3.114 -27.849 -19.569  1.00 96.84           C  
ATOM    711  HB2 ASN A  44      -3.822 -28.068 -20.368  1.00 96.84           H  
ATOM    712  HB3 ASN A  44      -2.110 -27.850 -19.991  1.00 96.84           H  
ATOM    713  O   ASN A  44      -1.508 -26.688 -17.500  1.00 96.84           O  
ATOM    714  CG  ASN A  44      -3.235 -28.971 -18.561  1.00 96.84           C  
ATOM    715  ND2 ASN A  44      -2.236 -29.805 -18.425  1.00 96.84           N  
ATOM    716 HD21 ASN A  44      -1.342 -29.578 -18.836  1.00 96.84           H  
ATOM    717 HD22 ASN A  44      -2.324 -30.475 -17.674  1.00 96.84           H  
ATOM    718  OD1 ASN A  44      -4.253 -29.145 -17.922  1.00 96.84           O  
ATOM    719  N   LEU A  45      -2.238 -24.597 -17.846  1.00 96.73           N  
ATOM    720  H   LEU A  45      -2.973 -24.016 -18.223  1.00 96.73           H  
ATOM    721  CA  LEU A  45      -1.313 -23.974 -16.901  1.00 96.73           C  
ATOM    722  HA  LEU A  45      -0.347 -24.471 -16.982  1.00 96.73           H  
ATOM    723  C   LEU A  45      -1.828 -24.185 -15.477  1.00 96.73           C  
ATOM    724  CB  LEU A  45      -1.145 -22.485 -17.249  1.00 96.73           C  
ATOM    725  HB2 LEU A  45      -0.896 -22.389 -18.306  1.00 96.73           H  
ATOM    726  HB3 LEU A  45      -2.101 -21.987 -17.087  1.00 96.73           H  
ATOM    727  O   LEU A  45      -2.963 -23.831 -15.169  1.00 96.73           O  
ATOM    728  CG  LEU A  45      -0.063 -21.770 -16.416  1.00 96.73           C  
ATOM    729  HG  LEU A  45      -0.231 -21.956 -15.355  1.00 96.73           H  
ATOM    730  CD1 LEU A  45       1.344 -22.242 -16.793  1.00 96.73           C  
ATOM    731 HD11 LEU A  45       1.514 -22.116 -17.862  1.00 96.73           H  
ATOM    732 HD12 LEU A  45       2.082 -21.661 -16.239  1.00 96.73           H  
ATOM    733 HD13 LEU A  45       1.476 -23.288 -16.518  1.00 96.73           H  
ATOM    734  CD2 LEU A  45      -0.141 -20.262 -16.652  1.00 96.73           C  
ATOM    735 HD21 LEU A  45       0.608 -19.755 -16.045  1.00 96.73           H  
ATOM    736 HD22 LEU A  45      -1.125 -19.896 -16.359  1.00 96.73           H  
ATOM    737 HD23 LEU A  45       0.028 -20.035 -17.705  1.00 96.73           H  
ATOM    738  N   TYR A  46      -1.005 -24.761 -14.606  1.00 97.27           N  
ATOM    739  H   TYR A  46      -0.060 -24.985 -14.883  1.00 97.27           H  
ATOM    740  CA  TYR A  46      -1.387 -24.983 -13.216  1.00 97.27           C  
ATOM    741  HA  TYR A  46      -2.469 -25.101 -13.158  1.00 97.27           H  
ATOM    742  C   TYR A  46      -1.010 -23.769 -12.360  1.00 97.27           C  
ATOM    743  CB  TYR A  46      -0.763 -26.295 -12.729  1.00 97.27           C  
ATOM    744  HB2 TYR A  46       0.312 -26.279 -12.906  1.00 97.27           H  
ATOM    745  HB3 TYR A  46      -1.172 -27.112 -13.324  1.00 97.27           H  
ATOM    746  O   TYR A  46       0.145 -23.352 -12.345  1.00 97.27           O  
ATOM    747  CG  TYR A  46      -1.032 -26.592 -11.270  1.00 97.27           C  
ATOM    748  CD1 TYR A  46       0.023 -26.643 -10.337  1.00 97.27           C  
ATOM    749  HD1 TYR A  46       1.039 -26.476 -10.663  1.00 97.27           H  
ATOM    750  CD2 TYR A  46      -2.358 -26.798 -10.849  1.00 97.27           C  
ATOM    751  HD2 TYR A  46      -3.168 -26.726 -11.559  1.00 97.27           H  
ATOM    752  CE1 TYR A  46      -0.245 -26.909  -8.980  1.00 97.27           C  
ATOM    753  HE1 TYR A  46       0.562 -26.958  -8.264  1.00 97.27           H  
ATOM    754  CE2 TYR A  46      -2.631 -27.057  -9.498  1.00 97.27           C  
ATOM    755  HE2 TYR A  46      -3.651 -27.172  -9.165  1.00 97.27           H  
ATOM    756  OH  TYR A  46      -1.882 -27.406  -7.276  1.00 97.27           O  
ATOM    757  HH  TYR A  46      -1.158 -27.289  -6.655  1.00 97.27           H  
ATOM    758  CZ  TYR A  46      -1.578 -27.114  -8.563  1.00 97.27           C  
ATOM    759  N   VAL A  47      -1.961 -23.203 -11.624  1.00 97.27           N  
ATOM    760  H   VAL A  47      -2.896 -23.583 -11.670  1.00 97.27           H  
ATOM    761  CA  VAL A  47      -1.714 -22.091 -10.697  1.00 97.27           C  
ATOM    762  HA  VAL A  47      -0.879 -21.493 -11.061  1.00 97.27           H  
ATOM    763  C   VAL A  47      -1.325 -22.680  -9.341  1.00 97.27           C  
ATOM    764  CB  VAL A  47      -2.939 -21.158 -10.611  1.00 97.27           C  
ATOM    765  HB  VAL A  47      -3.780 -21.703 -10.182  1.00 97.27           H  
ATOM    766  O   VAL A  47      -2.187 -23.064  -8.554  1.00 97.27           O  
ATOM    767  CG1 VAL A  47      -2.634 -19.944  -9.734  1.00 97.27           C  
ATOM    768 HG11 VAL A  47      -1.789 -19.382 -10.130  1.00 97.27           H  
ATOM    769 HG12 VAL A  47      -2.407 -20.274  -8.720  1.00 97.27           H  
ATOM    770 HG13 VAL A  47      -3.507 -19.294  -9.680  1.00 97.27           H  
ATOM    771  CG2 VAL A  47      -3.360 -20.638 -11.993  1.00 97.27           C  
ATOM    772 HG21 VAL A  47      -3.674 -21.467 -12.627  1.00 97.27           H  
ATOM    773 HG22 VAL A  47      -4.202 -19.954 -11.888  1.00 97.27           H  
ATOM    774 HG23 VAL A  47      -2.529 -20.114 -12.466  1.00 97.27           H  
ATOM    775  N   SER A  48      -0.024 -22.819  -9.076  1.00 95.68           N  
ATOM    776  H   SER A  48       0.651 -22.521  -9.766  1.00 95.68           H  
ATOM    777  CA  SER A  48       0.476 -23.521  -7.881  1.00 95.68           C  
ATOM    778  HA  SER A  48      -0.129 -24.414  -7.725  1.00 95.68           H  
ATOM    779  C   SER A  48       0.395 -22.717  -6.585  1.00 95.68           C  
ATOM    780  CB  SER A  48       1.919 -23.971  -8.098  1.00 95.68           C  
ATOM    781  HB2 SER A  48       1.928 -24.719  -8.891  1.00 95.68           H  
ATOM    782  HB3 SER A  48       2.297 -24.429  -7.184  1.00 95.68           H  
ATOM    783  O   SER A  48       0.374 -23.299  -5.508  1.00 95.68           O  
ATOM    784  OG  SER A  48       2.763 -22.897  -8.479  1.00 95.68           O  
ATOM    785  HG  SER A  48       2.824 -22.262  -7.761  1.00 95.68           H  
ATOM    786  N   SER A  49       0.360 -21.394  -6.681  1.00 95.32           N  
ATOM    787  H   SER A  49       0.368 -20.971  -7.598  1.00 95.32           H  
ATOM    788  CA  SER A  49       0.306 -20.463  -5.554  1.00 95.32           C  
ATOM    789  HA  SER A  49      -0.048 -20.979  -4.662  1.00 95.32           H  
ATOM    790  C   SER A  49      -0.671 -19.339  -5.869  1.00 95.32           C  
ATOM    791  CB  SER A  49       1.699 -19.899  -5.258  1.00 95.32           C  
ATOM    792  HB2 SER A  49       2.337 -20.700  -4.883  1.00 95.32           H  
ATOM    793  HB3 SER A  49       1.629 -19.120  -4.499  1.00 95.32           H  
ATOM    794  O   SER A  49      -1.044 -19.126  -7.025  1.00 95.32           O  
ATOM    795  OG  SER A  49       2.265 -19.367  -6.439  1.00 95.32           O  
ATOM    796  HG  SER A  49       3.088 -18.923  -6.220  1.00 95.32           H  
ATOM    797  N   PHE A  50      -1.125 -18.625  -4.841  1.00 96.82           N  
ATOM    798  H   PHE A  50      -0.730 -18.763  -3.922  1.00 96.82           H  
ATOM    799  CA  PHE A  50      -2.017 -17.493  -5.048  1.00 96.82           C  
ATOM    800  HA  PHE A  50      -2.887 -17.812  -5.621  1.00 96.82           H  
ATOM    801  C   PHE A  50      -1.261 -16.425  -5.836  1.00 96.82           C  
ATOM    802  CB  PHE A  50      -2.481 -16.990  -3.692  1.00 96.82           C  
ATOM    803  HB2 PHE A  50      -2.883 -17.829  -3.124  1.00 96.82           H  
ATOM    804  HB3 PHE A  50      -1.612 -16.593  -3.167  1.00 96.82           H  
ATOM    805  O   PHE A  50      -0.186 -15.994  -5.422  1.00 96.82           O  
ATOM    806  CG  PHE A  50      -3.528 -15.909  -3.756  1.00 96.82           C  
ATOM    807  CD1 PHE A  50      -3.122 -14.573  -3.848  1.00 96.82           C  
ATOM    808  HD1 PHE A  50      -2.068 -14.348  -3.918  1.00 96.82           H  
ATOM    809  CD2 PHE A  50      -4.894 -16.225  -3.679  1.00 96.82           C  
ATOM    810  HD2 PHE A  50      -5.215 -17.254  -3.611  1.00 96.82           H  
ATOM    811  CE1 PHE A  50      -4.070 -13.543  -3.794  1.00 96.82           C  
ATOM    812  HE1 PHE A  50      -3.746 -12.513  -3.794  1.00 96.82           H  
ATOM    813  CE2 PHE A  50      -5.845 -15.192  -3.665  1.00 96.82           C  
ATOM    814  HE2 PHE A  50      -6.901 -15.413  -3.610  1.00 96.82           H  
ATOM    815  CZ  PHE A  50      -5.434 -13.852  -3.687  1.00 96.82           C  
ATOM    816  HZ  PHE A  50      -6.166 -13.061  -3.614  1.00 96.82           H  
ATOM    817  N   THR A  51      -1.770 -16.058  -7.007  1.00 96.15           N  
ATOM    818  H   THR A  51      -2.691 -16.383  -7.263  1.00 96.15           H  
ATOM    819  CA  THR A  51      -0.976 -15.329  -8.001  1.00 96.15           C  
ATOM    820  HA  THR A  51      -0.001 -15.078  -7.582  1.00 96.15           H  
ATOM    821  C   THR A  51      -1.655 -14.027  -8.381  1.00 96.15           C  
ATOM    822  CB  THR A  51      -0.708 -16.204  -9.233  1.00 96.15           C  
ATOM    823  HB  THR A  51      -1.653 -16.510  -9.683  1.00 96.15           H  
ATOM    824  O   THR A  51      -2.829 -14.027  -8.749  1.00 96.15           O  
ATOM    825  CG2 THR A  51       0.136 -15.487 -10.282  1.00 96.15           C  
ATOM    826 HG21 THR A  51      -0.419 -14.651 -10.709  1.00 96.15           H  
ATOM    827 HG22 THR A  51       1.054 -15.119  -9.824  1.00 96.15           H  
ATOM    828 HG23 THR A  51       0.386 -16.183 -11.082  1.00 96.15           H  
ATOM    829  OG1 THR A  51       0.024 -17.355  -8.876  1.00 96.15           O  
ATOM    830  HG1 THR A  51      -0.471 -17.857  -8.225  1.00 96.15           H  
ATOM    831  N   LEU A  52      -0.901 -12.929  -8.341  1.00 93.83           N  
ATOM    832  H   LEU A  52       0.055 -13.020  -8.031  1.00 93.83           H  
ATOM    833  CA  LEU A  52      -1.298 -11.652  -8.928  1.00 93.83           C  
ATOM    834  HA  LEU A  52      -2.379 -11.648  -9.067  1.00 93.83           H  
ATOM    835  C   LEU A  52      -0.639 -11.499 -10.295  1.00 93.83           C  
ATOM    836  CB  LEU A  52      -0.946 -10.464  -8.013  1.00 93.83           C  
ATOM    837  HB2 LEU A  52       0.127 -10.284  -8.068  1.00 93.83           H  
ATOM    838  HB3 LEU A  52      -1.450  -9.582  -8.408  1.00 93.83           H  
ATOM    839  O   LEU A  52       0.568 -11.710 -10.422  1.00 93.83           O  
ATOM    840  CG  LEU A  52      -1.326 -10.627  -6.536  1.00 93.83           C  
ATOM    841  HG  LEU A  52      -0.730 -11.429  -6.102  1.00 93.83           H  
ATOM    842  CD1 LEU A  52      -1.040  -9.335  -5.767  1.00 93.83           C  
ATOM    843 HD11 LEU A  52       0.010  -9.064  -5.875  1.00 93.83           H  
ATOM    844 HD12 LEU A  52      -1.652  -8.523  -6.158  1.00 93.83           H  
ATOM    845 HD13 LEU A  52      -1.272  -9.470  -4.710  1.00 93.83           H  
ATOM    846  CD2 LEU A  52      -2.801 -10.949  -6.353  1.00 93.83           C  
ATOM    847 HD21 LEU A  52      -3.092 -11.825  -6.933  1.00 93.83           H  
ATOM    848 HD22 LEU A  52      -2.955 -11.178  -5.299  1.00 93.83           H  
ATOM    849 HD23 LEU A  52      -3.402 -10.087  -6.641  1.00 93.83           H  
ATOM    850  N   VAL A  53      -1.403 -11.102 -11.307  1.00 91.78           N  
ATOM    851  H   VAL A  53      -2.388 -10.969 -11.131  1.00 91.78           H  
ATOM    852  CA  VAL A  53      -0.876 -10.732 -12.625  1.00 91.78           C  
ATOM    853  HA  VAL A  53       0.213 -10.786 -12.605  1.00 91.78           H  
ATOM    854  C   VAL A  53      -1.270  -9.290 -12.903  1.00 91.78           C  
ATOM    855  CB  VAL A  53      -1.346 -11.684 -13.742  1.00 91.78           C  
ATOM    856  HB  VAL A  53      -2.423 -11.594 -13.876  1.00 91.78           H  
ATOM    857  O   VAL A  53      -2.439  -9.007 -13.135  1.00 91.78           O  
ATOM    858  CG1 VAL A  53      -0.678 -11.331 -15.076  1.00 91.78           C  
ATOM    859 HG11 VAL A  53      -0.983 -10.334 -15.396  1.00 91.78           H  
ATOM    860 HG12 VAL A  53       0.407 -11.351 -14.975  1.00 91.78           H  
ATOM    861 HG13 VAL A  53      -0.985 -12.038 -15.847  1.00 91.78           H  
ATOM    862  CG2 VAL A  53      -1.050 -13.152 -13.406  1.00 91.78           C  
ATOM    863 HG21 VAL A  53      -1.647 -13.460 -12.548  1.00 91.78           H  
ATOM    864 HG22 VAL A  53      -1.314 -13.787 -14.252  1.00 91.78           H  
ATOM    865 HG23 VAL A  53       0.008 -13.274 -13.171  1.00 91.78           H  
ATOM    866  N   CYS A  54      -0.305  -8.378 -12.857  1.00 86.96           N  
ATOM    867  H   CYS A  54       0.643  -8.703 -12.734  1.00 86.96           H  
ATOM    868  CA  CYS A  54      -0.494  -6.972 -13.203  1.00 86.96           C  
ATOM    869  HA  CYS A  54      -1.545  -6.691 -13.133  1.00 86.96           H  
ATOM    870  C   CYS A  54      -0.030  -6.763 -14.638  1.00 86.96           C  
ATOM    871  CB  CYS A  54       0.309  -6.106 -12.224  1.00 86.96           C  
ATOM    872  HB2 CYS A  54       1.331  -6.480 -12.164  1.00 86.96           H  
ATOM    873  HB3 CYS A  54      -0.146  -6.153 -11.235  1.00 86.96           H  
ATOM    874  O   CYS A  54       1.155  -6.916 -14.914  1.00 86.96           O  
ATOM    875  SG  CYS A  54       0.339  -4.380 -12.799  1.00 86.96           S  
ATOM    876  HG  CYS A  54       0.775  -4.644 -14.034  1.00 86.96           H  
ATOM    877  N   PHE A  55      -0.914  -6.362 -15.537  1.00 84.25           N  
ATOM    878  H   PHE A  55      -1.864  -6.166 -15.254  1.00 84.25           H  
ATOM    879  CA  PHE A  55      -0.566  -6.107 -16.930  1.00 84.25           C  
ATOM    880  HA  PHE A  55       0.503  -6.261 -17.078  1.00 84.25           H  
ATOM    881  C   PHE A  55      -0.833  -4.640 -17.263  1.00 84.25           C  
ATOM    882  CB  PHE A  55      -1.252  -7.129 -17.837  1.00 84.25           C  
ATOM    883  HB2 PHE A  55      -0.871  -8.123 -17.603  1.00 84.25           H  
ATOM    884  HB3 PHE A  55      -0.999  -6.911 -18.875  1.00 84.25           H  
ATOM    885  O   PHE A  55      -1.890  -4.084 -16.960  1.00 84.25           O  
ATOM    886  CG  PHE A  55      -2.743  -7.164 -17.669  1.00 84.25           C  
ATOM    887  CD1 PHE A  55      -3.332  -7.871 -16.598  1.00 84.25           C  
ATOM    888  HD1 PHE A  55      -2.717  -8.430 -15.908  1.00 84.25           H  
ATOM    889  CD2 PHE A  55      -3.533  -6.447 -18.573  1.00 84.25           C  
ATOM    890  HD2 PHE A  55      -3.093  -5.934 -19.416  1.00 84.25           H  
ATOM    891  CE1 PHE A  55      -4.718  -7.801 -16.392  1.00 84.25           C  
ATOM    892  HE1 PHE A  55      -5.178  -8.306 -15.556  1.00 84.25           H  
ATOM    893  CE2 PHE A  55      -4.910  -6.420 -18.388  1.00 84.25           C  
ATOM    894  HE2 PHE A  55      -5.523  -5.928 -19.128  1.00 84.25           H  
ATOM    895  CZ  PHE A  55      -5.492  -7.046 -17.285  1.00 84.25           C  
ATOM    896  HZ  PHE A  55      -6.563  -6.961 -17.177  1.00 84.25           H  
ATOM    897  N   ARG A  56       0.197  -3.995 -17.808  1.00 81.81           N  
ATOM    898  H   ARG A  56       1.000  -4.553 -18.060  1.00 81.81           H  
ATOM    899  CA  ARG A  56       0.220  -2.576 -18.179  1.00 81.81           C  
ATOM    900  HA  ARG A  56      -0.582  -2.038 -17.671  1.00 81.81           H  
ATOM    901  C   ARG A  56      -0.007  -2.392 -19.662  1.00 81.81           C  
ATOM    902  CB  ARG A  56       1.569  -1.941 -17.836  1.00 81.81           C  
ATOM    903  HB2 ARG A  56       2.339  -2.376 -18.474  1.00 81.81           H  
ATOM    904  HB3 ARG A  56       1.515  -0.873 -18.045  1.00 81.81           H  
ATOM    905  O   ARG A  56      -0.566  -1.373 -20.045  1.00 81.81           O  
ATOM    906  CG  ARG A  56       1.957  -2.149 -16.379  1.00 81.81           C  
ATOM    907  HG2 ARG A  56       2.113  -3.213 -16.206  1.00 81.81           H  
ATOM    908  HG3 ARG A  56       1.161  -1.793 -15.724  1.00 81.81           H  
ATOM    909  CD  ARG A  56       3.249  -1.392 -16.078  1.00 81.81           C  
ATOM    910  HD2 ARG A  56       3.959  -1.496 -16.898  1.00 81.81           H  
ATOM    911  HD3 ARG A  56       3.020  -0.331 -15.976  1.00 81.81           H  
ATOM    912  NE  ARG A  56       3.830  -1.902 -14.839  1.00 81.81           N  
ATOM    913  HE  ARG A  56       3.570  -1.420 -13.990  1.00 81.81           H  
ATOM    914  NH1 ARG A  56       4.966  -3.736 -15.703  1.00 81.81           N  
ATOM    915 HH11 ARG A  56       5.327  -4.657 -15.500  1.00 81.81           H  
ATOM    916 HH12 ARG A  56       4.796  -3.491 -16.667  1.00 81.81           H  
ATOM    917  NH2 ARG A  56       4.700  -3.457 -13.515  1.00 81.81           N  
ATOM    918 HH21 ARG A  56       4.156  -3.106 -12.739  1.00 81.81           H  
ATOM    919 HH22 ARG A  56       5.155  -4.357 -13.460  1.00 81.81           H  
ATOM    920  CZ  ARG A  56       4.500  -3.025 -14.716  1.00 81.81           C  
ATOM    921  N   SER A  57       0.439  -3.366 -20.457  1.00 84.07           N  
ATOM    922  H   SER A  57       0.898  -4.167 -20.047  1.00 84.07           H  
ATOM    923  CA  SER A  57       0.107  -3.438 -21.867  1.00 84.07           C  
ATOM    924  HA  SER A  57      -0.827  -2.883 -21.946  1.00 84.07           H  
ATOM    925  C   SER A  57      -0.144  -4.874 -22.337  1.00 84.07           C  
ATOM    926  CB  SER A  57       1.157  -2.725 -22.721  1.00 84.07           C  
ATOM    927  HB2 SER A  57       2.093  -3.283 -22.704  1.00 84.07           H  
ATOM    928  HB3 SER A  57       1.330  -1.728 -22.316  1.00 84.07           H  
ATOM    929  O   SER A  57       0.398  -5.820 -21.762  1.00 84.07           O  
ATOM    930  OG  SER A  57       0.700  -2.602 -24.050  1.00 84.07           O  
ATOM    931  HG  SER A  57      -0.241  -2.412 -24.035  1.00 84.07           H  
ATOM    932  N   GLY A  58      -0.951  -5.034 -23.377  1.00 86.63           N  
ATOM    933  H   GLY A  58      -1.373  -4.191 -23.739  1.00 86.63           H  
ATOM    934  CA  GLY A  58      -1.473  -6.284 -23.895  1.00 86.63           C  
ATOM    935  HA2 GLY A  58      -1.451  -6.249 -24.984  1.00 86.63           H  
ATOM    936  HA3 GLY A  58      -0.844  -7.116 -23.580  1.00 86.63           H  
ATOM    937  C   GLY A  58      -2.904  -6.560 -23.433  1.00 86.63           C  
ATOM    938  O   GLY A  58      -3.453  -5.931 -22.527  1.00 86.63           O  
ATOM    939  N   LYS A  59      -3.503  -7.567 -24.056  1.00 88.94           N  
ATOM    940  H   LYS A  59      -2.986  -8.030 -24.790  1.00 88.94           H  
ATOM    941  CA  LYS A  59      -4.768  -8.166 -23.641  1.00 88.94           C  
ATOM    942  HA  LYS A  59      -5.166  -7.624 -22.783  1.00 88.94           H  
ATOM    943  C   LYS A  59      -4.538  -9.595 -23.209  1.00 88.94           C  
ATOM    944  CB  LYS A  59      -5.796  -8.101 -24.766  1.00 88.94           C  
ATOM    945  HB2 LYS A  59      -5.384  -8.559 -25.665  1.00 88.94           H  
ATOM    946  HB3 LYS A  59      -6.691  -8.646 -24.465  1.00 88.94           H  
ATOM    947  O   LYS A  59      -3.686 -10.310 -23.743  1.00 88.94           O  
ATOM    948  CG  LYS A  59      -6.171  -6.655 -25.064  1.00 88.94           C  
ATOM    949  HG2 LYS A  59      -6.574  -6.191 -24.165  1.00 88.94           H  
ATOM    950  HG3 LYS A  59      -5.292  -6.101 -25.393  1.00 88.94           H  
ATOM    951  CD  LYS A  59      -7.219  -6.637 -26.167  1.00 88.94           C  
ATOM    952  HD2 LYS A  59      -8.101  -7.172 -25.815  1.00 88.94           H  
ATOM    953  HD3 LYS A  59      -6.831  -7.111 -27.068  1.00 88.94           H  
ATOM    954  CE  LYS A  59      -7.565  -5.181 -26.439  1.00 88.94           C  
ATOM    955  HE2 LYS A  59      -7.682  -4.680 -25.479  1.00 88.94           H  
ATOM    956  HE3 LYS A  59      -6.746  -4.710 -26.983  1.00 88.94           H  
ATOM    957  NZ  LYS A  59      -8.836  -5.112 -27.176  1.00 88.94           N  
ATOM    958  HZ1 LYS A  59      -9.545  -5.461 -26.546  1.00 88.94           H  
ATOM    959  HZ2 LYS A  59      -8.788  -5.691 -28.003  1.00 88.94           H  
ATOM    960  HZ3 LYS A  59      -9.055  -4.152 -27.397  1.00 88.94           H  
ATOM    961  N   LEU A  60      -5.341 -10.027 -22.251  1.00 90.19           N  
ATOM    962  H   LEU A  60      -6.021  -9.385 -21.868  1.00 90.19           H  
ATOM    963  CA  LEU A  60      -5.257 -11.370 -21.712  1.00 90.19           C  
ATOM    964  HA  LEU A  60      -4.701 -11.997 -22.409  1.00 90.19           H  
ATOM    965  C   LEU A  60      -6.661 -11.952 -21.598  1.00 90.19           C  
ATOM    966  CB  LEU A  60      -4.434 -11.297 -20.415  1.00 90.19           C  
ATOM    967  HB2 LEU A  60      -3.482 -10.832 -20.670  1.00 90.19           H  
ATOM    968  HB3 LEU A  60      -4.925 -10.641 -19.697  1.00 90.19           H  
ATOM    969  O   LEU A  60      -7.557 -11.363 -21.009  1.00 90.19           O  
ATOM    970  CG  LEU A  60      -4.134 -12.658 -19.770  1.00 90.19           C  
ATOM    971  HG  LEU A  60      -3.882 -13.381 -20.546  1.00 90.19           H  
ATOM    972  CD1 LEU A  60      -2.941 -12.550 -18.821  1.00 90.19           C  
ATOM    973 HD11 LEU A  60      -3.190 -11.885 -17.994  1.00 90.19           H  
ATOM    974 HD12 LEU A  60      -2.082 -12.134 -19.348  1.00 90.19           H  
ATOM    975 HD13 LEU A  60      -2.678 -13.535 -18.435  1.00 90.19           H  
ATOM    976  CD2 LEU A  60      -5.328 -13.178 -18.975  1.00 90.19           C  
ATOM    977 HD21 LEU A  60      -4.996 -13.734 -18.099  1.00 90.19           H  
ATOM    978 HD22 LEU A  60      -5.966 -12.352 -18.662  1.00 90.19           H  
ATOM    979 HD23 LEU A  60      -5.914 -13.836 -19.616  1.00 90.19           H  
ATOM    980  N   THR A  61      -6.867 -13.130 -22.174  1.00 94.32           N  
ATOM    981  H   THR A  61      -6.098 -13.544 -22.683  1.00 94.32           H  
ATOM    982  CA  THR A  61      -8.063 -13.938 -21.925  1.00 94.32           C  
ATOM    983  HA  THR A  61      -8.793 -13.364 -21.354  1.00 94.32           H  
ATOM    984  C   THR A  61      -7.657 -15.147 -21.108  1.00 94.32           C  
ATOM    985  CB  THR A  61      -8.741 -14.370 -23.223  1.00 94.32           C  
ATOM    986  HB  THR A  61      -8.066 -15.008 -23.792  1.00 94.32           H  
ATOM    987  O   THR A  61      -6.826 -15.942 -21.551  1.00 94.32           O  
ATOM    988  CG2 THR A  61     -10.044 -15.125 -22.962  1.00 94.32           C  
ATOM    989 HG21 THR A  61     -10.530 -15.346 -23.912  1.00 94.32           H  
ATOM    990 HG22 THR A  61      -9.845 -16.064 -22.444  1.00 94.32           H  
ATOM    991 HG23 THR A  61     -10.712 -14.513 -22.356  1.00 94.32           H  
ATOM    992  OG1 THR A  61      -9.053 -13.241 -23.998  1.00 94.32           O  
ATOM    993  HG1 THR A  61      -8.325 -12.620 -23.920  1.00 94.32           H  
ATOM    994  N   ILE A  62      -8.226 -15.302 -19.920  1.00 96.09           N  
ATOM    995  H   ILE A  62      -8.926 -14.634 -19.631  1.00 96.09           H  
ATOM    996  CA  ILE A  62      -7.960 -16.437 -19.039  1.00 96.09           C  
ATOM    997  HA  ILE A  62      -7.266 -17.107 -19.548  1.00 96.09           H  
ATOM    998  C   ILE A  62      -9.242 -17.219 -18.805  1.00 96.09           C  
ATOM    999  CB  ILE A  62      -7.258 -15.997 -17.743  1.00 96.09           C  
ATOM   1000  HB  ILE A  62      -6.348 -15.475 -18.040  1.00 96.09           H  
ATOM   1001  O   ILE A  62     -10.306 -16.644 -18.611  1.00 96.09           O  
ATOM   1002  CG1 ILE A  62      -6.805 -17.228 -16.935  1.00 96.09           C  
ATOM   1003 HG12 ILE A  62      -6.310 -17.932 -17.605  1.00 96.09           H  
ATOM   1004 HG13 ILE A  62      -7.669 -17.733 -16.503  1.00 96.09           H  
ATOM   1005  CG2 ILE A  62      -8.123 -15.023 -16.927  1.00 96.09           C  
ATOM   1006 HG21 ILE A  62      -7.578 -14.661 -16.055  1.00 96.09           H  
ATOM   1007 HG22 ILE A  62      -9.041 -15.515 -16.608  1.00 96.09           H  
ATOM   1008 HG23 ILE A  62      -8.383 -14.152 -17.528  1.00 96.09           H  
ATOM   1009  CD1 ILE A  62      -5.823 -16.867 -15.819  1.00 96.09           C  
ATOM   1010 HD11 ILE A  62      -6.319 -16.218 -15.096  1.00 96.09           H  
ATOM   1011 HD12 ILE A  62      -5.502 -17.772 -15.302  1.00 96.09           H  
ATOM   1012 HD13 ILE A  62      -4.952 -16.358 -16.230  1.00 96.09           H  
ATOM   1013  N   SER A  63      -9.152 -18.541 -18.838  1.00 96.20           N  
ATOM   1014  H   SER A  63      -8.248 -18.964 -18.993  1.00 96.20           H  
ATOM   1015  CA  SER A  63     -10.303 -19.415 -18.622  1.00 96.20           C  
ATOM   1016  HA  SER A  63     -11.069 -18.854 -18.087  1.00 96.20           H  
ATOM   1017  C   SER A  63      -9.942 -20.607 -17.757  1.00 96.20           C  
ATOM   1018  CB  SER A  63     -10.901 -19.881 -19.956  1.00 96.20           C  
ATOM   1019  HB2 SER A  63     -11.713 -20.584 -19.772  1.00 96.20           H  
ATOM   1020  HB3 SER A  63     -11.300 -19.017 -20.487  1.00 96.20           H  
ATOM   1021  O   SER A  63      -8.813 -21.093 -17.807  1.00 96.20           O  
ATOM   1022  OG  SER A  63      -9.897 -20.491 -20.752  1.00 96.20           O  
ATOM   1023  HG  SER A  63      -9.222 -19.817 -20.865  1.00 96.20           H  
ATOM   1024  N   ASN A  64     -10.904 -21.096 -16.988  1.00 94.78           N  
ATOM   1025  H   ASN A  64     -11.808 -20.648 -17.040  1.00 94.78           H  
ATOM   1026  CA  ASN A  64     -10.861 -22.408 -16.347  1.00 94.78           C  
ATOM   1027  HA  ASN A  64      -9.978 -22.949 -16.685  1.00 94.78           H  
ATOM   1028  C   ASN A  64     -12.074 -23.234 -16.833  1.00 94.78           C  
ATOM   1029  CB  ASN A  64     -10.715 -22.211 -14.819  1.00 94.78           C  
ATOM   1030  HB2 ASN A  64      -9.831 -21.603 -14.631  1.00 94.78           H  
ATOM   1031  HB3 ASN A  64     -10.550 -23.175 -14.337  1.00 94.78           H  
ATOM   1032  O   ASN A  64     -12.630 -22.954 -17.894  1.00 94.78           O  
ATOM   1033  CG  ASN A  64     -11.903 -21.541 -14.154  1.00 94.78           C  
ATOM   1034  ND2 ASN A  64     -11.744 -20.948 -12.997  1.00 94.78           N  
ATOM   1035 HD21 ASN A  64     -10.829 -20.853 -12.578  1.00 94.78           H  
ATOM   1036 HD22 ASN A  64     -12.556 -20.450 -12.661  1.00 94.78           H  
ATOM   1037  OD1 ASN A  64     -13.009 -21.590 -14.647  1.00 94.78           O  
ATOM   1038  N   ASN A  65     -12.479 -24.269 -16.094  1.00 90.66           N  
ATOM   1039  H   ASN A  65     -11.993 -24.470 -15.231  1.00 90.66           H  
ATOM   1040  CA  ASN A  65     -13.624 -25.111 -16.472  1.00 90.66           C  
ATOM   1041  HA  ASN A  65     -13.550 -25.343 -17.534  1.00 90.66           H  
ATOM   1042  C   ASN A  65     -15.000 -24.438 -16.282  1.00 90.66           C  
ATOM   1043  CB  ASN A  65     -13.556 -26.429 -15.680  1.00 90.66           C  
ATOM   1044  HB2 ASN A  65     -13.527 -26.209 -14.613  1.00 90.66           H  
ATOM   1045  HB3 ASN A  65     -14.462 -27.002 -15.873  1.00 90.66           H  
ATOM   1046  O   ASN A  65     -16.010 -25.025 -16.663  1.00 90.66           O  
ATOM   1047  CG  ASN A  65     -12.382 -27.317 -16.050  1.00 90.66           C  
ATOM   1048  ND2 ASN A  65     -12.134 -28.336 -15.261  1.00 90.66           N  
ATOM   1049 HD21 ASN A  65     -12.740 -28.527 -14.476  1.00 90.66           H  
ATOM   1050 HD22 ASN A  65     -11.375 -28.942 -15.538  1.00 90.66           H  
ATOM   1051  OD1 ASN A  65     -11.675 -27.131 -17.025  1.00 90.66           O  
ATOM   1052  N   HIS A  66     -15.056 -23.256 -15.669  1.00 88.33           N  
ATOM   1053  H   HIS A  66     -14.190 -22.799 -15.421  1.00 88.33           H  
ATOM   1054  CA  HIS A  66     -16.293 -22.565 -15.294  1.00 88.33           C  
ATOM   1055  HA  HIS A  66     -17.157 -23.115 -15.666  1.00 88.33           H  
ATOM   1056  C   HIS A  66     -16.374 -21.164 -15.896  1.00 88.33           C  
ATOM   1057  CB  HIS A  66     -16.379 -22.502 -13.761  1.00 88.33           C  
ATOM   1058  HB2 HIS A  66     -17.305 -22.001 -13.480  1.00 88.33           H  
ATOM   1059  HB3 HIS A  66     -15.553 -21.907 -13.373  1.00 88.33           H  
ATOM   1060  O   HIS A  66     -17.399 -20.797 -16.462  1.00 88.33           O  
ATOM   1061  CG  HIS A  66     -16.353 -23.865 -13.120  1.00 88.33           C  
ATOM   1062  CD2 HIS A  66     -15.402 -24.353 -12.268  1.00 88.33           C  
ATOM   1063  HD2 HIS A  66     -14.547 -23.803 -11.902  1.00 88.33           H  
ATOM   1064  ND1 HIS A  66     -17.249 -24.881 -13.353  1.00 88.33           N  
ATOM   1065  HD1 HIS A  66     -18.018 -24.843 -14.007  1.00 88.33           H  
ATOM   1066  CE1 HIS A  66     -16.853 -25.954 -12.650  1.00 88.33           C  
ATOM   1067  HE1 HIS A  66     -17.351 -26.912 -12.649  1.00 88.33           H  
ATOM   1068  NE2 HIS A  66     -15.718 -25.687 -11.983  1.00 88.33           N  
ATOM   1069  N   ASP A  67     -15.276 -20.420 -15.822  1.00 87.89           N  
ATOM   1070  H   ASP A  67     -14.469 -20.808 -15.356  1.00 87.89           H  
ATOM   1071  CA  ASP A  67     -15.223 -19.003 -16.137  1.00 87.89           C  
ATOM   1072  HA  ASP A  67     -16.221 -18.654 -16.400  1.00 87.89           H  
ATOM   1073  C   ASP A  67     -14.284 -18.743 -17.313  1.00 87.89           C  
ATOM   1074  CB  ASP A  67     -14.772 -18.212 -14.900  1.00 87.89           C  
ATOM   1075  HB2 ASP A  67     -13.731 -18.456 -14.686  1.00 87.89           H  
ATOM   1076  HB3 ASP A  67     -14.827 -17.146 -15.121  1.00 87.89           H  
ATOM   1077  O   ASP A  67     -13.262 -19.411 -17.491  1.00 87.89           O  
ATOM   1078  CG  ASP A  67     -15.628 -18.509 -13.667  1.00 87.89           C  
ATOM   1079  OD1 ASP A  67     -16.866 -18.393 -13.785  1.00 87.89           O  
ATOM   1080  OD2 ASP A  67     -15.017 -18.871 -12.629  1.00 87.89           O  
ATOM   1081  N   THR A  68     -14.610 -17.719 -18.095  1.00 93.66           N  
ATOM   1082  H   THR A  68     -15.459 -17.216 -17.881  1.00 93.66           H  
ATOM   1083  CA  THR A  68     -13.684 -17.072 -19.027  1.00 93.66           C  
ATOM   1084  HA  THR A  68     -12.671 -17.432 -18.850  1.00 93.66           H  
ATOM   1085  C   THR A  68     -13.716 -15.581 -18.750  1.00 93.66           C  
ATOM   1086  CB  THR A  68     -14.039 -17.367 -20.488  1.00 93.66           C  
ATOM   1087  HB  THR A  68     -15.061 -17.048 -20.692  1.00 93.66           H  
ATOM   1088  O   THR A  68     -14.777 -14.964 -18.793  1.00 93.66           O  
ATOM   1089  CG2 THR A  68     -13.085 -16.686 -21.470  1.00 93.66           C  
ATOM   1090 HG21 THR A  68     -13.212 -15.605 -21.427  1.00 93.66           H  
ATOM   1091 HG22 THR A  68     -12.052 -16.935 -21.227  1.00 93.66           H  
ATOM   1092 HG23 THR A  68     -13.311 -17.018 -22.484  1.00 93.66           H  
ATOM   1093  OG1 THR A  68     -13.932 -18.755 -20.702  1.00 93.66           O  
ATOM   1094  HG1 THR A  68     -14.348 -19.181 -19.949  1.00 93.66           H  
ATOM   1095  N   ILE A  69     -12.555 -15.012 -18.450  1.00 93.86           N  
ATOM   1096  H   ILE A  69     -11.720 -15.580 -18.467  1.00 93.86           H  
ATOM   1097  CA  ILE A  69     -12.388 -13.600 -18.135  1.00 93.86           C  
ATOM   1098  HA  ILE A  69     -13.366 -13.119 -18.153  1.00 93.86           H  
ATOM   1099  C   ILE A  69     -11.535 -12.964 -19.220  1.00 93.86           C  
ATOM   1100  CB  ILE A  69     -11.817 -13.393 -16.718  1.00 93.86           C  
ATOM   1101  HB  ILE A  69     -10.790 -13.759 -16.687  1.00 93.86           H  
ATOM   1102  O   ILE A  69     -10.434 -13.430 -19.526  1.00 93.86           O  
ATOM   1103  CG1 ILE A  69     -12.660 -14.202 -15.706  1.00 93.86           C  
ATOM   1104 HG12 ILE A  69     -12.386 -15.254 -15.790  1.00 93.86           H  
ATOM   1105 HG13 ILE A  69     -13.716 -14.110 -15.959  1.00 93.86           H  
ATOM   1106  CG2 ILE A  69     -11.804 -11.892 -16.382  1.00 93.86           C  
ATOM   1107 HG21 ILE A  69     -11.288 -11.729 -15.436  1.00 93.86           H  
ATOM   1108 HG22 ILE A  69     -12.823 -11.512 -16.309  1.00 93.86           H  
ATOM   1109 HG23 ILE A  69     -11.275 -11.324 -17.147  1.00 93.86           H  
ATOM   1110  CD1 ILE A  69     -12.509 -13.798 -14.242  1.00 93.86           C  
ATOM   1111 HD11 ILE A  69     -13.024 -12.854 -14.060  1.00 93.86           H  
ATOM   1112 HD12 ILE A  69     -11.458 -13.681 -13.980  1.00 93.86           H  
ATOM   1113 HD13 ILE A  69     -12.974 -14.569 -13.628  1.00 93.86           H  
ATOM   1114  N   TYR A  70     -12.076 -11.897 -19.792  1.00 91.87           N  
ATOM   1115  H   TYR A  70     -12.967 -11.571 -19.445  1.00 91.87           H  
ATOM   1116  CA  TYR A  70     -11.398 -11.031 -20.741  1.00 91.87           C  
ATOM   1117  HA  TYR A  70     -10.566 -11.564 -21.201  1.00 91.87           H  
ATOM   1118  C   TYR A  70     -10.854  -9.828 -19.982  1.00 91.87           C  
ATOM   1119  CB  TYR A  70     -12.373 -10.617 -21.846  1.00 91.87           C  
ATOM   1120  HB2 TYR A  70     -11.856  -9.949 -22.535  1.00 91.87           H  
ATOM   1121  HB3 TYR A  70     -13.197 -10.055 -21.406  1.00 91.87           H  
ATOM   1122  O   TYR A  70     -11.584  -9.179 -19.232  1.00 91.87           O  
ATOM   1123  CG  TYR A  70     -12.933 -11.791 -22.624  1.00 91.87           C  
ATOM   1124  CD1 TYR A  70     -12.237 -12.279 -23.745  1.00 91.87           C  
ATOM   1125  HD1 TYR A  70     -11.313 -11.812 -24.050  1.00 91.87           H  
ATOM   1126  CD2 TYR A  70     -14.132 -12.410 -22.216  1.00 91.87           C  
ATOM   1127  HD2 TYR A  70     -14.664 -12.041 -21.351  1.00 91.87           H  
ATOM   1128  CE1 TYR A  70     -12.739 -13.378 -24.466  1.00 91.87           C  
ATOM   1129  HE1 TYR A  70     -12.194 -13.745 -25.323  1.00 91.87           H  
ATOM   1130  CE2 TYR A  70     -14.635 -13.513 -22.930  1.00 91.87           C  
ATOM   1131  HE2 TYR A  70     -15.550 -13.996 -22.620  1.00 91.87           H  
ATOM   1132  OH  TYR A  70     -14.427 -15.057 -24.752  1.00 91.87           O  
ATOM   1133  HH  TYR A  70     -13.863 -15.268 -25.500  1.00 91.87           H  
ATOM   1134  CZ  TYR A  70     -13.941 -13.996 -24.058  1.00 91.87           C  
ATOM   1135  N   CYS A  71      -9.567  -9.565 -20.151  1.00 89.04           N  
ATOM   1136  H   CYS A  71      -9.014 -10.175 -20.737  1.00 89.04           H  
ATOM   1137  CA  CYS A  71      -8.830  -8.575 -19.391  1.00 89.04           C  
ATOM   1138  HA  CYS A  71      -9.497  -8.028 -18.725  1.00 89.04           H  
ATOM   1139  C   CYS A  71      -8.186  -7.575 -20.355  1.00 89.04           C  
ATOM   1140  CB  CYS A  71      -7.800  -9.330 -18.542  1.00 89.04           C  
ATOM   1141  HB2 CYS A  71      -7.205  -8.615 -17.973  1.00 89.04           H  
ATOM   1142  HB3 CYS A  71      -7.118  -9.886 -19.185  1.00 89.04           H  
ATOM   1143  O   CYS A  71      -7.334  -7.956 -21.164  1.00 89.04           O  
ATOM   1144  SG  CYS A  71      -8.608 -10.446 -17.369  1.00 89.04           S  
ATOM   1145  HG  CYS A  71      -9.428  -9.527 -16.851  1.00 89.04           H  
ATOM   1146  N   ASP A  72      -8.595  -6.310 -20.250  1.00 84.24           N  
ATOM   1147  H   ASP A  72      -9.285  -6.073 -19.551  1.00 84.24           H  
ATOM   1148  CA  ASP A  72      -8.051  -5.189 -21.022  1.00 84.24           C  
ATOM   1149  HA  ASP A  72      -7.490  -5.575 -21.873  1.00 84.24           H  
ATOM   1150  C   ASP A  72      -7.077  -4.359 -20.170  1.00 84.24           C  
ATOM   1151  CB  ASP A  72      -9.182  -4.307 -21.577  1.00 84.24           C  
ATOM   1152  HB2 ASP A  72      -9.879  -4.073 -20.772  1.00 84.24           H  
ATOM   1153  HB3 ASP A  72      -8.750  -3.367 -21.920  1.00 84.24           H  
ATOM   1154  O   ASP A  72      -7.208  -4.270 -18.945  1.00 84.24           O  
ATOM   1155  CG  ASP A  72      -9.939  -4.923 -22.764  1.00 84.24           C  
ATOM   1156  OD1 ASP A  72      -9.289  -5.308 -23.771  1.00 84.24           O  
ATOM   1157  OD2 ASP A  72     -11.189  -4.930 -22.719  1.00 84.24           O  
ATOM   1158  N   GLU A  73      -6.052  -3.803 -20.815  1.00 79.22           N  
ATOM   1159  H   GLU A  73      -5.987  -3.917 -21.816  1.00 79.22           H  
ATOM   1160  CA  GLU A  73      -5.027  -2.977 -20.173  1.00 79.22           C  
ATOM   1161  HA  GLU A  73      -4.676  -3.538 -19.306  1.00 79.22           H  
ATOM   1162  C   GLU A  73      -5.573  -1.611 -19.697  1.00 79.22           C  
ATOM   1163  CB  GLU A  73      -3.817  -2.768 -21.116  1.00 79.22           C  
ATOM   1164  HB2 GLU A  73      -3.328  -3.728 -21.284  1.00 79.22           H  
ATOM   1165  HB3 GLU A  73      -3.098  -2.114 -20.623  1.00 79.22           H  
ATOM   1166  O   GLU A  73      -6.427  -1.017 -20.361  1.00 79.22           O  
ATOM   1167  CG  GLU A  73      -4.220  -2.144 -22.471  1.00 79.22           C  
ATOM   1168  HG2 GLU A  73      -4.929  -2.804 -22.969  1.00 79.22           H  
ATOM   1169  HG3 GLU A  73      -4.733  -1.201 -22.279  1.00 79.22           H  
ATOM   1170  CD  GLU A  73      -3.078  -1.861 -23.463  1.00 79.22           C  
ATOM   1171  OE1 GLU A  73      -3.144  -0.834 -24.167  1.00 79.22           O  
ATOM   1172  OE2 GLU A  73      -2.168  -2.692 -23.629  1.00 79.22           O  
ATOM   1173  N   PRO A  74      -5.028  -1.050 -18.603  1.00 80.77           N  
ATOM   1174  CA  PRO A  74      -4.267  -1.730 -17.557  1.00 80.77           C  
ATOM   1175  HA  PRO A  74      -3.538  -2.421 -17.979  1.00 80.77           H  
ATOM   1176  C   PRO A  74      -5.201  -2.478 -16.591  1.00 80.77           C  
ATOM   1177  CB  PRO A  74      -3.517  -0.605 -16.842  1.00 80.77           C  
ATOM   1178  HB2 PRO A  74      -3.268  -0.861 -15.812  1.00 80.77           H  
ATOM   1179  HB3 PRO A  74      -2.616  -0.358 -17.403  1.00 80.77           H  
ATOM   1180  O   PRO A  74      -6.363  -2.116 -16.409  1.00 80.77           O  
ATOM   1181  CG  PRO A  74      -4.505   0.560 -16.920  1.00 80.77           C  
ATOM   1182  HG2 PRO A  74      -3.997   1.523 -16.872  1.00 80.77           H  
ATOM   1183  HG3 PRO A  74      -5.238   0.475 -16.117  1.00 80.77           H  
ATOM   1184  CD  PRO A  74      -5.200   0.355 -18.267  1.00 80.77           C  
ATOM   1185  HD2 PRO A  74      -4.719   0.967 -19.030  1.00 80.77           H  
ATOM   1186  HD3 PRO A  74      -6.257   0.609 -18.193  1.00 80.77           H  
ATOM   1187  N   GLY A  75      -4.675  -3.477 -15.888  1.00 85.70           N  
ATOM   1188  H   GLY A  75      -3.737  -3.795 -16.087  1.00 85.70           H  
ATOM   1189  CA  GLY A  75      -5.396  -4.045 -14.754  1.00 85.70           C  
ATOM   1190  HA2 GLY A  75      -6.366  -4.410 -15.094  1.00 85.70           H  
ATOM   1191  HA3 GLY A  75      -5.595  -3.253 -14.032  1.00 85.70           H  
ATOM   1192  C   GLY A  75      -4.654  -5.158 -14.035  1.00 85.70           C  
ATOM   1193  O   GLY A  75      -3.498  -5.472 -14.333  1.00 85.70           O  
ATOM   1194  N   MET A  76      -5.326  -5.742 -13.046  1.00 89.55           N  
ATOM   1195  H   MET A  76      -6.265  -5.425 -12.852  1.00 89.55           H  
ATOM   1196  CA  MET A  76      -4.788  -6.835 -12.248  1.00 89.55           C  
ATOM   1197  HA  MET A  76      -3.862  -7.167 -12.717  1.00 89.55           H  
ATOM   1198  C   MET A  76      -5.739  -8.024 -12.221  1.00 89.55           C  
ATOM   1199  CB  MET A  76      -4.421  -6.353 -10.840  1.00 89.55           C  
ATOM   1200  HB2 MET A  76      -3.748  -5.500 -10.933  1.00 89.55           H  
ATOM   1201  HB3 MET A  76      -5.324  -6.046 -10.313  1.00 89.55           H  
ATOM   1202  O   MET A  76      -6.939  -7.893 -11.987  1.00 89.55           O  
ATOM   1203  CG  MET A  76      -3.692  -7.444 -10.045  1.00 89.55           C  
ATOM   1204  HG2 MET A  76      -4.336  -8.319  -9.964  1.00 89.55           H  
ATOM   1205  HG3 MET A  76      -2.800  -7.734 -10.600  1.00 89.55           H  
ATOM   1206  SD  MET A  76      -3.183  -6.994  -8.368  1.00 89.55           S  
ATOM   1207  CE  MET A  76      -4.816  -6.758  -7.611  1.00 89.55           C  
ATOM   1208  HE1 MET A  76      -5.486  -7.556  -7.929  1.00 89.55           H  
ATOM   1209  HE2 MET A  76      -4.724  -6.800  -6.526  1.00 89.55           H  
ATOM   1210  HE3 MET A  76      -5.239  -5.798  -7.908  1.00 89.55           H  
ATOM   1211  N   LEU A  77      -5.163  -9.201 -12.422  1.00 92.68           N  
ATOM   1212  H   LEU A  77      -4.175  -9.201 -12.636  1.00 92.68           H  
ATOM   1213  CA  LEU A  77      -5.788 -10.490 -12.187  1.00 92.68           C  
ATOM   1214  HA  LEU A  77      -6.870 -10.360 -12.165  1.00 92.68           H  
ATOM   1215  C   LEU A  77      -5.331 -11.053 -10.844  1.00 92.68           C  
ATOM   1216  CB  LEU A  77      -5.425 -11.437 -13.333  1.00 92.68           C  
ATOM   1217  HB2 LEU A  77      -4.421 -11.177 -13.668  1.00 92.68           H  
ATOM   1218  HB3 LEU A  77      -5.398 -12.465 -12.973  1.00 92.68           H  
ATOM   1219  O   LEU A  77      -4.140 -11.043 -10.534  1.00 92.68           O  
ATOM   1220  CG  LEU A  77      -6.378 -11.348 -14.530  1.00 92.68           C  
ATOM   1221  HG  LEU A  77      -6.675 -10.314 -14.705  1.00 92.68           H  
ATOM   1222  CD1 LEU A  77      -5.648 -11.867 -15.762  1.00 92.68           C  
ATOM   1223 HD11 LEU A  77      -4.814 -11.209 -16.004  1.00 92.68           H  
ATOM   1224 HD12 LEU A  77      -6.344 -11.866 -16.601  1.00 92.68           H  
ATOM   1225 HD13 LEU A  77      -5.287 -12.882 -15.594  1.00 92.68           H  
ATOM   1226  CD2 LEU A  77      -7.616 -12.215 -14.301  1.00 92.68           C  
ATOM   1227 HD21 LEU A  77      -7.323 -13.240 -14.072  1.00 92.68           H  
ATOM   1228 HD22 LEU A  77      -8.200 -11.811 -13.474  1.00 92.68           H  
ATOM   1229 HD23 LEU A  77      -8.244 -12.215 -15.192  1.00 92.68           H  
ATOM   1230  N   VAL A  78      -6.270 -11.605 -10.089  1.00 94.35           N  
ATOM   1231  H   VAL A  78      -7.224 -11.539 -10.417  1.00 94.35           H  
ATOM   1232  CA  VAL A  78      -6.028 -12.391  -8.882  1.00 94.35           C  
ATOM   1233  HA  VAL A  78      -4.960 -12.399  -8.663  1.00 94.35           H  
ATOM   1234  C   VAL A  78      -6.478 -13.816  -9.155  1.00 94.35           C  
ATOM   1235  CB  VAL A  78      -6.751 -11.799  -7.663  1.00 94.35           C  
ATOM   1236  HB  VAL A  78      -7.829 -11.884  -7.800  1.00 94.35           H  
ATOM   1237  O   VAL A  78      -7.640 -14.068  -9.481  1.00 94.35           O  
ATOM   1238  CG1 VAL A  78      -6.393 -12.568  -6.395  1.00 94.35           C  
ATOM   1239 HG11 VAL A  78      -6.705 -13.609  -6.476  1.00 94.35           H  
ATOM   1240 HG12 VAL A  78      -5.319 -12.519  -6.219  1.00 94.35           H  
ATOM   1241 HG13 VAL A  78      -6.921 -12.122  -5.552  1.00 94.35           H  
ATOM   1242  CG2 VAL A  78      -6.411 -10.317  -7.472  1.00 94.35           C  
ATOM   1243 HG21 VAL A  78      -6.932  -9.724  -8.223  1.00 94.35           H  
ATOM   1244 HG22 VAL A  78      -6.726  -9.981  -6.484  1.00 94.35           H  
ATOM   1245 HG23 VAL A  78      -5.339 -10.160  -7.586  1.00 94.35           H  
ATOM   1246  N   LEU A  79      -5.549 -14.757  -9.041  1.00 96.18           N  
ATOM   1247  H   LEU A  79      -4.612 -14.473  -8.792  1.00 96.18           H  
ATOM   1248  CA  LEU A  79      -5.786 -16.170  -9.293  1.00 96.18           C  
ATOM   1249  HA  LEU A  79      -6.793 -16.313  -9.684  1.00 96.18           H  
ATOM   1250  C   LEU A  79      -5.679 -16.933  -7.979  1.00 96.18           C  
ATOM   1251  CB  LEU A  79      -4.792 -16.702 -10.342  1.00 96.18           C  
ATOM   1252  HB2 LEU A  79      -3.804 -16.746  -9.886  1.00 96.18           H  
ATOM   1253  HB3 LEU A  79      -5.087 -17.719 -10.604  1.00 96.18           H  
ATOM   1254  O   LEU A  79      -4.608 -16.984  -7.365  1.00 96.18           O  
ATOM   1255  CG  LEU A  79      -4.680 -15.870 -11.631  1.00 96.18           C  
ATOM   1256  HG  LEU A  79      -4.319 -14.869 -11.393  1.00 96.18           H  
ATOM   1257  CD1 LEU A  79      -3.676 -16.519 -12.585  1.00 96.18           C  
ATOM   1258 HD11 LEU A  79      -4.013 -17.516 -12.866  1.00 96.18           H  
ATOM   1259 HD12 LEU A  79      -3.575 -15.904 -13.479  1.00 96.18           H  
ATOM   1260 HD13 LEU A  79      -2.703 -16.588 -12.098  1.00 96.18           H  
ATOM   1261  CD2 LEU A  79      -6.016 -15.754 -12.354  1.00 96.18           C  
ATOM   1262 HD21 LEU A  79      -5.885 -15.120 -13.231  1.00 96.18           H  
ATOM   1263 HD22 LEU A  79      -6.374 -16.741 -12.648  1.00 96.18           H  
ATOM   1264 HD23 LEU A  79      -6.753 -15.272 -11.711  1.00 96.18           H  
ATOM   1265  N   LYS A  80      -6.775 -17.586  -7.581  1.00 96.11           N  
ATOM   1266  H   LYS A  80      -7.621 -17.476  -8.121  1.00 96.11           H  
ATOM   1267  CA  LYS A  80      -6.733 -18.589  -6.515  1.00 96.11           C  
ATOM   1268  HA  LYS A  80      -6.371 -18.102  -5.610  1.00 96.11           H  
ATOM   1269  C   LYS A  80      -5.740 -19.689  -6.904  1.00 96.11           C  
ATOM   1270  CB  LYS A  80      -8.141 -19.152  -6.257  1.00 96.11           C  
ATOM   1271  HB2 LYS A  80      -8.441 -19.772  -7.102  1.00 96.11           H  
ATOM   1272  HB3 LYS A  80      -8.845 -18.326  -6.159  1.00 96.11           H  
ATOM   1273  O   LYS A  80      -5.636 -20.053  -8.076  1.00 96.11           O  
ATOM   1274  CG  LYS A  80      -8.178 -19.989  -4.971  1.00 96.11           C  
ATOM   1275  HG2 LYS A  80      -7.886 -19.349  -4.139  1.00 96.11           H  
ATOM   1276  HG3 LYS A  80      -7.465 -20.811  -5.038  1.00 96.11           H  
ATOM   1277  CD  LYS A  80      -9.560 -20.585  -4.679  1.00 96.11           C  
ATOM   1278  HD2 LYS A  80      -9.824 -21.297  -5.462  1.00 96.11           H  
ATOM   1279  HD3 LYS A  80     -10.302 -19.788  -4.641  1.00 96.11           H  
ATOM   1280  CE  LYS A  80      -9.478 -21.297  -3.323  1.00 96.11           C  
ATOM   1281  HE2 LYS A  80      -9.077 -20.588  -2.600  1.00 96.11           H  
ATOM   1282  HE3 LYS A  80      -8.771 -22.124  -3.384  1.00 96.11           H  
ATOM   1283  NZ  LYS A  80     -10.795 -21.772  -2.831  1.00 96.11           N  
ATOM   1284  HZ1 LYS A  80     -11.500 -21.055  -2.934  1.00 96.11           H  
ATOM   1285  HZ2 LYS A  80     -10.714 -21.913  -1.834  1.00 96.11           H  
ATOM   1286  HZ3 LYS A  80     -11.096 -22.632  -3.265  1.00 96.11           H  
ATOM   1287  N   LYS A  81      -5.028 -20.247  -5.931  1.00 96.17           N  
ATOM   1288  H   LYS A  81      -5.169 -19.925  -4.984  1.00 96.17           H  
ATOM   1289  CA  LYS A  81      -4.172 -21.411  -6.174  1.00 96.17           C  
ATOM   1290  HA  LYS A  81      -3.566 -21.212  -7.058  1.00 96.17           H  
ATOM   1291  C   LYS A  81      -4.979 -22.681  -6.476  1.00 96.17           C  
ATOM   1292  CB  LYS A  81      -3.216 -21.594  -4.997  1.00 96.17           C  
ATOM   1293  HB2 LYS A  81      -2.455 -22.325  -5.272  1.00 96.17           H  
ATOM   1294  HB3 LYS A  81      -2.723 -20.645  -4.785  1.00 96.17           H  
ATOM   1295  O   LYS A  81      -6.201 -22.716  -6.342  1.00 96.17           O  
ATOM   1296  CG  LYS A  81      -3.927 -22.051  -3.723  1.00 96.17           C  
ATOM   1297  HG2 LYS A  81      -4.500 -22.958  -3.919  1.00 96.17           H  
ATOM   1298  HG3 LYS A  81      -4.614 -21.279  -3.376  1.00 96.17           H  
ATOM   1299  CD  LYS A  81      -2.887 -22.328  -2.644  1.00 96.17           C  
ATOM   1300  HD2 LYS A  81      -2.034 -22.866  -3.056  1.00 96.17           H  
ATOM   1301  HD3 LYS A  81      -2.546 -21.384  -2.219  1.00 96.17           H  
ATOM   1302  CE  LYS A  81      -3.531 -23.197  -1.575  1.00 96.17           C  
ATOM   1303  HE2 LYS A  81      -4.503 -22.796  -1.287  1.00 96.17           H  
ATOM   1304  HE3 LYS A  81      -3.685 -24.201  -1.970  1.00 96.17           H  
ATOM   1305  NZ  LYS A  81      -2.652 -23.257  -0.409  1.00 96.17           N  
ATOM   1306  HZ1 LYS A  81      -1.766 -23.674  -0.654  1.00 96.17           H  
ATOM   1307  HZ2 LYS A  81      -2.493 -22.339  -0.018  1.00 96.17           H  
ATOM   1308  HZ3 LYS A  81      -3.060 -23.848   0.301  1.00 96.17           H  
ATOM   1309  N   GLU A  82      -4.259 -23.733  -6.847  1.00 94.47           N  
ATOM   1310  H   GLU A  82      -3.277 -23.569  -7.017  1.00 94.47           H  
ATOM   1311  CA  GLU A  82      -4.762 -25.089  -7.077  1.00 94.47           C  
ATOM   1312  HA  GLU A  82      -3.927 -25.643  -7.507  1.00 94.47           H  
ATOM   1313  C   GLU A  82      -5.882 -25.182  -8.119  1.00 94.47           C  
ATOM   1314  CB  GLU A  82      -5.107 -25.801  -5.770  1.00 94.47           C  
ATOM   1315  HB2 GLU A  82      -5.925 -25.286  -5.267  1.00 94.47           H  
ATOM   1316  HB3 GLU A  82      -5.433 -26.810  -6.022  1.00 94.47           H  
ATOM   1317  O   GLU A  82      -6.855 -25.925  -7.983  1.00 94.47           O  
ATOM   1318  CG  GLU A  82      -3.908 -25.915  -4.828  1.00 94.47           C  
ATOM   1319  HG2 GLU A  82      -3.754 -24.979  -4.291  1.00 94.47           H  
ATOM   1320  HG3 GLU A  82      -3.002 -26.123  -5.398  1.00 94.47           H  
ATOM   1321  CD  GLU A  82      -4.177 -27.044  -3.847  1.00 94.47           C  
ATOM   1322  OE1 GLU A  82      -3.373 -28.002  -3.836  1.00 94.47           O  
ATOM   1323  OE2 GLU A  82      -5.220 -26.974  -3.172  1.00 94.47           O  
ATOM   1324  N   GLN A  83      -5.716 -24.451  -9.215  1.00 94.83           N  
ATOM   1325  H   GLN A  83      -4.901 -23.858  -9.272  1.00 94.83           H  
ATOM   1326  CA  GLN A  83      -6.577 -24.552 -10.388  1.00 94.83           C  
ATOM   1327  HA  GLN A  83      -7.176 -25.459 -10.310  1.00 94.83           H  
ATOM   1328  C   GLN A  83      -5.749 -24.688 -11.660  1.00 94.83           C  
ATOM   1329  CB  GLN A  83      -7.554 -23.370 -10.443  1.00 94.83           C  
ATOM   1330  HB2 GLN A  83      -8.118 -23.332  -9.511  1.00 94.83           H  
ATOM   1331  HB3 GLN A  83      -8.258 -23.534 -11.259  1.00 94.83           H  
ATOM   1332  O   GLN A  83      -4.553 -24.396 -11.683  1.00 94.83           O  
ATOM   1333  CG  GLN A  83      -6.848 -22.025 -10.654  1.00 94.83           C  
ATOM   1334  HG2 GLN A  83      -6.156 -21.857  -9.828  1.00 94.83           H  
ATOM   1335  HG3 GLN A  83      -6.273 -22.039 -11.580  1.00 94.83           H  
ATOM   1336  CD  GLN A  83      -7.832 -20.867 -10.728  1.00 94.83           C  
ATOM   1337  NE2 GLN A  83      -7.558 -19.799 -10.024  1.00 94.83           N  
ATOM   1338 HE21 GLN A  83      -6.747 -19.794  -9.422  1.00 94.83           H  
ATOM   1339 HE22 GLN A  83      -8.206 -19.025 -10.032  1.00 94.83           H  
ATOM   1340  OE1 GLN A  83      -8.855 -20.916 -11.399  1.00 94.83           O  
ATOM   1341  N   VAL A  84      -6.403 -25.135 -12.724  1.00 96.35           N  
ATOM   1342  H   VAL A  84      -7.398 -25.288 -12.653  1.00 96.35           H  
ATOM   1343  CA  VAL A  84      -5.826 -25.194 -14.062  1.00 96.35           C  
ATOM   1344  HA  VAL A  84      -4.763 -24.953 -14.018  1.00 96.35           H  
ATOM   1345  C   VAL A  84      -6.513 -24.144 -14.919  1.00 96.35           C  
ATOM   1346  CB  VAL A  84      -5.958 -26.601 -14.654  1.00 96.35           C  
ATOM   1347  HB  VAL A  84      -7.007 -26.898 -14.660  1.00 96.35           H  
ATOM   1348  O   VAL A  84      -7.741 -24.062 -14.928  1.00 96.35           O  
ATOM   1349  CG1 VAL A  84      -5.425 -26.645 -16.081  1.00 96.35           C  
ATOM   1350 HG11 VAL A  84      -5.543 -27.659 -16.464  1.00 96.35           H  
ATOM   1351 HG12 VAL A  84      -5.996 -25.979 -16.728  1.00 96.35           H  
ATOM   1352 HG13 VAL A  84      -4.371 -26.365 -16.088  1.00 96.35           H  
ATOM   1353  CG2 VAL A  84      -5.156 -27.619 -13.829  1.00 96.35           C  
ATOM   1354 HG21 VAL A  84      -5.545 -27.671 -12.812  1.00 96.35           H  
ATOM   1355 HG22 VAL A  84      -4.105 -27.332 -13.804  1.00 96.35           H  
ATOM   1356 HG23 VAL A  84      -5.244 -28.606 -14.282  1.00 96.35           H  
ATOM   1357  N   VAL A  85      -5.716 -23.352 -15.628  1.00 97.17           N  
ATOM   1358  H   VAL A  85      -4.717 -23.485 -15.558  1.00 97.17           H  
ATOM   1359  CA  VAL A  85      -6.188 -22.270 -16.486  1.00 97.17           C  
ATOM   1360  HA  VAL A  85      -7.270 -22.365 -16.575  1.00 97.17           H  
ATOM   1361  C   VAL A  85      -5.619 -22.393 -17.896  1.00 97.17           C  
ATOM   1362  CB  VAL A  85      -5.908 -20.879 -15.877  1.00 97.17           C  
ATOM   1363  HB  VAL A  85      -6.312 -20.127 -16.554  1.00 97.17           H  
ATOM   1364  O   VAL A  85      -4.521 -22.911 -18.113  1.00 97.17           O  
ATOM   1365  CG1 VAL A  85      -6.608 -20.711 -14.523  1.00 97.17           C  
ATOM   1366 HG11 VAL A  85      -7.669 -20.936 -14.631  1.00 97.17           H  
ATOM   1367 HG12 VAL A  85      -6.504 -19.684 -14.174  1.00 97.17           H  
ATOM   1368 HG13 VAL A  85      -6.171 -21.384 -13.786  1.00 97.17           H  
ATOM   1369  CG2 VAL A  85      -4.411 -20.600 -15.691  1.00 97.17           C  
ATOM   1370 HG21 VAL A  85      -4.263 -19.631 -15.215  1.00 97.17           H  
ATOM   1371 HG22 VAL A  85      -3.954 -21.365 -15.064  1.00 97.17           H  
ATOM   1372 HG23 VAL A  85      -3.915 -20.586 -16.662  1.00 97.17           H  
ATOM   1373  N   ASN A  86      -6.363 -21.893 -18.873  1.00 97.18           N  
ATOM   1374  H   ASN A  86      -7.258 -21.500 -18.616  1.00 97.18           H  
ATOM   1375  CA  ASN A  86      -5.863 -21.604 -20.208  1.00 97.18           C  
ATOM   1376  HA  ASN A  86      -4.878 -22.054 -20.334  1.00 97.18           H  
ATOM   1377  C   ASN A  86      -5.726 -20.091 -20.332  1.00 97.18           C  
ATOM   1378  CB  ASN A  86      -6.802 -22.176 -21.278  1.00 97.18           C  
ATOM   1379  HB2 ASN A  86      -7.695 -21.554 -21.333  1.00 97.18           H  
ATOM   1380  HB3 ASN A  86      -6.309 -22.130 -22.249  1.00 97.18           H  
ATOM   1381  O   ASN A  86      -6.666 -19.367 -20.011  1.00 97.18           O  
ATOM   1382  CG  ASN A  86      -7.217 -23.607 -21.006  1.00 97.18           C  
ATOM   1383  ND2 ASN A  86      -8.496 -23.850 -20.848  1.00 97.18           N  
ATOM   1384 HD21 ASN A  86      -9.140 -23.074 -20.783  1.00 97.18           H  
ATOM   1385 HD22 ASN A  86      -8.765 -24.769 -20.527  1.00 97.18           H  
ATOM   1386  OD1 ASN A  86      -6.402 -24.517 -20.957  1.00 97.18           O  
ATOM   1387  N   VAL A  87      -4.580 -19.623 -20.811  1.00 94.91           N  
ATOM   1388  H   VAL A  87      -3.880 -20.282 -21.120  1.00 94.91           H  
ATOM   1389  CA  VAL A  87      -4.285 -18.200 -20.985  1.00 94.91           C  
ATOM   1390  HA  VAL A  87      -5.145 -17.606 -20.673  1.00 94.91           H  
ATOM   1391  C   VAL A  87      -4.037 -17.945 -22.459  1.00 94.91           C  
ATOM   1392  CB  VAL A  87      -3.082 -17.751 -20.135  1.00 94.91           C  
ATOM   1393  HB  VAL A  87      -2.176 -18.230 -20.506  1.00 94.91           H  
ATOM   1394  O   VAL A  87      -3.257 -18.653 -23.092  1.00 94.91           O  
ATOM   1395  CG1 VAL A  87      -2.890 -16.233 -20.215  1.00 94.91           C  
ATOM   1396 HG11 VAL A  87      -3.786 -15.725 -19.859  1.00 94.91           H  
ATOM   1397 HG12 VAL A  87      -2.043 -15.930 -19.600  1.00 94.91           H  
ATOM   1398 HG13 VAL A  87      -2.688 -15.923 -21.241  1.00 94.91           H  
ATOM   1399  CG2 VAL A  87      -3.246 -18.128 -18.658  1.00 94.91           C  
ATOM   1400 HG21 VAL A  87      -2.390 -17.767 -18.087  1.00 94.91           H  
ATOM   1401 HG22 VAL A  87      -4.153 -17.672 -18.260  1.00 94.91           H  
ATOM   1402 HG23 VAL A  87      -3.299 -19.211 -18.546  1.00 94.91           H  
ATOM   1403  N   THR A  88      -4.694 -16.936 -23.005  1.00 93.43           N  
ATOM   1404  H   THR A  88      -5.330 -16.411 -22.423  1.00 93.43           H  
ATOM   1405  CA  THR A  88      -4.421 -16.404 -24.333  1.00 93.43           C  
ATOM   1406  HA  THR A  88      -3.620 -16.974 -24.805  1.00 93.43           H  
ATOM   1407  C   THR A  88      -3.946 -14.975 -24.179  1.00 93.43           C  
ATOM   1408  CB  THR A  88      -5.646 -16.501 -25.237  1.00 93.43           C  
ATOM   1409  HB  THR A  88      -6.464 -15.904 -24.834  1.00 93.43           H  
ATOM   1410  O   THR A  88      -4.669 -14.140 -23.645  1.00 93.43           O  
ATOM   1411  CG2 THR A  88      -5.324 -16.036 -26.643  1.00 93.43           C  
ATOM   1412 HG21 THR A  88      -5.198 -14.954 -26.644  1.00 93.43           H  
ATOM   1413 HG22 THR A  88      -4.406 -16.506 -26.997  1.00 93.43           H  
ATOM   1414 HG23 THR A  88      -6.148 -16.304 -27.304  1.00 93.43           H  
ATOM   1415  OG1 THR A  88      -6.052 -17.851 -25.325  1.00 93.43           O  
ATOM   1416  HG1 THR A  88      -6.542 -18.016 -24.517  1.00 93.43           H  
ATOM   1417  N   LEU A  89      -2.719 -14.731 -24.612  1.00 89.68           N  
ATOM   1418  H   LEU A  89      -2.219 -15.475 -25.078  1.00 89.68           H  
ATOM   1419  CA  LEU A  89      -2.077 -13.428 -24.621  1.00 89.68           C  
ATOM   1420  HA  LEU A  89      -2.566 -12.748 -23.923  1.00 89.68           H  
ATOM   1421  C   LEU A  89      -2.201 -12.833 -26.019  1.00 89.68           C  
ATOM   1422  CB  LEU A  89      -0.607 -13.617 -24.222  1.00 89.68           C  
ATOM   1423  HB2 LEU A  89      -0.096 -12.664 -24.354  1.00 89.68           H  
ATOM   1424  HB3 LEU A  89      -0.153 -14.327 -24.914  1.00 89.68           H  
ATOM   1425  O   LEU A  89      -2.028 -13.559 -27.000  1.00 89.68           O  
ATOM   1426  CG  LEU A  89      -0.383 -14.118 -22.784  1.00 89.68           C  
ATOM   1427  HG  LEU A  89      -0.909 -15.063 -22.650  1.00 89.68           H  
ATOM   1428  CD1 LEU A  89       1.102 -14.380 -22.531  1.00 89.68           C  
ATOM   1429 HD11 LEU A  89       1.233 -14.828 -21.547  1.00 89.68           H  
ATOM   1430 HD12 LEU A  89       1.652 -13.439 -22.563  1.00 89.68           H  
ATOM   1431 HD13 LEU A  89       1.497 -15.054 -23.291  1.00 89.68           H  
ATOM   1432  CD2 LEU A  89      -0.876 -13.131 -21.729  1.00 89.68           C  
ATOM   1433 HD21 LEU A  89      -1.951 -12.980 -21.831  1.00 89.68           H  
ATOM   1434 HD22 LEU A  89      -0.664 -13.518 -20.732  1.00 89.68           H  
ATOM   1435 HD23 LEU A  89      -0.376 -12.171 -21.853  1.00 89.68           H  
ATOM   1436  N   GLU A  90      -2.488 -11.542 -26.102  1.00 88.50           N  
ATOM   1437  H   GLU A  90      -2.646 -11.020 -25.252  1.00 88.50           H  
ATOM   1438  CA  GLU A  90      -2.583 -10.777 -27.344  1.00 88.50           C  
ATOM   1439  HA  GLU A  90      -2.090 -11.317 -28.152  1.00 88.50           H  
ATOM   1440  C   GLU A  90      -1.855  -9.441 -27.157  1.00 88.50           C  
ATOM   1441  CB  GLU A  90      -4.064 -10.617 -27.724  1.00 88.50           C  
ATOM   1442  HB2 GLU A  90      -4.485 -11.614 -27.860  1.00 88.50           H  
ATOM   1443  HB3 GLU A  90      -4.593 -10.138 -26.900  1.00 88.50           H  
ATOM   1444  O   GLU A  90      -2.110  -8.713 -26.199  1.00 88.50           O  
ATOM   1445  CG  GLU A  90      -4.293  -9.810 -29.013  1.00 88.50           C  
ATOM   1446  HG2 GLU A  90      -3.866  -8.816 -28.878  1.00 88.50           H  
ATOM   1447  HG3 GLU A  90      -3.768 -10.306 -29.830  1.00 88.50           H  
ATOM   1448  CD  GLU A  90      -5.780  -9.655 -29.388  1.00 88.50           C  
ATOM   1449  OE1 GLU A  90      -6.079  -8.843 -30.296  1.00 88.50           O  
ATOM   1450  OE2 GLU A  90      -6.628 -10.362 -28.793  1.00 88.50           O  
ATOM   1451  N   GLU A  91      -0.925  -9.126 -28.052  1.00 84.74           N  
ATOM   1452  H   GLU A  91      -0.774  -9.737 -28.842  1.00 84.74           H  
ATOM   1453  CA  GLU A  91      -0.202  -7.850 -28.017  1.00 84.74           C  
ATOM   1454  HA  GLU A  91       0.192  -7.677 -27.015  1.00 84.74           H  
ATOM   1455  C   GLU A  91      -1.124  -6.679 -28.360  1.00 84.74           C  
ATOM   1456  CB  GLU A  91       0.964  -7.888 -29.009  1.00 84.74           C  
ATOM   1457  HB2 GLU A  91       0.632  -8.402 -29.912  1.00 84.74           H  
ATOM   1458  HB3 GLU A  91       1.244  -6.870 -29.282  1.00 84.74           H  
ATOM   1459  O   GLU A  91      -2.030  -6.797 -29.179  1.00 84.74           O  
ATOM   1460  CG  GLU A  91       2.202  -8.579 -28.428  1.00 84.74           C  
ATOM   1461  HG2 GLU A  91       1.894  -9.453 -27.854  1.00 84.74           H  
ATOM   1462  HG3 GLU A  91       2.696  -7.892 -27.742  1.00 84.74           H  
ATOM   1463  CD  GLU A  91       3.187  -9.006 -29.524  1.00 84.74           C  
ATOM   1464  OE1 GLU A  91       3.937  -9.968 -29.261  1.00 84.74           O  
ATOM   1465  OE2 GLU A  91       3.134  -8.441 -30.644  1.00 84.74           O  
ATOM   1466  N   VAL A  92      -0.853  -5.501 -27.811  1.00 84.11           N  
ATOM   1467  H   VAL A  92      -0.084  -5.425 -27.160  1.00 84.11           H  
ATOM   1468  CA  VAL A  92      -1.504  -4.262 -28.249  1.00 84.11           C  
ATOM   1469  HA  VAL A  92      -2.210  -4.475 -29.052  1.00 84.11           H  
ATOM   1470  C   VAL A  92      -0.427  -3.354 -28.815  1.00 84.11           C  
ATOM   1471  CB  VAL A  92      -2.313  -3.615 -27.114  1.00 84.11           C  
ATOM   1472  HB  VAL A  92      -1.660  -3.428 -26.262  1.00 84.11           H  
ATOM   1473  O   VAL A  92       0.560  -3.057 -28.153  1.00 84.11           O  
ATOM   1474  CG1 VAL A  92      -2.942  -2.294 -27.575  1.00 84.11           C  
ATOM   1475 HG11 VAL A  92      -3.542  -1.884 -26.763  1.00 84.11           H  
ATOM   1476 HG12 VAL A  92      -3.567  -2.448 -28.454  1.00 84.11           H  
ATOM   1477 HG13 VAL A  92      -2.157  -1.569 -27.792  1.00 84.11           H  
ATOM   1478  CG2 VAL A  92      -3.463  -4.535 -26.682  1.00 84.11           C  
ATOM   1479 HG21 VAL A  92      -3.990  -4.077 -25.845  1.00 84.11           H  
ATOM   1480 HG22 VAL A  92      -3.071  -5.498 -26.353  1.00 84.11           H  
ATOM   1481 HG23 VAL A  92      -4.149  -4.702 -27.513  1.00 84.11           H  
ATOM   1482  N   ASN A  93      -0.581  -2.939 -30.076  1.00 80.40           N  
ATOM   1483  H   ASN A  93      -1.430  -3.194 -30.559  1.00 80.40           H  
ATOM   1484  CA  ASN A  93       0.419  -2.133 -30.792  1.00 80.40           C  
ATOM   1485  HA  ASN A  93       0.125  -2.113 -31.841  1.00 80.40           H  
ATOM   1486  C   ASN A  93       1.842  -2.739 -30.780  1.00 80.40           C  
ATOM   1487  CB  ASN A  93       0.369  -0.681 -30.280  1.00 80.40           C  
ATOM   1488  HB2 ASN A  93       0.680  -0.658 -29.236  1.00 80.40           H  
ATOM   1489  HB3 ASN A  93       1.073  -0.070 -30.846  1.00 80.40           H  
ATOM   1490  O   ASN A  93       2.823  -2.003 -30.774  1.00 80.40           O  
ATOM   1491  CG  ASN A  93      -1.001  -0.055 -30.422  1.00 80.40           C  
ATOM   1492  ND2 ASN A  93      -1.432   0.704 -29.442  1.00 80.40           N  
ATOM   1493 HD21 ASN A  93      -2.378   1.051 -29.511  1.00 80.40           H  
ATOM   1494 HD22 ASN A  93      -0.892   0.774 -28.592  1.00 80.40           H  
ATOM   1495  OD1 ASN A  93      -1.703  -0.242 -31.404  1.00 80.40           O  
ATOM   1496  N   GLY A  94       1.952  -4.074 -30.779  1.00 77.51           N  
ATOM   1497  H   GLY A  94       1.110  -4.630 -30.724  1.00 77.51           H  
ATOM   1498  CA  GLY A  94       3.236  -4.787 -30.740  1.00 77.51           C  
ATOM   1499  HA2 GLY A  94       3.927  -4.333 -31.451  1.00 77.51           H  
ATOM   1500  HA3 GLY A  94       3.076  -5.825 -31.032  1.00 77.51           H  
ATOM   1501  C   GLY A  94       3.917  -4.800 -29.369  1.00 77.51           C  
ATOM   1502  O   GLY A  94       5.090  -5.150 -29.281  1.00 77.51           O  
ATOM   1503  N   HIS A  95       3.205  -4.409 -28.311  1.00 81.49           N  
ATOM   1504  H   HIS A  95       2.258  -4.084 -28.440  1.00 81.49           H  
ATOM   1505  CA  HIS A  95       3.703  -4.427 -26.944  1.00 81.49           C  
ATOM   1506  HA  HIS A  95       4.714  -4.833 -26.933  1.00 81.49           H  
ATOM   1507  C   HIS A  95       2.854  -5.335 -26.059  1.00 81.49           C  
ATOM   1508  CB  HIS A  95       3.770  -2.997 -26.395  1.00 81.49           C  
ATOM   1509  HB2 HIS A  95       2.809  -2.504 -26.538  1.00 81.49           H  
ATOM   1510  HB3 HIS A  95       3.966  -3.037 -25.323  1.00 81.49           H  
ATOM   1511  O   HIS A  95       1.633  -5.443 -26.208  1.00 81.49           O  
ATOM   1512  CG  HIS A  95       4.865  -2.186 -27.038  1.00 81.49           C  
ATOM   1513  CD2 HIS A  95       4.716  -1.126 -27.892  1.00 81.49           C  
ATOM   1514  HD2 HIS A  95       3.777  -0.718 -28.233  1.00 81.49           H  
ATOM   1515  ND1 HIS A  95       6.215  -2.411 -26.899  1.00 81.49           N  
ATOM   1516  HD1 HIS A  95       6.642  -3.181 -26.405  1.00 81.49           H  
ATOM   1517  CE1 HIS A  95       6.863  -1.502 -27.644  1.00 81.49           C  
ATOM   1518  HE1 HIS A  95       7.936  -1.449 -27.754  1.00 81.49           H  
ATOM   1519  NE2 HIS A  95       5.995  -0.681 -28.256  1.00 81.49           N  
ATOM   1520  N   MET A  96       3.527  -5.978 -25.112  1.00 83.92           N  
ATOM   1521  H   MET A  96       4.534  -5.912 -25.083  1.00 83.92           H  
ATOM   1522  CA  MET A  96       2.894  -6.676 -24.012  1.00 83.92           C  
ATOM   1523  HA  MET A  96       1.935  -6.203 -23.800  1.00 83.92           H  
ATOM   1524  C   MET A  96       3.790  -6.546 -22.786  1.00 83.92           C  
ATOM   1525  CB  MET A  96       2.644  -8.129 -24.413  1.00 83.92           C  
ATOM   1526  HB2 MET A  96       3.588  -8.636 -24.612  1.00 83.92           H  
ATOM   1527  HB3 MET A  96       2.031  -8.146 -25.314  1.00 83.92           H  
ATOM   1528  O   MET A  96       4.946  -6.930 -22.819  1.00 83.92           O  
ATOM   1529  CG  MET A  96       1.887  -8.840 -23.295  1.00 83.92           C  
ATOM   1530  HG2 MET A  96       1.140  -8.162 -22.881  1.00 83.92           H  
ATOM   1531  HG3 MET A  96       2.604  -9.086 -22.511  1.00 83.92           H  
ATOM   1532  SD  MET A  96       1.033 -10.341 -23.801  1.00 83.92           S  
ATOM   1533  CE  MET A  96       2.478 -11.269 -24.330  1.00 83.92           C  
ATOM   1534  HE1 MET A  96       2.852 -10.847 -25.263  1.00 83.92           H  
ATOM   1535  HE2 MET A  96       3.264 -11.194 -23.579  1.00 83.92           H  
ATOM   1536  HE3 MET A  96       2.209 -12.317 -24.464  1.00 83.92           H  
ATOM   1537  N   ASP A  97       3.263  -5.989 -21.702  1.00 83.44           N  
ATOM   1538  H   ASP A  97       2.278  -5.768 -21.707  1.00 83.44           H  
ATOM   1539  CA  ASP A  97       4.023  -5.744 -20.479  1.00 83.44           C  
ATOM   1540  HA  ASP A  97       4.941  -6.331 -20.484  1.00 83.44           H  
ATOM   1541  C   ASP A  97       3.188  -6.177 -19.286  1.00 83.44           C  
ATOM   1542  CB  ASP A  97       4.425  -4.266 -20.386  1.00 83.44           C  
ATOM   1543  HB2 ASP A  97       3.540  -3.648 -20.533  1.00 83.44           H  
ATOM   1544  HB3 ASP A  97       5.133  -4.039 -21.183  1.00 83.44           H  
ATOM   1545  O   ASP A  97       2.162  -5.567 -18.966  1.00 83.44           O  
ATOM   1546  CG  ASP A  97       5.059  -3.905 -19.038  1.00 83.44           C  
ATOM   1547  OD1 ASP A  97       5.694  -4.733 -18.351  1.00 83.44           O  
ATOM   1548  OD2 ASP A  97       4.897  -2.753 -18.583  1.00 83.44           O  
ATOM   1549  N   PHE A  98       3.629  -7.239 -18.620  1.00 86.60           N  
ATOM   1550  H   PHE A  98       4.501  -7.664 -18.902  1.00 86.60           H  
ATOM   1551  CA  PHE A  98       2.962  -7.764 -17.444  1.00 86.60           C  
ATOM   1552  HA  PHE A  98       2.473  -6.926 -16.948  1.00 86.60           H  
ATOM   1553  C   PHE A  98       3.941  -8.350 -16.435  1.00 86.60           C  
ATOM   1554  CB  PHE A  98       1.890  -8.787 -17.844  1.00 86.60           C  
ATOM   1555  HB2 PHE A  98       1.222  -8.323 -18.570  1.00 86.60           H  
ATOM   1556  HB3 PHE A  98       1.299  -9.039 -16.963  1.00 86.60           H  
ATOM   1557  O   PHE A  98       4.976  -8.924 -16.764  1.00 86.60           O  
ATOM   1558  CG  PHE A  98       2.438 -10.061 -18.449  1.00 86.60           C  
ATOM   1559  CD1 PHE A  98       2.730 -10.107 -19.821  1.00 86.60           C  
ATOM   1560  HD1 PHE A  98       2.554  -9.232 -20.429  1.00 86.60           H  
ATOM   1561  CD2 PHE A  98       2.697 -11.183 -17.642  1.00 86.60           C  
ATOM   1562  HD2 PHE A  98       2.483 -11.141 -16.585  1.00 86.60           H  
ATOM   1563  CE1 PHE A  98       3.288 -11.263 -20.389  1.00 86.60           C  
ATOM   1564  HE1 PHE A  98       3.546 -11.272 -21.438  1.00 86.60           H  
ATOM   1565  CE2 PHE A  98       3.250 -12.342 -18.212  1.00 86.60           C  
ATOM   1566  HE2 PHE A  98       3.451 -13.200 -17.588  1.00 86.60           H  
ATOM   1567  CZ  PHE A  98       3.548 -12.385 -19.586  1.00 86.60           C  
ATOM   1568  HZ  PHE A  98       3.988 -13.265 -20.031  1.00 86.60           H  
ATOM   1569  N   ASP A  99       3.549  -8.261 -15.172  1.00 86.91           N  
ATOM   1570  H   ASP A  99       2.668  -7.801 -14.992  1.00 86.91           H  
ATOM   1571  CA  ASP A  99       4.267  -8.792 -14.036  1.00 86.91           C  
ATOM   1572  HA  ASP A  99       5.167  -9.296 -14.391  1.00 86.91           H  
ATOM   1573  C   ASP A  99       3.432  -9.824 -13.301  1.00 86.91           C  
ATOM   1574  CB  ASP A  99       4.692  -7.652 -13.114  1.00 86.91           C  
ATOM   1575  HB2 ASP A  99       4.979  -8.060 -12.144  1.00 86.91           H  
ATOM   1576  HB3 ASP A  99       3.871  -6.950 -12.967  1.00 86.91           H  
ATOM   1577  O   ASP A  99       2.250  -9.629 -13.034  1.00 86.91           O  
ATOM   1578  CG  ASP A  99       5.901  -6.962 -13.719  1.00 86.91           C  
ATOM   1579  OD1 ASP A  99       6.918  -7.668 -13.846  1.00 86.91           O  
ATOM   1580  OD2 ASP A  99       5.826  -5.750 -13.997  1.00 86.91           O  
ATOM   1581  N   ILE A 100       4.086 -10.923 -12.939  1.00 91.22           N  
ATOM   1582  H   ILE A 100       5.066 -10.989 -13.177  1.00 91.22           H  
ATOM   1583  CA  ILE A 100       3.491 -12.004 -12.159  1.00 91.22           C  
ATOM   1584  HA  ILE A 100       2.422 -11.823 -12.050  1.00 91.22           H  
ATOM   1585  C   ILE A 100       4.118 -11.996 -10.769  1.00 91.22           C  
ATOM   1586  CB  ILE A 100       3.657 -13.362 -12.873  1.00 91.22           C  
ATOM   1587  HB  ILE A 100       4.720 -13.590 -12.954  1.00 91.22           H  
ATOM   1588  O   ILE A 100       5.342 -12.079 -10.646  1.00 91.22           O  
ATOM   1589  CG1 ILE A 100       3.064 -13.300 -14.302  1.00 91.22           C  
ATOM   1590 HG12 ILE A 100       2.060 -12.877 -14.258  1.00 91.22           H  
ATOM   1591 HG13 ILE A 100       3.680 -12.641 -14.913  1.00 91.22           H  
ATOM   1592  CG2 ILE A 100       2.995 -14.468 -12.035  1.00 91.22           C  
ATOM   1593 HG21 ILE A 100       3.181 -15.453 -12.464  1.00 91.22           H  
ATOM   1594 HG22 ILE A 100       1.920 -14.292 -11.989  1.00 91.22           H  
ATOM   1595 HG23 ILE A 100       3.393 -14.489 -11.020  1.00 91.22           H  
ATOM   1596  CD1 ILE A 100       2.982 -14.654 -15.016  1.00 91.22           C  
ATOM   1597 HD11 ILE A 100       2.221 -15.278 -14.547  1.00 91.22           H  
ATOM   1598 HD12 ILE A 100       3.944 -15.164 -14.969  1.00 91.22           H  
ATOM   1599 HD13 ILE A 100       2.689 -14.511 -16.056  1.00 91.22           H  
ATOM   1600  N   LEU A 101       3.283 -11.940  -9.736  1.00 92.70           N  
ATOM   1601  H   LEU A 101       2.295 -11.866  -9.934  1.00 92.70           H  
ATOM   1602  CA  LEU A 101       3.667 -12.126  -8.344  1.00 92.70           C  
ATOM   1603  HA  LEU A 101       4.746 -12.268  -8.289  1.00 92.70           H  
ATOM   1604  C   LEU A 101       2.990 -13.383  -7.798  1.00 92.70           C  
ATOM   1605  CB  LEU A 101       3.306 -10.869  -7.539  1.00 92.70           C  
ATOM   1606  HB2 LEU A 101       3.772 -10.000  -8.003  1.00 92.70           H  
ATOM   1607  HB3 LEU A 101       2.225 -10.735  -7.571  1.00 92.70           H  
ATOM   1608  O   LEU A 101       1.790 -13.404  -7.542  1.00 92.70           O  
ATOM   1609  CG  LEU A 101       3.755 -10.942  -6.071  1.00 92.70           C  
ATOM   1610  HG  LEU A 101       3.444 -11.888  -5.628  1.00 92.70           H  
ATOM   1611  CD1 LEU A 101       5.274 -10.812  -5.953  1.00 92.70           C  
ATOM   1612 HD11 LEU A 101       5.567 -10.844  -4.903  1.00 92.70           H  
ATOM   1613 HD12 LEU A 101       5.599  -9.860  -6.373  1.00 92.70           H  
ATOM   1614 HD13 LEU A 101       5.773 -11.634  -6.465  1.00 92.70           H  
ATOM   1615  CD2 LEU A 101       3.110  -9.812  -5.275  1.00 92.70           C  
ATOM   1616 HD21 LEU A 101       3.443  -9.865  -4.239  1.00 92.70           H  
ATOM   1617 HD22 LEU A 101       3.377  -8.844  -5.700  1.00 92.70           H  
ATOM   1618 HD23 LEU A 101       2.027  -9.931  -5.291  1.00 92.70           H  
ATOM   1619  N   GLU A 102       3.781 -14.429  -7.606  1.00 93.91           N  
ATOM   1620  H   GLU A 102       4.762 -14.333  -7.826  1.00 93.91           H  
ATOM   1621  CA  GLU A 102       3.373 -15.655  -6.922  1.00 93.91           C  
ATOM   1622  HA  GLU A 102       2.330 -15.890  -7.134  1.00 93.91           H  
ATOM   1623  C   GLU A 102       3.542 -15.443  -5.410  1.00 93.91           C  
ATOM   1624  CB  GLU A 102       4.261 -16.808  -7.427  1.00 93.91           C  
ATOM   1625  HB2 GLU A 102       4.154 -17.663  -6.760  1.00 93.91           H  
ATOM   1626  HB3 GLU A 102       5.300 -16.482  -7.379  1.00 93.91           H  
ATOM   1627  O   GLU A 102       4.668 -15.300  -4.934  1.00 93.91           O  
ATOM   1628  CG  GLU A 102       3.946 -17.253  -8.870  1.00 93.91           C  
ATOM   1629  HG2 GLU A 102       2.995 -17.785  -8.876  1.00 93.91           H  
ATOM   1630  HG3 GLU A 102       3.840 -16.368  -9.497  1.00 93.91           H  
ATOM   1631  CD  GLU A 102       5.044 -18.150  -9.482  1.00 93.91           C  
ATOM   1632  OE1 GLU A 102       5.136 -18.244 -10.727  1.00 93.91           O  
ATOM   1633  OE2 GLU A 102       5.925 -18.674  -8.757  1.00 93.91           O  
ATOM   1634  N   ILE A 103       2.444 -15.402  -4.653  1.00 94.69           N  
ATOM   1635  H   ILE A 103       1.543 -15.539  -5.087  1.00 94.69           H  
ATOM   1636  CA  ILE A 103       2.462 -15.177  -3.203  1.00 94.69           C  
ATOM   1637  HA  ILE A 103       3.329 -14.561  -2.968  1.00 94.69           H  
ATOM   1638  C   ILE A 103       2.584 -16.537  -2.493  1.00 94.69           C  
ATOM   1639  CB  ILE A 103       1.227 -14.370  -2.733  1.00 94.69           C  
ATOM   1640  HB  ILE A 103       0.322 -14.937  -2.950  1.00 94.69           H  
ATOM   1641  O   ILE A 103       1.689 -17.378  -2.639  1.00 94.69           O  
ATOM   1642  CG1 ILE A 103       1.162 -13.005  -3.462  1.00 94.69           C  
ATOM   1643 HG12 ILE A 103       1.282 -13.144  -4.537  1.00 94.69           H  
ATOM   1644 HG13 ILE A 103       1.991 -12.387  -3.118  1.00 94.69           H  
ATOM   1645  CG2 ILE A 103       1.328 -14.141  -1.209  1.00 94.69           C  
ATOM   1646 HG21 ILE A 103       2.228 -13.573  -0.971  1.00 94.69           H  
ATOM   1647 HG22 ILE A 103       1.357 -15.094  -0.681  1.00 94.69           H  
ATOM   1648 HG23 ILE A 103       0.458 -13.598  -0.842  1.00 94.69           H  
ATOM   1649  CD1 ILE A 103      -0.133 -12.207  -3.271  1.00 94.69           C  
ATOM   1650 HD11 ILE A 103      -0.928 -12.633  -3.882  1.00 94.69           H  
ATOM   1651 HD12 ILE A 103      -0.444 -12.178  -2.227  1.00 94.69           H  
ATOM   1652 HD13 ILE A 103       0.033 -11.188  -3.621  1.00 94.69           H  
ATOM   1653  N   PRO A 104       3.659 -16.784  -1.717  1.00 92.10           N  
ATOM   1654  CA  PRO A 104       3.810 -18.029  -0.970  1.00 92.10           C  
ATOM   1655  HA  PRO A 104       3.804 -18.860  -1.676  1.00 92.10           H  
ATOM   1656  C   PRO A 104       2.686 -18.213   0.052  1.00 92.10           C  
ATOM   1657  CB  PRO A 104       5.181 -17.955  -0.286  1.00 92.10           C  
ATOM   1658  HB2 PRO A 104       5.075 -17.594   0.737  1.00 92.10           H  
ATOM   1659  HB3 PRO A 104       5.683 -18.923  -0.289  1.00 92.10           H  
ATOM   1660  O   PRO A 104       2.302 -17.262   0.734  1.00 92.10           O  
ATOM   1661  CG  PRO A 104       5.948 -16.922  -1.109  1.00 92.10           C  
ATOM   1662  HG2 PRO A 104       6.709 -16.412  -0.519  1.00 92.10           H  
ATOM   1663  HG3 PRO A 104       6.395 -17.404  -1.979  1.00 92.10           H  
ATOM   1664  CD  PRO A 104       4.854 -15.963  -1.568  1.00 92.10           C  
ATOM   1665  HD2 PRO A 104       4.679 -15.198  -0.811  1.00 92.10           H  
ATOM   1666  HD3 PRO A 104       5.156 -15.501  -2.508  1.00 92.10           H  
ATOM   1667  N   THR A 105       2.204 -19.445   0.218  1.00 93.10           N  
ATOM   1668  H   THR A 105       2.513 -20.179  -0.404  1.00 93.10           H  
ATOM   1669  CA  THR A 105       1.082 -19.766   1.115  1.00 93.10           C  
ATOM   1670  HA  THR A 105       0.190 -19.263   0.743  1.00 93.10           H  
ATOM   1671  C   THR A 105       1.307 -19.273   2.551  1.00 93.10           C  
ATOM   1672  CB  THR A 105       0.815 -21.279   1.075  1.00 93.10           C  
ATOM   1673  HB  THR A 105       1.717 -21.828   1.345  1.00 93.10           H  
ATOM   1674  O   THR A 105       0.392 -18.733   3.168  1.00 93.10           O  
ATOM   1675  CG2 THR A 105      -0.326 -21.680   2.000  1.00 93.10           C  
ATOM   1676 HG21 THR A 105       0.015 -21.684   3.035  1.00 93.10           H  
ATOM   1677 HG22 THR A 105      -1.137 -20.959   1.902  1.00 93.10           H  
ATOM   1678 HG23 THR A 105      -0.702 -22.668   1.735  1.00 93.10           H  
ATOM   1679  OG1 THR A 105       0.433 -21.619  -0.238  1.00 93.10           O  
ATOM   1680  HG1 THR A 105       0.776 -22.490  -0.452  1.00 93.10           H  
ATOM   1681  N   GLN A 106       2.540 -19.342   3.064  1.00 84.93           N  
ATOM   1682  H   GLN A 106       3.275 -19.748   2.504  1.00 84.93           H  
ATOM   1683  CA  GLN A 106       2.882 -18.835   4.400  1.00 84.93           C  
ATOM   1684  HA  GLN A 106       2.239 -19.321   5.134  1.00 84.93           H  
ATOM   1685  C   GLN A 106       2.654 -17.319   4.535  1.00 84.93           C  
ATOM   1686  CB  GLN A 106       4.349 -19.158   4.742  1.00 84.93           C  
ATOM   1687  HB2 GLN A 106       5.016 -18.626   4.064  1.00 84.93           H  
ATOM   1688  HB3 GLN A 106       4.538 -18.776   5.745  1.00 84.93           H  
ATOM   1689  O   GLN A 106       2.254 -16.845   5.596  1.00 84.93           O  
ATOM   1690  CG  GLN A 106       4.704 -20.657   4.748  1.00 84.93           C  
ATOM   1691  HG2 GLN A 106       5.586 -20.791   5.374  1.00 84.93           H  
ATOM   1692  HG3 GLN A 106       3.890 -21.221   5.204  1.00 84.93           H  
ATOM   1693  CD  GLN A 106       5.025 -21.246   3.374  1.00 84.93           C  
ATOM   1694  NE2 GLN A 106       5.353 -22.517   3.305  1.00 84.93           N  
ATOM   1695 HE21 GLN A 106       5.435 -23.070   4.146  1.00 84.93           H  
ATOM   1696 HE22 GLN A 106       5.575 -22.867   2.384  1.00 84.93           H  
ATOM   1697  OE1 GLN A 106       4.976 -20.599   2.339  1.00 84.93           O  
ATOM   1698  N   ARG A 107       2.867 -16.549   3.458  1.00 88.48           N  
ATOM   1699  H   ARG A 107       3.060 -17.009   2.579  1.00 88.48           H  
ATOM   1700  CA  ARG A 107       2.651 -15.093   3.444  1.00 88.48           C  
ATOM   1701  HA  ARG A 107       3.038 -14.664   4.369  1.00 88.48           H  
ATOM   1702  C   ARG A 107       1.166 -14.732   3.428  1.00 88.48           C  
ATOM   1703  CB  ARG A 107       3.368 -14.448   2.244  1.00 88.48           C  
ATOM   1704  HB2 ARG A 107       2.943 -14.840   1.320  1.00 88.48           H  
ATOM   1705  HB3 ARG A 107       3.172 -13.375   2.257  1.00 88.48           H  
ATOM   1706  O   ARG A 107       0.796 -13.712   3.999  1.00 88.48           O  
ATOM   1707  CG  ARG A 107       4.887 -14.661   2.207  1.00 88.48           C  
ATOM   1708  HG2 ARG A 107       5.268 -14.202   1.295  1.00 88.48           H  
ATOM   1709  HG3 ARG A 107       5.116 -15.726   2.173  1.00 88.48           H  
ATOM   1710  CD  ARG A 107       5.592 -14.029   3.409  1.00 88.48           C  
ATOM   1711  HD2 ARG A 107       5.243 -13.004   3.534  1.00 88.48           H  
ATOM   1712  HD3 ARG A 107       5.340 -14.595   4.306  1.00 88.48           H  
ATOM   1713  NE  ARG A 107       7.052 -14.030   3.222  1.00 88.48           N  
ATOM   1714  HE  ARG A 107       7.427 -14.424   2.371  1.00 88.48           H  
ATOM   1715  NH1 ARG A 107       7.582 -13.128   5.255  1.00 88.48           N  
ATOM   1716 HH11 ARG A 107       8.313 -13.072   5.949  1.00 88.48           H  
ATOM   1717 HH12 ARG A 107       6.621 -12.928   5.496  1.00 88.48           H  
ATOM   1718  NH2 ARG A 107       9.206 -13.824   3.933  1.00 88.48           N  
ATOM   1719 HH21 ARG A 107       9.784 -13.720   4.755  1.00 88.48           H  
ATOM   1720 HH22 ARG A 107       9.612 -14.204   3.090  1.00 88.48           H  
ATOM   1721  CZ  ARG A 107       7.935 -13.651   4.124  1.00 88.48           C  
ATOM   1722  N   LEU A 108       0.316 -15.574   2.832  1.00 89.42           N  
ATOM   1723  H   LEU A 108       0.691 -16.401   2.390  1.00 89.42           H  
ATOM   1724  CA  LEU A 108      -1.141 -15.395   2.883  1.00 89.42           C  
ATOM   1725  HA  LEU A 108      -1.387 -14.377   2.581  1.00 89.42           H  
ATOM   1726  C   LEU A 108      -1.691 -15.584   4.297  1.00 89.42           C  
ATOM   1727  CB  LEU A 108      -1.850 -16.381   1.949  1.00 89.42           C  
ATOM   1728  HB2 LEU A 108      -2.926 -16.300   2.102  1.00 89.42           H  
ATOM   1729  HB3 LEU A 108      -1.558 -17.391   2.236  1.00 89.42           H  
ATOM   1730  O   LEU A 108      -2.603 -14.861   4.682  1.00 89.42           O  
ATOM   1731  CG  LEU A 108      -1.560 -16.167   0.461  1.00 89.42           C  
ATOM   1732  HG  LEU A 108      -0.481 -16.146   0.308  1.00 89.42           H  
ATOM   1733  CD1 LEU A 108      -2.121 -17.353  -0.316  1.00 89.42           C  
ATOM   1734 HD11 LEU A 108      -1.544 -17.467  -1.233  1.00 89.42           H  
ATOM   1735 HD12 LEU A 108      -3.179 -17.199  -0.529  1.00 89.42           H  
ATOM   1736 HD13 LEU A 108      -1.996 -18.278   0.248  1.00 89.42           H  
ATOM   1737  CD2 LEU A 108      -2.178 -14.869  -0.069  1.00 89.42           C  
ATOM   1738 HD21 LEU A 108      -1.726 -14.006   0.420  1.00 89.42           H  
ATOM   1739 HD22 LEU A 108      -1.997 -14.792  -1.141  1.00 89.42           H  
ATOM   1740 HD23 LEU A 108      -3.253 -14.861   0.112  1.00 89.42           H  
ATOM   1741  N   GLY A 109      -1.123 -16.508   5.079  1.00 83.64           N  
ATOM   1742  H   GLY A 109      -0.416 -17.112   4.686  1.00 83.64           H  
ATOM   1743  CA  GLY A 109      -1.507 -16.685   6.482  1.00 83.64           C  
ATOM   1744  HA2 GLY A 109      -2.562 -16.954   6.541  1.00 83.64           H  
ATOM   1745  HA3 GLY A 109      -0.914 -17.488   6.919  1.00 83.64           H  
ATOM   1746  C   GLY A 109      -1.285 -15.415   7.311  1.00 83.64           C  
ATOM   1747  O   GLY A 109      -2.175 -14.995   8.044  1.00 83.64           O  
ATOM   1748  N   ALA A 110      -0.134 -14.756   7.132  1.00 78.27           N  
ATOM   1749  H   ALA A 110       0.568 -15.160   6.529  1.00 78.27           H  
ATOM   1750  CA  ALA A 110       0.160 -13.482   7.793  1.00 78.27           C  
ATOM   1751  HA  ALA A 110       0.001 -13.597   8.865  1.00 78.27           H  
ATOM   1752  C   ALA A 110      -0.759 -12.344   7.316  1.00 78.27           C  
ATOM   1753  CB  ALA A 110       1.636 -13.139   7.556  1.00 78.27           C  
ATOM   1754  HB1 ALA A 110       2.267 -13.938   7.944  1.00 78.27           H  
ATOM   1755  HB2 ALA A 110       1.880 -12.215   8.082  1.00 78.27           H  
ATOM   1756  HB3 ALA A 110       1.827 -13.005   6.492  1.00 78.27           H  
ATOM   1757  O   ALA A 110      -1.227 -11.550   8.125  1.00 78.27           O  
ATOM   1758  N   LEU A 111      -1.051 -12.284   6.011  1.00 82.77           N  
ATOM   1759  H   LEU A 111      -0.608 -12.947   5.391  1.00 82.77           H  
ATOM   1760  CA  LEU A 111      -2.002 -11.327   5.441  1.00 82.77           C  
ATOM   1761  HA  LEU A 111      -1.662 -10.315   5.659  1.00 82.77           H  
ATOM   1762  C   LEU A 111      -3.400 -11.483   6.055  1.00 82.77           C  
ATOM   1763  CB  LEU A 111      -2.038 -11.541   3.917  1.00 82.77           C  
ATOM   1764  HB2 LEU A 111      -2.224 -12.596   3.718  1.00 82.77           H  
ATOM   1765  HB3 LEU A 111      -1.062 -11.290   3.500  1.00 82.77           H  
ATOM   1766  O   LEU A 111      -4.011 -10.496   6.450  1.00 82.77           O  
ATOM   1767  CG  LEU A 111      -3.128 -10.739   3.191  1.00 82.77           C  
ATOM   1768  HG  LEU A 111      -4.108 -10.953   3.618  1.00 82.77           H  
ATOM   1769  CD1 LEU A 111      -2.850  -9.252   3.292  1.00 82.77           C  
ATOM   1770 HD11 LEU A 111      -1.823  -9.026   3.004  1.00 82.77           H  
ATOM   1771 HD12 LEU A 111      -3.017  -8.942   4.324  1.00 82.77           H  
ATOM   1772 HD13 LEU A 111      -3.535  -8.710   2.640  1.00 82.77           H  
ATOM   1773  CD2 LEU A 111      -3.182 -11.134   1.721  1.00 82.77           C  
ATOM   1774 HD21 LEU A 111      -2.250 -10.872   1.221  1.00 82.77           H  
ATOM   1775 HD22 LEU A 111      -3.357 -12.207   1.638  1.00 82.77           H  
ATOM   1776 HD23 LEU A 111      -4.020 -10.617   1.254  1.00 82.77           H  
ATOM   1777  N   TYR A 112      -3.894 -12.717   6.136  1.00 77.29           N  
ATOM   1778  H   TYR A 112      -3.335 -13.481   5.786  1.00 77.29           H  
ATOM   1779  CA  TYR A 112      -5.221 -13.032   6.656  1.00 77.29           C  
ATOM   1780  HA  TYR A 112      -5.979 -12.555   6.034  1.00 77.29           H  
ATOM   1781  C   TYR A 112      -5.425 -12.538   8.091  1.00 77.29           C  
ATOM   1782  CB  TYR A 112      -5.395 -14.546   6.572  1.00 77.29           C  
ATOM   1783  HB2 TYR A 112      -4.562 -15.033   7.079  1.00 77.29           H  
ATOM   1784  HB3 TYR A 112      -5.354 -14.849   5.526  1.00 77.29           H  
ATOM   1785  O   TYR A 112      -6.483 -12.001   8.408  1.00 77.29           O  
ATOM   1786  CG  TYR A 112      -6.676 -15.054   7.180  1.00 77.29           C  
ATOM   1787  CD1 TYR A 112      -6.693 -15.461   8.528  1.00 77.29           C  
ATOM   1788  HD1 TYR A 112      -5.809 -15.349   9.138  1.00 77.29           H  
ATOM   1789  CD2 TYR A 112      -7.829 -15.159   6.387  1.00 77.29           C  
ATOM   1790  HD2 TYR A 112      -7.836 -14.815   5.363  1.00 77.29           H  
ATOM   1791  CE1 TYR A 112      -7.847 -16.043   9.076  1.00 77.29           C  
ATOM   1792  HE1 TYR A 112      -7.850 -16.392  10.098  1.00 77.29           H  
ATOM   1793  CE2 TYR A 112      -8.963 -15.783   6.924  1.00 77.29           C  
ATOM   1794  HE2 TYR A 112      -9.849 -15.917   6.321  1.00 77.29           H  
ATOM   1795  OH  TYR A 112      -9.984 -17.021   8.709  1.00 77.29           O  
ATOM   1796  HH  TYR A 112      -9.986 -17.115   9.664  1.00 77.29           H  
ATOM   1797  CZ  TYR A 112      -8.964 -16.254   8.253  1.00 77.29           C  
ATOM   1798  N   ALA A 113      -4.393 -12.648   8.933  1.00 73.20           N  
ATOM   1799  H   ALA A 113      -3.544 -13.086   8.606  1.00 73.20           H  
ATOM   1800  CA  ALA A 113      -4.430 -12.164  10.311  1.00 73.20           C  
ATOM   1801  HA  ALA A 113      -5.267 -12.639  10.823  1.00 73.20           H  
ATOM   1802  C   ALA A 113      -4.643 -10.639  10.427  1.00 73.20           C  
ATOM   1803  CB  ALA A 113      -3.130 -12.600  10.997  1.00 73.20           C  
ATOM   1804  HB1 ALA A 113      -3.163 -12.318  12.049  1.00 73.20           H  
ATOM   1805  HB2 ALA A 113      -3.012 -13.681  10.923  1.00 73.20           H  
ATOM   1806  HB3 ALA A 113      -2.277 -12.109  10.529  1.00 73.20           H  
ATOM   1807  O   ALA A 113      -5.048 -10.167  11.486  1.00 73.20           O  
ATOM   1808  N   LEU A 114      -4.391  -9.875   9.356  1.00 72.45           N  
ATOM   1809  H   LEU A 114      -4.070 -10.327   8.512  1.00 72.45           H  
ATOM   1810  CA  LEU A 114      -4.600  -8.424   9.307  1.00 72.45           C  
ATOM   1811  HA  LEU A 114      -4.591  -8.024  10.320  1.00 72.45           H  
ATOM   1812  C   LEU A 114      -5.950  -8.010   8.704  1.00 72.45           C  
ATOM   1813  CB  LEU A 114      -3.464  -7.765   8.511  1.00 72.45           C  
ATOM   1814  HB2 LEU A 114      -3.529  -8.094   7.474  1.00 72.45           H  
ATOM   1815  HB3 LEU A 114      -3.632  -6.689   8.536  1.00 72.45           H  
ATOM   1816  O   LEU A 114      -6.279  -6.824   8.711  1.00 72.45           O  
ATOM   1817  CG  LEU A 114      -2.043  -8.033   9.016  1.00 72.45           C  
ATOM   1818  HG  LEU A 114      -1.785  -9.082   8.871  1.00 72.45           H  
ATOM   1819  CD1 LEU A 114      -1.076  -7.169   8.215  1.00 72.45           C  
ATOM   1820 HD11 LEU A 114      -1.177  -7.400   7.155  1.00 72.45           H  
ATOM   1821 HD12 LEU A 114      -0.060  -7.360   8.562  1.00 72.45           H  
ATOM   1822 HD13 LEU A 114      -1.303  -6.115   8.370  1.00 72.45           H  
ATOM   1823  CD2 LEU A 114      -1.861  -7.669  10.481  1.00 72.45           C  
ATOM   1824 HD21 LEU A 114      -2.483  -8.314  11.103  1.00 72.45           H  
ATOM   1825 HD22 LEU A 114      -0.820  -7.827  10.762  1.00 72.45           H  
ATOM   1826 HD23 LEU A 114      -2.142  -6.628  10.635  1.00 72.45           H  
ATOM   1827  N   ILE A 115      -6.724  -8.943   8.143  1.00 69.91           N  
ATOM   1828  H   ILE A 115      -6.457  -9.913   8.229  1.00 69.91           H  
ATOM   1829  CA  ILE A 115      -8.021  -8.624   7.535  1.00 69.91           C  
ATOM   1830  HA  ILE A 115      -7.921  -7.663   7.031  1.00 69.91           H  
ATOM   1831  C   ILE A 115      -9.077  -8.526   8.653  1.00 69.91           C  
ATOM   1832  CB  ILE A 115      -8.409  -9.638   6.439  1.00 69.91           C  
ATOM   1833  HB  ILE A 115      -8.473 -10.631   6.884  1.00 69.91           H  
ATOM   1834  O   ILE A 115      -9.270  -9.508   9.373  1.00 69.91           O  
ATOM   1835  CG1 ILE A 115      -7.338  -9.655   5.323  1.00 69.91           C  
ATOM   1836 HG12 ILE A 115      -6.360  -9.841   5.766  1.00 69.91           H  
ATOM   1837 HG13 ILE A 115      -7.304  -8.681   4.834  1.00 69.91           H  
ATOM   1838  CG2 ILE A 115      -9.785  -9.268   5.852  1.00 69.91           C  
ATOM   1839 HG21 ILE A 115      -9.759  -8.271   5.411  1.00 69.91           H  
ATOM   1840 HG22 ILE A 115     -10.083  -9.981   5.083  1.00 69.91           H  
ATOM   1841 HG23 ILE A 115     -10.555  -9.294   6.623  1.00 69.91           H  
ATOM   1842  CD1 ILE A 115      -7.555 -10.736   4.260  1.00 69.91           C  
ATOM   1843 HD11 ILE A 115      -6.676 -10.782   3.617  1.00 69.91           H  
ATOM   1844 HD12 ILE A 115      -7.701 -11.706   4.735  1.00 69.91           H  
ATOM   1845 HD13 ILE A 115      -8.424 -10.501   3.645  1.00 69.91           H  
ATOM   1846  N   PRO A 116      -9.788  -7.390   8.810  1.00 60.67           N  
ATOM   1847  CA  PRO A 116     -10.704  -7.162   9.932  1.00 60.67           C  
ATOM   1848  HA  PRO A 116     -10.124  -7.171  10.854  1.00 60.67           H  
ATOM   1849  C   PRO A 116     -11.849  -8.161  10.031  1.00 60.67           C  
ATOM   1850  CB  PRO A 116     -11.309  -5.772   9.727  1.00 60.67           C  
ATOM   1851  HB2 PRO A 116     -11.496  -5.266  10.674  1.00 60.67           H  
ATOM   1852  HB3 PRO A 116     -12.217  -5.821   9.127  1.00 60.67           H  
ATOM   1853  O   PRO A 116     -12.487  -8.473   9.024  1.00 60.67           O  
ATOM   1854  CG  PRO A 116     -10.227  -5.087   8.928  1.00 60.67           C  
ATOM   1855  HG2 PRO A 116     -10.622  -4.248   8.356  1.00 60.67           H  
ATOM   1856  HG3 PRO A 116      -9.451  -4.798   9.637  1.00 60.67           H  
ATOM   1857  CD  PRO A 116      -9.664  -6.172   8.028  1.00 60.67           C  
ATOM   1858  HD2 PRO A 116     -10.262  -6.256   7.121  1.00 60.67           H  
ATOM   1859  HD3 PRO A 116      -8.629  -5.928   7.792  1.00 60.67           H  
ATOM   1860  N   ASN A 117     -12.194  -8.540  11.268  1.00 56.31           N  
ATOM   1861  H   ASN A 117     -11.577  -8.267  12.020  1.00 56.31           H  
ATOM   1862  CA  ASN A 117     -13.278  -9.474  11.599  1.00 56.31           C  
ATOM   1863  HA  ASN A 117     -13.018 -10.473  11.249  1.00 56.31           H  
ATOM   1864  C   ASN A 117     -14.630  -9.146  10.951  1.00 56.31           C  
ATOM   1865  CB  ASN A 117     -13.409  -9.617  13.123  1.00 56.31           C  
ATOM   1866  HB2 ASN A 117     -14.387 -10.040  13.351  1.00 56.31           H  
ATOM   1867  HB3 ASN A 117     -13.338  -8.642  13.605  1.00 56.31           H  
ATOM   1868  O   ASN A 117     -15.347 -10.068  10.594  1.00 56.31           O  
ATOM   1869  CG  ASN A 117     -12.375 -10.561  13.717  1.00 56.31           C  
ATOM   1870  ND2 ASN A 117     -12.413 -10.782  15.007  1.00 56.31           N  
ATOM   1871 HD21 ASN A 117     -11.714 -11.425  15.349  1.00 56.31           H  
ATOM   1872 HD22 ASN A 117     -13.122 -10.358  15.588  1.00 56.31           H  
ATOM   1873  OD1 ASN A 117     -11.504 -11.092  13.062  1.00 56.31           O  
ATOM   1874  N   GLU A 118     -14.997  -7.880  10.749  1.00 52.31           N  
ATOM   1875  H   GLU A 118     -14.396  -7.129  11.058  1.00 52.31           H  
ATOM   1876  CA  GLU A 118     -16.276  -7.545  10.096  1.00 52.31           C  
ATOM   1877  HA  GLU A 118     -17.088  -8.057  10.612  1.00 52.31           H  
ATOM   1878  C   GLU A 118     -16.343  -7.987   8.625  1.00 52.31           C  
ATOM   1879  CB  GLU A 118     -16.536  -6.039  10.174  1.00 52.31           C  
ATOM   1880  HB2 GLU A 118     -17.427  -5.822   9.585  1.00 52.31           H  
ATOM   1881  HB3 GLU A 118     -15.690  -5.507   9.738  1.00 52.31           H  
ATOM   1882  O   GLU A 118     -17.414  -8.327   8.121  1.00 52.31           O  
ATOM   1883  CG  GLU A 118     -16.771  -5.552  11.610  1.00 52.31           C  
ATOM   1884  HG2 GLU A 118     -15.858  -5.696  12.188  1.00 52.31           H  
ATOM   1885  HG3 GLU A 118     -17.556  -6.160  12.059  1.00 52.31           H  
ATOM   1886  CD  GLU A 118     -17.182  -4.072  11.669  1.00 52.31           C  
ATOM   1887  OE1 GLU A 118     -17.479  -3.614  12.794  1.00 52.31           O  
ATOM   1888  OE2 GLU A 118     -17.209  -3.416  10.602  1.00 52.31           O  
ATOM   1889  N   GLN A 119     -15.204  -8.023   7.927  1.00 51.91           N  
ATOM   1890  H   GLN A 119     -14.337  -7.796   8.394  1.00 51.91           H  
ATOM   1891  CA  GLN A 119     -15.131  -8.626   6.595  1.00 51.91           C  
ATOM   1892  HA  GLN A 119     -16.017  -8.347   6.024  1.00 51.91           H  
ATOM   1893  C   GLN A 119     -15.128 -10.154   6.676  1.00 51.91           C  
ATOM   1894  CB  GLN A 119     -13.898  -8.123   5.837  1.00 51.91           C  
ATOM   1895  HB2 GLN A 119     -13.838  -8.669   4.896  1.00 51.91           H  
ATOM   1896  HB3 GLN A 119     -12.992  -8.332   6.407  1.00 51.91           H  
ATOM   1897  O   GLN A 119     -15.665 -10.811   5.789  1.00 51.91           O  
ATOM   1898  CG  GLN A 119     -13.979  -6.623   5.520  1.00 51.91           C  
ATOM   1899  HG2 GLN A 119     -13.777  -6.039   6.417  1.00 51.91           H  
ATOM   1900  HG3 GLN A 119     -14.984  -6.386   5.171  1.00 51.91           H  
ATOM   1901  CD  GLN A 119     -12.977  -6.240   4.437  1.00 51.91           C  
ATOM   1902  NE2 GLN A 119     -13.395  -5.529   3.412  1.00 51.91           N  
ATOM   1903 HE21 GLN A 119     -14.358  -5.237   3.319  1.00 51.91           H  
ATOM   1904 HE22 GLN A 119     -12.729  -5.411   2.662  1.00 51.91           H  
ATOM   1905  OE1 GLN A 119     -11.809  -6.589   4.483  1.00 51.91           O  
ATOM   1906  N   GLN A 120     -14.590 -10.707   7.767  1.00 51.93           N  
ATOM   1907  H   GLN A 120     -14.179 -10.097   8.458  1.00 51.93           H  
ATOM   1908  CA  GLN A 120     -14.642 -12.140   8.051  1.00 51.93           C  
ATOM   1909  HA  GLN A 120     -14.276 -12.678   7.177  1.00 51.93           H  
ATOM   1910  C   GLN A 120     -16.081 -12.602   8.311  1.00 51.93           C  
ATOM   1911  CB  GLN A 120     -13.747 -12.503   9.249  1.00 51.93           C  
ATOM   1912  HB2 GLN A 120     -13.657 -13.589   9.269  1.00 51.93           H  
ATOM   1913  HB3 GLN A 120     -14.233 -12.223  10.183  1.00 51.93           H  
ATOM   1914  O   GLN A 120     -16.511 -13.606   7.770  1.00 51.93           O  
ATOM   1915  CG  GLN A 120     -12.350 -11.858   9.208  1.00 51.93           C  
ATOM   1916  HG2 GLN A 120     -12.438 -10.785   9.379  1.00 51.93           H  
ATOM   1917  HG3 GLN A 120     -11.936 -11.900   8.200  1.00 51.93           H  
ATOM   1918  CD  GLN A 120     -11.375 -12.426  10.240  1.00 51.93           C  
ATOM   1919  NE2 GLN A 120     -10.101 -12.123  10.156  1.00 51.93           N  
ATOM   1920 HE21 GLN A 120      -9.558 -12.401  10.961  1.00 51.93           H  
ATOM   1921 HE22 GLN A 120      -9.803 -11.324   9.616  1.00 51.93           H  
ATOM   1922  OE1 GLN A 120     -11.718 -13.209  11.108  1.00 51.93           O  
ATOM   1923  N   THR A 121     -16.884 -11.865   9.083  1.00 48.02           N  
ATOM   1924  H   THR A 121     -16.507 -11.041   9.530  1.00 48.02           H  
ATOM   1925  CA  THR A 121     -18.271 -12.257   9.401  1.00 48.02           C  
ATOM   1926  HA  THR A 121     -18.282 -13.321   9.637  1.00 48.02           H  
ATOM   1927  C   THR A 121     -19.240 -12.069   8.242  1.00 48.02           C  
ATOM   1928  CB  THR A 121     -18.818 -11.504  10.615  1.00 48.02           C  
ATOM   1929  HB  THR A 121     -19.879 -11.728  10.725  1.00 48.02           H  
ATOM   1930  O   THR A 121     -20.266 -12.745   8.198  1.00 48.02           O  
ATOM   1931  CG2 THR A 121     -18.112 -11.908  11.907  1.00 48.02           C  
ATOM   1932 HG21 THR A 121     -18.223 -12.982  12.061  1.00 48.02           H  
ATOM   1933 HG22 THR A 121     -17.051 -11.667  11.850  1.00 48.02           H  
ATOM   1934 HG23 THR A 121     -18.557 -11.382  12.751  1.00 48.02           H  
ATOM   1935  OG1 THR A 121     -18.659 -10.117  10.452  1.00 48.02           O  
ATOM   1936  HG1 THR A 121     -18.953  -9.690  11.260  1.00 48.02           H  
ATOM   1937  N   LYS A 122     -18.908 -11.219   7.262  1.00 46.89           N  
ATOM   1938  H   LYS A 122     -18.078 -10.658   7.392  1.00 46.89           H  
ATOM   1939  CA  LYS A 122     -19.604 -11.167   5.966  1.00 46.89           C  
ATOM   1940  HA  LYS A 122     -20.677 -11.207   6.155  1.00 46.89           H  
ATOM   1941  C   LYS A 122     -19.337 -12.390   5.079  1.00 46.89           C  
ATOM   1942  CB  LYS A 122     -19.285  -9.855   5.233  1.00 46.89           C  
ATOM   1943  HB2 LYS A 122     -18.220  -9.642   5.314  1.00 46.89           H  
ATOM   1944  HB3 LYS A 122     -19.526  -9.955   4.175  1.00 46.89           H  
ATOM   1945  O   LYS A 122     -19.777 -12.371   3.932  1.00 46.89           O  
ATOM   1946  CG  LYS A 122     -20.104  -8.681   5.780  1.00 46.89           C  
ATOM   1947  HG2 LYS A 122     -21.166  -8.916   5.718  1.00 46.89           H  
ATOM   1948  HG3 LYS A 122     -19.837  -8.497   6.821  1.00 46.89           H  
ATOM   1949  CD  LYS A 122     -19.810  -7.434   4.939  1.00 46.89           C  
ATOM   1950  HD2 LYS A 122     -20.073  -7.629   3.900  1.00 46.89           H  
ATOM   1951  HD3 LYS A 122     -18.743  -7.220   5.000  1.00 46.89           H  
ATOM   1952  CE  LYS A 122     -20.600  -6.229   5.454  1.00 46.89           C  
ATOM   1953  HE2 LYS A 122     -20.367  -6.096   6.511  1.00 46.89           H  
ATOM   1954  HE3 LYS A 122     -21.665  -6.446   5.367  1.00 46.89           H  
ATOM   1955  NZ  LYS A 122     -20.251  -5.000   4.697  1.00 46.89           N  
ATOM   1956  HZ1 LYS A 122     -20.765  -4.201   5.042  1.00 46.89           H  
ATOM   1957  HZ2 LYS A 122     -20.435  -5.112   3.710  1.00 46.89           H  
ATOM   1958  HZ3 LYS A 122     -19.268  -4.795   4.804  1.00 46.89           H  
ATOM   1959  N   MET A 123     -18.670 -13.427   5.603  1.00 45.32           N  
ATOM   1960  H   MET A 123     -18.271 -13.308   6.523  1.00 45.32           H  
ATOM   1961  CA  MET A 123     -18.542 -14.763   5.020  1.00 45.32           C  
ATOM   1962  HA  MET A 123     -17.706 -14.773   4.321  1.00 45.32           H  
ATOM   1963  C   MET A 123     -19.810 -15.148   4.256  1.00 45.32           C  
ATOM   1964  CB  MET A 123     -18.265 -15.786   6.140  1.00 45.32           C  
ATOM   1965  HB2 MET A 123     -18.654 -15.409   7.086  1.00 45.32           H  
ATOM   1966  HB3 MET A 123     -18.779 -16.723   5.926  1.00 45.32           H  
ATOM   1967  O   MET A 123     -20.823 -15.562   4.827  1.00 45.32           O  
ATOM   1968  CG  MET A 123     -16.783 -16.126   6.297  1.00 45.32           C  
ATOM   1969  HG2 MET A 123     -16.520 -16.814   5.493  1.00 45.32           H  
ATOM   1970  HG3 MET A 123     -16.163 -15.240   6.163  1.00 45.32           H  
ATOM   1971  SD  MET A 123     -16.409 -16.898   7.900  1.00 45.32           S  
ATOM   1972  CE  MET A 123     -15.580 -18.400   7.339  1.00 45.32           C  
ATOM   1973  HE1 MET A 123     -15.441 -19.075   8.184  1.00 45.32           H  
ATOM   1974  HE2 MET A 123     -14.602 -18.142   6.933  1.00 45.32           H  
ATOM   1975  HE3 MET A 123     -16.184 -18.896   6.579  1.00 45.32           H  
ATOM   1976  N   ALA A 124     -19.745 -15.008   2.933  1.00 46.66           N  
ATOM   1977  H   ALA A 124     -18.925 -14.583   2.525  1.00 46.66           H  
ATOM   1978  CA  ALA A 124     -20.692 -15.675   2.070  1.00 46.66           C  
ATOM   1979  HA  ALA A 124     -21.700 -15.362   2.341  1.00 46.66           H  
ATOM   1980  C   ALA A 124     -20.541 -17.175   2.331  1.00 46.66           C  
ATOM   1981  CB  ALA A 124     -20.420 -15.292   0.612  1.00 46.66           C  
ATOM   1982  HB1 ALA A 124     -21.130 -15.798  -0.042  1.00 46.66           H  
ATOM   1983  HB2 ALA A 124     -19.409 -15.588   0.331  1.00 46.66           H  
ATOM   1984  HB3 ALA A 124     -20.523 -14.214   0.486  1.00 46.66           H  
ATOM   1985  O   ALA A 124     -19.425 -17.668   2.506  1.00 46.66           O  
ATOM   1986  N   VAL A 125     -21.661 -17.901   2.363  1.00 41.87           N  
ATOM   1987  H   VAL A 125     -22.546 -17.430   2.240  1.00 41.87           H  
ATOM   1988  CA  VAL A 125     -21.627 -19.365   2.394  1.00 41.87           C  
ATOM   1989  HA  VAL A 125     -21.236 -19.682   3.361  1.00 41.87           H  
ATOM   1990  C   VAL A 125     -20.698 -19.801   1.261  1.00 41.87           C  
ATOM   1991  CB  VAL A 125     -23.030 -19.966   2.190  1.00 41.87           C  
ATOM   1992  HB  VAL A 125     -23.428 -19.646   1.227  1.00 41.87           H  
ATOM   1993  O   VAL A 125     -20.982 -19.421   0.120  1.00 41.87           O  
ATOM   1994  CG1 VAL A 125     -22.995 -21.500   2.217  1.00 41.87           C  
ATOM   1995 HG11 VAL A 125     -24.005 -21.894   2.107  1.00 41.87           H  
ATOM   1996 HG12 VAL A 125     -22.390 -21.880   1.393  1.00 41.87           H  
ATOM   1997 HG13 VAL A 125     -22.575 -21.848   3.160  1.00 41.87           H  
ATOM   1998  CG2 VAL A 125     -23.995 -19.491   3.284  1.00 41.87           C  
ATOM   1999 HG21 VAL A 125     -23.607 -19.762   4.266  1.00 41.87           H  
ATOM   2000 HG22 VAL A 125     -24.121 -18.410   3.239  1.00 41.87           H  
ATOM   2001 HG23 VAL A 125     -24.971 -19.955   3.144  1.00 41.87           H  
ATOM   2002  N   PRO A 126     -19.597 -20.532   1.528  1.00 46.52           N  
ATOM   2003  CA  PRO A 126     -18.706 -20.976   0.474  1.00 46.52           C  
ATOM   2004  HA  PRO A 126     -18.348 -20.116  -0.094  1.00 46.52           H  
ATOM   2005  C   PRO A 126     -19.499 -21.894  -0.451  1.00 46.52           C  
ATOM   2006  CB  PRO A 126     -17.512 -21.646   1.166  1.00 46.52           C  
ATOM   2007  HB2 PRO A 126     -16.708 -20.917   1.272  1.00 46.52           H  
ATOM   2008  HB3 PRO A 126     -17.153 -22.522   0.627  1.00 46.52           H  
ATOM   2009  O   PRO A 126     -19.677 -23.083  -0.199  1.00 46.52           O  
ATOM   2010  CG  PRO A 126     -18.035 -22.007   2.554  1.00 46.52           C  
ATOM   2011  HG2 PRO A 126     -18.507 -22.989   2.519  1.00 46.52           H  
ATOM   2012  HG3 PRO A 126     -17.243 -21.989   3.302  1.00 46.52           H  
ATOM   2013  CD  PRO A 126     -19.096 -20.945   2.830  1.00 46.52           C  
ATOM   2014  HD2 PRO A 126     -19.886 -21.367   3.452  1.00 46.52           H  
ATOM   2015  HD3 PRO A 126     -18.637 -20.091   3.328  1.00 46.52           H  
ATOM   2016  N   THR A 127     -20.039 -21.332  -1.526  1.00 47.23           N  
ATOM   2017  H   THR A 127     -20.080 -20.324  -1.574  1.00 47.23           H  
ATOM   2018  CA  THR A 127     -20.622 -22.127  -2.591  1.00 47.23           C  
ATOM   2019  HA  THR A 127     -21.238 -22.911  -2.149  1.00 47.23           H  
ATOM   2020  C   THR A 127     -19.472 -22.784  -3.326  1.00 47.23           C  
ATOM   2021  CB  THR A 127     -21.504 -21.304  -3.538  1.00 47.23           C  
ATOM   2022  HB  THR A 127     -21.601 -21.839  -4.482  1.00 47.23           H  
ATOM   2023  O   THR A 127     -18.516 -22.118  -3.713  1.00 47.23           O  
ATOM   2024  CG2 THR A 127     -22.902 -21.111  -2.954  1.00 47.23           C  
ATOM   2025 HG21 THR A 127     -23.504 -20.519  -3.644  1.00 47.23           H  
ATOM   2026 HG22 THR A 127     -22.832 -20.582  -2.004  1.00 47.23           H  
ATOM   2027 HG23 THR A 127     -23.380 -22.077  -2.797  1.00 47.23           H  
ATOM   2028  OG1 THR A 127     -20.965 -20.029  -3.790  1.00 47.23           O  
ATOM   2029  HG1 THR A 127     -20.010 -20.104  -3.847  1.00 47.23           H  
ATOM   2030  N   GLU A 128     -19.573 -24.087  -3.568  1.00 49.58           N  
ATOM   2031  H   GLU A 128     -20.316 -24.598  -3.113  1.00 49.58           H  
ATOM   2032  CA  GLU A 128     -18.585 -24.878  -4.318  1.00 49.58           C  
ATOM   2033  HA  GLU A 128     -17.669 -24.940  -3.732  1.00 49.58           H  
ATOM   2034  C   GLU A 128     -18.236 -24.256  -5.692  1.00 49.58           C  
ATOM   2035  CB  GLU A 128     -19.184 -26.284  -4.484  1.00 49.58           C  
ATOM   2036  HB2 GLU A 128     -19.979 -26.427  -3.752  1.00 49.58           H  
ATOM   2037  HB3 GLU A 128     -19.627 -26.368  -5.476  1.00 49.58           H  
ATOM   2038  O   GLU A 128     -17.147 -24.455  -6.226  1.00 49.58           O  
ATOM   2039  CG  GLU A 128     -18.163 -27.405  -4.269  1.00 49.58           C  
ATOM   2040  HG2 GLU A 128     -17.372 -27.308  -5.013  1.00 49.58           H  
ATOM   2041  HG3 GLU A 128     -17.719 -27.286  -3.281  1.00 49.58           H  
ATOM   2042  CD  GLU A 128     -18.805 -28.799  -4.375  1.00 49.58           C  
ATOM   2043  OE1 GLU A 128     -18.083 -29.777  -4.085  1.00 49.58           O  
ATOM   2044  OE2 GLU A 128     -19.991 -28.880  -4.774  1.00 49.58           O  
ATOM   2045  N   LYS A 129     -19.144 -23.425  -6.226  1.00 58.30           N  
ATOM   2046  H   LYS A 129     -19.985 -23.300  -5.681  1.00 58.30           H  
ATOM   2047  CA  LYS A 129     -18.987 -22.585  -7.423  1.00 58.30           C  
ATOM   2048  HA  LYS A 129     -18.326 -23.102  -8.118  1.00 58.30           H  
ATOM   2049  C   LYS A 129     -18.305 -21.231  -7.166  1.00 58.30           C  
ATOM   2050  CB  LYS A 129     -20.354 -22.396  -8.099  1.00 58.30           C  
ATOM   2051  HB2 LYS A 129     -20.245 -21.709  -8.938  1.00 58.30           H  
ATOM   2052  HB3 LYS A 129     -21.053 -21.957  -7.387  1.00 58.30           H  
ATOM   2053  O   LYS A 129     -18.550 -20.282  -7.904  1.00 58.30           O  
ATOM   2054  CG  LYS A 129     -20.920 -23.704  -8.654  1.00 58.30           C  
ATOM   2055  HG2 LYS A 129     -21.118 -24.403  -7.841  1.00 58.30           H  
ATOM   2056  HG3 LYS A 129     -20.200 -24.147  -9.342  1.00 58.30           H  
ATOM   2057  CD  LYS A 129     -22.223 -23.405  -9.399  1.00 58.30           C  
ATOM   2058  HD2 LYS A 129     -22.946 -22.987  -8.698  1.00 58.30           H  
ATOM   2059  HD3 LYS A 129     -22.027 -22.678 -10.187  1.00 58.30           H  
ATOM   2060  CE  LYS A 129     -22.775 -24.690 -10.014  1.00 58.30           C  
ATOM   2061  HE2 LYS A 129     -22.929 -25.418  -9.218  1.00 58.30           H  
ATOM   2062  HE3 LYS A 129     -22.029 -25.096 -10.698  1.00 58.30           H  
ATOM   2063  NZ  LYS A 129     -24.047 -24.428 -10.729  1.00 58.30           N  
ATOM   2064  HZ1 LYS A 129     -24.408 -25.280 -11.133  1.00 58.30           H  
ATOM   2065  HZ2 LYS A 129     -23.903 -23.750 -11.463  1.00 58.30           H  
ATOM   2066  HZ3 LYS A 129     -24.735 -24.060 -10.087  1.00 58.30           H  
ATOM   2067  N   ALA A 130     -17.483 -21.109  -6.126  1.00 64.07           N  
ATOM   2068  H   ALA A 130     -17.394 -21.879  -5.478  1.00 64.07           H  
ATOM   2069  CA  ALA A 130     -16.760 -19.873  -5.859  1.00 64.07           C  
ATOM   2070  HA  ALA A 130     -17.485 -19.063  -5.780  1.00 64.07           H  
ATOM   2071  C   ALA A 130     -15.815 -19.564  -7.026  1.00 64.07           C  
ATOM   2072  CB  ALA A 130     -16.019 -19.968  -4.521  1.00 64.07           C  
ATOM   2073  HB1 ALA A 130     -16.733 -20.118  -3.711  1.00 64.07           H  
ATOM   2074  HB2 ALA A 130     -15.476 -19.041  -4.340  1.00 64.07           H  
ATOM   2075  HB3 ALA A 130     -15.316 -20.801  -4.543  1.00 64.07           H  
ATOM   2076  O   ALA A 130     -14.976 -20.393  -7.403  1.00 64.07           O  
ATOM   2077  N   GLN A 131     -15.958 -18.362  -7.580  1.00 82.45           N  
ATOM   2078  H   GLN A 131     -16.697 -17.763  -7.241  1.00 82.45           H  
ATOM   2079  CA  GLN A 131     -15.094 -17.835  -8.624  1.00 82.45           C  
ATOM   2080  HA  GLN A 131     -15.244 -18.427  -9.526  1.00 82.45           H  
ATOM   2081  C   GLN A 131     -13.624 -17.963  -8.181  1.00 82.45           C  
ATOM   2082  CB  GLN A 131     -15.559 -16.398  -8.909  1.00 82.45           C  
ATOM   2083  HB2 GLN A 131     -16.619 -16.437  -9.159  1.00 82.45           H  
ATOM   2084  HB3 GLN A 131     -15.450 -15.793  -8.008  1.00 82.45           H  
ATOM   2085  O   GLN A 131     -13.276 -17.763  -7.017  1.00 82.45           O  
ATOM   2086  CG  GLN A 131     -14.826 -15.714 -10.066  1.00 82.45           C  
ATOM   2087  HG2 GLN A 131     -13.793 -15.546  -9.762  1.00 82.45           H  
ATOM   2088  HG3 GLN A 131     -14.835 -16.367 -10.939  1.00 82.45           H  
ATOM   2089  CD  GLN A 131     -15.452 -14.374 -10.461  1.00 82.45           C  
ATOM   2090  NE2 GLN A 131     -14.843 -13.642 -11.363  1.00 82.45           N  
ATOM   2091 HE21 GLN A 131     -15.297 -12.772 -11.602  1.00 82.45           H  
ATOM   2092 HE22 GLN A 131     -13.919 -13.914 -11.668  1.00 82.45           H  
ATOM   2093  OE1 GLN A 131     -16.484 -13.947  -9.978  1.00 82.45           O  
ATOM   2094  N   LYS A 132     -12.743 -18.388  -9.090  1.00 92.27           N  
ATOM   2095  H   LYS A 132     -13.104 -18.620 -10.004  1.00 92.27           H  
ATOM   2096  CA  LYS A 132     -11.312 -18.606  -8.778  1.00 92.27           C  
ATOM   2097  HA  LYS A 132     -11.145 -18.426  -7.716  1.00 92.27           H  
ATOM   2098  C   LYS A 132     -10.388 -17.621  -9.486  1.00 92.27           C  
ATOM   2099  CB  LYS A 132     -10.919 -20.060  -9.067  1.00 92.27           C  
ATOM   2100  HB2 LYS A 132      -9.854 -20.172  -8.862  1.00 92.27           H  
ATOM   2101  HB3 LYS A 132     -11.098 -20.280 -10.119  1.00 92.27           H  
ATOM   2102  O   LYS A 132      -9.178 -17.638  -9.253  1.00 92.27           O  
ATOM   2103  CG  LYS A 132     -11.660 -21.084  -8.201  1.00 92.27           C  
ATOM   2104  HG2 LYS A 132     -12.708 -21.110  -8.496  1.00 92.27           H  
ATOM   2105  HG3 LYS A 132     -11.591 -20.795  -7.152  1.00 92.27           H  
ATOM   2106  CD  LYS A 132     -11.051 -22.481  -8.389  1.00 92.27           C  
ATOM   2107  HD2 LYS A 132     -11.101 -22.751  -9.444  1.00 92.27           H  
ATOM   2108  HD3 LYS A 132     -10.009 -22.466  -8.070  1.00 92.27           H  
ATOM   2109  CE  LYS A 132     -11.836 -23.500  -7.555  1.00 92.27           C  
ATOM   2110  HE2 LYS A 132     -11.801 -23.197  -6.509  1.00 92.27           H  
ATOM   2111  HE3 LYS A 132     -12.880 -23.464  -7.865  1.00 92.27           H  
ATOM   2112  NZ  LYS A 132     -11.306 -24.880  -7.711  1.00 92.27           N  
ATOM   2113  HZ1 LYS A 132     -10.337 -24.937  -7.431  1.00 92.27           H  
ATOM   2114  HZ2 LYS A 132     -11.843 -25.521  -7.146  1.00 92.27           H  
ATOM   2115  HZ3 LYS A 132     -11.391 -25.179  -8.672  1.00 92.27           H  
ATOM   2116  N   ILE A 133     -10.940 -16.799 -10.367  1.00 94.89           N  
ATOM   2117  H   ILE A 133     -11.948 -16.795 -10.440  1.00 94.89           H  
ATOM   2118  CA  ILE A 133     -10.223 -15.836 -11.193  1.00 94.89           C  
ATOM   2119  HA  ILE A 133      -9.194 -15.728 -10.851  1.00 94.89           H  
ATOM   2120  C   ILE A 133     -10.947 -14.507 -11.029  1.00 94.89           C  
ATOM   2121  CB  ILE A 133     -10.224 -16.281 -12.672  1.00 94.89           C  
ATOM   2122  HB  ILE A 133     -11.256 -16.263 -13.023  1.00 94.89           H  
ATOM   2123  O   ILE A 133     -12.147 -14.433 -11.271  1.00 94.89           O  
ATOM   2124  CG1 ILE A 133      -9.687 -17.719 -12.868  1.00 94.89           C  
ATOM   2125 HG12 ILE A 133      -8.640 -17.764 -12.568  1.00 94.89           H  
ATOM   2126 HG13 ILE A 133     -10.247 -18.413 -12.242  1.00 94.89           H  
ATOM   2127  CG2 ILE A 133      -9.406 -15.300 -13.531  1.00 94.89           C  
ATOM   2128 HG21 ILE A 133      -9.799 -15.314 -14.547  1.00 94.89           H  
ATOM   2129 HG22 ILE A 133      -8.355 -15.589 -13.557  1.00 94.89           H  
ATOM   2130 HG23 ILE A 133      -9.471 -14.275 -13.164  1.00 94.89           H  
ATOM   2131  CD1 ILE A 133      -9.823 -18.219 -14.311  1.00 94.89           C  
ATOM   2132 HD11 ILE A 133     -10.873 -18.230 -14.601  1.00 94.89           H  
ATOM   2133 HD12 ILE A 133      -9.269 -17.574 -14.994  1.00 94.89           H  
ATOM   2134 HD13 ILE A 133      -9.424 -19.231 -14.382  1.00 94.89           H  
ATOM   2135  N   PHE A 134     -10.229 -13.465 -10.639  1.00 91.96           N  
ATOM   2136  H   PHE A 134      -9.254 -13.596 -10.411  1.00 91.96           H  
ATOM   2137  CA  PHE A 134     -10.802 -12.143 -10.408  1.00 91.96           C  
ATOM   2138  HA  PHE A 134     -11.839 -12.114 -10.741  1.00 91.96           H  
ATOM   2139  C   PHE A 134     -10.017 -11.123 -11.188  1.00 91.96           C  
ATOM   2140  CB  PHE A 134     -10.771 -11.803  -8.923  1.00 91.96           C  
ATOM   2141  HB2 PHE A 134      -9.738 -11.749  -8.582  1.00 91.96           H  
ATOM   2142  HB3 PHE A 134     -11.225 -10.824  -8.768  1.00 91.96           H  
ATOM   2143  O   PHE A 134      -8.792 -11.158 -11.174  1.00 91.96           O  
ATOM   2144  CG  PHE A 134     -11.509 -12.830  -8.118  1.00 91.96           C  
ATOM   2145  CD1 PHE A 134     -12.884 -12.657  -7.914  1.00 91.96           C  
ATOM   2146  HD1 PHE A 134     -13.389 -11.787  -8.305  1.00 91.96           H  
ATOM   2147  CD2 PHE A 134     -10.858 -14.003  -7.693  1.00 91.96           C  
ATOM   2148  HD2 PHE A 134      -9.803 -14.143  -7.878  1.00 91.96           H  
ATOM   2149  CE1 PHE A 134     -13.615 -13.626  -7.223  1.00 91.96           C  
ATOM   2150  HE1 PHE A 134     -14.671 -13.487  -7.044  1.00 91.96           H  
ATOM   2151  CE2 PHE A 134     -11.607 -15.009  -7.069  1.00 91.96           C  
ATOM   2152  HE2 PHE A 134     -11.140 -15.934  -6.765  1.00 91.96           H  
ATOM   2153  CZ  PHE A 134     -12.978 -14.801  -6.822  1.00 91.96           C  
ATOM   2154  HZ  PHE A 134     -13.581 -15.552  -6.334  1.00 91.96           H  
ATOM   2155  N   TYR A 135     -10.716 -10.213 -11.844  1.00 90.88           N  
ATOM   2156  H   TYR A 135     -11.722 -10.194 -11.753  1.00 90.88           H  
ATOM   2157  CA  TYR A 135     -10.104  -9.136 -12.595  1.00 90.88           C  
ATOM   2158  HA  TYR A 135      -9.022  -9.158 -12.471  1.00 90.88           H  
ATOM   2159  C   TYR A 135     -10.601  -7.802 -12.054  1.00 90.88           C  
ATOM   2160  CB  TYR A 135     -10.403  -9.324 -14.082  1.00 90.88           C  
ATOM   2161  HB2 TYR A 135      -9.832 -10.176 -14.451  1.00 90.88           H  
ATOM   2162  HB3 TYR A 135     -11.463  -9.548 -14.204  1.00 90.88           H  
ATOM   2163  O   TYR A 135     -11.791  -7.638 -11.790  1.00 90.88           O  
ATOM   2164  CG  TYR A 135     -10.060  -8.114 -14.918  1.00 90.88           C  
ATOM   2165  CD1 TYR A 135     -11.084  -7.405 -15.571  1.00 90.88           C  
ATOM   2166  HD1 TYR A 135     -12.106  -7.749 -15.518  1.00 90.88           H  
ATOM   2167  CD2 TYR A 135      -8.734  -7.647 -14.973  1.00 90.88           C  
ATOM   2168  HD2 TYR A 135      -7.949  -8.161 -14.439  1.00 90.88           H  
ATOM   2169  CE1 TYR A 135     -10.781  -6.247 -16.307  1.00 90.88           C  
ATOM   2170  HE1 TYR A 135     -11.554  -5.711 -16.836  1.00 90.88           H  
ATOM   2171  CE2 TYR A 135      -8.446  -6.459 -15.669  1.00 90.88           C  
ATOM   2172  HE2 TYR A 135      -7.454  -6.035 -15.630  1.00 90.88           H  
ATOM   2173  OH  TYR A 135      -9.207  -4.671 -17.118  1.00 90.88           O  
ATOM   2174  HH  TYR A 135      -8.290  -4.482 -17.330  1.00 90.88           H  
ATOM   2175  CZ  TYR A 135      -9.457  -5.777 -16.374  1.00 90.88           C  
ATOM   2176  N   THR A 136      -9.680  -6.859 -11.897  1.00 84.99           N  
ATOM   2177  H   THR A 136      -8.718  -7.082 -12.106  1.00 84.99           H  
ATOM   2178  CA  THR A 136      -9.986  -5.472 -11.569  1.00 84.99           C  
ATOM   2179  HA  THR A 136     -11.055  -5.319 -11.719  1.00 84.99           H  
ATOM   2180  C   THR A 136      -9.204  -4.545 -12.501  1.00 84.99           C  
ATOM   2181  CB  THR A 136      -9.718  -5.165 -10.088  1.00 84.99           C  
ATOM   2182  HB  THR A 136     -10.396  -5.776  -9.491  1.00 84.99           H  
ATOM   2183  O   THR A 136      -7.986  -4.707 -12.635  1.00 84.99           O  
ATOM   2184  CG2 THR A 136      -8.290  -5.449  -9.615  1.00 84.99           C  
ATOM   2185 HG21 THR A 136      -8.021  -6.482  -9.833  1.00 84.99           H  
ATOM   2186 HG22 THR A 136      -7.583  -4.781 -10.107  1.00 84.99           H  
ATOM   2187 HG23 THR A 136      -8.228  -5.299  -8.537  1.00 84.99           H  
ATOM   2188  OG1 THR A 136     -10.006  -3.811  -9.834  1.00 84.99           O  
ATOM   2189  HG1 THR A 136      -9.218  -3.399  -9.473  1.00 84.99           H  
ATOM   2190  N   PRO A 137      -9.866  -3.566 -13.143  1.00 79.75           N  
ATOM   2191  CA  PRO A 137      -9.167  -2.487 -13.838  1.00 79.75           C  
ATOM   2192  HA  PRO A 137      -8.369  -2.877 -14.469  1.00 79.75           H  
ATOM   2193  C   PRO A 137      -8.567  -1.487 -12.838  1.00 79.75           C  
ATOM   2194  CB  PRO A 137     -10.242  -1.843 -14.714  1.00 79.75           C  
ATOM   2195  HB2 PRO A 137     -10.033  -0.792 -14.914  1.00 79.75           H  
ATOM   2196  HB3 PRO A 137     -10.320  -2.395 -15.651  1.00 79.75           H  
ATOM   2197  O   PRO A 137      -7.574  -0.825 -13.127  1.00 79.75           O  
ATOM   2198  CG  PRO A 137     -11.526  -2.029 -13.904  1.00 79.75           C  
ATOM   2199  HG2 PRO A 137     -11.611  -1.235 -13.161  1.00 79.75           H  
ATOM   2200  HG3 PRO A 137     -12.407  -2.047 -14.545  1.00 79.75           H  
ATOM   2201  CD  PRO A 137     -11.311  -3.369 -13.204  1.00 79.75           C  
ATOM   2202  HD2 PRO A 137     -11.758  -4.169 -13.795  1.00 79.75           H  
ATOM   2203  HD3 PRO A 137     -11.754  -3.338 -12.209  1.00 79.75           H  
ATOM   2204  N   ASP A 138      -9.149  -1.396 -11.637  1.00 67.65           N  
ATOM   2205  H   ASP A 138      -9.931  -2.003 -11.435  1.00 67.65           H  
ATOM   2206  CA  ASP A 138      -8.632  -0.591 -10.538  1.00 67.65           C  
ATOM   2207  HA  ASP A 138      -8.178   0.314 -10.943  1.00 67.65           H  
ATOM   2208  C   ASP A 138      -7.554  -1.394  -9.815  1.00 67.65           C  
ATOM   2209  CB  ASP A 138      -9.782  -0.156  -9.618  1.00 67.65           C  
ATOM   2210  HB2 ASP A 138     -10.555   0.314 -10.227  1.00 67.65           H  
ATOM   2211  HB3 ASP A 138     -10.221  -1.033  -9.142  1.00 67.65           H  
ATOM   2212  O   ASP A 138      -7.833  -2.276  -8.997  1.00 67.65           O  
ATOM   2213  CG  ASP A 138      -9.352   0.848  -8.542  1.00 67.65           C  
ATOM   2214  OD1 ASP A 138      -8.284   1.483  -8.697  1.00 67.65           O  
ATOM   2215  OD2 ASP A 138     -10.117   0.977  -7.556  1.00 67.65           O  
ATOM   2216  N   PHE A 139      -6.308  -1.138 -10.190  1.00 64.54           N  
ATOM   2217  H   PHE A 139      -6.164  -0.454 -10.919  1.00 64.54           H  
ATOM   2218  CA  PHE A 139      -5.149  -1.656  -9.496  1.00 64.54           C  
ATOM   2219  HA  PHE A 139      -5.477  -2.144  -8.579  1.00 64.54           H  
ATOM   2220  C   PHE A 139      -4.246  -0.477  -9.154  1.00 64.54           C  
ATOM   2221  CB  PHE A 139      -4.436  -2.706 -10.355  1.00 64.54           C  
ATOM   2222  HB2 PHE A 139      -5.086  -3.576 -10.446  1.00 64.54           H  
ATOM   2223  HB3 PHE A 139      -4.282  -2.301 -11.355  1.00 64.54           H  
ATOM   2224  O   PHE A 139      -3.914   0.301 -10.056  1.00 64.54           O  
ATOM   2225  CG  PHE A 139      -3.100  -3.128  -9.776  1.00 64.54           C  
ATOM   2226  CD1 PHE A 139      -1.912  -2.847 -10.469  1.00 64.54           C  
ATOM   2227  HD1 PHE A 139      -1.955  -2.411 -11.456  1.00 64.54           H  
ATOM   2228  CD2 PHE A 139      -3.039  -3.744  -8.515  1.00 64.54           C  
ATOM   2229  HD2 PHE A 139      -3.948  -3.992  -7.986  1.00 64.54           H  
ATOM   2230  CE1 PHE A 139      -0.670  -3.108  -9.869  1.00 64.54           C  
ATOM   2231  HE1 PHE A 139       0.248  -2.887 -10.394  1.00 64.54           H  
ATOM   2232  CE2 PHE A 139      -1.799  -3.989  -7.909  1.00 64.54           C  
ATOM   2233  HE2 PHE A 139      -1.773  -4.431  -6.924  1.00 64.54           H  
ATOM   2234  CZ  PHE A 139      -0.619  -3.613  -8.569  1.00 64.54           C  
ATOM   2235  HZ  PHE A 139       0.344  -3.688  -8.086  1.00 64.54           H  
ATOM   2236  N   PRO A 140      -3.800  -0.335  -7.893  1.00 58.50           N  
ATOM   2237  CA  PRO A 140      -2.761   0.625  -7.575  1.00 58.50           C  
ATOM   2238  HA  PRO A 140      -3.056   1.617  -7.919  1.00 58.50           H  
ATOM   2239  C   PRO A 140      -1.464   0.210  -8.293  1.00 58.50           C  
ATOM   2240  CB  PRO A 140      -2.687   0.634  -6.049  1.00 58.50           C  
ATOM   2241  HB2 PRO A 140      -3.348   1.407  -5.657  1.00 58.50           H  
ATOM   2242  HB3 PRO A 140      -1.660   0.802  -5.723  1.00 58.50           H  
ATOM   2243  O   PRO A 140      -0.644  -0.537  -7.762  1.00 58.50           O  
ATOM   2244  CG  PRO A 140      -3.203  -0.737  -5.619  1.00 58.50           C  
ATOM   2245  HG2 PRO A 140      -3.653  -0.705  -4.627  1.00 58.50           H  
ATOM   2246  HG3 PRO A 140      -2.394  -1.466  -5.658  1.00 58.50           H  
ATOM   2247  CD  PRO A 140      -4.235  -1.053  -6.696  1.00 58.50           C  
ATOM   2248  HD2 PRO A 140      -4.283  -2.132  -6.843  1.00 58.50           H  
ATOM   2249  HD3 PRO A 140      -5.211  -0.679  -6.389  1.00 58.50           H  
ATOM   2250  N   ALA A 141      -1.305   0.681  -9.536  1.00 52.84           N  
ATOM   2251  H   ALA A 141      -2.111   1.154  -9.919  1.00 52.84           H  
ATOM   2252  CA  ALA A 141      -0.301   0.267 -10.510  1.00 52.84           C  
ATOM   2253  HA  ALA A 141      -0.346  -0.817 -10.616  1.00 52.84           H  
ATOM   2254  C   ALA A 141       1.111   0.621 -10.044  1.00 52.84           C  
ATOM   2255  CB  ALA A 141      -0.659   0.842 -11.884  1.00 52.84           C  
ATOM   2256  HB1 ALA A 141       0.064   0.504 -12.626  1.00 52.84           H  
ATOM   2257  HB2 ALA A 141      -0.652   1.931 -11.848  1.00 52.84           H  
ATOM   2258  HB3 ALA A 141      -1.652   0.502 -12.180  1.00 52.84           H  
ATOM   2259  O   ALA A 141       1.658   1.683 -10.331  1.00 52.84           O  
ATOM   2260  N   ARG A 142       1.703  -0.274  -9.260  1.00 61.52           N  
ATOM   2261  H   ARG A 142       1.116  -1.036  -8.953  1.00 61.52           H  
ATOM   2262  CA  ARG A 142       2.943  -0.031  -8.531  1.00 61.52           C  
ATOM   2263  HA  ARG A 142       3.367   0.935  -8.804  1.00 61.52           H  
ATOM   2264  C   ARG A 142       3.994  -1.080  -8.917  1.00 61.52           C  
ATOM   2265  CB  ARG A 142       2.555  -0.033  -7.033  1.00 61.52           C  
ATOM   2266  HB2 ARG A 142       3.416  -0.277  -6.411  1.00 61.52           H  
ATOM   2267  HB3 ARG A 142       1.895  -0.883  -6.858  1.00 61.52           H  
ATOM   2268  O   ARG A 142       4.192  -2.047  -8.182  1.00 61.52           O  
ATOM   2269  CG  ARG A 142       1.873   1.203  -6.408  1.00 61.52           C  
ATOM   2270  HG2 ARG A 142       0.800   1.018  -6.366  1.00 61.52           H  
ATOM   2271  HG3 ARG A 142       2.227   1.275  -5.380  1.00 61.52           H  
ATOM   2272  CD  ARG A 142       2.058   2.554  -7.075  1.00 61.52           C  
ATOM   2273  HD2 ARG A 142       1.339   2.625  -7.891  1.00 61.52           H  
ATOM   2274  HD3 ARG A 142       3.046   2.594  -7.535  1.00 61.52           H  
ATOM   2275  NE  ARG A 142       1.833   3.677  -6.145  1.00 61.52           N  
ATOM   2276  HE  ARG A 142       1.021   3.632  -5.545  1.00 61.52           H  
ATOM   2277  NH1 ARG A 142       3.444   4.989  -7.064  1.00 61.52           N  
ATOM   2278 HH11 ARG A 142       3.642   5.906  -7.438  1.00 61.52           H  
ATOM   2279 HH12 ARG A 142       3.724   4.212  -7.646  1.00 61.52           H  
ATOM   2280  NH2 ARG A 142       1.895   5.949  -5.889  1.00 61.52           N  
ATOM   2281 HH21 ARG A 142       2.255   6.759  -6.373  1.00 61.52           H  
ATOM   2282 HH22 ARG A 142       0.969   5.969  -5.485  1.00 61.52           H  
ATOM   2283  CZ  ARG A 142       2.390   4.852  -6.334  1.00 61.52           C  
ATOM   2284  N   ARG A 143       4.706  -0.883 -10.041  1.00 68.39           N  
ATOM   2285  H   ARG A 143       4.529  -0.034 -10.559  1.00 68.39           H  
ATOM   2286  CA  ARG A 143       5.764  -1.807 -10.534  1.00 68.39           C  
ATOM   2287  HA  ARG A 143       5.313  -2.769 -10.779  1.00 68.39           H  
ATOM   2288  C   ARG A 143       6.801  -2.121  -9.447  1.00 68.39           C  
ATOM   2289  CB  ARG A 143       6.425  -1.230 -11.810  1.00 68.39           C  
ATOM   2290  HB2 ARG A 143       5.653  -1.051 -12.558  1.00 68.39           H  
ATOM   2291  HB3 ARG A 143       6.881  -0.269 -11.571  1.00 68.39           H  
ATOM   2292  O   ARG A 143       7.095  -3.270  -9.173  1.00 68.39           O  
ATOM   2293  CG  ARG A 143       7.507  -2.153 -12.418  1.00 68.39           C  
ATOM   2294  HG2 ARG A 143       7.131  -3.168 -12.543  1.00 68.39           H  
ATOM   2295  HG3 ARG A 143       8.335  -2.206 -11.711  1.00 68.39           H  
ATOM   2296  CD  ARG A 143       8.078  -1.633 -13.753  1.00 68.39           C  
ATOM   2297  HD2 ARG A 143       9.149  -1.839 -13.753  1.00 68.39           H  
ATOM   2298  HD3 ARG A 143       7.948  -0.552 -13.802  1.00 68.39           H  
ATOM   2299  NE  ARG A 143       7.501  -2.276 -14.955  1.00 68.39           N  
ATOM   2300  HE  ARG A 143       7.037  -3.165 -14.839  1.00 68.39           H  
ATOM   2301  NH1 ARG A 143       8.350  -0.835 -16.535  1.00 68.39           N  
ATOM   2302 HH11 ARG A 143       8.768  -0.270 -15.810  1.00 68.39           H  
ATOM   2303 HH12 ARG A 143       8.507  -0.645 -17.514  1.00 68.39           H  
ATOM   2304  NH2 ARG A 143       7.239  -2.599 -17.213  1.00 68.39           N  
ATOM   2305 HH21 ARG A 143       6.759  -3.483 -17.124  1.00 68.39           H  
ATOM   2306 HH22 ARG A 143       7.140  -2.217 -18.142  1.00 68.39           H  
ATOM   2307  CZ  ARG A 143       7.685  -1.907 -16.215  1.00 68.39           C  
ATOM   2308  N   GLU A 144       7.258  -1.104  -8.741  1.00 69.11           N  
ATOM   2309  H   GLU A 144       7.050  -0.196  -9.130  1.00 69.11           H  
ATOM   2310  CA  GLU A 144       8.254  -1.168  -7.669  1.00 69.11           C  
ATOM   2311  HA  GLU A 144       9.117  -1.716  -8.045  1.00 69.11           H  
ATOM   2312  C   GLU A 144       7.755  -1.932  -6.430  1.00 69.11           C  
ATOM   2313  CB  GLU A 144       8.748   0.246  -7.268  1.00 69.11           C  
ATOM   2314  HB2 GLU A 144       8.029   0.749  -6.621  1.00 69.11           H  
ATOM   2315  HB3 GLU A 144       9.640   0.098  -6.660  1.00 69.11           H  
ATOM   2316  O   GLU A 144       8.567  -2.511  -5.721  1.00 69.11           O  
ATOM   2317  CG  GLU A 144       9.141   1.191  -8.425  1.00 69.11           C  
ATOM   2318  HG2 GLU A 144       9.867   1.902  -8.030  1.00 69.11           H  
ATOM   2319  HG3 GLU A 144       9.639   0.612  -9.202  1.00 69.11           H  
ATOM   2320  CD  GLU A 144       7.971   1.983  -9.041  1.00 69.11           C  
ATOM   2321  OE1 GLU A 144       8.131   3.170  -9.350  1.00 69.11           O  
ATOM   2322  OE2 GLU A 144       6.840   1.441  -9.139  1.00 69.11           O  
ATOM   2323  N   VAL A 145       6.437  -1.995  -6.174  1.00 76.19           N  
ATOM   2324  H   VAL A 145       5.803  -1.720  -6.911  1.00 76.19           H  
ATOM   2325  CA  VAL A 145       5.902  -2.835  -5.085  1.00 76.19           C  
ATOM   2326  HA  VAL A 145       6.558  -2.758  -4.218  1.00 76.19           H  
ATOM   2327  C   VAL A 145       5.942  -4.294  -5.523  1.00 76.19           C  
ATOM   2328  CB  VAL A 145       4.480  -2.431  -4.637  1.00 76.19           C  
ATOM   2329  HB  VAL A 145       3.828  -2.356  -5.506  1.00 76.19           H  
ATOM   2330  O   VAL A 145       6.362  -5.148  -4.749  1.00 76.19           O  
ATOM   2331  CG1 VAL A 145       3.885  -3.457  -3.668  1.00 76.19           C  
ATOM   2332 HG11 VAL A 145       3.609  -4.358  -4.215  1.00 76.19           H  
ATOM   2333 HG12 VAL A 145       2.992  -3.067  -3.179  1.00 76.19           H  
ATOM   2334 HG13 VAL A 145       4.622  -3.738  -2.916  1.00 76.19           H  
ATOM   2335  CG2 VAL A 145       4.490  -1.090  -3.893  1.00 76.19           C  
ATOM   2336 HG21 VAL A 145       3.469  -0.796  -3.648  1.00 76.19           H  
ATOM   2337 HG22 VAL A 145       4.960  -0.313  -4.495  1.00 76.19           H  
ATOM   2338 HG23 VAL A 145       5.063  -1.194  -2.971  1.00 76.19           H  
ATOM   2339  N   PHE A 146       5.578  -4.573  -6.777  1.00 79.94           N  
ATOM   2340  H   PHE A 146       5.271  -3.822  -7.379  1.00 79.94           H  
ATOM   2341  CA  PHE A 146       5.723  -5.905  -7.361  1.00 79.94           C  
ATOM   2342  HA  PHE A 146       5.156  -6.617  -6.761  1.00 79.94           H  
ATOM   2343  C   PHE A 146       7.180  -6.379  -7.331  1.00 79.94           C  
ATOM   2344  CB  PHE A 146       5.155  -5.914  -8.790  1.00 79.94           C  
ATOM   2345  HB2 PHE A 146       5.780  -6.553  -9.415  1.00 79.94           H  
ATOM   2346  HB3 PHE A 146       5.192  -4.915  -9.224  1.00 79.94           H  
ATOM   2347  O   PHE A 146       7.439  -7.481  -6.857  1.00 79.94           O  
ATOM   2348  CG  PHE A 146       3.731  -6.418  -8.865  1.00 79.94           C  
ATOM   2349  CD1 PHE A 146       3.466  -7.676  -9.438  1.00 79.94           C  
ATOM   2350  HD1 PHE A 146       4.273  -8.266  -9.847  1.00 79.94           H  
ATOM   2351  CD2 PHE A 146       2.673  -5.662  -8.327  1.00 79.94           C  
ATOM   2352  HD2 PHE A 146       2.866  -4.710  -7.857  1.00 79.94           H  
ATOM   2353  CE1 PHE A 146       2.153  -8.172  -9.497  1.00 79.94           C  
ATOM   2354  HE1 PHE A 146       1.951  -9.128  -9.959  1.00 79.94           H  
ATOM   2355  CE2 PHE A 146       1.370  -6.193  -8.346  1.00 79.94           C  
ATOM   2356  HE2 PHE A 146       0.548  -5.701  -7.847  1.00 79.94           H  
ATOM   2357  CZ  PHE A 146       1.102  -7.426  -8.950  1.00 79.94           C  
ATOM   2358  HZ  PHE A 146       0.092  -7.807  -8.970  1.00 79.94           H  
ATOM   2359  N   GLU A 147       8.133  -5.554  -7.764  1.00 77.44           N  
ATOM   2360  H   GLU A 147       7.857  -4.692  -8.212  1.00 77.44           H  
ATOM   2361  CA  GLU A 147       9.558  -5.912  -7.754  1.00 77.44           C  
ATOM   2362  HA  GLU A 147       9.685  -6.874  -8.250  1.00 77.44           H  
ATOM   2363  C   GLU A 147      10.111  -6.108  -6.338  1.00 77.44           C  
ATOM   2364  CB  GLU A 147      10.383  -4.854  -8.509  1.00 77.44           C  
ATOM   2365  HB2 GLU A 147      11.440  -5.073  -8.358  1.00 77.44           H  
ATOM   2366  HB3 GLU A 147      10.186  -3.868  -8.089  1.00 77.44           H  
ATOM   2367  O   GLU A 147      10.840  -7.073  -6.087  1.00 77.44           O  
ATOM   2368  CG  GLU A 147      10.113  -4.823 -10.022  1.00 77.44           C  
ATOM   2369  HG2 GLU A 147       9.138  -4.372 -10.205  1.00 77.44           H  
ATOM   2370  HG3 GLU A 147      10.861  -4.190 -10.501  1.00 77.44           H  
ATOM   2371  CD  GLU A 147      10.153  -6.229 -10.637  1.00 77.44           C  
ATOM   2372  OE1 GLU A 147       9.138  -6.643 -11.242  1.00 77.44           O  
ATOM   2373  OE2 GLU A 147      11.130  -6.966 -10.391  1.00 77.44           O  
ATOM   2374  N   HIS A 148       9.718  -5.252  -5.388  1.00 77.04           N  
ATOM   2375  H   HIS A 148       9.147  -4.459  -5.640  1.00 77.04           H  
ATOM   2376  CA  HIS A 148      10.090  -5.424  -3.985  1.00 77.04           C  
ATOM   2377  HA  HIS A 148      11.178  -5.438  -3.914  1.00 77.04           H  
ATOM   2378  C   HIS A 148       9.579  -6.762  -3.434  1.00 77.04           C  
ATOM   2379  CB  HIS A 148       9.567  -4.243  -3.157  1.00 77.04           C  
ATOM   2380  HB2 HIS A 148       9.970  -3.316  -3.564  1.00 77.04           H  
ATOM   2381  HB3 HIS A 148       8.480  -4.200  -3.221  1.00 77.04           H  
ATOM   2382  O   HIS A 148      10.356  -7.539  -2.878  1.00 77.04           O  
ATOM   2383  CG  HIS A 148       9.974  -4.342  -1.710  1.00 77.04           C  
ATOM   2384  CD2 HIS A 148       9.166  -4.635  -0.643  1.00 77.04           C  
ATOM   2385  HD2 HIS A 148       8.101  -4.813  -0.675  1.00 77.04           H  
ATOM   2386  ND1 HIS A 148      11.255  -4.206  -1.224  1.00 77.04           N  
ATOM   2387  HD1 HIS A 148      12.076  -3.965  -1.759  1.00 77.04           H  
ATOM   2388  CE1 HIS A 148      11.223  -4.423   0.102  1.00 77.04           C  
ATOM   2389  HE1 HIS A 148      12.078  -4.396   0.761  1.00 77.04           H  
ATOM   2390  NE2 HIS A 148       9.970  -4.680   0.500  1.00 77.04           N  
ATOM   2391  N   LEU A 149       8.299  -7.077  -3.657  1.00 85.27           N  
ATOM   2392  H   LEU A 149       7.717  -6.408  -4.140  1.00 85.27           H  
ATOM   2393  CA  LEU A 149       7.691  -8.322  -3.190  1.00 85.27           C  
ATOM   2394  HA  LEU A 149       7.910  -8.442  -2.129  1.00 85.27           H  
ATOM   2395  C   LEU A 149       8.268  -9.557  -3.886  1.00 85.27           C  
ATOM   2396  CB  LEU A 149       6.173  -8.254  -3.387  1.00 85.27           C  
ATOM   2397  HB2 LEU A 149       5.966  -7.954  -4.414  1.00 85.27           H  
ATOM   2398  HB3 LEU A 149       5.761  -9.253  -3.241  1.00 85.27           H  
ATOM   2399  O   LEU A 149       8.559 -10.542  -3.214  1.00 85.27           O  
ATOM   2400  CG  LEU A 149       5.455  -7.303  -2.416  1.00 85.27           C  
ATOM   2401  HG  LEU A 149       5.894  -6.305  -2.457  1.00 85.27           H  
ATOM   2402  CD1 LEU A 149       3.995  -7.218  -2.842  1.00 85.27           C  
ATOM   2403 HD11 LEU A 149       3.455  -6.506  -2.218  1.00 85.27           H  
ATOM   2404 HD12 LEU A 149       3.952  -6.887  -3.879  1.00 85.27           H  
ATOM   2405 HD13 LEU A 149       3.529  -8.199  -2.749  1.00 85.27           H  
ATOM   2406  CD2 LEU A 149       5.519  -7.819  -0.979  1.00 85.27           C  
ATOM   2407 HD21 LEU A 149       4.846  -7.242  -0.343  1.00 85.27           H  
ATOM   2408 HD22 LEU A 149       6.530  -7.714  -0.586  1.00 85.27           H  
ATOM   2409 HD23 LEU A 149       5.220  -8.866  -0.940  1.00 85.27           H  
ATOM   2410  N   LYS A 150       8.505  -9.513  -5.203  1.00 84.22           N  
ATOM   2411  H   LYS A 150       8.232  -8.682  -5.709  1.00 84.22           H  
ATOM   2412  CA  LYS A 150       9.191 -10.598  -5.924  1.00 84.22           C  
ATOM   2413  HA  LYS A 150       8.618 -11.521  -5.839  1.00 84.22           H  
ATOM   2414  C   LYS A 150      10.564 -10.866  -5.320  1.00 84.22           C  
ATOM   2415  CB  LYS A 150       9.388 -10.234  -7.398  1.00 84.22           C  
ATOM   2416  HB2 LYS A 150      10.156 -10.889  -7.811  1.00 84.22           H  
ATOM   2417  HB3 LYS A 150       9.766  -9.213  -7.453  1.00 84.22           H  
ATOM   2418  O   LYS A 150      10.910 -12.020  -5.079  1.00 84.22           O  
ATOM   2419  CG  LYS A 150       8.143 -10.374  -8.284  1.00 84.22           C  
ATOM   2420  HG2 LYS A 150       7.823 -11.415  -8.330  1.00 84.22           H  
ATOM   2421  HG3 LYS A 150       7.328  -9.756  -7.907  1.00 84.22           H  
ATOM   2422  CD  LYS A 150       8.563  -9.885  -9.672  1.00 84.22           C  
ATOM   2423  HD2 LYS A 150       9.332 -10.548 -10.069  1.00 84.22           H  
ATOM   2424  HD3 LYS A 150       9.006  -8.896  -9.558  1.00 84.22           H  
ATOM   2425  CE  LYS A 150       7.434  -9.764 -10.688  1.00 84.22           C  
ATOM   2426  HE2 LYS A 150       7.085 -10.756 -10.975  1.00 84.22           H  
ATOM   2427  HE3 LYS A 150       6.611  -9.207 -10.241  1.00 84.22           H  
ATOM   2428  NZ  LYS A 150       7.968  -9.022 -11.855  1.00 84.22           N  
ATOM   2429  HZ1 LYS A 150       8.327  -8.121 -11.576  1.00 84.22           H  
ATOM   2430  HZ2 LYS A 150       7.306  -8.761 -12.572  1.00 84.22           H  
ATOM   2431  HZ3 LYS A 150       8.765  -9.456 -12.299  1.00 84.22           H  
ATOM   2432  N   THR A 151      11.326  -9.808  -5.046  1.00 78.98           N  
ATOM   2433  H   THR A 151      10.974  -8.891  -5.285  1.00 78.98           H  
ATOM   2434  CA  THR A 151      12.651  -9.917  -4.429  1.00 78.98           C  
ATOM   2435  HA  THR A 151      13.273 -10.563  -5.049  1.00 78.98           H  
ATOM   2436  C   THR A 151      12.544 -10.551  -3.044  1.00 78.98           C  
ATOM   2437  CB  THR A 151      13.340  -8.550  -4.347  1.00 78.98           C  
ATOM   2438  HB  THR A 151      12.769  -7.876  -3.709  1.00 78.98           H  
ATOM   2439  O   THR A 151      13.224 -11.544  -2.778  1.00 78.98           O  
ATOM   2440  CG2 THR A 151      14.766  -8.662  -3.809  1.00 78.98           C  
ATOM   2441 HG21 THR A 151      15.335  -9.370  -4.412  1.00 78.98           H  
ATOM   2442 HG22 THR A 151      14.754  -8.989  -2.770  1.00 78.98           H  
ATOM   2443 HG23 THR A 151      15.237  -7.680  -3.862  1.00 78.98           H  
ATOM   2444  OG1 THR A 151      13.442  -7.991  -5.635  1.00 78.98           O  
ATOM   2445  HG1 THR A 151      12.580  -7.648  -5.885  1.00 78.98           H  
ATOM   2446  N   ALA A 152      11.633 -10.055  -2.204  1.00 80.20           N  
ATOM   2447  H   ALA A 152      11.098  -9.246  -2.485  1.00 80.20           H  
ATOM   2448  CA  ALA A 152      11.398 -10.579  -0.861  1.00 80.20           C  
ATOM   2449  HA  ALA A 152      12.325 -10.517  -0.292  1.00 80.20           H  
ATOM   2450  C   ALA A 152      10.958 -12.055  -0.866  1.00 80.20           C  
ATOM   2451  CB  ALA A 152      10.357  -9.683  -0.182  1.00 80.20           C  
ATOM   2452  HB1 ALA A 152      10.241 -10.001   0.854  1.00 80.20           H  
ATOM   2453  HB2 ALA A 152      10.692  -8.646  -0.190  1.00 80.20           H  
ATOM   2454  HB3 ALA A 152       9.397  -9.758  -0.692  1.00 80.20           H  
ATOM   2455  O   ALA A 152      11.421 -12.841  -0.046  1.00 80.20           O  
ATOM   2456  N   PHE A 153      10.112 -12.470  -1.813  1.00 84.16           N  
ATOM   2457  H   PHE A 153       9.696 -11.779  -2.421  1.00 84.16           H  
ATOM   2458  CA  PHE A 153       9.670 -13.866  -1.939  1.00 84.16           C  
ATOM   2459  HA  PHE A 153       9.486 -14.273  -0.945  1.00 84.16           H  
ATOM   2460  C   PHE A 153      10.726 -14.782  -2.561  1.00 84.16           C  
ATOM   2461  CB  PHE A 153       8.362 -13.924  -2.743  1.00 84.16           C  
ATOM   2462  HB2 PHE A 153       8.066 -14.968  -2.844  1.00 84.16           H  
ATOM   2463  HB3 PHE A 153       8.559 -13.540  -3.744  1.00 84.16           H  
ATOM   2464  O   PHE A 153      10.674 -15.996  -2.371  1.00 84.16           O  
ATOM   2465  CG  PHE A 153       7.179 -13.168  -2.162  1.00 84.16           C  
ATOM   2466  CD1 PHE A 153       7.148 -12.769  -0.811  1.00 84.16           C  
ATOM   2467  HD1 PHE A 153       7.970 -12.979  -0.143  1.00 84.16           H  
ATOM   2468  CD2 PHE A 153       6.089 -12.860  -2.996  1.00 84.16           C  
ATOM   2469  HD2 PHE A 153       6.095 -13.177  -4.029  1.00 84.16           H  
ATOM   2470  CE1 PHE A 153       6.054 -12.050  -0.317  1.00 84.16           C  
ATOM   2471  HE1 PHE A 153       6.058 -11.725   0.713  1.00 84.16           H  
ATOM   2472  CE2 PHE A 153       4.990 -12.143  -2.493  1.00 84.16           C  
ATOM   2473  HE2 PHE A 153       4.164 -11.901  -3.145  1.00 84.16           H  
ATOM   2474  CZ  PHE A 153       4.975 -11.731  -1.152  1.00 84.16           C  
ATOM   2475  HZ  PHE A 153       4.144 -11.160  -0.765  1.00 84.16           H  
ATOM   2476  N   SER A 154      11.683 -14.220  -3.302  1.00 75.77           N  
ATOM   2477  H   SER A 154      11.617 -13.229  -3.484  1.00 75.77           H  
ATOM   2478  CA  SER A 154      12.751 -14.987  -3.946  1.00 75.77           C  
ATOM   2479  HA  SER A 154      12.323 -15.926  -4.295  1.00 75.77           H  
ATOM   2480  C   SER A 154      13.906 -15.359  -3.009  1.00 75.77           C  
ATOM   2481  CB  SER A 154      13.267 -14.249  -5.180  1.00 75.77           C  
ATOM   2482  HB2 SER A 154      13.884 -14.931  -5.765  1.00 75.77           H  
ATOM   2483  HB3 SER A 154      12.425 -13.937  -5.797  1.00 75.77           H  
ATOM   2484  O   SER A 154      14.553 -16.380  -3.253  1.00 75.77           O  
ATOM   2485  OG  SER A 154      14.050 -13.125  -4.834  1.00 75.77           O  
ATOM   2486  HG  SER A 154      13.628 -12.632  -4.126  1.00 75.77           H  
ATOM   2487  N   CYS A 155      14.166 -14.607  -1.926  1.00 63.79           N  
ATOM   2488  H   CYS A 155      13.598 -13.792  -1.742  1.00 63.79           H  
ATOM   2489  CA  CYS A 155      15.049 -15.107  -0.860  1.00 63.79           C  
ATOM   2490  HA  CYS A 155      15.910 -15.588  -1.324  1.00 63.79           H  
ATOM   2491  C   CYS A 155      14.280 -16.166  -0.086  1.00 63.79           C  
ATOM   2492  CB  CYS A 155      15.602 -14.020   0.076  1.00 63.79           C  
ATOM   2493  HB2 CYS A 155      15.132 -13.098  -0.264  1.00 63.79           H  
ATOM   2494  HB3 CYS A 155      15.274 -14.181   1.103  1.00 63.79           H  
ATOM   2495  O   CYS A 155      13.553 -15.893   0.859  1.00 63.79           O  
ATOM   2496  SG  CYS A 155      17.426 -13.771   0.068  1.00 63.79           S  
ATOM   2497  N   THR A 156      14.454 -17.408  -0.510  1.00 53.51           N  
ATOM   2498  H   THR A 156      14.926 -17.556  -1.390  1.00 53.51           H  
ATOM   2499  CA  THR A 156      13.910 -18.577   0.177  1.00 53.51           C  
ATOM   2500  HA  THR A 156      12.893 -18.365   0.508  1.00 53.51           H  
ATOM   2501  C   THR A 156      14.720 -18.971   1.409  1.00 53.51           C  
ATOM   2502  CB  THR A 156      13.882 -19.773  -0.779  1.00 53.51           C  
ATOM   2503  HB  THR A 156      13.538 -20.656  -0.242  1.00 53.51           H  
ATOM   2504  O   THR A 156      14.331 -19.909   2.100  1.00 53.51           O  
ATOM   2505  CG2 THR A 156      12.953 -19.554  -1.971  1.00 53.51           C  
ATOM   2506 HG21 THR A 156      13.320 -18.739  -2.596  1.00 53.51           H  
ATOM   2507 HG22 THR A 156      11.953 -19.305  -1.616  1.00 53.51           H  
ATOM   2508 HG23 THR A 156      12.903 -20.465  -2.567  1.00 53.51           H  
ATOM   2509  OG1 THR A 156      15.184 -20.012  -1.278  1.00 53.51           O  
ATOM   2510  HG1 THR A 156      15.469 -20.846  -0.897  1.00 53.51           H  
ATOM   2511  N   LYS A 157      15.889 -18.356   1.658  1.00 48.52           N  
ATOM   2512  H   LYS A 157      16.107 -17.517   1.140  1.00 48.52           H  
ATOM   2513  CA  LYS A 157      16.698 -18.724   2.825  1.00 48.52           C  
ATOM   2514  HA  LYS A 157      16.753 -19.811   2.870  1.00 48.52           H  
ATOM   2515  C   LYS A 157      15.986 -18.270   4.091  1.00 48.52           C  
ATOM   2516  CB  LYS A 157      18.128 -18.167   2.792  1.00 48.52           C  
ATOM   2517  HB2 LYS A 157      18.087 -17.095   2.600  1.00 48.52           H  
ATOM   2518  HB3 LYS A 157      18.558 -18.304   3.785  1.00 48.52           H  
ATOM   2519  O   LYS A 157      15.475 -17.159   4.144  1.00 48.52           O  
ATOM   2520  CG  LYS A 157      19.046 -18.864   1.774  1.00 48.52           C  
ATOM   2521  HG2 LYS A 157      18.741 -18.594   0.763  1.00 48.52           H  
ATOM   2522  HG3 LYS A 157      18.961 -19.944   1.895  1.00 48.52           H  
ATOM   2523  CD  LYS A 157      20.510 -18.450   2.009  1.00 48.52           C  
ATOM   2524  HD2 LYS A 157      20.786 -18.710   3.030  1.00 48.52           H  
ATOM   2525  HD3 LYS A 157      20.591 -17.369   1.894  1.00 48.52           H  
ATOM   2526  CE  LYS A 157      21.473 -19.144   1.034  1.00 48.52           C  
ATOM   2527  HE2 LYS A 157      21.200 -18.855   0.019  1.00 48.52           H  
ATOM   2528  HE3 LYS A 157      21.343 -20.223   1.119  1.00 48.52           H  
ATOM   2529  NZ  LYS A 157      22.893 -18.776   1.304  1.00 48.52           N  
ATOM   2530  HZ1 LYS A 157      23.508 -19.072   0.560  1.00 48.52           H  
ATOM   2531  HZ2 LYS A 157      23.215 -19.177   2.173  1.00 48.52           H  
ATOM   2532  HZ3 LYS A 157      23.018 -17.777   1.384  1.00 48.52           H  
ATOM   2533  N   ASP A 158      16.028 -19.151   5.081  1.00 45.04           N  
ATOM   2534  H   ASP A 158      16.443 -20.052   4.890  1.00 45.04           H  
ATOM   2535  CA  ASP A 158      15.552 -18.953   6.444  1.00 45.04           C  
ATOM   2536  HA  ASP A 158      14.462 -18.958   6.451  1.00 45.04           H  
ATOM   2537  C   ASP A 158      16.054 -17.602   6.985  1.00 45.04           C  
ATOM   2538  CB  ASP A 158      16.062 -20.167   7.244  1.00 45.04           C  
ATOM   2539  HB2 ASP A 158      15.985 -21.053   6.614  1.00 45.04           H  
ATOM   2540  HB3 ASP A 158      17.116 -20.039   7.490  1.00 45.04           H  
ATOM   2541  O   ASP A 158      17.228 -17.443   7.333  1.00 45.04           O  
ATOM   2542  CG  ASP A 158      15.275 -20.456   8.516  1.00 45.04           C  
ATOM   2543  OD1 ASP A 158      14.642 -19.515   9.045  1.00 45.04           O  
ATOM   2544  OD2 ASP A 158      15.359 -21.619   8.966  1.00 45.04           O  
ATOM   2545  N   THR A 159      15.182 -16.590   6.957  1.00 45.36           N  
ATOM   2546  H   THR A 159      14.231 -16.760   6.664  1.00 45.36           H  
ATOM   2547  CA  THR A 159      15.523 -15.192   7.262  1.00 45.36           C  
ATOM   2548  HA  THR A 159      16.366 -14.893   6.640  1.00 45.36           H  
ATOM   2549  C   THR A 159      15.957 -15.005   8.711  1.00 45.36           C  
ATOM   2550  CB  THR A 159      14.344 -14.253   6.961  1.00 45.36           C  
ATOM   2551  HB  THR A 159      14.528 -13.282   7.421  1.00 45.36           H  
ATOM   2552  O   THR A 159      16.641 -14.030   9.018  1.00 45.36           O  
ATOM   2553  CG2 THR A 159      14.155 -14.050   5.458  1.00 45.36           C  
ATOM   2554 HG21 THR A 159      13.921 -14.999   4.975  1.00 45.36           H  
ATOM   2555 HG22 THR A 159      15.064 -13.633   5.024  1.00 45.36           H  
ATOM   2556 HG23 THR A 159      13.335 -13.352   5.290  1.00 45.36           H  
ATOM   2557  OG1 THR A 159      13.152 -14.795   7.470  1.00 45.36           O  
ATOM   2558  HG1 THR A 159      12.527 -14.067   7.457  1.00 45.36           H  
ATOM   2559  N   SER A 160      15.669 -15.985   9.577  1.00 45.44           N  
ATOM   2560  H   SER A 160      15.107 -16.752   9.237  1.00 45.44           H  
ATOM   2561  CA  SER A 160      16.171 -16.058  10.952  1.00 45.44           C  
ATOM   2562  HA  SER A 160      15.749 -15.228  11.518  1.00 45.44           H  
ATOM   2563  C   SER A 160      17.700 -15.958  11.048  1.00 45.44           C  
ATOM   2564  CB  SER A 160      15.700 -17.370  11.592  1.00 45.44           C  
ATOM   2565  HB2 SER A 160      16.002 -17.377  12.639  1.00 45.44           H  
ATOM   2566  HB3 SER A 160      14.613 -17.430  11.545  1.00 45.44           H  
ATOM   2567  O   SER A 160      18.228 -15.457  12.041  1.00 45.44           O  
ATOM   2568  OG  SER A 160      16.263 -18.499  10.942  1.00 45.44           O  
ATOM   2569  HG  SER A 160      15.609 -18.867  10.343  1.00 45.44           H  
ATOM   2570  N   LYS A 161      18.434 -16.390  10.015  1.00 43.22           N  
ATOM   2571  H   LYS A 161      17.934 -16.795   9.236  1.00 43.22           H  
ATOM   2572  CA  LYS A 161      19.888 -16.233   9.907  1.00 43.22           C  
ATOM   2573  HA  LYS A 161      20.260 -15.619  10.727  1.00 43.22           H  
ATOM   2574  C   LYS A 161      20.200 -15.513   8.611  1.00 43.22           C  
ATOM   2575  CB  LYS A 161      20.579 -17.602   9.967  1.00 43.22           C  
ATOM   2576  HB2 LYS A 161      21.633 -17.474   9.718  1.00 43.22           H  
ATOM   2577  HB3 LYS A 161      20.126 -18.265   9.230  1.00 43.22           H  
ATOM   2578  O   LYS A 161      20.339 -16.166   7.584  1.00 43.22           O  
ATOM   2579  CG  LYS A 161      20.476 -18.236  11.356  1.00 43.22           C  
ATOM   2580  HG2 LYS A 161      19.427 -18.378  11.617  1.00 43.22           H  
ATOM   2581  HG3 LYS A 161      20.940 -17.578  12.092  1.00 43.22           H  
ATOM   2582  CD  LYS A 161      21.181 -19.594  11.361  1.00 43.22           C  
ATOM   2583  HD2 LYS A 161      20.723 -20.231  10.605  1.00 43.22           H  
ATOM   2584  HD3 LYS A 161      22.238 -19.457  11.136  1.00 43.22           H  
ATOM   2585  CE  LYS A 161      21.013 -20.230  12.741  1.00 43.22           C  
ATOM   2586  HE2 LYS A 161      21.490 -19.590  13.483  1.00 43.22           H  
ATOM   2587  HE3 LYS A 161      19.948 -20.263  12.971  1.00 43.22           H  
ATOM   2588  NZ  LYS A 161      21.585 -21.597  12.782  1.00 43.22           N  
ATOM   2589  HZ1 LYS A 161      21.109 -22.183  12.111  1.00 43.22           H  
ATOM   2590  HZ2 LYS A 161      21.450 -21.999  13.699  1.00 43.22           H  
ATOM   2591  HZ3 LYS A 161      22.572 -21.578  12.570  1.00 43.22           H  
ATOM   2592  N   GLY A 162      20.297 -14.183   8.698  1.00 48.45           N  
ATOM   2593  H   GLY A 162      20.004 -13.785   9.579  1.00 48.45           H  
ATOM   2594  CA  GLY A 162      20.722 -13.244   7.656  1.00 48.45           C  
ATOM   2595  HA2 GLY A 162      19.967 -12.460   7.606  1.00 48.45           H  
ATOM   2596  HA3 GLY A 162      21.662 -12.786   7.964  1.00 48.45           H  
ATOM   2597  C   GLY A 162      20.937 -13.843   6.263  1.00 48.45           C  
ATOM   2598  O   GLY A 162      21.903 -14.584   6.101  1.00 48.45           O  
ATOM   2599  N   CYS A 163      20.091 -13.530   5.263  1.00 50.39           N  
ATOM   2600  H   CYS A 163      19.307 -12.931   5.480  1.00 50.39           H  
ATOM   2601  CA  CYS A 163      20.175 -14.096   3.900  1.00 50.39           C  
ATOM   2602  HA  CYS A 163      20.134 -15.180   4.009  1.00 50.39           H  
ATOM   2603  C   CYS A 163      21.534 -13.741   3.250  1.00 50.39           C  
ATOM   2604  CB  CYS A 163      18.950 -13.678   3.017  1.00 50.39           C  
ATOM   2605  HB2 CYS A 163      18.050 -13.721   3.630  1.00 50.39           H  
ATOM   2606  HB3 CYS A 163      19.079 -12.639   2.714  1.00 50.39           H  
ATOM   2607  O   CYS A 163      21.623 -12.839   2.433  1.00 50.39           O  
ATOM   2608  SG  CYS A 163      18.628 -14.712   1.513  1.00 50.39           S  
ATOM   2609  N   SER A 164      22.602 -14.475   3.575  1.00 49.80           N  
ATOM   2610  H   SER A 164      22.485 -15.084   4.372  1.00 49.80           H  
ATOM   2611  CA  SER A 164      23.987 -14.197   3.163  1.00 49.80           C  
ATOM   2612  HA  SER A 164      24.271 -13.206   3.518  1.00 49.80           H  
ATOM   2613  C   SER A 164      24.191 -14.216   1.651  1.00 49.80           C  
ATOM   2614  CB  SER A 164      24.917 -15.235   3.799  1.00 49.80           C  
ATOM   2615  HB2 SER A 164      25.940 -15.056   3.466  1.00 49.80           H  
ATOM   2616  HB3 SER A 164      24.882 -15.114   4.881  1.00 49.80           H  
ATOM   2617  O   SER A 164      25.173 -13.685   1.148  1.00 49.80           O  
ATOM   2618  OG  SER A 164      24.533 -16.570   3.470  1.00 49.80           O  
ATOM   2619  HG  SER A 164      25.075 -17.133   4.027  1.00 49.80           H  
ATOM   2620  N   ASN A 165      23.268 -14.851   0.922  1.00 48.49           N  
ATOM   2621  H   ASN A 165      22.438 -15.150   1.413  1.00 48.49           H  
ATOM   2622  CA  ASN A 165      23.314 -14.910  -0.534  1.00 48.49           C  
ATOM   2623  HA  ASN A 165      24.348 -15.040  -0.853  1.00 48.49           H  
ATOM   2624  C   ASN A 165      22.838 -13.622  -1.188  1.00 48.49           C  
ATOM   2625  CB  ASN A 165      22.452 -16.074  -1.055  1.00 48.49           C  
ATOM   2626  HB2 ASN A 165      21.746 -16.413  -0.298  1.00 48.49           H  
ATOM   2627  HB3 ASN A 165      21.866 -15.728  -1.907  1.00 48.49           H  
ATOM   2628  O   ASN A 165      23.428 -13.200  -2.179  1.00 48.49           O  
ATOM   2629  CG  ASN A 165      23.287 -17.235  -1.540  1.00 48.49           C  
ATOM   2630  ND2 ASN A 165      22.764 -18.040  -2.430  1.00 48.49           N  
ATOM   2631 HD21 ASN A 165      21.910 -17.784  -2.903  1.00 48.49           H  
ATOM   2632 HD22 ASN A 165      23.384 -18.745  -2.804  1.00 48.49           H  
ATOM   2633  OD1 ASN A 165      24.359 -17.520  -1.047  1.00 48.49           O  
ATOM   2634  N   CYS A 166      21.743 -13.034  -0.702  1.00 49.42           N  
ATOM   2635  H   CYS A 166      21.372 -13.312   0.195  1.00 49.42           H  
ATOM   2636  CA  CYS A 166      21.367 -11.733  -1.207  1.00 49.42           C  
ATOM   2637  HA  CYS A 166      21.700 -11.636  -2.241  1.00 49.42           H  
ATOM   2638  C   CYS A 166      22.157 -10.721  -0.380  1.00 49.42           C  
ATOM   2639  CB  CYS A 166      19.840 -11.552  -1.260  1.00 49.42           C  
ATOM   2640  HB2 CYS A 166      19.611 -10.739  -1.948  1.00 49.42           H  
ATOM   2641  HB3 CYS A 166      19.375 -12.456  -1.652  1.00 49.42           H  
ATOM   2642  O   CYS A 166      21.873 -10.479   0.785  1.00 49.42           O  
ATOM   2643  SG  CYS A 166      19.100 -11.133   0.340  1.00 49.42           S  
ATOM   2644  HG  CYS A 166      20.215 -11.074   1.073  1.00 49.42           H  
ATOM   2645  N   ASN A 167      23.128 -10.050  -0.980  1.00 47.06           N  
ATOM   2646  H   ASN A 167      23.433 -10.344  -1.897  1.00 47.06           H  
ATOM   2647  CA  ASN A 167      23.698  -8.829  -0.399  1.00 47.06           C  
ATOM   2648  HA  ASN A 167      24.023  -9.043   0.619  1.00 47.06           H  
ATOM   2649  C   ASN A 167      22.657  -7.691  -0.267  1.00 47.06           C  
ATOM   2650  CB  ASN A 167      24.911  -8.412  -1.255  1.00 47.06           C  
ATOM   2651  HB2 ASN A 167      25.038  -7.330  -1.221  1.00 47.06           H  
ATOM   2652  HB3 ASN A 167      24.753  -8.686  -2.298  1.00 47.06           H  
ATOM   2653  O   ASN A 167      23.014  -6.529  -0.093  1.00 47.06           O  
ATOM   2654  CG  ASN A 167      26.222  -8.991  -0.765  1.00 47.06           C  
ATOM   2655  ND2 ASN A 167      27.240  -8.952  -1.590  1.00 47.06           N  
ATOM   2656 HD21 ASN A 167      27.149  -8.553  -2.514  1.00 47.06           H  
ATOM   2657 HD22 ASN A 167      28.103  -9.334  -1.231  1.00 47.06           H  
ATOM   2658  OD1 ASN A 167      26.377  -9.440   0.353  1.00 47.06           O  
ATOM   2659  N   ASN A 168      21.366  -7.998  -0.398  1.00 48.62           N  
ATOM   2660  H   ASN A 168      21.105  -8.970  -0.306  1.00 48.62           H  
ATOM   2661  CA  ASN A 168      20.294  -7.039  -0.389  1.00 48.62           C  
ATOM   2662  HA  ASN A 168      20.704  -6.080  -0.706  1.00 48.62           H  
ATOM   2663  C   ASN A 168      19.790  -6.886   1.047  1.00 48.62           C  
ATOM   2664  CB  ASN A 168      19.231  -7.479  -1.417  1.00 48.62           C  
ATOM   2665  HB2 ASN A 168      19.713  -7.993  -2.248  1.00 48.62           H  
ATOM   2666  HB3 ASN A 168      18.509  -8.157  -0.962  1.00 48.62           H  
ATOM   2667  O   ASN A 168      18.982  -7.685   1.519  1.00 48.62           O  
ATOM   2668  CG  ASN A 168      18.506  -6.287  -2.008  1.00 48.62           C  
ATOM   2669  ND2 ASN A 168      17.602  -6.512  -2.931  1.00 48.62           N  
ATOM   2670 HD21 ASN A 168      17.335  -7.450  -3.193  1.00 48.62           H  
ATOM   2671 HD22 ASN A 168      17.113  -5.692  -3.260  1.00 48.62           H  
ATOM   2672  OD1 ASN A 168      18.781  -5.144  -1.692  1.00 48.62           O  
ATOM   2673  N   LYS A 169      20.292  -5.863   1.749  1.00 47.93           N  
ATOM   2674  H   LYS A 169      21.003  -5.300   1.304  1.00 47.93           H  
ATOM   2675  CA  LYS A 169      19.852  -5.497   3.110  1.00 47.93           C  
ATOM   2676  HA  LYS A 169      20.174  -6.254   3.826  1.00 47.93           H  
ATOM   2677  C   LYS A 169      18.325  -5.418   3.232  1.00 47.93           C  
ATOM   2678  CB  LYS A 169      20.443  -4.138   3.504  1.00 47.93           C  
ATOM   2679  HB2 LYS A 169      19.945  -3.809   4.416  1.00 47.93           H  
ATOM   2680  HB3 LYS A 169      20.226  -3.405   2.727  1.00 47.93           H  
ATOM   2681  O   LYS A 169      17.763  -5.874   4.223  1.00 47.93           O  
ATOM   2682  CG  LYS A 169      21.953  -4.178   3.774  1.00 47.93           C  
ATOM   2683  HG2 LYS A 169      22.491  -4.432   2.861  1.00 47.93           H  
ATOM   2684  HG3 LYS A 169      22.164  -4.925   4.540  1.00 47.93           H  
ATOM   2685  CD  LYS A 169      22.391  -2.796   4.270  1.00 47.93           C  
ATOM   2686  HD2 LYS A 169      21.781  -2.531   5.134  1.00 47.93           H  
ATOM   2687  HD3 LYS A 169      22.215  -2.061   3.485  1.00 47.93           H  
ATOM   2688  CE  LYS A 169      23.864  -2.783   4.676  1.00 47.93           C  
ATOM   2689  HE2 LYS A 169      24.023  -3.572   5.411  1.00 47.93           H  
ATOM   2690  HE3 LYS A 169      24.477  -2.999   3.801  1.00 47.93           H  
ATOM   2691  NZ  LYS A 169      24.215  -1.465   5.258  1.00 47.93           N  
ATOM   2692  HZ1 LYS A 169      25.177  -1.443   5.565  1.00 47.93           H  
ATOM   2693  HZ2 LYS A 169      23.618  -1.283   6.051  1.00 47.93           H  
ATOM   2694  HZ3 LYS A 169      24.054  -0.728   4.586  1.00 47.93           H  
ATOM   2695  N   SER A 170      17.661  -4.961   2.165  1.00 50.09           N  
ATOM   2696  H   SER A 170      18.201  -4.649   1.370  1.00 50.09           H  
ATOM   2697  CA  SER A 170      16.202  -4.834   2.079  1.00 50.09           C  
ATOM   2698  HA  SER A 170      15.870  -4.127   2.839  1.00 50.09           H  
ATOM   2699  C   SER A 170      15.439  -6.143   2.288  1.00 50.09           C  
ATOM   2700  CB  SER A 170      15.822  -4.286   0.696  1.00 50.09           C  
ATOM   2701  HB2 SER A 170      14.787  -3.945   0.723  1.00 50.09           H  
ATOM   2702  HB3 SER A 170      16.457  -3.435   0.454  1.00 50.09           H  
ATOM   2703  O   SER A 170      14.233  -6.120   2.503  1.00 50.09           O  
ATOM   2704  OG  SER A 170      15.952  -5.283  -0.308  1.00 50.09           O  
ATOM   2705  HG  SER A 170      15.211  -5.887  -0.218  1.00 50.09           H  
ATOM   2706  N   CYS A 171      16.107  -7.287   2.134  1.00 54.81           N  
ATOM   2707  H   CYS A 171      17.102  -7.247   1.966  1.00 54.81           H  
ATOM   2708  CA  CYS A 171      15.467  -8.591   2.145  1.00 54.81           C  
ATOM   2709  HA  CYS A 171      14.619  -8.580   1.460  1.00 54.81           H  
ATOM   2710  C   CYS A 171      14.931  -8.984   3.526  1.00 54.81           C  
ATOM   2711  CB  CYS A 171      16.513  -9.576   1.644  1.00 54.81           C  
ATOM   2712  HB2 CYS A 171      17.234  -9.802   2.430  1.00 54.81           H  
ATOM   2713  HB3 CYS A 171      17.032  -9.159   0.782  1.00 54.81           H  
ATOM   2714  O   CYS A 171      13.873  -9.597   3.619  1.00 54.81           O  
ATOM   2715  SG  CYS A 171      15.649 -11.054   1.128  1.00 54.81           S  
ATOM   2716  HG  CYS A 171      16.745 -11.734   0.780  1.00 54.81           H  
ATOM   2717  N   ILE A 172      15.653  -8.611   4.587  1.00 53.69           N  
ATOM   2718  H   ILE A 172      16.472  -8.042   4.427  1.00 53.69           H  
ATOM   2719  CA  ILE A 172      15.271  -8.914   5.974  1.00 53.69           C  
ATOM   2720  HA  ILE A 172      14.588  -9.763   5.995  1.00 53.69           H  
ATOM   2721  C   ILE A 172      14.542  -7.725   6.585  1.00 53.69           C  
ATOM   2722  CB  ILE A 172      16.507  -9.265   6.822  1.00 53.69           C  
ATOM   2723  HB  ILE A 172      17.145  -8.382   6.854  1.00 53.69           H  
ATOM   2724  O   ILE A 172      13.523  -7.905   7.242  1.00 53.69           O  
ATOM   2725  CG1 ILE A 172      17.307 -10.425   6.195  1.00 53.69           C  
ATOM   2726 HG12 ILE A 172      16.790 -11.372   6.352  1.00 53.69           H  
ATOM   2727 HG13 ILE A 172      17.427 -10.277   5.122  1.00 53.69           H  
ATOM   2728  CG2 ILE A 172      16.106  -9.619   8.269  1.00 53.69           C  
ATOM   2729 HG21 ILE A 172      15.434 -10.477   8.272  1.00 53.69           H  
ATOM   2730 HG22 ILE A 172      16.982  -9.850   8.875  1.00 53.69           H  
ATOM   2731 HG23 ILE A 172      15.596  -8.782   8.745  1.00 53.69           H  
ATOM   2732  CD1 ILE A 172      18.711 -10.485   6.784  1.00 53.69           C  
ATOM   2733 HD11 ILE A 172      18.667 -10.867   7.804  1.00 53.69           H  
ATOM   2734 HD12 ILE A 172      19.161  -9.493   6.792  1.00 53.69           H  
ATOM   2735 HD13 ILE A 172      19.325 -11.123   6.148  1.00 53.69           H  
ATOM   2736  N   GLU A 173      15.047  -6.507   6.349  1.00 54.87           N  
ATOM   2737  H   GLU A 173      15.880  -6.418   5.783  1.00 54.87           H  
ATOM   2738  CA  GLU A 173      14.583  -5.303   7.050  1.00 54.87           C  
ATOM   2739  HA  GLU A 173      14.718  -5.451   8.122  1.00 54.87           H  
ATOM   2740  C   GLU A 173      13.078  -5.044   6.864  1.00 54.87           C  
ATOM   2741  CB  GLU A 173      15.446  -4.093   6.629  1.00 54.87           C  
ATOM   2742  HB2 GLU A 173      15.529  -4.075   5.542  1.00 54.87           H  
ATOM   2743  HB3 GLU A 173      14.958  -3.174   6.956  1.00 54.87           H  
ATOM   2744  O   GLU A 173      12.454  -4.439   7.733  1.00 54.87           O  
ATOM   2745  CG  GLU A 173      16.849  -4.155   7.273  1.00 54.87           C  
ATOM   2746  HG2 GLU A 173      16.729  -4.114   8.356  1.00 54.87           H  
ATOM   2747  HG3 GLU A 173      17.301  -5.117   7.031  1.00 54.87           H  
ATOM   2748  CD  GLU A 173      17.825  -3.043   6.833  1.00 54.87           C  
ATOM   2749  OE1 GLU A 173      18.915  -2.949   7.449  1.00 54.87           O  
ATOM   2750  OE2 GLU A 173      17.550  -2.346   5.831  1.00 54.87           O  
ATOM   2751  N   ASN A 174      12.466  -5.571   5.796  1.00 62.91           N  
ATOM   2752  H   ASN A 174      13.029  -6.107   5.151  1.00 62.91           H  
ATOM   2753  CA  ASN A 174      11.075  -5.291   5.442  1.00 62.91           C  
ATOM   2754  HA  ASN A 174      10.645  -4.641   6.204  1.00 62.91           H  
ATOM   2755  C   ASN A 174      10.160  -6.525   5.451  1.00 62.91           C  
ATOM   2756  CB  ASN A 174      11.073  -4.494   4.123  1.00 62.91           C  
ATOM   2757  HB2 ASN A 174      10.048  -4.356   3.778  1.00 62.91           H  
ATOM   2758  HB3 ASN A 174      11.620  -5.045   3.358  1.00 62.91           H  
ATOM   2759  O   ASN A 174       9.040  -6.459   4.943  1.00 62.91           O  
ATOM   2760  CG  ASN A 174      11.694  -3.112   4.290  1.00 62.91           C  
ATOM   2761  ND2 ASN A 174      11.857  -2.355   3.237  1.00 62.91           N  
ATOM   2762 HD21 ASN A 174      12.115  -1.404   3.460  1.00 62.91           H  
ATOM   2763 HD22 ASN A 174      11.455  -2.610   2.347  1.00 62.91           H  
ATOM   2764  OD1 ASN A 174      11.999  -2.657   5.376  1.00 62.91           O  
ATOM   2765  N   GLU A 175      10.588  -7.640   6.050  1.00 70.30           N  
ATOM   2766  H   GLU A 175      11.505  -7.651   6.474  1.00 70.30           H  
ATOM   2767  CA  GLU A 175       9.774  -8.858   6.108  1.00 70.30           C  
ATOM   2768  HA  GLU A 175       9.521  -9.138   5.085  1.00 70.30           H  
ATOM   2769  C   GLU A 175       8.446  -8.642   6.854  1.00 70.30           C  
ATOM   2770  CB  GLU A 175      10.602  -9.996   6.723  1.00 70.30           C  
ATOM   2771  HB2 GLU A 175      11.501 -10.132   6.121  1.00 70.30           H  
ATOM   2772  HB3 GLU A 175      10.887  -9.752   7.746  1.00 70.30           H  
ATOM   2773  O   GLU A 175       7.387  -9.052   6.374  1.00 70.30           O  
ATOM   2774  CG  GLU A 175       9.779 -11.283   6.700  1.00 70.30           C  
ATOM   2775  HG2 GLU A 175       9.296 -11.326   5.723  1.00 70.30           H  
ATOM   2776  HG3 GLU A 175       9.002 -11.236   7.463  1.00 70.30           H  
ATOM   2777  CD  GLU A 175      10.576 -12.574   6.879  1.00 70.30           C  
ATOM   2778  OE1 GLU A 175       9.994 -13.611   6.484  1.00 70.30           O  
ATOM   2779  OE2 GLU A 175      11.742 -12.564   7.314  1.00 70.30           O  
ATOM   2780  N   GLU A 176       8.490  -7.916   7.973  1.00 68.48           N  
ATOM   2781  H   GLU A 176       9.395  -7.639   8.326  1.00 68.48           H  
ATOM   2782  CA  GLU A 176       7.307  -7.536   8.758  1.00 68.48           C  
ATOM   2783  HA  GLU A 176       6.743  -8.431   9.021  1.00 68.48           H  
ATOM   2784  C   GLU A 176       6.358  -6.607   7.988  1.00 68.48           C  
ATOM   2785  CB  GLU A 176       7.748  -6.837  10.054  1.00 68.48           C  
ATOM   2786  HB2 GLU A 176       6.855  -6.525  10.595  1.00 68.48           H  
ATOM   2787  HB3 GLU A 176       8.323  -5.948   9.795  1.00 68.48           H  
ATOM   2788  O   GLU A 176       5.181  -6.495   8.327  1.00 68.48           O  
ATOM   2789  CG  GLU A 176       8.587  -7.739  10.975  1.00 68.48           C  
ATOM   2790  HG2 GLU A 176       8.029  -8.657  11.160  1.00 68.48           H  
ATOM   2791  HG3 GLU A 176       9.514  -8.003  10.466  1.00 68.48           H  
ATOM   2792  CD  GLU A 176       8.929  -7.071  12.319  1.00 68.48           C  
ATOM   2793  OE1 GLU A 176       9.394  -7.803  13.222  1.00 68.48           O  
ATOM   2794  OE2 GLU A 176       8.727  -5.841  12.445  1.00 68.48           O  
ATOM   2795  N   LEU A 177       6.846  -5.952   6.928  1.00 71.59           N  
ATOM   2796  H   LEU A 177       7.798  -6.139   6.648  1.00 71.59           H  
ATOM   2797  CA  LEU A 177       6.059  -5.005   6.146  1.00 71.59           C  
ATOM   2798  HA  LEU A 177       5.307  -4.588   6.816  1.00 71.59           H  
ATOM   2799  C   LEU A 177       5.300  -5.660   4.989  1.00 71.59           C  
ATOM   2800  CB  LEU A 177       6.943  -3.851   5.656  1.00 71.59           C  
ATOM   2801  HB2 LEU A 177       6.304  -3.149   5.119  1.00 71.59           H  
ATOM   2802  HB3 LEU A 177       7.681  -4.242   4.956  1.00 71.59           H  
ATOM   2803  O   LEU A 177       4.317  -5.094   4.506  1.00 71.59           O  
ATOM   2804  CG  LEU A 177       7.682  -3.084   6.764  1.00 71.59           C  
ATOM   2805  HG  LEU A 177       8.425  -3.736   7.223  1.00 71.59           H  
ATOM   2806  CD1 LEU A 177       8.432  -1.905   6.140  1.00 71.59           C  
ATOM   2807 HD11 LEU A 177       7.795  -1.332   5.466  1.00 71.59           H  
ATOM   2808 HD12 LEU A 177       8.816  -1.248   6.920  1.00 71.59           H  
ATOM   2809 HD13 LEU A 177       9.278  -2.282   5.565  1.00 71.59           H  
ATOM   2810  CD2 LEU A 177       6.731  -2.616   7.865  1.00 71.59           C  
ATOM   2811 HD21 LEU A 177       7.235  -1.885   8.498  1.00 71.59           H  
ATOM   2812 HD22 LEU A 177       6.460  -3.463   8.496  1.00 71.59           H  
ATOM   2813 HD23 LEU A 177       5.814  -2.191   7.456  1.00 71.59           H  
ATOM   2814  N   ILE A 178       5.728  -6.849   4.548  1.00 82.25           N  
ATOM   2815  H   ILE A 178       6.523  -7.251   5.024  1.00 82.25           H  
ATOM   2816  CA  ILE A 178       5.139  -7.601   3.426  1.00 82.25           C  
ATOM   2817  HA  ILE A 178       5.379  -7.075   2.502  1.00 82.25           H  
ATOM   2818  C   ILE A 178       3.604  -7.671   3.496  1.00 82.25           C  
ATOM   2819  CB  ILE A 178       5.771  -9.009   3.339  1.00 82.25           C  
ATOM   2820  HB  ILE A 178       5.820  -9.438   4.340  1.00 82.25           H  
ATOM   2821  O   ILE A 178       2.970  -7.415   2.468  1.00 82.25           O  
ATOM   2822  CG1 ILE A 178       7.218  -8.902   2.814  1.00 82.25           C  
ATOM   2823 HG12 ILE A 178       7.758  -8.167   3.412  1.00 82.25           H  
ATOM   2824 HG13 ILE A 178       7.215  -8.555   1.781  1.00 82.25           H  
ATOM   2825  CG2 ILE A 178       4.944  -9.984   2.480  1.00 82.25           C  
ATOM   2826 HG21 ILE A 178       3.928 -10.087   2.862  1.00 82.25           H  
ATOM   2827 HG22 ILE A 178       4.912  -9.642   1.445  1.00 82.25           H  
ATOM   2828 HG23 ILE A 178       5.390 -10.976   2.548  1.00 82.25           H  
ATOM   2829  CD1 ILE A 178       7.997 -10.219   2.901  1.00 82.25           C  
ATOM   2830 HD11 ILE A 178       7.857 -10.662   3.887  1.00 82.25           H  
ATOM   2831 HD12 ILE A 178       7.668 -10.917   2.131  1.00 82.25           H  
ATOM   2832 HD13 ILE A 178       9.059 -10.017   2.765  1.00 82.25           H  
ATOM   2833  N   PRO A 179       2.972  -7.983   4.646  1.00 83.32           N  
ATOM   2834  CA  PRO A 179       1.517  -8.049   4.723  1.00 83.32           C  
ATOM   2835  HA  PRO A 179       1.163  -8.845   4.068  1.00 83.32           H  
ATOM   2836  C   PRO A 179       0.826  -6.736   4.328  1.00 83.32           C  
ATOM   2837  CB  PRO A 179       1.221  -8.427   6.172  1.00 83.32           C  
ATOM   2838  HB2 PRO A 179       0.312  -9.022   6.264  1.00 83.32           H  
ATOM   2839  HB3 PRO A 179       1.167  -7.515   6.767  1.00 83.32           H  
ATOM   2840  O   PRO A 179      -0.187  -6.773   3.637  1.00 83.32           O  
ATOM   2841  CG  PRO A 179       2.453  -9.203   6.614  1.00 83.32           C  
ATOM   2842  HG2 PRO A 179       2.417 -10.220   6.223  1.00 83.32           H  
ATOM   2843  HG3 PRO A 179       2.573  -9.199   7.697  1.00 83.32           H  
ATOM   2844  CD  PRO A 179       3.551  -8.411   5.918  1.00 83.32           C  
ATOM   2845  HD2 PRO A 179       4.435  -9.038   5.806  1.00 83.32           H  
ATOM   2846  HD3 PRO A 179       3.791  -7.531   6.516  1.00 83.32           H  
ATOM   2847  N   TYR A 180       1.395  -5.577   4.669  1.00 77.39           N  
ATOM   2848  H   TYR A 180       2.255  -5.589   5.198  1.00 77.39           H  
ATOM   2849  CA  TYR A 180       0.832  -4.271   4.305  1.00 77.39           C  
ATOM   2850  HA  TYR A 180      -0.233  -4.270   4.538  1.00 77.39           H  
ATOM   2851  C   TYR A 180       0.985  -3.965   2.814  1.00 77.39           C  
ATOM   2852  CB  TYR A 180       1.505  -3.171   5.124  1.00 77.39           C  
ATOM   2853  HB2 TYR A 180       1.032  -2.218   4.889  1.00 77.39           H  
ATOM   2854  HB3 TYR A 180       2.547  -3.109   4.811  1.00 77.39           H  
ATOM   2855  O   TYR A 180       0.062  -3.437   2.193  1.00 77.39           O  
ATOM   2856  CG  TYR A 180       1.442  -3.378   6.623  1.00 77.39           C  
ATOM   2857  CD1 TYR A 180       0.207  -3.329   7.292  1.00 77.39           C  
ATOM   2858  HD1 TYR A 180      -0.706  -3.149   6.743  1.00 77.39           H  
ATOM   2859  CD2 TYR A 180       2.619  -3.630   7.349  1.00 77.39           C  
ATOM   2860  HD2 TYR A 180       3.563  -3.669   6.826  1.00 77.39           H  
ATOM   2861  CE1 TYR A 180       0.158  -3.521   8.686  1.00 77.39           C  
ATOM   2862  HE1 TYR A 180      -0.783  -3.490   9.215  1.00 77.39           H  
ATOM   2863  CE2 TYR A 180       2.580  -3.820   8.743  1.00 77.39           C  
ATOM   2864  HE2 TYR A 180       3.487  -4.023   9.293  1.00 77.39           H  
ATOM   2865  OH  TYR A 180       1.261  -3.925  10.760  1.00 77.39           O  
ATOM   2866  HH  TYR A 180       2.113  -4.011  11.195  1.00 77.39           H  
ATOM   2867  CZ  TYR A 180       1.341  -3.759   9.415  1.00 77.39           C  
ATOM   2868  N   PHE A 181       2.120  -4.339   2.213  1.00 81.64           N  
ATOM   2869  H   PHE A 181       2.847  -4.752   2.780  1.00 81.64           H  
ATOM   2870  CA  PHE A 181       2.295  -4.277   0.759  1.00 81.64           C  
ATOM   2871  HA  PHE A 181       2.154  -3.250   0.421  1.00 81.64           H  
ATOM   2872  C   PHE A 181       1.250  -5.141   0.043  1.00 81.64           C  
ATOM   2873  CB  PHE A 181       3.708  -4.741   0.381  1.00 81.64           C  
ATOM   2874  HB2 PHE A 181       3.913  -5.690   0.878  1.00 81.64           H  
ATOM   2875  HB3 PHE A 181       3.732  -4.917  -0.694  1.00 81.64           H  
ATOM   2876  O   PHE A 181       0.647  -4.698  -0.933  1.00 81.64           O  
ATOM   2877  CG  PHE A 181       4.822  -3.770   0.701  1.00 81.64           C  
ATOM   2878  CD1 PHE A 181       5.068  -2.701  -0.165  1.00 81.64           C  
ATOM   2879  HD1 PHE A 181       4.467  -2.619  -1.059  1.00 81.64           H  
ATOM   2880  CD2 PHE A 181       5.655  -3.951   1.814  1.00 81.64           C  
ATOM   2881  HD2 PHE A 181       5.532  -4.818   2.447  1.00 81.64           H  
ATOM   2882  CE1 PHE A 181       6.075  -1.759   0.118  1.00 81.64           C  
ATOM   2883  HE1 PHE A 181       6.257  -0.926  -0.545  1.00 81.64           H  
ATOM   2884  CE2 PHE A 181       6.672  -3.023   2.098  1.00 81.64           C  
ATOM   2885  HE2 PHE A 181       7.322  -3.170   2.948  1.00 81.64           H  
ATOM   2886  CZ  PHE A 181       6.867  -1.911   1.266  1.00 81.64           C  
ATOM   2887  HZ  PHE A 181       7.649  -1.201   1.491  1.00 81.64           H  
ATOM   2888  N   LEU A 182       1.004  -6.355   0.542  1.00 87.31           N  
ATOM   2889  H   LEU A 182       1.532  -6.657   1.348  1.00 87.31           H  
ATOM   2890  CA  LEU A 182      -0.000  -7.259  -0.015  1.00 87.31           C  
ATOM   2891  HA  LEU A 182       0.153  -7.331  -1.091  1.00 87.31           H  
ATOM   2892  C   LEU A 182      -1.426  -6.729   0.159  1.00 87.31           C  
ATOM   2893  CB  LEU A 182       0.149  -8.652   0.617  1.00 87.31           C  
ATOM   2894  HB2 LEU A 182       0.161  -8.548   1.702  1.00 87.31           H  
ATOM   2895  HB3 LEU A 182      -0.729  -9.240   0.351  1.00 87.31           H  
ATOM   2896  O   LEU A 182      -2.167  -6.721  -0.822  1.00 87.31           O  
ATOM   2897  CG  LEU A 182       1.401  -9.430   0.180  1.00 87.31           C  
ATOM   2898  HG  LEU A 182       2.305  -8.877   0.433  1.00 87.31           H  
ATOM   2899  CD1 LEU A 182       1.425 -10.776   0.910  1.00 87.31           C  
ATOM   2900 HD11 LEU A 182       1.431 -10.605   1.986  1.00 87.31           H  
ATOM   2901 HD12 LEU A 182       0.543 -11.360   0.649  1.00 87.31           H  
ATOM   2902 HD13 LEU A 182       2.322 -11.333   0.641  1.00 87.31           H  
ATOM   2903  CD2 LEU A 182       1.390  -9.692  -1.326  1.00 87.31           C  
ATOM   2904 HD21 LEU A 182       1.543  -8.758  -1.867  1.00 87.31           H  
ATOM   2905 HD22 LEU A 182       2.183 -10.388  -1.600  1.00 87.31           H  
ATOM   2906 HD23 LEU A 182       0.421 -10.103  -1.608  1.00 87.31           H  
ATOM   2907  N   LEU A 183      -1.792  -6.238   1.350  1.00 83.23           N  
ATOM   2908  H   LEU A 183      -1.147  -6.318   2.123  1.00 83.23           H  
ATOM   2909  CA  LEU A 183      -3.085  -5.584   1.594  1.00 83.23           C  
ATOM   2910  HA  LEU A 183      -3.892  -6.301   1.446  1.00 83.23           H  
ATOM   2911  C   LEU A 183      -3.314  -4.447   0.602  1.00 83.23           C  
ATOM   2912  CB  LEU A 183      -3.146  -5.000   3.020  1.00 83.23           C  
ATOM   2913  HB2 LEU A 183      -3.923  -4.236   3.047  1.00 83.23           H  
ATOM   2914  HB3 LEU A 183      -2.199  -4.506   3.238  1.00 83.23           H  
ATOM   2915  O   LEU A 183      -4.374  -4.369  -0.010  1.00 83.23           O  
ATOM   2916  CG  LEU A 183      -3.455  -6.003   4.137  1.00 83.23           C  
ATOM   2917  HG  LEU A 183      -2.724  -6.810   4.093  1.00 83.23           H  
ATOM   2918  CD1 LEU A 183      -3.303  -5.328   5.496  1.00 83.23           C  
ATOM   2919 HD11 LEU A 183      -2.272  -5.001   5.636  1.00 83.23           H  
ATOM   2920 HD12 LEU A 183      -3.975  -4.473   5.576  1.00 83.23           H  
ATOM   2921 HD13 LEU A 183      -3.550  -6.038   6.285  1.00 83.23           H  
ATOM   2922  CD2 LEU A 183      -4.879  -6.562   4.046  1.00 83.23           C  
ATOM   2923 HD21 LEU A 183      -5.055  -7.249   4.874  1.00 83.23           H  
ATOM   2924 HD22 LEU A 183      -5.605  -5.751   4.099  1.00 83.23           H  
ATOM   2925 HD23 LEU A 183      -5.027  -7.107   3.113  1.00 83.23           H  
ATOM   2926  N   PHE A 184      -2.301  -3.605   0.399  1.00 81.11           N  
ATOM   2927  H   PHE A 184      -1.468  -3.712   0.960  1.00 81.11           H  
ATOM   2928  CA  PHE A 184      -2.359  -2.505  -0.552  1.00 81.11           C  
ATOM   2929  HA  PHE A 184      -3.180  -1.844  -0.276  1.00 81.11           H  
ATOM   2930  C   PHE A 184      -2.620  -2.980  -1.986  1.00 81.11           C  
ATOM   2931  CB  PHE A 184      -1.069  -1.702  -0.433  1.00 81.11           C  
ATOM   2932  HB2 PHE A 184      -0.211  -2.374  -0.400  1.00 81.11           H  
ATOM   2933  HB3 PHE A 184      -1.105  -1.167   0.516  1.00 81.11           H  
ATOM   2934  O   PHE A 184      -3.531  -2.466  -2.636  1.00 81.11           O  
ATOM   2935  CG  PHE A 184      -0.860  -0.714  -1.551  1.00 81.11           C  
ATOM   2936  CD1 PHE A 184      -0.056  -1.066  -2.649  1.00 81.11           C  
ATOM   2937  HD1 PHE A 184       0.387  -2.050  -2.692  1.00 81.11           H  
ATOM   2938  CD2 PHE A 184      -1.474   0.545  -1.502  1.00 81.11           C  
ATOM   2939  HD2 PHE A 184      -2.108   0.813  -0.670  1.00 81.11           H  
ATOM   2940  CE1 PHE A 184       0.161  -0.152  -3.689  1.00 81.11           C  
ATOM   2941  HE1 PHE A 184       0.757  -0.453  -4.538  1.00 81.11           H  
ATOM   2942  CE2 PHE A 184      -1.214   1.464  -2.527  1.00 81.11           C  
ATOM   2943  HE2 PHE A 184      -1.615   2.466  -2.482  1.00 81.11           H  
ATOM   2944  CZ  PHE A 184      -0.394   1.132  -3.608  1.00 81.11           C  
ATOM   2945  HZ  PHE A 184      -0.209   1.862  -4.383  1.00 81.11           H  
ATOM   2946  N   LEU A 185      -1.880  -3.982  -2.478  1.00 83.59           N  
ATOM   2947  H   LEU A 185      -1.167  -4.392  -1.893  1.00 83.59           H  
ATOM   2948  CA  LEU A 185      -2.109  -4.512  -3.828  1.00 83.59           C  
ATOM   2949  HA  LEU A 185      -2.094  -3.682  -4.535  1.00 83.59           H  
ATOM   2950  C   LEU A 185      -3.490  -5.158  -3.969  1.00 83.59           C  
ATOM   2951  CB  LEU A 185      -1.032  -5.544  -4.205  1.00 83.59           C  
ATOM   2952  HB2 LEU A 185      -1.057  -6.347  -3.468  1.00 83.59           H  
ATOM   2953  HB3 LEU A 185      -1.314  -5.978  -5.164  1.00 83.59           H  
ATOM   2954  O   LEU A 185      -4.102  -5.062  -5.028  1.00 83.59           O  
ATOM   2955  CG  LEU A 185       0.414  -5.034  -4.317  1.00 83.59           C  
ATOM   2956  HG  LEU A 185       0.756  -4.700  -3.338  1.00 83.59           H  
ATOM   2957  CD1 LEU A 185       1.278  -6.222  -4.743  1.00 83.59           C  
ATOM   2958 HD11 LEU A 185       0.860  -6.693  -5.633  1.00 83.59           H  
ATOM   2959 HD12 LEU A 185       1.303  -6.958  -3.939  1.00 83.59           H  
ATOM   2960 HD13 LEU A 185       2.293  -5.897  -4.974  1.00 83.59           H  
ATOM   2961  CD2 LEU A 185       0.640  -3.869  -5.290  1.00 83.59           C  
ATOM   2962 HD21 LEU A 185       1.153  -4.216  -6.187  1.00 83.59           H  
ATOM   2963 HD22 LEU A 185      -0.293  -3.377  -5.564  1.00 83.59           H  
ATOM   2964 HD23 LEU A 185       1.272  -3.123  -4.807  1.00 83.59           H  
ATOM   2965  N   LEU A 186      -3.978  -5.803  -2.910  1.00 86.37           N  
ATOM   2966  H   LEU A 186      -3.406  -5.845  -2.079  1.00 86.37           H  
ATOM   2967  CA  LEU A 186      -5.235  -6.545  -2.896  1.00 86.37           C  
ATOM   2968  HA  LEU A 186      -5.433  -6.910  -3.904  1.00 86.37           H  
ATOM   2969  C   LEU A 186      -6.457  -5.702  -2.541  1.00 86.37           C  
ATOM   2970  CB  LEU A 186      -5.089  -7.745  -1.950  1.00 86.37           C  
ATOM   2971  HB2 LEU A 186      -4.699  -7.396  -0.994  1.00 86.37           H  
ATOM   2972  HB3 LEU A 186      -6.068  -8.184  -1.760  1.00 86.37           H  
ATOM   2973  O   LEU A 186      -7.559  -6.234  -2.586  1.00 86.37           O  
ATOM   2974  CG  LEU A 186      -4.182  -8.843  -2.523  1.00 86.37           C  
ATOM   2975  HG  LEU A 186      -3.221  -8.429  -2.828  1.00 86.37           H  
ATOM   2976  CD1 LEU A 186      -3.927  -9.901  -1.456  1.00 86.37           C  
ATOM   2977 HD11 LEU A 186      -3.427  -9.424  -0.613  1.00 86.37           H  
ATOM   2978 HD12 LEU A 186      -3.279 -10.684  -1.850  1.00 86.37           H  
ATOM   2979 HD13 LEU A 186      -4.870 -10.337  -1.125  1.00 86.37           H  
ATOM   2980  CD2 LEU A 186      -4.849  -9.505  -3.730  1.00 86.37           C  
ATOM   2981 HD21 LEU A 186      -4.761  -8.865  -4.608  1.00 86.37           H  
ATOM   2982 HD22 LEU A 186      -5.901  -9.701  -3.522  1.00 86.37           H  
ATOM   2983 HD23 LEU A 186      -4.368 -10.461  -3.939  1.00 86.37           H  
ATOM   2984  N   THR A 187      -6.296  -4.413  -2.244  1.00 79.74           N  
ATOM   2985  H   THR A 187      -5.348  -4.075  -2.163  1.00 79.74           H  
ATOM   2986  CA  THR A 187      -7.379  -3.481  -1.887  1.00 79.74           C  
ATOM   2987  HA  THR A 187      -7.649  -3.636  -0.842  1.00 79.74           H  
ATOM   2988  C   THR A 187      -8.654  -3.680  -2.708  1.00 79.74           C  
ATOM   2989  CB  THR A 187      -6.919  -2.027  -2.065  1.00 79.74           C  
ATOM   2990  HB  THR A 187      -7.805  -1.399  -2.158  1.00 79.74           H  
ATOM   2991  O   THR A 187      -9.714  -3.946  -2.150  1.00 79.74           O  
ATOM   2992  CG2 THR A 187      -6.134  -1.517  -0.872  1.00 79.74           C  
ATOM   2993 HG21 THR A 187      -5.812  -0.492  -1.051  1.00 79.74           H  
ATOM   2994 HG22 THR A 187      -6.789  -1.544  -0.001  1.00 79.74           H  
ATOM   2995 HG23 THR A 187      -5.271  -2.157  -0.684  1.00 79.74           H  
ATOM   2996  OG1 THR A 187      -6.143  -1.841  -3.227  1.00 79.74           O  
ATOM   2997  HG1 THR A 187      -5.227  -2.021  -3.003  1.00 79.74           H  
ATOM   2998  N   ALA A 188      -8.558  -3.635  -4.039  1.00 79.57           N  
ATOM   2999  H   ALA A 188      -7.672  -3.360  -4.440  1.00 79.57           H  
ATOM   3000  CA  ALA A 188      -9.715  -3.816  -4.911  1.00 79.57           C  
ATOM   3001  HA  ALA A 188     -10.482  -3.110  -4.592  1.00 79.57           H  
ATOM   3002  C   ALA A 188     -10.334  -5.224  -4.828  1.00 79.57           C  
ATOM   3003  CB  ALA A 188      -9.300  -3.465  -6.341  1.00 79.57           C  
ATOM   3004  HB1 ALA A 188      -9.013  -2.415  -6.398  1.00 79.57           H  
ATOM   3005  HB2 ALA A 188      -8.448  -4.075  -6.641  1.00 79.57           H  
ATOM   3006  HB3 ALA A 188     -10.128  -3.646  -7.026  1.00 79.57           H  
ATOM   3007  O   ALA A 188     -11.556  -5.343  -4.843  1.00 79.57           O  
ATOM   3008  N   PHE A 189      -9.512  -6.270  -4.710  1.00 86.32           N  
ATOM   3009  H   PHE A 189      -8.531  -6.079  -4.561  1.00 86.32           H  
ATOM   3010  CA  PHE A 189      -9.967  -7.655  -4.554  1.00 86.32           C  
ATOM   3011  HA  PHE A 189     -10.704  -7.880  -5.326  1.00 86.32           H  
ATOM   3012  C   PHE A 189     -10.658  -7.884  -3.205  1.00 86.32           C  
ATOM   3013  CB  PHE A 189      -8.767  -8.598  -4.735  1.00 86.32           C  
ATOM   3014  HB2 PHE A 189      -7.929  -8.239  -4.137  1.00 86.32           H  
ATOM   3015  HB3 PHE A 189      -8.460  -8.564  -5.780  1.00 86.32           H  
ATOM   3016  O   PHE A 189     -11.674  -8.565  -3.155  1.00 86.32           O  
ATOM   3017  CG  PHE A 189      -9.041 -10.040  -4.350  1.00 86.32           C  
ATOM   3018  CD1 PHE A 189      -8.574 -10.548  -3.122  1.00 86.32           C  
ATOM   3019  HD1 PHE A 189      -8.023  -9.913  -2.445  1.00 86.32           H  
ATOM   3020  CD2 PHE A 189      -9.817 -10.858  -5.191  1.00 86.32           C  
ATOM   3021  HD2 PHE A 189     -10.210 -10.465  -6.116  1.00 86.32           H  
ATOM   3022  CE1 PHE A 189      -8.857 -11.874  -2.757  1.00 86.32           C  
ATOM   3023  HE1 PHE A 189      -8.524 -12.255  -1.803  1.00 86.32           H  
ATOM   3024  CE2 PHE A 189     -10.124 -12.174  -4.805  1.00 86.32           C  
ATOM   3025  HE2 PHE A 189     -10.775 -12.781  -5.417  1.00 86.32           H  
ATOM   3026  CZ  PHE A 189      -9.627 -12.689  -3.599  1.00 86.32           C  
ATOM   3027  HZ  PHE A 189      -9.876 -13.696  -3.298  1.00 86.32           H  
ATOM   3028  N   LEU A 190     -10.158  -7.269  -2.130  1.00 81.39           N  
ATOM   3029  H   LEU A 190      -9.327  -6.708  -2.251  1.00 81.39           H  
ATOM   3030  CA  LEU A 190     -10.713  -7.371  -0.776  1.00 81.39           C  
ATOM   3031  HA  LEU A 190     -10.836  -8.423  -0.522  1.00 81.39           H  
ATOM   3032  C   LEU A 190     -12.110  -6.744  -0.637  1.00 81.39           C  
ATOM   3033  CB  LEU A 190      -9.730  -6.729   0.221  1.00 81.39           C  
ATOM   3034  HB2 LEU A 190     -10.210  -6.663   1.197  1.00 81.39           H  
ATOM   3035  HB3 LEU A 190      -9.519  -5.712  -0.108  1.00 81.39           H  
ATOM   3036  O   LEU A 190     -12.791  -6.993   0.353  1.00 81.39           O  
ATOM   3037  CG  LEU A 190      -8.404  -7.491   0.389  1.00 81.39           C  
ATOM   3038  HG  LEU A 190      -7.963  -7.686  -0.588  1.00 81.39           H  
ATOM   3039  CD1 LEU A 190      -7.417  -6.653   1.201  1.00 81.39           C  
ATOM   3040 HD11 LEU A 190      -6.465  -7.180   1.274  1.00 81.39           H  
ATOM   3041 HD12 LEU A 190      -7.248  -5.698   0.705  1.00 81.39           H  
ATOM   3042 HD13 LEU A 190      -7.815  -6.472   2.200  1.00 81.39           H  
ATOM   3043  CD2 LEU A 190      -8.588  -8.836   1.090  1.00 81.39           C  
ATOM   3044 HD21 LEU A 190      -9.187  -9.505   0.473  1.00 81.39           H  
ATOM   3045 HD22 LEU A 190      -7.616  -9.293   1.273  1.00 81.39           H  
ATOM   3046 HD23 LEU A 190      -9.098  -8.687   2.042  1.00 81.39           H  
ATOM   3047  N   ARG A 191     -12.567  -5.961  -1.624  1.00 75.73           N  
ATOM   3048  H   ARG A 191     -11.944  -5.759  -2.393  1.00 75.73           H  
ATOM   3049  CA  ARG A 191     -13.962  -5.486  -1.694  1.00 75.73           C  
ATOM   3050  HA  ARG A 191     -14.273  -5.146  -0.706  1.00 75.73           H  
ATOM   3051  C   ARG A 191     -14.949  -6.591  -2.073  1.00 75.73           C  
ATOM   3052  CB  ARG A 191     -14.093  -4.314  -2.680  1.00 75.73           C  
ATOM   3053  HB2 ARG A 191     -13.752  -4.624  -3.668  1.00 75.73           H  
ATOM   3054  HB3 ARG A 191     -15.146  -4.046  -2.757  1.00 75.73           H  
ATOM   3055  O   ARG A 191     -16.148  -6.430  -1.864  1.00 75.73           O  
ATOM   3056  CG  ARG A 191     -13.320  -3.073  -2.219  1.00 75.73           C  
ATOM   3057  HG2 ARG A 191     -12.254  -3.297  -2.189  1.00 75.73           H  
ATOM   3058  HG3 ARG A 191     -13.648  -2.813  -1.213  1.00 75.73           H  
ATOM   3059  CD  ARG A 191     -13.565  -1.861  -3.132  1.00 75.73           C  
ATOM   3060  HD2 ARG A 191     -13.201  -0.979  -2.605  1.00 75.73           H  
ATOM   3061  HD3 ARG A 191     -14.637  -1.739  -3.285  1.00 75.73           H  
ATOM   3062  NE  ARG A 191     -12.874  -1.970  -4.439  1.00 75.73           N  
ATOM   3063  HE  ARG A 191     -12.587  -2.894  -4.728  1.00 75.73           H  
ATOM   3064  NH1 ARG A 191     -12.927   0.264  -4.972  1.00 75.73           N  
ATOM   3065 HH11 ARG A 191     -12.513   1.047  -5.457  1.00 75.73           H  
ATOM   3066 HH12 ARG A 191     -13.594   0.498  -4.251  1.00 75.73           H  
ATOM   3067  NH2 ARG A 191     -11.719  -1.073  -6.224  1.00 75.73           N  
ATOM   3068 HH21 ARG A 191     -11.355  -0.244  -6.671  1.00 75.73           H  
ATOM   3069 HH22 ARG A 191     -11.370  -1.975  -6.515  1.00 75.73           H  
ATOM   3070  CZ  ARG A 191     -12.523  -0.942  -5.206  1.00 75.73           C  
ATOM   3071  N   LEU A 192     -14.475  -7.691  -2.660  1.00 79.93           N  
ATOM   3072  H   LEU A 192     -13.475  -7.802  -2.753  1.00 79.93           H  
ATOM   3073  CA  LEU A 192     -15.338  -8.792  -3.072  1.00 79.93           C  
ATOM   3074  HA  LEU A 192     -16.214  -8.358  -3.554  1.00 79.93           H  
ATOM   3075  C   LEU A 192     -15.780  -9.612  -1.850  1.00 79.93           C  
ATOM   3076  CB  LEU A 192     -14.634  -9.682  -4.102  1.00 79.93           C  
ATOM   3077  HB2 LEU A 192     -13.760 -10.135  -3.634  1.00 79.93           H  
ATOM   3078  HB3 LEU A 192     -15.311 -10.489  -4.380  1.00 79.93           H  
ATOM   3079  O   LEU A 192     -14.925  -9.947  -1.023  1.00 79.93           O  
ATOM   3080  CG  LEU A 192     -14.193  -8.940  -5.375  1.00 79.93           C  
ATOM   3081  HG  LEU A 192     -13.529  -8.112  -5.126  1.00 79.93           H  
ATOM   3082  CD1 LEU A 192     -13.428  -9.918  -6.253  1.00 79.93           C  
ATOM   3083 HD11 LEU A 192     -14.099 -10.741  -6.501  1.00 79.93           H  
ATOM   3084 HD12 LEU A 192     -12.571 -10.305  -5.702  1.00 79.93           H  
ATOM   3085 HD13 LEU A 192     -13.088  -9.419  -7.160  1.00 79.93           H  
ATOM   3086  CD2 LEU A 192     -15.378  -8.404  -6.181  1.00 79.93           C  
ATOM   3087 HD21 LEU A 192     -15.886  -7.620  -5.619  1.00 79.93           H  
ATOM   3088 HD22 LEU A 192     -16.082  -9.210  -6.391  1.00 79.93           H  
ATOM   3089 HD23 LEU A 192     -15.025  -7.977  -7.120  1.00 79.93           H  
ATOM   3090  N   PRO A 193     -17.065  -9.995  -1.743  1.00 76.84           N  
ATOM   3091  CA  PRO A 193     -17.569 -10.788  -0.619  1.00 76.84           C  
ATOM   3092  HA  PRO A 193     -17.493 -10.196   0.294  1.00 76.84           H  
ATOM   3093  C   PRO A 193     -16.823 -12.112  -0.416  1.00 76.84           C  
ATOM   3094  CB  PRO A 193     -19.046 -11.049  -0.938  1.00 76.84           C  
ATOM   3095  HB2 PRO A 193     -19.156 -11.990  -1.478  1.00 76.84           H  
ATOM   3096  HB3 PRO A 193     -19.655 -11.063  -0.035  1.00 76.84           H  
ATOM   3097  O   PRO A 193     -16.586 -12.535   0.712  1.00 76.84           O  
ATOM   3098  CG  PRO A 193     -19.434  -9.901  -1.865  1.00 76.84           C  
ATOM   3099  HG2 PRO A 193     -20.257 -10.175  -2.525  1.00 76.84           H  
ATOM   3100  HG3 PRO A 193     -19.689  -9.024  -1.271  1.00 76.84           H  
ATOM   3101  CD  PRO A 193     -18.153  -9.634  -2.643  1.00 76.84           C  
ATOM   3102  HD2 PRO A 193     -18.125  -8.580  -2.919  1.00 76.84           H  
ATOM   3103  HD3 PRO A 193     -18.119 -10.265  -3.531  1.00 76.84           H  
ATOM   3104  N   GLU A 194     -16.410 -12.762  -1.504  1.00 82.21           N  
ATOM   3105  H   GLU A 194     -16.687 -12.406  -2.408  1.00 82.21           H  
ATOM   3106  CA  GLU A 194     -15.749 -14.069  -1.479  1.00 82.21           C  
ATOM   3107  HA  GLU A 194     -16.196 -14.671  -0.687  1.00 82.21           H  
ATOM   3108  C   GLU A 194     -14.247 -13.970  -1.176  1.00 82.21           C  
ATOM   3109  CB  GLU A 194     -15.962 -14.804  -2.816  1.00 82.21           C  
ATOM   3110  HB2 GLU A 194     -15.554 -15.809  -2.705  1.00 82.21           H  
ATOM   3111  HB3 GLU A 194     -15.387 -14.313  -3.601  1.00 82.21           H  
ATOM   3112  O   GLU A 194     -13.594 -14.992  -0.946  1.00 82.21           O  
ATOM   3113  CG  GLU A 194     -17.429 -14.953  -3.262  1.00 82.21           C  
ATOM   3114  HG2 GLU A 194     -18.021 -15.286  -2.410  1.00 82.21           H  
ATOM   3115  HG3 GLU A 194     -17.465 -15.742  -4.013  1.00 82.21           H  
ATOM   3116  CD  GLU A 194     -18.053 -13.681  -3.871  1.00 82.21           C  
ATOM   3117  OE1 GLU A 194     -19.285 -13.692  -4.072  1.00 82.21           O  
ATOM   3118  OE2 GLU A 194     -17.310 -12.698  -4.111  1.00 82.21           O  
ATOM   3119  N   SER A 195     -13.676 -12.759  -1.186  1.00 84.88           N  
ATOM   3120  H   SER A 195     -14.279 -11.956  -1.292  1.00 84.88           H  
ATOM   3121  CA  SER A 195     -12.226 -12.537  -1.096  1.00 84.88           C  
ATOM   3122  HA  SER A 195     -11.757 -12.981  -1.974  1.00 84.88           H  
ATOM   3123  C   SER A 195     -11.605 -13.187   0.138  1.00 84.88           C  
ATOM   3124  CB  SER A 195     -11.912 -11.040  -1.106  1.00 84.88           C  
ATOM   3125  HB2 SER A 195     -10.831 -10.900  -1.085  1.00 84.88           H  
ATOM   3126  HB3 SER A 195     -12.304 -10.605  -2.025  1.00 84.88           H  
ATOM   3127  O   SER A 195     -10.547 -13.814   0.044  1.00 84.88           O  
ATOM   3128  OG  SER A 195     -12.479 -10.383   0.008  1.00 84.88           O  
ATOM   3129  HG  SER A 195     -13.361 -10.089  -0.230  1.00 84.88           H  
ATOM   3130  N   TYR A 196     -12.297 -13.104   1.272  1.00 81.87           N  
ATOM   3131  H   TYR A 196     -13.139 -12.547   1.263  1.00 81.87           H  
ATOM   3132  CA  TYR A 196     -11.851 -13.667   2.534  1.00 81.87           C  
ATOM   3133  HA  TYR A 196     -10.850 -13.292   2.749  1.00 81.87           H  
ATOM   3134  C   TYR A 196     -11.773 -15.198   2.502  1.00 81.87           C  
ATOM   3135  CB  TYR A 196     -12.792 -13.177   3.628  1.00 81.87           C  
ATOM   3136  HB2 TYR A 196     -12.783 -12.088   3.651  1.00 81.87           H  
ATOM   3137  HB3 TYR A 196     -13.811 -13.497   3.411  1.00 81.87           H  
ATOM   3138  O   TYR A 196     -10.719 -15.760   2.799  1.00 81.87           O  
ATOM   3139  CG  TYR A 196     -12.380 -13.693   4.978  1.00 81.87           C  
ATOM   3140  CD1 TYR A 196     -13.087 -14.759   5.564  1.00 81.87           C  
ATOM   3141  HD1 TYR A 196     -13.918 -15.222   5.055  1.00 81.87           H  
ATOM   3142  CD2 TYR A 196     -11.266 -13.124   5.622  1.00 81.87           C  
ATOM   3143  HD2 TYR A 196     -10.710 -12.328   5.149  1.00 81.87           H  
ATOM   3144  CE1 TYR A 196     -12.746 -15.188   6.852  1.00 81.87           C  
ATOM   3145  HE1 TYR A 196     -13.326 -15.956   7.344  1.00 81.87           H  
ATOM   3146  CE2 TYR A 196     -10.904 -13.576   6.900  1.00 81.87           C  
ATOM   3147  HE2 TYR A 196     -10.070 -13.130   7.422  1.00 81.87           H  
ATOM   3148  OH  TYR A 196     -11.498 -14.877   8.833  1.00 81.87           O  
ATOM   3149  HH  TYR A 196     -10.837 -14.333   9.267  1.00 81.87           H  
ATOM   3150  CZ  TYR A 196     -11.695 -14.560   7.536  1.00 81.87           C  
ATOM   3151  N   GLU A 197     -12.834 -15.871   2.045  1.00 85.58           N  
ATOM   3152  H   GLU A 197     -13.661 -15.348   1.795  1.00 85.58           H  
ATOM   3153  CA  GLU A 197     -12.863 -17.332   1.875  1.00 85.58           C  
ATOM   3154  HA  GLU A 197     -12.698 -17.819   2.837  1.00 85.58           H  
ATOM   3155  C   GLU A 197     -11.765 -17.816   0.926  1.00 85.58           C  
ATOM   3156  CB  GLU A 197     -14.223 -17.753   1.283  1.00 85.58           C  
ATOM   3157  HB2 GLU A 197     -14.514 -17.060   0.493  1.00 85.58           H  
ATOM   3158  HB3 GLU A 197     -14.123 -18.737   0.825  1.00 85.58           H  
ATOM   3159  O   GLU A 197     -11.117 -18.853   1.126  1.00 85.58           O  
ATOM   3160  CG  GLU A 197     -15.340 -17.824   2.324  1.00 85.58           C  
ATOM   3161  HG2 GLU A 197     -16.253 -18.173   1.841  1.00 85.58           H  
ATOM   3162  HG3 GLU A 197     -15.521 -16.826   2.723  1.00 85.58           H  
ATOM   3163  CD  GLU A 197     -14.938 -18.790   3.437  1.00 85.58           C  
ATOM   3164  OE1 GLU A 197     -14.844 -18.318   4.580  1.00 85.58           O  
ATOM   3165  OE2 GLU A 197     -14.594 -19.953   3.122  1.00 85.58           O  
ATOM   3166  N   ILE A 198     -11.515 -17.047  -0.130  1.00 90.90           N  
ATOM   3167  H   ILE A 198     -12.084 -16.223  -0.260  1.00 90.90           H  
ATOM   3168  CA  ILE A 198     -10.477 -17.367  -1.102  1.00 90.90           C  
ATOM   3169  HA  ILE A 198     -10.603 -18.403  -1.416  1.00 90.90           H  
ATOM   3170  C   ILE A 198      -9.095 -17.246  -0.467  1.00 90.90           C  
ATOM   3171  CB  ILE A 198     -10.623 -16.472  -2.335  1.00 90.90           C  
ATOM   3172  HB  ILE A 198     -10.614 -15.434  -2.003  1.00 90.90           H  
ATOM   3173  O   ILE A 198      -8.272 -18.138  -0.682  1.00 90.90           O  
ATOM   3174  CG1 ILE A 198     -11.952 -16.777  -3.050  1.00 90.90           C  
ATOM   3175 HG12 ILE A 198     -11.845 -17.637  -3.712  1.00 90.90           H  
ATOM   3176 HG13 ILE A 198     -12.747 -17.004  -2.340  1.00 90.90           H  
ATOM   3177  CG2 ILE A 198      -9.455 -16.693  -3.309  1.00 90.90           C  
ATOM   3178 HG21 ILE A 198      -8.518 -16.436  -2.816  1.00 90.90           H  
ATOM   3179 HG22 ILE A 198      -9.564 -16.064  -4.192  1.00 90.90           H  
ATOM   3180 HG23 ILE A 198      -9.425 -17.740  -3.611  1.00 90.90           H  
ATOM   3181  CD1 ILE A 198     -12.393 -15.566  -3.851  1.00 90.90           C  
ATOM   3182 HD11 ILE A 198     -11.644 -15.345  -4.612  1.00 90.90           H  
ATOM   3183 HD12 ILE A 198     -13.374 -15.775  -4.278  1.00 90.90           H  
ATOM   3184 HD13 ILE A 198     -12.480 -14.688  -3.211  1.00 90.90           H  
ATOM   3185  N   ILE A 199      -8.831 -16.191   0.308  1.00 90.87           N  
ATOM   3186  H   ILE A 199      -9.555 -15.502   0.449  1.00 90.87           H  
ATOM   3187  CA  ILE A 199      -7.552 -16.013   1.008  1.00 90.87           C  
ATOM   3188  HA  ILE A 199      -6.744 -16.149   0.289  1.00 90.87           H  
ATOM   3189  C   ILE A 199      -7.376 -17.100   2.069  1.00 90.87           C  
ATOM   3190  CB  ILE A 199      -7.422 -14.586   1.590  1.00 90.87           C  
ATOM   3191  HB  ILE A 199      -8.329 -14.348   2.147  1.00 90.87           H  
ATOM   3192  O   ILE A 199      -6.327 -17.741   2.077  1.00 90.87           O  
ATOM   3193  CG1 ILE A 199      -7.255 -13.585   0.427  1.00 90.87           C  
ATOM   3194 HG12 ILE A 199      -6.289 -13.743  -0.054  1.00 90.87           H  
ATOM   3195 HG13 ILE A 199      -8.025 -13.774  -0.320  1.00 90.87           H  
ATOM   3196  CG2 ILE A 199      -6.215 -14.471   2.544  1.00 90.87           C  
ATOM   3197 HG21 ILE A 199      -6.326 -15.153   3.388  1.00 90.87           H  
ATOM   3198 HG22 ILE A 199      -6.151 -13.466   2.961  1.00 90.87           H  
ATOM   3199 HG23 ILE A 199      -5.289 -14.704   2.019  1.00 90.87           H  
ATOM   3200  CD1 ILE A 199      -7.360 -12.116   0.851  1.00 90.87           C  
ATOM   3201 HD11 ILE A 199      -7.325 -11.479  -0.033  1.00 90.87           H  
ATOM   3202 HD12 ILE A 199      -8.302 -11.948   1.374  1.00 90.87           H  
ATOM   3203 HD13 ILE A 199      -6.523 -11.841   1.493  1.00 90.87           H  
ATOM   3204  N   LEU A 200      -8.393 -17.373   2.891  1.00 88.44           N  
ATOM   3205  H   LEU A 200      -9.227 -16.807   2.827  1.00 88.44           H  
ATOM   3206  CA  LEU A 200      -8.360 -18.408   3.929  1.00 88.44           C  
ATOM   3207  HA  LEU A 200      -7.593 -18.146   4.658  1.00 88.44           H  
ATOM   3208  C   LEU A 200      -8.029 -19.779   3.348  1.00 88.44           C  
ATOM   3209  CB  LEU A 200      -9.730 -18.467   4.626  1.00 88.44           C  
ATOM   3210  HB2 LEU A 200     -10.503 -18.688   3.890  1.00 88.44           H  
ATOM   3211  HB3 LEU A 200      -9.966 -17.480   5.025  1.00 88.44           H  
ATOM   3212  O   LEU A 200      -7.059 -20.422   3.750  1.00 88.44           O  
ATOM   3213  CG  LEU A 200      -9.829 -19.516   5.752  1.00 88.44           C  
ATOM   3214  HG  LEU A 200      -9.811 -20.510   5.304  1.00 88.44           H  
ATOM   3215  CD1 LEU A 200      -8.672 -19.449   6.756  1.00 88.44           C  
ATOM   3216 HD11 LEU A 200      -7.775 -19.886   6.318  1.00 88.44           H  
ATOM   3217 HD12 LEU A 200      -8.459 -18.412   7.015  1.00 88.44           H  
ATOM   3218 HD13 LEU A 200      -8.930 -20.000   7.660  1.00 88.44           H  
ATOM   3219  CD2 LEU A 200     -11.168 -19.369   6.466  1.00 88.44           C  
ATOM   3220 HD21 LEU A 200     -11.984 -19.492   5.755  1.00 88.44           H  
ATOM   3221 HD22 LEU A 200     -11.270 -20.123   7.247  1.00 88.44           H  
ATOM   3222 HD23 LEU A 200     -11.255 -18.378   6.910  1.00 88.44           H  
ATOM   3223  N   SER A 201      -8.804 -20.210   2.353  1.00 91.29           N  
ATOM   3224  H   SER A 201      -9.602 -19.647   2.094  1.00 91.29           H  
ATOM   3225  CA  SER A 201      -8.571 -21.495   1.691  1.00 91.29           C  
ATOM   3226  HA  SER A 201      -8.517 -22.265   2.460  1.00 91.29           H  
ATOM   3227  C   SER A 201      -7.232 -21.522   0.947  1.00 91.29           C  
ATOM   3228  CB  SER A 201      -9.738 -21.854   0.768  1.00 91.29           C  
ATOM   3229  HB2 SER A 201     -10.642 -21.959   1.369  1.00 91.29           H  
ATOM   3230  HB3 SER A 201      -9.528 -22.814   0.297  1.00 91.29           H  
ATOM   3231  O   SER A 201      -6.585 -22.564   0.872  1.00 91.29           O  
ATOM   3232  OG  SER A 201      -9.965 -20.875  -0.234  1.00 91.29           O  
ATOM   3233  HG  SER A 201     -10.349 -20.125   0.226  1.00 91.29           H  
ATOM   3234  N   SER A 202      -6.757 -20.378   0.444  1.00 94.54           N  
ATOM   3235  H   SER A 202      -7.314 -19.541   0.537  1.00 94.54           H  
ATOM   3236  CA  SER A 202      -5.429 -20.282  -0.174  1.00 94.54           C  
ATOM   3237  HA  SER A 202      -5.294 -21.160  -0.805  1.00 94.54           H  
ATOM   3238  C   SER A 202      -4.286 -20.280   0.844  1.00 94.54           C  
ATOM   3239  CB  SER A 202      -5.313 -19.066  -1.089  1.00 94.54           C  
ATOM   3240  HB2 SER A 202      -5.452 -18.151  -0.513  1.00 94.54           H  
ATOM   3241  HB3 SER A 202      -4.321 -19.056  -1.542  1.00 94.54           H  
ATOM   3242  O   SER A 202      -3.178 -20.670   0.482  1.00 94.54           O  
ATOM   3243  OG  SER A 202      -6.284 -19.142  -2.112  1.00 94.54           O  
ATOM   3244  HG  SER A 202      -7.088 -18.824  -1.696  1.00 94.54           H  
ATOM   3245  N   ALA A 203      -4.532 -19.902   2.100  1.00 93.04           N  
ATOM   3246  H   ALA A 203      -5.446 -19.533   2.319  1.00 93.04           H  
ATOM   3247  CA  ALA A 203      -3.549 -19.904   3.184  1.00 93.04           C  
ATOM   3248  HA  ALA A 203      -2.598 -19.545   2.790  1.00 93.04           H  
ATOM   3249  C   ALA A 203      -3.293 -21.307   3.776  1.00 93.04           C  
ATOM   3250  CB  ALA A 203      -4.001 -18.900   4.252  1.00 93.04           C  
ATOM   3251  HB1 ALA A 203      -4.131 -17.913   3.809  1.00 93.04           H  
ATOM   3252  HB2 ALA A 203      -3.246 -18.838   5.036  1.00 93.04           H  
ATOM   3253  HB3 ALA A 203      -4.943 -19.219   4.697  1.00 93.04           H  
ATOM   3254  O   ALA A 203      -2.321 -21.502   4.504  1.00 93.04           O  
ATOM   3255  N   GLN A 204      -4.116 -22.306   3.442  1.00 92.61           N  
ATOM   3256  H   GLN A 204      -4.921 -22.091   2.871  1.00 92.61           H  
ATOM   3257  CA  GLN A 204      -3.947 -23.691   3.897  1.00 92.61           C  
ATOM   3258  HA  GLN A 204      -3.427 -23.696   4.855  1.00 92.61           H  
ATOM   3259  C   GLN A 204      -3.129 -24.519   2.900  1.00 92.61           C  
ATOM   3260  CB  GLN A 204      -5.319 -24.338   4.105  1.00 92.61           C  
ATOM   3261  HB2 GLN A 204      -5.883 -24.301   3.173  1.00 92.61           H  
ATOM   3262  HB3 GLN A 204      -5.169 -25.383   4.375  1.00 92.61           H  
ATOM   3263  O   GLN A 204      -3.500 -24.621   1.736  1.00 92.61           O  
ATOM   3264  CG  GLN A 204      -6.131 -23.656   5.215  1.00 92.61           C  
ATOM   3265  HG2 GLN A 204      -6.343 -22.623   4.938  1.00 92.61           H  
ATOM   3266  HG3 GLN A 204      -5.549 -23.650   6.137  1.00 92.61           H  
ATOM   3267  CD  GLN A 204      -7.454 -24.362   5.484  1.00 92.61           C  
ATOM   3268  NE2 GLN A 204      -8.235 -23.881   6.425  1.00 92.61           N  
ATOM   3269 HE21 GLN A 204      -9.122 -24.348   6.543  1.00 92.61           H  
ATOM   3270 HE22 GLN A 204      -8.006 -23.020   6.901  1.00 92.61           H  
ATOM   3271  OE1 GLN A 204      -7.810 -25.356   4.875  1.00 92.61           O  
ATOM   3272  N   ILE A 205      -2.030 -25.143   3.331  1.00 95.04           N  
ATOM   3273  H   ILE A 205      -1.779 -25.054   4.305  1.00 95.04           H  
ATOM   3274  CA  ILE A 205      -1.205 -26.002   2.460  1.00 95.04           C  
ATOM   3275  HA  ILE A 205      -1.188 -25.576   1.457  1.00 95.04           H  
ATOM   3276  C   ILE A 205      -1.826 -27.403   2.363  1.00 95.04           C  
ATOM   3277  CB  ILE A 205       0.261 -26.065   2.956  1.00 95.04           C  
ATOM   3278  HB  ILE A 205       0.266 -26.459   3.972  1.00 95.04           H  
ATOM   3279  O   ILE A 205      -1.898 -28.114   3.367  1.00 95.04           O  
ATOM   3280  CG1 ILE A 205       0.893 -24.657   2.976  1.00 95.04           C  
ATOM   3281 HG12 ILE A 205       0.274 -24.001   3.588  1.00 95.04           H  
ATOM   3282 HG13 ILE A 205       0.919 -24.267   1.958  1.00 95.04           H  
ATOM   3283  CG2 ILE A 205       1.104 -27.003   2.069  1.00 95.04           C  
ATOM   3284 HG21 ILE A 205       2.129 -27.067   2.435  1.00 95.04           H  
ATOM   3285 HG22 ILE A 205       0.689 -28.011   2.075  1.00 95.04           H  
ATOM   3286 HG23 ILE A 205       1.112 -26.631   1.044  1.00 95.04           H  
ATOM   3287  CD1 ILE A 205       2.311 -24.584   3.554  1.00 95.04           C  
ATOM   3288 HD11 ILE A 205       2.345 -25.079   4.524  1.00 95.04           H  
ATOM   3289 HD12 ILE A 205       2.588 -23.537   3.680  1.00 95.04           H  
ATOM   3290 HD13 ILE A 205       3.026 -25.048   2.875  1.00 95.04           H  
ATOM   3291  N   THR A 206      -2.201 -27.823   1.155  1.00 95.40           N  
ATOM   3292  H   THR A 206      -2.105 -27.198   0.367  1.00 95.40           H  
ATOM   3293  CA  THR A 206      -2.703 -29.178   0.854  1.00 95.40           C  
ATOM   3294  HA  THR A 206      -3.346 -29.514   1.667  1.00 95.40           H  
ATOM   3295  C   THR A 206      -1.567 -30.194   0.705  1.00 95.40           C  
ATOM   3296  CB  THR A 206      -3.540 -29.173  -0.433  1.00 95.40           C  
ATOM   3297  HB  THR A 206      -3.919 -30.177  -0.628  1.00 95.40           H  
ATOM   3298  O   THR A 206      -0.380 -29.835   0.644  1.00 95.40           O  
ATOM   3299  CG2 THR A 206      -4.722 -28.213  -0.319  1.00 95.40           C  
ATOM   3300 HG21 THR A 206      -5.425 -28.423  -1.125  1.00 95.40           H  
ATOM   3301 HG22 THR A 206      -5.237 -28.363   0.630  1.00 95.40           H  
ATOM   3302 HG23 THR A 206      -4.388 -27.178  -0.395  1.00 95.40           H  
ATOM   3303  OG1 THR A 206      -2.670 -28.787  -1.472  1.00 95.40           O  
ATOM   3304  HG1 THR A 206      -3.178 -28.547  -2.250  1.00 95.40           H  
ATOM   3305  N   LEU A 207      -1.894 -31.491   0.628  1.00 97.47           N  
ATOM   3306  H   LEU A 207      -2.864 -31.765   0.561  1.00 97.47           H  
ATOM   3307  CA  LEU A 207      -0.877 -32.511   0.375  1.00 97.47           C  
ATOM   3308  HA  LEU A 207      -0.061 -32.354   1.080  1.00 97.47           H  
ATOM   3309  C   LEU A 207      -0.304 -32.374  -1.040  1.00 97.47           C  
ATOM   3310  CB  LEU A 207      -1.478 -33.902   0.607  1.00 97.47           C  
ATOM   3311  HB2 LEU A 207      -1.944 -33.926   1.592  1.00 97.47           H  
ATOM   3312  HB3 LEU A 207      -2.257 -34.072  -0.136  1.00 97.47           H  
ATOM   3313  O   LEU A 207       0.917 -32.442  -1.209  1.00 97.47           O  
ATOM   3314  CG  LEU A 207      -0.459 -35.044   0.495  1.00 97.47           C  
ATOM   3315  HG  LEU A 207       0.005 -35.047  -0.492  1.00 97.47           H  
ATOM   3316  CD1 LEU A 207       0.637 -34.957   1.559  1.00 97.47           C  
ATOM   3317 HD11 LEU A 207       0.190 -34.825   2.544  1.00 97.47           H  
ATOM   3318 HD12 LEU A 207       1.223 -35.876   1.546  1.00 97.47           H  
ATOM   3319 HD13 LEU A 207       1.298 -34.119   1.335  1.00 97.47           H  
ATOM   3320  CD2 LEU A 207      -1.192 -36.366   0.683  1.00 97.47           C  
ATOM   3321 HD21 LEU A 207      -1.940 -36.469  -0.103  1.00 97.47           H  
ATOM   3322 HD22 LEU A 207      -0.495 -37.201   0.624  1.00 97.47           H  
ATOM   3323 HD23 LEU A 207      -1.688 -36.370   1.654  1.00 97.47           H  
ATOM   3324  N   LYS A 208      -1.159 -32.125  -2.035  1.00 97.65           N  
ATOM   3325  H   LYS A 208      -2.148 -32.198  -1.844  1.00 97.65           H  
ATOM   3326  CA  LYS A 208      -0.765 -31.824  -3.413  1.00 97.65           C  
ATOM   3327  HA  LYS A 208      -0.281 -32.702  -3.841  1.00 97.65           H  
ATOM   3328  C   LYS A 208       0.221 -30.669  -3.484  1.00 97.65           C  
ATOM   3329  CB  LYS A 208      -2.032 -31.511  -4.213  1.00 97.65           C  
ATOM   3330  HB2 LYS A 208      -2.657 -32.404  -4.235  1.00 97.65           H  
ATOM   3331  HB3 LYS A 208      -2.584 -30.716  -3.711  1.00 97.65           H  
ATOM   3332  O   LYS A 208       1.259 -30.818  -4.130  1.00 97.65           O  
ATOM   3333  CG  LYS A 208      -1.748 -31.098  -5.659  1.00 97.65           C  
ATOM   3334  HG2 LYS A 208      -1.095 -30.226  -5.694  1.00 97.65           H  
ATOM   3335  HG3 LYS A 208      -1.284 -31.927  -6.193  1.00 97.65           H  
ATOM   3336  CD  LYS A 208      -3.077 -30.737  -6.310  1.00 97.65           C  
ATOM   3337  HD2 LYS A 208      -3.773 -31.570  -6.211  1.00 97.65           H  
ATOM   3338  HD3 LYS A 208      -3.491 -29.873  -5.790  1.00 97.65           H  
ATOM   3339  CE  LYS A 208      -2.876 -30.407  -7.783  1.00 97.65           C  
ATOM   3340  HE2 LYS A 208      -2.570 -31.312  -8.308  1.00 97.65           H  
ATOM   3341  HE3 LYS A 208      -2.084 -29.663  -7.869  1.00 97.65           H  
ATOM   3342  NZ  LYS A 208      -4.144 -29.879  -8.327  1.00 97.65           N  
ATOM   3343  HZ1 LYS A 208      -4.414 -29.071  -7.785  1.00 97.65           H  
ATOM   3344  HZ2 LYS A 208      -4.875 -30.566  -8.212  1.00 97.65           H  
ATOM   3345  HZ3 LYS A 208      -4.053 -29.628  -9.301  1.00 97.65           H  
ATOM   3346  N   GLU A 209      -0.053 -29.550  -2.816  1.00 97.17           N  
ATOM   3347  H   GLU A 209      -0.946 -29.462  -2.352  1.00 97.17           H  
ATOM   3348  CA  GLU A 209       0.866 -28.411  -2.788  1.00 97.17           C  
ATOM   3349  HA  GLU A 209       1.082 -28.110  -3.813  1.00 97.17           H  
ATOM   3350  C   GLU A 209       2.195 -28.785  -2.125  1.00 97.17           C  
ATOM   3351  CB  GLU A 209       0.216 -27.220  -2.078  1.00 97.17           C  
ATOM   3352  HB2 GLU A 209       0.031 -27.478  -1.035  1.00 97.17           H  
ATOM   3353  HB3 GLU A 209      -0.732 -26.993  -2.565  1.00 97.17           H  
ATOM   3354  O   GLU A 209       3.258 -28.459  -2.651  1.00 97.17           O  
ATOM   3355  CG  GLU A 209       1.128 -25.985  -2.154  1.00 97.17           C  
ATOM   3356  HG2 GLU A 209       1.260 -25.699  -3.198  1.00 97.17           H  
ATOM   3357  HG3 GLU A 209       2.103 -26.239  -1.738  1.00 97.17           H  
ATOM   3358  CD  GLU A 209       0.590 -24.801  -1.359  1.00 97.17           C  
ATOM   3359  OE1 GLU A 209       1.391 -23.909  -0.998  1.00 97.17           O  
ATOM   3360  OE2 GLU A 209      -0.614 -24.789  -1.042  1.00 97.17           O  
ATOM   3361  N   ARG A 210       2.170 -29.527  -1.011  1.00 96.71           N  
ATOM   3362  H   ARG A 210       1.269 -29.762  -0.619  1.00 96.71           H  
ATOM   3363  CA  ARG A 210       3.399 -29.972  -0.337  1.00 96.71           C  
ATOM   3364  HA  ARG A 210       3.984 -29.086  -0.092  1.00 96.71           H  
ATOM   3365  C   ARG A 210       4.275 -30.827  -1.258  1.00 96.71           C  
ATOM   3366  CB  ARG A 210       3.025 -30.702   0.959  1.00 96.71           C  
ATOM   3367  HB2 ARG A 210       2.562 -31.660   0.724  1.00 96.71           H  
ATOM   3368  HB3 ARG A 210       2.298 -30.093   1.497  1.00 96.71           H  
ATOM   3369  O   ARG A 210       5.472 -30.570  -1.374  1.00 96.71           O  
ATOM   3370  CG  ARG A 210       4.252 -30.929   1.855  1.00 96.71           C  
ATOM   3371  HG2 ARG A 210       4.714 -29.970   2.092  1.00 96.71           H  
ATOM   3372  HG3 ARG A 210       4.981 -31.540   1.323  1.00 96.71           H  
ATOM   3373  CD  ARG A 210       3.878 -31.646   3.157  1.00 96.71           C  
ATOM   3374  HD2 ARG A 210       3.413 -32.601   2.910  1.00 96.71           H  
ATOM   3375  HD3 ARG A 210       4.794 -31.839   3.714  1.00 96.71           H  
ATOM   3376  NE  ARG A 210       2.957 -30.841   3.985  1.00 96.71           N  
ATOM   3377  HE  ARG A 210       2.627 -29.974   3.587  1.00 96.71           H  
ATOM   3378  NH1 ARG A 210       2.800 -32.284   5.764  1.00 96.71           N  
ATOM   3379 HH11 ARG A 210       2.471 -32.484   6.697  1.00 96.71           H  
ATOM   3380 HH12 ARG A 210       3.464 -32.901   5.317  1.00 96.71           H  
ATOM   3381  NH2 ARG A 210       1.666 -30.360   5.794  1.00 96.71           N  
ATOM   3382 HH21 ARG A 210       1.299 -30.599   6.704  1.00 96.71           H  
ATOM   3383 HH22 ARG A 210       1.331 -29.521   5.341  1.00 96.71           H  
ATOM   3384  CZ  ARG A 210       2.481 -31.164   5.173  1.00 96.71           C  
ATOM   3385  N   VAL A 211       3.681 -31.804  -1.945  1.00 98.09           N  
ATOM   3386  H   VAL A 211       2.690 -31.936  -1.801  1.00 98.09           H  
ATOM   3387  CA  VAL A 211       4.373 -32.657  -2.929  1.00 98.09           C  
ATOM   3388  HA  VAL A 211       5.244 -33.111  -2.456  1.00 98.09           H  
ATOM   3389  C   VAL A 211       4.882 -31.827  -4.109  1.00 98.09           C  
ATOM   3390  CB  VAL A 211       3.435 -33.784  -3.406  1.00 98.09           C  
ATOM   3391  HB  VAL A 211       2.491 -33.344  -3.728  1.00 98.09           H  
ATOM   3392  O   VAL A 211       6.035 -31.979  -4.517  1.00 98.09           O  
ATOM   3393  CG1 VAL A 211       4.004 -34.594  -4.582  1.00 98.09           C  
ATOM   3394 HG11 VAL A 211       4.031 -33.978  -5.481  1.00 98.09           H  
ATOM   3395 HG12 VAL A 211       5.022 -34.923  -4.377  1.00 98.09           H  
ATOM   3396 HG13 VAL A 211       3.369 -35.457  -4.785  1.00 98.09           H  
ATOM   3397  CG2 VAL A 211       3.141 -34.761  -2.262  1.00 98.09           C  
ATOM   3398 HG21 VAL A 211       2.424 -35.508  -2.604  1.00 98.09           H  
ATOM   3399 HG22 VAL A 211       4.056 -35.255  -1.936  1.00 98.09           H  
ATOM   3400 HG23 VAL A 211       2.703 -34.238  -1.412  1.00 98.09           H  
ATOM   3401  N   TYR A 212       4.058 -30.913  -4.627  1.00 98.17           N  
ATOM   3402  H   TYR A 212       3.125 -30.833  -4.248  1.00 98.17           H  
ATOM   3403  CA  TYR A 212       4.425 -30.011  -5.718  1.00 98.17           C  
ATOM   3404  HA  TYR A 212       4.711 -30.606  -6.585  1.00 98.17           H  
ATOM   3405  C   TYR A 212       5.628 -29.136  -5.349  1.00 98.17           C  
ATOM   3406  CB  TYR A 212       3.214 -29.149  -6.102  1.00 98.17           C  
ATOM   3407  HB2 TYR A 212       2.892 -28.574  -5.233  1.00 98.17           H  
ATOM   3408  HB3 TYR A 212       2.384 -29.797  -6.384  1.00 98.17           H  
ATOM   3409  O   TYR A 212       6.557 -29.017  -6.147  1.00 98.17           O  
ATOM   3410  CG  TYR A 212       3.492 -28.181  -7.234  1.00 98.17           C  
ATOM   3411  CD1 TYR A 212       4.071 -26.930  -6.948  1.00 98.17           C  
ATOM   3412  HD1 TYR A 212       4.282 -26.645  -5.928  1.00 98.17           H  
ATOM   3413  CD2 TYR A 212       3.192 -28.530  -8.566  1.00 98.17           C  
ATOM   3414  HD2 TYR A 212       2.746 -29.488  -8.792  1.00 98.17           H  
ATOM   3415  CE1 TYR A 212       4.389 -26.046  -7.993  1.00 98.17           C  
ATOM   3416  HE1 TYR A 212       4.850 -25.096  -7.767  1.00 98.17           H  
ATOM   3417  CE2 TYR A 212       3.474 -27.629  -9.611  1.00 98.17           C  
ATOM   3418  HE2 TYR A 212       3.231 -27.878 -10.633  1.00 98.17           H  
ATOM   3419  OH  TYR A 212       4.365 -25.513 -10.319  1.00 98.17           O  
ATOM   3420  HH  TYR A 212       4.783 -24.730  -9.952  1.00 98.17           H  
ATOM   3421  CZ  TYR A 212       4.093 -26.395  -9.325  1.00 98.17           C  
ATOM   3422  N   ASN A 213       5.647 -28.563  -4.143  1.00 95.90           N  
ATOM   3423  H   ASN A 213       4.825 -28.658  -3.564  1.00 95.90           H  
ATOM   3424  CA  ASN A 213       6.726 -27.702  -3.659  1.00 95.90           C  
ATOM   3425  HA  ASN A 213       6.910 -26.920  -4.396  1.00 95.90           H  
ATOM   3426  C   ASN A 213       8.041 -28.475  -3.501  1.00 95.90           C  
ATOM   3427  CB  ASN A 213       6.286 -27.037  -2.340  1.00 95.90           C  
ATOM   3428  HB2 ASN A 213       5.906 -27.795  -1.655  1.00 95.90           H  
ATOM   3429  HB3 ASN A 213       7.148 -26.556  -1.878  1.00 95.90           H  
ATOM   3430  O   ASN A 213       9.092 -27.974  -3.902  1.00 95.90           O  
ATOM   3431  CG  ASN A 213       5.224 -25.963  -2.537  1.00 95.90           C  
ATOM   3432  ND2 ASN A 213       4.600 -25.513  -1.472  1.00 95.90           N  
ATOM   3433 HD21 ASN A 213       3.843 -24.864  -1.634  1.00 95.90           H  
ATOM   3434 HD22 ASN A 213       4.755 -25.925  -0.563  1.00 95.90           H  
ATOM   3435  OD1 ASN A 213       4.973 -25.498  -3.636  1.00 95.90           O  
ATOM   3436  N   ILE A 214       7.991 -29.717  -3.000  1.00 96.64           N  
ATOM   3437  H   ILE A 214       7.102 -30.064  -2.670  1.00 96.64           H  
ATOM   3438  CA  ILE A 214       9.170 -30.595  -2.922  1.00 96.64           C  
ATOM   3439  HA  ILE A 214       9.943 -30.094  -2.340  1.00 96.64           H  
ATOM   3440  C   ILE A 214       9.747 -30.828  -4.317  1.00 96.64           C  
ATOM   3441  CB  ILE A 214       8.823 -31.927  -2.219  1.00 96.64           C  
ATOM   3442  HB  ILE A 214       7.918 -32.336  -2.666  1.00 96.64           H  
ATOM   3443  O   ILE A 214      10.929 -30.573  -4.545  1.00 96.64           O  
ATOM   3444  CG1 ILE A 214       8.568 -31.648  -0.725  1.00 96.64           C  
ATOM   3445 HG12 ILE A 214       9.515 -31.443  -0.226  1.00 96.64           H  
ATOM   3446 HG13 ILE A 214       7.942 -30.763  -0.610  1.00 96.64           H  
ATOM   3447  CG2 ILE A 214       9.953 -32.968  -2.368  1.00 96.64           C  
ATOM   3448 HG21 ILE A 214      10.890 -32.563  -1.987  1.00 96.64           H  
ATOM   3449 HG22 ILE A 214      10.088 -33.252  -3.412  1.00 96.64           H  
ATOM   3450 HG23 ILE A 214       9.715 -33.878  -1.817  1.00 96.64           H  
ATOM   3451  CD1 ILE A 214       7.865 -32.798  -0.007  1.00 96.64           C  
ATOM   3452 HD11 ILE A 214       7.665 -32.476   1.015  1.00 96.64           H  
ATOM   3453 HD12 ILE A 214       6.922 -33.029  -0.502  1.00 96.64           H  
ATOM   3454 HD13 ILE A 214       8.497 -33.686   0.023  1.00 96.64           H  
ATOM   3455  N   ILE A 215       8.918 -31.243  -5.276  1.00 97.49           N  
ATOM   3456  H   ILE A 215       7.955 -31.428  -5.034  1.00 97.49           H  
ATOM   3457  CA  ILE A 215       9.378 -31.511  -6.643  1.00 97.49           C  
ATOM   3458  HA  ILE A 215      10.216 -32.206  -6.588  1.00 97.49           H  
ATOM   3459  C   ILE A 215       9.903 -30.227  -7.305  1.00 97.49           C  
ATOM   3460  CB  ILE A 215       8.254 -32.189  -7.455  1.00 97.49           C  
ATOM   3461  HB  ILE A 215       7.369 -31.554  -7.411  1.00 97.49           H  
ATOM   3462  O   ILE A 215      10.975 -30.240  -7.910  1.00 97.49           O  
ATOM   3463  CG1 ILE A 215       7.915 -33.573  -6.846  1.00 97.49           C  
ATOM   3464 HG12 ILE A 215       8.704 -34.286  -7.084  1.00 97.49           H  
ATOM   3465 HG13 ILE A 215       7.859 -33.504  -5.760  1.00 97.49           H  
ATOM   3466  CG2 ILE A 215       8.672 -32.345  -8.929  1.00 97.49           C  
ATOM   3467 HG21 ILE A 215       7.874 -32.821  -9.500  1.00 97.49           H  
ATOM   3468 HG22 ILE A 215       8.854 -31.371  -9.383  1.00 97.49           H  
ATOM   3469 HG23 ILE A 215       9.579 -32.946  -9.002  1.00 97.49           H  
ATOM   3470  CD1 ILE A 215       6.568 -34.128  -7.319  1.00 97.49           C  
ATOM   3471 HD11 ILE A 215       6.328 -35.029  -6.754  1.00 97.49           H  
ATOM   3472 HD12 ILE A 215       6.604 -34.379  -8.379  1.00 97.49           H  
ATOM   3473 HD13 ILE A 215       5.789 -33.387  -7.141  1.00 97.49           H  
ATOM   3474  N   SER A 216       9.193 -29.108  -7.148  1.00 95.94           N  
ATOM   3475  H   SER A 216       8.327 -29.167  -6.631  1.00 95.94           H  
ATOM   3476  CA  SER A 216       9.541 -27.808  -7.743  1.00 95.94           C  
ATOM   3477  HA  SER A 216       9.710 -27.946  -8.811  1.00 95.94           H  
ATOM   3478  C   SER A 216      10.810 -27.189  -7.158  1.00 95.94           C  
ATOM   3479  CB  SER A 216       8.393 -26.812  -7.577  1.00 95.94           C  
ATOM   3480  HB2 SER A 216       8.672 -25.864  -8.037  1.00 95.94           H  
ATOM   3481  HB3 SER A 216       8.191 -26.646  -6.518  1.00 95.94           H  
ATOM   3482  O   SER A 216      11.460 -26.399  -7.836  1.00 95.94           O  
ATOM   3483  OG  SER A 216       7.237 -27.308  -8.213  1.00 95.94           O  
ATOM   3484  HG  SER A 216       6.802 -27.902  -7.596  1.00 95.94           H  
ATOM   3485  N   SER A 217      11.202 -27.561  -5.935  1.00 92.86           N  
ATOM   3486  H   SER A 217      10.581 -28.135  -5.382  1.00 92.86           H  
ATOM   3487  CA  SER A 217      12.473 -27.132  -5.334  1.00 92.86           C  
ATOM   3488  HA  SER A 217      12.536 -26.046  -5.396  1.00 92.86           H  
ATOM   3489  C   SER A 217      13.699 -27.704  -6.056  1.00 92.86           C  
ATOM   3490  CB  SER A 217      12.520 -27.527  -3.854  1.00 92.86           C  
ATOM   3491  HB2 SER A 217      11.583 -27.259  -3.364  1.00 92.86           H  
ATOM   3492  HB3 SER A 217      13.327 -26.969  -3.378  1.00 92.86           H  
ATOM   3493  O   SER A 217      14.790 -27.141  -5.996  1.00 92.86           O  
ATOM   3494  OG  SER A 217      12.779 -28.908  -3.682  1.00 92.86           O  
ATOM   3495  HG  SER A 217      12.021 -29.430  -3.954  1.00 92.86           H  
ATOM   3496  N   SER A 218      13.542 -28.837  -6.745  1.00 95.93           N  
ATOM   3497  H   SER A 218      12.618 -29.245  -6.756  1.00 95.93           H  
ATOM   3498  CA  SER A 218      14.598 -29.498  -7.517  1.00 95.93           C  
ATOM   3499  HA  SER A 218      15.287 -28.752  -7.913  1.00 95.93           H  
ATOM   3500  C   SER A 218      13.981 -30.254  -8.697  1.00 95.93           C  
ATOM   3501  CB  SER A 218      15.402 -30.432  -6.611  1.00 95.93           C  
ATOM   3502  HB2 SER A 218      16.059 -31.057  -7.216  1.00 95.93           H  
ATOM   3503  HB3 SER A 218      14.724 -31.071  -6.046  1.00 95.93           H  
ATOM   3504  O   SER A 218      13.941 -31.485  -8.693  1.00 95.93           O  
ATOM   3505  OG  SER A 218      16.197 -29.672  -5.728  1.00 95.93           O  
ATOM   3506  HG  SER A 218      15.744 -28.847  -5.540  1.00 95.93           H  
ATOM   3507  N   PRO A 219      13.489 -29.543  -9.725  1.00 95.07           N  
ATOM   3508  CA  PRO A 219      12.692 -30.140 -10.796  1.00 95.07           C  
ATOM   3509  HA  PRO A 219      11.890 -30.738 -10.363  1.00 95.07           H  
ATOM   3510  C   PRO A 219      13.524 -31.055 -11.703  1.00 95.07           C  
ATOM   3511  CB  PRO A 219      12.079 -28.952 -11.543  1.00 95.07           C  
ATOM   3512  HB2 PRO A 219      11.978 -29.141 -12.612  1.00 95.07           H  
ATOM   3513  HB3 PRO A 219      11.104 -28.726 -11.110  1.00 95.07           H  
ATOM   3514  O   PRO A 219      12.992 -32.008 -12.278  1.00 95.07           O  
ATOM   3515  CG  PRO A 219      13.033 -27.790 -11.258  1.00 95.07           C  
ATOM   3516  HG2 PRO A 219      12.502 -26.840 -11.204  1.00 95.07           H  
ATOM   3517  HG3 PRO A 219      13.823 -27.763 -12.008  1.00 95.07           H  
ATOM   3518  CD  PRO A 219      13.625 -28.109  -9.895  1.00 95.07           C  
ATOM   3519  HD2 PRO A 219      14.669 -27.798  -9.860  1.00 95.07           H  
ATOM   3520  HD3 PRO A 219      13.057 -27.594  -9.120  1.00 95.07           H  
ATOM   3521  N   SER A 220      14.838 -30.820 -11.790  1.00 96.45           N  
ATOM   3522  H   SER A 220      15.227 -30.023 -11.307  1.00 96.45           H  
ATOM   3523  CA  SER A 220      15.771 -31.685 -12.515  1.00 96.45           C  
ATOM   3524  HA  SER A 220      15.351 -31.870 -13.503  1.00 96.45           H  
ATOM   3525  C   SER A 220      15.982 -33.045 -11.849  1.00 96.45           C  
ATOM   3526  CB  SER A 220      17.122 -30.994 -12.706  1.00 96.45           C  
ATOM   3527  HB2 SER A 220      17.800 -31.668 -13.231  1.00 96.45           H  
ATOM   3528  HB3 SER A 220      16.994 -30.094 -13.307  1.00 96.45           H  
ATOM   3529  O   SER A 220      16.295 -34.015 -12.539  1.00 96.45           O  
ATOM   3530  OG  SER A 220      17.670 -30.651 -11.446  1.00 96.45           O  
ATOM   3531  HG  SER A 220      18.592 -30.414 -11.571  1.00 96.45           H  
ATOM   3532  N   ARG A 221      15.760 -33.158 -10.532  1.00 97.04           N  
ATOM   3533  H   ARG A 221      15.417 -32.350 -10.031  1.00 97.04           H  
ATOM   3534  CA  ARG A 221      15.907 -34.423  -9.809  1.00 97.04           C  
ATOM   3535  HA  ARG A 221      16.899 -34.813 -10.039  1.00 97.04           H  
ATOM   3536  C   ARG A 221      14.886 -35.445 -10.314  1.00 97.04           C  
ATOM   3537  CB  ARG A 221      15.833 -34.178  -8.290  1.00 97.04           C  
ATOM   3538  HB2 ARG A 221      16.625 -33.482  -8.011  1.00 97.04           H  
ATOM   3539  HB3 ARG A 221      14.874 -33.720  -8.051  1.00 97.04           H  
ATOM   3540  O   ARG A 221      13.712 -35.140 -10.555  1.00 97.04           O  
ATOM   3541  CG  ARG A 221      15.974 -35.458  -7.451  1.00 97.04           C  
ATOM   3542  HG2 ARG A 221      16.881 -35.988  -7.738  1.00 97.04           H  
ATOM   3543  HG3 ARG A 221      15.112 -36.100  -7.633  1.00 97.04           H  
ATOM   3544  CD  ARG A 221      16.033 -35.139  -5.953  1.00 97.04           C  
ATOM   3545  HD2 ARG A 221      15.196 -34.489  -5.698  1.00 97.04           H  
ATOM   3546  HD3 ARG A 221      16.961 -34.608  -5.741  1.00 97.04           H  
ATOM   3547  NE  ARG A 221      15.963 -36.366  -5.136  1.00 97.04           N  
ATOM   3548  HE  ARG A 221      15.831 -37.243  -5.620  1.00 97.04           H  
ATOM   3549  NH1 ARG A 221      16.079 -35.366  -3.070  1.00 97.04           N  
ATOM   3550 HH11 ARG A 221      15.967 -34.464  -3.511  1.00 97.04           H  
ATOM   3551 HH12 ARG A 221      16.054 -35.428  -2.062  1.00 97.04           H  
ATOM   3552  NH2 ARG A 221      15.971 -37.595  -3.224  1.00 97.04           N  
ATOM   3553 HH21 ARG A 221      16.023 -37.663  -2.218  1.00 97.04           H  
ATOM   3554 HH22 ARG A 221      15.816 -38.437  -3.760  1.00 97.04           H  
ATOM   3555  CZ  ARG A 221      16.003 -36.434  -3.816  1.00 97.04           C  
ATOM   3556  N   GLN A 222      15.334 -36.689 -10.449  1.00 96.50           N  
ATOM   3557  H   GLN A 222      16.312 -36.872 -10.278  1.00 96.50           H  
ATOM   3558  CA  GLN A 222      14.464 -37.830 -10.728  1.00 96.50           C  
ATOM   3559  HA  GLN A 222      13.687 -37.530 -11.431  1.00 96.50           H  
ATOM   3560  C   GLN A 222      13.746 -38.282  -9.454  1.00 96.50           C  
ATOM   3561  CB  GLN A 222      15.249 -38.965 -11.396  1.00 96.50           C  
ATOM   3562  HB2 GLN A 222      14.597 -39.838 -11.425  1.00 96.50           H  
ATOM   3563  HB3 GLN A 222      16.131 -39.221 -10.808  1.00 96.50           H  
ATOM   3564  O   GLN A 222      14.082 -39.308  -8.872  1.00 96.50           O  
ATOM   3565  CG  GLN A 222      15.661 -38.612 -12.833  1.00 96.50           C  
ATOM   3566  HG2 GLN A 222      16.629 -38.111 -12.827  1.00 96.50           H  
ATOM   3567  HG3 GLN A 222      14.931 -37.937 -13.280  1.00 96.50           H  
ATOM   3568  CD  GLN A 222      15.708 -39.860 -13.704  1.00 96.50           C  
ATOM   3569  NE2 GLN A 222      16.858 -40.259 -14.200  1.00 96.50           N  
ATOM   3570 HE21 GLN A 222      17.690 -39.692 -14.116  1.00 96.50           H  
ATOM   3571 HE22 GLN A 222      16.816 -41.037 -14.842  1.00 96.50           H  
ATOM   3572  OE1 GLN A 222      14.701 -40.505 -13.940  1.00 96.50           O  
ATOM   3573  N   TRP A 223      12.790 -37.474  -8.992  1.00 97.46           N  
ATOM   3574  H   TRP A 223      12.614 -36.601  -9.467  1.00 97.46           H  
ATOM   3575  CA  TRP A 223      11.973 -37.812  -7.832  1.00 97.46           C  
ATOM   3576  HA  TRP A 223      12.627 -37.984  -6.978  1.00 97.46           H  
ATOM   3577  C   TRP A 223      11.174 -39.091  -8.073  1.00 97.46           C  
ATOM   3578  CB  TRP A 223      11.021 -36.660  -7.492  1.00 97.46           C  
ATOM   3579  HB2 TRP A 223      10.363 -36.995  -6.691  1.00 97.46           H  
ATOM   3580  HB3 TRP A 223      10.381 -36.441  -8.346  1.00 97.46           H  
ATOM   3581  O   TRP A 223      10.486 -39.229  -9.087  1.00 97.46           O  
ATOM   3582  CG  TRP A 223      11.685 -35.409  -7.017  1.00 97.46           C  
ATOM   3583  CD1 TRP A 223      11.945 -34.290  -7.733  1.00 97.46           C  
ATOM   3584  HD1 TRP A 223      11.718 -34.139  -8.778  1.00 97.46           H  
ATOM   3585  CD2 TRP A 223      12.180 -35.145  -5.675  1.00 97.46           C  
ATOM   3586  CE2 TRP A 223      12.693 -33.816  -5.629  1.00 97.46           C  
ATOM   3587  CE3 TRP A 223      12.223 -35.902  -4.487  1.00 97.46           C  
ATOM   3588  HE3 TRP A 223      11.816 -36.903  -4.487  1.00 97.46           H  
ATOM   3589  NE1 TRP A 223      12.536 -33.348  -6.917  1.00 97.46           N  
ATOM   3590  HE1 TRP A 223      12.811 -32.436  -7.254  1.00 97.46           H  
ATOM   3591  CH2 TRP A 223      13.228 -34.037  -3.278  1.00 97.46           C  
ATOM   3592  HH2 TRP A 223      13.573 -33.610  -2.348  1.00 97.46           H  
ATOM   3593  CZ2 TRP A 223      13.215 -33.261  -4.451  1.00 97.46           C  
ATOM   3594  HZ2 TRP A 223      13.548 -32.234  -4.430  1.00 97.46           H  
ATOM   3595  CZ3 TRP A 223      12.740 -35.356  -3.299  1.00 97.46           C  
ATOM   3596  HZ3 TRP A 223      12.717 -35.934  -2.387  1.00 97.46           H  
ATOM   3597  N   LYS A 224      11.209 -39.995  -7.099  1.00 98.27           N  
ATOM   3598  H   LYS A 224      11.905 -39.884  -6.375  1.00 98.27           H  
ATOM   3599  CA  LYS A 224      10.287 -41.124  -6.989  1.00 98.27           C  
ATOM   3600  HA  LYS A 224       9.751 -41.238  -7.931  1.00 98.27           H  
ATOM   3601  C   LYS A 224       9.245 -40.857  -5.908  1.00 98.27           C  
ATOM   3602  CB  LYS A 224      11.082 -42.410  -6.724  1.00 98.27           C  
ATOM   3603  HB2 LYS A 224      10.386 -43.242  -6.612  1.00 98.27           H  
ATOM   3604  HB3 LYS A 224      11.645 -42.306  -5.797  1.00 98.27           H  
ATOM   3605  O   LYS A 224       9.450 -40.048  -5.006  1.00 98.27           O  
ATOM   3606  CG  LYS A 224      12.051 -42.718  -7.875  1.00 98.27           C  
ATOM   3607  HG2 LYS A 224      12.832 -41.958  -7.911  1.00 98.27           H  
ATOM   3608  HG3 LYS A 224      11.506 -42.711  -8.818  1.00 98.27           H  
ATOM   3609  CD  LYS A 224      12.701 -44.090  -7.683  1.00 98.27           C  
ATOM   3610  HD2 LYS A 224      13.235 -44.097  -6.732  1.00 98.27           H  
ATOM   3611  HD3 LYS A 224      11.928 -44.858  -7.666  1.00 98.27           H  
ATOM   3612  CE  LYS A 224      13.681 -44.353  -8.830  1.00 98.27           C  
ATOM   3613  HE2 LYS A 224      13.142 -44.287  -9.775  1.00 98.27           H  
ATOM   3614  HE3 LYS A 224      14.433 -43.565  -8.822  1.00 98.27           H  
ATOM   3615  NZ  LYS A 224      14.328 -45.682  -8.693  1.00 98.27           N  
ATOM   3616  HZ1 LYS A 224      14.829 -45.729  -7.818  1.00 98.27           H  
ATOM   3617  HZ2 LYS A 224      14.989 -45.832  -9.442  1.00 98.27           H  
ATOM   3618  HZ3 LYS A 224      13.640 -46.421  -8.708  1.00 98.27           H  
ATOM   3619  N   LEU A 225       8.137 -41.598  -5.974  1.00 98.30           N  
ATOM   3620  H   LEU A 225       8.014 -42.205  -6.771  1.00 98.30           H  
ATOM   3621  CA  LEU A 225       7.101 -41.566  -4.938  1.00 98.30           C  
ATOM   3622  HA  LEU A 225       6.680 -40.561  -4.907  1.00 98.30           H  
ATOM   3623  C   LEU A 225       7.685 -41.866  -3.546  1.00 98.30           C  
ATOM   3624  CB  LEU A 225       5.997 -42.575  -5.309  1.00 98.30           C  
ATOM   3625  HB2 LEU A 225       6.457 -43.557  -5.418  1.00 98.30           H  
ATOM   3626  HB3 LEU A 225       5.569 -42.293  -6.271  1.00 98.30           H  
ATOM   3627  O   LEU A 225       7.280 -41.226  -2.585  1.00 98.30           O  
ATOM   3628  CG  LEU A 225       4.862 -42.686  -4.270  1.00 98.30           C  
ATOM   3629  HG  LEU A 225       5.274 -42.892  -3.282  1.00 98.30           H  
ATOM   3630  CD1 LEU A 225       4.007 -41.425  -4.203  1.00 98.30           C  
ATOM   3631 HD11 LEU A 225       3.266 -41.531  -3.410  1.00 98.30           H  
ATOM   3632 HD12 LEU A 225       4.628 -40.556  -3.987  1.00 98.30           H  
ATOM   3633 HD13 LEU A 225       3.492 -41.283  -5.154  1.00 98.30           H  
ATOM   3634  CD2 LEU A 225       3.937 -43.848  -4.633  1.00 98.30           C  
ATOM   3635 HD21 LEU A 225       3.169 -43.946  -3.865  1.00 98.30           H  
ATOM   3636 HD22 LEU A 225       3.469 -43.668  -5.601  1.00 98.30           H  
ATOM   3637 HD23 LEU A 225       4.511 -44.774  -4.670  1.00 98.30           H  
ATOM   3638  N   THR A 226       8.632 -42.810  -3.453  1.00 98.10           N  
ATOM   3639  H   THR A 226       8.967 -43.250  -4.298  1.00 98.10           H  
ATOM   3640  CA  THR A 226       9.362 -43.151  -2.217  1.00 98.10           C  
ATOM   3641  HA  THR A 226       8.671 -43.474  -1.439  1.00 98.10           H  
ATOM   3642  C   THR A 226      10.093 -41.946  -1.649  1.00 98.10           C  
ATOM   3643  CB  THR A 226      10.375 -44.284  -2.465  1.00 98.10           C  
ATOM   3644  HB  THR A 226      11.046 -44.374  -1.610  1.00 98.10           H  
ATOM   3645  O   THR A 226       9.874 -41.599  -0.498  1.00 98.10           O  
ATOM   3646  CG2 THR A 226       9.685 -45.630  -2.689  1.00 98.10           C  
ATOM   3647 HG21 THR A 226       9.254 -45.966  -1.746  1.00 98.10           H  
ATOM   3648 HG22 THR A 226       8.917 -45.550  -3.459  1.00 98.10           H  
ATOM   3649 HG23 THR A 226      10.428 -46.365  -2.997  1.00 98.10           H  
ATOM   3650  OG1 THR A 226      11.134 -44.026  -3.632  1.00 98.10           O  
ATOM   3651  HG1 THR A 226      11.944 -43.595  -3.349  1.00 98.10           H  
ATOM   3652  N   ASP A 227      10.861 -41.243  -2.483  1.00 98.07           N  
ATOM   3653  H   ASP A 227      11.011 -41.597  -3.416  1.00 98.07           H  
ATOM   3654  CA  ASP A 227      11.680 -40.111  -2.047  1.00 98.07           C  
ATOM   3655  HA  ASP A 227      12.398 -40.457  -1.303  1.00 98.07           H  
ATOM   3656  C   ASP A 227      10.823 -39.002  -1.428  1.00 98.07           C  
ATOM   3657  CB  ASP A 227      12.429 -39.501  -3.242  1.00 98.07           C  
ATOM   3658  HB2 ASP A 227      11.698 -39.015  -3.887  1.00 98.07           H  
ATOM   3659  HB3 ASP A 227      13.110 -38.734  -2.873  1.00 98.07           H  
ATOM   3660  O   ASP A 227      11.198 -38.407  -0.418  1.00 98.07           O  
ATOM   3661  CG  ASP A 227      13.221 -40.476  -4.109  1.00 98.07           C  
ATOM   3662  OD1 ASP A 227      13.602 -41.564  -3.634  1.00 98.07           O  
ATOM   3663  OD2 ASP A 227      13.417 -40.111  -5.289  1.00 98.07           O  
ATOM   3664  N   VAL A 228       9.672 -38.710  -2.046  1.00 98.30           N  
ATOM   3665  H   VAL A 228       9.432 -39.238  -2.873  1.00 98.30           H  
ATOM   3666  CA  VAL A 228       8.752 -37.685  -1.545  1.00 98.30           C  
ATOM   3667  HA  VAL A 228       9.341 -36.822  -1.234  1.00 98.30           H  
ATOM   3668  C   VAL A 228       8.005 -38.164  -0.306  1.00 98.30           C  
ATOM   3669  CB  VAL A 228       7.777 -37.212  -2.633  1.00 98.30           C  
ATOM   3670  HB  VAL A 228       7.214 -38.057  -3.029  1.00 98.30           H  
ATOM   3671  O   VAL A 228       7.839 -37.374   0.619  1.00 98.30           O  
ATOM   3672  CG1 VAL A 228       6.790 -36.183  -2.071  1.00 98.30           C  
ATOM   3673 HG11 VAL A 228       7.332 -35.365  -1.597  1.00 98.30           H  
ATOM   3674 HG12 VAL A 228       6.177 -35.786  -2.879  1.00 98.30           H  
ATOM   3675 HG13 VAL A 228       6.126 -36.646  -1.341  1.00 98.30           H  
ATOM   3676  CG2 VAL A 228       8.556 -36.544  -3.774  1.00 98.30           C  
ATOM   3677 HG21 VAL A 228       9.289 -35.847  -3.366  1.00 98.30           H  
ATOM   3678 HG22 VAL A 228       9.077 -37.302  -4.359  1.00 98.30           H  
ATOM   3679 HG23 VAL A 228       7.882 -35.981  -4.419  1.00 98.30           H  
ATOM   3680  N   ALA A 229       7.577 -39.428  -0.269  1.00 98.36           N  
ATOM   3681  H   ALA A 229       7.795 -40.043  -1.041  1.00 98.36           H  
ATOM   3682  CA  ALA A 229       6.922 -40.016   0.897  1.00 98.36           C  
ATOM   3683  HA  ALA A 229       6.022 -39.442   1.121  1.00 98.36           H  
ATOM   3684  C   ALA A 229       7.828 -39.932   2.136  1.00 98.36           C  
ATOM   3685  CB  ALA A 229       6.508 -41.452   0.549  1.00 98.36           C  
ATOM   3686  HB1 ALA A 229       5.975 -41.473  -0.401  1.00 98.36           H  
ATOM   3687  HB2 ALA A 229       5.834 -41.836   1.315  1.00 98.36           H  
ATOM   3688  HB3 ALA A 229       7.389 -42.091   0.489  1.00 98.36           H  
ATOM   3689  O   ALA A 229       7.382 -39.453   3.179  1.00 98.36           O  
ATOM   3690  N   ASP A 230       9.113 -40.258   1.977  1.00 97.82           N  
ATOM   3691  H   ASP A 230       9.397 -40.710   1.119  1.00 97.82           H  
ATOM   3692  CA  ASP A 230      10.121 -40.136   3.031  1.00 97.82           C  
ATOM   3693  HA  ASP A 230       9.785 -40.693   3.905  1.00 97.82           H  
ATOM   3694  C   ASP A 230      10.315 -38.671   3.461  1.00 97.82           C  
ATOM   3695  CB  ASP A 230      11.450 -40.751   2.555  1.00 97.82           C  
ATOM   3696  HB2 ASP A 230      11.766 -40.249   1.640  1.00 97.82           H  
ATOM   3697  HB3 ASP A 230      12.208 -40.560   3.316  1.00 97.82           H  
ATOM   3698  O   ASP A 230      10.324 -38.380   4.655  1.00 97.82           O  
ATOM   3699  CG  ASP A 230      11.399 -42.268   2.309  1.00 97.82           C  
ATOM   3700  OD1 ASP A 230      10.483 -42.936   2.840  1.00 97.82           O  
ATOM   3701  OD2 ASP A 230      12.293 -42.753   1.578  1.00 97.82           O  
ATOM   3702  N   HIS A 231      10.377 -37.721   2.512  1.00 96.51           N  
ATOM   3703  H   HIS A 231      10.346 -38.016   1.547  1.00 96.51           H  
ATOM   3704  CA  HIS A 231      10.519 -36.284   2.819  1.00 96.51           C  
ATOM   3705  HA  HIS A 231      11.424 -36.143   3.411  1.00 96.51           H  
ATOM   3706  C   HIS A 231       9.369 -35.706   3.651  1.00 96.51           C  
ATOM   3707  CB  HIS A 231      10.637 -35.452   1.528  1.00 96.51           C  
ATOM   3708  HB2 HIS A 231      10.019 -35.888   0.744  1.00 96.51           H  
ATOM   3709  HB3 HIS A 231      10.261 -34.446   1.716  1.00 96.51           H  
ATOM   3710  O   HIS A 231       9.567 -34.725   4.367  1.00 96.51           O  
ATOM   3711  CG  HIS A 231      12.048 -35.309   1.036  1.00 96.51           C  
ATOM   3712  CD2 HIS A 231      12.823 -34.179   1.052  1.00 96.51           C  
ATOM   3713  HD2 HIS A 231      12.521 -33.208   1.415  1.00 96.51           H  
ATOM   3714  ND1 HIS A 231      12.814 -36.322   0.526  1.00 96.51           N  
ATOM   3715  HD1 HIS A 231      12.493 -37.270   0.391  1.00 96.51           H  
ATOM   3716  CE1 HIS A 231      14.031 -35.829   0.264  1.00 96.51           C  
ATOM   3717  HE1 HIS A 231      14.862 -36.415  -0.100  1.00 96.51           H  
ATOM   3718  NE2 HIS A 231      14.081 -34.514   0.531  1.00 96.51           N  
ATOM   3719  N   ILE A 232       8.163 -36.265   3.536  1.00 96.67           N  
ATOM   3720  H   ILE A 232       8.070 -37.055   2.914  1.00 96.67           H  
ATOM   3721  CA  ILE A 232       6.981 -35.816   4.289  1.00 96.67           C  
ATOM   3722  HA  ILE A 232       7.244 -34.901   4.821  1.00 96.67           H  
ATOM   3723  C   ILE A 232       6.573 -36.796   5.392  1.00 96.67           C  
ATOM   3724  CB  ILE A 232       5.812 -35.454   3.353  1.00 96.67           C  
ATOM   3725  HB  ILE A 232       5.019 -35.015   3.957  1.00 96.67           H  
ATOM   3726  O   ILE A 232       5.478 -36.655   5.939  1.00 96.67           O  
ATOM   3727  CG1 ILE A 232       5.244 -36.716   2.679  1.00 96.67           C  
ATOM   3728 HG12 ILE A 232       6.045 -37.296   2.220  1.00 96.67           H  
ATOM   3729 HG13 ILE A 232       4.787 -37.348   3.441  1.00 96.67           H  
ATOM   3730  CG2 ILE A 232       6.250 -34.381   2.347  1.00 96.67           C  
ATOM   3731 HG21 ILE A 232       6.937 -34.826   1.628  1.00 96.67           H  
ATOM   3732 HG22 ILE A 232       6.755 -33.572   2.874  1.00 96.67           H  
ATOM   3733 HG23 ILE A 232       5.388 -33.980   1.813  1.00 96.67           H  
ATOM   3734  CD1 ILE A 232       4.185 -36.433   1.623  1.00 96.67           C  
ATOM   3735 HD11 ILE A 232       3.755 -37.391   1.335  1.00 96.67           H  
ATOM   3736 HD12 ILE A 232       3.414 -35.786   2.042  1.00 96.67           H  
ATOM   3737 HD13 ILE A 232       4.632 -35.967   0.744  1.00 96.67           H  
ATOM   3738  N   PHE A 233       7.438 -37.765   5.714  1.00 97.16           N  
ATOM   3739  H   PHE A 233       8.321 -37.791   5.224  1.00 97.16           H  
ATOM   3740  CA  PHE A 233       7.252 -38.762   6.771  1.00 97.16           C  
ATOM   3741  HA  PHE A 233       8.067 -39.477   6.661  1.00 97.16           H  
ATOM   3742  C   PHE A 233       5.955 -39.584   6.629  1.00 97.16           C  
ATOM   3743  CB  PHE A 233       7.424 -38.100   8.149  1.00 97.16           C  
ATOM   3744  HB2 PHE A 233       7.429 -38.879   8.911  1.00 97.16           H  
ATOM   3745  HB3 PHE A 233       6.563 -37.461   8.346  1.00 97.16           H  
ATOM   3746  O   PHE A 233       5.233 -39.815   7.599  1.00 97.16           O  
ATOM   3747  CG  PHE A 233       8.690 -37.275   8.295  1.00 97.16           C  
ATOM   3748  CD1 PHE A 233       9.901 -37.898   8.649  1.00 97.16           C  
ATOM   3749  HD1 PHE A 233       9.932 -38.964   8.816  1.00 97.16           H  
ATOM   3750  CD2 PHE A 233       8.662 -35.886   8.062  1.00 97.16           C  
ATOM   3751  HD2 PHE A 233       7.738 -35.404   7.781  1.00 97.16           H  
ATOM   3752  CE1 PHE A 233      11.075 -37.136   8.777  1.00 97.16           C  
ATOM   3753  HE1 PHE A 233      12.004 -37.618   9.042  1.00 97.16           H  
ATOM   3754  CE2 PHE A 233       9.839 -35.125   8.181  1.00 97.16           C  
ATOM   3755  HE2 PHE A 233       9.820 -34.064   7.984  1.00 97.16           H  
ATOM   3756  CZ  PHE A 233      11.045 -35.750   8.543  1.00 97.16           C  
ATOM   3757  HZ  PHE A 233      11.951 -35.168   8.628  1.00 97.16           H  
ATOM   3758  N   MET A 234       5.635 -40.029   5.411  1.00 97.51           N  
ATOM   3759  H   MET A 234       6.290 -39.848   4.663  1.00 97.51           H  
ATOM   3760  CA  MET A 234       4.501 -40.917   5.121  1.00 97.51           C  
ATOM   3761  HA  MET A 234       4.039 -41.232   6.057  1.00 97.51           H  
ATOM   3762  C   MET A 234       4.962 -42.186   4.401  1.00 97.51           C  
ATOM   3763  CB  MET A 234       3.437 -40.194   4.278  1.00 97.51           C  
ATOM   3764  HB2 MET A 234       2.678 -40.917   3.979  1.00 97.51           H  
ATOM   3765  HB3 MET A 234       3.896 -39.790   3.375  1.00 97.51           H  
ATOM   3766  O   MET A 234       5.957 -42.179   3.689  1.00 97.51           O  
ATOM   3767  CG  MET A 234       2.740 -39.068   5.045  1.00 97.51           C  
ATOM   3768  HG2 MET A 234       3.453 -38.259   5.198  1.00 97.51           H  
ATOM   3769  HG3 MET A 234       2.441 -39.441   6.025  1.00 97.51           H  
ATOM   3770  SD  MET A 234       1.267 -38.412   4.204  1.00 97.51           S  
ATOM   3771  CE  MET A 234       0.951 -36.986   5.274  1.00 97.51           C  
ATOM   3772  HE1 MET A 234       1.824 -36.333   5.263  1.00 97.51           H  
ATOM   3773  HE2 MET A 234       0.088 -36.434   4.904  1.00 97.51           H  
ATOM   3774  HE3 MET A 234       0.774 -37.323   6.295  1.00 97.51           H  
ATOM   3775  N   SER A 235       4.196 -43.277   4.506  1.00 98.01           N  
ATOM   3776  H   SER A 235       3.382 -43.262   5.104  1.00 98.01           H  
ATOM   3777  CA  SER A 235       4.410 -44.426   3.620  1.00 98.01           C  
ATOM   3778  HA  SER A 235       5.477 -44.650   3.617  1.00 98.01           H  
ATOM   3779  C   SER A 235       3.997 -44.089   2.183  1.00 98.01           C  
ATOM   3780  CB  SER A 235       3.684 -45.680   4.123  1.00 98.01           C  
ATOM   3781  HB2 SER A 235       3.877 -45.812   5.188  1.00 98.01           H  
ATOM   3782  HB3 SER A 235       4.083 -46.546   3.594  1.00 98.01           H  
ATOM   3783  O   SER A 235       3.067 -43.310   1.952  1.00 98.01           O  
ATOM   3784  OG  SER A 235       2.284 -45.616   3.892  1.00 98.01           O  
ATOM   3785  HG  SER A 235       2.003 -46.476   3.572  1.00 98.01           H  
ATOM   3786  N   THR A 236       4.618 -44.740   1.197  1.00 98.18           N  
ATOM   3787  H   THR A 236       5.394 -45.346   1.422  1.00 98.18           H  
ATOM   3788  CA  THR A 236       4.236 -44.601  -0.220  1.00 98.18           C  
ATOM   3789  HA  THR A 236       4.391 -43.568  -0.532  1.00 98.18           H  
ATOM   3790  C   THR A 236       2.770 -44.943  -0.471  1.00 98.18           C  
ATOM   3791  CB  THR A 236       5.081 -45.519  -1.107  1.00 98.18           C  
ATOM   3792  HB  THR A 236       4.676 -45.512  -2.119  1.00 98.18           H  
ATOM   3793  O   THR A 236       2.098 -44.251  -1.235  1.00 98.18           O  
ATOM   3794  CG2 THR A 236       6.525 -45.061  -1.171  1.00 98.18           C  
ATOM   3795 HG21 THR A 236       7.017 -45.173  -0.204  1.00 98.18           H  
ATOM   3796 HG22 THR A 236       7.042 -45.655  -1.924  1.00 98.18           H  
ATOM   3797 HG23 THR A 236       6.554 -44.012  -1.466  1.00 98.18           H  
ATOM   3798  OG1 THR A 236       5.069 -46.837  -0.606  1.00 98.18           O  
ATOM   3799  HG1 THR A 236       5.876 -47.269  -0.894  1.00 98.18           H  
ATOM   3800  N   SER A 237       2.253 -45.978   0.198  1.00 98.15           N  
ATOM   3801  H   SER A 237       2.878 -46.516   0.781  1.00 98.15           H  
ATOM   3802  CA  SER A 237       0.846 -46.385   0.139  1.00 98.15           C  
ATOM   3803  HA  SER A 237       0.576 -46.557  -0.902  1.00 98.15           H  
ATOM   3804  C   SER A 237      -0.093 -45.304   0.676  1.00 98.15           C  
ATOM   3805  CB  SER A 237       0.649 -47.701   0.906  1.00 98.15           C  
ATOM   3806  HB2 SER A 237      -0.417 -47.915   0.987  1.00 98.15           H  
ATOM   3807  HB3 SER A 237       1.119 -48.507   0.341  1.00 98.15           H  
ATOM   3808  O   SER A 237      -1.097 -44.990   0.035  1.00 98.15           O  
ATOM   3809  OG  SER A 237       1.229 -47.660   2.204  1.00 98.15           O  
ATOM   3810  HG  SER A 237       1.103 -48.525   2.602  1.00 98.15           H  
ATOM   3811  N   THR A 238       0.253 -44.686   1.808  1.00 98.02           N  
ATOM   3812  H   THR A 238       1.109 -44.963   2.266  1.00 98.02           H  
ATOM   3813  CA  THR A 238      -0.532 -43.600   2.408  1.00 98.02           C  
ATOM   3814  HA  THR A 238      -1.570 -43.921   2.491  1.00 98.02           H  
ATOM   3815  C   THR A 238      -0.508 -42.359   1.527  1.00 98.02           C  
ATOM   3816  CB  THR A 238      -0.026 -43.257   3.814  1.00 98.02           C  
ATOM   3817  HB  THR A 238       1.020 -42.952   3.772  1.00 98.02           H  
ATOM   3818  O   THR A 238      -1.566 -41.792   1.262  1.00 98.02           O  
ATOM   3819  CG2 THR A 238      -0.843 -42.153   4.487  1.00 98.02           C  
ATOM   3820 HG21 THR A 238      -1.901 -42.417   4.483  1.00 98.02           H  
ATOM   3821 HG22 THR A 238      -0.700 -41.208   3.963  1.00 98.02           H  
ATOM   3822 HG23 THR A 238      -0.504 -42.033   5.515  1.00 98.02           H  
ATOM   3823  OG1 THR A 238      -0.144 -44.396   4.629  1.00 98.02           O  
ATOM   3824  HG1 THR A 238       0.691 -44.866   4.571  1.00 98.02           H  
ATOM   3825  N   LEU A 239       0.668 -41.973   1.021  1.00 98.38           N  
ATOM   3826  H   LEU A 239       1.503 -42.474   1.291  1.00 98.38           H  
ATOM   3827  CA  LEU A 239       0.808 -40.833   0.119  1.00 98.38           C  
ATOM   3828  HA  LEU A 239       0.421 -39.950   0.627  1.00 98.38           H  
ATOM   3829  C   LEU A 239      -0.022 -41.028  -1.154  1.00 98.38           C  
ATOM   3830  CB  LEU A 239       2.302 -40.616  -0.196  1.00 98.38           C  
ATOM   3831  HB2 LEU A 239       2.718 -41.528  -0.623  1.00 98.38           H  
ATOM   3832  HB3 LEU A 239       2.828 -40.414   0.738  1.00 98.38           H  
ATOM   3833  O   LEU A 239      -0.800 -40.153  -1.523  1.00 98.38           O  
ATOM   3834  CG  LEU A 239       2.562 -39.454  -1.175  1.00 98.38           C  
ATOM   3835  HG  LEU A 239       2.148 -39.703  -2.152  1.00 98.38           H  
ATOM   3836  CD1 LEU A 239       1.916 -38.161  -0.685  1.00 98.38           C  
ATOM   3837 HD11 LEU A 239       2.017 -38.067   0.396  1.00 98.38           H  
ATOM   3838 HD12 LEU A 239       2.361 -37.295  -1.176  1.00 98.38           H  
ATOM   3839 HD13 LEU A 239       0.851 -38.180  -0.915  1.00 98.38           H  
ATOM   3840  CD2 LEU A 239       4.059 -39.220  -1.352  1.00 98.38           C  
ATOM   3841 HD21 LEU A 239       4.228 -38.471  -2.126  1.00 98.38           H  
ATOM   3842 HD22 LEU A 239       4.493 -38.864  -0.418  1.00 98.38           H  
ATOM   3843 HD23 LEU A 239       4.555 -40.146  -1.643  1.00 98.38           H  
ATOM   3844  N   LYS A 240       0.089 -42.194  -1.801  1.00 98.25           N  
ATOM   3845  H   LYS A 240       0.741 -42.877  -1.442  1.00 98.25           H  
ATOM   3846  CA  LYS A 240      -0.663 -42.502  -3.025  1.00 98.25           C  
ATOM   3847  HA  LYS A 240      -0.430 -41.740  -3.768  1.00 98.25           H  
ATOM   3848  C   LYS A 240      -2.175 -42.428  -2.796  1.00 98.25           C  
ATOM   3849  CB  LYS A 240      -0.228 -43.877  -3.550  1.00 98.25           C  
ATOM   3850  HB2 LYS A 240       0.861 -43.927  -3.534  1.00 98.25           H  
ATOM   3851  HB3 LYS A 240      -0.617 -44.659  -2.898  1.00 98.25           H  
ATOM   3852  O   LYS A 240      -2.876 -41.862  -3.627  1.00 98.25           O  
ATOM   3853  CG  LYS A 240      -0.688 -44.120  -4.994  1.00 98.25           C  
ATOM   3854  HG2 LYS A 240      -0.273 -43.342  -5.635  1.00 98.25           H  
ATOM   3855  HG3 LYS A 240      -1.776 -44.077  -5.046  1.00 98.25           H  
ATOM   3856  CD  LYS A 240      -0.215 -45.493  -5.490  1.00 98.25           C  
ATOM   3857  HD2 LYS A 240       0.868 -45.561  -5.387  1.00 98.25           H  
ATOM   3858  HD3 LYS A 240      -0.682 -46.268  -4.882  1.00 98.25           H  
ATOM   3859  CE  LYS A 240      -0.604 -45.679  -6.962  1.00 98.25           C  
ATOM   3860  HE2 LYS A 240      -1.680 -45.525  -7.054  1.00 98.25           H  
ATOM   3861  HE3 LYS A 240      -0.111 -44.908  -7.554  1.00 98.25           H  
ATOM   3862  NZ  LYS A 240      -0.242 -47.029  -7.466  1.00 98.25           N  
ATOM   3863  HZ1 LYS A 240      -0.515 -47.125  -8.434  1.00 98.25           H  
ATOM   3864  HZ2 LYS A 240      -0.726 -47.742  -6.939  1.00 98.25           H  
ATOM   3865  HZ3 LYS A 240       0.752 -47.189  -7.394  1.00 98.25           H  
ATOM   3866  N   ARG A 241      -2.660 -42.965  -1.670  1.00 98.13           N  
ATOM   3867  H   ARG A 241      -2.010 -43.415  -1.042  1.00 98.13           H  
ATOM   3868  CA  ARG A 241      -4.081 -42.923  -1.297  1.00 98.13           C  
ATOM   3869  HA  ARG A 241      -4.679 -43.300  -2.126  1.00 98.13           H  
ATOM   3870  C   ARG A 241      -4.568 -41.494  -1.063  1.00 98.13           C  
ATOM   3871  CB  ARG A 241      -4.315 -43.822  -0.076  1.00 98.13           C  
ATOM   3872  HB2 ARG A 241      -4.031 -44.842  -0.334  1.00 98.13           H  
ATOM   3873  HB3 ARG A 241      -3.685 -43.483   0.747  1.00 98.13           H  
ATOM   3874  O   ARG A 241      -5.545 -41.097  -1.680  1.00 98.13           O  
ATOM   3875  CG  ARG A 241      -5.786 -43.806   0.366  1.00 98.13           C  
ATOM   3876  HG2 ARG A 241      -6.050 -42.814   0.732  1.00 98.13           H  
ATOM   3877  HG3 ARG A 241      -6.423 -44.042  -0.486  1.00 98.13           H  
ATOM   3878  CD  ARG A 241      -6.057 -44.823   1.475  1.00 98.13           C  
ATOM   3879  HD2 ARG A 241      -5.807 -45.819   1.109  1.00 98.13           H  
ATOM   3880  HD3 ARG A 241      -7.126 -44.816   1.686  1.00 98.13           H  
ATOM   3881  NE  ARG A 241      -5.274 -44.543   2.700  1.00 98.13           N  
ATOM   3882  HE  ARG A 241      -4.286 -44.746   2.662  1.00 98.13           H  
ATOM   3883  NH1 ARG A 241      -7.013 -43.779   3.986  1.00 98.13           N  
ATOM   3884 HH11 ARG A 241      -7.386 -43.439   4.860  1.00 98.13           H  
ATOM   3885 HH12 ARG A 241      -7.513 -43.508   3.152  1.00 98.13           H  
ATOM   3886  NH2 ARG A 241      -5.007 -44.097   4.917  1.00 98.13           N  
ATOM   3887 HH21 ARG A 241      -4.051 -44.420   4.874  1.00 98.13           H  
ATOM   3888 HH22 ARG A 241      -5.427 -43.856   5.804  1.00 98.13           H  
ATOM   3889  CZ  ARG A 241      -5.769 -44.140   3.856  1.00 98.13           C  
ATOM   3890  N   LYS A 242      -3.865 -40.711  -0.242  1.00 98.04           N  
ATOM   3891  H   LYS A 242      -3.053 -41.098   0.218  1.00 98.04           H  
ATOM   3892  CA  LYS A 242      -4.271 -39.332   0.069  1.00 98.04           C  
ATOM   3893  HA  LYS A 242      -5.309 -39.327   0.401  1.00 98.04           H  
ATOM   3894  C   LYS A 242      -4.230 -38.406  -1.149  1.00 98.04           C  
ATOM   3895  CB  LYS A 242      -3.405 -38.765   1.191  1.00 98.04           C  
ATOM   3896  HB2 LYS A 242      -3.616 -37.697   1.248  1.00 98.04           H  
ATOM   3897  HB3 LYS A 242      -2.351 -38.911   0.955  1.00 98.04           H  
ATOM   3898  O   LYS A 242      -5.098 -37.561  -1.300  1.00 98.04           O  
ATOM   3899  CG  LYS A 242      -3.721 -39.377   2.559  1.00 98.04           C  
ATOM   3900  HG2 LYS A 242      -4.795 -39.311   2.736  1.00 98.04           H  
ATOM   3901  HG3 LYS A 242      -3.421 -40.425   2.588  1.00 98.04           H  
ATOM   3902  CD  LYS A 242      -2.986 -38.588   3.648  1.00 98.04           C  
ATOM   3903  HD2 LYS A 242      -3.222 -37.530   3.531  1.00 98.04           H  
ATOM   3904  HD3 LYS A 242      -1.910 -38.729   3.541  1.00 98.04           H  
ATOM   3905  CE  LYS A 242      -3.452 -39.053   5.028  1.00 98.04           C  
ATOM   3906  HE2 LYS A 242      -4.542 -39.055   5.029  1.00 98.04           H  
ATOM   3907  HE3 LYS A 242      -3.112 -40.075   5.190  1.00 98.04           H  
ATOM   3908  NZ  LYS A 242      -2.951 -38.151   6.093  1.00 98.04           N  
ATOM   3909  HZ1 LYS A 242      -1.942 -38.131   6.100  1.00 98.04           H  
ATOM   3910  HZ2 LYS A 242      -3.287 -38.449   6.998  1.00 98.04           H  
ATOM   3911  HZ3 LYS A 242      -3.297 -37.216   5.931  1.00 98.04           H  
ATOM   3912  N   LEU A 243      -3.261 -38.580  -2.052  1.00 98.26           N  
ATOM   3913  H   LEU A 243      -2.533 -39.256  -1.870  1.00 98.26           H  
ATOM   3914  CA  LEU A 243      -3.257 -37.831  -3.315  1.00 98.26           C  
ATOM   3915  HA  LEU A 243      -3.372 -36.769  -3.098  1.00 98.26           H  
ATOM   3916  C   LEU A 243      -4.451 -38.200  -4.202  1.00 98.26           C  
ATOM   3917  CB  LEU A 243      -1.940 -38.060  -4.069  1.00 98.26           C  
ATOM   3918  HB2 LEU A 243      -2.047 -37.660  -5.077  1.00 98.26           H  
ATOM   3919  HB3 LEU A 243      -1.767 -39.133  -4.153  1.00 98.26           H  
ATOM   3920  O   LEU A 243      -5.038 -37.315  -4.818  1.00 98.26           O  
ATOM   3921  CG  LEU A 243      -0.721 -37.395  -3.412  1.00 98.26           C  
ATOM   3922  HG  LEU A 243      -0.608 -37.782  -2.400  1.00 98.26           H  
ATOM   3923  CD1 LEU A 243       0.530 -37.752  -4.221  1.00 98.26           C  
ATOM   3924 HD11 LEU A 243       0.441 -37.348  -5.229  1.00 98.26           H  
ATOM   3925 HD12 LEU A 243       1.410 -37.328  -3.737  1.00 98.26           H  
ATOM   3926 HD13 LEU A 243       0.640 -38.836  -4.261  1.00 98.26           H  
ATOM   3927  CD2 LEU A 243      -0.847 -35.875  -3.320  1.00 98.26           C  
ATOM   3928 HD21 LEU A 243      -1.598 -35.604  -2.578  1.00 98.26           H  
ATOM   3929 HD22 LEU A 243      -1.161 -35.466  -4.280  1.00 98.26           H  
ATOM   3930 HD23 LEU A 243       0.099 -35.426  -3.018  1.00 98.26           H  
ATOM   3931  N   ALA A 244      -4.834 -39.480  -4.241  1.00 97.94           N  
ATOM   3932  H   ALA A 244      -4.317 -40.172  -3.716  1.00 97.94           H  
ATOM   3933  CA  ALA A 244      -6.020 -39.913  -4.974  1.00 97.94           C  
ATOM   3934  HA  ALA A 244      -5.954 -39.526  -5.991  1.00 97.94           H  
ATOM   3935  C   ALA A 244      -7.315 -39.350  -4.361  1.00 97.94           C  
ATOM   3936  CB  ALA A 244      -6.033 -41.444  -5.046  1.00 97.94           C  
ATOM   3937  HB1 ALA A 244      -5.106 -41.799  -5.496  1.00 97.94           H  
ATOM   3938  HB2 ALA A 244      -6.875 -41.765  -5.660  1.00 97.94           H  
ATOM   3939  HB3 ALA A 244      -6.144 -41.870  -4.049  1.00 97.94           H  
ATOM   3940  O   ALA A 244      -8.218 -38.987  -5.110  1.00 97.94           O  
ATOM   3941  N   GLU A 245      -7.385 -39.219  -3.030  1.00 97.21           N  
ATOM   3942  H   GLU A 245      -6.635 -39.596  -2.470  1.00 97.21           H  
ATOM   3943  CA  GLU A 245      -8.478 -38.522  -2.327  1.00 97.21           C  
ATOM   3944  HA  GLU A 245      -9.430 -38.967  -2.617  1.00 97.21           H  
ATOM   3945  C   GLU A 245      -8.555 -37.032  -2.732  1.00 97.21           C  
ATOM   3946  CB  GLU A 245      -8.317 -38.686  -0.795  1.00 97.21           C  
ATOM   3947  HB2 GLU A 245      -9.026 -38.026  -0.295  1.00 97.21           H  
ATOM   3948  HB3 GLU A 245      -7.313 -38.365  -0.516  1.00 97.21           H  
ATOM   3949  O   GLU A 245      -9.650 -36.501  -2.888  1.00 97.21           O  
ATOM   3950  CG  GLU A 245      -8.555 -40.125  -0.272  1.00 97.21           C  
ATOM   3951  HG2 GLU A 245      -8.060 -40.830  -0.940  1.00 97.21           H  
ATOM   3952  HG3 GLU A 245      -9.623 -40.335  -0.322  1.00 97.21           H  
ATOM   3953  CD  GLU A 245      -8.048 -40.398   1.169  1.00 97.21           C  
ATOM   3954  OE1 GLU A 245      -8.117 -41.575   1.618  1.00 97.21           O  
ATOM   3955  OE2 GLU A 245      -7.495 -39.482   1.821  1.00 97.21           O  
ATOM   3956  N   GLU A 246      -7.419 -36.379  -3.013  1.00 94.90           N  
ATOM   3957  H   GLU A 246      -6.547 -36.842  -2.800  1.00 94.90           H  
ATOM   3958  CA  GLU A 246      -7.350 -35.022  -3.594  1.00 94.90           C  
ATOM   3959  HA  GLU A 246      -8.181 -34.441  -3.195  1.00 94.90           H  
ATOM   3960  C   GLU A 246      -7.523 -34.995  -5.135  1.00 94.90           C  
ATOM   3961  CB  GLU A 246      -6.045 -34.317  -3.162  1.00 94.90           C  
ATOM   3962  HB2 GLU A 246      -5.965 -33.373  -3.702  1.00 94.90           H  
ATOM   3963  HB3 GLU A 246      -5.195 -34.939  -3.440  1.00 94.90           H  
ATOM   3964  O   GLU A 246      -7.303 -33.965  -5.780  1.00 94.90           O  
ATOM   3965  CG  GLU A 246      -5.966 -33.989  -1.656  1.00 94.90           C  
ATOM   3966  HG2 GLU A 246      -5.999 -34.918  -1.086  1.00 94.90           H  
ATOM   3967  HG3 GLU A 246      -6.839 -33.396  -1.385  1.00 94.90           H  
ATOM   3968  CD  GLU A 246      -4.691 -33.208  -1.266  1.00 94.90           C  
ATOM   3969  OE1 GLU A 246      -4.511 -32.859  -0.074  1.00 94.90           O  
ATOM   3970  OE2 GLU A 246      -3.822 -32.971  -2.134  1.00 94.90           O  
ATOM   3971  N   GLY A 247      -7.898 -36.117  -5.761  1.00 96.10           N  
ATOM   3972  H   GLY A 247      -8.089 -36.932  -5.195  1.00 96.10           H  
ATOM   3973  CA  GLY A 247      -8.145 -36.208  -7.204  1.00 96.10           C  
ATOM   3974  HA2 GLY A 247      -8.846 -35.426  -7.496  1.00 96.10           H  
ATOM   3975  HA3 GLY A 247      -8.599 -37.177  -7.413  1.00 96.10           H  
ATOM   3976  C   GLY A 247      -6.886 -36.076  -8.069  1.00 96.10           C  
ATOM   3977  O   GLY A 247      -6.960 -35.616  -9.210  1.00 96.10           O  
ATOM   3978  N   THR A 248      -5.714 -36.433  -7.540  1.00 97.53           N  
ATOM   3979  H   THR A 248      -5.702 -36.780  -6.591  1.00 97.53           H  
ATOM   3980  CA  THR A 248      -4.436 -36.327  -8.254  1.00 97.53           C  
ATOM   3981  HA  THR A 248      -4.643 -36.341  -9.324  1.00 97.53           H  
ATOM   3982  C   THR A 248      -3.520 -37.526  -7.991  1.00 97.53           C  
ATOM   3983  CB  THR A 248      -3.782 -34.972  -7.928  1.00 97.53           C  
ATOM   3984  HB  THR A 248      -4.549 -34.200  -7.998  1.00 97.53           H  
ATOM   3985  O   THR A 248      -3.843 -38.455  -7.252  1.00 97.53           O  
ATOM   3986  CG2 THR A 248      -3.164 -34.894  -6.534  1.00 97.53           C  
ATOM   3987 HG21 THR A 248      -3.931 -35.080  -5.781  1.00 97.53           H  
ATOM   3988 HG22 THR A 248      -2.762 -33.894  -6.371  1.00 97.53           H  
ATOM   3989 HG23 THR A 248      -2.366 -35.629  -6.428  1.00 97.53           H  
ATOM   3990  OG1 THR A 248      -2.787 -34.658  -8.883  1.00 97.53           O  
ATOM   3991  HG1 THR A 248      -3.215 -34.673  -9.742  1.00 97.53           H  
ATOM   3992  N   SER A 249      -2.351 -37.545  -8.622  1.00 98.30           N  
ATOM   3993  H   SER A 249      -2.110 -36.758  -9.208  1.00 98.30           H  
ATOM   3994  CA  SER A 249      -1.340 -38.578  -8.423  1.00 98.30           C  
ATOM   3995  HA  SER A 249      -1.519 -39.065  -7.464  1.00 98.30           H  
ATOM   3996  C   SER A 249       0.054 -37.966  -8.375  1.00 98.30           C  
ATOM   3997  CB  SER A 249      -1.450 -39.643  -9.520  1.00 98.30           C  
ATOM   3998  HB2 SER A 249      -2.495 -39.913  -9.673  1.00 98.30           H  
ATOM   3999  HB3 SER A 249      -0.909 -40.533  -9.197  1.00 98.30           H  
ATOM   4000  O   SER A 249       0.291 -36.869  -8.881  1.00 98.30           O  
ATOM   4001  OG  SER A 249      -0.886 -39.195 -10.735  1.00 98.30           O  
ATOM   4002  HG  SER A 249      -1.564 -38.715 -11.215  1.00 98.30           H  
ATOM   4003  N   PHE A 250       1.014 -38.695  -7.802  1.00 98.38           N  
ATOM   4004  H   PHE A 250       0.768 -39.568  -7.359  1.00 98.38           H  
ATOM   4005  CA  PHE A 250       2.414 -38.267  -7.816  1.00 98.38           C  
ATOM   4006  HA  PHE A 250       2.506 -37.333  -7.261  1.00 98.38           H  
ATOM   4007  C   PHE A 250       2.916 -37.990  -9.241  1.00 98.38           C  
ATOM   4008  CB  PHE A 250       3.272 -39.332  -7.127  1.00 98.38           C  
ATOM   4009  HB2 PHE A 250       3.020 -40.315  -7.525  1.00 98.38           H  
ATOM   4010  HB3 PHE A 250       3.030 -39.317  -6.065  1.00 98.38           H  
ATOM   4011  O   PHE A 250       3.590 -36.989  -9.460  1.00 98.38           O  
ATOM   4012  CG  PHE A 250       4.761 -39.106  -7.295  1.00 98.38           C  
ATOM   4013  CD1 PHE A 250       5.472 -39.772  -8.315  1.00 98.38           C  
ATOM   4014  HD1 PHE A 250       4.966 -40.474  -8.960  1.00 98.38           H  
ATOM   4015  CD2 PHE A 250       5.418 -38.163  -6.485  1.00 98.38           C  
ATOM   4016  HD2 PHE A 250       4.879 -37.633  -5.714  1.00 98.38           H  
ATOM   4017  CE1 PHE A 250       6.831 -39.483  -8.532  1.00 98.38           C  
ATOM   4018  HE1 PHE A 250       7.375 -39.961  -9.334  1.00 98.38           H  
ATOM   4019  CE2 PHE A 250       6.775 -37.880  -6.707  1.00 98.38           C  
ATOM   4020  HE2 PHE A 250       7.279 -37.134  -6.110  1.00 98.38           H  
ATOM   4021  CZ  PHE A 250       7.477 -38.530  -7.730  1.00 98.38           C  
ATOM   4022  HZ  PHE A 250       8.510 -38.276  -7.915  1.00 98.38           H  
ATOM   4023  N   SER A 251       2.557 -38.835 -10.213  1.00 97.94           N  
ATOM   4024  H   SER A 251       1.944 -39.607  -9.993  1.00 97.94           H  
ATOM   4025  CA  SER A 251       2.963 -38.671 -11.613  1.00 97.94           C  
ATOM   4026  HA  SER A 251       4.050 -38.591 -11.658  1.00 97.94           H  
ATOM   4027  C   SER A 251       2.388 -37.401 -12.243  1.00 97.94           C  
ATOM   4028  CB  SER A 251       2.527 -39.893 -12.424  1.00 97.94           C  
ATOM   4029  HB2 SER A 251       1.448 -40.019 -12.340  1.00 97.94           H  
ATOM   4030  HB3 SER A 251       2.783 -39.747 -13.474  1.00 97.94           H  
ATOM   4031  O   SER A 251       3.110 -36.708 -12.961  1.00 97.94           O  
ATOM   4032  OG  SER A 251       3.182 -41.051 -11.932  1.00 97.94           O  
ATOM   4033  HG  SER A 251       4.074 -41.061 -12.287  1.00 97.94           H  
ATOM   4034  N   ASP A 252       1.133 -37.062 -11.937  1.00 97.66           N  
ATOM   4035  H   ASP A 252       0.580 -37.676 -11.356  1.00 97.66           H  
ATOM   4036  CA  ASP A 252       0.501 -35.833 -12.431  1.00 97.66           C  
ATOM   4037  HA  ASP A 252       0.624 -35.781 -13.513  1.00 97.66           H  
ATOM   4038  C   ASP A 252       1.155 -34.591 -11.825  1.00 97.66           C  
ATOM   4039  CB  ASP A 252      -1.001 -35.825 -12.121  1.00 97.66           C  
ATOM   4040  HB2 ASP A 252      -1.431 -34.889 -12.477  1.00 97.66           H  
ATOM   4041  HB3 ASP A 252      -1.147 -35.874 -11.042  1.00 97.66           H  
ATOM   4042  O   ASP A 252       1.483 -33.649 -12.548  1.00 97.66           O  
ATOM   4043  CG  ASP A 252      -1.736 -36.980 -12.792  1.00 97.66           C  
ATOM   4044  OD1 ASP A 252      -1.451 -37.249 -13.978  1.00 97.66           O  
ATOM   4045  OD2 ASP A 252      -2.520 -37.632 -12.067  1.00 97.66           O  
ATOM   4046  N   ILE A 253       1.412 -34.602 -10.511  1.00 98.39           N  
ATOM   4047  H   ILE A 253       1.102 -35.396  -9.970  1.00 98.39           H  
ATOM   4048  CA  ILE A 253       2.096 -33.495  -9.831  1.00 98.39           C  
ATOM   4049  HA  ILE A 253       1.566 -32.572 -10.066  1.00 98.39           H  
ATOM   4050  C   ILE A 253       3.525 -33.345 -10.359  1.00 98.39           C  
ATOM   4051  CB  ILE A 253       2.087 -33.675  -8.297  1.00 98.39           C  
ATOM   4052  HB  ILE A 253       2.608 -34.598  -8.043  1.00 98.39           H  
ATOM   4053  O   ILE A 253       3.966 -32.227 -10.620  1.00 98.39           O  
ATOM   4054  CG1 ILE A 253       0.647 -33.734  -7.746  1.00 98.39           C  
ATOM   4055 HG12 ILE A 253       0.046 -34.433  -8.328  1.00 98.39           H  
ATOM   4056 HG13 ILE A 253       0.181 -32.753  -7.840  1.00 98.39           H  
ATOM   4057  CG2 ILE A 253       2.815 -32.483  -7.650  1.00 98.39           C  
ATOM   4058 HG21 ILE A 253       3.868 -32.466  -7.931  1.00 98.39           H  
ATOM   4059 HG22 ILE A 253       2.345 -31.554  -7.973  1.00 98.39           H  
ATOM   4060 HG23 ILE A 253       2.760 -32.527  -6.562  1.00 98.39           H  
ATOM   4061  CD1 ILE A 253       0.586 -34.187  -6.285  1.00 98.39           C  
ATOM   4062 HD11 ILE A 253      -0.461 -34.275  -5.993  1.00 98.39           H  
ATOM   4063 HD12 ILE A 253       1.073 -35.156  -6.172  1.00 98.39           H  
ATOM   4064 HD13 ILE A 253       1.055 -33.457  -5.626  1.00 98.39           H  
ATOM   4065  N   TYR A 254       4.235 -34.455 -10.565  1.00 98.03           N  
ATOM   4066  H   TYR A 254       3.820 -35.340 -10.312  1.00 98.03           H  
ATOM   4067  CA  TYR A 254       5.599 -34.463 -11.084  1.00 98.03           C  
ATOM   4068  HA  TYR A 254       6.220 -33.847 -10.434  1.00 98.03           H  
ATOM   4069  C   TYR A 254       5.692 -33.857 -12.485  1.00 98.03           C  
ATOM   4070  CB  TYR A 254       6.128 -35.900 -11.066  1.00 98.03           C  
ATOM   4071  HB2 TYR A 254       6.046 -36.291 -10.051  1.00 98.03           H  
ATOM   4072  HB3 TYR A 254       5.508 -36.526 -11.709  1.00 98.03           H  
ATOM   4073  O   TYR A 254       6.528 -32.982 -12.731  1.00 98.03           O  
ATOM   4074  CG  TYR A 254       7.572 -36.020 -11.490  1.00 98.03           C  
ATOM   4075  CD1 TYR A 254       7.911 -36.554 -12.749  1.00 98.03           C  
ATOM   4076  HD1 TYR A 254       7.134 -36.861 -13.433  1.00 98.03           H  
ATOM   4077  CD2 TYR A 254       8.580 -35.610 -10.598  1.00 98.03           C  
ATOM   4078  HD2 TYR A 254       8.316 -35.204  -9.633  1.00 98.03           H  
ATOM   4079  CE1 TYR A 254       9.265 -36.746 -13.083  1.00 98.03           C  
ATOM   4080  HE1 TYR A 254       9.548 -37.214 -14.014  1.00 98.03           H  
ATOM   4081  CE2 TYR A 254       9.930 -35.762 -10.947  1.00 98.03           C  
ATOM   4082  HE2 TYR A 254      10.710 -35.454 -10.268  1.00 98.03           H  
ATOM   4083  OH  TYR A 254      11.566 -36.643 -12.421  1.00 98.03           O  
ATOM   4084  HH  TYR A 254      12.138 -36.259 -11.753  1.00 98.03           H  
ATOM   4085  CZ  TYR A 254      10.267 -36.379 -12.162  1.00 98.03           C  
ATOM   4086  N   LEU A 255       4.800 -34.274 -13.390  1.00 97.72           N  
ATOM   4087  H   LEU A 255       4.133 -34.983 -13.124  1.00 97.72           H  
ATOM   4088  CA  LEU A 255       4.718 -33.698 -14.728  1.00 97.72           C  
ATOM   4089  HA  LEU A 255       5.708 -33.761 -15.180  1.00 97.72           H  
ATOM   4090  C   LEU A 255       4.332 -32.216 -14.665  1.00 97.72           C  
ATOM   4091  CB  LEU A 255       3.727 -34.519 -15.570  1.00 97.72           C  
ATOM   4092  HB2 LEU A 255       2.753 -34.501 -15.079  1.00 97.72           H  
ATOM   4093  HB3 LEU A 255       4.066 -35.555 -15.598  1.00 97.72           H  
ATOM   4094  O   LEU A 255       4.995 -31.395 -15.298  1.00 97.72           O  
ATOM   4095  CG  LEU A 255       3.559 -34.005 -17.013  1.00 97.72           C  
ATOM   4096  HG  LEU A 255       3.185 -32.981 -16.997  1.00 97.72           H  
ATOM   4097  CD1 LEU A 255       4.869 -34.038 -17.808  1.00 97.72           C  
ATOM   4098 HD11 LEU A 255       5.592 -33.353 -17.364  1.00 97.72           H  
ATOM   4099 HD12 LEU A 255       4.683 -33.713 -18.831  1.00 97.72           H  
ATOM   4100 HD13 LEU A 255       5.277 -35.049 -17.811  1.00 97.72           H  
ATOM   4101  CD2 LEU A 255       2.539 -34.875 -17.747  1.00 97.72           C  
ATOM   4102 HD21 LEU A 255       2.876 -35.911 -17.765  1.00 97.72           H  
ATOM   4103 HD22 LEU A 255       2.409 -34.515 -18.768  1.00 97.72           H  
ATOM   4104 HD23 LEU A 255       1.582 -34.825 -17.228  1.00 97.72           H  
ATOM   4105  N   SER A 256       3.311 -31.869 -13.878  1.00 97.85           N  
ATOM   4106  H   SER A 256       2.813 -32.598 -13.387  1.00 97.85           H  
ATOM   4107  CA  SER A 256       2.839 -30.491 -13.717  1.00 97.85           C  
ATOM   4108  HA  SER A 256       2.520 -30.117 -14.690  1.00 97.85           H  
ATOM   4109  C   SER A 256       3.945 -29.565 -13.208  1.00 97.85           C  
ATOM   4110  CB  SER A 256       1.629 -30.458 -12.780  1.00 97.85           C  
ATOM   4111  HB2 SER A 256       1.917 -30.826 -11.795  1.00 97.85           H  
ATOM   4112  HB3 SER A 256       0.844 -31.099 -13.183  1.00 97.85           H  
ATOM   4113  O   SER A 256       4.199 -28.538 -13.827  1.00 97.85           O  
ATOM   4114  OG  SER A 256       1.139 -29.136 -12.667  1.00 97.85           O  
ATOM   4115  HG  SER A 256       0.396 -29.130 -12.059  1.00 97.85           H  
ATOM   4116  N   ALA A 257       4.679 -29.953 -12.160  1.00 98.12           N  
ATOM   4117  H   ALA A 257       4.435 -30.816 -11.696  1.00 98.12           H  
ATOM   4118  CA  ALA A 257       5.792 -29.177 -11.607  1.00 98.12           C  
ATOM   4119  HA  ALA A 257       5.430 -28.200 -11.289  1.00 98.12           H  
ATOM   4120  C   ALA A 257       6.898 -28.924 -12.642  1.00 98.12           C  
ATOM   4121  CB  ALA A 257       6.331 -29.920 -10.379  1.00 98.12           C  
ATOM   4122  HB1 ALA A 257       7.181 -29.378  -9.965  1.00 98.12           H  
ATOM   4123  HB2 ALA A 257       6.645 -30.926 -10.658  1.00 98.12           H  
ATOM   4124  HB3 ALA A 257       5.554 -29.988  -9.617  1.00 98.12           H  
ATOM   4125  O   ALA A 257       7.346 -27.788 -12.816  1.00 98.12           O  
ATOM   4126  N   ARG A 258       7.305 -29.958 -13.392  1.00 98.06           N  
ATOM   4127  H   ARG A 258       6.891 -30.863 -13.218  1.00 98.06           H  
ATOM   4128  CA  ARG A 258       8.321 -29.817 -14.448  1.00 98.06           C  
ATOM   4129  HA  ARG A 258       9.197 -29.319 -14.031  1.00 98.06           H  
ATOM   4130  C   ARG A 258       7.851 -28.927 -15.595  1.00 98.06           C  
ATOM   4131  CB  ARG A 258       8.728 -31.199 -14.970  1.00 98.06           C  
ATOM   4132  HB2 ARG A 258       7.843 -31.807 -15.156  1.00 98.06           H  
ATOM   4133  HB3 ARG A 258       9.264 -31.072 -15.911  1.00 98.06           H  
ATOM   4134  O   ARG A 258       8.619 -28.085 -16.063  1.00 98.06           O  
ATOM   4135  CG  ARG A 258       9.659 -31.912 -13.983  1.00 98.06           C  
ATOM   4136  HG2 ARG A 258      10.532 -31.282 -13.813  1.00 98.06           H  
ATOM   4137  HG3 ARG A 258       9.153 -32.080 -13.033  1.00 98.06           H  
ATOM   4138  CD  ARG A 258      10.112 -33.251 -14.566  1.00 98.06           C  
ATOM   4139  HD2 ARG A 258      10.353 -33.109 -15.619  1.00 98.06           H  
ATOM   4140  HD3 ARG A 258       9.301 -33.974 -14.477  1.00 98.06           H  
ATOM   4141  NE  ARG A 258      11.305 -33.741 -13.863  1.00 98.06           N  
ATOM   4142  HE  ARG A 258      11.603 -33.219 -13.052  1.00 98.06           H  
ATOM   4143  NH1 ARG A 258      12.061 -35.185 -15.483  1.00 98.06           N  
ATOM   4144 HH11 ARG A 258      12.891 -35.549 -15.930  1.00 98.06           H  
ATOM   4145 HH12 ARG A 258      11.251 -34.956 -16.041  1.00 98.06           H  
ATOM   4146  NH2 ARG A 258      13.300 -34.788 -13.670  1.00 98.06           N  
ATOM   4147 HH21 ARG A 258      13.459 -34.270 -12.817  1.00 98.06           H  
ATOM   4148 HH22 ARG A 258      14.019 -35.383 -14.057  1.00 98.06           H  
ATOM   4149  CZ  ARG A 258      12.204 -34.578 -14.339  1.00 98.06           C  
ATOM   4150  N   MET A 259       6.607 -29.095 -16.038  1.00 97.98           N  
ATOM   4151  H   MET A 259       6.036 -29.802 -15.597  1.00 97.98           H  
ATOM   4152  CA  MET A 259       6.014 -28.292 -17.110  1.00 97.98           C  
ATOM   4153  HA  MET A 259       6.701 -28.257 -17.956  1.00 97.98           H  
ATOM   4154  C   MET A 259       5.816 -26.834 -16.686  1.00 97.98           C  
ATOM   4155  CB  MET A 259       4.702 -28.938 -17.580  1.00 97.98           C  
ATOM   4156  HB2 MET A 259       4.055 -29.111 -16.719  1.00 97.98           H  
ATOM   4157  HB3 MET A 259       4.180 -28.254 -18.250  1.00 97.98           H  
ATOM   4158  O   MET A 259       6.204 -25.934 -17.429  1.00 97.98           O  
ATOM   4159  CG  MET A 259       4.900 -30.261 -18.331  1.00 97.98           C  
ATOM   4160  HG2 MET A 259       5.382 -30.983 -17.671  1.00 97.98           H  
ATOM   4161  HG3 MET A 259       3.908 -30.654 -18.556  1.00 97.98           H  
ATOM   4162  SD  MET A 259       5.834 -30.201 -19.893  1.00 97.98           S  
ATOM   4163  CE  MET A 259       7.526 -30.429 -19.286  1.00 97.98           C  
ATOM   4164  HE1 MET A 259       7.511 -31.008 -18.362  1.00 97.98           H  
ATOM   4165  HE2 MET A 259       8.116 -30.945 -20.043  1.00 97.98           H  
ATOM   4166  HE3 MET A 259       7.986 -29.461 -19.087  1.00 97.98           H  
ATOM   4167  N   ASN A 260       5.305 -26.580 -15.483  1.00 97.51           N  
ATOM   4168  H   ASN A 260       4.977 -27.350 -14.917  1.00 97.51           H  
ATOM   4169  CA  ASN A 260       5.174 -25.231 -14.936  1.00 97.51           C  
ATOM   4170  HA  ASN A 260       4.579 -24.620 -15.614  1.00 97.51           H  
ATOM   4171  C   ASN A 260       6.529 -24.539 -14.795  1.00 97.51           C  
ATOM   4172  CB  ASN A 260       4.490 -25.290 -13.567  1.00 97.51           C  
ATOM   4173  HB2 ASN A 260       4.723 -26.217 -13.043  1.00 97.51           H  
ATOM   4174  HB3 ASN A 260       4.880 -24.477 -12.954  1.00 97.51           H  
ATOM   4175  O   ASN A 260       6.668 -23.387 -15.208  1.00 97.51           O  
ATOM   4176  CG  ASN A 260       2.993 -25.092 -13.618  1.00 97.51           C  
ATOM   4177  ND2 ASN A 260       2.438 -24.859 -12.459  1.00 97.51           N  
ATOM   4178 HD21 ASN A 260       1.520 -24.438 -12.463  1.00 97.51           H  
ATOM   4179 HD22 ASN A 260       3.004 -24.890 -11.623  1.00 97.51           H  
ATOM   4180  OD1 ASN A 260       2.338 -25.076 -14.652  1.00 97.51           O  
ATOM   4181  N   GLN A 261       7.543 -25.237 -14.275  1.00 96.91           N  
ATOM   4182  H   GLN A 261       7.368 -26.150 -13.880  1.00 96.91           H  
ATOM   4183  CA  GLN A 261       8.890 -24.679 -14.206  1.00 96.91           C  
ATOM   4184  HA  GLN A 261       8.838 -23.751 -13.636  1.00 96.91           H  
ATOM   4185  C   GLN A 261       9.418 -24.340 -15.603  1.00 96.91           C  
ATOM   4186  CB  GLN A 261       9.833 -25.654 -13.487  1.00 96.91           C  
ATOM   4187  HB2 GLN A 261       9.433 -25.894 -12.502  1.00 96.91           H  
ATOM   4188  HB3 GLN A 261       9.907 -26.578 -14.060  1.00 96.91           H  
ATOM   4189  O   GLN A 261      10.008 -23.278 -15.793  1.00 96.91           O  
ATOM   4190  CG  GLN A 261      11.238 -25.048 -13.330  1.00 96.91           C  
ATOM   4191  HG2 GLN A 261      11.638 -24.766 -14.304  1.00 96.91           H  
ATOM   4192  HG3 GLN A 261      11.911 -25.813 -12.943  1.00 96.91           H  
ATOM   4193  CD  GLN A 261      11.287 -23.834 -12.401  1.00 96.91           C  
ATOM   4194  NE2 GLN A 261      12.356 -23.072 -12.429  1.00 96.91           N  
ATOM   4195 HE21 GLN A 261      13.126 -23.287 -13.046  1.00 96.91           H  
ATOM   4196 HE22 GLN A 261      12.364 -22.317 -11.759  1.00 96.91           H  
ATOM   4197  OE1 GLN A 261      10.385 -23.528 -11.643  1.00 96.91           O  
ATOM   4198  N   ALA A 262       9.184 -25.208 -16.590  1.00 97.74           N  
ATOM   4199  H   ALA A 262       8.710 -26.075 -16.382  1.00 97.74           H  
ATOM   4200  CA  ALA A 262       9.592 -24.946 -17.962  1.00 97.74           C  
ATOM   4201  HA  ALA A 262      10.668 -24.773 -17.973  1.00 97.74           H  
ATOM   4202  C   ALA A 262       8.917 -23.685 -18.513  1.00 97.74           C  
ATOM   4203  CB  ALA A 262       9.293 -26.171 -18.826  1.00 97.74           C  
ATOM   4204  HB1 ALA A 262       8.224 -26.379 -18.851  1.00 97.74           H  
ATOM   4205  HB2 ALA A 262       9.635 -25.965 -19.840  1.00 97.74           H  
ATOM   4206  HB3 ALA A 262       9.821 -27.041 -18.436  1.00 97.74           H  
ATOM   4207  O   ALA A 262       9.606 -22.808 -19.028  1.00 97.74           O  
ATOM   4208  N   ALA A 263       7.598 -23.550 -18.349  1.00 95.48           N  
ATOM   4209  H   ALA A 263       7.085 -24.295 -17.899  1.00 95.48           H  
ATOM   4210  CA  ALA A 263       6.867 -22.353 -18.756  1.00 95.48           C  
ATOM   4211  HA  ALA A 263       7.002 -22.206 -19.828  1.00 95.48           H  
ATOM   4212  C   ALA A 263       7.403 -21.096 -18.051  1.00 95.48           C  
ATOM   4213  CB  ALA A 263       5.373 -22.571 -18.490  1.00 95.48           C  
ATOM   4214  HB1 ALA A 263       4.812 -21.695 -18.814  1.00 95.48           H  
ATOM   4215  HB2 ALA A 263       5.194 -22.735 -17.427  1.00 95.48           H  
ATOM   4216  HB3 ALA A 263       5.020 -23.437 -19.050  1.00 95.48           H  
ATOM   4217  O   ALA A 263       7.660 -20.089 -18.705  1.00 95.48           O  
ATOM   4218  N   LYS A 264       7.669 -21.160 -16.742  1.00 92.81           N  
ATOM   4219  H   LYS A 264       7.422 -22.005 -16.248  1.00 92.81           H  
ATOM   4220  CA  LYS A 264       8.258 -20.046 -15.984  1.00 92.81           C  
ATOM   4221  HA  LYS A 264       7.608 -19.178 -16.094  1.00 92.81           H  
ATOM   4222  C   LYS A 264       9.624 -19.631 -16.535  1.00 92.81           C  
ATOM   4223  CB  LYS A 264       8.315 -20.432 -14.498  1.00 92.81           C  
ATOM   4224  HB2 LYS A 264       7.307 -20.704 -14.184  1.00 92.81           H  
ATOM   4225  HB3 LYS A 264       8.955 -21.305 -14.367  1.00 92.81           H  
ATOM   4226  O   LYS A 264       9.837 -18.448 -16.780  1.00 92.81           O  
ATOM   4227  CG  LYS A 264       8.827 -19.298 -13.594  1.00 92.81           C  
ATOM   4228  HG2 LYS A 264       8.269 -18.386 -13.808  1.00 92.81           H  
ATOM   4229  HG3 LYS A 264       9.887 -19.123 -13.779  1.00 92.81           H  
ATOM   4230  CD  LYS A 264       8.617 -19.681 -12.121  1.00 92.81           C  
ATOM   4231  HD2 LYS A 264       7.559 -19.899 -11.975  1.00 92.81           H  
ATOM   4232  HD3 LYS A 264       9.188 -20.580 -11.889  1.00 92.81           H  
ATOM   4233  CE  LYS A 264       9.013 -18.555 -11.158  1.00 92.81           C  
ATOM   4234  HE2 LYS A 264      10.100 -18.476 -11.122  1.00 92.81           H  
ATOM   4235  HE3 LYS A 264       8.609 -17.617 -11.538  1.00 92.81           H  
ATOM   4236  NZ  LYS A 264       8.455 -18.800  -9.800  1.00 92.81           N  
ATOM   4237  HZ1 LYS A 264       7.445 -18.791  -9.798  1.00 92.81           H  
ATOM   4238  HZ2 LYS A 264       8.695 -18.079  -9.135  1.00 92.81           H  
ATOM   4239  HZ3 LYS A 264       8.707 -19.703  -9.424  1.00 92.81           H  
ATOM   4240  N   LEU A 265      10.531 -20.581 -16.765  1.00 93.87           N  
ATOM   4241  H   LEU A 265      10.279 -21.537 -16.555  1.00 93.87           H  
ATOM   4242  CA  LEU A 265      11.871 -20.293 -17.289  1.00 93.87           C  
ATOM   4243  HA  LEU A 265      12.328 -19.511 -16.681  1.00 93.87           H  
ATOM   4244  C   LEU A 265      11.836 -19.749 -18.722  1.00 93.87           C  
ATOM   4245  CB  LEU A 265      12.744 -21.557 -17.233  1.00 93.87           C  
ATOM   4246  HB2 LEU A 265      13.672 -21.343 -17.763  1.00 93.87           H  
ATOM   4247  HB3 LEU A 265      12.230 -22.357 -17.766  1.00 93.87           H  
ATOM   4248  O   LEU A 265      12.571 -18.813 -19.026  1.00 93.87           O  
ATOM   4249  CG  LEU A 265      13.111 -22.053 -15.824  1.00 93.87           C  
ATOM   4250  HG  LEU A 265      12.208 -22.269 -15.253  1.00 93.87           H  
ATOM   4251  CD1 LEU A 265      13.925 -23.344 -15.949  1.00 93.87           C  
ATOM   4252 HD11 LEU A 265      14.823 -23.166 -16.540  1.00 93.87           H  
ATOM   4253 HD12 LEU A 265      13.319 -24.105 -16.442  1.00 93.87           H  
ATOM   4254 HD13 LEU A 265      14.202 -23.713 -14.962  1.00 93.87           H  
ATOM   4255  CD2 LEU A 265      13.931 -21.033 -15.032  1.00 93.87           C  
ATOM   4256 HD21 LEU A 265      14.257 -21.464 -14.086  1.00 93.87           H  
ATOM   4257 HD22 LEU A 265      14.804 -20.712 -15.602  1.00 93.87           H  
ATOM   4258 HD23 LEU A 265      13.315 -20.161 -14.809  1.00 93.87           H  
ATOM   4259  N   LEU A 266      10.979 -20.307 -19.582  1.00 93.73           N  
ATOM   4260  H   LEU A 266      10.415 -21.084 -19.269  1.00 93.73           H  
ATOM   4261  CA  LEU A 266      10.797 -19.821 -20.954  1.00 93.73           C  
ATOM   4262  HA  LEU A 266      11.765 -19.778 -21.453  1.00 93.73           H  
ATOM   4263  C   LEU A 266      10.230 -18.401 -20.970  1.00 93.73           C  
ATOM   4264  CB  LEU A 266       9.858 -20.760 -21.729  1.00 93.73           C  
ATOM   4265  HB2 LEU A 266       8.940 -20.869 -21.152  1.00 93.73           H  
ATOM   4266  HB3 LEU A 266       9.602 -20.292 -22.679  1.00 93.73           H  
ATOM   4267  O   LEU A 266      10.677 -17.596 -21.779  1.00 93.73           O  
ATOM   4268  CG  LEU A 266      10.439 -22.152 -22.013  1.00 93.73           C  
ATOM   4269  HG  LEU A 266      10.879 -22.550 -21.098  1.00 93.73           H  
ATOM   4270  CD1 LEU A 266       9.324 -23.087 -22.479  1.00 93.73           C  
ATOM   4271 HD11 LEU A 266       8.558 -23.132 -21.705  1.00 93.73           H  
ATOM   4272 HD12 LEU A 266       9.720 -24.090 -22.639  1.00 93.73           H  
ATOM   4273 HD13 LEU A 266       8.875 -22.710 -23.398  1.00 93.73           H  
ATOM   4274  CD2 LEU A 266      11.519 -22.166 -23.089  1.00 93.73           C  
ATOM   4275 HD21 LEU A 266      12.282 -21.419 -22.870  1.00 93.73           H  
ATOM   4276 HD22 LEU A 266      11.989 -23.149 -23.121  1.00 93.73           H  
ATOM   4277 HD23 LEU A 266      11.057 -21.956 -24.053  1.00 93.73           H  
ATOM   4278  N   ARG A 267       9.295 -18.096 -20.061  1.00 88.53           N  
ATOM   4279  H   ARG A 267       8.955 -18.833 -19.461  1.00 88.53           H  
ATOM   4280  CA  ARG A 267       8.697 -16.763 -19.923  1.00 88.53           C  
ATOM   4281  HA  ARG A 267       8.387 -16.437 -20.916  1.00 88.53           H  
ATOM   4282  C   ARG A 267       9.691 -15.714 -19.435  1.00 88.53           C  
ATOM   4283  CB  ARG A 267       7.480 -16.835 -18.987  1.00 88.53           C  
ATOM   4284  HB2 ARG A 267       6.783 -17.583 -19.365  1.00 88.53           H  
ATOM   4285  HB3 ARG A 267       7.821 -17.152 -18.001  1.00 88.53           H  
ATOM   4286  O   ARG A 267       9.594 -14.568 -19.827  1.00 88.53           O  
ATOM   4287  CG  ARG A 267       6.726 -15.498 -18.861  1.00 88.53           C  
ATOM   4288  HG2 ARG A 267       6.259 -15.260 -19.817  1.00 88.53           H  
ATOM   4289  HG3 ARG A 267       7.404 -14.688 -18.594  1.00 88.53           H  
ATOM   4290  CD  ARG A 267       5.612 -15.556 -17.815  1.00 88.53           C  
ATOM   4291  HD2 ARG A 267       5.050 -14.623 -17.864  1.00 88.53           H  
ATOM   4292  HD3 ARG A 267       4.928 -16.364 -18.074  1.00 88.53           H  
ATOM   4293  NE  ARG A 267       6.121 -15.759 -16.444  1.00 88.53           N  
ATOM   4294  HE  ARG A 267       6.006 -16.684 -16.054  1.00 88.53           H  
ATOM   4295  NH1 ARG A 267       6.838 -13.607 -16.047  1.00 88.53           N  
ATOM   4296 HH11 ARG A 267       6.638 -13.353 -17.004  1.00 88.53           H  
ATOM   4297 HH12 ARG A 267       7.254 -12.902 -15.456  1.00 88.53           H  
ATOM   4298  NH2 ARG A 267       6.929 -15.133 -14.415  1.00 88.53           N  
ATOM   4299 HH21 ARG A 267       7.268 -14.403 -13.806  1.00 88.53           H  
ATOM   4300 HH22 ARG A 267       6.653 -16.026 -14.031  1.00 88.53           H  
ATOM   4301  CZ  ARG A 267       6.633 -14.833 -15.651  1.00 88.53           C  
ATOM   4302  N   ILE A 268      10.607 -16.089 -18.542  1.00 86.22           N  
ATOM   4303  H   ILE A 268      10.579 -17.040 -18.202  1.00 86.22           H  
ATOM   4304  CA  ILE A 268      11.664 -15.182 -18.070  1.00 86.22           C  
ATOM   4305  HA  ILE A 268      11.222 -14.214 -17.831  1.00 86.22           H  
ATOM   4306  C   ILE A 268      12.692 -14.914 -19.183  1.00 86.22           C  
ATOM   4307  CB  ILE A 268      12.310 -15.758 -16.786  1.00 86.22           C  
ATOM   4308  HB  ILE A 268      12.585 -16.795 -16.981  1.00 86.22           H  
ATOM   4309  O   ILE A 268      13.347 -13.881 -19.173  1.00 86.22           O  
ATOM   4310  CG1 ILE A 268      11.305 -15.719 -15.611  1.00 86.22           C  
ATOM   4311 HG12 ILE A 268      11.177 -14.689 -15.279  1.00 86.22           H  
ATOM   4312 HG13 ILE A 268      10.330 -16.073 -15.945  1.00 86.22           H  
ATOM   4313  CG2 ILE A 268      13.586 -14.997 -16.382  1.00 86.22           C  
ATOM   4314 HG21 ILE A 268      14.000 -15.378 -15.448  1.00 86.22           H  
ATOM   4315 HG22 ILE A 268      13.367 -13.934 -16.272  1.00 86.22           H  
ATOM   4316 HG23 ILE A 268      14.352 -15.113 -17.149  1.00 86.22           H  
ATOM   4317  CD1 ILE A 268      11.723 -16.585 -14.413  1.00 86.22           C  
ATOM   4318 HD11 ILE A 268      12.611 -16.177 -13.929  1.00 86.22           H  
ATOM   4319 HD12 ILE A 268      11.920 -17.605 -14.744  1.00 86.22           H  
ATOM   4320 HD13 ILE A 268      10.912 -16.600 -13.685  1.00 86.22           H  
ATOM   4321  N   GLY A 269      12.884 -15.854 -20.114  1.00 87.96           N  
ATOM   4322  H   GLY A 269      12.283 -16.666 -20.100  1.00 87.96           H  
ATOM   4323  CA  GLY A 269      13.705 -15.635 -21.306  1.00 87.96           C  
ATOM   4324  HA2 GLY A 269      13.396 -16.344 -22.074  1.00 87.96           H  
ATOM   4325  HA3 GLY A 269      13.516 -14.623 -21.666  1.00 87.96           H  
ATOM   4326  C   GLY A 269      15.220 -15.762 -21.125  1.00 87.96           C  
ATOM   4327  O   GLY A 269      15.952 -15.736 -22.108  1.00 87.96           O  
ATOM   4328  N   ASN A 270      15.711 -15.995 -19.905  1.00 88.91           N  
ATOM   4329  H   ASN A 270      15.064 -15.870 -19.139  1.00 88.91           H  
ATOM   4330  CA  ASN A 270      17.154 -16.070 -19.613  1.00 88.91           C  
ATOM   4331  HA  ASN A 270      17.648 -15.250 -20.135  1.00 88.91           H  
ATOM   4332  C   ASN A 270      17.843 -17.362 -20.097  1.00 88.91           C  
ATOM   4333  CB  ASN A 270      17.360 -15.880 -18.099  1.00 88.91           C  
ATOM   4334  HB2 ASN A 270      16.745 -16.594 -17.550  1.00 88.91           H  
ATOM   4335  HB3 ASN A 270      18.406 -16.063 -17.852  1.00 88.91           H  
ATOM   4336  O   ASN A 270      19.059 -17.519 -19.957  1.00 88.91           O  
ATOM   4337  CG  ASN A 270      17.038 -14.473 -17.630  1.00 88.91           C  
ATOM   4338  ND2 ASN A 270      16.957 -14.254 -16.340  1.00 88.91           N  
ATOM   4339 HD21 ASN A 270      16.730 -13.300 -16.097  1.00 88.91           H  
ATOM   4340 HD22 ASN A 270      17.112 -14.984 -15.660  1.00 88.91           H  
ATOM   4341  OD1 ASN A 270      16.871 -13.552 -18.398  1.00 88.91           O  
ATOM   4342  N   HIS A 271      17.083 -18.334 -20.605  1.00 93.48           N  
ATOM   4343  H   HIS A 271      16.109 -18.128 -20.776  1.00 93.48           H  
ATOM   4344  CA  HIS A 271      17.589 -19.643 -21.003  1.00 93.48           C  
ATOM   4345  HA  HIS A 271      18.671 -19.593 -21.129  1.00 93.48           H  
ATOM   4346  C   HIS A 271      16.993 -20.071 -22.342  1.00 93.48           C  
ATOM   4347  CB  HIS A 271      17.273 -20.674 -19.909  1.00 93.48           C  
ATOM   4348  HB2 HIS A 271      17.598 -21.660 -20.243  1.00 93.48           H  
ATOM   4349  HB3 HIS A 271      16.192 -20.712 -19.774  1.00 93.48           H  
ATOM   4350  O   HIS A 271      15.790 -19.952 -22.566  1.00 93.48           O  
ATOM   4351  CG  HIS A 271      17.916 -20.391 -18.573  1.00 93.48           C  
ATOM   4352  CD2 HIS A 271      17.304 -20.460 -17.354  1.00 93.48           C  
ATOM   4353  HD2 HIS A 271      16.276 -20.748 -17.191  1.00 93.48           H  
ATOM   4354  ND1 HIS A 271      19.200 -19.945 -18.353  1.00 93.48           N  
ATOM   4355  HD1 HIS A 271      19.763 -19.480 -19.050  1.00 93.48           H  
ATOM   4356  CE1 HIS A 271      19.349 -19.744 -17.034  1.00 93.48           C  
ATOM   4357  HE1 HIS A 271      20.210 -19.275 -16.580  1.00 93.48           H  
ATOM   4358  NE2 HIS A 271      18.235 -20.098 -16.371  1.00 93.48           N  
ATOM   4359  N   ASN A 272      17.830 -20.635 -23.214  1.00 94.79           N  
ATOM   4360  H   ASN A 272      18.807 -20.718 -22.972  1.00 94.79           H  
ATOM   4361  CA  ASN A 272      17.347 -21.268 -24.437  1.00 94.79           C  
ATOM   4362  HA  ASN A 272      16.629 -20.587 -24.893  1.00 94.79           H  
ATOM   4363  C   ASN A 272      16.582 -22.573 -24.129  1.00 94.79           C  
ATOM   4364  CB  ASN A 272      18.516 -21.433 -25.430  1.00 94.79           C  
ATOM   4365  HB2 ASN A 272      18.996 -20.464 -25.563  1.00 94.79           H  
ATOM   4366  HB3 ASN A 272      18.127 -21.737 -26.401  1.00 94.79           H  
ATOM   4367  O   ASN A 272      16.650 -23.120 -23.026  1.00 94.79           O  
ATOM   4368  CG  ASN A 272      19.566 -22.454 -25.019  1.00 94.79           C  
ATOM   4369  ND2 ASN A 272      20.811 -22.232 -25.359  1.00 94.79           N  
ATOM   4370 HD21 ASN A 272      21.069 -21.405 -25.878  1.00 94.79           H  
ATOM   4371 HD22 ASN A 272      21.495 -22.926 -25.092  1.00 94.79           H  
ATOM   4372  OD1 ASN A 272      19.288 -23.473 -24.414  1.00 94.79           O  
ATOM   4373  N   VAL A 273      15.875 -23.099 -25.133  1.00 97.25           N  
ATOM   4374  H   VAL A 273      15.848 -22.595 -26.008  1.00 97.25           H  
ATOM   4375  CA  VAL A 273      15.029 -24.297 -24.998  1.00 97.25           C  
ATOM   4376  HA  VAL A 273      14.263 -24.091 -24.250  1.00 97.25           H  
ATOM   4377  C   VAL A 273      15.817 -25.520 -24.498  1.00 97.25           C  
ATOM   4378  CB  VAL A 273      14.322 -24.594 -26.339  1.00 97.25           C  
ATOM   4379  HB  VAL A 273      15.076 -24.760 -27.108  1.00 97.25           H  
ATOM   4380  O   VAL A 273      15.309 -26.255 -23.653  1.00 97.25           O  
ATOM   4381  CG1 VAL A 273      13.411 -25.823 -26.281  1.00 97.25           C  
ATOM   4382 HG11 VAL A 273      12.605 -25.645 -25.569  1.00 97.25           H  
ATOM   4383 HG12 VAL A 273      13.974 -26.708 -25.986  1.00 97.25           H  
ATOM   4384 HG13 VAL A 273      12.982 -26.007 -27.266  1.00 97.25           H  
ATOM   4385  CG2 VAL A 273      13.430 -23.416 -26.767  1.00 97.25           C  
ATOM   4386 HG21 VAL A 273      12.694 -23.202 -25.991  1.00 97.25           H  
ATOM   4387 HG22 VAL A 273      14.028 -22.522 -26.943  1.00 97.25           H  
ATOM   4388 HG23 VAL A 273      12.911 -23.660 -27.694  1.00 97.25           H  
ATOM   4389  N   ASN A 274      17.066 -25.714 -24.946  1.00 97.65           N  
ATOM   4390  H   ASN A 274      17.446 -25.072 -25.627  1.00 97.65           H  
ATOM   4391  CA  ASN A 274      17.916 -26.827 -24.498  1.00 97.65           C  
ATOM   4392  HA  ASN A 274      17.372 -27.762 -24.636  1.00 97.65           H  
ATOM   4393  C   ASN A 274      18.249 -26.711 -23.001  1.00 97.65           C  
ATOM   4394  CB  ASN A 274      19.222 -26.893 -25.320  1.00 97.65           C  
ATOM   4395  HB2 ASN A 274      19.854 -27.667 -24.885  1.00 97.65           H  
ATOM   4396  HB3 ASN A 274      19.757 -25.946 -25.242  1.00 97.65           H  
ATOM   4397  O   ASN A 274      18.125 -27.680 -22.254  1.00 97.65           O  
ATOM   4398  CG  ASN A 274      19.060 -27.228 -26.793  1.00 97.65           C  
ATOM   4399  ND2 ASN A 274      20.144 -27.423 -27.503  1.00 97.65           N  
ATOM   4400 HD21 ASN A 274      21.057 -27.429 -27.072  1.00 97.65           H  
ATOM   4401 HD22 ASN A 274      20.001 -27.660 -28.474  1.00 97.65           H  
ATOM   4402  OD1 ASN A 274      17.984 -27.267 -27.351  1.00 97.65           O  
ATOM   4403  N   ALA A 275      18.631 -25.517 -22.546  1.00 97.87           N  
ATOM   4404  H   ALA A 275      18.703 -24.753 -23.203  1.00 97.87           H  
ATOM   4405  CA  ALA A 275      18.948 -25.251 -21.148  1.00 97.87           C  
ATOM   4406  HA  ALA A 275      19.682 -25.983 -20.810  1.00 97.87           H  
ATOM   4407  C   ALA A 275      17.713 -25.389 -20.246  1.00 97.87           C  
ATOM   4408  CB  ALA A 275      19.573 -23.855 -21.052  1.00 97.87           C  
ATOM   4409  HB1 ALA A 275      18.890 -23.112 -21.463  1.00 97.87           H  
ATOM   4410  HB2 ALA A 275      20.502 -23.832 -21.622  1.00 97.87           H  
ATOM   4411  HB3 ALA A 275      19.789 -23.617 -20.011  1.00 97.87           H  
ATOM   4412  O   ALA A 275      17.827 -25.910 -19.136  1.00 97.87           O  
ATOM   4413  N   VAL A 276      16.531 -24.973 -20.718  1.00 98.04           N  
ATOM   4414  H   VAL A 276      16.507 -24.514 -21.618  1.00 98.04           H  
ATOM   4415  CA  VAL A 276      15.267 -25.206 -20.001  1.00 98.04           C  
ATOM   4416  HA  VAL A 276      15.373 -24.828 -18.984  1.00 98.04           H  
ATOM   4417  C   VAL A 276      14.979 -26.702 -19.876  1.00 98.04           C  
ATOM   4418  CB  VAL A 276      14.084 -24.466 -20.653  1.00 98.04           C  
ATOM   4419  HB  VAL A 276      14.017 -24.726 -21.709  1.00 98.04           H  
ATOM   4420  O   VAL A 276      14.658 -27.152 -18.778  1.00 98.04           O  
ATOM   4421  CG1 VAL A 276      12.761 -24.835 -19.970  1.00 98.04           C  
ATOM   4422 HG11 VAL A 276      12.827 -24.643 -18.899  1.00 98.04           H  
ATOM   4423 HG12 VAL A 276      12.523 -25.886 -20.131  1.00 98.04           H  
ATOM   4424 HG13 VAL A 276      11.943 -24.249 -20.390  1.00 98.04           H  
ATOM   4425  CG2 VAL A 276      14.274 -22.950 -20.519  1.00 98.04           C  
ATOM   4426 HG21 VAL A 276      13.399 -22.423 -20.902  1.00 98.04           H  
ATOM   4427 HG22 VAL A 276      14.418 -22.683 -19.472  1.00 98.04           H  
ATOM   4428 HG23 VAL A 276      15.142 -22.622 -21.091  1.00 98.04           H  
ATOM   4429  N   ALA A 277      15.147 -27.482 -20.949  1.00 98.44           N  
ATOM   4430  H   ALA A 277      15.403 -27.058 -21.829  1.00 98.44           H  
ATOM   4431  CA  ALA A 277      14.945 -28.932 -20.914  1.00 98.44           C  
ATOM   4432  HA  ALA A 277      13.899 -29.128 -20.677  1.00 98.44           H  
ATOM   4433  C   ALA A 277      15.801 -29.594 -19.817  1.00 98.44           C  
ATOM   4434  CB  ALA A 277      15.242 -29.516 -22.302  1.00 98.44           C  
ATOM   4435  HB1 ALA A 277      14.652 -28.998 -23.057  1.00 98.44           H  
ATOM   4436  HB2 ALA A 277      14.992 -30.577 -22.312  1.00 98.44           H  
ATOM   4437  HB3 ALA A 277      16.300 -29.410 -22.542  1.00 98.44           H  
ATOM   4438  O   ALA A 277      15.258 -30.275 -18.944  1.00 98.44           O  
ATOM   4439  N   LEU A 278      17.107 -29.302 -19.793  1.00 98.11           N  
ATOM   4440  H   LEU A 278      17.482 -28.746 -20.548  1.00 98.11           H  
ATOM   4441  CA  LEU A 278      18.035 -29.824 -18.782  1.00 98.11           C  
ATOM   4442  HA  LEU A 278      17.987 -30.913 -18.790  1.00 98.11           H  
ATOM   4443  C   LEU A 278      17.655 -29.376 -17.361  1.00 98.11           C  
ATOM   4444  CB  LEU A 278      19.469 -29.376 -19.126  1.00 98.11           C  
ATOM   4445  HB2 LEU A 278      19.475 -28.292 -19.233  1.00 98.11           H  
ATOM   4446  HB3 LEU A 278      20.120 -29.631 -18.290  1.00 98.11           H  
ATOM   4447  O   LEU A 278      17.600 -30.194 -16.442  1.00 98.11           O  
ATOM   4448  CG  LEU A 278      20.060 -30.007 -20.402  1.00 98.11           C  
ATOM   4449  HG  LEU A 278      19.393 -29.829 -21.245  1.00 98.11           H  
ATOM   4450  CD1 LEU A 278      21.408 -29.350 -20.707  1.00 98.11           C  
ATOM   4451 HD11 LEU A 278      21.821 -29.779 -21.620  1.00 98.11           H  
ATOM   4452 HD12 LEU A 278      22.105 -29.525 -19.887  1.00 98.11           H  
ATOM   4453 HD13 LEU A 278      21.273 -28.279 -20.854  1.00 98.11           H  
ATOM   4454  CD2 LEU A 278      20.282 -31.512 -20.257  1.00 98.11           C  
ATOM   4455 HD21 LEU A 278      20.755 -31.906 -21.157  1.00 98.11           H  
ATOM   4456 HD22 LEU A 278      19.329 -32.027 -20.135  1.00 98.11           H  
ATOM   4457 HD23 LEU A 278      20.917 -31.727 -19.398  1.00 98.11           H  
ATOM   4458  N   LYS A 279      17.319 -28.092 -17.167  1.00 97.43           N  
ATOM   4459  H   LYS A 279      17.362 -27.470 -17.962  1.00 97.43           H  
ATOM   4460  CA  LYS A 279      16.892 -27.549 -15.860  1.00 97.43           C  
ATOM   4461  HA  LYS A 279      17.649 -27.789 -15.113  1.00 97.43           H  
ATOM   4462  C   LYS A 279      15.597 -28.177 -15.342  1.00 97.43           C  
ATOM   4463  CB  LYS A 279      16.735 -26.026 -15.954  1.00 97.43           C  
ATOM   4464  HB2 LYS A 279      16.146 -25.670 -15.109  1.00 97.43           H  
ATOM   4465  HB3 LYS A 279      16.200 -25.772 -16.870  1.00 97.43           H  
ATOM   4466  O   LYS A 279      15.413 -28.270 -14.131  1.00 97.43           O  
ATOM   4467  CG  LYS A 279      18.096 -25.321 -15.918  1.00 97.43           C  
ATOM   4468  HG2 LYS A 279      18.533 -25.449 -14.928  1.00 97.43           H  
ATOM   4469  HG3 LYS A 279      18.766 -25.769 -16.652  1.00 97.43           H  
ATOM   4470  CD  LYS A 279      17.947 -23.828 -16.228  1.00 97.43           C  
ATOM   4471  HD2 LYS A 279      17.559 -23.727 -17.241  1.00 97.43           H  
ATOM   4472  HD3 LYS A 279      17.243 -23.359 -15.541  1.00 97.43           H  
ATOM   4473  CE  LYS A 279      19.310 -23.133 -16.161  1.00 97.43           C  
ATOM   4474  HE2 LYS A 279      20.064 -23.799 -16.582  1.00 97.43           H  
ATOM   4475  HE3 LYS A 279      19.269 -22.246 -16.794  1.00 97.43           H  
ATOM   4476  NZ  LYS A 279      19.671 -22.735 -14.778  1.00 97.43           N  
ATOM   4477  HZ1 LYS A 279      20.601 -22.344 -14.755  1.00 97.43           H  
ATOM   4478  HZ2 LYS A 279      19.628 -23.525 -14.151  1.00 97.43           H  
ATOM   4479  HZ3 LYS A 279      19.032 -22.018 -14.465  1.00 97.43           H  
ATOM   4480  N   CYS A 280      14.724 -28.628 -16.236  1.00 98.08           N  
ATOM   4481  H   CYS A 280      14.905 -28.432 -17.210  1.00 98.08           H  
ATOM   4482  CA  CYS A 280      13.492 -29.340 -15.904  1.00 98.08           C  
ATOM   4483  HA  CYS A 280      13.184 -29.062 -14.896  1.00 98.08           H  
ATOM   4484  C   CYS A 280      13.662 -30.871 -15.873  1.00 98.08           C  
ATOM   4485  CB  CYS A 280      12.394 -28.872 -16.866  1.00 98.08           C  
ATOM   4486  HB2 CYS A 280      11.500 -29.481 -16.737  1.00 98.08           H  
ATOM   4487  HB3 CYS A 280      12.746 -28.965 -17.894  1.00 98.08           H  
ATOM   4488  O   CYS A 280      12.674 -31.581 -15.700  1.00 98.08           O  
ATOM   4489  SG  CYS A 280      11.993 -27.137 -16.508  1.00 98.08           S  
ATOM   4490  HG  CYS A 280      10.866 -27.377 -15.833  1.00 98.08           H  
ATOM   4491  N   GLY A 281      14.891 -31.384 -16.020  1.00 97.70           N  
ATOM   4492  H   GLY A 281      15.656 -30.754 -16.212  1.00 97.70           H  
ATOM   4493  CA  GLY A 281      15.224 -32.804 -15.874  1.00 97.70           C  
ATOM   4494  HA2 GLY A 281      14.703 -33.211 -15.007  1.00 97.70           H  
ATOM   4495  HA3 GLY A 281      16.296 -32.890 -15.697  1.00 97.70           H  
ATOM   4496  C   GLY A 281      14.889 -33.673 -17.080  1.00 97.70           C  
ATOM   4497  O   GLY A 281      14.512 -34.835 -16.906  1.00 97.70           O  
ATOM   4498  N   TYR A 282      14.975 -33.102 -18.280  1.00 97.77           N  
ATOM   4499  H   TYR A 282      15.266 -32.136 -18.329  1.00 97.77           H  
ATOM   4500  CA  TYR A 282      14.871 -33.817 -19.546  1.00 97.77           C  
ATOM   4501  HA  TYR A 282      14.499 -34.827 -19.374  1.00 97.77           H  
ATOM   4502  C   TYR A 282      16.245 -33.912 -20.211  1.00 97.77           C  
ATOM   4503  CB  TYR A 282      13.891 -33.095 -20.480  1.00 97.77           C  
ATOM   4504  HB2 TYR A 282      13.933 -33.575 -21.458  1.00 97.77           H  
ATOM   4505  HB3 TYR A 282      14.219 -32.065 -20.615  1.00 97.77           H  
ATOM   4506  O   TYR A 282      16.829 -32.889 -20.562  1.00 97.77           O  
ATOM   4507  CG  TYR A 282      12.453 -33.090 -20.008  1.00 97.77           C  
ATOM   4508  CD1 TYR A 282      11.580 -34.105 -20.436  1.00 97.77           C  
ATOM   4509  HD1 TYR A 282      11.942 -34.870 -21.108  1.00 97.77           H  
ATOM   4510  CD2 TYR A 282      11.990 -32.080 -19.144  1.00 97.77           C  
ATOM   4511  HD2 TYR A 282      12.667 -31.307 -18.814  1.00 97.77           H  
ATOM   4512  CE1 TYR A 282      10.251 -34.139 -19.982  1.00 97.77           C  
ATOM   4513  HE1 TYR A 282       9.591 -34.930 -20.307  1.00 97.77           H  
ATOM   4514  CE2 TYR A 282      10.661 -32.110 -18.680  1.00 97.77           C  
ATOM   4515  HE2 TYR A 282      10.308 -31.358 -17.990  1.00 97.77           H  
ATOM   4516  OH  TYR A 282       8.534 -33.225 -18.596  1.00 97.77           O  
ATOM   4517  HH  TYR A 282       8.056 -33.983 -18.941  1.00 97.77           H  
ATOM   4518  CZ  TYR A 282       9.797 -33.151 -19.086  1.00 97.77           C  
ATOM   4519  N   ASP A 283      16.709 -35.135 -20.464  1.00 95.91           N  
ATOM   4520  H   ASP A 283      16.283 -35.923 -19.996  1.00 95.91           H  
ATOM   4521  CA  ASP A 283      17.995 -35.381 -21.137  1.00 95.91           C  
ATOM   4522  HA  ASP A 283      18.747 -34.705 -20.728  1.00 95.91           H  
ATOM   4523  C   ASP A 283      17.923 -35.142 -22.654  1.00 95.91           C  
ATOM   4524  CB  ASP A 283      18.445 -36.820 -20.847  1.00 95.91           C  
ATOM   4525  HB2 ASP A 283      17.746 -37.510 -21.319  1.00 95.91           H  
ATOM   4526  HB3 ASP A 283      19.429 -36.980 -21.288  1.00 95.91           H  
ATOM   4527  O   ASP A 283      18.921 -34.850 -23.306  1.00 95.91           O  
ATOM   4528  CG  ASP A 283      18.523 -37.114 -19.347  1.00 95.91           C  
ATOM   4529  OD1 ASP A 283      19.036 -36.247 -18.608  1.00 95.91           O  
ATOM   4530  OD2 ASP A 283      17.985 -38.169 -18.949  1.00 95.91           O  
ATOM   4531  N   SER A 284      16.721 -35.237 -23.232  1.00 97.76           N  
ATOM   4532  H   SER A 284      15.941 -35.442 -22.623  1.00 97.76           H  
ATOM   4533  CA  SER A 284      16.463 -34.985 -24.650  1.00 97.76           C  
ATOM   4534  HA  SER A 284      17.408 -34.816 -25.167  1.00 97.76           H  
ATOM   4535  C   SER A 284      15.599 -33.745 -24.826  1.00 97.76           C  
ATOM   4536  CB  SER A 284      15.817 -36.213 -25.295  1.00 97.76           C  
ATOM   4537  HB2 SER A 284      16.550 -37.019 -25.325  1.00 97.76           H  
ATOM   4538  HB3 SER A 284      14.971 -36.541 -24.691  1.00 97.76           H  
ATOM   4539  O   SER A 284      14.431 -33.719 -24.425  1.00 97.76           O  
ATOM   4540  OG  SER A 284      15.372 -35.925 -26.612  1.00 97.76           O  
ATOM   4541  HG  SER A 284      15.634 -36.669 -27.160  1.00 97.76           H  
ATOM   4542  N   THR A 285      16.141 -32.724 -25.495  1.00 97.87           N  
ATOM   4543  H   THR A 285      17.121 -32.756 -25.738  1.00 97.87           H  
ATOM   4544  CA  THR A 285      15.362 -31.529 -25.832  1.00 97.87           C  
ATOM   4545  HA  THR A 285      14.930 -31.144 -24.908  1.00 97.87           H  
ATOM   4546  C   THR A 285      14.202 -31.852 -26.774  1.00 97.87           C  
ATOM   4547  CB  THR A 285      16.227 -30.422 -26.442  1.00 97.87           C  
ATOM   4548  HB  THR A 285      16.578 -30.720 -27.429  1.00 97.87           H  
ATOM   4549  O   THR A 285      13.118 -31.296 -26.614  1.00 97.87           O  
ATOM   4550  CG2 THR A 285      15.386 -29.151 -26.562  1.00 97.87           C  
ATOM   4551 HG21 THR A 285      14.791 -28.997 -25.661  1.00 97.87           H  
ATOM   4552 HG22 THR A 285      14.727 -29.230 -27.427  1.00 97.87           H  
ATOM   4553 HG23 THR A 285      16.016 -28.273 -26.700  1.00 97.87           H  
ATOM   4554  OG1 THR A 285      17.345 -30.172 -25.621  1.00 97.87           O  
ATOM   4555  HG1 THR A 285      17.060 -30.134 -24.705  1.00 97.87           H  
ATOM   4556  N   SER A 286      14.377 -32.791 -27.708  1.00 97.87           N  
ATOM   4557  H   SER A 286      15.291 -33.204 -27.828  1.00 97.87           H  
ATOM   4558  CA  SER A 286      13.300 -33.234 -28.603  1.00 97.87           C  
ATOM   4559  HA  SER A 286      12.930 -32.373 -29.161  1.00 97.87           H  
ATOM   4560  C   SER A 286      12.129 -33.831 -27.820  1.00 97.87           C  
ATOM   4561  CB  SER A 286      13.826 -34.263 -29.609  1.00 97.87           C  
ATOM   4562  HB2 SER A 286      14.142 -35.166 -29.085  1.00 97.87           H  
ATOM   4563  HB3 SER A 286      13.034 -34.518 -30.313  1.00 97.87           H  
ATOM   4564  O   SER A 286      10.973 -33.472 -28.058  1.00 97.87           O  
ATOM   4565  OG  SER A 286      14.924 -33.719 -30.313  1.00 97.87           O  
ATOM   4566  HG  SER A 286      15.236 -34.352 -30.964  1.00 97.87           H  
ATOM   4567  N   TYR A 287      12.422 -34.685 -26.833  1.00 97.90           N  
ATOM   4568  H   TYR A 287      13.389 -34.918 -26.658  1.00 97.90           H  
ATOM   4569  CA  TYR A 287      11.397 -35.258 -25.960  1.00 97.90           C  
ATOM   4570  HA  TYR A 287      10.615 -35.689 -26.586  1.00 97.90           H  
ATOM   4571  C   TYR A 287      10.734 -34.195 -25.074  1.00 97.90           C  
ATOM   4572  CB  TYR A 287      12.009 -36.378 -25.113  1.00 97.90           C  
ATOM   4573  HB2 TYR A 287      12.451 -37.124 -25.773  1.00 97.90           H  
ATOM   4574  HB3 TYR A 287      12.805 -35.955 -24.500  1.00 97.90           H  
ATOM   4575  O   TYR A 287       9.509 -34.185 -24.941  1.00 97.90           O  
ATOM   4576  CG  TYR A 287      11.003 -37.068 -24.213  1.00 97.90           C  
ATOM   4577  CD1 TYR A 287      11.199 -37.086 -22.819  1.00 97.90           C  
ATOM   4578  HD1 TYR A 287      12.095 -36.655 -22.397  1.00 97.90           H  
ATOM   4579  CD2 TYR A 287       9.865 -37.685 -24.770  1.00 97.90           C  
ATOM   4580  HD2 TYR A 287       9.713 -37.692 -25.840  1.00 97.90           H  
ATOM   4581  CE1 TYR A 287      10.252 -37.700 -21.977  1.00 97.90           C  
ATOM   4582  HE1 TYR A 287      10.412 -37.724 -20.909  1.00 97.90           H  
ATOM   4583  CE2 TYR A 287       8.919 -38.303 -23.933  1.00 97.90           C  
ATOM   4584  HE2 TYR A 287       8.048 -38.784 -24.353  1.00 97.90           H  
ATOM   4585  OH  TYR A 287       8.188 -38.909 -21.736  1.00 97.90           O  
ATOM   4586  HH  TYR A 287       8.467 -38.916 -20.817  1.00 97.90           H  
ATOM   4587  CZ  TYR A 287       9.108 -38.310 -22.536  1.00 97.90           C  
ATOM   4588  N   PHE A 288      11.512 -33.248 -24.535  1.00 98.46           N  
ATOM   4589  H   PHE A 288      12.514 -33.328 -24.640  1.00 98.46           H  
ATOM   4590  CA  PHE A 288      10.978 -32.092 -23.811  1.00 98.46           C  
ATOM   4591  HA  PHE A 288      10.424 -32.445 -22.942  1.00 98.46           H  
ATOM   4592  C   PHE A 288      10.002 -31.276 -24.669  1.00 98.46           C  
ATOM   4593  CB  PHE A 288      12.125 -31.203 -23.315  1.00 98.46           C  
ATOM   4594  HB2 PHE A 288      12.622 -31.697 -22.480  1.00 98.46           H  
ATOM   4595  HB3 PHE A 288      12.861 -31.083 -24.109  1.00 98.46           H  
ATOM   4596  O   PHE A 288       8.882 -31.026 -24.229  1.00 98.46           O  
ATOM   4597  CG  PHE A 288      11.664 -29.829 -22.875  1.00 98.46           C  
ATOM   4598  CD1 PHE A 288      11.954 -28.698 -23.661  1.00 98.46           C  
ATOM   4599  HD1 PHE A 288      12.556 -28.794 -24.553  1.00 98.46           H  
ATOM   4600  CD2 PHE A 288      10.872 -29.695 -21.721  1.00 98.46           C  
ATOM   4601  HD2 PHE A 288      10.634 -30.563 -21.125  1.00 98.46           H  
ATOM   4602  CE1 PHE A 288      11.461 -27.438 -23.286  1.00 98.46           C  
ATOM   4603  HE1 PHE A 288      11.692 -26.561 -23.873  1.00 98.46           H  
ATOM   4604  CE2 PHE A 288      10.367 -28.436 -21.358  1.00 98.46           C  
ATOM   4605  HE2 PHE A 288       9.747 -28.344 -20.478  1.00 98.46           H  
ATOM   4606  CZ  PHE A 288      10.660 -27.307 -22.143  1.00 98.46           C  
ATOM   4607  HZ  PHE A 288      10.274 -26.335 -21.876  1.00 98.46           H  
ATOM   4608  N   ILE A 289      10.376 -30.904 -25.899  1.00 98.41           N  
ATOM   4609  H   ILE A 289      11.311 -31.139 -26.199  1.00 98.41           H  
ATOM   4610  CA  ILE A 289       9.513 -30.141 -26.817  1.00 98.41           C  
ATOM   4611  HA  ILE A 289       9.243 -29.199 -26.339  1.00 98.41           H  
ATOM   4612  C   ILE A 289       8.208 -30.901 -27.084  1.00 98.41           C  
ATOM   4613  CB  ILE A 289      10.263 -29.830 -28.137  1.00 98.41           C  
ATOM   4614  HB  ILE A 289      10.714 -30.753 -28.501  1.00 98.41           H  
ATOM   4615  O   ILE A 289       7.131 -30.300 -27.073  1.00 98.41           O  
ATOM   4616  CG1 ILE A 289      11.383 -28.790 -27.902  1.00 98.41           C  
ATOM   4617 HG12 ILE A 289      10.940 -27.804 -27.759  1.00 98.41           H  
ATOM   4618 HG13 ILE A 289      11.934 -29.037 -26.994  1.00 98.41           H  
ATOM   4619  CG2 ILE A 289       9.299 -29.307 -29.225  1.00 98.41           C  
ATOM   4620 HG21 ILE A 289       9.847 -29.032 -30.126  1.00 98.41           H  
ATOM   4621 HG22 ILE A 289       8.753 -28.437 -28.859  1.00 98.41           H  
ATOM   4622 HG23 ILE A 289       8.591 -30.084 -29.513  1.00 98.41           H  
ATOM   4623  CD1 ILE A 289      12.395 -28.707 -29.053  1.00 98.41           C  
ATOM   4624 HD11 ILE A 289      12.833 -29.689 -29.233  1.00 98.41           H  
ATOM   4625 HD12 ILE A 289      11.923 -28.344 -29.965  1.00 98.41           H  
ATOM   4626 HD13 ILE A 289      13.189 -28.010 -28.784  1.00 98.41           H  
ATOM   4627  N   GLN A 290       8.286 -32.219 -27.292  1.00 98.29           N  
ATOM   4628  H   GLN A 290       9.198 -32.652 -27.308  1.00 98.29           H  
ATOM   4629  CA  GLN A 290       7.111 -33.061 -27.512  1.00 98.29           C  
ATOM   4630  HA  GLN A 290       6.539 -32.629 -28.333  1.00 98.29           H  
ATOM   4631  C   GLN A 290       6.201 -33.102 -26.274  1.00 98.29           C  
ATOM   4632  CB  GLN A 290       7.572 -34.466 -27.926  1.00 98.29           C  
ATOM   4633  HB2 GLN A 290       7.929 -35.001 -27.046  1.00 98.29           H  
ATOM   4634  HB3 GLN A 290       8.398 -34.380 -28.632  1.00 98.29           H  
ATOM   4635  O   GLN A 290       4.987 -32.931 -26.409  1.00 98.29           O  
ATOM   4636  CG  GLN A 290       6.451 -35.267 -28.607  1.00 98.29           C  
ATOM   4637  HG2 GLN A 290       6.145 -34.747 -29.515  1.00 98.29           H  
ATOM   4638  HG3 GLN A 290       5.590 -35.339 -27.943  1.00 98.29           H  
ATOM   4639  CD  GLN A 290       6.897 -36.683 -28.964  1.00 98.29           C  
ATOM   4640  NE2 GLN A 290       6.403 -37.260 -30.038  1.00 98.29           N  
ATOM   4641 HE21 GLN A 290       6.759 -38.186 -30.226  1.00 98.29           H  
ATOM   4642 HE22 GLN A 290       5.779 -36.778 -30.669  1.00 98.29           H  
ATOM   4643  OE1 GLN A 290       7.679 -37.307 -28.273  1.00 98.29           O  
ATOM   4644  N   CYS A 291       6.772 -33.261 -25.074  1.00 98.01           N  
ATOM   4645  H   CYS A 291       7.771 -33.405 -25.036  1.00 98.01           H  
ATOM   4646  CA  CYS A 291       6.036 -33.226 -23.808  1.00 98.01           C  
ATOM   4647  HA  CYS A 291       5.237 -33.967 -23.839  1.00 98.01           H  
ATOM   4648  C   CYS A 291       5.380 -31.862 -23.577  1.00 98.01           C  
ATOM   4649  CB  CYS A 291       6.971 -33.566 -22.638  1.00 98.01           C  
ATOM   4650  HB2 CYS A 291       6.449 -33.379 -21.700  1.00 98.01           H  
ATOM   4651  HB3 CYS A 291       7.863 -32.940 -22.670  1.00 98.01           H  
ATOM   4652  O   CYS A 291       4.181 -31.802 -23.312  1.00 98.01           O  
ATOM   4653  SG  CYS A 291       7.442 -35.314 -22.693  1.00 98.01           S  
ATOM   4654  HG  CYS A 291       8.295 -35.235 -23.718  1.00 98.01           H  
ATOM   4655  N   PHE A 292       6.132 -30.774 -23.759  1.00 98.34           N  
ATOM   4656  H   PHE A 292       7.112 -30.902 -23.967  1.00 98.34           H  
ATOM   4657  CA  PHE A 292       5.649 -29.403 -23.610  1.00 98.34           C  
ATOM   4658  HA  PHE A 292       5.284 -29.267 -22.592  1.00 98.34           H  
ATOM   4659  C   PHE A 292       4.482 -29.128 -24.562  1.00 98.34           C  
ATOM   4660  CB  PHE A 292       6.815 -28.431 -23.840  1.00 98.34           C  
ATOM   4661  HB2 PHE A 292       7.665 -28.757 -23.239  1.00 98.34           H  
ATOM   4662  HB3 PHE A 292       7.125 -28.469 -24.884  1.00 98.34           H  
ATOM   4663  O   PHE A 292       3.418 -28.697 -24.124  1.00 98.34           O  
ATOM   4664  CG  PHE A 292       6.495 -26.997 -23.468  1.00 98.34           C  
ATOM   4665  CD1 PHE A 292       5.750 -26.181 -24.341  1.00 98.34           C  
ATOM   4666  HD1 PHE A 292       5.407 -26.572 -25.288  1.00 98.34           H  
ATOM   4667  CD2 PHE A 292       6.934 -26.476 -22.237  1.00 98.34           C  
ATOM   4668  HD2 PHE A 292       7.496 -27.096 -21.554  1.00 98.34           H  
ATOM   4669  CE1 PHE A 292       5.439 -24.858 -23.985  1.00 98.34           C  
ATOM   4670  HE1 PHE A 292       4.862 -24.236 -24.653  1.00 98.34           H  
ATOM   4671  CE2 PHE A 292       6.618 -25.154 -21.878  1.00 98.34           C  
ATOM   4672  HE2 PHE A 292       6.930 -24.763 -20.921  1.00 98.34           H  
ATOM   4673  CZ  PHE A 292       5.871 -24.343 -22.751  1.00 98.34           C  
ATOM   4674  HZ  PHE A 292       5.618 -23.332 -22.468  1.00 98.34           H  
ATOM   4675  N   LYS A 293       4.623 -29.472 -25.851  1.00 98.16           N  
ATOM   4676  H   LYS A 293       5.521 -29.825 -26.149  1.00 98.16           H  
ATOM   4677  CA  LYS A 293       3.545 -29.336 -26.843  1.00 98.16           C  
ATOM   4678  HA  LYS A 293       3.198 -28.303 -26.830  1.00 98.16           H  
ATOM   4679  C   LYS A 293       2.327 -30.179 -26.481  1.00 98.16           C  
ATOM   4680  CB  LYS A 293       4.080 -29.667 -28.245  1.00 98.16           C  
ATOM   4681  HB2 LYS A 293       4.372 -30.717 -28.279  1.00 98.16           H  
ATOM   4682  HB3 LYS A 293       4.963 -29.058 -28.438  1.00 98.16           H  
ATOM   4683  O   LYS A 293       1.198 -29.702 -26.593  1.00 98.16           O  
ATOM   4684  CG  LYS A 293       3.038 -29.386 -29.343  1.00 98.16           C  
ATOM   4685  HG2 LYS A 293       2.807 -28.321 -29.347  1.00 98.16           H  
ATOM   4686  HG3 LYS A 293       2.123 -29.942 -29.138  1.00 98.16           H  
ATOM   4687  CD  LYS A 293       3.549 -29.803 -30.730  1.00 98.16           C  
ATOM   4688  HD2 LYS A 293       4.477 -29.275 -30.948  1.00 98.16           H  
ATOM   4689  HD3 LYS A 293       3.747 -30.875 -30.729  1.00 98.16           H  
ATOM   4690  CE  LYS A 293       2.497 -29.472 -31.800  1.00 98.16           C  
ATOM   4691  HE2 LYS A 293       2.273 -28.406 -31.746  1.00 98.16           H  
ATOM   4692  HE3 LYS A 293       1.579 -30.011 -31.565  1.00 98.16           H  
ATOM   4693  NZ  LYS A 293       2.958 -29.822 -33.170  1.00 98.16           N  
ATOM   4694  HZ1 LYS A 293       3.150 -30.810 -33.251  1.00 98.16           H  
ATOM   4695  HZ2 LYS A 293       2.252 -29.585 -33.852  1.00 98.16           H  
ATOM   4696  HZ3 LYS A 293       3.796 -29.312 -33.410  1.00 98.16           H  
ATOM   4697  N   LYS A 294       2.527 -31.424 -26.039  1.00 98.17           N  
ATOM   4698  H   LYS A 294       3.477 -31.762 -25.980  1.00 98.17           H  
ATOM   4699  CA  LYS A 294       1.430 -32.303 -25.612  1.00 98.17           C  
ATOM   4700  HA  LYS A 294       0.705 -32.362 -26.425  1.00 98.17           H  
ATOM   4701  C   LYS A 294       0.691 -31.728 -24.403  1.00 98.17           C  
ATOM   4702  CB  LYS A 294       1.973 -33.716 -25.337  1.00 98.17           C  
ATOM   4703  HB2 LYS A 294       2.490 -34.072 -26.228  1.00 98.17           H  
ATOM   4704  HB3 LYS A 294       2.691 -33.676 -24.518  1.00 98.17           H  
ATOM   4705  O   LYS A 294      -0.536 -31.828 -24.374  1.00 98.17           O  
ATOM   4706  CG  LYS A 294       0.856 -34.714 -24.982  1.00 98.17           C  
ATOM   4707  HG2 LYS A 294       0.358 -34.395 -24.067  1.00 98.17           H  
ATOM   4708  HG3 LYS A 294       0.126 -34.739 -25.791  1.00 98.17           H  
ATOM   4709  CD  LYS A 294       1.413 -36.128 -24.762  1.00 98.17           C  
ATOM   4710  HD2 LYS A 294       2.155 -36.096 -23.964  1.00 98.17           H  
ATOM   4711  HD3 LYS A 294       1.895 -36.471 -25.677  1.00 98.17           H  
ATOM   4712  CE  LYS A 294       0.283 -37.094 -24.375  1.00 98.17           C  
ATOM   4713  HE2 LYS A 294      -0.455 -37.111 -25.177  1.00 98.17           H  
ATOM   4714  HE3 LYS A 294      -0.206 -36.715 -23.478  1.00 98.17           H  
ATOM   4715  NZ  LYS A 294       0.787 -38.471 -24.124  1.00 98.17           N  
ATOM   4716  HZ1 LYS A 294       0.030 -39.088 -23.866  1.00 98.17           H  
ATOM   4717  HZ2 LYS A 294       1.456 -38.478 -23.368  1.00 98.17           H  
ATOM   4718  HZ3 LYS A 294       1.234 -38.854 -24.945  1.00 98.17           H  
ATOM   4719  N   TYR A 295       1.409 -31.134 -23.452  1.00 98.07           N  
ATOM   4720  H   TYR A 295       2.415 -31.132 -23.546  1.00 98.07           H  
ATOM   4721  CA  TYR A 295       0.858 -30.597 -22.210  1.00 98.07           C  
ATOM   4722  HA  TYR A 295       0.097 -31.285 -21.841  1.00 98.07           H  
ATOM   4723  C   TYR A 295       0.172 -29.240 -22.424  1.00 98.07           C  
ATOM   4724  CB  TYR A 295       1.977 -30.541 -21.158  1.00 98.07           C  
ATOM   4725  HB2 TYR A 295       2.557 -31.462 -21.210  1.00 98.07           H  
ATOM   4726  HB3 TYR A 295       2.660 -29.721 -21.381  1.00 98.07           H  
ATOM   4727  O   TYR A 295      -1.037 -29.129 -22.242  1.00 98.07           O  
ATOM   4728  CG  TYR A 295       1.467 -30.408 -19.741  1.00 98.07           C  
ATOM   4729  CD1 TYR A 295       1.338 -29.140 -19.143  1.00 98.07           C  
ATOM   4730  HD1 TYR A 295       1.597 -28.245 -19.689  1.00 98.07           H  
ATOM   4731  CD2 TYR A 295       1.129 -31.567 -19.016  1.00 98.07           C  
ATOM   4732  HD2 TYR A 295       1.225 -32.542 -19.472  1.00 98.07           H  
ATOM   4733  CE1 TYR A 295       0.880 -29.032 -17.816  1.00 98.07           C  
ATOM   4734  HE1 TYR A 295       0.772 -28.059 -17.361  1.00 98.07           H  
ATOM   4735  CE2 TYR A 295       0.672 -31.462 -17.690  1.00 98.07           C  
ATOM   4736  HE2 TYR A 295       0.410 -32.341 -17.119  1.00 98.07           H  
ATOM   4737  OH  TYR A 295       0.075 -30.100 -15.819  1.00 98.07           O  
ATOM   4738  HH  TYR A 295       0.034 -29.191 -15.515  1.00 98.07           H  
ATOM   4739  CZ  TYR A 295       0.551 -30.194 -17.085  1.00 98.07           C  
ATOM   4740  N   PHE A 296       0.914 -28.244 -22.913  1.00 97.55           N  
ATOM   4741  H   PHE A 296       1.894 -28.422 -23.080  1.00 97.55           H  
ATOM   4742  CA  PHE A 296       0.468 -26.853 -23.044  1.00 97.55           C  
ATOM   4743  HA  PHE A 296      -0.237 -26.652 -22.238  1.00 97.55           H  
ATOM   4744  C   PHE A 296      -0.267 -26.527 -24.350  1.00 97.55           C  
ATOM   4745  CB  PHE A 296       1.683 -25.936 -22.860  1.00 97.55           C  
ATOM   4746  HB2 PHE A 296       2.484 -26.263 -23.523  1.00 97.55           H  
ATOM   4747  HB3 PHE A 296       1.424 -24.926 -23.178  1.00 97.55           H  
ATOM   4748  O   PHE A 296      -0.797 -25.428 -24.509  1.00 97.55           O  
ATOM   4749  CG  PHE A 296       2.194 -25.867 -21.433  1.00 97.55           C  
ATOM   4750  CD1 PHE A 296       1.371 -25.398 -20.396  1.00 97.55           C  
ATOM   4751  HD1 PHE A 296       0.382 -25.020 -20.613  1.00 97.55           H  
ATOM   4752  CD2 PHE A 296       3.508 -26.253 -21.136  1.00 97.55           C  
ATOM   4753  HD2 PHE A 296       4.156 -26.611 -21.922  1.00 97.55           H  
ATOM   4754  CE1 PHE A 296       1.833 -25.342 -19.075  1.00 97.55           C  
ATOM   4755  HE1 PHE A 296       1.188 -24.981 -18.288  1.00 97.55           H  
ATOM   4756  CE2 PHE A 296       3.993 -26.150 -19.822  1.00 97.55           C  
ATOM   4757  HE2 PHE A 296       5.018 -26.418 -19.611  1.00 97.55           H  
ATOM   4758  CZ  PHE A 296       3.152 -25.708 -18.785  1.00 97.55           C  
ATOM   4759  HZ  PHE A 296       3.517 -25.629 -17.772  1.00 97.55           H  
ATOM   4760  N   LYS A 297      -0.294 -27.465 -25.306  1.00 97.54           N  
ATOM   4761  H   LYS A 297       0.199 -28.325 -25.108  1.00 97.54           H  
ATOM   4762  CA  LYS A 297      -0.881 -27.304 -26.653  1.00 97.54           C  
ATOM   4763  HA  LYS A 297      -0.654 -28.212 -27.211  1.00 97.54           H  
ATOM   4764  C   LYS A 297      -0.241 -26.195 -27.502  1.00 97.54           C  
ATOM   4765  CB  LYS A 297      -2.418 -27.195 -26.586  1.00 97.54           C  
ATOM   4766  HB2 LYS A 297      -2.817 -27.279 -27.597  1.00 97.54           H  
ATOM   4767  HB3 LYS A 297      -2.687 -26.207 -26.212  1.00 97.54           H  
ATOM   4768  O   LYS A 297      -0.797 -25.807 -28.521  1.00 97.54           O  
ATOM   4769  CG  LYS A 297      -3.105 -28.250 -25.705  1.00 97.54           C  
ATOM   4770  HG2 LYS A 297      -4.184 -28.128 -25.805  1.00 97.54           H  
ATOM   4771  HG3 LYS A 297      -2.844 -28.074 -24.661  1.00 97.54           H  
ATOM   4772  CD  LYS A 297      -2.751 -29.695 -26.069  1.00 97.54           C  
ATOM   4773  HD2 LYS A 297      -1.684 -29.858 -25.921  1.00 97.54           H  
ATOM   4774  HD3 LYS A 297      -3.014 -29.891 -27.109  1.00 97.54           H  
ATOM   4775  CE  LYS A 297      -3.539 -30.617 -25.137  1.00 97.54           C  
ATOM   4776  HE2 LYS A 297      -3.354 -30.298 -24.111  1.00 97.54           H  
ATOM   4777  HE3 LYS A 297      -4.605 -30.501 -25.336  1.00 97.54           H  
ATOM   4778  NZ  LYS A 297      -3.130 -32.029 -25.289  1.00 97.54           N  
ATOM   4779  HZ1 LYS A 297      -3.666 -32.612 -24.662  1.00 97.54           H  
ATOM   4780  HZ2 LYS A 297      -3.246 -32.346 -26.241  1.00 97.54           H  
ATOM   4781  HZ3 LYS A 297      -2.161 -32.103 -25.014  1.00 97.54           H  
ATOM   4782  N   THR A 298       0.960 -25.758 -27.132  1.00 95.03           N  
ATOM   4783  H   THR A 298       1.347 -26.129 -26.276  1.00 95.03           H  
ATOM   4784  CA  THR A 298       1.812 -24.830 -27.887  1.00 95.03           C  
ATOM   4785  HA  THR A 298       1.528 -24.862 -28.939  1.00 95.03           H  
ATOM   4786  C   THR A 298       3.272 -25.269 -27.777  1.00 95.03           C  
ATOM   4787  CB  THR A 298       1.608 -23.387 -27.408  1.00 95.03           C  
ATOM   4788  HB  THR A 298       0.541 -23.163 -27.431  1.00 95.03           H  
ATOM   4789  O   THR A 298       3.616 -26.043 -26.887  1.00 95.03           O  
ATOM   4790  CG2 THR A 298       2.148 -23.106 -26.006  1.00 95.03           C  
ATOM   4791 HG21 THR A 298       1.889 -22.087 -25.719  1.00 95.03           H  
ATOM   4792 HG22 THR A 298       3.232 -23.216 -25.985  1.00 95.03           H  
ATOM   4793 HG23 THR A 298       1.693 -23.789 -25.289  1.00 95.03           H  
ATOM   4794  OG1 THR A 298       2.264 -22.524 -28.303  1.00 95.03           O  
ATOM   4795  HG1 THR A 298       1.961 -21.640 -28.086  1.00 95.03           H  
ATOM   4796  N   THR A 299       4.145 -24.839 -28.686  1.00 96.10           N  
ATOM   4797  H   THR A 299       3.861 -24.065 -29.270  1.00 96.10           H  
ATOM   4798  CA  THR A 299       5.571 -25.217 -28.635  1.00 96.10           C  
ATOM   4799  HA  THR A 299       5.640 -26.214 -28.199  1.00 96.10           H  
ATOM   4800  C   THR A 299       6.368 -24.261 -27.742  1.00 96.10           C  
ATOM   4801  CB  THR A 299       6.215 -25.304 -30.026  1.00 96.10           C  
ATOM   4802  HB  THR A 299       7.182 -25.792 -29.904  1.00 96.10           H  
ATOM   4803  O   THR A 299       5.978 -23.096 -27.636  1.00 96.10           O  
ATOM   4804  CG2 THR A 299       5.403 -26.141 -31.013  1.00 96.10           C  
ATOM   4805 HG21 THR A 299       4.459 -25.646 -31.244  1.00 96.10           H  
ATOM   4806 HG22 THR A 299       5.211 -27.121 -30.577  1.00 96.10           H  
ATOM   4807 HG23 THR A 299       5.976 -26.260 -31.933  1.00 96.10           H  
ATOM   4808  OG1 THR A 299       6.461 -24.034 -30.582  1.00 96.10           O  
ATOM   4809  HG1 THR A 299       5.649 -23.606 -30.864  1.00 96.10           H  
ATOM   4810  N   PRO A 300       7.510 -24.683 -27.153  1.00 95.80           N  
ATOM   4811  CA  PRO A 300       8.381 -23.772 -26.406  1.00 95.80           C  
ATOM   4812  HA  PRO A 300       7.867 -23.465 -25.495  1.00 95.80           H  
ATOM   4813  C   PRO A 300       8.769 -22.522 -27.204  1.00 95.80           C  
ATOM   4814  CB  PRO A 300       9.619 -24.598 -26.037  1.00 95.80           C  
ATOM   4815  HB2 PRO A 300      10.062 -24.268 -25.097  1.00 95.80           H  
ATOM   4816  HB3 PRO A 300      10.358 -24.560 -26.837  1.00 95.80           H  
ATOM   4817  O   PRO A 300       8.709 -21.417 -26.680  1.00 95.80           O  
ATOM   4818  CG  PRO A 300       9.061 -26.013 -25.937  1.00 95.80           C  
ATOM   4819  HG2 PRO A 300       8.570 -26.136 -24.972  1.00 95.80           H  
ATOM   4820  HG3 PRO A 300       9.837 -26.767 -26.063  1.00 95.80           H  
ATOM   4821  CD  PRO A 300       8.028 -26.044 -27.065  1.00 95.80           C  
ATOM   4822  HD2 PRO A 300       7.245 -26.766 -26.833  1.00 95.80           H  
ATOM   4823  HD3 PRO A 300       8.520 -26.304 -28.003  1.00 95.80           H  
ATOM   4824  N   SER A 301       9.101 -22.675 -28.490  1.00 92.60           N  
ATOM   4825  H   SER A 301       9.163 -23.607 -28.875  1.00 92.60           H  
ATOM   4826  CA  SER A 301       9.492 -21.560 -29.359  1.00 92.60           C  
ATOM   4827  HA  SER A 301      10.300 -21.005 -28.883  1.00 92.60           H  
ATOM   4828  C   SER A 301       8.350 -20.578 -29.616  1.00 92.60           C  
ATOM   4829  CB  SER A 301       9.991 -22.097 -30.702  1.00 92.60           C  
ATOM   4830  HB2 SER A 301      10.349 -21.273 -31.318  1.00 92.60           H  
ATOM   4831  HB3 SER A 301       9.170 -22.594 -31.219  1.00 92.60           H  
ATOM   4832  O   SER A 301       8.583 -19.375 -29.630  1.00 92.60           O  
ATOM   4833  OG  SER A 301      11.034 -23.030 -30.497  1.00 92.60           O  
ATOM   4834  HG  SER A 301      11.861 -22.552 -30.399  1.00 92.60           H  
ATOM   4835  N   THR A 302       7.121 -21.068 -29.804  1.00 90.12           N  
ATOM   4836  H   THR A 302       6.985 -22.068 -29.800  1.00 90.12           H  
ATOM   4837  CA  THR A 302       5.936 -20.203 -29.928  1.00 90.12           C  
ATOM   4838  HA  THR A 302       6.111 -19.452 -30.698  1.00 90.12           H  
ATOM   4839  C   THR A 302       5.667 -19.464 -28.622  1.00 90.12           C  
ATOM   4840  CB  THR A 302       4.689 -21.019 -30.301  1.00 90.12           C  
ATOM   4841  HB  THR A 302       4.453 -21.696 -29.480  1.00 90.12           H  
ATOM   4842  O   THR A 302       5.376 -18.276 -28.643  1.00 90.12           O  
ATOM   4843  CG2 THR A 302       3.474 -20.143 -30.597  1.00 90.12           C  
ATOM   4844 HG21 THR A 302       3.161 -19.623 -29.692  1.00 90.12           H  
ATOM   4845 HG22 THR A 302       3.712 -19.400 -31.359  1.00 90.12           H  
ATOM   4846 HG23 THR A 302       2.642 -20.761 -30.936  1.00 90.12           H  
ATOM   4847  OG1 THR A 302       4.920 -21.796 -31.458  1.00 90.12           O  
ATOM   4848  HG1 THR A 302       4.673 -21.241 -32.202  1.00 90.12           H  
ATOM   4849  N   PHE A 303       5.801 -20.155 -27.489  1.00 90.27           N  
ATOM   4850  H   PHE A 303       6.045 -21.134 -27.536  1.00 90.27           H  
ATOM   4851  CA  PHE A 303       5.567 -19.572 -26.173  1.00 90.27           C  
ATOM   4852  HA  PHE A 303       4.589 -19.093 -26.174  1.00 90.27           H  
ATOM   4853  C   PHE A 303       6.586 -18.475 -25.817  1.00 90.27           C  
ATOM   4854  CB  PHE A 303       5.541 -20.709 -25.147  1.00 90.27           C  
ATOM   4855  HB2 PHE A 303       4.785 -21.437 -25.443  1.00 90.27           H  
ATOM   4856  HB3 PHE A 303       6.506 -21.216 -25.142  1.00 90.27           H  
ATOM   4857  O   PHE A 303       6.187 -17.423 -25.331  1.00 90.27           O  
ATOM   4858  CG  PHE A 303       5.219 -20.229 -23.753  1.00 90.27           C  
ATOM   4859  CD1 PHE A 303       6.243 -20.119 -22.799  1.00 90.27           C  
ATOM   4860  HD1 PHE A 303       7.257 -20.391 -23.057  1.00 90.27           H  
ATOM   4861  CD2 PHE A 303       3.913 -19.815 -23.435  1.00 90.27           C  
ATOM   4862  HD2 PHE A 303       3.130 -19.860 -24.177  1.00 90.27           H  
ATOM   4863  CE1 PHE A 303       5.960 -19.601 -21.527  1.00 90.27           C  
ATOM   4864  HE1 PHE A 303       6.763 -19.465 -20.817  1.00 90.27           H  
ATOM   4865  CE2 PHE A 303       3.632 -19.297 -22.159  1.00 90.27           C  
ATOM   4866  HE2 PHE A 303       2.637 -18.948 -21.924  1.00 90.27           H  
ATOM   4867  CZ  PHE A 303       4.654 -19.198 -21.200  1.00 90.27           C  
ATOM   4868  HZ  PHE A 303       4.446 -18.777 -20.228  1.00 90.27           H  
ATOM   4869  N   ILE A 304       7.877 -18.680 -26.119  1.00 87.59           N  
ATOM   4870  H   ILE A 304       8.143 -19.584 -26.484  1.00 87.59           H  
ATOM   4871  CA  ILE A 304       8.940 -17.684 -25.880  1.00 87.59           C  
ATOM   4872  HA  ILE A 304       8.979 -17.452 -24.815  1.00 87.59           H  
ATOM   4873  C   ILE A 304       8.658 -16.364 -26.603  1.00 87.59           C  
ATOM   4874  CB  ILE A 304      10.323 -18.231 -26.317  1.00 87.59           C  
ATOM   4875  HB  ILE A 304      10.220 -18.680 -27.305  1.00 87.59           H  
ATOM   4876  O   ILE A 304       8.837 -15.307 -26.007  1.00 87.59           O  
ATOM   4877  CG1 ILE A 304      10.846 -19.298 -25.333  1.00 87.59           C  
ATOM   4878 HG12 ILE A 304      10.033 -19.961 -25.036  1.00 87.59           H  
ATOM   4879 HG13 ILE A 304      11.216 -18.808 -24.433  1.00 87.59           H  
ATOM   4880  CG2 ILE A 304      11.371 -17.099 -26.406  1.00 87.59           C  
ATOM   4881 HG21 ILE A 304      11.138 -16.411 -27.218  1.00 87.59           H  
ATOM   4882 HG22 ILE A 304      11.372 -16.544 -25.467  1.00 87.59           H  
ATOM   4883 HG23 ILE A 304      12.377 -17.474 -26.590  1.00 87.59           H  
ATOM   4884  CD1 ILE A 304      11.970 -20.154 -25.944  1.00 87.59           C  
ATOM   4885 HD11 ILE A 304      11.548 -20.842 -26.677  1.00 87.59           H  
ATOM   4886 HD12 ILE A 304      12.481 -20.720 -25.165  1.00 87.59           H  
ATOM   4887 HD13 ILE A 304      12.728 -19.544 -26.435  1.00 87.59           H  
ATOM   4888  N   LYS A 305       8.249 -16.419 -27.881  1.00 76.34           N  
ATOM   4889  H   LYS A 305       8.084 -17.326 -28.293  1.00 76.34           H  
ATOM   4890  CA  LYS A 305       8.090 -15.217 -28.719  1.00 76.34           C  
ATOM   4891  HA  LYS A 305       9.048 -14.706 -28.823  1.00 76.34           H  
ATOM   4892  C   LYS A 305       7.169 -14.181 -28.087  1.00 76.34           C  
ATOM   4893  CB  LYS A 305       7.551 -15.586 -30.104  1.00 76.34           C  
ATOM   4894  HB2 LYS A 305       7.184 -14.680 -30.587  1.00 76.34           H  
ATOM   4895  HB3 LYS A 305       6.715 -16.278 -30.001  1.00 76.34           H  
ATOM   4896  O   LYS A 305       7.456 -13.004 -28.170  1.00 76.34           O  
ATOM   4897  CG  LYS A 305       8.642 -16.193 -30.990  1.00 76.34           C  
ATOM   4898  HG2 LYS A 305       9.446 -15.467 -31.115  1.00 76.34           H  
ATOM   4899  HG3 LYS A 305       9.049 -17.091 -30.527  1.00 76.34           H  
ATOM   4900  CD  LYS A 305       8.050 -16.532 -32.358  1.00 76.34           C  
ATOM   4901  HD2 LYS A 305       7.235 -17.245 -32.234  1.00 76.34           H  
ATOM   4902  HD3 LYS A 305       7.655 -15.616 -32.798  1.00 76.34           H  
ATOM   4903  CE  LYS A 305       9.129 -17.121 -33.266  1.00 76.34           C  
ATOM   4904  HE2 LYS A 305       9.993 -16.457 -33.238  1.00 76.34           H  
ATOM   4905  HE3 LYS A 305       9.432 -18.091 -32.872  1.00 76.34           H  
ATOM   4906  NZ  LYS A 305       8.628 -17.237 -34.657  1.00 76.34           N  
ATOM   4907  HZ1 LYS A 305       8.356 -16.321 -34.985  1.00 76.34           H  
ATOM   4908  HZ2 LYS A 305       9.345 -17.589 -35.275  1.00 76.34           H  
ATOM   4909  HZ3 LYS A 305       7.810 -17.829 -34.697  1.00 76.34           H  
ATOM   4910  N   MET A 306       6.117 -14.635 -27.419  1.00 69.07           N  
ATOM   4911  H   MET A 306       5.963 -15.632 -27.374  1.00 69.07           H  
ATOM   4912  CA  MET A 306       5.147 -13.742 -26.800  1.00 69.07           C  
ATOM   4913  HA  MET A 306       4.996 -12.880 -27.450  1.00 69.07           H  
ATOM   4914  C   MET A 306       5.596 -13.227 -25.429  1.00 69.07           C  
ATOM   4915  CB  MET A 306       3.833 -14.514 -26.663  1.00 69.07           C  
ATOM   4916  HB2 MET A 306       3.758 -15.272 -27.442  1.00 69.07           H  
ATOM   4917  HB3 MET A 306       3.798 -15.014 -25.695  1.00 69.07           H  
ATOM   4918  O   MET A 306       5.173 -12.170 -24.989  1.00 69.07           O  
ATOM   4919  CG  MET A 306       2.650 -13.569 -26.793  1.00 69.07           C  
ATOM   4920  HG2 MET A 306       1.813 -13.956 -26.213  1.00 69.07           H  
ATOM   4921  HG3 MET A 306       2.951 -12.602 -26.390  1.00 69.07           H  
ATOM   4922  SD  MET A 306       2.097 -13.268 -28.477  1.00 69.07           S  
ATOM   4923  CE  MET A 306       0.855 -12.032 -28.063  1.00 69.07           C  
ATOM   4924  HE1 MET A 306       0.909 -11.234 -28.803  1.00 69.07           H  
ATOM   4925  HE2 MET A 306       1.051 -11.593 -27.085  1.00 69.07           H  
ATOM   4926  HE3 MET A 306      -0.136 -12.486 -28.071  1.00 69.07           H  
ATOM   4927  N   ALA A 307       6.401 -14.004 -24.704  1.00 63.03           N  
ATOM   4928  H   ALA A 307       6.789 -14.837 -25.123  1.00 63.03           H  
ATOM   4929  CA  ALA A 307       6.718 -13.713 -23.311  1.00 63.03           C  
ATOM   4930  HA  ALA A 307       5.842 -13.278 -22.829  1.00 63.03           H  
ATOM   4931  C   ALA A 307       7.866 -12.710 -23.110  1.00 63.03           C  
ATOM   4932  CB  ALA A 307       7.034 -15.038 -22.629  1.00 63.03           C  
ATOM   4933  HB1 ALA A 307       7.863 -15.529 -23.138  1.00 63.03           H  
ATOM   4934  HB2 ALA A 307       6.157 -15.684 -22.628  1.00 63.03           H  
ATOM   4935  HB3 ALA A 307       7.336 -14.798 -21.610  1.00 63.03           H  
ATOM   4936  O   ALA A 307       7.968 -12.150 -22.023  1.00 63.03           O  
ATOM   4937  N   ASN A 308       8.722 -12.524 -24.121  1.00 61.24           N  
ATOM   4938  H   ASN A 308       8.526 -12.994 -24.994  1.00 61.24           H
[truncated: 405,010 more chars]
