# Supplementary material for: HilE represses the activity of the Salmonella virulence regulator HilD via a mechanism distinct from that of intestinal long-chain fatty acids
Source: J Biol Chem. 2023 Oct 27;299(12):105387. doi: 10.1016/j.jbc.2023.105387 (PMC10696396; doi:10.1016/j.jbc.2023.105387)
Supplement: Dataset S2 [file mmc3.zip › S5 Dataset/ranked_23.pdb]

ATOM      1  N   MET A   1     -40.246  38.640   3.648  1.00 22.04           N  
ATOM      2  H   MET A   1     -41.078  38.938   4.136  1.00 22.04           H  
ATOM      3  H2  MET A   1     -40.406  38.711   2.653  1.00 22.04           H  
ATOM      4  H3  MET A   1     -39.481  39.254   3.889  1.00 22.04           H  
ATOM      5  CA  MET A   1     -39.912  37.238   3.997  1.00 22.04           C  
ATOM      6  HA  MET A   1     -39.735  37.146   5.069  1.00 22.04           H  
ATOM      7  C   MET A   1     -38.612  36.862   3.288  1.00 22.04           C  
ATOM      8  CB  MET A   1     -41.060  36.285   3.603  1.00 22.04           C  
ATOM      9  HB2 MET A   1     -41.390  36.510   2.589  1.00 22.04           H  
ATOM     10  HB3 MET A   1     -40.694  35.258   3.622  1.00 22.04           H  
ATOM     11  O   MET A   1     -38.615  36.030   2.397  1.00 22.04           O  
ATOM     12  CG  MET A   1     -42.259  36.338   4.552  1.00 22.04           C  
ATOM     13  HG2 MET A   1     -42.636  37.358   4.625  1.00 22.04           H  
ATOM     14  HG3 MET A   1     -41.934  36.012   5.540  1.00 22.04           H  
ATOM     15  SD  MET A   1     -43.605  35.261   3.997  1.00 22.04           S  
ATOM     16  CE  MET A   1     -44.507  35.010   5.550  1.00 22.04           C  
ATOM     17  HE1 MET A   1     -44.849  35.969   5.938  1.00 22.04           H  
ATOM     18  HE2 MET A   1     -43.857  34.530   6.281  1.00 22.04           H  
ATOM     19  HE3 MET A   1     -45.370  34.370   5.366  1.00 22.04           H  
ATOM     20  N   GLU A   2     -37.529  37.584   3.581  1.00 20.55           N  
ATOM     21  H   GLU A   2     -37.464  38.115   4.438  1.00 20.55           H  
ATOM     22  CA  GLU A   2     -36.399  37.746   2.653  1.00 20.55           C  
ATOM     23  HA  GLU A   2     -36.795  38.008   1.672  1.00 20.55           H  
ATOM     24  C   GLU A   2     -35.582  36.462   2.468  1.00 20.55           C  
ATOM     25  CB  GLU A   2     -35.524  38.921   3.114  1.00 20.55           C  
ATOM     26  HB2 GLU A   2     -34.619  38.951   2.507  1.00 20.55           H  
ATOM     27  HB3 GLU A   2     -35.249  38.768   4.157  1.00 20.55           H  
ATOM     28  O   GLU A   2     -35.173  35.825   3.437  1.00 20.55           O  
ATOM     29  CG  GLU A   2     -36.280  40.250   2.944  1.00 20.55           C  
ATOM     30  HG2 GLU A   2     -36.515  40.378   1.887  1.00 20.55           H  
ATOM     31  HG3 GLU A   2     -37.225  40.197   3.485  1.00 20.55           H  
ATOM     32  CD  GLU A   2     -35.502  41.469   3.454  1.00 20.55           C  
ATOM     33  OE1 GLU A   2     -35.856  42.577   3.002  1.00 20.55           O  
ATOM     34  OE2 GLU A   2     -34.629  41.282   4.328  1.00 20.55           O  
ATOM     35  N   ASN A   3     -35.368  36.076   1.206  1.00 19.93           N  
ATOM     36  H   ASN A   3     -35.714  36.659   0.457  1.00 19.93           H  
ATOM     37  CA  ASN A   3     -34.655  34.857   0.836  1.00 19.93           C  
ATOM     38  HA  ASN A   3     -35.052  34.029   1.424  1.00 19.93           H  
ATOM     39  C   ASN A   3     -33.175  34.997   1.205  1.00 19.93           C  
ATOM     40  CB  ASN A   3     -34.860  34.563  -0.669  1.00 19.93           C  
ATOM     41  HB2 ASN A   3     -33.945  34.135  -1.078  1.00 19.93           H  
ATOM     42  HB3 ASN A   3     -35.054  35.488  -1.213  1.00 19.93           H  
ATOM     43  O   ASN A   3     -32.395  35.595   0.465  1.00 19.93           O  
ATOM     44  CG  ASN A   3     -35.958  33.553  -0.953  1.00 19.93           C  
ATOM     45  ND2 ASN A   3     -36.504  33.552  -2.147  1.00 19.93           N  
ATOM     46 HD21 ASN A   3     -37.220  32.857  -2.300  1.00 19.93           H  
ATOM     47 HD22 ASN A   3     -36.212  34.211  -2.854  1.00 19.93           H  
ATOM     48  OD1 ASN A   3     -36.314  32.723  -0.137  1.00 19.93           O  
ATOM     49  N   VAL A   4     -32.796  34.444   2.358  1.00 19.06           N  
ATOM     50  H   VAL A   4     -33.524  34.099   2.967  1.00 19.06           H  
ATOM     51  CA  VAL A   4     -31.413  34.414   2.843  1.00 19.06           C  
ATOM     52  HA  VAL A   4     -30.996  35.418   2.756  1.00 19.06           H  
ATOM     53  C   VAL A   4     -30.608  33.482   1.936  1.00 19.06           C  
ATOM     54  CB  VAL A   4     -31.346  34.003   4.331  1.00 19.06           C  
ATOM     55  HB  VAL A   4     -31.697  32.977   4.444  1.00 19.06           H  
ATOM     56  O   VAL A   4     -30.521  32.276   2.159  1.00 19.06           O  
ATOM     57  CG1 VAL A   4     -29.911  34.098   4.865  1.00 19.06           C  
ATOM     58 HG11 VAL A   4     -29.538  35.117   4.760  1.00 19.06           H  
ATOM     59 HG12 VAL A   4     -29.890  33.815   5.918  1.00 19.06           H  
ATOM     60 HG13 VAL A   4     -29.260  33.416   4.319  1.00 19.06           H  
ATOM     61  CG2 VAL A   4     -32.224  34.907   5.209  1.00 19.06           C  
ATOM     62 HG21 VAL A   4     -32.097  34.646   6.259  1.00 19.06           H  
ATOM     63 HG22 VAL A   4     -33.276  34.776   4.957  1.00 19.06           H  
ATOM     64 HG23 VAL A   4     -31.953  35.953   5.063  1.00 19.06           H  
ATOM     65  N   THR A   5     -30.065  34.027   0.848  1.00 20.17           N  
ATOM     66  H   THR A   5     -30.315  34.977   0.613  1.00 20.17           H  
ATOM     67  CA  THR A   5     -29.245  33.281  -0.109  1.00 20.17           C  
ATOM     68  HA  THR A   5     -29.803  32.400  -0.425  1.00 20.17           H  
ATOM     69  C   THR A   5     -27.968  32.799   0.573  1.00 20.17           C  
ATOM     70  CB  THR A   5     -28.915  34.111  -1.366  1.00 20.17           C  
ATOM     71  HB  THR A   5     -27.930  33.829  -1.740  1.00 20.17           H  
ATOM     72  O   THR A   5     -27.057  33.585   0.831  1.00 20.17           O  
ATOM     73  CG2 THR A   5     -29.927  33.855  -2.479  1.00 20.17           C  
ATOM     74 HG21 THR A   5     -30.927  34.119  -2.133  1.00 20.17           H  
ATOM     75 HG22 THR A   5     -29.677  34.469  -3.344  1.00 20.17           H  
ATOM     76 HG23 THR A   5     -29.906  32.805  -2.770  1.00 20.17           H  
ATOM     77  OG1 THR A   5     -28.927  35.495  -1.100  1.00 20.17           O  
ATOM     78  HG1 THR A   5     -28.236  35.671  -0.458  1.00 20.17           H  
ATOM     79  N   PHE A   6     -27.908  31.498   0.871  1.00 19.15           N  
ATOM     80  H   PHE A   6     -28.752  30.956   0.757  1.00 19.15           H  
ATOM     81  CA  PHE A   6     -26.739  30.824   1.437  1.00 19.15           C  
ATOM     82  HA  PHE A   6     -26.431  31.341   2.345  1.00 19.15           H  
ATOM     83  C   PHE A   6     -25.572  30.875   0.441  1.00 19.15           C  
ATOM     84  CB  PHE A   6     -27.105  29.375   1.807  1.00 19.15           C  
ATOM     85  HB2 PHE A   6     -27.686  28.926   1.002  1.00 19.15           H  
ATOM     86  HB3 PHE A   6     -26.182  28.800   1.889  1.00 19.15           H  
ATOM     87  O   PHE A   6     -25.479  30.058  -0.477  1.00 19.15           O  
ATOM     88  CG  PHE A   6     -27.854  29.224   3.118  1.00 19.15           C  
ATOM     89  CD1 PHE A   6     -27.136  28.992   4.308  1.00 19.15           C  
ATOM     90  HD1 PHE A   6     -26.058  28.932   4.287  1.00 19.15           H  
ATOM     91  CD2 PHE A   6     -29.260  29.303   3.160  1.00 19.15           C  
ATOM     92  HD2 PHE A   6     -29.824  29.497   2.259  1.00 19.15           H  
ATOM     93  CE1 PHE A   6     -27.817  28.836   5.528  1.00 19.15           C  
ATOM     94  HE1 PHE A   6     -27.264  28.658   6.439  1.00 19.15           H  
ATOM     95  CE2 PHE A   6     -29.940  29.149   4.381  1.00 19.15           C  
ATOM     96  HE2 PHE A   6     -31.017  29.223   4.409  1.00 19.15           H  
ATOM     97  CZ  PHE A   6     -29.220  28.914   5.565  1.00 19.15           C  
ATOM     98  HZ  PHE A   6     -29.745  28.799   6.502  1.00 19.15           H  
ATOM     99  N   VAL A   7     -24.692  31.866   0.596  1.00 19.90           N  
ATOM    100  H   VAL A   7     -24.884  32.565   1.299  1.00 19.90           H  
ATOM    101  CA  VAL A   7     -23.503  32.026  -0.252  1.00 19.90           C  
ATOM    102  HA  VAL A   7     -23.836  31.991  -1.289  1.00 19.90           H  
ATOM    103  C   VAL A   7     -22.545  30.847  -0.021  1.00 19.90           C  
ATOM    104  CB  VAL A   7     -22.829  33.395  -0.030  1.00 19.90           C  
ATOM    105  HB  VAL A   7     -22.452  33.452   0.991  1.00 19.90           H  
ATOM    106  O   VAL A   7     -22.273  30.468   1.115  1.00 19.90           O  
ATOM    107  CG1 VAL A   7     -21.660  33.600  -1.001  1.00 19.90           C  
ATOM    108 HG11 VAL A   7     -21.221  34.585  -0.844  1.00 19.90           H  
ATOM    109 HG12 VAL A   7     -20.884  32.856  -0.819  1.00 19.90           H  
ATOM    110 HG13 VAL A   7     -22.006  33.525  -2.032  1.00 19.90           H  
ATOM    111  CG2 VAL A   7     -23.818  34.551  -0.254  1.00 19.90           C  
ATOM    112 HG21 VAL A   7     -23.301  35.506  -0.164  1.00 19.90           H  
ATOM    113 HG22 VAL A   7     -24.606  34.527   0.499  1.00 19.90           H  
ATOM    114 HG23 VAL A   7     -24.268  34.479  -1.244  1.00 19.90           H  
ATOM    115  N   SER A   8     -22.086  30.239  -1.118  1.00 19.41           N  
ATOM    116  H   SER A   8     -22.348  30.654  -2.001  1.00 19.41           H  
ATOM    117  CA  SER A   8     -21.431  28.921  -1.166  1.00 19.41           C  
ATOM    118  HA  SER A   8     -22.067  28.223  -0.622  1.00 19.41           H  
ATOM    119  C   SER A   8     -20.025  28.844  -0.537  1.00 19.41           C  
ATOM    120  CB  SER A   8     -21.384  28.467  -2.632  1.00 19.41           C  
ATOM    121  HB2 SER A   8     -20.751  29.147  -3.202  1.00 19.41           H  
ATOM    122  HB3 SER A   8     -22.392  28.505  -3.044  1.00 19.41           H  
ATOM    123  O   SER A   8     -19.318  29.841  -0.404  1.00 19.41           O  
ATOM    124  OG  SER A   8     -20.893  27.146  -2.767  1.00 19.41           O  
ATOM    125  HG  SER A   8     -19.978  27.181  -3.057  1.00 19.41           H  
ATOM    126  N   ASN A   9     -19.612  27.604  -0.235  1.00 20.73           N  
ATOM    127  H   ASN A   9     -20.265  26.864  -0.449  1.00 20.73           H  
ATOM    128  CA  ASN A   9     -18.366  27.179   0.412  1.00 20.73           C  
ATOM    129  HA  ASN A   9     -18.301  27.666   1.385  1.00 20.73           H  
ATOM    130  C   ASN A   9     -17.103  27.566  -0.375  1.00 20.73           C  
ATOM    131  CB  ASN A   9     -18.431  25.645   0.631  1.00 20.73           C  
ATOM    132  HB2 ASN A   9     -18.766  25.144  -0.277  1.00 20.73           H  
ATOM    133  HB3 ASN A   9     -17.436  25.270   0.870  1.00 20.73           H  
ATOM    134  O   ASN A   9     -16.791  26.987  -1.416  1.00 20.73           O  
ATOM    135  CG  ASN A   9     -19.330  25.255   1.790  1.00 20.73           C  
ATOM    136  ND2 ASN A   9     -19.800  24.040   1.869  1.00 20.73           N  
ATOM    137 HD21 ASN A   9     -20.235  23.826   2.755  1.00 20.73           H  
ATOM    138 HD22 ASN A   9     -19.280  23.272   1.470  1.00 20.73           H  
ATOM    139  OD1 ASN A   9     -19.644  26.055   2.649  1.00 20.73           O  
ATOM    140  N   SER A  10     -16.337  28.525   0.149  1.00 24.27           N  
ATOM    141  H   SER A  10     -16.654  28.988   0.989  1.00 24.27           H  
ATOM    142  CA  SER A  10     -15.030  28.898  -0.396  1.00 24.27           C  
ATOM    143  HA  SER A  10     -15.138  29.063  -1.468  1.00 24.27           H  
ATOM    144  C   SER A  10     -14.004  27.783  -0.163  1.00 24.27           C  
ATOM    145  CB  SER A  10     -14.541  30.203   0.243  1.00 24.27           C  
ATOM    146  HB2 SER A  10     -13.602  30.497  -0.225  1.00 24.27           H  
ATOM    147  HB3 SER A  10     -15.278  30.990   0.084  1.00 24.27           H  
ATOM    148  O   SER A  10     -13.789  27.384   0.982  1.00 24.27           O  
ATOM    149  OG  SER A  10     -14.319  30.042   1.630  1.00 24.27           O  
ATOM    150  HG  SER A  10     -14.057  29.131   1.783  1.00 24.27           H  
ATOM    151  N   HIS A  11     -13.325  27.320  -1.216  1.00 26.29           N  
ATOM    152  H   HIS A  11     -13.603  27.625  -2.138  1.00 26.29           H  
ATOM    153  CA  HIS A  11     -12.293  26.281  -1.128  1.00 26.29           C  
ATOM    154  HA  HIS A  11     -12.718  25.414  -0.623  1.00 26.29           H  
ATOM    155  C   HIS A  11     -11.084  26.736  -0.299  1.00 26.29           C  
ATOM    156  CB  HIS A  11     -11.865  25.855  -2.540  1.00 26.29           C  
ATOM    157  HB2 HIS A  11     -10.971  25.238  -2.460  1.00 26.29           H  
ATOM    158  HB3 HIS A  11     -11.611  26.740  -3.124  1.00 26.29           H  
ATOM    159  O   HIS A  11     -10.168  27.396  -0.797  1.00 26.29           O  
ATOM    160  CG  HIS A  11     -12.901  25.048  -3.279  1.00 26.29           C  
ATOM    161  CD2 HIS A  11     -13.082  25.008  -4.636  1.00 26.29           C  
ATOM    162  HD2 HIS A  11     -12.526  25.573  -5.369  1.00 26.29           H  
ATOM    163  ND1 HIS A  11     -13.793  24.153  -2.728  1.00 26.29           N  
ATOM    164  HD1 HIS A  11     -13.909  23.929  -1.750  1.00 26.29           H  
ATOM    165  CE1 HIS A  11     -14.495  23.596  -3.727  1.00 26.29           C  
ATOM    166  HE1 HIS A  11     -15.269  22.853  -3.602  1.00 26.29           H  
ATOM    167  NE2 HIS A  11     -14.097  24.089  -4.910  1.00 26.29           N  
ATOM    168  N   GLN A  12     -11.079  26.385   0.985  1.00 26.84           N  
ATOM    169  H   GLN A  12     -11.887  25.914   1.367  1.00 26.84           H  
ATOM    170  CA  GLN A  12      -9.942  26.626   1.854  1.00 26.84           C  
ATOM    171  HA  GLN A  12      -9.553  27.626   1.661  1.00 26.84           H  
ATOM    172  C   GLN A  12      -8.825  25.628   1.579  1.00 26.84           C  
ATOM    173  CB  GLN A  12     -10.350  26.551   3.311  1.00 26.84           C  
ATOM    174  HB2 GLN A  12     -10.960  25.668   3.502  1.00 26.84           H  
ATOM    175  HB3 GLN A  12      -9.419  26.445   3.868  1.00 26.84           H  
ATOM    176  O   GLN A  12      -8.968  24.423   1.758  1.00 26.84           O  
ATOM    177  CG  GLN A  12     -11.080  27.817   3.774  1.00 26.84           C  
ATOM    178  HG2 GLN A  12     -10.753  28.680   3.194  1.00 26.84           H  
ATOM    179  HG3 GLN A  12     -12.158  27.701   3.655  1.00 26.84           H  
ATOM    180  CD  GLN A  12     -10.745  28.060   5.225  1.00 26.84           C  
ATOM    181  NE2 GLN A  12     -10.744  29.291   5.669  1.00 26.84           N  
ATOM    182 HE21 GLN A  12     -10.460  29.346   6.637  1.00 26.84           H  
ATOM    183 HE22 GLN A  12     -11.358  29.966   5.236  1.00 26.84           H  
ATOM    184  OE1 GLN A  12     -10.379  27.157   5.952  1.00 26.84           O  
ATOM    185  N   ARG A  13      -7.693  26.155   1.129  1.00 30.69           N  
ATOM    186  H   ARG A  13      -7.657  27.157   1.010  1.00 30.69           H  
ATOM    187  CA  ARG A  13      -6.552  25.359   0.692  1.00 30.69           C  
ATOM    188  HA  ARG A  13      -6.969  24.467   0.224  1.00 30.69           H  
ATOM    189  C   ARG A  13      -5.704  24.944   1.932  1.00 30.69           C  
ATOM    190  CB  ARG A  13      -5.865  26.180  -0.413  1.00 30.69           C  
ATOM    191  HB2 ARG A  13      -5.102  26.828   0.018  1.00 30.69           H  
ATOM    192  HB3 ARG A  13      -6.597  26.851  -0.864  1.00 30.69           H  
ATOM    193  O   ARG A  13      -5.450  25.829   2.759  1.00 30.69           O  
ATOM    194  CG  ARG A  13      -5.342  25.317  -1.571  1.00 30.69           C  
ATOM    195  HG2 ARG A  13      -4.729  24.500  -1.190  1.00 30.69           H  
ATOM    196  HG3 ARG A  13      -6.198  24.885  -2.088  1.00 30.69           H  
ATOM    197  CD  ARG A  13      -4.516  26.175  -2.542  1.00 30.69           C  
ATOM    198  HD2 ARG A  13      -4.752  27.227  -2.382  1.00 30.69           H  
ATOM    199  HD3 ARG A  13      -3.463  26.024  -2.306  1.00 30.69           H  
ATOM    200  NE  ARG A  13      -4.789  25.850  -3.958  1.00 30.69           N  
ATOM    201  HE  ARG A  13      -5.668  25.391  -4.151  1.00 30.69           H  
ATOM    202  NH1 ARG A  13      -2.790  26.565  -4.813  1.00 30.69           N  
ATOM    203 HH11 ARG A  13      -2.433  26.470  -3.873  1.00 30.69           H  
ATOM    204 HH12 ARG A  13      -2.154  26.579  -5.597  1.00 30.69           H  
ATOM    205  NH2 ARG A  13      -4.391  25.863  -6.203  1.00 30.69           N  
ATOM    206 HH21 ARG A  13      -3.773  26.013  -6.988  1.00 30.69           H  
ATOM    207 HH22 ARG A  13      -5.299  25.451  -6.365  1.00 30.69           H  
ATOM    208  CZ  ARG A  13      -3.995  26.097  -4.984  1.00 30.69           C  
ATOM    209  N   PRO A  14      -5.321  23.661   2.139  1.00 32.76           N  
ATOM    210  CA  PRO A  14      -4.768  23.132   3.412  1.00 32.76           C  
ATOM    211  HA  PRO A  14      -5.439  23.420   4.222  1.00 32.76           H  
ATOM    212  C   PRO A  14      -3.345  23.596   3.765  1.00 32.76           C  
ATOM    213  CB  PRO A  14      -4.789  21.602   3.291  1.00 32.76           C  
ATOM    214  HB2 PRO A  14      -3.807  21.232   2.995  1.00 32.76           H  
ATOM    215  HB3 PRO A  14      -5.101  21.127   4.221  1.00 32.76           H  
ATOM    216  O   PRO A  14      -2.660  24.207   2.946  1.00 32.76           O  
ATOM    217  CG  PRO A  14      -5.776  21.329   2.165  1.00 32.76           C  
ATOM    218  HG2 PRO A  14      -5.554  20.397   1.646  1.00 32.76           H  
ATOM    219  HG3 PRO A  14      -6.791  21.314   2.564  1.00 32.76           H  
ATOM    220  CD  PRO A  14      -5.605  22.538   1.257  1.00 32.76           C  
ATOM    221  HD2 PRO A  14      -4.757  22.383   0.589  1.00 32.76           H  
ATOM    222  HD3 PRO A  14      -6.523  22.649   0.679  1.00 32.76           H  
ATOM    223  N   ALA A  15      -2.853  23.321   4.978  1.00 33.06           N  
ATOM    224  H   ALA A  15      -3.338  22.656   5.564  1.00 33.06           H  
ATOM    225  CA  ALA A  15      -1.520  23.748   5.431  1.00 33.06           C  
ATOM    226  HA  ALA A  15      -1.469  24.833   5.348  1.00 33.06           H  
ATOM    227  C   ALA A  15      -0.362  23.203   4.558  1.00 33.06           C  
ATOM    228  CB  ALA A  15      -1.377  23.411   6.922  1.00 33.06           C  
ATOM    229  HB1 ALA A  15      -1.625  22.365   7.105  1.00 33.06           H  
ATOM    230  HB2 ALA A  15      -0.353  23.589   7.249  1.00 33.06           H  
ATOM    231  HB3 ALA A  15      -2.057  24.027   7.511  1.00 33.06           H  
ATOM    232  O   ALA A  15       0.642  23.909   4.395  1.00 33.06           O  
ATOM    233  N   ALA A  16      -0.574  22.074   3.867  1.00 34.57           N  
ATOM    234  H   ALA A  16      -1.311  21.489   4.235  1.00 34.57           H  
ATOM    235  CA  ALA A  16       0.359  21.437   2.936  1.00 34.57           C  
ATOM    236  HA  ALA A  16       1.232  21.099   3.494  1.00 34.57           H  
ATOM    237  C   ALA A  16       0.824  22.397   1.836  1.00 34.57           C  
ATOM    238  CB  ALA A  16      -0.337  20.219   2.310  1.00 34.57           C  
ATOM    239  HB1 ALA A  16      -0.651  19.526   3.091  1.00 34.57           H  
ATOM    240  HB2 ALA A  16      -1.214  20.537   1.746  1.00 34.57           H  
ATOM    241  HB3 ALA A  16       0.354  19.705   1.643  1.00 34.57           H  
ATOM    242  O   ALA A  16       1.945  22.289   1.335  1.00 34.57           O  
ATOM    243  N   ASP A  17      -0.008  23.390   1.513  1.00 37.82           N  
ATOM    244  H   ASP A  17      -0.917  23.401   1.954  1.00 37.82           H  
ATOM    245  CA  ASP A  17       0.321  24.451   0.574  1.00 37.82           C  
ATOM    246  HA  ASP A  17       0.431  24.043  -0.430  1.00 37.82           H  
ATOM    247  C   ASP A  17       1.584  25.211   0.944  1.00 37.82           C  
ATOM    248  CB  ASP A  17      -0.756  25.523   0.580  1.00 37.82           C  
ATOM    249  HB2 ASP A  17      -0.931  25.832   1.611  1.00 37.82           H  
ATOM    250  HB3 ASP A  17      -0.391  26.398   0.041  1.00 37.82           H  
ATOM    251  O   ASP A  17       2.246  25.689   0.039  1.00 37.82           O  
ATOM    252  CG  ASP A  17      -2.063  25.137  -0.068  1.00 37.82           C  
ATOM    253  OD1 ASP A  17      -2.083  24.334  -1.021  1.00 37.82           O  
ATOM    254  OD2 ASP A  17      -3.027  25.821   0.335  1.00 37.82           O  
ATOM    255  N   ASN A  18       1.912  25.394   2.227  1.00 37.58           N  
ATOM    256  H   ASN A  18       1.372  24.921   2.938  1.00 37.58           H  
ATOM    257  CA  ASN A  18       3.095  26.170   2.604  1.00 37.58           C  
ATOM    258  HA  ASN A  18       3.096  27.120   2.070  1.00 37.58           H  
ATOM    259  C   ASN A  18       4.368  25.449   2.192  1.00 37.58           C  
ATOM    260  CB  ASN A  18       3.114  26.424   4.117  1.00 37.58           C  
ATOM    261  HB2 ASN A  18       4.137  26.631   4.433  1.00 37.58           H  
ATOM    262  HB3 ASN A  18       2.774  25.535   4.648  1.00 37.58           H  
ATOM    263  O   ASN A  18       5.234  26.039   1.550  1.00 37.58           O  
ATOM    264  CG  ASN A  18       2.290  27.620   4.517  1.00 37.58           C  
ATOM    265  ND2 ASN A  18       1.748  27.604   5.712  1.00 37.58           N  
ATOM    266 HD21 ASN A  18       1.768  26.744   6.241  1.00 37.58           H  
ATOM    267 HD22 ASN A  18       1.138  28.373   5.948  1.00 37.58           H  
ATOM    268  OD1 ASN A  18       2.161  28.595   3.801  1.00 37.58           O  
ATOM    269  N   LEU A  19       4.469  24.170   2.548  1.00 39.33           N  
ATOM    270  H   LEU A  19       3.694  23.724   3.017  1.00 39.33           H  
ATOM    271  CA  LEU A  19       5.665  23.395   2.265  1.00 39.33           C  
ATOM    272  HA  LEU A  19       6.518  24.053   2.430  1.00 39.33           H  
ATOM    273  C   LEU A  19       5.707  23.021   0.762  1.00 39.33           C  
ATOM    274  CB  LEU A  19       5.766  22.264   3.318  1.00 39.33           C  
ATOM    275  HB2 LEU A  19       5.224  22.570   4.212  1.00 39.33           H  
ATOM    276  HB3 LEU A  19       5.234  21.369   2.994  1.00 39.33           H  
ATOM    277  O   LEU A  19       6.774  23.066   0.155  1.00 39.33           O  
ATOM    278  CG  LEU A  19       7.226  21.962   3.737  1.00 39.33           C  
ATOM    279  HG  LEU A  19       7.911  22.358   2.988  1.00 39.33           H  
ATOM    280  CD1 LEU A  19       7.490  22.666   5.070  1.00 39.33           C  
ATOM    281 HD11 LEU A  19       7.235  23.723   4.990  1.00 39.33           H  
ATOM    282 HD12 LEU A  19       6.905  22.205   5.866  1.00 39.33           H  
ATOM    283 HD13 LEU A  19       8.548  22.588   5.321  1.00 39.33           H  
ATOM    284  CD2 LEU A  19       7.590  20.497   3.978  1.00 39.33           C  
ATOM    285 HD21 LEU A  19       6.921  20.047   4.712  1.00 39.33           H  
ATOM    286 HD22 LEU A  19       7.582  19.940   3.041  1.00 39.33           H  
ATOM    287 HD23 LEU A  19       8.609  20.436   4.359  1.00 39.33           H  
ATOM    288  N   GLN A  20       4.550  22.823   0.107  1.00 43.33           N  
ATOM    289  H   GLN A  20       3.694  22.770   0.640  1.00 43.33           H  
ATOM    290  CA  GLN A  20       4.460  22.728  -1.361  1.00 43.33           C  
ATOM    291  HA  GLN A  20       5.173  21.982  -1.712  1.00 43.33           H  
ATOM    292  C   GLN A  20       4.791  24.040  -2.081  1.00 43.33           C  
ATOM    293  CB  GLN A  20       3.054  22.320  -1.811  1.00 43.33           C  
ATOM    294  HB2 GLN A  20       2.950  22.562  -2.868  1.00 43.33           H  
ATOM    295  HB3 GLN A  20       2.311  22.900  -1.263  1.00 43.33           H  
ATOM    296  O   GLN A  20       5.417  24.013  -3.137  1.00 43.33           O  
ATOM    297  CG  GLN A  20       2.768  20.827  -1.657  1.00 43.33           C  
ATOM    298  HG2 GLN A  20       2.857  20.550  -0.606  1.00 43.33           H  
ATOM    299  HG3 GLN A  20       3.490  20.248  -2.232  1.00 43.33           H  
ATOM    300  CD  GLN A  20       1.364  20.486  -2.141  1.00 43.33           C  
ATOM    301  NE2 GLN A  20       0.794  19.402  -1.681  1.00 43.33           N  
ATOM    302 HE21 GLN A  20      -0.193  19.337  -1.888  1.00 43.33           H  
ATOM    303 HE22 GLN A  20       1.212  18.899  -0.912  1.00 43.33           H  
ATOM    304  OE1 GLN A  20       0.735  21.173  -2.925  1.00 43.33           O  
ATOM    305  N   LYS A  21       4.395  25.204  -1.555  1.00 41.90           N  
ATOM    306  H   LYS A  21       3.814  25.207  -0.729  1.00 41.90           H  
ATOM    307  CA  LYS A  21       4.802  26.481  -2.150  1.00 41.90           C  
ATOM    308  HA  LYS A  21       4.679  26.381  -3.228  1.00 41.90           H  
ATOM    309  C   LYS A  21       6.270  26.742  -1.941  1.00 41.90           C  
ATOM    310  CB  LYS A  21       3.993  27.697  -1.683  1.00 41.90           C  
ATOM    311  HB2 LYS A  21       4.663  28.538  -1.509  1.00 41.90           H  
ATOM    312  HB3 LYS A  21       3.471  27.514  -0.743  1.00 41.90           H  
ATOM    313  O   LYS A  21       6.875  27.297  -2.847  1.00 41.90           O  
ATOM    314  CG  LYS A  21       3.034  28.093  -2.805  1.00 41.90           C  
ATOM    315  HG2 LYS A  21       3.618  28.417  -3.666  1.00 41.90           H  
ATOM    316  HG3 LYS A  21       2.422  27.238  -3.090  1.00 41.90           H  
ATOM    317  CD  LYS A  21       2.130  29.227  -2.356  1.00 41.90           C  
ATOM    318  HD2 LYS A  21       1.397  28.807  -1.667  1.00 41.90           H  
ATOM    319  HD3 LYS A  21       2.738  29.998  -1.883  1.00 41.90           H  
ATOM    320  CE  LYS A  21       1.434  29.836  -3.566  1.00 41.90           C  
ATOM    321  HE2 LYS A  21       2.161  30.451  -4.097  1.00 41.90           H  
ATOM    322  HE3 LYS A  21       1.127  29.033  -4.237  1.00 41.90           H  
ATOM    323  NZ  LYS A  21       0.267  30.645  -3.163  1.00 41.90           N  
ATOM    324  HZ1 LYS A  21      -0.464  30.053  -2.794  1.00 41.90           H  
ATOM    325  HZ2 LYS A  21       0.554  31.295  -2.446  1.00 41.90           H  
ATOM    326  HZ3 LYS A  21      -0.073  31.183  -3.947  1.00 41.90           H  
ATOM    327  N   LEU A  22       6.856  26.298  -0.833  1.00 42.99           N  
ATOM    328  H   LEU A  22       6.292  25.924  -0.083  1.00 42.99           H  
ATOM    329  CA  LEU A  22       8.305  26.328  -0.696  1.00 42.99           C  
ATOM    330  HA  LEU A  22       8.626  27.349  -0.902  1.00 42.99           H  
ATOM    331  C   LEU A  22       8.980  25.449  -1.743  1.00 42.99           C  
ATOM    332  CB  LEU A  22       8.751  25.917   0.710  1.00 42.99           C  
ATOM    333  HB2 LEU A  22       7.901  25.620   1.325  1.00 42.99           H  
ATOM    334  HB3 LEU A  22       9.401  25.046   0.630  1.00 42.99           H  
ATOM    335  O   LEU A  22       9.917  25.908  -2.381  1.00 42.99           O  
ATOM    336  CG  LEU A  22       9.526  27.067   1.377  1.00 42.99           C  
ATOM    337  HG  LEU A  22       9.944  27.738   0.626  1.00 42.99           H  
ATOM    338  CD1 LEU A  22       8.577  27.897   2.244  1.00 42.99           C  
ATOM    339 HD11 LEU A  22       7.864  28.405   1.594  1.00 42.99           H  
ATOM    340 HD12 LEU A  22       8.024  27.264   2.937  1.00 42.99           H  
ATOM    341 HD13 LEU A  22       9.148  28.654   2.781  1.00 42.99           H  
ATOM    342  CD2 LEU A  22      10.726  26.521   2.139  1.00 42.99           C  
ATOM    343 HD21 LEU A  22      10.503  25.566   2.615  1.00 42.99           H  
ATOM    344 HD22 LEU A  22      11.539  26.371   1.428  1.00 42.99           H  
ATOM    345 HD23 LEU A  22      11.064  27.246   2.879  1.00 42.99           H  
ATOM    346  N   LYS A  23       8.442  24.249  -2.005  1.00 44.50           N  
ATOM    347  H   LYS A  23       7.731  23.893  -1.382  1.00 44.50           H  
ATOM    348  CA  LYS A  23       8.868  23.432  -3.149  1.00 44.50           C  
ATOM    349  HA  LYS A  23       9.921  23.183  -3.016  1.00 44.50           H  
ATOM    350  C   LYS A  23       8.777  24.238  -4.449  1.00 44.50           C  
ATOM    351  CB  LYS A  23       8.061  22.120  -3.199  1.00 44.50           C  
ATOM    352  HB2 LYS A  23       8.083  21.653  -2.215  1.00 44.50           H  
ATOM    353  HB3 LYS A  23       7.022  22.321  -3.462  1.00 44.50           H  
ATOM    354  O   LYS A  23       9.740  24.280  -5.205  1.00 44.50           O  
ATOM    355  CG  LYS A  23       8.613  21.123  -4.225  1.00 44.50           C  
ATOM    356  HG2 LYS A  23       8.651  21.586  -5.211  1.00 44.50           H  
ATOM    357  HG3 LYS A  23       9.624  20.842  -3.930  1.00 44.50           H  
ATOM    358  CD  LYS A  23       7.736  19.862  -4.305  1.00 44.50           C  
ATOM    359  HD2 LYS A  23       6.746  20.115  -4.684  1.00 44.50           H  
ATOM    360  HD3 LYS A  23       7.637  19.452  -3.300  1.00 44.50           H  
ATOM    361  CE  LYS A  23       8.408  18.836  -5.234  1.00 44.50           C  
ATOM    362  HE2 LYS A  23       9.470  18.821  -4.989  1.00 44.50           H  
ATOM    363  HE3 LYS A  23       8.323  19.167  -6.270  1.00 44.50           H  
ATOM    364  NZ  LYS A  23       7.889  17.451  -5.080  1.00 44.50           N  
ATOM    365  HZ1 LYS A  23       6.974  17.275  -5.470  1.00 44.50           H  
ATOM    366  HZ2 LYS A  23       8.558  16.791  -5.452  1.00 44.50           H  
ATOM    367  HZ3 LYS A  23       7.813  17.200  -4.105  1.00 44.50           H  
ATOM    368  N   SER A  24       7.669  24.944  -4.691  1.00 44.47           N  
ATOM    369  H   SER A  24       6.892  24.830  -4.056  1.00 44.47           H  
ATOM    370  CA  SER A  24       7.515  25.781  -5.891  1.00 44.47           C  
ATOM    371  HA  SER A  24       7.767  25.164  -6.753  1.00 44.47           H  
ATOM    372  C   SER A  24       8.460  26.989  -5.935  1.00 44.47           C  
ATOM    373  CB  SER A  24       6.059  26.225  -6.076  1.00 44.47           C  
ATOM    374  HB2 SER A  24       5.921  26.528  -7.114  1.00 44.47           H  
ATOM    375  HB3 SER A  24       5.401  25.378  -5.882  1.00 44.47           H  
ATOM    376  O   SER A  24       8.932  27.327  -7.013  1.00 44.47           O  
ATOM    377  OG  SER A  24       5.686  27.311  -5.246  1.00 44.47           O  
ATOM    378  HG  SER A  24       6.244  27.327  -4.465  1.00 44.47           H  
ATOM    379  N   LEU A  25       8.762  27.615  -4.792  1.00 37.47           N  
ATOM    380  H   LEU A  25       8.364  27.264  -3.933  1.00 37.47           H  
ATOM    381  CA  LEU A  25       9.696  28.735  -4.678  1.00 37.47           C  
ATOM    382  HA  LEU A  25       9.465  29.475  -5.445  1.00 37.47           H  
ATOM    383  C   LEU A  25      11.114  28.254  -4.962  1.00 37.47           C  
ATOM    384  CB  LEU A  25       9.596  29.394  -3.288  1.00 37.47           C  
ATOM    385  HB2 LEU A  25      10.528  29.918  -3.076  1.00 37.47           H  
ATOM    386  HB3 LEU A  25       9.493  28.612  -2.536  1.00 37.47           H  
ATOM    387  O   LEU A  25      11.742  28.805  -5.850  1.00 37.47           O  
ATOM    388  CG  LEU A  25       8.442  30.403  -3.151  1.00 37.47           C  
ATOM    389  HG  LEU A  25       7.534  29.979  -3.581  1.00 37.47           H  
ATOM    390  CD1 LEU A  25       8.177  30.709  -1.676  1.00 37.47           C  
ATOM    391 HD11 LEU A  25       7.906  29.794  -1.149  1.00 37.47           H  
ATOM    392 HD12 LEU A  25       9.069  31.134  -1.217  1.00 37.47           H  
ATOM    393 HD13 LEU A  25       7.362  31.427  -1.582  1.00 37.47           H  
ATOM    394  CD2 LEU A  25       8.762  31.723  -3.860  1.00 37.47           C  
ATOM    395 HD21 LEU A  25       9.660  32.166  -3.430  1.00 37.47           H  
ATOM    396 HD22 LEU A  25       8.927  31.555  -4.924  1.00 37.47           H  
ATOM    397 HD23 LEU A  25       7.932  32.419  -3.737  1.00 37.47           H  
ATOM    398  N   LEU A  26      11.566  27.171  -4.324  1.00 39.50           N  
ATOM    399  H   LEU A  26      10.992  26.759  -3.603  1.00 39.50           H  
ATOM    400  CA  LEU A  26      12.847  26.525  -4.634  1.00 39.50           C  
ATOM    401  HA  LEU A  26      13.666  27.213  -4.426  1.00 39.50           H  
ATOM    402  C   LEU A  26      12.939  26.171  -6.128  1.00 39.50           C  
ATOM    403  CB  LEU A  26      12.994  25.271  -3.751  1.00 39.50           C  
ATOM    404  HB2 LEU A  26      13.812  24.663  -4.139  1.00 39.50           H  
ATOM    405  HB3 LEU A  26      12.082  24.680  -3.826  1.00 39.50           H  
ATOM    406  O   LEU A  26      13.924  26.476  -6.793  1.00 39.50           O  
ATOM    407  CG  LEU A  26      13.283  25.586  -2.270  1.00 39.50           C  
ATOM    408  HG  LEU A  26      12.613  26.369  -1.915  1.00 39.50           H  
ATOM    409  CD1 LEU A  26      13.049  24.340  -1.419  1.00 39.50           C  
ATOM    410 HD11 LEU A  26      12.015  24.011  -1.514  1.00 39.50           H  
ATOM    411 HD12 LEU A  26      13.727  23.559  -1.763  1.00 39.50           H  
ATOM    412 HD13 LEU A  26      13.267  24.567  -0.375  1.00 39.50           H  
ATOM    413  CD2 LEU A  26      14.730  26.033  -2.065  1.00 39.50           C  
ATOM    414 HD21 LEU A  26      15.417  25.296  -2.480  1.00 39.50           H  
ATOM    415 HD22 LEU A  26      14.944  26.151  -1.002  1.00 39.50           H  
ATOM    416 HD23 LEU A  26      14.909  26.986  -2.563  1.00 39.50           H  
ATOM    417  N   THR A  27      11.855  25.635  -6.703  1.00 38.57           N  
ATOM    418  H   THR A  27      11.073  25.405  -6.108  1.00 38.57           H  
ATOM    419  CA  THR A  27      11.823  25.294  -8.134  1.00 38.57           C  
ATOM    420  HA  THR A  27      12.720  24.712  -8.348  1.00 38.57           H  
ATOM    421  C   THR A  27      11.868  26.532  -9.045  1.00 38.57           C  
ATOM    422  CB  THR A  27      10.605  24.430  -8.507  1.00 38.57           C  
ATOM    423  HB  THR A  27       9.716  25.058  -8.569  1.00 38.57           H  
ATOM    424  O   THR A  27      12.537  26.488 -10.073  1.00 38.57           O  
ATOM    425  CG2 THR A  27      10.817  23.703  -9.835  1.00 38.57           C  
ATOM    426 HG21 THR A  27      10.921  24.425 -10.645  1.00 38.57           H  
ATOM    427 HG22 THR A  27       9.956  23.069 -10.045  1.00 38.57           H  
ATOM    428 HG23 THR A  27      11.714  23.085  -9.781  1.00 38.57           H  
ATOM    429  OG1 THR A  27      10.358  23.391  -7.588  1.00 38.57           O  
ATOM    430  HG1 THR A  27      10.290  23.762  -6.706  1.00 38.57           H  
ATOM    431  N   ASN A  28      11.183  27.632  -8.705  1.00 33.37           N  
ATOM    432  H   ASN A  28      10.654  27.619  -7.845  1.00 33.37           H  
ATOM    433  CA  ASN A  28      11.144  28.857  -9.521  1.00 33.37           C  
ATOM    434  HA  ASN A  28      11.131  28.575 -10.574  1.00 33.37           H  
ATOM    435  C   ASN A  28      12.392  29.737  -9.354  1.00 33.37           C  
ATOM    436  CB  ASN A  28       9.868  29.665  -9.209  1.00 33.37           C  
ATOM    437  HB2 ASN A  28      10.060  30.717  -9.416  1.00 33.37           H  
ATOM    438  HB3 ASN A  28       9.625  29.580  -8.150  1.00 33.37           H  
ATOM    439  O   ASN A  28      12.838  30.344 -10.329  1.00 33.37           O  
ATOM    440  CG  ASN A  28       8.666  29.282 -10.056  1.00 33.37           C  
ATOM    441  ND2 ASN A  28       7.480  29.651  -9.632  1.00 33.37           N  
ATOM    442 HD21 ASN A  28       6.709  29.411 -10.238  1.00 33.37           H  
ATOM    443 HD22 ASN A  28       7.391  30.131  -8.748  1.00 33.37           H  
ATOM    444  OD1 ASN A  28       8.751  28.698 -11.122  1.00 33.37           O  
ATOM    445  N   THR A  29      12.994  29.791  -8.162  1.00 35.46           N  
ATOM    446  H   THR A  29      12.572  29.325  -7.372  1.00 35.46           H  
ATOM    447  CA  THR A  29      14.224  30.564  -7.906  1.00 35.46           C  
ATOM    448  HA  THR A  29      14.050  31.588  -8.236  1.00 35.46           H  
ATOM    449  C   THR A  29      15.417  30.033  -8.715  1.00 35.46           C  
ATOM    450  CB  THR A  29      14.544  30.623  -6.400  1.00 35.46           C  
ATOM    451  HB  THR A  29      14.815  29.631  -6.038  1.00 35.46           H  
ATOM    452  O   THR A  29      16.375  30.773  -8.953  1.00 35.46           O  
ATOM    453  CG2 THR A  29      15.645  31.626  -6.057  1.00 35.46           C  
ATOM    454 HG21 THR A  29      15.398  32.610  -6.457  1.00 35.46           H  
ATOM    455 HG22 THR A  29      16.599  31.296  -6.470  1.00 35.46           H  
ATOM    456 HG23 THR A  29      15.759  31.693  -4.975  1.00 35.46           H  
ATOM    457  OG1 THR A  29      13.423  31.093  -5.688  1.00 35.46           O  
ATOM    458  HG1 THR A  29      13.612  30.922  -4.762  1.00 35.46           H  
ATOM    459  N   ARG A  30      15.330  28.805  -9.258  1.00 36.64           N  
ATOM    460  H   ARG A  30      14.552  28.228  -8.973  1.00 36.64           H  
ATOM    461  CA  ARG A  30      16.316  28.236 -10.196  1.00 36.64           C  
ATOM    462  HA  ARG A  30      17.261  28.086  -9.674  1.00 36.64           H  
ATOM    463  C   ARG A  30      16.646  29.115 -11.397  1.00 36.64           C  
ATOM    464  CB  ARG A  30      15.822  26.899 -10.764  1.00 36.64           C  
ATOM    465  HB2 ARG A  30      14.749  26.944 -10.948  1.00 36.64           H  
ATOM    466  HB3 ARG A  30      16.305  26.726 -11.725  1.00 36.64           H  
ATOM    467  O   ARG A  30      17.773  29.053 -11.872  1.00 36.64           O  
ATOM    468  CG  ARG A  30      16.181  25.711  -9.874  1.00 36.64           C  
ATOM    469  HG2 ARG A  30      17.264  25.679  -9.749  1.00 36.64           H  
ATOM    470  HG3 ARG A  30      15.712  25.813  -8.895  1.00 36.64           H  
ATOM    471  CD  ARG A  30      15.704  24.423 -10.548  1.00 36.64           C  
ATOM    472  HD2 ARG A  30      15.934  24.472 -11.612  1.00 36.64           H  
ATOM    473  HD3 ARG A  30      14.624  24.345 -10.419  1.00 36.64           H  
ATOM    474  NE  ARG A  30      16.377  23.248  -9.977  1.00 36.64           N  
ATOM    475  HE  ARG A  30      17.047  23.414  -9.240  1.00 36.64           H  
ATOM    476  NH1 ARG A  30      15.284  21.650 -11.201  1.00 36.64           N  
ATOM    477 HH11 ARG A  30      14.668  22.376 -11.540  1.00 36.64           H  
ATOM    478 HH12 ARG A  30      15.158  20.680 -11.450  1.00 36.64           H  
ATOM    479  NH2 ARG A  30      16.995  21.079  -9.876  1.00 36.64           N  
ATOM    480 HH21 ARG A  30      17.025  20.134 -10.232  1.00 36.64           H  
ATOM    481 HH22 ARG A  30      17.716  21.357  -9.227  1.00 36.64           H  
ATOM    482  CZ  ARG A  30      16.212  21.998 -10.351  1.00 36.64           C  
ATOM    483  N   GLN A  31      15.693  29.877 -11.944  1.00 35.03           N  
ATOM    484  H   GLN A  31      14.780  29.917 -11.515  1.00 35.03           H  
ATOM    485  CA  GLN A  31      15.980  30.633 -13.171  1.00 35.03           C  
ATOM    486  HA  GLN A  31      16.423  29.955 -13.901  1.00 35.03           H  
ATOM    487  C   GLN A  31      17.019  31.742 -12.955  1.00 35.03           C  
ATOM    488  CB  GLN A  31      14.702  31.226 -13.781  1.00 35.03           C  
ATOM    489  HB2 GLN A  31      14.983  32.061 -14.423  1.00 35.03           H  
ATOM    490  HB3 GLN A  31      14.056  31.610 -12.991  1.00 35.03           H  
ATOM    491  O   GLN A  31      17.789  32.020 -13.872  1.00 35.03           O  
ATOM    492  CG  GLN A  31      13.939  30.215 -14.647  1.00 35.03           C  
ATOM    493  HG2 GLN A  31      13.552  29.414 -14.016  1.00 35.03           H  
ATOM    494  HG3 GLN A  31      14.622  29.781 -15.377  1.00 35.03           H  
ATOM    495  CD  GLN A  31      12.775  30.854 -15.403  1.00 35.03           C  
ATOM    496  NE2 GLN A  31      12.179  30.158 -16.346  1.00 35.03           N  
ATOM    497 HE21 GLN A  31      12.475  29.217 -16.564  1.00 35.03           H  
ATOM    498 HE22 GLN A  31      11.416  30.626 -16.814  1.00 35.03           H  
ATOM    499  OE1 GLN A  31      12.374  31.983 -15.178  1.00 35.03           O  
ATOM    500  N   GLN A  32      17.044  32.388 -11.782  1.00 33.39           N  
ATOM    501  H   GLN A  32      16.450  32.060 -11.033  1.00 33.39           H  
ATOM    502  CA  GLN A  32      17.922  33.540 -11.547  1.00 33.39           C  
ATOM    503  HA  GLN A  32      18.131  34.023 -12.502  1.00 33.39           H  
ATOM    504  C   GLN A  32      19.294  33.169 -10.974  1.00 33.39           C  
ATOM    505  CB  GLN A  32      17.236  34.580 -10.648  1.00 33.39           C  
ATOM    506  HB2 GLN A  32      18.005  35.216 -10.209  1.00 33.39           H  
ATOM    507  HB3 GLN A  32      16.708  34.081  -9.836  1.00 33.39           H  
ATOM    508  O   GLN A  32      20.315  33.588 -11.518  1.00 33.39           O  
ATOM    509  CG  GLN A  32      16.273  35.491 -11.423  1.00 33.39           C  
ATOM    510  HG2 GLN A  32      15.431  34.904 -11.790  1.00 33.39           H  
ATOM    511  HG3 GLN A  32      16.797  35.916 -12.280  1.00 33.39           H  
ATOM    512  CD  GLN A  32      15.739  36.639 -10.568  1.00 33.39           C  
ATOM    513  NE2 GLN A  32      15.188  37.669 -11.171  1.00 33.39           N  
ATOM    514 HE21 GLN A  32      15.114  37.701 -12.178  1.00 33.39           H  
ATOM    515 HE22 GLN A  32      14.853  38.400 -10.560  1.00 33.39           H  
ATOM    516  OE1 GLN A  32      15.800  36.648  -9.351  1.00 33.39           O  
ATOM    517  N   ILE A  33      19.346  32.455  -9.845  1.00 35.69           N  
ATOM    518  H   ILE A  33      18.497  32.052  -9.476  1.00 35.69           H  
ATOM    519  CA  ILE A  33      20.587  32.312  -9.067  1.00 35.69           C  
ATOM    520  HA  ILE A  33      21.259  33.132  -9.319  1.00 35.69           H  
ATOM    521  C   ILE A  33      21.284  30.999  -9.447  1.00 35.69           C  
ATOM    522  CB  ILE A  33      20.308  32.426  -7.551  1.00 35.69           C  
ATOM    523  HB  ILE A  33      19.626  31.616  -7.292  1.00 35.69           H  
ATOM    524  O   ILE A  33      20.793  29.922  -9.130  1.00 35.69           O  
ATOM    525  CG1 ILE A  33      19.608  33.757  -7.186  1.00 35.69           C  
ATOM    526 HG12 ILE A  33      20.270  34.592  -7.415  1.00 35.69           H  
ATOM    527 HG13 ILE A  33      18.706  33.869  -7.787  1.00 35.69           H  
ATOM    528  CG2 ILE A  33      21.617  32.258  -6.749  1.00 35.69           C  
ATOM    529 HG21 ILE A  33      22.088  31.301  -6.976  1.00 35.69           H  
ATOM    530 HG22 ILE A  33      21.405  32.253  -5.680  1.00 35.69           H  
ATOM    531 HG23 ILE A  33      22.307  33.072  -6.970  1.00 35.69           H  
ATOM    532  CD1 ILE A  33      19.173  33.853  -5.716  1.00 35.69           C  
ATOM    533 HD11 ILE A  33      20.041  33.928  -5.061  1.00 35.69           H  
ATOM    534 HD12 ILE A  33      18.563  34.746  -5.580  1.00 35.69           H  
ATOM    535 HD13 ILE A  33      18.583  32.978  -5.444  1.00 35.69           H  
ATOM    536  N   LYS A  34      22.450  31.093 -10.102  1.00 36.23           N  
ATOM    537  H   LYS A  34      22.739  32.024 -10.368  1.00 36.23           H  
ATOM    538  CA  LYS A  34      23.230  29.941 -10.600  1.00 36.23           C  
ATOM    539  HA  LYS A  34      22.553  29.306 -11.172  1.00 36.23           H  
ATOM    540  C   LYS A  34      23.812  29.001  -9.528  1.00 36.23           C  
ATOM    541  CB  LYS A  34      24.373  30.411 -11.522  1.00 36.23           C  
ATOM    542  HB2 LYS A  34      25.174  29.674 -11.477  1.00 36.23           H  
ATOM    543  HB3 LYS A  34      24.776  31.355 -11.155  1.00 36.23           H  
ATOM    544  O   LYS A  34      23.527  27.814  -9.571  1.00 36.23           O  
ATOM    545  CG  LYS A  34      23.981  30.547 -12.998  1.00 36.23           C  
ATOM    546  HG2 LYS A  34      23.586  29.596 -13.355  1.00 36.23           H  
ATOM    547  HG3 LYS A  34      23.217  31.317 -13.108  1.00 36.23           H  
ATOM    548  CD  LYS A  34      25.227  30.923 -13.815  1.00 36.23           C  
ATOM    549  HD2 LYS A  34      25.575  31.905 -13.494  1.00 36.23           H  
ATOM    550  HD3 LYS A  34      26.012  30.191 -13.626  1.00 36.23           H  
ATOM    551  CE  LYS A  34      24.918  30.948 -15.314  1.00 36.23           C  
ATOM    552  HE2 LYS A  34      24.566  29.960 -15.611  1.00 36.23           H  
ATOM    553  HE3 LYS A  34      24.105  31.654 -15.488  1.00 36.23           H  
ATOM    554  NZ  LYS A  34      26.113  31.331 -16.108  1.00 36.23           N  
ATOM    555  HZ1 LYS A  34      26.430  32.254 -15.847  1.00 36.23           H  
ATOM    556  HZ2 LYS A  34      26.865  30.675 -15.953  1.00 36.23           H  
ATOM    557  HZ3 LYS A  34      25.893  31.337 -17.094  1.00 36.23           H  
ATOM    558  N   SER A  35      24.769  29.466  -8.713  1.00 40.22           N  
ATOM    559  H   SER A  35      24.971  30.456  -8.734  1.00 40.22           H  
ATOM    560  CA  SER A  35      25.813  28.586  -8.134  1.00 40.22           C  
ATOM    561  HA  SER A  35      25.689  27.573  -8.519  1.00 40.22           H  
ATOM    562  C   SER A  35      25.844  28.456  -6.612  1.00 40.22           C  
ATOM    563  CB  SER A  35      27.195  29.078  -8.579  1.00 40.22           C  
ATOM    564  HB2 SER A  35      27.966  28.394  -8.226  1.00 40.22           H  
ATOM    565  HB3 SER A  35      27.229  29.106  -9.668  1.00 40.22           H  
ATOM    566  O   SER A  35      26.588  27.623  -6.107  1.00 40.22           O  
ATOM    567  OG  SER A  35      27.436  30.379  -8.069  1.00 40.22           O  
ATOM    568  HG  SER A  35      27.852  30.286  -7.209  1.00 40.22           H  
ATOM    569  N   GLN A  36      25.153  29.312  -5.860  1.00 41.90           N  
ATOM    570  H   GLN A  36      24.477  29.923  -6.297  1.00 41.90           H  
ATOM    571  CA  GLN A  36      25.173  29.219  -4.398  1.00 41.90           C  
ATOM    572  HA  GLN A  36      26.163  28.901  -4.072  1.00 41.90           H  
ATOM    573  C   GLN A  36      24.196  28.144  -3.933  1.00 41.90           C  
ATOM    574  CB  GLN A  36      24.881  30.585  -3.754  1.00 41.90           C  
ATOM    575  HB2 GLN A  36      24.367  30.440  -2.804  1.00 41.90           H  
ATOM    576  HB3 GLN A  36      24.235  31.171  -4.407  1.00 41.90           H  
ATOM    577  O   GLN A  36      23.052  28.129  -4.385  1.00 41.90           O  
ATOM    578  CG  GLN A  36      26.194  31.334  -3.475  1.00 41.90           C  
ATOM    579  HG2 GLN A  36      26.798  31.353  -4.382  1.00 41.90           H  
ATOM    580  HG3 GLN A  36      26.750  30.796  -2.708  1.00 41.90           H  
ATOM    581  CD  GLN A  36      26.001  32.777  -3.016  1.00 41.90           C  
ATOM    582  NE2 GLN A  36      27.041  33.417  -2.526  1.00 41.90           N  
ATOM    583 HE21 GLN A  36      27.924  32.947  -2.392  1.00 41.90           H  
ATOM    584 HE22 GLN A  36      26.858  34.359  -2.212  1.00 41.90           H  
ATOM    585  OE1 GLN A  36      24.947  33.377  -3.121  1.00 41.90           O  
ATOM    586  N   THR A  37      24.641  27.288  -3.009  1.00 52.07           N  
ATOM    587  H   THR A  37      25.620  27.281  -2.759  1.00 52.07           H  
ATOM    588  CA  THR A  37      23.766  26.424  -2.213  1.00 52.07           C  
ATOM    589  HA  THR A  37      23.325  25.659  -2.853  1.00 52.07           H  
ATOM    590  C   THR A  37      22.666  27.290  -1.608  1.00 52.07           C  
ATOM    591  CB  THR A  37      24.552  25.743  -1.078  1.00 52.07           C  
ATOM    592  HB  THR A  37      24.802  26.473  -0.308  1.00 52.07           H  
ATOM    593  O   THR A  37      22.944  28.147  -0.769  1.00 52.07           O  
ATOM    594  CG2 THR A  37      23.764  24.602  -0.444  1.00 52.07           C  
ATOM    595 HG21 THR A  37      22.827  24.982  -0.038  1.00 52.07           H  
ATOM    596 HG22 THR A  37      23.543  23.833  -1.184  1.00 52.07           H  
ATOM    597 HG23 THR A  37      24.336  24.160   0.372  1.00 52.07           H  
ATOM    598  OG1 THR A  37      25.755  25.194  -1.566  1.00 52.07           O  
ATOM    599  HG1 THR A  37      25.965  24.464  -0.979  1.00 52.07           H  
ATOM    600  N   GLN A  38      21.428  27.120  -2.071  1.00 67.17           N  
ATOM    601  H   GLN A  38      21.254  26.444  -2.801  1.00 67.17           H  
ATOM    602  CA  GLN A  38      20.296  27.841  -1.508  1.00 67.17           C  
ATOM    603  HA  GLN A  38      20.629  28.823  -1.170  1.00 67.17           H  
ATOM    604  C   GLN A  38      19.806  27.084  -0.285  1.00 67.17           C  
ATOM    605  CB  GLN A  38      19.195  28.074  -2.548  1.00 67.17           C  
ATOM    606  HB2 GLN A  38      18.265  28.310  -2.031  1.00 67.17           H  
ATOM    607  HB3 GLN A  38      19.044  27.176  -3.146  1.00 67.17           H  
ATOM    608  O   GLN A  38      19.337  25.948  -0.373  1.00 67.17           O  
ATOM    609  CG  GLN A  38      19.567  29.259  -3.447  1.00 67.17           C  
ATOM    610  HG2 GLN A  38      20.521  29.050  -3.932  1.00 67.17           H  
ATOM    611  HG3 GLN A  38      19.680  30.160  -2.845  1.00 67.17           H  
ATOM    612  CD  GLN A  38      18.517  29.528  -4.514  1.00 67.17           C  
ATOM    613  NE2 GLN A  38      18.932  29.836  -5.718  1.00 67.17           N  
ATOM    614 HE21 GLN A  38      19.908  29.717  -5.947  1.00 67.17           H  
ATOM    615 HE22 GLN A  38      18.216  29.873  -6.430  1.00 67.17           H  
ATOM    616  OE1 GLN A  38      17.316  29.480  -4.308  1.00 67.17           O  
ATOM    617  N   GLN A  39      19.960  27.729   0.864  1.00 75.47           N  
ATOM    618  H   GLN A  39      20.361  28.656   0.851  1.00 75.47           H  
ATOM    619  CA  GLN A  39      19.425  27.267   2.126  1.00 75.47           C  
ATOM    620  HA  GLN A  39      19.107  26.229   2.023  1.00 75.47           H  
ATOM    621  C   GLN A  39      18.230  28.145   2.476  1.00 75.47           C  
ATOM    622  CB  GLN A  39      20.525  27.326   3.190  1.00 75.47           C  
ATOM    623  HB2 GLN A  39      20.850  28.358   3.320  1.00 75.47           H  
ATOM    624  HB3 GLN A  39      21.376  26.732   2.857  1.00 75.47           H  
ATOM    625  O   GLN A  39      18.404  29.337   2.679  1.00 75.47           O  
ATOM    626  CG  GLN A  39      20.028  26.768   4.526  1.00 75.47           C  
ATOM    627  HG2 GLN A  39      19.170  27.343   4.873  1.00 75.47           H  
ATOM    628  HG3 GLN A  39      19.725  25.731   4.380  1.00 75.47           H  
ATOM    629  CD  GLN A  39      21.101  26.834   5.606  1.00 75.47           C  
ATOM    630  NE2 GLN A  39      21.210  25.845   6.458  1.00 75.47           N  
ATOM    631 HE21 GLN A  39      20.735  24.975   6.267  1.00 75.47           H  
ATOM    632 HE22 GLN A  39      22.027  25.889   7.051  1.00 75.47           H  
ATOM    633  OE1 GLN A  39      21.865  27.772   5.730  1.00 75.47           O  
ATOM    634  N   VAL A  40      17.039  27.564   2.598  1.00 76.66           N  
ATOM    635  H   VAL A  40      16.987  26.565   2.458  1.00 76.66           H  
ATOM    636  CA  VAL A  40      15.822  28.304   2.962  1.00 76.66           C  
ATOM    637  HA  VAL A  40      16.046  29.370   2.992  1.00 76.66           H  
ATOM    638  C   VAL A  40      15.374  27.884   4.351  1.00 76.66           C  
ATOM    639  CB  VAL A  40      14.705  28.115   1.923  1.00 76.66           C  
ATOM    640  HB  VAL A  40      14.456  27.057   1.841  1.00 76.66           H  
ATOM    641  O   VAL A  40      15.200  26.695   4.617  1.00 76.66           O  
ATOM    642  CG1 VAL A  40      13.440  28.886   2.326  1.00 76.66           C  
ATOM    643 HG11 VAL A  40      12.686  28.797   1.543  1.00 76.66           H  
ATOM    644 HG12 VAL A  40      13.682  29.941   2.455  1.00 76.66           H  
ATOM    645 HG13 VAL A  40      13.029  28.494   3.256  1.00 76.66           H  
ATOM    646  CG2 VAL A  40      15.143  28.627   0.547  1.00 76.66           C  
ATOM    647 HG21 VAL A  40      14.328  28.532  -0.171  1.00 76.66           H  
ATOM    648 HG22 VAL A  40      15.439  29.674   0.619  1.00 76.66           H  
ATOM    649 HG23 VAL A  40      15.995  28.053   0.183  1.00 76.66           H  
ATOM    650  N   THR A  41      15.145  28.848   5.245  1.00 81.39           N  
ATOM    651  H   THR A  41      15.283  29.804   4.949  1.00 81.39           H  
ATOM    652  CA  THR A  41      14.712  28.566   6.624  1.00 81.39           C  
ATOM    653  HA  THR A  41      14.682  27.487   6.771  1.00 81.39           H  
ATOM    654  C   THR A  41      13.306  29.085   6.917  1.00 81.39           C  
ATOM    655  CB  THR A  41      15.729  29.086   7.645  1.00 81.39           C  
ATOM    656  HB  THR A  41      15.875  30.159   7.515  1.00 81.39           H  
ATOM    657  O   THR A  41      13.062  30.281   7.042  1.00 81.39           O  
ATOM    658  CG2 THR A  41      15.303  28.803   9.089  1.00 81.39           C  
ATOM    659 HG21 THR A  41      15.023  27.755   9.197  1.00 81.39           H  
ATOM    660 HG22 THR A  41      16.133  29.022   9.762  1.00 81.39           H  
ATOM    661 HG23 THR A  41      14.453  29.431   9.354  1.00 81.39           H  
ATOM    662  OG1 THR A  41      16.959  28.423   7.469  1.00 81.39           O  
ATOM    663  HG1 THR A  41      17.313  28.699   6.621  1.00 81.39           H  
ATOM    664  N   ILE A  42      12.366  28.174   7.161  1.00 80.44           N  
ATOM    665  H   ILE A  42      12.640  27.204   7.104  1.00 80.44           H  
ATOM    666  CA  ILE A  42      11.034  28.482   7.677  1.00 80.44           C  
ATOM    667  HA  ILE A  42      10.762  29.489   7.361  1.00 80.44           H  
ATOM    668  C   ILE A  42      11.050  28.415   9.202  1.00 80.44           C  
ATOM    669  CB  ILE A  42       9.967  27.511   7.140  1.00 80.44           C  
ATOM    670  HB  ILE A  42      10.121  26.539   7.610  1.00 80.44           H  
ATOM    671  O   ILE A  42      11.133  27.338   9.787  1.00 80.44           O  
ATOM    672  CG1 ILE A  42      10.032  27.295   5.617  1.00 80.44           C  
ATOM    673 HG12 ILE A  42      11.019  26.925   5.340  1.00 80.44           H  
ATOM    674 HG13 ILE A  42       9.842  28.229   5.087  1.00 80.44           H  
ATOM    675  CG2 ILE A  42       8.577  28.040   7.556  1.00 80.44           C  
ATOM    676 HG21 ILE A  42       8.533  28.212   8.632  1.00 80.44           H  
ATOM    677 HG22 ILE A  42       7.805  27.307   7.322  1.00 80.44           H  
ATOM    678 HG23 ILE A  42       8.379  28.967   7.019  1.00 80.44           H  
ATOM    679  CD1 ILE A  42       9.006  26.230   5.207  1.00 80.44           C  
ATOM    680 HD11 ILE A  42       9.211  25.841   4.210  1.00 80.44           H  
ATOM    681 HD12 ILE A  42       9.052  25.385   5.894  1.00 80.44           H  
ATOM    682 HD13 ILE A  42       7.998  26.645   5.211  1.00 80.44           H  
ATOM    683  N   LYS A  43      10.864  29.553   9.869  1.00 82.14           N  
ATOM    684  H   LYS A  43      10.851  30.413   9.339  1.00 82.14           H  
ATOM    685  CA  LYS A  43      10.673  29.589  11.328  1.00 82.14           C  
ATOM    686  HA  LYS A  43      11.138  28.699  11.753  1.00 82.14           H  
ATOM    687  C   LYS A  43       9.204  29.529  11.717  1.00 82.14           C  
ATOM    688  CB  LYS A  43      11.370  30.804  11.947  1.00 82.14           C  
ATOM    689  HB2 LYS A  43      11.171  30.814  13.019  1.00 82.14           H  
ATOM    690  HB3 LYS A  43      10.978  31.721  11.507  1.00 82.14           H  
ATOM    691  O   LYS A  43       8.359  30.086  11.012  1.00 82.14           O  
ATOM    692  CG  LYS A  43      12.885  30.725  11.726  1.00 82.14           C  
ATOM    693  HG2 LYS A  43      13.099  30.811  10.661  1.00 82.14           H  
ATOM    694  HG3 LYS A  43      13.249  29.762  12.083  1.00 82.14           H  
ATOM    695  CD  LYS A  43      13.624  31.843  12.466  1.00 82.14           C  
ATOM    696  HD2 LYS A  43      13.283  32.809  12.093  1.00 82.14           H  
ATOM    697  HD3 LYS A  43      13.423  31.766  13.535  1.00 82.14           H  
ATOM    698  CE  LYS A  43      15.124  31.677  12.202  1.00 82.14           C  
ATOM    699  HE2 LYS A  43      15.435  30.698  12.567  1.00 82.14           H  
ATOM    700  HE3 LYS A  43      15.289  31.686  11.125  1.00 82.14           H  
ATOM    701  NZ  LYS A  43      15.931  32.742  12.845  1.00 82.14           N  
ATOM    702  HZ1 LYS A  43      15.811  32.728  13.848  1.00 82.14           H  
ATOM    703  HZ2 LYS A  43      15.676  33.647  12.477  1.00 82.14           H  
ATOM    704  HZ3 LYS A  43      16.908  32.590  12.643  1.00 82.14           H  
ATOM    705  N   ASN A  44       8.912  28.946  12.876  1.00 83.34           N  
ATOM    706  H   ASN A  44       9.675  28.522  13.384  1.00 83.34           H  
ATOM    707  CA  ASN A  44       7.584  28.909  13.494  1.00 83.34           C  
ATOM    708  HA  ASN A  44       7.674  28.234  14.346  1.00 83.34           H  
ATOM    709  C   ASN A  44       6.487  28.321  12.585  1.00 83.34           C  
ATOM    710  CB  ASN A  44       7.219  30.300  14.045  1.00 83.34           C  
ATOM    711  HB2 ASN A  44       7.075  30.992  13.215  1.00 83.34           H  
ATOM    712  HB3 ASN A  44       6.278  30.223  14.590  1.00 83.34           H  
ATOM    713  O   ASN A  44       5.419  28.912  12.391  1.00 83.34           O  
ATOM    714  CG  ASN A  44       8.247  30.859  15.006  1.00 83.34           C  
ATOM    715  ND2 ASN A  44       8.635  32.105  14.846  1.00 83.34           N  
ATOM    716 HD21 ASN A  44       9.282  32.448  15.541  1.00 83.34           H  
ATOM    717 HD22 ASN A  44       8.274  32.672  14.093  1.00 83.34           H  
ATOM    718  OD1 ASN A  44       8.695  30.205  15.924  1.00 83.34           O  
ATOM    719  N   LEU A  45       6.759  27.194  11.935  1.00 85.81           N  
ATOM    720  H   LEU A  45       7.628  26.722  12.139  1.00 85.81           H  
ATOM    721  CA  LEU A  45       5.769  26.447  11.170  1.00 85.81           C  
ATOM    722  HA  LEU A  45       5.144  27.146  10.613  1.00 85.81           H  
ATOM    723  C   LEU A  45       4.878  25.656  12.133  1.00 85.81           C  
ATOM    724  CB  LEU A  45       6.497  25.540  10.165  1.00 85.81           C  
ATOM    725  HB2 LEU A  45       7.139  26.150   9.530  1.00 85.81           H  
ATOM    726  HB3 LEU A  45       7.139  24.857  10.722  1.00 85.81           H  
ATOM    727  O   LEU A  45       5.353  24.763  12.825  1.00 85.81           O  
ATOM    728  CG  LEU A  45       5.555  24.706   9.279  1.00 85.81           C  
ATOM    729  HG  LEU A  45       4.884  24.116   9.904  1.00 85.81           H  
ATOM    730  CD1 LEU A  45       4.719  25.593   8.349  1.00 85.81           C  
ATOM    731 HD11 LEU A  45       4.147  24.954   7.676  1.00 85.81           H  
ATOM    732 HD12 LEU A  45       4.011  26.179   8.934  1.00 85.81           H  
ATOM    733 HD13 LEU A  45       5.372  26.240   7.763  1.00 85.81           H  
ATOM    734  CD2 LEU A  45       6.375  23.747   8.423  1.00 85.81           C  
ATOM    735 HD21 LEU A  45       5.709  23.130   7.821  1.00 85.81           H  
ATOM    736 HD22 LEU A  45       7.055  24.296   7.772  1.00 85.81           H  
ATOM    737 HD23 LEU A  45       6.956  23.087   9.067  1.00 85.81           H  
ATOM    738  N   TYR A  46       3.590  25.986  12.183  1.00 87.34           N  
ATOM    739  H   TYR A  46       3.241  26.745  11.616  1.00 87.34           H  
ATOM    740  CA  TYR A  46       2.618  25.203  12.938  1.00 87.34           C  
ATOM    741  HA  TYR A  46       3.083  24.866  13.865  1.00 87.34           H  
ATOM    742  C   TYR A  46       2.193  23.965  12.143  1.00 87.34           C  
ATOM    743  CB  TYR A  46       1.424  26.082  13.310  1.00 87.34           C  
ATOM    744  HB2 TYR A  46       0.967  26.469  12.399  1.00 87.34           H  
ATOM    745  HB3 TYR A  46       1.791  26.928  13.890  1.00 87.34           H  
ATOM    746  O   TYR A  46       1.805  24.078  10.980  1.00 87.34           O  
ATOM    747  CG  TYR A  46       0.374  25.368  14.136  1.00 87.34           C  
ATOM    748  CD1 TYR A  46      -0.909  25.128  13.607  1.00 87.34           C  
ATOM    749  HD1 TYR A  46      -1.153  25.438  12.601  1.00 87.34           H  
ATOM    750  CD2 TYR A  46       0.689  24.930  15.438  1.00 87.34           C  
ATOM    751  HD2 TYR A  46       1.681  25.088  15.836  1.00 87.34           H  
ATOM    752  CE1 TYR A  46      -1.879  24.474  14.388  1.00 87.34           C  
ATOM    753  HE1 TYR A  46      -2.870  24.289  14.000  1.00 87.34           H  
ATOM    754  CE2 TYR A  46      -0.272  24.257  16.214  1.00 87.34           C  
ATOM    755  HE2 TYR A  46      -0.019  23.909  17.204  1.00 87.34           H  
ATOM    756  OH  TYR A  46      -2.506  23.391  16.422  1.00 87.34           O  
ATOM    757  HH  TYR A  46      -2.170  23.016  17.239  1.00 87.34           H  
ATOM    758  CZ  TYR A  46      -1.562  24.033  15.688  1.00 87.34           C  
ATOM    759  N   VAL A  47       2.257  22.803  12.786  1.00 89.93           N  
ATOM    760  H   VAL A  47       2.596  22.811  13.738  1.00 89.93           H  
ATOM    761  CA  VAL A  47       1.846  21.507  12.243  1.00 89.93           C  
ATOM    762  HA  VAL A  47       1.792  21.560  11.155  1.00 89.93           H  
ATOM    763  C   VAL A  47       0.452  21.194  12.788  1.00 89.93           C  
ATOM    764  CB  VAL A  47       2.883  20.426  12.615  1.00 89.93           C  
ATOM    765  HB  VAL A  47       2.924  20.327  13.700  1.00 89.93           H  
ATOM    766  O   VAL A  47       0.311  20.767  13.932  1.00 89.93           O  
ATOM    767  CG1 VAL A  47       2.507  19.074  12.015  1.00 89.93           C  
ATOM    768 HG11 VAL A  47       2.406  19.140  10.931  1.00 89.93           H  
ATOM    769 HG12 VAL A  47       1.565  18.740  12.450  1.00 89.93           H  
ATOM    770 HG13 VAL A  47       3.261  18.327  12.264  1.00 89.93           H  
ATOM    771  CG2 VAL A  47       4.292  20.781  12.120  1.00 89.93           C  
ATOM    772 HG21 VAL A  47       4.636  21.702  12.590  1.00 89.93           H  
ATOM    773 HG22 VAL A  47       4.290  20.904  11.037  1.00 89.93           H  
ATOM    774 HG23 VAL A  47       4.986  19.985  12.390  1.00 89.93           H  
ATOM    775  N   SER A  48      -0.595  21.466  12.007  1.00 84.16           N  
ATOM    776  H   SER A  48      -0.436  21.844  11.084  1.00 84.16           H  
ATOM    777  CA  SER A  48      -1.998  21.338  12.448  1.00 84.16           C  
ATOM    778  HA  SER A  48      -2.083  21.691  13.476  1.00 84.16           H  
ATOM    779  C   SER A  48      -2.534  19.908  12.424  1.00 84.16           C  
ATOM    780  CB  SER A  48      -2.897  22.217  11.573  1.00 84.16           C  
ATOM    781  HB2 SER A  48      -3.944  22.043  11.822  1.00 84.16           H  
ATOM    782  HB3 SER A  48      -2.665  23.263  11.773  1.00 84.16           H  
ATOM    783  O   SER A  48      -3.449  19.579  13.167  1.00 84.16           O  
ATOM    784  OG  SER A  48      -2.675  21.965  10.195  1.00 84.16           O  
ATOM    785  HG  SER A  48      -3.070  21.127   9.943  1.00 84.16           H  
ATOM    786  N   SER A  49      -1.970  19.061  11.573  1.00 87.86           N  
ATOM    787  H   SER A  49      -1.197  19.389  11.012  1.00 87.86           H  
ATOM    788  CA  SER A  49      -2.368  17.669  11.363  1.00 87.86           C  
ATOM    789  HA  SER A  49      -3.070  17.354  12.136  1.00 87.86           H  
ATOM    790  C   SER A  49      -1.146  16.769  11.432  1.00 87.86           C  
ATOM    791  CB  SER A  49      -3.050  17.521  10.002  1.00 87.86           C  
ATOM    792  HB2 SER A  49      -3.995  18.065  10.014  1.00 87.86           H  
ATOM    793  HB3 SER A  49      -3.255  16.470   9.796  1.00 87.86           H  
ATOM    794  O   SER A  49      -0.019  17.250  11.369  1.00 87.86           O  
ATOM    795  OG  SER A  49      -2.222  18.055   8.988  1.00 87.86           O  
ATOM    796  HG  SER A  49      -1.390  17.578   8.963  1.00 87.86           H  
ATOM    797  N   PHE A  50      -1.354  15.463  11.552  1.00 92.92           N  
ATOM    798  H   PHE A  50      -2.296  15.100  11.512  1.00 92.92           H  
ATOM    799  CA  PHE A  50      -0.252  14.519  11.453  1.00 92.92           C  
ATOM    800  HA  PHE A  50       0.533  14.799  12.155  1.00 92.92           H  
ATOM    801  C   PHE A  50       0.316  14.584  10.029  1.00 92.92           C  
ATOM    802  CB  PHE A  50      -0.784  13.140  11.832  1.00 92.92           C  
ATOM    803  HB2 PHE A  50      -1.574  12.856  11.137  1.00 92.92           H  
ATOM    804  HB3 PHE A  50      -1.230  13.200  12.824  1.00 92.92           H  
ATOM    805  O   PHE A  50      -0.437  14.442   9.066  1.00 92.92           O  
ATOM    806  CG  PHE A  50       0.266  12.058  11.841  1.00 92.92           C  
ATOM    807  CD1 PHE A  50       0.631  11.453  10.632  1.00 92.92           C  
ATOM    808  HD1 PHE A  50       0.197  11.808   9.709  1.00 92.92           H  
ATOM    809  CD2 PHE A  50       0.855  11.632  13.045  1.00 92.92           C  
ATOM    810  HD2 PHE A  50       0.601  12.111  13.979  1.00 92.92           H  
ATOM    811  CE1 PHE A  50       1.533  10.382  10.625  1.00 92.92           C  
ATOM    812  HE1 PHE A  50       1.789   9.910   9.688  1.00 92.92           H  
ATOM    813  CE2 PHE A  50       1.758  10.555  13.035  1.00 92.92           C  
ATOM    814  HE2 PHE A  50       2.204  10.195  13.950  1.00 92.92           H  
ATOM    815  CZ  PHE A  50       2.069   9.908  11.831  1.00 92.92           C  
ATOM    816  HZ  PHE A  50       2.730   9.054  11.830  1.00 92.92           H  
ATOM    817  N   THR A  51       1.614  14.838   9.884  1.00 91.89           N  
ATOM    818  H   THR A  51       2.188  14.923  10.711  1.00 91.89           H  
ATOM    819  CA  THR A  51       2.203  15.178   8.581  1.00 91.89           C  
ATOM    820  HA  THR A  51       1.456  15.031   7.801  1.00 91.89           H  
ATOM    821  C   THR A  51       3.374  14.271   8.253  1.00 91.89           C  
ATOM    822  CB  THR A  51       2.607  16.658   8.513  1.00 91.89           C  
ATOM    823  HB  THR A  51       3.338  16.885   9.289  1.00 91.89           H  
ATOM    824  O   THR A  51       4.290  14.112   9.056  1.00 91.89           O  
ATOM    825  CG2 THR A  51       3.180  17.061   7.155  1.00 91.89           C  
ATOM    826 HG21 THR A  51       2.481  16.787   6.365  1.00 91.89           H  
ATOM    827 HG22 THR A  51       4.131  16.557   6.985  1.00 91.89           H  
ATOM    828 HG23 THR A  51       3.354  18.137   7.128  1.00 91.89           H  
ATOM    829  OG1 THR A  51       1.469  17.465   8.701  1.00 91.89           O  
ATOM    830  HG1 THR A  51       1.666  18.345   8.373  1.00 91.89           H  
ATOM    831  N   LEU A  52       3.359  13.722   7.040  1.00 89.90           N  
ATOM    832  H   LEU A  52       2.563  13.909   6.446  1.00 89.90           H  
ATOM    833  CA  LEU A  52       4.477  13.004   6.442  1.00 89.90           C  
ATOM    834  HA  LEU A  52       5.199  12.741   7.215  1.00 89.90           H  
ATOM    835  C   LEU A  52       5.201  13.904   5.450  1.00 89.90           C  
ATOM    836  CB  LEU A  52       3.983  11.716   5.762  1.00 89.90           C  
ATOM    837  HB2 LEU A  52       4.841  11.205   5.325  1.00 89.90           H  
ATOM    838  HB3 LEU A  52       3.309  11.987   4.949  1.00 89.90           H  
ATOM    839  O   LEU A  52       4.562  14.533   4.606  1.00 89.90           O  
ATOM    840  CG  LEU A  52       3.254  10.745   6.701  1.00 89.90           C  
ATOM    841  HG  LEU A  52       2.368  11.223   7.117  1.00 89.90           H  
ATOM    842  CD1 LEU A  52       2.824   9.496   5.929  1.00 89.90           C  
ATOM    843 HD11 LEU A  52       3.701   8.965   5.562  1.00 89.90           H  
ATOM    844 HD12 LEU A  52       2.255   8.836   6.584  1.00 89.90           H  
ATOM    845 HD13 LEU A  52       2.198   9.783   5.083  1.00 89.90           H  
ATOM    846  CD2 LEU A  52       4.186  10.334   7.833  1.00 89.90           C  
ATOM    847 HD21 LEU A  52       5.074   9.861   7.414  1.00 89.90           H  
ATOM    848 HD22 LEU A  52       3.697   9.638   8.515  1.00 89.90           H  
ATOM    849 HD23 LEU A  52       4.468  11.200   8.432  1.00 89.90           H  
ATOM    850  N   VAL A  53       6.527  13.937   5.532  1.00 87.70           N  
ATOM    851  H   VAL A  53       6.970  13.419   6.277  1.00 87.70           H  
ATOM    852  CA  VAL A  53       7.394  14.579   4.542  1.00 87.70           C  
ATOM    853  HA  VAL A  53       6.778  14.956   3.726  1.00 87.70           H  
ATOM    854  C   VAL A  53       8.333  13.522   3.982  1.00 87.70           C  
ATOM    855  CB  VAL A  53       8.172  15.779   5.115  1.00 87.70           C  
ATOM    856  HB  VAL A  53       8.952  15.425   5.789  1.00 87.70           H  
ATOM    857  O   VAL A  53       9.136  12.950   4.712  1.00 87.70           O  
ATOM    858  CG1 VAL A  53       8.849  16.567   3.988  1.00 87.70           C  
ATOM    859 HG11 VAL A  53       9.461  17.364   4.409  1.00 87.70           H  
ATOM    860 HG12 VAL A  53       9.492  15.913   3.399  1.00 87.70           H  
ATOM    861 HG13 VAL A  53       8.096  16.998   3.328  1.00 87.70           H  
ATOM    862  CG2 VAL A  53       7.270  16.747   5.894  1.00 87.70           C  
ATOM    863 HG21 VAL A  53       7.847  17.616   6.208  1.00 87.70           H  
ATOM    864 HG22 VAL A  53       6.438  17.066   5.266  1.00 87.70           H  
ATOM    865 HG23 VAL A  53       6.883  16.254   6.786  1.00 87.70           H  
ATOM    866  N   CYS A  54       8.220  13.253   2.689  1.00 82.84           N  
ATOM    867  H   CYS A  54       7.552  13.785   2.150  1.00 82.84           H  
ATOM    868  CA  CYS A  54       9.014  12.253   1.987  1.00 82.84           C  
ATOM    869  HA  CYS A  54       9.606  11.659   2.684  1.00 82.84           H  
ATOM    870  C   CYS A  54       9.969  12.959   1.032  1.00 82.84           C  
ATOM    871  CB  CYS A  54       8.056  11.327   1.234  1.00 82.84           C  
ATOM    872  HB2 CYS A  54       7.367  11.921   0.633  1.00 82.84           H  
ATOM    873  HB3 CYS A  54       8.638  10.695   0.564  1.00 82.84           H  
ATOM    874  O   CYS A  54       9.523  13.484   0.014  1.00 82.84           O  
ATOM    875  SG  CYS A  54       7.118  10.306   2.407  1.00 82.84           S  
ATOM    876  HG  CYS A  54       8.165   9.739   3.014  1.00 82.84           H  
ATOM    877  N   PHE A  55      11.259  12.983   1.345  1.00 80.79           N  
ATOM    878  H   PHE A  55      11.578  12.462   2.149  1.00 80.79           H  
ATOM    879  CA  PHE A  55      12.290  13.632   0.533  1.00 80.79           C  
ATOM    880  HA  PHE A  55      11.816  14.237  -0.240  1.00 80.79           H  
ATOM    881  C   PHE A  55      13.121  12.581  -0.190  1.00 80.79           C  
ATOM    882  CB  PHE A  55      13.153  14.602   1.353  1.00 80.79           C  
ATOM    883  HB2 PHE A  55      14.107  14.761   0.852  1.00 80.79           H  
ATOM    884  HB3 PHE A  55      12.657  15.572   1.405  1.00 80.79           H  
ATOM    885  O   PHE A  55      13.610  11.621   0.399  1.00 80.79           O  
ATOM    886  CG  PHE A  55      13.384  14.174   2.775  1.00 80.79           C  
ATOM    887  CD1 PHE A  55      12.383  14.442   3.722  1.00 80.79           C  
ATOM    888  HD1 PHE A  55      11.487  14.967   3.428  1.00 80.79           H  
ATOM    889  CD2 PHE A  55      14.554  13.495   3.146  1.00 80.79           C  
ATOM    890  HD2 PHE A  55      15.333  13.296   2.424  1.00 80.79           H  
ATOM    891  CE1 PHE A  55      12.530  14.006   5.038  1.00 80.79           C  
ATOM    892  HE1 PHE A  55      11.743  14.204   5.751  1.00 80.79           H  
ATOM    893  CE2 PHE A  55      14.710  13.075   4.475  1.00 80.79           C  
ATOM    894  HE2 PHE A  55      15.615  12.563   4.767  1.00 80.79           H  
ATOM    895  CZ  PHE A  55      13.692  13.326   5.415  1.00 80.79           C  
ATOM    896  HZ  PHE A  55      13.797  13.018   6.445  1.00 80.79           H  
ATOM    897  N   ARG A  56      13.250  12.774  -1.499  1.00 79.75           N  
ATOM    898  H   ARG A  56      12.840  13.618  -1.873  1.00 79.75           H  
ATOM    899  CA  ARG A  56      14.060  11.964  -2.411  1.00 79.75           C  
ATOM    900  HA  ARG A  56      14.302  11.003  -1.957  1.00 79.75           H  
ATOM    901  C   ARG A  56      15.388  12.630  -2.720  1.00 79.75           C  
ATOM    902  CB  ARG A  56      13.293  11.752  -3.716  1.00 79.75           C  
ATOM    903  HB2 ARG A  56      12.957  12.721  -4.084  1.00 79.75           H  
ATOM    904  HB3 ARG A  56      13.961  11.319  -4.460  1.00 79.75           H  
ATOM    905  O   ARG A  56      16.344  11.915  -2.985  1.00 79.75           O  
ATOM    906  CG  ARG A  56      12.108  10.802  -3.517  1.00 79.75           C  
ATOM    907  HG2 ARG A  56      11.507  11.107  -2.661  1.00 79.75           H  
ATOM    908  HG3 ARG A  56      12.497   9.800  -3.333  1.00 79.75           H  
ATOM    909  CD  ARG A  56      11.226  10.778  -4.764  1.00 79.75           C  
ATOM    910  HD2 ARG A  56      11.849  10.572  -5.634  1.00 79.75           H  
ATOM    911  HD3 ARG A  56      10.501   9.968  -4.674  1.00 79.75           H  
ATOM    912  NE  ARG A  56      10.547  12.071  -4.939  1.00 79.75           N  
ATOM    913  HE  ARG A  56      11.108  12.819  -5.320  1.00 79.75           H  
ATOM    914  NH1 ARG A  56       8.496  11.558  -4.062  1.00 79.75           N  
ATOM    915 HH11 ARG A  56       7.605  11.944  -3.784  1.00 79.75           H  
ATOM    916 HH12 ARG A  56       8.834  10.679  -3.696  1.00 79.75           H  
ATOM    917  NH2 ARG A  56       8.866  13.579  -4.881  1.00 79.75           N  
ATOM    918 HH21 ARG A  56       9.493  14.319  -5.164  1.00 79.75           H  
ATOM    919 HH22 ARG A  56       7.933  13.794  -4.561  1.00 79.75           H  
ATOM    920  CZ  ARG A  56       9.322  12.397  -4.605  1.00 79.75           C  
ATOM    921  N   SER A  57      15.421  13.964  -2.703  1.00 83.39           N  
ATOM    922  H   SER A  57      14.578  14.481  -2.496  1.00 83.39           H  
ATOM    923  CA  SER A  57      16.663  14.719  -2.769  1.00 83.39           C  
ATOM    924  HA  SER A  57      17.414  14.061  -2.331  1.00 83.39           H  
ATOM    925  C   SER A  57      16.623  16.002  -1.933  1.00 83.39           C  
ATOM    926  CB  SER A  57      17.079  15.004  -4.219  1.00 83.39           C  
ATOM    927  HB2 SER A  57      16.909  14.116  -4.827  1.00 83.39           H  
ATOM    928  HB3 SER A  57      18.145  15.232  -4.242  1.00 83.39           H  
ATOM    929  O   SER A  57      15.547  16.569  -1.731  1.00 83.39           O  
ATOM    930  OG  SER A  57      16.368  16.104  -4.762  1.00 83.39           O  
ATOM    931  HG  SER A  57      16.802  16.884  -4.408  1.00 83.39           H  
ATOM    932  N   GLY A  58      17.792  16.484  -1.529  1.00 86.20           N  
ATOM    933  H   GLY A  58      18.597  15.916  -1.756  1.00 86.20           H  
ATOM    934  CA  GLY A  58      18.053  17.588  -0.623  1.00 86.20           C  
ATOM    935  HA2 GLY A  58      17.216  18.287  -0.633  1.00 86.20           H  
ATOM    936  HA3 GLY A  58      18.931  18.129  -0.976  1.00 86.20           H  
ATOM    937  C   GLY A  58      18.299  17.146   0.820  1.00 86.20           C  
ATOM    938  O   GLY A  58      18.130  15.985   1.191  1.00 86.20           O  
ATOM    939  N   LYS A  59      18.681  18.114   1.650  1.00 87.74           N  
ATOM    940  H   LYS A  59      18.792  19.043   1.269  1.00 87.74           H  
ATOM    941  CA  LYS A  59      18.810  17.958   3.101  1.00 87.74           C  
ATOM    942  HA  LYS A  59      18.623  16.920   3.377  1.00 87.74           H  
ATOM    943  C   LYS A  59      17.778  18.808   3.816  1.00 87.74           C  
ATOM    944  CB  LYS A  59      20.220  18.319   3.568  1.00 87.74           C  
ATOM    945  HB2 LYS A  59      20.472  19.321   3.222  1.00 87.74           H  
ATOM    946  HB3 LYS A  59      20.249  18.307   4.657  1.00 87.74           H  
ATOM    947  O   LYS A  59      17.427  19.903   3.370  1.00 87.74           O  
ATOM    948  CG  LYS A  59      21.254  17.328   3.040  1.00 87.74           C  
ATOM    949  HG2 LYS A  59      21.222  17.301   1.951  1.00 87.74           H  
ATOM    950  HG3 LYS A  59      21.033  16.333   3.427  1.00 87.74           H  
ATOM    951  CD  LYS A  59      22.639  17.773   3.495  1.00 87.74           C  
ATOM    952  HD2 LYS A  59      22.661  17.800   4.585  1.00 87.74           H  
ATOM    953  HD3 LYS A  59      22.851  18.768   3.102  1.00 87.74           H  
ATOM    954  CE  LYS A  59      23.670  16.775   2.988  1.00 87.74           C  
ATOM    955  HE2 LYS A  59      23.409  15.793   3.381  1.00 87.74           H  
ATOM    956  HE3 LYS A  59      23.622  16.738   1.900  1.00 87.74           H  
ATOM    957  NZ  LYS A  59      25.013  17.177   3.450  1.00 87.74           N  
ATOM    958  HZ1 LYS A  59      25.204  18.125   3.160  1.00 87.74           H  
ATOM    959  HZ2 LYS A  59      25.712  16.542   3.092  1.00 87.74           H  
ATOM    960  HZ3 LYS A  59      25.018  17.138   4.460  1.00 87.74           H  
ATOM    961  N   LEU A  60      17.299  18.306   4.945  1.00 88.19           N  
ATOM    962  H   LEU A  60      17.656  17.413   5.255  1.00 88.19           H  
ATOM    963  CA  LEU A  60      16.307  18.984   5.764  1.00 88.19           C  
ATOM    964  HA  LEU A  60      16.268  20.035   5.476  1.00 88.19           H  
ATOM    965  C   LEU A  60      16.731  18.920   7.226  1.00 88.19           C  
ATOM    966  CB  LEU A  60      14.928  18.371   5.462  1.00 88.19           C  
ATOM    967  HB2 LEU A  60      14.762  18.490   4.391  1.00 88.19           H  
ATOM    968  HB3 LEU A  60      14.948  17.300   5.664  1.00 88.19           H  
ATOM    969  O   LEU A  60      16.829  17.847   7.812  1.00 88.19           O  
ATOM    970  CG  LEU A  60      13.744  19.012   6.209  1.00 88.19           C  
ATOM    971  HG  LEU A  60      13.882  20.092   6.263  1.00 88.19           H  
ATOM    972  CD1 LEU A  60      12.437  18.722   5.464  1.00 88.19           C  
ATOM    973 HD11 LEU A  60      12.225  17.653   5.504  1.00 88.19           H  
ATOM    974 HD12 LEU A  60      12.529  19.009   4.417  1.00 88.19           H  
ATOM    975 HD13 LEU A  60      11.616  19.277   5.918  1.00 88.19           H  
ATOM    976  CD2 LEU A  60      13.550  18.454   7.619  1.00 88.19           C  
ATOM    977 HD21 LEU A  60      13.597  17.365   7.598  1.00 88.19           H  
ATOM    978 HD22 LEU A  60      12.579  18.761   8.007  1.00 88.19           H  
ATOM    979 HD23 LEU A  60      14.328  18.822   8.287  1.00 88.19           H  
ATOM    980  N   THR A  61      16.919  20.078   7.843  1.00 90.60           N  
ATOM    981  H   THR A  61      16.846  20.925   7.298  1.00 90.60           H  
ATOM    982  CA  THR A  61      17.068  20.191   9.295  1.00 90.60           C  
ATOM    983  HA  THR A  61      17.296  19.213   9.718  1.00 90.60           H  
ATOM    984  C   THR A  61      15.752  20.677   9.868  1.00 90.60           C  
ATOM    985  CB  THR A  61      18.218  21.123   9.680  1.00 90.60           C  
ATOM    986  HB  THR A  61      18.007  22.133   9.327  1.00 90.60           H  
ATOM    987  O   THR A  61      15.233  21.708   9.446  1.00 90.60           O  
ATOM    988  CG2 THR A  61      18.452  21.152  11.190  1.00 90.60           C  
ATOM    989 HG21 THR A  61      19.327  21.761  11.416  1.00 90.60           H  
ATOM    990 HG22 THR A  61      18.619  20.139  11.557  1.00 90.60           H  
ATOM    991 HG23 THR A  61      17.589  21.582  11.698  1.00 90.60           H  
ATOM    992  OG1 THR A  61      19.406  20.669   9.081  1.00 90.60           O  
ATOM    993  HG1 THR A  61      20.072  21.356   9.149  1.00 90.60           H  
ATOM    994  N   ILE A  62      15.196  19.959  10.835  1.00 92.63           N  
ATOM    995  H   ILE A  62      15.668  19.122  11.149  1.00 92.63           H  
ATOM    996  CA  ILE A  62      13.975  20.364  11.528  1.00 92.63           C  
ATOM    997  HA  ILE A  62      13.720  21.371  11.198  1.00 92.63           H  
ATOM    998  C   ILE A  62      14.221  20.437  13.025  1.00 92.63           C  
ATOM    999  CB  ILE A  62      12.789  19.463  11.152  1.00 92.63           C  
ATOM   1000  HB  ILE A  62      12.701  19.489  10.066  1.00 92.63           H  
ATOM   1001  O   ILE A  62      14.871  19.567  13.596  1.00 92.63           O  
ATOM   1002  CG1 ILE A  62      11.481  20.048  11.722  1.00 92.63           C  
ATOM   1003 HG12 ILE A  62      11.492  20.001  12.811  1.00 92.63           H  
ATOM   1004 HG13 ILE A  62      11.402  21.096  11.431  1.00 92.63           H  
ATOM   1005  CG2 ILE A  62      13.032  18.007  11.579  1.00 92.63           C  
ATOM   1006 HG21 ILE A  62      12.229  17.366  11.213  1.00 92.63           H  
ATOM   1007 HG22 ILE A  62      13.962  17.637  11.148  1.00 92.63           H  
ATOM   1008 HG23 ILE A  62      13.087  17.930  12.664  1.00 92.63           H  
ATOM   1009  CD1 ILE A  62      10.236  19.329  11.214  1.00 92.63           C  
ATOM   1010 HD11 ILE A  62      10.228  19.302  10.124  1.00 92.63           H  
ATOM   1011 HD12 ILE A  62       9.342  19.840  11.571  1.00 92.63           H  
ATOM   1012 HD13 ILE A  62      10.238  18.320  11.626  1.00 92.63           H  
ATOM   1013  N   SER A  63      13.695  21.466  13.676  1.00 92.47           N  
ATOM   1014  H   SER A  63      13.213  22.183  13.152  1.00 92.47           H  
ATOM   1015  CA  SER A  63      13.804  21.613  15.123  1.00 92.47           C  
ATOM   1016  HA  SER A  63      14.032  20.634  15.544  1.00 92.47           H  
ATOM   1017  C   SER A  63      12.504  22.058  15.766  1.00 92.47           C  
ATOM   1018  CB  SER A  63      14.962  22.543  15.494  1.00 92.47           C  
ATOM   1019  HB2 SER A  63      15.070  22.566  16.578  1.00 92.47           H  
ATOM   1020  HB3 SER A  63      15.879  22.138  15.068  1.00 92.47           H  
ATOM   1021  O   SER A  63      11.698  22.770  15.168  1.00 92.47           O  
ATOM   1022  OG  SER A  63      14.778  23.866  15.012  1.00 92.47           O  
ATOM   1023  HG  SER A  63      15.658  24.247  14.971  1.00 92.47           H  
ATOM   1024  N   ASN A  64      12.305  21.645  17.010  1.00 91.97           N  
ATOM   1025  H   ASN A  64      13.032  21.081  17.427  1.00 91.97           H  
ATOM   1026  CA  ASN A  64      11.304  22.200  17.915  1.00 91.97           C  
ATOM   1027  HA  ASN A  64      10.832  23.064  17.446  1.00 91.97           H  
ATOM   1028  C   ASN A  64      12.023  22.739  19.173  1.00 91.97           C  
ATOM   1029  CB  ASN A  64      10.199  21.139  18.138  1.00 91.97           C  
ATOM   1030  HB2 ASN A  64       9.370  21.582  18.691  1.00 91.97           H  
ATOM   1031  HB3 ASN A  64       9.811  20.835  17.166  1.00 91.97           H  
ATOM   1032  O   ASN A  64      13.220  23.016  19.136  1.00 91.97           O  
ATOM   1033  CG  ASN A  64      10.661  19.899  18.882  1.00 91.97           C  
ATOM   1034  ND2 ASN A  64       9.998  18.778  18.749  1.00 91.97           N  
ATOM   1035 HD21 ASN A  64       9.256  18.692  18.070  1.00 91.97           H  
ATOM   1036 HD22 ASN A  64      10.422  17.979  19.198  1.00 91.97           H  
ATOM   1037  OD1 ASN A  64      11.596  19.941  19.650  1.00 91.97           O  
ATOM   1038  N   ASN A  65      11.310  22.921  20.287  1.00 85.87           N  
ATOM   1039  H   ASN A  65      10.329  22.684  20.278  1.00 85.87           H  
ATOM   1040  CA  ASN A  65      11.904  23.434  21.532  1.00 85.87           C  
ATOM   1041  HA  ASN A  65      12.527  24.295  21.292  1.00 85.87           H  
ATOM   1042  C   ASN A  65      12.823  22.433  22.264  1.00 85.87           C  
ATOM   1043  CB  ASN A  65      10.775  23.890  22.471  1.00 85.87           C  
ATOM   1044  HB2 ASN A  65      10.088  23.061  22.640  1.00 85.87           H  
ATOM   1045  HB3 ASN A  65      11.208  24.160  23.434  1.00 85.87           H  
ATOM   1046  O   ASN A  65      13.461  22.813  23.244  1.00 85.87           O  
ATOM   1047  CG  ASN A  65      10.001  25.098  21.981  1.00 85.87           C  
ATOM   1048  ND2 ASN A  65       8.898  25.399  22.624  1.00 85.87           N  
ATOM   1049 HD21 ASN A  65       8.624  24.858  23.432  1.00 85.87           H  
ATOM   1050 HD22 ASN A  65       8.412  26.225  22.306  1.00 85.87           H  
ATOM   1051  OD1 ASN A  65      10.346  25.790  21.040  1.00 85.87           O  
ATOM   1052  N   HIS A  66      12.853  21.167  21.850  1.00 84.82           N  
ATOM   1053  H   HIS A  66      12.349  20.923  21.009  1.00 84.82           H  
ATOM   1054  CA  HIS A  66      13.540  20.076  22.545  1.00 84.82           C  
ATOM   1055  HA  HIS A  66      14.102  20.466  23.393  1.00 84.82           H  
ATOM   1056  C   HIS A  66      14.547  19.356  21.651  1.00 84.82           C  
ATOM   1057  CB  HIS A  66      12.488  19.087  23.069  1.00 84.82           C  
ATOM   1058  HB2 HIS A  66      11.955  18.646  22.227  1.00 84.82           H  
ATOM   1059  HB3 HIS A  66      12.996  18.278  23.595  1.00 84.82           H  
ATOM   1060  O   HIS A  66      15.644  19.040  22.102  1.00 84.82           O  
ATOM   1061  CG  HIS A  66      11.497  19.728  24.006  1.00 84.82           C  
ATOM   1062  CD2 HIS A  66      10.146  19.831  23.822  1.00 84.82           C  
ATOM   1063  HD2 HIS A  66       9.594  19.427  22.986  1.00 84.82           H  
ATOM   1064  ND1 HIS A  66      11.801  20.393  25.169  1.00 84.82           N  
ATOM   1065  HD1 HIS A  66      12.735  20.590  25.500  1.00 84.82           H  
ATOM   1066  CE1 HIS A  66      10.659  20.877  25.682  1.00 84.82           C  
ATOM   1067  HE1 HIS A  66      10.587  21.470  26.582  1.00 84.82           H  
ATOM   1068  NE2 HIS A  66       9.619  20.574  24.887  1.00 84.82           N  
ATOM   1069  N   ASP A  67      14.187  19.150  20.388  1.00 85.16           N  
ATOM   1070  H   ASP A  67      13.271  19.460  20.096  1.00 85.16           H  
ATOM   1071  CA  ASP A  67      14.896  18.285  19.461  1.00 85.16           C  
ATOM   1072  HA  ASP A  67      15.791  17.893  19.945  1.00 85.16           H  
ATOM   1073  C   ASP A  67      15.311  19.064  18.213  1.00 85.16           C  
ATOM   1074  CB  ASP A  67      14.011  17.087  19.085  1.00 85.16           C  
ATOM   1075  HB2 ASP A  67      13.188  17.441  18.464  1.00 85.16           H  
ATOM   1076  HB3 ASP A  67      14.598  16.386  18.492  1.00 85.16           H  
ATOM   1077  O   ASP A  67      14.606  19.961  17.742  1.00 85.16           O  
ATOM   1078  CG  ASP A  67      13.441  16.354  20.305  1.00 85.16           C  
ATOM   1079  OD1 ASP A  67      14.237  16.002  21.202  1.00 85.16           O  
ATOM   1080  OD2 ASP A  67      12.198  16.177  20.329  1.00 85.16           O  
ATOM   1081  N   THR A  68      16.454  18.686  17.649  1.00 91.89           N  
ATOM   1082  H   THR A  68      16.970  17.936  18.085  1.00 91.89           H  
ATOM   1083  CA  THR A  68      16.862  19.050  16.290  1.00 91.89           C  
ATOM   1084  HA  THR A  68      16.027  19.516  15.766  1.00 91.89           H  
ATOM   1085  C   THR A  68      17.232  17.771  15.563  1.00 91.89           C  
ATOM   1086  CB  THR A  68      18.032  20.039  16.286  1.00 91.89           C  
ATOM   1087  HB  THR A  68      18.880  19.608  16.819  1.00 91.89           H  
ATOM   1088  O   THR A  68      18.077  17.016  16.038  1.00 91.89           O  
ATOM   1089  CG2 THR A  68      18.466  20.431  14.873  1.00 91.89           C  
ATOM   1090 HG21 THR A  68      19.221  21.215  14.927  1.00 91.89           H  
ATOM   1091 HG22 THR A  68      18.899  19.571  14.361  1.00 91.89           H  
ATOM   1092 HG23 THR A  68      17.610  20.790  14.302  1.00 91.89           H  
ATOM   1093  OG1 THR A  68      17.625  21.220  16.938  1.00 91.89           O  
ATOM   1094  HG1 THR A  68      17.140  20.945  17.720  1.00 91.89           H  
ATOM   1095  N   ILE A  69      16.588  17.525  14.429  1.00 91.58           N  
ATOM   1096  H   ILE A  69      15.933  18.214  14.086  1.00 91.58           H  
ATOM   1097  CA  ILE A  69      16.797  16.342  13.604  1.00 91.58           C  
ATOM   1098  HA  ILE A  69      17.543  15.706  14.080  1.00 91.58           H  
ATOM   1099  C   ILE A  69      17.354  16.788  12.260  1.00 91.58           C  
ATOM   1100  CB  ILE A  69      15.508  15.503  13.470  1.00 91.58           C  
ATOM   1101  HB  ILE A  69      14.766  16.077  12.916  1.00 91.58           H  
ATOM   1102  O   ILE A  69      16.775  17.638  11.580  1.00 91.58           O  
ATOM   1103  CG1 ILE A  69      14.934  15.195  14.875  1.00 91.58           C  
ATOM   1104 HG12 ILE A  69      15.742  14.884  15.538  1.00 91.58           H  
ATOM   1105 HG13 ILE A  69      14.500  16.109  15.280  1.00 91.58           H  
ATOM   1106  CG2 ILE A  69      15.810  14.220  12.676  1.00 91.58           C  
ATOM   1107 HG21 ILE A  69      14.890  13.662  12.506  1.00 91.58           H  
ATOM   1108 HG22 ILE A  69      16.226  14.452  11.695  1.00 91.58           H  
ATOM   1109 HG23 ILE A  69      16.515  13.592  13.220  1.00 91.58           H  
ATOM   1110  CD1 ILE A  69      13.853  14.113  14.919  1.00 91.58           C  
ATOM   1111 HD11 ILE A  69      14.311  13.127  14.828  1.00 91.58           H  
ATOM   1112 HD12 ILE A  69      13.329  14.164  15.873  1.00 91.58           H  
ATOM   1113 HD13 ILE A  69      13.151  14.248  14.096  1.00 91.58           H  
ATOM   1114  N   TYR A  70      18.483  16.193  11.896  1.00 90.67           N  
ATOM   1115  H   TYR A  70      18.861  15.474  12.496  1.00 90.67           H  
ATOM   1116  CA  TYR A  70      19.121  16.353  10.599  1.00 90.67           C  
ATOM   1117  HA  TYR A  70      18.792  17.281  10.131  1.00 90.67           H  
ATOM   1118  C   TYR A  70      18.699  15.179   9.723  1.00 90.67           C  
ATOM   1119  CB  TYR A  70      20.640  16.421  10.778  1.00 90.67           C  
ATOM   1120  HB2 TYR A  70      21.102  16.540   9.798  1.00 90.67           H  
ATOM   1121  HB3 TYR A  70      20.997  15.478  11.193  1.00 90.67           H  
ATOM   1122  O   TYR A  70      18.863  14.024  10.115  1.00 90.67           O  
ATOM   1123  CG  TYR A  70      21.088  17.557  11.678  1.00 90.67           C  
ATOM   1124  CD1 TYR A  70      21.348  18.825  11.127  1.00 90.67           C  
ATOM   1125  HD1 TYR A  70      21.242  18.978  10.063  1.00 90.67           H  
ATOM   1126  CD2 TYR A  70      21.221  17.351  13.065  1.00 90.67           C  
ATOM   1127  HD2 TYR A  70      21.023  16.376  13.486  1.00 90.67           H  
ATOM   1128  CE1 TYR A  70      21.745  19.887  11.960  1.00 90.67           C  
ATOM   1129  HE1 TYR A  70      21.957  20.862  11.545  1.00 90.67           H  
ATOM   1130  CE2 TYR A  70      21.612  18.411  13.904  1.00 90.67           C  
ATOM   1131  HE2 TYR A  70      21.709  18.247  14.967  1.00 90.67           H  
ATOM   1132  OH  TYR A  70      22.255  20.710  14.152  1.00 90.67           O  
ATOM   1133  HH  TYR A  70      22.337  20.427  15.065  1.00 90.67           H  
ATOM   1134  CZ  TYR A  70      21.877  19.682  13.349  1.00 90.67           C  
ATOM   1135  N   CYS A  71      18.112  15.485   8.573  1.00 87.31           N  
ATOM   1136  H   CYS A  71      17.990  16.455   8.318  1.00 87.31           H  
ATOM   1137  CA  CYS A  71      17.582  14.502   7.646  1.00 87.31           C  
ATOM   1138  HA  CYS A  71      17.709  13.499   8.054  1.00 87.31           H  
ATOM   1139  C   CYS A  71      18.341  14.593   6.321  1.00 87.31           C  
ATOM   1140  CB  CYS A  71      16.084  14.736   7.421  1.00 87.31           C  
ATOM   1141  HB2 CYS A  71      15.694  13.848   6.923  1.00 87.31           H  
ATOM   1142  HB3 CYS A  71      15.952  15.593   6.762  1.00 87.31           H  
ATOM   1143  O   CYS A  71      18.381  15.660   5.702  1.00 87.31           O  
ATOM   1144  SG  CYS A  71      15.161  15.026   8.960  1.00 87.31           S  
ATOM   1145  HG  CYS A  71      15.838  16.133   9.280  1.00 87.31           H  
ATOM   1146  N   ASP A  72      18.889  13.464   5.883  1.00 84.05           N  
ATOM   1147  H   ASP A  72      18.762  12.619   6.421  1.00 84.05           H  
ATOM   1148  CA  ASP A  72      19.579  13.318   4.601  1.00 84.05           C  
ATOM   1149  HA  ASP A  72      19.769  14.303   4.173  1.00 84.05           H  
ATOM   1150  C   ASP A  72      18.707  12.546   3.597  1.00 84.05           C  
ATOM   1151  CB  ASP A  72      20.942  12.638   4.813  1.00 84.05           C  
ATOM   1152  HB2 ASP A  72      21.368  12.400   3.839  1.00 84.05           H  
ATOM   1153  HB3 ASP A  72      20.793  11.700   5.348  1.00 84.05           H  
ATOM   1154  O   ASP A  72      17.816  11.787   3.973  1.00 84.05           O  
ATOM   1155  CG  ASP A  72      21.951  13.518   5.565  1.00 84.05           C  
ATOM   1156  OD1 ASP A  72      22.195  14.664   5.113  1.00 84.05           O  
ATOM   1157  OD2 ASP A  72      22.532  13.019   6.554  1.00 84.05           O  
ATOM   1158  N   GLU A  73      18.939  12.742   2.302  1.00 81.00           N  
ATOM   1159  H   GLU A  73      19.672  13.380   2.026  1.00 81.00           H  
ATOM   1160  CA  GLU A  73      18.234  12.016   1.244  1.00 81.00           C  
ATOM   1161  HA  GLU A  73      17.174  12.054   1.498  1.00 81.00           H  
ATOM   1162  C   GLU A  73      18.665  10.535   1.128  1.00 81.00           C  
ATOM   1163  CB  GLU A  73      18.417  12.732  -0.112  1.00 81.00           C  
ATOM   1164  HB2 GLU A  73      17.989  13.732  -0.043  1.00 81.00           H  
ATOM   1165  HB3 GLU A  73      17.862  12.180  -0.871  1.00 81.00           H  
ATOM   1166  O   GLU A  73      19.842  10.216   1.316  1.00 81.00           O  
ATOM   1167  CG  GLU A  73      19.895  12.829  -0.548  1.00 81.00           C  
ATOM   1168  HG2 GLU A  73      20.304  11.822  -0.628  1.00 81.00           H  
ATOM   1169  HG3 GLU A  73      20.459  13.357   0.221  1.00 81.00           H  
ATOM   1170  CD  GLU A  73      20.144  13.546  -1.884  1.00 81.00           C  
ATOM   1171  OE1 GLU A  73      20.996  13.090  -2.671  1.00 81.00           O  
ATOM   1172  OE2 GLU A  73      19.544  14.607  -2.129  1.00 81.00           O  
ATOM   1173  N   PRO A  74      17.761   9.631   0.705  1.00 81.31           N  
ATOM   1174  CA  PRO A  74      16.305   9.738   0.770  1.00 81.31           C  
ATOM   1175  HA  PRO A  74      15.959  10.729   0.475  1.00 81.31           H  
ATOM   1176  C   PRO A  74      15.790   9.402   2.180  1.00 81.31           C  
ATOM   1177  CB  PRO A  74      15.808   8.720  -0.255  1.00 81.31           C  
ATOM   1178  HB2 PRO A  74      14.797   8.376  -0.037  1.00 81.31           H  
ATOM   1179  HB3 PRO A  74      15.857   9.159  -1.252  1.00 81.31           H  
ATOM   1180  O   PRO A  74      16.413   8.640   2.917  1.00 81.31           O  
ATOM   1181  CG  PRO A  74      16.839   7.595  -0.142  1.00 81.31           C  
ATOM   1182  HG2 PRO A  74      16.579   6.940   0.689  1.00 81.31           H  
ATOM   1183  HG3 PRO A  74      16.913   7.024  -1.067  1.00 81.31           H  
ATOM   1184  CD  PRO A  74      18.144   8.333   0.170  1.00 81.31           C  
ATOM   1185  HD2 PRO A  74      18.740   7.773   0.890  1.00 81.31           H  
ATOM   1186  HD3 PRO A  74      18.717   8.483  -0.746  1.00 81.31           H  
ATOM   1187  N   GLY A  75      14.603   9.891   2.537  1.00 81.98           N  
ATOM   1188  H   GLY A  75      14.112  10.520   1.918  1.00 81.98           H  
ATOM   1189  CA  GLY A  75      14.017   9.562   3.830  1.00 81.98           C  
ATOM   1190  HA2 GLY A  75      14.655   9.984   4.606  1.00 81.98           H  
ATOM   1191  HA3 GLY A  75      14.037   8.480   3.968  1.00 81.98           H  
ATOM   1192  C   GLY A  75      12.585  10.046   4.032  1.00 81.98           C  
ATOM   1193  O   GLY A  75      12.006  10.763   3.209  1.00 81.98           O  
ATOM   1194  N   MET A  76      11.997   9.617   5.149  1.00 85.17           N  
ATOM   1195  H   MET A  76      12.539   9.031   5.768  1.00 85.17           H  
ATOM   1196  CA  MET A  76      10.666  10.025   5.584  1.00 85.17           C  
ATOM   1197  HA  MET A  76      10.294  10.785   4.898  1.00 85.17           H  
ATOM   1198  C   MET A  76      10.729  10.643   6.976  1.00 85.17           C  
ATOM   1199  CB  MET A  76       9.689   8.843   5.529  1.00 85.17           C  
ATOM   1200  HB2 MET A  76      10.032   8.061   6.207  1.00 85.17           H  
ATOM   1201  HB3 MET A  76       9.676   8.444   4.515  1.00 85.17           H  
ATOM   1202  O   MET A  76      11.261  10.062   7.920  1.00 85.17           O  
ATOM   1203  CG  MET A  76       8.262   9.265   5.911  1.00 85.17           C  
ATOM   1204  HG2 MET A  76       7.972  10.110   5.287  1.00 85.17           H  
ATOM   1205  HG3 MET A  76       8.252   9.598   6.949  1.00 85.17           H  
ATOM   1206  SD  MET A  76       7.005   7.970   5.724  1.00 85.17           S  
ATOM   1207  CE  MET A  76       7.522   6.822   7.031  1.00 85.17           C  
ATOM   1208  HE1 MET A  76       8.498   6.402   6.788  1.00 85.17           H  
ATOM   1209  HE2 MET A  76       6.796   6.013   7.107  1.00 85.17           H  
ATOM   1210  HE3 MET A  76       7.579   7.351   7.982  1.00 85.17           H  
ATOM   1211  N   LEU A  77      10.122  11.815   7.099  1.00 89.50           N  
ATOM   1212  H   LEU A  77       9.727  12.225   6.265  1.00 89.50           H  
ATOM   1213  CA  LEU A  77       9.925  12.528   8.346  1.00 89.50           C  
ATOM   1214  HA  LEU A  77      10.514  12.052   9.130  1.00 89.50           H  
ATOM   1215  C   LEU A  77       8.446  12.480   8.724  1.00 89.50           C  
ATOM   1216  CB  LEU A  77      10.446  13.949   8.147  1.00 89.50           C  
ATOM   1217  HB2 LEU A  77       9.862  14.396   7.342  1.00 89.50           H  
ATOM   1218  HB3 LEU A  77      11.486  13.887   7.827  1.00 89.50           H  
ATOM   1219  O   LEU A  77       7.572  12.766   7.904  1.00 89.50           O  
ATOM   1220  CG  LEU A  77      10.391  14.872   9.364  1.00 89.50           C  
ATOM   1221  HG  LEU A  77       9.435  14.781   9.880  1.00 89.50           H  
ATOM   1222  CD1 LEU A  77      11.537  14.554  10.317  1.00 89.50           C  
ATOM   1223 HD11 LEU A  77      11.427  13.552  10.731  1.00 89.50           H  
ATOM   1224 HD12 LEU A  77      12.491  14.612   9.793  1.00 89.50           H  
ATOM   1225 HD13 LEU A  77      11.549  15.277  11.132  1.00 89.50           H  
ATOM   1226  CD2 LEU A  77      10.562  16.307   8.865  1.00 89.50           C  
ATOM   1227 HD21 LEU A  77      10.635  16.994   9.708  1.00 89.50           H  
ATOM   1228 HD22 LEU A  77       9.709  16.587   8.247  1.00 89.50           H  
ATOM   1229 HD23 LEU A  77      11.476  16.383   8.276  1.00 89.50           H  
ATOM   1230  N   VAL A  78       8.175  12.143   9.977  1.00 90.97           N  
ATOM   1231  H   VAL A  78       8.955  11.914  10.576  1.00 90.97           H  
ATOM   1232  CA  VAL A  78       6.839  12.099  10.562  1.00 90.97           C  
ATOM   1233  HA  VAL A  78       6.099  12.309   9.789  1.00 90.97           H  
ATOM   1234  C   VAL A  78       6.736  13.169  11.632  1.00 90.97           C  
ATOM   1235  CB  VAL A  78       6.528  10.713  11.143  1.00 90.97           C  
ATOM   1236  HB  VAL A  78       7.179  10.523  11.997  1.00 90.97           H  
ATOM   1237  O   VAL A  78       7.527  13.204  12.575  1.00 90.97           O  
ATOM   1238  CG1 VAL A  78       5.090  10.663  11.650  1.00 90.97           C  
ATOM   1239 HG11 VAL A  78       4.402  10.893  10.836  1.00 90.97           H  
ATOM   1240 HG12 VAL A  78       4.891   9.664  12.038  1.00 90.97           H  
ATOM   1241 HG13 VAL A  78       4.943  11.371  12.465  1.00 90.97           H  
ATOM   1242  CG2 VAL A  78       6.764   9.605  10.108  1.00 90.97           C  
ATOM   1243 HG21 VAL A  78       6.216   8.702  10.379  1.00 90.97           H  
ATOM   1244 HG22 VAL A  78       6.456   9.939   9.117  1.00 90.97           H  
ATOM   1245 HG23 VAL A  78       7.828   9.370  10.072  1.00 90.97           H  
ATOM   1246  N   LEU A  79       5.743  14.039  11.489  1.00 92.60           N  
ATOM   1247  H   LEU A  79       5.149  13.950  10.677  1.00 92.60           H  
ATOM   1248  CA  LEU A  79       5.470  15.131  12.410  1.00 92.60           C  
ATOM   1249  HA  LEU A  79       6.245  15.171  13.175  1.00 92.60           H  
ATOM   1250  C   LEU A  79       4.140  14.880  13.107  1.00 92.60           C  
ATOM   1251  CB  LEU A  79       5.470  16.474  11.657  1.00 92.60           C  
ATOM   1252  HB2 LEU A  79       5.377  17.276  12.389  1.00 92.60           H  
ATOM   1253  HB3 LEU A  79       4.595  16.504  11.007  1.00 92.60           H  
ATOM   1254  O   LEU A  79       3.084  14.854  12.469  1.00 92.60           O  
ATOM   1255  CG  LEU A  79       6.714  16.731  10.793  1.00 92.60           C  
ATOM   1256  HG  LEU A  79       6.793  15.969  10.017  1.00 92.60           H  
ATOM   1257  CD1 LEU A  79       6.618  18.095  10.107  1.00 92.60           C  
ATOM   1258 HD11 LEU A  79       5.720  18.128   9.490  1.00 92.60           H  
ATOM   1259 HD12 LEU A  79       7.489  18.240   9.468  1.00 92.60           H  
ATOM   1260 HD13 LEU A  79       6.580  18.888  10.853  1.00 92.60           H  
ATOM   1261  CD2 LEU A  79       7.977  16.710  11.640  1.00 92.60           C  
ATOM   1262 HD21 LEU A  79       7.944  17.488  12.403  1.00 92.60           H  
ATOM   1263 HD22 LEU A  79       8.103  15.736  12.112  1.00 92.60           H  
ATOM   1264 HD23 LEU A  79       8.830  16.860  10.979  1.00 92.60           H  
ATOM   1265  N   LYS A  80       4.186  14.753  14.435  1.00 92.76           N  
ATOM   1266  H   LYS A  80       5.093  14.742  14.881  1.00 92.76           H  
ATOM   1267  CA  LYS A  80       2.984  14.787  15.270  1.00 92.76           C  
ATOM   1268  HA  LYS A  80       2.325  13.981  14.946  1.00 92.76           H  
ATOM   1269  C   LYS A  80       2.257  16.119  15.062  1.00 92.76           C  
ATOM   1270  CB  LYS A  80       3.373  14.559  16.742  1.00 92.76           C  
ATOM   1271  HB2 LYS A  80       4.040  13.698  16.798  1.00 92.76           H  
ATOM   1272  HB3 LYS A  80       3.907  15.433  17.114  1.00 92.76           H  
ATOM   1273  O   LYS A  80       2.896  17.159  14.881  1.00 92.76           O  
ATOM   1274  CG  LYS A  80       2.154  14.287  17.637  1.00 92.76           C  
ATOM   1275  HG2 LYS A  80       1.485  15.148  17.633  1.00 92.76           H  
ATOM   1276  HG3 LYS A  80       1.624  13.425  17.234  1.00 92.76           H  
ATOM   1277  CD  LYS A  80       2.552  13.975  19.087  1.00 92.76           C  
ATOM   1278  HD2 LYS A  80       3.263  13.149  19.090  1.00 92.76           H  
ATOM   1279  HD3 LYS A  80       3.020  14.851  19.536  1.00 92.76           H  
ATOM   1280  CE  LYS A  80       1.308  13.578  19.895  1.00 92.76           C  
ATOM   1281  HE2 LYS A  80       0.772  12.822  19.321  1.00 92.76           H  
ATOM   1282  HE3 LYS A  80       0.644  14.436  20.002  1.00 92.76           H  
ATOM   1283  NZ  LYS A  80       1.644  12.998  21.225  1.00 92.76           N  
ATOM   1284  HZ1 LYS A  80       2.345  12.274  21.154  1.00 92.76           H  
ATOM   1285  HZ2 LYS A  80       1.946  13.665  21.920  1.00 92.76           H  
ATOM   1286  HZ3 LYS A  80       0.858  12.474  21.582  1.00 92.76           H  
ATOM   1287  N   LYS A  81       0.929  16.108  15.122  1.00 90.81           N  
ATOM   1288  H   LYS A  81       0.466  15.226  15.290  1.00 90.81           H  
ATOM   1289  CA  LYS A  81       0.136  17.342  15.090  1.00 90.81           C  
ATOM   1290  HA  LYS A  81       0.470  17.936  14.239  1.00 90.81           H  
ATOM   1291  C   LYS A  81       0.346  18.203  16.340  1.00 90.81           C  
ATOM   1292  CB  LYS A  81      -1.340  17.002  14.866  1.00 90.81           C  
ATOM   1293  HB2 LYS A  81      -1.422  16.320  14.020  1.00 90.81           H  
ATOM   1294  HB3 LYS A  81      -1.875  17.920  14.622  1.00 90.81           H  
ATOM   1295  O   LYS A  81       0.924  17.768  17.334  1.00 90.81           O  
ATOM   1296  CG  LYS A  81      -2.009  16.340  16.073  1.00 90.81           C  
ATOM   1297  HG2 LYS A  81      -1.522  15.391  16.298  1.00 90.81           H  
ATOM   1298  HG3 LYS A  81      -1.941  16.988  16.946  1.00 90.81           H  
ATOM   1299  CD  LYS A  81      -3.478  16.090  15.741  1.00 90.81           C  
ATOM   1300  HD2 LYS A  81      -3.940  17.000  15.358  1.00 90.81           H  
ATOM   1301  HD3 LYS A  81      -3.546  15.310  14.983  1.00 90.81           H  
ATOM   1302  CE  LYS A  81      -4.222  15.662  17.000  1.00 90.81           C  
ATOM   1303  HE2 LYS A  81      -3.665  14.882  17.520  1.00 90.81           H  
ATOM   1304  HE3 LYS A  81      -4.321  16.516  17.669  1.00 90.81           H  
ATOM   1305  NZ  LYS A  81      -5.552  15.162  16.634  1.00 90.81           N  
ATOM   1306  HZ1 LYS A  81      -6.042  14.827  17.451  1.00 90.81           H  
ATOM   1307  HZ2 LYS A  81      -6.123  15.910  16.265  1.00 90.81           H  
ATOM   1308  HZ3 LYS A  81      -5.500  14.411  15.961  1.00 90.81           H  
ATOM   1309  N   GLU A  82      -0.189  19.417  16.292  1.00 87.08           N  
ATOM   1310  H   GLU A  82      -0.551  19.716  15.397  1.00 87.08           H  
ATOM   1311  CA  GLU A  82      -0.216  20.381  17.390  1.00 87.08           C  
ATOM   1312  HA  GLU A  82      -0.604  21.307  16.965  1.00 87.08           H  
ATOM   1313  C   GLU A  82       1.168  20.751  17.951  1.00 87.08           C  
ATOM   1314  CB  GLU A  82      -1.195  19.957  18.490  1.00 87.08           C  
ATOM   1315  HB2 GLU A  82      -1.120  20.724  19.260  1.00 87.08           H  
ATOM   1316  HB3 GLU A  82      -0.892  19.003  18.920  1.00 87.08           H  
ATOM   1317  O   GLU A  82       1.374  20.867  19.162  1.00 87.08           O  
ATOM   1318  CG  GLU A  82      -2.664  19.874  18.047  1.00 87.08           C  
ATOM   1319  HG2 GLU A  82      -2.804  19.028  17.375  1.00 87.08           H  
ATOM   1320  HG3 GLU A  82      -2.911  20.788  17.506  1.00 87.08           H  
ATOM   1321  CD  GLU A  82      -3.599  19.765  19.263  1.00 87.08           C  
ATOM   1322  OE1 GLU A  82      -4.758  19.335  19.100  1.00 87.08           O  
ATOM   1323  OE2 GLU A  82      -3.187  20.246  20.347  1.00 87.08           O  
ATOM   1324  N   GLN A  83       2.127  20.995  17.060  1.00 88.06           N  
ATOM   1325  H   GLN A  83       1.913  20.881  16.080  1.00 88.06           H  
ATOM   1326  CA  GLN A  83       3.445  21.512  17.428  1.00 88.06           C  
ATOM   1327  HA  GLN A  83       3.387  21.938  18.429  1.00 88.06           H  
ATOM   1328  C   GLN A  83       3.886  22.650  16.509  1.00 88.06           C  
ATOM   1329  CB  GLN A  83       4.474  20.374  17.486  1.00 88.06           C  
ATOM   1330  HB2 GLN A  83       5.397  20.759  17.919  1.00 88.06           H  
ATOM   1331  HB3 GLN A  83       4.097  19.586  18.139  1.00 88.06           H  
ATOM   1332  O   GLN A  83       3.318  22.870  15.440  1.00 88.06           O  
ATOM   1333  CG  GLN A  83       4.783  19.777  16.108  1.00 88.06           C  
ATOM   1334  HG2 GLN A  83       5.157  20.547  15.433  1.00 88.06           H  
ATOM   1335  HG3 GLN A  83       3.862  19.376  15.684  1.00 88.06           H  
ATOM   1336  CD  GLN A  83       5.827  18.672  16.192  1.00 88.06           C  
ATOM   1337  NE2 GLN A  83       5.540  17.529  15.625  1.00 88.06           N  
ATOM   1338 HE21 GLN A  83       6.211  16.775  15.678  1.00 88.06           H  
ATOM   1339 HE22 GLN A  83       4.636  17.398  15.193  1.00 88.06           H  
ATOM   1340  OE1 GLN A  83       6.886  18.818  16.784  1.00 88.06           O  
ATOM   1341  N   VAL A  84       4.915  23.374  16.940  1.00 88.93           N  
ATOM   1342  H   VAL A  84       5.384  23.085  17.786  1.00 88.93           H  
ATOM   1343  CA  VAL A  84       5.590  24.391  16.138  1.00 88.93           C  
ATOM   1344  HA  VAL A  84       5.084  24.490  15.178  1.00 88.93           H  
ATOM   1345  C   VAL A  84       7.011  23.915  15.878  1.00 88.93           C  
ATOM   1346  CB  VAL A  84       5.561  25.767  16.824  1.00 88.93           C  
ATOM   1347  HB  VAL A  84       6.040  25.699  17.800  1.00 88.93           H  
ATOM   1348  O   VAL A  84       7.697  23.496  16.809  1.00 88.93           O  
ATOM   1349  CG1 VAL A  84       6.287  26.819  15.985  1.00 88.93           C  
ATOM   1350 HG11 VAL A  84       6.204  27.797  16.460  1.00 88.93           H  
ATOM   1351 HG12 VAL A  84       7.346  26.571  15.914  1.00 88.93           H  
ATOM   1352 HG13 VAL A  84       5.849  26.858  14.987  1.00 88.93           H  
ATOM   1353  CG2 VAL A  84       4.120  26.259  17.014  1.00 88.93           C  
ATOM   1354 HG21 VAL A  84       4.125  27.229  17.511  1.00 88.93           H  
ATOM   1355 HG22 VAL A  84       3.631  26.356  16.044  1.00 88.93           H  
ATOM   1356 HG23 VAL A  84       3.560  25.560  17.636  1.00 88.93           H  
ATOM   1357  N   VAL A  85       7.434  23.985  14.621  1.00 91.18           N  
ATOM   1358  H   VAL A  85       6.790  24.311  13.914  1.00 91.18           H  
ATOM   1359  CA  VAL A  85       8.759  23.558  14.168  1.00 91.18           C  
ATOM   1360  HA  VAL A  85       9.380  23.377  15.045  1.00 91.18           H  
ATOM   1361  C   VAL A  85       9.441  24.656  13.360  1.00 91.18           C  
ATOM   1362  CB  VAL A  85       8.697  22.232  13.377  1.00 91.18           C  
ATOM   1363  HB  VAL A  85       9.713  21.958  13.093  1.00 91.18           H  
ATOM   1364  O   VAL A  85       8.785  25.503  12.751  1.00 91.18           O  
ATOM   1365  CG1 VAL A  85       8.131  21.098  14.239  1.00 91.18           C  
ATOM   1366 HG11 VAL A  85       8.229  20.147  13.715  1.00 91.18           H  
ATOM   1367 HG12 VAL A  85       7.079  21.278  14.459  1.00 91.18           H  
ATOM   1368 HG13 VAL A  85       8.689  21.037  15.173  1.00 91.18           H  
ATOM   1369  CG2 VAL A  85       7.853  22.341  12.098  1.00 91.18           C  
ATOM   1370 HG21 VAL A  85       7.768  21.368  11.615  1.00 91.18           H  
ATOM   1371 HG22 VAL A  85       8.335  23.028  11.402  1.00 91.18           H  
ATOM   1372 HG23 VAL A  85       6.849  22.694  12.330  1.00 91.18           H  
ATOM   1373  N   ASN A  86      10.765  24.643  13.332  1.00 87.46           N  
ATOM   1374  H   ASN A  86      11.237  23.924  13.863  1.00 87.46           H  
ATOM   1375  CA  ASN A  86      11.569  25.380  12.369  1.00 87.46           C  
ATOM   1376  HA  ASN A  86      10.938  26.088  11.832  1.00 87.46           H  
ATOM   1377  C   ASN A  86      12.133  24.374  11.371  1.00 87.46           C  
ATOM   1378  CB  ASN A  86      12.678  26.159  13.081  1.00 87.46           C  
ATOM   1379  HB2 ASN A  86      13.185  26.807  12.366  1.00 87.46           H  
ATOM   1380  HB3 ASN A  86      13.410  25.451  13.469  1.00 87.46           H  
ATOM   1381  O   ASN A  86      12.580  23.310  11.781  1.00 87.46           O  
ATOM   1382  CG  ASN A  86      12.147  27.006  14.218  1.00 87.46           C  
ATOM   1383  ND2 ASN A  86      12.537  26.701  15.433  1.00 87.46           N  
ATOM   1384 HD21 ASN A  86      12.118  27.198  16.206  1.00 87.46           H  
ATOM   1385 HD22 ASN A  86      13.098  25.874  15.574  1.00 87.46           H  
ATOM   1386  OD1 ASN A  86      11.373  27.935  14.024  1.00 87.46           O  
ATOM   1387  N   VAL A  87      12.098  24.696  10.085  1.00 87.73           N  
ATOM   1388  H   VAL A  87      11.772  25.616   9.825  1.00 87.73           H  
ATOM   1389  CA  VAL A  87      12.570  23.819   9.011  1.00 87.73           C  
ATOM   1390  HA  VAL A  87      13.055  22.940   9.434  1.00 87.73           H  
ATOM   1391  C   VAL A  87      13.590  24.583   8.192  1.00 87.73           C  
ATOM   1392  CB  VAL A  87      11.416  23.340   8.108  1.00 87.73           C  
ATOM   1393  HB  VAL A  87      10.996  24.194   7.576  1.00 87.73           H  
ATOM   1394  O   VAL A  87      13.296  25.677   7.722  1.00 87.73           O  
ATOM   1395  CG1 VAL A  87      11.912  22.319   7.079  1.00 87.73           C  
ATOM   1396 HG11 VAL A  87      12.359  21.465   7.590  1.00 87.73           H  
ATOM   1397 HG12 VAL A  87      12.659  22.767   6.423  1.00 87.73           H  
ATOM   1398 HG13 VAL A  87      11.084  21.972   6.461  1.00 87.73           H  
ATOM   1399  CG2 VAL A  87      10.283  22.680   8.904  1.00 87.73           C  
ATOM   1400 HG21 VAL A  87       9.852  23.391   9.609  1.00 87.73           H  
ATOM   1401 HG22 VAL A  87       9.498  22.350   8.223  1.00 87.73           H  
ATOM   1402 HG23 VAL A  87      10.670  21.815   9.443  1.00 87.73           H  
ATOM   1403  N   THR A  88      14.756  23.998   7.987  1.00 86.59           N  
ATOM   1404  H   THR A  88      14.930  23.107   8.428  1.00 86.59           H  
ATOM   1405  CA  THR A  88      15.789  24.501   7.095  1.00 86.59           C  
ATOM   1406  HA  THR A  88      15.464  25.440   6.648  1.00 86.59           H  
ATOM   1407  C   THR A  88      15.995  23.488   5.984  1.00 86.59           C  
ATOM   1408  CB  THR A  88      17.073  24.790   7.867  1.00 86.59           C  
ATOM   1409  HB  THR A  88      17.411  23.889   8.380  1.00 86.59           H  
ATOM   1410  O   THR A  88      16.277  22.323   6.241  1.00 86.59           O  
ATOM   1411  CG2 THR A  88      18.170  25.295   6.952  1.00 86.59           C  
ATOM   1412 HG21 THR A  88      18.960  25.717   7.573  1.00 86.59           H  
ATOM   1413 HG22 THR A  88      18.569  24.469   6.364  1.00 86.59           H  
ATOM   1414 HG23 THR A  88      17.779  26.062   6.283  1.00 86.59           H  
ATOM   1415  OG1 THR A  88      16.853  25.811   8.814  1.00 86.59           O  
ATOM   1416  HG1 THR A  88      16.986  26.645   8.358  1.00 86.59           H  
ATOM   1417  N   LEU A  89      15.803  23.939   4.754  1.00 84.45           N  
ATOM   1418  H   LEU A  89      15.626  24.927   4.641  1.00 84.45           H  
ATOM   1419  CA  LEU A  89      15.900  23.168   3.525  1.00 84.45           C  
ATOM   1420  HA  LEU A  89      15.930  22.098   3.730  1.00 84.45           H  
ATOM   1421  C   LEU A  89      17.191  23.548   2.808  1.00 84.45           C  
ATOM   1422  CB  LEU A  89      14.674  23.528   2.670  1.00 84.45           C  
ATOM   1423  HB2 LEU A  89      14.602  24.615   2.624  1.00 84.45           H  
ATOM   1424  HB3 LEU A  89      14.841  23.216   1.639  1.00 84.45           H  
ATOM   1425  O   LEU A  89      17.449  24.735   2.643  1.00 84.45           O  
ATOM   1426  CG  LEU A  89      13.329  22.988   3.186  1.00 84.45           C  
ATOM   1427  HG  LEU A  89      13.071  23.515   4.105  1.00 84.45           H  
ATOM   1428  CD1 LEU A  89      12.244  23.272   2.152  1.00 84.45           C  
ATOM   1429 HD11 LEU A  89      11.262  23.056   2.573  1.00 84.45           H  
ATOM   1430 HD12 LEU A  89      12.304  24.319   1.856  1.00 84.45           H  
ATOM   1431 HD13 LEU A  89      12.407  22.653   1.270  1.00 84.45           H  
ATOM   1432  CD2 LEU A  89      13.292  21.488   3.464  1.00 84.45           C  
ATOM   1433 HD21 LEU A  89      12.290  21.207   3.786  1.00 84.45           H  
ATOM   1434 HD22 LEU A  89      13.555  20.922   2.570  1.00 84.45           H  
ATOM   1435 HD23 LEU A  89      13.997  21.245   4.259  1.00 84.45           H  
ATOM   1436  N   GLU A  90      17.966  22.567   2.365  1.00 85.39           N  
ATOM   1437  H   GLU A  90      17.726  21.611   2.583  1.00 85.39           H  
ATOM   1438  CA  GLU A  90      19.209  22.772   1.619  1.00 85.39           C  
ATOM   1439  HA  GLU A  90      19.289  23.813   1.304  1.00 85.39           H  
ATOM   1440  C   GLU A  90      19.207  21.897   0.363  1.00 85.39           C  
ATOM   1441  CB  GLU A  90      20.396  22.465   2.543  1.00 85.39           C  
ATOM   1442  HB2 GLU A  90      20.346  21.414   2.829  1.00 85.39           H  
ATOM   1443  HB3 GLU A  90      20.298  23.069   3.445  1.00 85.39           H  
ATOM   1444  O   GLU A  90      18.949  20.692   0.424  1.00 85.39           O  
ATOM   1445  CG  GLU A  90      21.766  22.754   1.911  1.00 85.39           C  
ATOM   1446  HG2 GLU A  90      21.824  22.258   0.942  1.00 85.39           H  
ATOM   1447  HG3 GLU A  90      21.846  23.829   1.752  1.00 85.39           H  
ATOM   1448  CD  GLU A  90      22.944  22.275   2.781  1.00 85.39           C  
ATOM   1449  OE1 GLU A  90      24.068  22.175   2.238  1.00 85.39           O  
ATOM   1450  OE2 GLU A  90      22.731  22.000   3.985  1.00 85.39           O  
ATOM   1451  N   GLU A  91      19.467  22.501  -0.795  1.00 84.34           N  
ATOM   1452  H   GLU A  91      19.659  23.492  -0.805  1.00 84.34           H  
ATOM   1453  CA  GLU A  91      19.606  21.750  -2.043  1.00 84.34           C  
ATOM   1454  HA  GLU A  91      18.793  21.027  -2.109  1.00 84.34           H  
ATOM   1455  C   GLU A  91      20.930  20.978  -2.081  1.00 84.34           C  
ATOM   1456  CB  GLU A  91      19.520  22.671  -3.265  1.00 84.34           C  
ATOM   1457  HB2 GLU A  91      20.369  23.354  -3.264  1.00 84.34           H  
ATOM   1458  HB3 GLU A  91      19.585  22.042  -4.153  1.00 84.34           H  
ATOM   1459  O   GLU A  91      21.991  21.523  -1.781  1.00 84.34           O  
ATOM   1460  CG  GLU A  91      18.221  23.488  -3.335  1.00 84.34           C  
ATOM   1461  HG2 GLU A  91      18.249  24.273  -2.580  1.00 84.34           H  
ATOM   1462  HG3 GLU A  91      17.379  22.834  -3.109  1.00 84.34           H  
ATOM   1463  CD  GLU A  91      18.005  24.118  -4.718  1.00 84.34           C  
ATOM   1464  OE1 GLU A  91      16.821  24.316  -5.075  1.00 84.34           O  
ATOM   1465  OE2 GLU A  91      19.008  24.342  -5.435  1.00 84.34           O  
ATOM   1466  N   VAL A  92      20.889  19.728  -2.542  1.00 82.86           N  
ATOM   1467  H   VAL A  92      20.001  19.344  -2.833  1.00 82.86           H  
ATOM   1468  CA  VAL A  92      22.092  18.925  -2.801  1.00 82.86           C  
ATOM   1469  HA  VAL A  92      22.959  19.411  -2.355  1.00 82.86           H  
ATOM   1470  C   VAL A  92      22.301  18.866  -4.307  1.00 82.86           C  
ATOM   1471  CB  VAL A  92      21.983  17.528  -2.167  1.00 82.86           C  
ATOM   1472  HB  VAL A  92      21.083  17.034  -2.534  1.00 82.86           H  
ATOM   1473  O   VAL A  92      21.401  18.483  -5.050  1.00 82.86           O  
ATOM   1474  CG1 VAL A  92      23.204  16.660  -2.497  1.00 82.86           C  
ATOM   1475 HG11 VAL A  92      23.105  15.697  -1.997  1.00 82.86           H  
ATOM   1476 HG12 VAL A  92      23.244  16.464  -3.569  1.00 82.86           H  
ATOM   1477 HG13 VAL A  92      24.123  17.149  -2.173  1.00 82.86           H  
ATOM   1478  CG2 VAL A  92      21.908  17.637  -0.640  1.00 82.86           C  
ATOM   1479 HG21 VAL A  92      21.067  18.263  -0.342  1.00 82.86           H  
ATOM   1480 HG22 VAL A  92      22.824  18.078  -0.246  1.00 82.86           H  
ATOM   1481 HG23 VAL A  92      21.764  16.642  -0.221  1.00 82.86           H  
ATOM   1482  N   ASN A  93      23.476  19.288  -4.783  1.00 80.41           N  
ATOM   1483  H   ASN A  93      24.186  19.568  -4.121  1.00 80.41           H  
ATOM   1484  CA  ASN A  93      23.792  19.382  -6.217  1.00 80.41           C  
ATOM   1485  HA  ASN A  93      24.729  19.933  -6.303  1.00 80.41           H  
ATOM   1486  C   ASN A  93      22.761  20.202  -7.026  1.00 80.41           C  
ATOM   1487  CB  ASN A  93      24.042  17.968  -6.780  1.00 80.41           C  
ATOM   1488  HB2 ASN A  93      24.308  18.037  -7.835  1.00 80.41           H  
ATOM   1489  HB3 ASN A  93      23.127  17.380  -6.703  1.00 80.41           H  
ATOM   1490  O   ASN A  93      22.508  19.910  -8.192  1.00 80.41           O  
ATOM   1491  CG  ASN A  93      25.172  17.249  -6.072  1.00 80.41           C  
ATOM   1492  ND2 ASN A  93      25.052  15.959  -5.861  1.00 80.41           N  
ATOM   1493 HD21 ASN A  93      24.191  15.482  -6.086  1.00 80.41           H  
ATOM   1494 HD22 ASN A  93      25.796  15.518  -5.340  1.00 80.41           H  
ATOM   1495  OD1 ASN A  93      26.174  17.834  -5.697  1.00 80.41           O  
ATOM   1496  N   GLY A  94      22.137  21.211  -6.406  1.00 78.36           N  
ATOM   1497  H   GLY A  94      22.373  21.404  -5.443  1.00 78.36           H  
ATOM   1498  CA  GLY A  94      21.089  22.031  -7.031  1.00 78.36           C  
ATOM   1499  HA2 GLY A  94      20.925  22.917  -6.418  1.00 78.36           H  
ATOM   1500  HA3 GLY A  94      21.420  22.355  -8.018  1.00 78.36           H  
ATOM   1501  C   GLY A  94      19.738  21.321  -7.188  1.00 78.36           C  
ATOM   1502  O   GLY A  94      18.904  21.737  -7.999  1.00 78.36           O  
ATOM   1503  N   HIS A  95      19.522  20.215  -6.470  1.00 81.82           N  
ATOM   1504  H   HIS A  95      20.261  19.871  -5.873  1.00 81.82           H  
ATOM   1505  CA  HIS A  95      18.279  19.457  -6.474  1.00 81.82           C  
ATOM   1506  HA  HIS A  95      17.552  19.967  -7.105  1.00 81.82           H  
ATOM   1507  C   HIS A  95      17.671  19.376  -5.071  1.00 81.82           C  
ATOM   1508  CB  HIS A  95      18.509  18.063  -7.077  1.00 81.82           C  
ATOM   1509  HB2 HIS A  95      17.607  17.467  -6.942  1.00 81.82           H  
ATOM   1510  HB3 HIS A  95      19.316  17.564  -6.539  1.00 81.82           H  
ATOM   1511  O   HIS A  95      18.331  19.043  -4.089  1.00 81.82           O  
ATOM   1512  CG  HIS A  95      18.835  18.098  -8.550  1.00 81.82           C  
ATOM   1513  CD2 HIS A  95      20.080  18.083  -9.118  1.00 81.82           C  
ATOM   1514  HD2 HIS A  95      21.018  18.044  -8.584  1.00 81.82           H  
ATOM   1515  ND1 HIS A  95      17.918  18.097  -9.576  1.00 81.82           N  
ATOM   1516  HD1 HIS A  95      16.939  17.881  -9.459  1.00 81.82           H  
ATOM   1517  CE1 HIS A  95      18.599  18.094 -10.737  1.00 81.82           C  
ATOM   1518  HE1 HIS A  95      18.163  18.011 -11.721  1.00 81.82           H  
ATOM   1519  NE2 HIS A  95      19.915  18.092 -10.508  1.00 81.82           N  
ATOM   1520  N   MET A  96      16.366  19.618  -5.007  1.00 83.06           N  
ATOM   1521  H   MET A  96      15.897  19.961  -5.833  1.00 83.06           H  
ATOM   1522  CA  MET A  96      15.525  19.383  -3.841  1.00 83.06           C  
ATOM   1523  HA  MET A  96      15.996  18.655  -3.181  1.00 83.06           H  
ATOM   1524  C   MET A  96      14.192  18.820  -4.333  1.00 83.06           C  
ATOM   1525  CB  MET A  96      15.358  20.696  -3.066  1.00 83.06           C  
ATOM   1526  HB2 MET A  96      15.001  21.476  -3.738  1.00 83.06           H  
ATOM   1527  HB3 MET A  96      16.329  20.989  -2.665  1.00 83.06           H  
ATOM   1528  O   MET A  96      13.489  19.459  -5.118  1.00 83.06           O  
ATOM   1529  CG  MET A  96      14.379  20.564  -1.902  1.00 83.06           C  
ATOM   1530  HG2 MET A  96      14.186  21.558  -1.499  1.00 83.06           H  
ATOM   1531  HG3 MET A  96      13.434  20.176  -2.281  1.00 83.06           H  
ATOM   1532  SD  MET A  96      14.938  19.525  -0.539  1.00 83.06           S  
ATOM   1533  CE  MET A  96      15.683  20.792   0.493  1.00 83.06           C  
ATOM   1534  HE1 MET A  96      16.407  21.370  -0.080  1.00 83.06           H  
ATOM   1535  HE2 MET A  96      14.869  21.430   0.838  1.00 83.06           H  
ATOM   1536  HE3 MET A  96      16.176  20.321   1.344  1.00 83.06           H  
ATOM   1537  N   ASP A  97      13.838  17.621  -3.886  1.00 83.10           N  
ATOM   1538  H   ASP A  97      14.449  17.147  -3.236  1.00 83.10           H  
ATOM   1539  CA  ASP A  97      12.582  16.978  -4.244  1.00 83.10           C  
ATOM   1540  HA  ASP A  97      11.867  17.748  -4.535  1.00 83.10           H  
ATOM   1541  C   ASP A  97      12.003  16.242  -3.044  1.00 83.10           C  
ATOM   1542  CB  ASP A  97      12.746  16.042  -5.448  1.00 83.10           C  
ATOM   1543  HB2 ASP A  97      13.102  16.616  -6.303  1.00 83.10           H  
ATOM   1544  HB3 ASP A  97      13.485  15.276  -5.214  1.00 83.10           H  
ATOM   1545  O   ASP A  97      12.516  15.216  -2.601  1.00 83.10           O  
ATOM   1546  CG  ASP A  97      11.418  15.371  -5.821  1.00 83.10           C  
ATOM   1547  OD1 ASP A  97      10.310  15.922  -5.587  1.00 83.10           O  
ATOM   1548  OD2 ASP A  97      11.437  14.223  -6.311  1.00 83.10           O  
ATOM   1549  N   PHE A  98      10.883  16.757  -2.555  1.00 82.72           N  
ATOM   1550  H   PHE A  98      10.534  17.619  -2.951  1.00 82.72           H  
ATOM   1551  CA  PHE A  98      10.131  16.184  -1.454  1.00 82.72           C  
ATOM   1552  HA  PHE A  98      10.346  15.116  -1.419  1.00 82.72           H  
ATOM   1553  C   PHE A  98       8.635  16.342  -1.673  1.00 82.72           C  
ATOM   1554  CB  PHE A  98      10.572  16.840  -0.141  1.00 82.72           C  
ATOM   1555  HB2 PHE A  98      11.646  16.682  -0.044  1.00 82.72           H  
ATOM   1556  HB3 PHE A  98      10.078  16.347   0.697  1.00 82.72           H  
ATOM   1557  O   PHE A  98       8.196  17.269  -2.353  1.00 82.72           O  
ATOM   1558  CG  PHE A  98      10.330  18.334  -0.067  1.00 82.72           C  
ATOM   1559  CD1 PHE A  98      11.316  19.211  -0.553  1.00 82.72           C  
ATOM   1560  HD1 PHE A  98      12.237  18.806  -0.944  1.00 82.72           H  
ATOM   1561  CD2 PHE A  98       9.141  18.857   0.473  1.00 82.72           C  
ATOM   1562  HD2 PHE A  98       8.380  18.191   0.853  1.00 82.72           H  
ATOM   1563  CE1 PHE A  98      11.119  20.601  -0.516  1.00 82.72           C  
ATOM   1564  HE1 PHE A  98      11.888  21.269  -0.876  1.00 82.72           H  
ATOM   1565  CE2 PHE A  98       8.959  20.253   0.515  1.00 82.72           C  
ATOM   1566  HE2 PHE A  98       8.072  20.697   0.941  1.00 82.72           H  
ATOM   1567  CZ  PHE A  98       9.936  21.123   0.019  1.00 82.72           C  
ATOM   1568  HZ  PHE A  98       9.788  22.192   0.063  1.00 82.72           H  
ATOM   1569  N   ASP A  99       7.839  15.463  -1.083  1.00 82.38           N  
ATOM   1570  H   ASP A  99       8.264  14.727  -0.537  1.00 82.38           H  
ATOM   1571  CA  ASP A  99       6.387  15.595  -1.037  1.00 82.38           C  
ATOM   1572  HA  ASP A  99       6.098  16.533  -1.512  1.00 82.38           H  
ATOM   1573  C   ASP A  99       5.899  15.665   0.411  1.00 82.38           C  
ATOM   1574  CB  ASP A  99       5.698  14.476  -1.823  1.00 82.38           C  
ATOM   1575  HB2 ASP A  99       5.873  13.521  -1.328  1.00 82.38           H  
ATOM   1576  HB3 ASP A  99       4.631  14.696  -1.840  1.00 82.38           H  
ATOM   1577  O   ASP A  99       6.539  15.146   1.324  1.00 82.38           O  
ATOM   1578  CG  ASP A  99       6.130  14.393  -3.280  1.00 82.38           C  
ATOM   1579  OD1 ASP A  99       6.195  15.443  -3.963  1.00 82.38           O  
ATOM   1580  OD2 ASP A  99       6.475  13.275  -3.719  1.00 82.38           O  
ATOM   1581  N   ILE A 100       4.753  16.321   0.617  1.00 86.66           N  
ATOM   1582  H   ILE A 100       4.251  16.661  -0.190  1.00 86.66           H  
ATOM   1583  CA  ILE A 100       4.102  16.466   1.926  1.00 86.66           C  
ATOM   1584  HA  ILE A 100       4.678  15.924   2.677  1.00 86.66           H  
ATOM   1585  C   ILE A 100       2.692  15.907   1.872  1.00 86.66           C  
ATOM   1586  CB  ILE A 100       4.002  17.927   2.370  1.00 86.66           C  
ATOM   1587  HB  ILE A 100       3.304  18.424   1.696  1.00 86.66           H  
ATOM   1588  O   ILE A 100       1.922  16.262   0.974  1.00 86.66           O  
ATOM   1589  CG1 ILE A 100       5.362  18.627   2.317  1.00 86.66           C  
ATOM   1590 HG12 ILE A 100       6.185  17.932   2.151  1.00 86.66           H  
ATOM   1591 HG13 ILE A 100       5.528  19.125   3.273  1.00 86.66           H  
ATOM   1592  CG2 ILE A 100       3.419  18.074   3.785  1.00 86.66           C  
ATOM   1593 HG21 ILE A 100       4.033  17.522   4.496  1.00 86.66           H  
ATOM   1594 HG22 ILE A 100       3.388  19.126   4.071  1.00 86.66           H  
ATOM   1595 HG23 ILE A 100       2.397  17.699   3.824  1.00 86.66           H  
ATOM   1596  CD1 ILE A 100       5.317  19.669   1.205  1.00 86.66           C  
ATOM   1597 HD11 ILE A 100       5.338  19.181   0.230  1.00 86.66           H  
ATOM   1598 HD12 ILE A 100       6.169  20.345   1.282  1.00 86.66           H  
ATOM   1599 HD13 ILE A 100       4.409  20.267   1.280  1.00 86.66           H  
ATOM   1600  N   LEU A 101       2.359  15.085   2.860  1.00 87.92           N  
ATOM   1601  H   LEU A 101       3.066  14.857   3.545  1.00 87.92           H  
ATOM   1602  CA  LEU A 101       1.043  14.509   3.048  1.00 87.92           C  
ATOM   1603  HA  LEU A 101       0.354  14.953   2.330  1.00 87.92           H  
ATOM   1604  C   LEU A 101       0.570  14.853   4.451  1.00 87.92           C  
ATOM   1605  CB  LEU A 101       1.093  12.994   2.802  1.00 87.92           C  
ATOM   1606  HB2 LEU A 101       1.495  12.806   1.806  1.00 87.92           H  
ATOM   1607  HB3 LEU A 101       1.760  12.537   3.533  1.00 87.92           H  
ATOM   1608  O   LEU A 101       1.068  14.328   5.444  1.00 87.92           O  
ATOM   1609  CG  LEU A 101      -0.275  12.304   2.869  1.00 87.92           C  
ATOM   1610  HG  LEU A 101      -0.782  12.550   3.802  1.00 87.92           H  
ATOM   1611  CD1 LEU A 101      -1.143  12.729   1.684  1.00 87.92           C  
ATOM   1612 HD11 LEU A 101      -2.054  12.131   1.660  1.00 87.92           H  
ATOM   1613 HD12 LEU A 101      -1.423  13.779   1.776  1.00 87.92           H  
ATOM   1614 HD13 LEU A 101      -0.601  12.570   0.752  1.00 87.92           H  
ATOM   1615  CD2 LEU A 101      -0.079  10.790   2.802  1.00 87.92           C  
ATOM   1616 HD21 LEU A 101       0.520  10.462   3.652  1.00 87.92           H  
ATOM   1617 HD22 LEU A 101      -1.046  10.289   2.846  1.00 87.92           H  
ATOM   1618 HD23 LEU A 101       0.429  10.518   1.877  1.00 87.92           H  
ATOM   1619  N   GLU A 102      -0.405  15.743   4.516  1.00 88.83           N  
ATOM   1620  H   GLU A 102      -0.772  16.128   3.657  1.00 88.83           H  
ATOM   1621  CA  GLU A 102      -1.144  16.029   5.737  1.00 88.83           C  
ATOM   1622  HA  GLU A 102      -0.493  15.936   6.607  1.00 88.83           H  
ATOM   1623  C   GLU A 102      -2.265  15.010   5.866  1.00 88.83           C  
ATOM   1624  CB  GLU A 102      -1.681  17.460   5.677  1.00 88.83           C  
ATOM   1625  HB2 GLU A 102      -2.173  17.633   4.720  1.00 88.83           H  
ATOM   1626  HB3 GLU A 102      -2.407  17.610   6.476  1.00 88.83           H  
ATOM   1627  O   GLU A 102      -3.143  14.934   5.007  1.00 88.83           O  
ATOM   1628  CG  GLU A 102      -0.510  18.428   5.847  1.00 88.83           C  
ATOM   1629  HG2 GLU A 102       0.200  18.288   5.032  1.00 88.83           H  
ATOM   1630  HG3 GLU A 102       0.000  18.188   6.780  1.00 88.83           H  
ATOM   1631  CD  GLU A 102      -0.912  19.898   5.889  1.00 88.83           C  
ATOM   1632  OE1 GLU A 102      -0.003  20.694   6.208  1.00 88.83           O  
ATOM   1633  OE2 GLU A 102      -2.044  20.273   5.493  1.00 88.83           O  
ATOM   1634  N   ILE A 103      -2.214  14.200   6.918  1.00 90.47           N  
ATOM   1635  H   ILE A 103      -1.474  14.324   7.595  1.00 90.47           H  
ATOM   1636  CA  ILE A 103      -3.181  13.141   7.174  1.00 90.47           C  
ATOM   1637  HA  ILE A 103      -3.627  12.847   6.224  1.00 90.47           H  
ATOM   1638  C   ILE A 103      -4.258  13.704   8.107  1.00 90.47           C  
ATOM   1639  CB  ILE A 103      -2.501  11.874   7.737  1.00 90.47           C  
ATOM   1640  HB  ILE A 103      -2.050  12.103   8.702  1.00 90.47           H  
ATOM   1641  O   ILE A 103      -3.956  14.036   9.259  1.00 90.47           O  
ATOM   1642  CG1 ILE A 103      -1.399  11.380   6.767  1.00 90.47           C  
ATOM   1643 HG12 ILE A 103      -1.873  11.059   5.840  1.00 90.47           H  
ATOM   1644 HG13 ILE A 103      -0.719  12.196   6.519  1.00 90.47           H  
ATOM   1645  CG2 ILE A 103      -3.591  10.796   7.923  1.00 90.47           C  
ATOM   1646 HG21 ILE A 103      -4.323  11.120   8.663  1.00 90.47           H  
ATOM   1647 HG22 ILE A 103      -3.159   9.865   8.291  1.00 90.47           H  
ATOM   1648 HG23 ILE A 103      -4.094  10.601   6.976  1.00 90.47           H  
ATOM   1649  CD1 ILE A 103      -0.524  10.231   7.279  1.00 90.47           C  
ATOM   1650 HD11 ILE A 103      -1.108   9.469   7.796  1.00 90.47           H  
ATOM   1651 HD12 ILE A 103       0.236  10.617   7.958  1.00 90.47           H  
ATOM   1652 HD13 ILE A 103      -0.016   9.773   6.430  1.00 90.47           H  
ATOM   1653  N   PRO A 104      -5.522  13.808   7.654  1.00 87.61           N  
ATOM   1654  CA  PRO A 104      -6.607  14.268   8.509  1.00 87.61           C  
ATOM   1655  HA  PRO A 104      -6.370  15.272   8.861  1.00 87.61           H  
ATOM   1656  C   PRO A 104      -6.804  13.332   9.704  1.00 87.61           C  
ATOM   1657  CB  PRO A 104      -7.854  14.318   7.618  1.00 87.61           C  
ATOM   1658  HB2 PRO A 104      -8.428  13.398   7.720  1.00 87.61           H  
ATOM   1659  HB3 PRO A 104      -8.479  15.180   7.854  1.00 87.61           H  
ATOM   1660  O   PRO A 104      -6.782  12.109   9.547  1.00 87.61           O  
ATOM   1661  CG  PRO A 104      -7.291  14.408   6.200  1.00 87.61           C  
ATOM   1662  HG2 PRO A 104      -7.976  13.993   5.460  1.00 87.61           H  
ATOM   1663  HG3 PRO A 104      -7.054  15.445   5.964  1.00 87.61           H  
ATOM   1664  CD  PRO A 104      -6.003  13.599   6.295  1.00 87.61           C  
ATOM   1665  HD2 PRO A 104      -6.210  12.540   6.138  1.00 87.61           H  
ATOM   1666  HD3 PRO A 104      -5.300  13.959   5.544  1.00 87.61           H  
ATOM   1667  N   THR A 105      -7.090  13.894  10.880  1.00 88.55           N  
ATOM   1668  H   THR A 105      -7.003  14.896  10.969  1.00 88.55           H  
ATOM   1669  CA  THR A 105      -7.246  13.144  12.138  1.00 88.55           C  
ATOM   1670  HA  THR A 105      -6.276  12.739  12.423  1.00 88.55           H  
ATOM   1671  C   THR A 105      -8.216  11.958  12.018  1.00 88.55           C  
ATOM   1672  CB  THR A 105      -7.692  14.116  13.246  1.00 88.55           C  
ATOM   1673  HB  THR A 105      -8.643  14.573  12.976  1.00 88.55           H  
ATOM   1674  O   THR A 105      -7.913  10.858  12.473  1.00 88.55           O  
ATOM   1675  CG2 THR A 105      -7.829  13.395  14.578  1.00 88.55           C  
ATOM   1676 HG21 THR A 105      -6.968  12.744  14.731  1.00 88.55           H  
ATOM   1677 HG22 THR A 105      -8.719  12.766  14.570  1.00 88.55           H  
ATOM   1678 HG23 THR A 105      -7.889  14.114  15.395  1.00 88.55           H  
ATOM   1679  OG1 THR A 105      -6.715  15.125  13.387  1.00 88.55           O  
ATOM   1680  HG1 THR A 105      -7.116  15.946  13.683  1.00 88.55           H  
ATOM   1681  N   GLN A 106      -9.340  12.131  11.311  1.00 82.95           N  
ATOM   1682  H   GLN A 106      -9.523  13.047  10.928  1.00 82.95           H  
ATOM   1683  CA  GLN A 106     -10.317  11.057  11.067  1.00 82.95           C  
ATOM   1684  HA  GLN A 106     -10.678  10.674  12.022  1.00 82.95           H  
ATOM   1685  C   GLN A 106      -9.728   9.867  10.291  1.00 82.95           C  
ATOM   1686  CB  GLN A 106     -11.502  11.622  10.271  1.00 82.95           C  
ATOM   1687  HB2 GLN A 106     -12.160  10.800   9.991  1.00 82.95           H  
ATOM   1688  HB3 GLN A 106     -11.124  12.081   9.357  1.00 82.95           H  
ATOM   1689  O   GLN A 106     -10.044   8.716  10.582  1.00 82.95           O  
ATOM   1690  CG  GLN A 106     -12.329  12.652  11.055  1.00 82.95           C  
ATOM   1691  HG2 GLN A 106     -11.685  13.466  11.390  1.00 82.95           H  
ATOM   1692  HG3 GLN A 106     -12.764  12.170  11.931  1.00 82.95           H  
ATOM   1693  CD  GLN A 106     -13.448  13.262  10.215  1.00 82.95           C  
ATOM   1694  NE2 GLN A 106     -14.349  14.008  10.814  1.00 82.95           N  
ATOM   1695 HE21 GLN A 106     -14.343  14.134  11.816  1.00 82.95           H  
ATOM   1696 HE22 GLN A 106     -15.070  14.378  10.212  1.00 82.95           H  
ATOM   1697  OE1 GLN A 106     -13.520  13.110   9.009  1.00 82.95           O  
ATOM   1698  N   ARG A 107      -8.849  10.129   9.314  1.00 86.21           N  
ATOM   1699  H   ARG A 107      -8.509  11.076   9.225  1.00 86.21           H  
ATOM   1700  CA  ARG A 107      -8.185   9.079   8.524  1.00 86.21           C  
ATOM   1701  HA  ARG A 107      -8.916   8.323   8.237  1.00 86.21           H  
ATOM   1702  C   ARG A 107      -7.145   8.336   9.351  1.00 86.21           C  
ATOM   1703  CB  ARG A 107      -7.530   9.676   7.267  1.00 86.21           C  
ATOM   1704  HB2 ARG A 107      -6.749  10.377   7.561  1.00 86.21           H  
ATOM   1705  HB3 ARG A 107      -7.055   8.869   6.709  1.00 86.21           H  
ATOM   1706  O   ARG A 107      -6.993   7.130   9.192  1.00 86.21           O  
ATOM   1707  CG  ARG A 107      -8.505  10.397   6.329  1.00 86.21           C  
ATOM   1708  HG2 ARG A 107      -8.947  11.254   6.837  1.00 86.21           H  
ATOM   1709  HG3 ARG A 107      -7.940  10.764   5.472  1.00 86.21           H  
ATOM   1710  CD  ARG A 107      -9.621   9.471   5.839  1.00 86.21           C  
ATOM   1711  HD2 ARG A 107     -10.286   9.241   6.671  1.00 86.21           H  
ATOM   1712  HD3 ARG A 107      -9.187   8.540   5.473  1.00 86.21           H  
ATOM   1713  NE  ARG A 107     -10.390  10.117   4.767  1.00 86.21           N  
ATOM   1714  HE  ARG A 107     -10.126  11.057   4.508  1.00 86.21           H  
ATOM   1715  NH1 ARG A 107     -11.899   8.425   4.369  1.00 86.21           N  
ATOM   1716 HH11 ARG A 107     -12.730   8.132   3.874  1.00 86.21           H  
ATOM   1717 HH12 ARG A 107     -11.419   7.782   4.981  1.00 86.21           H  
ATOM   1718  NH2 ARG A 107     -12.083  10.371   3.303  1.00 86.21           N  
ATOM   1719 HH21 ARG A 107     -11.764  11.293   3.040  1.00 86.21           H  
ATOM   1720 HH22 ARG A 107     -12.966  10.044   2.940  1.00 86.21           H  
ATOM   1721  CZ  ARG A 107     -11.448   9.626   4.154  1.00 86.21           C  
ATOM   1722  N   LEU A 108      -6.479   9.044  10.261  1.00 88.38           N  
ATOM   1723  H   LEU A 108      -6.653  10.038  10.318  1.00 88.38           H  
ATOM   1724  CA  LEU A 108      -5.550   8.443  11.210  1.00 88.38           C  
ATOM   1725  HA  LEU A 108      -4.862   7.810  10.650  1.00 88.38           H  
ATOM   1726  C   LEU A 108      -6.274   7.540  12.227  1.00 88.38           C  
ATOM   1727  CB  LEU A 108      -4.761   9.567  11.898  1.00 88.38           C  
ATOM   1728  HB2 LEU A 108      -5.303   9.881  12.790  1.00 88.38           H  
ATOM   1729  HB3 LEU A 108      -4.672  10.433  11.242  1.00 88.38           H  
ATOM   1730  O   LEU A 108      -5.762   6.482  12.575  1.00 88.38           O  
ATOM   1731  CG  LEU A 108      -3.351   9.100  12.284  1.00 88.38           C  
ATOM   1732  HG  LEU A 108      -3.399   8.076  12.655  1.00 88.38           H  
ATOM   1733  CD1 LEU A 108      -2.387   9.166  11.097  1.00 88.38           C  
ATOM   1734 HD11 LEU A 108      -2.311  10.189  10.729  1.00 88.38           H  
ATOM   1735 HD12 LEU A 108      -2.732   8.511  10.297  1.00 88.38           H  
ATOM   1736 HD13 LEU A 108      -1.399   8.829  11.409  1.00 88.38           H  
ATOM   1737  CD2 LEU A 108      -2.792   9.991  13.377  1.00 88.38           C  
ATOM   1738 HD21 LEU A 108      -3.387   9.845  14.279  1.00 88.38           H  
ATOM   1739 HD22 LEU A 108      -1.761   9.703  13.586  1.00 88.38           H  
ATOM   1740 HD23 LEU A 108      -2.827  11.035  13.068  1.00 88.38           H  
ATOM   1741  N   GLY A 109      -7.489   7.906  12.647  1.00 85.26           N  
ATOM   1742  H   GLY A 109      -7.824   8.828  12.408  1.00 85.26           H  
ATOM   1743  CA  GLY A 109      -8.340   7.046  13.480  1.00 85.26           C  
ATOM   1744  HA2 GLY A 109      -7.806   6.769  14.389  1.00 85.26           H  
ATOM   1745  HA3 GLY A 109      -9.243   7.591  13.753  1.00 85.26           H  
ATOM   1746  C   GLY A 109      -8.749   5.747  12.782  1.00 85.26           C  
ATOM   1747  O   GLY A 109      -8.648   4.677  13.376  1.00 85.26           O  
ATOM   1748  N   ALA A 110      -9.133   5.820  11.504  1.00 79.48           N  
ATOM   1749  H   ALA A 110      -9.237   6.731  11.079  1.00 79.48           H  
ATOM   1750  CA  ALA A 110      -9.447   4.631  10.708  1.00 79.48           C  
ATOM   1751  HA  ALA A 110     -10.208   4.051  11.229  1.00 79.48           H  
ATOM   1752  C   ALA A 110      -8.226   3.712  10.520  1.00 79.48           C  
ATOM   1753  CB  ALA A 110     -10.018   5.083   9.360  1.00 79.48           C  
ATOM   1754  HB1 ALA A 110      -9.268   5.642   8.801  1.00 79.48           H  
ATOM   1755  HB2 ALA A 110     -10.894   5.712   9.524  1.00 79.48           H  
ATOM   1756  HB3 ALA A 110     -10.318   4.207   8.786  1.00 79.48           H  
ATOM   1757  O   ALA A 110      -8.356   2.495  10.588  1.00 79.48           O  
ATOM   1758  N   LEU A 111      -7.035   4.292  10.329  1.00 78.90           N  
ATOM   1759  H   LEU A 111      -7.000   5.298  10.238  1.00 78.90           H  
ATOM   1760  CA  LEU A 111      -5.775   3.550  10.324  1.00 78.90           C  
ATOM   1761  HA  LEU A 111      -5.809   2.787   9.547  1.00 78.90           H  
ATOM   1762  C   LEU A 111      -5.537   2.835  11.659  1.00 78.90           C  
ATOM   1763  CB  LEU A 111      -4.636   4.536  10.020  1.00 78.90           C  
ATOM   1764  HB2 LEU A 111      -4.697   5.369  10.720  1.00 78.90           H  
ATOM   1765  HB3 LEU A 111      -4.770   4.943   9.017  1.00 78.90           H  
ATOM   1766  O   LEU A 111      -5.234   1.647  11.663  1.00 78.90           O  
ATOM   1767  CG  LEU A 111      -3.234   3.922  10.151  1.00 78.90           C  
ATOM   1768  HG  LEU A 111      -3.118   3.379  11.088  1.00 78.90           H  
ATOM   1769  CD1 LEU A 111      -2.967   2.988   8.986  1.00 78.90           C  
ATOM   1770 HD11 LEU A 111      -3.568   2.084   9.092  1.00 78.90           H  
ATOM   1771 HD12 LEU A 111      -1.908   2.729   8.973  1.00 78.90           H  
ATOM   1772 HD13 LEU A 111      -3.214   3.482   8.046  1.00 78.90           H  
ATOM   1773  CD2 LEU A 111      -2.195   5.034  10.148  1.00 78.90           C  
ATOM   1774 HD21 LEU A 111      -2.359   5.688  11.004  1.00 78.90           H  
ATOM   1775 HD22 LEU A 111      -2.269   5.615   9.228  1.00 78.90           H  
ATOM   1776 HD23 LEU A 111      -1.204   4.591  10.246  1.00 78.90           H  
ATOM   1777  N   TYR A 112      -5.671   3.547  12.781  1.00 78.15           N  
ATOM   1778  H   TYR A 112      -5.905   4.528  12.711  1.00 78.15           H  
ATOM   1779  CA  TYR A 112      -5.427   2.987  14.110  1.00 78.15           C  
ATOM   1780  HA  TYR A 112      -4.401   2.621  14.149  1.00 78.15           H  
ATOM   1781  C   TYR A 112      -6.342   1.795  14.413  1.00 78.15           C  
ATOM   1782  CB  TYR A 112      -5.591   4.087  15.163  1.00 78.15           C  
ATOM   1783  HB2 TYR A 112      -6.623   4.437  15.165  1.00 78.15           H  
ATOM   1784  HB3 TYR A 112      -4.958   4.933  14.896  1.00 78.15           H  
ATOM   1785  O   TYR A 112      -5.893   0.807  14.983  1.00 78.15           O  
ATOM   1786  CG  TYR A 112      -5.217   3.626  16.557  1.00 78.15           C  
ATOM   1787  CD1 TYR A 112      -6.217   3.211  17.459  1.00 78.15           C  
ATOM   1788  HD1 TYR A 112      -7.256   3.221  17.164  1.00 78.15           H  
ATOM   1789  CD2 TYR A 112      -3.861   3.562  16.932  1.00 78.15           C  
ATOM   1790  HD2 TYR A 112      -3.090   3.846  16.231  1.00 78.15           H  
ATOM   1791  CE1 TYR A 112      -5.858   2.746  18.738  1.00 78.15           C  
ATOM   1792  HE1 TYR A 112      -6.607   2.408  19.438  1.00 78.15           H  
ATOM   1793  CE2 TYR A 112      -3.499   3.104  18.211  1.00 78.15           C  
ATOM   1794  HE2 TYR A 112      -2.459   3.067  18.500  1.00 78.15           H  
ATOM   1795  OH  TYR A 112      -4.167   2.316  20.375  1.00 78.15           O  
ATOM   1796  HH  TYR A 112      -3.220   2.229  20.501  1.00 78.15           H  
ATOM   1797  CZ  TYR A 112      -4.501   2.701  19.119  1.00 78.15           C  
ATOM   1798  N   ALA A 113      -7.597   1.845  13.960  1.00 74.96           N  
ATOM   1799  H   ALA A 113      -7.915   2.691  13.510  1.00 74.96           H  
ATOM   1800  CA  ALA A 113      -8.548   0.744  14.112  1.00 74.96           C  
ATOM   1801  HA  ALA A 113      -8.627   0.501  15.172  1.00 74.96           H  
ATOM   1802  C   ALA A 113      -8.128  -0.552  13.387  1.00 74.96           C  
ATOM   1803  CB  ALA A 113      -9.914   1.235  13.621  1.00 74.96           C  
ATOM   1804  HB1 ALA A 113     -10.659   0.456  13.787  1.00 74.96           H  
ATOM   1805  HB2 ALA A 113      -9.869   1.459  12.556  1.00 74.96           H  
ATOM   1806  HB3 ALA A 113     -10.207   2.130  14.170  1.00 74.96           H  
ATOM   1807  O   ALA A 113      -8.601  -1.625  13.752  1.00 74.96           O  
ATOM   1808  N   LEU A 114      -7.250  -0.471  12.380  1.00 69.34           N  
ATOM   1809  H   LEU A 114      -6.882   0.436  12.133  1.00 69.34           H  
ATOM   1810  CA  LEU A 114      -6.712  -1.641  11.677  1.00 69.34           C  
ATOM   1811  HA  LEU A 114      -7.453  -2.440  11.683  1.00 69.34           H  
ATOM   1812  C   LEU A 114      -5.458  -2.229  12.330  1.00 69.34           C  
ATOM   1813  CB  LEU A 114      -6.387  -1.266  10.226  1.00 69.34           C  
ATOM   1814  HB2 LEU A 114      -5.683  -0.434  10.226  1.00 69.34           H  
ATOM   1815  HB3 LEU A 114      -5.883  -2.116   9.765  1.00 69.34           H  
ATOM   1816  O   LEU A 114      -5.029  -3.316  11.947  1.00 69.34           O  
ATOM   1817  CG  LEU A 114      -7.596  -0.906   9.357  1.00 69.34           C  
ATOM   1818  HG  LEU A 114      -8.111  -0.033   9.758  1.00 69.34           H  
ATOM   1819  CD1 LEU A 114      -7.053  -0.574   7.974  1.00 69.34           C  
ATOM   1820 HD11 LEU A 114      -6.444   0.328   8.035  1.00 69.34           H  
ATOM   1821 HD12 LEU A 114      -7.886  -0.442   7.283  1.00 69.34           H  
ATOM   1822 HD13 LEU A 114      -6.427  -1.393   7.620  1.00 69.34           H  
ATOM   1823  CD2 LEU A 114      -8.591  -2.059   9.215  1.00 69.34           C  
ATOM   1824 HD21 LEU A 114      -9.068  -2.254  10.176  1.00 69.34           H  
ATOM   1825 HD22 LEU A 114      -8.080  -2.960   8.877  1.00 69.34           H  
ATOM   1826 HD23 LEU A 114      -9.370  -1.793   8.500  1.00 69.34           H  
ATOM   1827  N   ILE A 115      -4.844  -1.518  13.274  1.00 66.28           N  
ATOM   1828  H   ILE A 115      -5.286  -0.676  13.613  1.00 66.28           H  
ATOM   1829  CA  ILE A 115      -3.625  -1.970  13.939  1.00 66.28           C  
ATOM   1830  HA  ILE A 115      -2.970  -2.414  13.188  1.00 66.28           H  
ATOM   1831  C   ILE A 115      -3.997  -3.017  15.005  1.00 66.28           C  
ATOM   1832  CB  ILE A 115      -2.866  -0.772  14.532  1.00 66.28           C  
ATOM   1833  HB  ILE A 115      -3.542  -0.214  15.180  1.00 66.28           H  
ATOM   1834  O   ILE A 115      -4.735  -2.679  15.935  1.00 66.28           O  
ATOM   1835  CG1 ILE A 115      -2.373   0.161  13.397  1.00 66.28           C  
ATOM   1836 HG12 ILE A 115      -3.224   0.454  12.783  1.00 66.28           H  
ATOM   1837 HG13 ILE A 115      -1.676  -0.382  12.759  1.00 66.28           H  
ATOM   1838  CG2 ILE A 115      -1.705  -1.277  15.396  1.00 66.28           C  
ATOM   1839 HG21 ILE A 115      -2.045  -1.953  16.180  1.00 66.28           H  
ATOM   1840 HG22 ILE A 115      -0.964  -1.793  14.786  1.00 66.28           H  
ATOM   1841 HG23 ILE A 115      -1.275  -0.423  15.921  1.00 66.28           H  
ATOM   1842  CD1 ILE A 115      -1.698   1.455  13.871  1.00 66.28           C  
ATOM   1843 HD11 ILE A 115      -1.571   2.127  13.022  1.00 66.28           H  
ATOM   1844 HD12 ILE A 115      -0.715   1.237  14.289  1.00 66.28           H  
ATOM   1845 HD13 ILE A 115      -2.312   1.943  14.628  1.00 66.28           H  
ATOM   1846  N   PRO A 116      -3.469  -4.255  14.938  1.00 56.59           N  
ATOM   1847  CA  PRO A 116      -3.795  -5.313  15.894  1.00 56.59           C  
ATOM   1848  HA  PRO A 116      -4.858  -5.532  15.801  1.00 56.59           H  
ATOM   1849  C   PRO A 116      -3.474  -4.950  17.354  1.00 56.59           C  
ATOM   1850  CB  PRO A 116      -2.989  -6.540  15.447  1.00 56.59           C  
ATOM   1851  HB2 PRO A 116      -2.033  -6.573  15.968  1.00 56.59           H  
ATOM   1852  HB3 PRO A 116      -3.541  -7.466  15.610  1.00 56.59           H  
ATOM   1853  O   PRO A 116      -2.407  -4.413  17.657  1.00 56.59           O  
ATOM   1854  CG  PRO A 116      -2.732  -6.292  13.963  1.00 56.59           C  
ATOM   1855  HG2 PRO A 116      -3.596  -6.615  13.381  1.00 56.59           H  
ATOM   1856  HG3 PRO A 116      -1.826  -6.791  13.617  1.00 56.59           H  
ATOM   1857  CD  PRO A 116      -2.606  -4.776  13.885  1.00 56.59           C  
ATOM   1858  HD2 PRO A 116      -1.576  -4.477  14.080  1.00 56.59           H  
ATOM   1859  HD3 PRO A 116      -2.916  -4.448  12.893  1.00 56.59           H  
ATOM   1860  N   ASN A 117      -4.360  -5.330  18.284  1.00 55.85           N  
ATOM   1861  H   ASN A 117      -5.237  -5.713  17.962  1.00 55.85           H  
ATOM   1862  CA  ASN A 117      -4.229  -5.020  19.717  1.00 55.85           C  
ATOM   1863  HA  ASN A 117      -4.228  -3.937  19.837  1.00 55.85           H  
ATOM   1864  C   ASN A 117      -2.918  -5.509  20.360  1.00 55.85           C  
ATOM   1865  CB  ASN A 117      -5.431  -5.612  20.487  1.00 55.85           C  
ATOM   1866  HB2 ASN A 117      -5.119  -5.835  21.507  1.00 55.85           H  
ATOM   1867  HB3 ASN A 117      -5.752  -6.547  20.029  1.00 55.85           H  
ATOM   1868  O   ASN A 117      -2.387  -4.820  21.226  1.00 55.85           O  
ATOM   1869  CG  ASN A 117      -6.615  -4.670  20.612  1.00 55.85           C  
ATOM   1870  ND2 ASN A 117      -7.728  -5.148  21.115  1.00 55.85           N  
ATOM   1871 HD21 ASN A 117      -7.796  -6.111  21.412  1.00 55.85           H  
ATOM   1872 HD22 ASN A 117      -8.483  -4.482  21.192  1.00 55.85           H  
ATOM   1873  OD1 ASN A 117      -6.574  -3.504  20.280  1.00 55.85           O  
ATOM   1874  N   GLU A 118      -2.368  -6.660  19.954  1.00 53.55           N  
ATOM   1875  H   GLU A 118      -2.834  -7.200  19.239  1.00 53.55           H  
ATOM   1876  CA  GLU A 118      -1.116  -7.194  20.530  1.00 53.55           C  
ATOM   1877  HA  GLU A 118      -1.241  -7.325  21.604  1.00 53.55           H  
ATOM   1878  C   GLU A 118       0.091  -6.258  20.337  1.00 53.55           C  
ATOM   1879  CB  GLU A 118      -0.776  -8.554  19.903  1.00 53.55           C  
ATOM   1880  HB2 GLU A 118      -0.746  -8.447  18.819  1.00 53.55           H  
ATOM   1881  HB3 GLU A 118       0.216  -8.844  20.250  1.00 53.55           H  
ATOM   1882  O   GLU A 118       1.028  -6.275  21.138  1.00 53.55           O  
ATOM   1883  CG  GLU A 118      -1.760  -9.671  20.283  1.00 53.55           C  
ATOM   1884  HG2 GLU A 118      -1.827  -9.717  21.370  1.00 53.55           H  
ATOM   1885  HG3 GLU A 118      -2.746  -9.419  19.892  1.00 53.55           H  
ATOM   1886  CD  GLU A 118      -1.334 -11.048  19.742  1.00 53.55           C  
ATOM   1887  OE1 GLU A 118      -2.033 -12.028  20.079  1.00 53.55           O  
ATOM   1888  OE2 GLU A 118      -0.315 -11.116  19.017  1.00 53.55           O  
ATOM   1889  N   GLN A 119       0.070  -5.422  19.293  1.00 53.72           N  
ATOM   1890  H   GLN A 119      -0.739  -5.426  18.688  1.00 53.72           H  
ATOM   1891  CA  GLN A 119       1.085  -4.393  19.062  1.00 53.72           C  
ATOM   1892  HA  GLN A 119       2.057  -4.771  19.378  1.00 53.72           H  
ATOM   1893  C   GLN A 119       0.822  -3.125  19.891  1.00 53.72           C  
ATOM   1894  CB  GLN A 119       1.166  -4.077  17.559  1.00 53.72           C  
ATOM   1895  HB2 GLN A 119       1.828  -3.222  17.424  1.00 53.72           H  
ATOM   1896  HB3 GLN A 119       0.179  -3.807  17.183  1.00 53.72           H  
ATOM   1897  O   GLN A 119       1.768  -2.424  20.244  1.00 53.72           O  
ATOM   1898  CG  GLN A 119       1.734  -5.256  16.748  1.00 53.72           C  
ATOM   1899  HG2 GLN A 119       1.070  -6.117  16.831  1.00 53.72           H  
ATOM   1900  HG3 GLN A 119       2.704  -5.531  17.163  1.00 53.72           H  
ATOM   1901  CD  GLN A 119       1.908  -4.933  15.265  1.00 53.72           C  
ATOM   1902  NE2 GLN A 119       2.923  -5.464  14.614  1.00 53.72           N  
ATOM   1903 HE21 GLN A 119       3.022  -5.221  13.639  1.00 53.72           H  
ATOM   1904 HE22 GLN A 119       3.603  -6.071  15.050  1.00 53.72           H  
ATOM   1905  OE1 GLN A 119       1.117  -4.233  14.653  1.00 53.72           O  
ATOM   1906  N   GLN A 120      -0.435  -2.858  20.266  1.00 53.84           N  
ATOM   1907  H   GLN A 120      -1.160  -3.513  20.010  1.00 53.84           H  
ATOM   1908  CA  GLN A 120      -0.816  -1.687  21.061  1.00 53.84           C  
ATOM   1909  HA  GLN A 120      -0.302  -0.815  20.657  1.00 53.84           H  
ATOM   1910  C   GLN A 120      -0.399  -1.810  22.539  1.00 53.84           C  
ATOM   1911  CB  GLN A 120      -2.332  -1.437  20.959  1.00 53.84           C  
ATOM   1912  HB2 GLN A 120      -2.867  -2.283  21.389  1.00 53.84           H  
ATOM   1913  HB3 GLN A 120      -2.566  -0.559  21.561  1.00 53.84           H  
ATOM   1914  O   GLN A 120       0.045  -0.827  23.130  1.00 53.84           O  
ATOM   1915  CG  GLN A 120      -2.856  -1.190  19.530  1.00 53.84           C  
ATOM   1916  HG2 GLN A 120      -2.347  -0.329  19.098  1.00 53.84           H  
ATOM   1917  HG3 GLN A 120      -2.645  -2.059  18.907  1.00 53.84           H  
ATOM   1918  CD  GLN A 120      -4.364  -0.932  19.499  1.00 53.84           C  
ATOM   1919  NE2 GLN A 120      -4.989  -0.925  18.344  1.00 53.84           N  
ATOM   1920 HE21 GLN A 120      -5.992  -0.829  18.403  1.00 53.84           H  
ATOM   1921 HE22 GLN A 120      -4.563  -1.265  17.493  1.00 53.84           H  
ATOM   1922  OE1 GLN A 120      -5.009  -0.725  20.513  1.00 53.84           O  
ATOM   1923  N   THR A 121      -0.507  -2.996  23.157  1.00 48.62           N  
ATOM   1924  H   THR A 121      -0.920  -3.770  22.656  1.00 48.62           H  
ATOM   1925  CA  THR A 121      -0.233  -3.186  24.600  1.00 48.62           C  
ATOM   1926  HA  THR A 121      -0.637  -2.324  25.131  1.00 48.62           H  
ATOM   1927  C   THR A 121       1.249  -3.233  24.967  1.00 48.62           C  
ATOM   1928  CB  THR A 121      -0.906  -4.453  25.172  1.00 48.62           C  
ATOM   1929  HB  THR A 121      -0.217  -4.962  25.846  1.00 48.62           H  
ATOM   1930  O   THR A 121       1.607  -2.801  26.060  1.00 48.62           O  
ATOM   1931  CG2 THR A 121      -2.162  -4.118  25.971  1.00 48.62           C  
ATOM   1932 HG21 THR A 121      -2.607  -5.031  26.365  1.00 48.62           H  
ATOM   1933 HG22 THR A 121      -2.880  -3.605  25.331  1.00 48.62           H  
ATOM   1934 HG23 THR A 121      -1.898  -3.469  26.806  1.00 48.62           H  
ATOM   1935  OG1 THR A 121      -1.279  -5.354  24.156  1.00 48.62           O  
ATOM   1936  HG1 THR A 121      -1.965  -5.929  24.503  1.00 48.62           H  
ATOM   1937  N   LYS A 122       2.131  -3.739  24.093  1.00 48.16           N  
ATOM   1938  H   LYS A 122       1.777  -4.059  23.202  1.00 48.16           H  
ATOM   1939  CA  LYS A 122       3.553  -3.968  24.430  1.00 48.16           C  
ATOM   1940  HA  LYS A 122       3.600  -4.561  25.343  1.00 48.16           H  
ATOM   1941  C   LYS A 122       4.358  -2.704  24.757  1.00 48.16           C  
ATOM   1942  CB  LYS A 122       4.251  -4.745  23.298  1.00 48.16           C  
ATOM   1943  HB2 LYS A 122       3.896  -4.387  22.332  1.00 48.16           H  
ATOM   1944  HB3 LYS A 122       5.324  -4.561  23.348  1.00 48.16           H  
ATOM   1945  O   LYS A 122       5.405  -2.824  25.382  1.00 48.16           O  
ATOM   1946  CG  LYS A 122       4.033  -6.260  23.414  1.00 48.16           C  
ATOM   1947  HG2 LYS A 122       2.968  -6.480  23.348  1.00 48.16           H  
ATOM   1948  HG3 LYS A 122       4.409  -6.605  24.378  1.00 48.16           H  
ATOM   1949  CD  LYS A 122       4.778  -6.990  22.290  1.00 48.16           C  
ATOM   1950  HD2 LYS A 122       4.374  -6.654  21.334  1.00 48.16           H  
ATOM   1951  HD3 LYS A 122       5.839  -6.742  22.335  1.00 48.16           H  
ATOM   1952  CE  LYS A 122       4.594  -8.505  22.421  1.00 48.16           C  
ATOM   1953  HE2 LYS A 122       3.525  -8.711  22.484  1.00 48.16           H  
ATOM   1954  HE3 LYS A 122       5.056  -8.837  23.351  1.00 48.16           H  
ATOM   1955  NZ  LYS A 122       5.174  -9.222  21.259  1.00 48.16           N  
ATOM   1956  HZ1 LYS A 122       4.714  -8.922  20.412  1.00 48.16           H  
ATOM   1957  HZ2 LYS A 122       6.162  -9.030  21.170  1.00 48.16           H  
ATOM   1958  HZ3 LYS A 122       5.028 -10.217  21.345  1.00 48.16           H  
ATOM   1959  N   MET A 123       3.922  -1.520  24.326  1.00 46.39           N  
ATOM   1960  H   MET A 123       3.052  -1.498  23.812  1.00 46.39           H  
ATOM   1961  CA  MET A 123       4.757  -0.304  24.344  1.00 46.39           C  
ATOM   1962  HA  MET A 123       5.650  -0.481  24.944  1.00 46.39           H  
ATOM   1963  C   MET A 123       4.099   0.903  25.002  1.00 46.39           C  
ATOM   1964  CB  MET A 123       5.214  -0.001  22.913  1.00 46.39           C  
ATOM   1965  HB2 MET A 123       4.370  -0.167  22.244  1.00 46.39           H  
ATOM   1966  HB3 MET A 123       5.557   1.028  22.814  1.00 46.39           H  
ATOM   1967  O   MET A 123       4.650   1.997  24.973  1.00 46.39           O  
ATOM   1968  CG  MET A 123       6.381  -0.936  22.574  1.00 46.39           C  
ATOM   1969  HG2 MET A 123       6.100  -1.954  22.844  1.00 46.39           H  
ATOM   1970  HG3 MET A 123       7.227  -0.661  23.204  1.00 46.39           H  
ATOM   1971  SD  MET A 123       6.981  -1.021  20.873  1.00 46.39           S  
ATOM   1972  CE  MET A 123       5.611  -0.348  19.916  1.00 46.39           C  
ATOM   1973  HE1 MET A 123       5.931  -0.117  18.900  1.00 46.39           H  
ATOM   1974  HE2 MET A 123       5.196   0.542  20.390  1.00 46.39           H  
ATOM   1975  HE3 MET A 123       4.819  -1.095  19.866  1.00 46.39           H  
ATOM   1976  N   ALA A 124       2.949   0.720  25.645  1.00 44.97           N  
ATOM   1977  H   ALA A 124       2.552  -0.208  25.681  1.00 44.97           H  
ATOM   1978  CA  ALA A 124       2.182   1.817  26.220  1.00 44.97           C  
ATOM   1979  HA  ALA A 124       2.178   2.631  25.495  1.00 44.97           H  
ATOM   1980  C   ALA A 124       2.777   2.409  27.513  1.00 44.97           C  
ATOM   1981  CB  ALA A 124       0.731   1.351  26.393  1.00 44.97           C  
ATOM   1982  HB1 ALA A 124       0.679   0.565  27.147  1.00 44.97           H  
ATOM   1983  HB2 ALA A 124       0.106   2.188  26.706  1.00 44.97           H  
ATOM   1984  HB3 ALA A 124       0.349   0.968  25.447  1.00 44.97           H  
ATOM   1985  O   ALA A 124       2.027   3.017  28.269  1.00 44.97           O  
ATOM   1986  N   VAL A 125       4.077   2.254  27.805  1.00 41.22           N  
ATOM   1987  H   VAL A 125       4.673   1.881  27.080  1.00 41.22           H  
ATOM   1988  CA  VAL A 125       4.700   3.076  28.853  1.00 41.22           C  
ATOM   1989  HA  VAL A 125       4.054   3.079  29.731  1.00 41.22           H  
ATOM   1990  C   VAL A 125       4.804   4.484  28.268  1.00 41.22           C  
ATOM   1991  CB  VAL A 125       6.075   2.558  29.316  1.00 41.22           C  
ATOM   1992  HB  VAL A 125       6.787   2.595  28.491  1.00 41.22           H  
ATOM   1993  O   VAL A 125       5.617   4.690  27.368  1.00 41.22           O  
ATOM   1994  CG1 VAL A 125       6.597   3.418  30.478  1.00 41.22           C  
ATOM   1995 HG11 VAL A 125       7.556   3.028  30.820  1.00 41.22           H  
ATOM   1996 HG12 VAL A 125       5.888   3.411  31.305  1.00 41.22           H  
ATOM   1997 HG13 VAL A 125       6.752   4.444  30.143  1.00 41.22           H  
ATOM   1998  CG2 VAL A 125       5.985   1.109  29.812  1.00 41.22           C  
ATOM   1999 HG21 VAL A 125       5.256   1.032  30.618  1.00 41.22           H  
ATOM   2000 HG22 VAL A 125       5.686   0.454  28.994  1.00 41.22           H  
ATOM   2001 HG23 VAL A 125       6.961   0.782  30.172  1.00 41.22           H  
ATOM   2002  N   PRO A 126       3.985   5.459  28.705  1.00 44.29           N  
ATOM   2003  CA  PRO A 126       4.047   6.800  28.157  1.00 44.29           C  
ATOM   2004  HA  PRO A 126       4.065   6.762  27.068  1.00 44.29           H  
ATOM   2005  C   PRO A 126       5.338   7.424  28.684  1.00 44.29           C  
ATOM   2006  CB  PRO A 126       2.768   7.519  28.629  1.00 44.29           C  
ATOM   2007  HB2 PRO A 126       2.220   7.932  27.782  1.00 44.29           H  
ATOM   2008  HB3 PRO A 126       3.000   8.315  29.337  1.00 44.29           H  
ATOM   2009  O   PRO A 126       5.414   7.828  29.844  1.00 44.29           O  
ATOM   2010  CG  PRO A 126       1.944   6.435  29.328  1.00 44.29           C  
ATOM   2011  HG2 PRO A 126       1.380   6.832  30.171  1.00 44.29           H  
ATOM   2012  HG3 PRO A 126       1.280   5.955  28.609  1.00 44.29           H  
ATOM   2013  CD  PRO A 126       3.005   5.442  29.776  1.00 44.29           C  
ATOM   2014  HD2 PRO A 126       3.477   5.806  30.688  1.00 44.29           H  
ATOM   2015  HD3 PRO A 126       2.557   4.468  29.975  1.00 44.29           H  
ATOM   2016  N   THR A 127       6.390   7.452  27.872  1.00 45.27           N  
ATOM   2017  H   THR A 127       6.371   6.927  27.010  1.00 45.27           H  
ATOM   2018  CA  THR A 127       7.614   8.158  28.247  1.00 45.27           C  
ATOM   2019  HA  THR A 127       7.863   7.878  29.271  1.00 45.27           H  
ATOM   2020  C   THR A 127       7.320   9.656  28.196  1.00 45.27           C  
ATOM   2021  CB  THR A 127       8.808   7.793  27.350  1.00 45.27           C  
ATOM   2022  HB  THR A 127       8.827   8.440  26.473  1.00 45.27           H  
ATOM   2023  O   THR A 127       6.900  10.170  27.163  1.00 45.27           O  
ATOM   2024  CG2 THR A 127      10.119   7.921  28.128  1.00 45.27           C  
ATOM   2025 HG21 THR A 127      10.118   7.234  28.974  1.00 45.27           H  
ATOM   2026 HG22 THR A 127      10.954   7.676  27.471  1.00 45.27           H  
ATOM   2027 HG23 THR A 127      10.238   8.943  28.486  1.00 45.27           H  
ATOM   2028  OG1 THR A 127       8.735   6.454  26.921  1.00 45.27           O  
ATOM   2029  HG1 THR A 127       9.180   6.370  26.074  1.00 45.27           H  
ATOM   2030  N   GLU A 128       7.531  10.367  29.306  1.00 46.33           N  
ATOM   2031  H   GLU A 128       7.785   9.854  30.138  1.00 46.33           H  
ATOM   2032  CA  GLU A 128       7.145  11.779  29.493  1.00 46.33           C  
ATOM   2033  HA  GLU A 128       6.065  11.836  29.625  1.00 46.33           H  
ATOM   2034  C   GLU A 128       7.516  12.699  28.315  1.00 46.33           C  
ATOM   2035  CB  GLU A 128       7.850  12.304  30.759  1.00 46.33           C  
ATOM   2036  HB2 GLU A 128       8.487  11.527  31.182  1.00 46.33           H  
ATOM   2037  HB3 GLU A 128       8.497  13.139  30.488  1.00 46.33           H  
ATOM   2038  O   GLU A 128       6.708  13.501  27.843  1.00 46.33           O  
ATOM   2039  CG  GLU A 128       6.878  12.777  31.842  1.00 46.33           C  
ATOM   2040  HG2 GLU A 128       6.277  11.928  32.168  1.00 46.33           H  
ATOM   2041  HG3 GLU A 128       6.212  13.524  31.410  1.00 46.33           H  
ATOM   2042  CD  GLU A 128       7.612  13.390  33.049  1.00 46.33           C  
ATOM   2043  OE1 GLU A 128       6.909  13.758  34.014  1.00 46.33           O  
ATOM   2044  OE2 GLU A 128       8.858  13.522  32.987  1.00 46.33           O  
ATOM   2045  N   LYS A 129       8.750  12.575  27.813  1.00 55.54           N  
ATOM   2046  H   LYS A 129       9.336  11.859  28.217  1.00 55.54           H  
ATOM   2047  CA  LYS A 129       9.224  13.295  26.627  1.00 55.54           C  
ATOM   2048  HA  LYS A 129       8.672  14.230  26.533  1.00 55.54           H  
ATOM   2049  C   LYS A 129       8.904  12.496  25.368  1.00 55.54           C  
ATOM   2050  CB  LYS A 129      10.718  13.632  26.747  1.00 55.54           C  
ATOM   2051  HB2 LYS A 129      11.270  12.741  27.044  1.00 55.54           H  
ATOM   2052  HB3 LYS A 129      11.081  13.948  25.769  1.00 55.54           H  
ATOM   2053  O   LYS A 129       9.810  12.006  24.700  1.00 55.54           O  
ATOM   2054  CG  LYS A 129      10.986  14.774  27.733  1.00 55.54           C  
ATOM   2055  HG2 LYS A 129      10.672  14.479  28.734  1.00 55.54           H  
ATOM   2056  HG3 LYS A 129      10.430  15.659  27.426  1.00 55.54           H  
ATOM   2057  CD  LYS A 129      12.486  15.085  27.732  1.00 55.54           C  
ATOM   2058  HD2 LYS A 129      13.029  14.193  28.045  1.00 55.54           H  
ATOM   2059  HD3 LYS A 129      12.797  15.353  26.722  1.00 55.54           H  
ATOM   2060  CE  LYS A 129      12.795  16.237  28.687  1.00 55.54           C  
ATOM   2061  HE2 LYS A 129      12.265  17.126  28.344  1.00 55.54           H  
ATOM   2062  HE3 LYS A 129      12.413  15.978  29.675  1.00 55.54           H  
ATOM   2063  NZ  LYS A 129      14.256  16.486  28.748  1.00 55.54           N  
ATOM   2064  HZ1 LYS A 129      14.463  17.246  29.380  1.00 55.54           H  
ATOM   2065  HZ2 LYS A 129      14.613  16.705  27.829  1.00 55.54           H  
ATOM   2066  HZ3 LYS A 129      14.729  15.658  29.079  1.00 55.54           H  
ATOM   2067  N   ALA A 130       7.619  12.369  25.045  1.00 59.95           N  
ATOM   2068  H   ALA A 130       6.920  12.663  25.712  1.00 59.95           H  
ATOM   2069  CA  ALA A 130       7.204  11.764  23.786  1.00 59.95           C  
ATOM   2070  HA  ALA A 130       7.617  10.757  23.726  1.00 59.95           H  
ATOM   2071  C   ALA A 130       7.766  12.600  22.625  1.00 59.95           C  
ATOM   2072  CB  ALA A 130       5.677  11.646  23.745  1.00 59.95           C  
ATOM   2073  HB1 ALA A 130       5.336  11.009  24.562  1.00 59.95           H  
ATOM   2074  HB2 ALA A 130       5.217  12.630  23.836  1.00 59.95           H  
ATOM   2075  HB3 ALA A 130       5.373  11.187  22.804  1.00 59.95           H  
ATOM   2076  O   ALA A 130       7.369  13.758  22.428  1.00 59.95           O  
ATOM   2077  N   GLN A 131       8.717  12.026  21.881  1.00 79.76           N  
ATOM   2078  H   GLN A 131       9.035  11.102  22.136  1.00 79.76           H  
ATOM   2079  CA  GLN A 131       9.241  12.626  20.658  1.00 79.76           C  
ATOM   2080  HA  GLN A 131       9.784  13.535  20.917  1.00 79.76           H  
ATOM   2081  C   GLN A 131       8.063  13.009  19.753  1.00 79.76           C  
ATOM   2082  CB  GLN A 131      10.203  11.655  19.949  1.00 79.76           C  
ATOM   2083  HB2 GLN A 131      10.124  11.800  18.872  1.00 79.76           H  
ATOM   2084  HB3 GLN A 131       9.921  10.631  20.193  1.00 79.76           H  
ATOM   2085  O   GLN A 131       7.055  12.308  19.662  1.00 79.76           O  
ATOM   2086  CG  GLN A 131      11.676  11.850  20.319  1.00 79.76           C  
ATOM   2087  HG2 GLN A 131      11.798  11.750  21.398  1.00 79.76           H  
ATOM   2088  HG3 GLN A 131      11.989  12.852  20.028  1.00 79.76           H  
ATOM   2089  CD  GLN A 131      12.582  10.824  19.635  1.00 79.76           C  
ATOM   2090  NE2 GLN A 131      13.861  11.097  19.512  1.00 79.76           N  
ATOM   2091 HE21 GLN A 131      14.237  11.969  19.856  1.00 79.76           H  
ATOM   2092 HE22 GLN A 131      14.414  10.372  19.079  1.00 79.76           H  
ATOM   2093  OE1 GLN A 131      12.175   9.759  19.207  1.00 79.76           O  
ATOM   2094  N   LYS A 132       8.157  14.171  19.105  1.00 89.09           N  
ATOM   2095  H   LYS A 132       8.982  14.727  19.277  1.00 89.09           H  
ATOM   2096  CA  LYS A 132       7.107  14.674  18.198  1.00 89.09           C  
ATOM   2097  HA  LYS A 132       6.248  14.004  18.234  1.00 89.09           H  
ATOM   2098  C   LYS A 132       7.542  14.685  16.739  1.00 89.09           C  
ATOM   2099  CB  LYS A 132       6.644  16.062  18.650  1.00 89.09           C  
ATOM   2100  HB2 LYS A 132       7.482  16.758  18.616  1.00 89.09           H  
ATOM   2101  HB3 LYS A 132       5.875  16.407  17.958  1.00 89.09           H  
ATOM   2102  O   LYS A 132       6.743  15.010  15.860  1.00 89.09           O  
ATOM   2103  CG  LYS A 132       6.037  16.053  20.055  1.00 89.09           C  
ATOM   2104  HG2 LYS A 132       6.821  15.871  20.790  1.00 89.09           H  
ATOM   2105  HG3 LYS A 132       5.292  15.261  20.125  1.00 89.09           H  
ATOM   2106  CD  LYS A 132       5.378  17.404  20.344  1.00 89.09           C  
ATOM   2107  HD2 LYS A 132       6.130  18.191  20.283  1.00 89.09           H  
ATOM   2108  HD3 LYS A 132       4.597  17.590  19.607  1.00 89.09           H  
ATOM   2109  CE  LYS A 132       4.768  17.369  21.747  1.00 89.09           C  
ATOM   2110  HE2 LYS A 132       4.059  16.542  21.796  1.00 89.09           H  
ATOM   2111  HE3 LYS A 132       5.562  17.157  22.463  1.00 89.09           H  
ATOM   2112  NZ  LYS A 132       4.094  18.647  22.082  1.00 89.09           N  
ATOM   2113  HZ1 LYS A 132       3.361  18.849  21.417  1.00 89.09           H  
ATOM   2114  HZ2 LYS A 132       4.764  19.403  22.078  1.00 89.09           H  
ATOM   2115  HZ3 LYS A 132       3.687  18.588  23.004  1.00 89.09           H  
ATOM   2116  N   ILE A 133       8.807  14.375  16.498  1.00 91.46           N  
ATOM   2117  H   ILE A 133       9.366  14.021  17.261  1.00 91.46           H  
ATOM   2118  CA  ILE A 133       9.448  14.396  15.196  1.00 91.46           C  
ATOM   2119  HA  ILE A 133       8.699  14.447  14.407  1.00 91.46           H  
ATOM   2120  C   ILE A 133      10.211  13.083  15.084  1.00 91.46           C  
ATOM   2121  CB  ILE A 133      10.393  15.611  15.072  1.00 91.46           C  
ATOM   2122  HB  ILE A 133      11.224  15.472  15.762  1.00 91.46           H  
ATOM   2123  O   ILE A 133      11.015  12.769  15.956  1.00 91.46           O  
ATOM   2124  CG1 ILE A 133       9.699  16.949  15.420  1.00 91.46           C  
ATOM   2125 HG12 ILE A 133       8.839  17.096  14.767  1.00 91.46           H  
ATOM   2126 HG13 ILE A 133       9.341  16.914  16.449  1.00 91.46           H  
ATOM   2127  CG2 ILE A 133      10.948  15.673  13.644  1.00 91.46           C  
ATOM   2128 HG21 ILE A 133      11.188  14.677  13.271  1.00 91.46           H  
ATOM   2129 HG22 ILE A 133      11.864  16.264  13.637  1.00 91.46           H  
ATOM   2130 HG23 ILE A 133      10.221  16.128  12.970  1.00 91.46           H  
ATOM   2131  CD1 ILE A 133      10.624  18.167  15.311  1.00 91.46           C  
ATOM   2132 HD11 ILE A 133      10.934  18.318  14.277  1.00 91.46           H  
ATOM   2133 HD12 ILE A 133      11.503  18.025  15.939  1.00 91.46           H  
ATOM   2134 HD13 ILE A 133      10.088  19.056  15.644  1.00 91.46           H  
ATOM   2135  N   PHE A 134       9.945  12.330  14.024  1.00 88.15           N  
ATOM   2136  H   PHE A 134       9.245  12.641  13.366  1.00 88.15           H  
ATOM   2137  CA  PHE A 134      10.598  11.051  13.764  1.00 88.15           C  
ATOM   2138  HA  PHE A 134      11.425  10.906  14.459  1.00 88.15           H  
ATOM   2139  C   PHE A 134      11.138  11.063  12.367  1.00 88.15           C  
ATOM   2140  CB  PHE A 134       9.646   9.865  13.905  1.00 88.15           C  
ATOM   2141  HB2 PHE A 134       8.804   9.981  13.223  1.00 88.15           H  
ATOM   2142  HB3 PHE A 134      10.170   8.948  13.635  1.00 88.15           H  
ATOM   2143  O   PHE A 134      10.453  11.490  11.442  1.00 88.15           O  
ATOM   2144  CG  PHE A 134       9.141   9.749  15.305  1.00 88.15           C  
ATOM   2145  CD1 PHE A 134       9.729   8.836  16.196  1.00 88.15           C  
ATOM   2146  HD1 PHE A 134      10.492   8.148  15.863  1.00 88.15           H  
ATOM   2147  CD2 PHE A 134       8.176  10.664  15.740  1.00 88.15           C  
ATOM   2148  HD2 PHE A 134       7.723  11.364  15.053  1.00 88.15           H  
ATOM   2149  CE1 PHE A 134       9.362   8.847  17.545  1.00 88.15           C  
ATOM   2150  HE1 PHE A 134       9.822   8.160  18.239  1.00 88.15           H  
ATOM   2151  CE2 PHE A 134       7.921  10.759  17.102  1.00 88.15           C  
ATOM   2152  HE2 PHE A 134       7.280  11.555  17.452  1.00 88.15           H  
ATOM   2153  CZ  PHE A 134       8.472   9.825  17.998  1.00 88.15           C  
ATOM   2154  HZ  PHE A 134       8.245   9.869  19.053  1.00 88.15           H  
ATOM   2155  N   TYR A 135      12.340  10.546  12.220  1.00 86.99           N  
ATOM   2156  H   TYR A 135      12.815  10.151  13.019  1.00 86.99           H  
ATOM   2157  CA  TYR A 135      12.985  10.408  10.938  1.00 86.99           C  
ATOM   2158  HA  TYR A 135      12.304  10.698  10.138  1.00 86.99           H  
ATOM   2159  C   TYR A 135      13.355   8.947  10.726  1.00 86.99           C  
ATOM   2160  CB  TYR A 135      14.188  11.348  10.899  1.00 86.99           C  
ATOM   2161  HB2 TYR A 135      13.830  12.378  10.886  1.00 86.99           H  
ATOM   2162  HB3 TYR A 135      14.789  11.203  11.796  1.00 86.99           H  
ATOM   2163  O   TYR A 135      13.866   8.293  11.634  1.00 86.99           O  
ATOM   2164  CG  TYR A 135      15.046  11.123   9.685  1.00 86.99           C  
ATOM   2165  CD1 TYR A 135      16.366  10.652   9.824  1.00 86.99           C  
ATOM   2166  HD1 TYR A 135      16.793  10.514  10.806  1.00 86.99           H  
ATOM   2167  CD2 TYR A 135      14.482  11.299   8.413  1.00 86.99           C  
ATOM   2168  HD2 TYR A 135      13.462  11.638   8.307  1.00 86.99           H  
ATOM   2169  CE1 TYR A 135      17.135  10.364   8.682  1.00 86.99           C  
ATOM   2170  HE1 TYR A 135      18.153  10.016   8.781  1.00 86.99           H  
ATOM   2171  CE2 TYR A 135      15.242  10.984   7.280  1.00 86.99           C  
ATOM   2172  HE2 TYR A 135      14.815  11.065   6.291  1.00 86.99           H  
ATOM   2173  OH  TYR A 135      17.254  10.227   6.286  1.00 86.99           O  
ATOM   2174  HH  TYR A 135      18.173   9.982   6.417  1.00 86.99           H  
ATOM   2175  CZ  TYR A 135      16.564  10.527   7.406  1.00 86.99           C  
ATOM   2176  N   THR A 136      13.094   8.442   9.526  1.00 79.62           N  
ATOM   2177  H   THR A 136      12.651   9.032   8.836  1.00 79.62           H  
ATOM   2178  CA  THR A 136      13.598   7.150   9.081  1.00 79.62           C  
ATOM   2179  HA  THR A 136      14.353   6.827   9.798  1.00 79.62           H  
ATOM   2180  C   THR A 136      14.250   7.297   7.706  1.00 79.62           C  
ATOM   2181  CB  THR A 136      12.518   6.061   9.101  1.00 79.62           C  
ATOM   2182  HB  THR A 136      12.189   5.921  10.131  1.00 79.62           H  
ATOM   2183  O   THR A 136      13.641   7.884   6.805  1.00 79.62           O  
ATOM   2184  CG2 THR A 136      11.285   6.342   8.241  1.00 79.62           C  
ATOM   2185 HG21 THR A 136      11.558   6.360   7.186  1.00 79.62           H  
ATOM   2186 HG22 THR A 136      10.847   7.300   8.519  1.00 79.62           H  
ATOM   2187 HG23 THR A 136      10.545   5.558   8.401  1.00 79.62           H  
ATOM   2188  OG1 THR A 136      13.088   4.858   8.644  1.00 79.62           O  
ATOM   2189  HG1 THR A 136      12.376   4.227   8.515  1.00 79.62           H  
ATOM   2190  N   PRO A 137      15.469   6.759   7.519  1.00 75.35           N  
ATOM   2191  CA  PRO A 137      16.090   6.665   6.202  1.00 75.35           C  
ATOM   2192  HA  PRO A 137      15.995   7.604   5.657  1.00 75.35           H  
ATOM   2193  C   PRO A 137      15.462   5.543   5.360  1.00 75.35           C  
ATOM   2194  CB  PRO A 137      17.565   6.390   6.497  1.00 75.35           C  
ATOM   2195  HB2 PRO A 137      18.058   5.863   5.681  1.00 75.35           H  
ATOM   2196  HB3 PRO A 137      18.074   7.332   6.700  1.00 75.35           H  
ATOM   2197  O   PRO A 137      15.676   5.480   4.152  1.00 75.35           O  
ATOM   2198  CG  PRO A 137      17.513   5.549   7.773  1.00 75.35           C  
ATOM   2199  HG2 PRO A 137      17.304   4.510   7.520  1.00 75.35           H  
ATOM   2200  HG3 PRO A 137      18.437   5.627   8.346  1.00 75.35           H  
ATOM   2201  CD  PRO A 137      16.327   6.143   8.529  1.00 75.35           C  
ATOM   2202  HD2 PRO A 137      15.804   5.355   9.072  1.00 75.35           H  
ATOM   2203  HD3 PRO A 137      16.678   6.911   9.219  1.00 75.35           H  
ATOM   2204  N   ASP A 138      14.688   4.639   5.977  1.00 63.09           N  
ATOM   2205  H   ASP A 138      14.489   4.752   6.961  1.00 63.09           H  
ATOM   2206  CA  ASP A 138      13.959   3.603   5.251  1.00 63.09           C  
ATOM   2207  HA  ASP A 138      14.603   3.238   4.450  1.00 63.09           H  
ATOM   2208  C   ASP A 138      12.718   4.220   4.602  1.00 63.09           C  
ATOM   2209  CB  ASP A 138      13.654   2.394   6.142  1.00 63.09           C  
ATOM   2210  HB2 ASP A 138      12.903   2.661   6.886  1.00 63.09           H  
ATOM   2211  HB3 ASP A 138      14.564   2.111   6.670  1.00 63.09           H  
ATOM   2212  O   ASP A 138      11.634   4.322   5.187  1.00 63.09           O  
ATOM   2213  CG  ASP A 138      13.171   1.177   5.337  1.00 63.09           C  
ATOM   2214  OD1 ASP A 138      13.089   1.245   4.091  1.00 63.09           O  
ATOM   2215  OD2 ASP A 138      12.860   0.151   5.984  1.00 63.09           O  
ATOM   2216  N   PHE A 139      12.928   4.700   3.383  1.00 60.38           N  
ATOM   2217  H   PHE A 139      13.879   4.683   3.042  1.00 60.38           H  
ATOM   2218  CA  PHE A 139      11.906   5.262   2.532  1.00 60.38           C  
ATOM   2219  HA  PHE A 139      11.030   5.514   3.130  1.00 60.38           H  
ATOM   2220  C   PHE A 139      11.530   4.224   1.479  1.00 60.38           C  
ATOM   2221  CB  PHE A 139      12.431   6.563   1.914  1.00 60.38           C  
ATOM   2222  HB2 PHE A 139      12.625   7.269   2.722  1.00 60.38           H  
ATOM   2223  HB3 PHE A 139      13.380   6.368   1.415  1.00 60.38           H  
ATOM   2224  O   PHE A 139      12.260   4.060   0.494  1.00 60.38           O  
ATOM   2225  CG  PHE A 139      11.472   7.217   0.938  1.00 60.38           C  
ATOM   2226  CD1 PHE A 139      11.827   7.375  -0.413  1.00 60.38           C  
ATOM   2227  HD1 PHE A 139      12.787   7.022  -0.759  1.00 60.38           H  
ATOM   2228  CD2 PHE A 139      10.214   7.656   1.381  1.00 60.38           C  
ATOM   2229  HD2 PHE A 139       9.924   7.511   2.411  1.00 60.38           H  
ATOM   2230  CE1 PHE A 139      10.949   8.016  -1.304  1.00 60.38           C  
ATOM   2231  HE1 PHE A 139      11.241   8.141  -2.337  1.00 60.38           H  
ATOM   2232  CE2 PHE A 139       9.309   8.228   0.472  1.00 60.38           C  
ATOM   2233  HE2 PHE A 139       8.311   8.478   0.800  1.00 60.38           H  
ATOM   2234  CZ  PHE A 139       9.681   8.434  -0.866  1.00 60.38           C  
ATOM   2235  HZ  PHE A 139       8.983   8.886  -1.555  1.00 60.38           H  
ATOM   2236  N   PRO A 140      10.376   3.545   1.603  1.00 52.71           N  
ATOM   2237  CA  PRO A 140       9.820   2.940   0.421  1.00 52.71           C  
ATOM   2238  HA  PRO A 140      10.547   2.284  -0.058  1.00 52.71           H  
ATOM   2239  C   PRO A 140       9.480   4.106  -0.512  1.00 52.71           C  
ATOM   2240  CB  PRO A 140       8.645   2.109   0.918  1.00 52.71           C  
ATOM   2241  HB2 PRO A 140       9.003   1.116   1.191  1.00 52.71           H  
ATOM   2242  HB3 PRO A 140       7.879   2.030   0.146  1.00 52.71           H  
ATOM   2243  O   PRO A 140       8.576   4.896  -0.239  1.00 52.71           O  
ATOM   2244  CG  PRO A 140       8.170   2.828   2.184  1.00 52.71           C  
ATOM   2245  HG2 PRO A 140       7.731   2.136   2.902  1.00 52.71           H  
ATOM   2246  HG3 PRO A 140       7.456   3.612   1.931  1.00 52.71           H  
ATOM   2247  CD  PRO A 140       9.450   3.469   2.729  1.00 52.71           C  
ATOM   2248  HD2 PRO A 140       9.883   2.835   3.503  1.00 52.71           H  
ATOM   2249  HD3 PRO A 140       9.222   4.454   3.136  1.00 52.71           H  
ATOM   2250  N   ALA A 141      10.249   4.257  -1.590  1.00 49.23           N  
ATOM   2251  H   ALA A 141      11.081   3.691  -1.678  1.00 49.23           H  
ATOM   2252  CA  ALA A 141       9.888   5.155  -2.672  1.00 49.23           C  
ATOM   2253  HA  ALA A 141       9.806   6.170  -2.283  1.00 49.23           H  
ATOM   2254  C   ALA A 141       8.503   4.732  -3.148  1.00 49.23           C  
ATOM   2255  CB  ALA A 141      10.965   5.122  -3.759  1.00 49.23           C  
ATOM   2256  HB1 ALA A 141      10.678   5.783  -4.577  1.00 49.23           H  
ATOM   2257  HB2 ALA A 141      11.921   5.446  -3.348  1.00 49.23           H  
ATOM   2258  HB3 ALA A 141      11.063   4.110  -4.154  1.00 49.23           H  
ATOM   2259  O   ALA A 141       8.324   3.595  -3.578  1.00 49.23           O  
ATOM   2260  N   ARG A 142       7.508   5.577  -2.863  1.00 60.61           N  
ATOM   2261  H   ARG A 142       7.763   6.392  -2.322  1.00 60.61           H  
ATOM   2262  CA  ARG A 142       6.079   5.285  -3.035  1.00 60.61           C  
ATOM   2263  HA  ARG A 142       5.960   4.456  -3.732  1.00 60.61           H  
ATOM   2264  C   ARG A 142       5.372   6.487  -3.648  1.00 60.61           C  
ATOM   2265  CB  ARG A 142       5.451   4.887  -1.693  1.00 60.61           C  
ATOM   2266  HB2 ARG A 142       5.573   5.728  -1.010  1.00 60.61           H  
ATOM   2267  HB3 ARG A 142       4.378   4.752  -1.830  1.00 60.61           H  
ATOM   2268  O   ARG A 142       4.351   6.943  -3.125  1.00 60.61           O  
ATOM   2269  CG  ARG A 142       6.034   3.645  -1.006  1.00 60.61           C  
ATOM   2270  HG2 ARG A 142       6.896   3.247  -1.542  1.00 60.61           H  
ATOM   2271  HG3 ARG A 142       6.335   3.958  -0.006  1.00 60.61           H  
ATOM   2272  CD  ARG A 142       5.019   2.539  -0.828  1.00 60.61           C  
ATOM   2273  HD2 ARG A 142       4.060   3.009  -0.608  1.00 60.61           H  
ATOM   2274  HD3 ARG A 142       4.944   1.996  -1.770  1.00 60.61           H  
ATOM   2275  NE  ARG A 142       5.330   1.642   0.308  1.00 60.61           N  
ATOM   2276  HE  ARG A 142       5.052   1.968   1.223  1.00 60.61           H  
ATOM   2277  NH1 ARG A 142       6.134  -0.167  -0.842  1.00 60.61           N  
ATOM   2278 HH11 ARG A 142       6.558  -1.083  -0.818  1.00 60.61           H  
ATOM   2279 HH12 ARG A 142       6.198   0.415  -1.665  1.00 60.61           H  
ATOM   2280  NH2 ARG A 142       5.844  -0.309   1.354  1.00 60.61           N  
ATOM   2281 HH21 ARG A 142       5.472   0.083   2.208  1.00 60.61           H  
ATOM   2282 HH22 ARG A 142       6.080  -1.291   1.332  1.00 60.61           H  
ATOM   2283  CZ  ARG A 142       5.767   0.399   0.268  1.00 60.61           C  
ATOM   2284  N   ARG A 143       5.939   7.074  -4.707  1.00 67.37           N  
ATOM   2285  H   ARG A 143       6.688   6.569  -5.159  1.00 67.37           H  
ATOM   2286  CA  ARG A 143       5.444   8.360  -5.243  1.00 67.37           C  
ATOM   2287  HA  ARG A 143       5.442   9.091  -4.435  1.00 67.37           H  
ATOM   2288  C   ARG A 143       3.985   8.241  -5.697  1.00 67.37           C  
ATOM   2289  CB  ARG A 143       6.376   8.866  -6.359  1.00 67.37           C  
ATOM   2290  HB2 ARG A 143       7.406   8.846  -6.003  1.00 67.37           H  
ATOM   2291  HB3 ARG A 143       6.295   8.202  -7.220  1.00 67.37           H  
ATOM   2292  O   ARG A 143       3.178   9.121  -5.413  1.00 67.37           O  
ATOM   2293  CG  ARG A 143       6.033  10.308  -6.777  1.00 67.37           C  
ATOM   2294  HG2 ARG A 143       4.991  10.338  -7.097  1.00 67.37           H  
ATOM   2295  HG3 ARG A 143       6.143  10.983  -5.929  1.00 67.37           H  
ATOM   2296  CD  ARG A 143       6.886  10.793  -7.958  1.00 67.37           C  
ATOM   2297  HD2 ARG A 143       7.202   9.930  -8.544  1.00 67.37           H  
ATOM   2298  HD3 ARG A 143       6.245  11.409  -8.590  1.00 67.37           H  
ATOM   2299  NE  ARG A 143       8.056  11.611  -7.566  1.00 67.37           N  
ATOM   2300  HE  ARG A 143       8.081  11.973  -6.623  1.00 67.37           H  
ATOM   2301  NH1 ARG A 143       8.997  11.678  -9.656  1.00 67.37           N  
ATOM   2302 HH11 ARG A 143       9.727  11.999 -10.276  1.00 67.37           H  
ATOM   2303 HH12 ARG A 143       8.285  11.037  -9.978  1.00 67.37           H  
ATOM   2304  NH2 ARG A 143       9.950  12.839  -8.053  1.00 67.37           N  
ATOM   2305 HH21 ARG A 143      10.076  13.212  -7.123  1.00 67.37           H  
ATOM   2306 HH22 ARG A 143      10.673  13.115  -8.702  1.00 67.37           H  
ATOM   2307  CZ  ARG A 143       8.991  12.038  -8.404  1.00 67.37           C  
ATOM   2308  N   GLU A 144       3.635   7.117  -6.318  1.00 68.47           N  
ATOM   2309  H   GLU A 144       4.359   6.441  -6.513  1.00 68.47           H  
ATOM   2310  CA  GLU A 144       2.276   6.827  -6.799  1.00 68.47           C  
ATOM   2311  HA  GLU A 144       1.960   7.607  -7.492  1.00 68.47           H  
ATOM   2312  C   GLU A 144       1.254   6.799  -5.649  1.00 68.47           C  
ATOM   2313  CB  GLU A 144       2.286   5.477  -7.549  1.00 68.47           C  
ATOM   2314  HB2 GLU A 144       1.262   5.211  -7.810  1.00 68.47           H  
ATOM   2315  HB3 GLU A 144       2.681   4.711  -6.882  1.00 68.47           H  
ATOM   2316  O   GLU A 144       0.166   7.366  -5.747  1.00 68.47           O  
ATOM   2317  CG  GLU A 144       3.129   5.530  -8.840  1.00 68.47           C  
ATOM   2318  HG2 GLU A 144       2.653   6.230  -9.527  1.00 68.47           H  
ATOM   2319  HG3 GLU A 144       4.116   5.927  -8.603  1.00 68.47           H  
ATOM   2320  CD  GLU A 144       3.329   4.167  -9.538  1.00 68.47           C  
ATOM   2321  OE1 GLU A 144       3.438   4.154 -10.785  1.00 68.47           O  
ATOM   2322  OE2 GLU A 144       3.480   3.131  -8.847  1.00 68.47           O  
ATOM   2323  N   VAL A 145       1.623   6.194  -4.517  1.00 72.68           N  
ATOM   2324  H   VAL A 145       2.557   5.812  -4.469  1.00 72.68           H  
ATOM   2325  CA  VAL A 145       0.757   6.108  -3.329  1.00 72.68           C  
ATOM   2326  HA  VAL A 145      -0.222   5.729  -3.622  1.00 72.68           H  
ATOM   2327  C   VAL A 145       0.567   7.470  -2.695  1.00 72.68           C  
ATOM   2328  CB  VAL A 145       1.364   5.185  -2.267  1.00 72.68           C  
ATOM   2329  HB  VAL A 145       2.261   5.647  -1.856  1.00 72.68           H  
ATOM   2330  O   VAL A 145      -0.539   7.829  -2.292  1.00 72.68           O  
ATOM   2331  CG1 VAL A 145       0.385   4.973  -1.103  1.00 72.68           C  
ATOM   2332 HG11 VAL A 145       0.838   4.344  -0.336  1.00 72.68           H  
ATOM   2333 HG12 VAL A 145       0.152   5.922  -0.621  1.00 72.68           H  
ATOM   2334 HG13 VAL A 145      -0.542   4.525  -1.460  1.00 72.68           H  
ATOM   2335  CG2 VAL A 145       1.770   3.857  -2.908  1.00 72.68           C  
ATOM   2336 HG21 VAL A 145       1.464   3.050  -2.243  1.00 72.68           H  
ATOM   2337 HG22 VAL A 145       1.302   3.714  -3.882  1.00 72.68           H  
ATOM   2338 HG23 VAL A 145       2.849   3.825  -3.062  1.00 72.68           H  
ATOM   2339  N   PHE A 146       1.660   8.218  -2.608  1.00 76.41           N  
ATOM   2340  H   PHE A 146       2.529   7.850  -2.968  1.00 76.41           H  
ATOM   2341  CA  PHE A 146       1.674   9.532  -2.006  1.00 76.41           C  
ATOM   2342  HA  PHE A 146       1.318   9.452  -0.979  1.00 76.41           H  
ATOM   2343  C   PHE A 146       0.746  10.490  -2.755  1.00 76.41           C  
ATOM   2344  CB  PHE A 146       3.118  10.025  -1.995  1.00 76.41           C  
ATOM   2345  HB2 PHE A 146       3.785   9.192  -1.770  1.00 76.41           H  
ATOM   2346  HB3 PHE A 146       3.398  10.409  -2.976  1.00 76.41           H  
ATOM   2347  O   PHE A 146      -0.119  11.116  -2.144  1.00 76.41           O  
ATOM   2348  CG  PHE A 146       3.336  11.086  -0.958  1.00 76.41           C  
ATOM   2349  CD1 PHE A 146       2.944  12.411  -1.209  1.00 76.41           C  
ATOM   2350  HD1 PHE A 146       2.489  12.680  -2.150  1.00 76.41           H  
ATOM   2351  CD2 PHE A 146       3.904  10.728   0.276  1.00 76.41           C  
ATOM   2352  HD2 PHE A 146       4.177   9.703   0.481  1.00 76.41           H  
ATOM   2353  CE1 PHE A 146       3.181  13.391  -0.234  1.00 76.41           C  
ATOM   2354  HE1 PHE A 146       2.891  14.413  -0.427  1.00 76.41           H  
ATOM   2355  CE2 PHE A 146       4.164  11.714   1.233  1.00 76.41           C  
ATOM   2356  HE2 PHE A 146       4.628  11.456   2.174  1.00 76.41           H  
ATOM   2357  CZ  PHE A 146       3.858  13.046   0.951  1.00 76.41           C  
ATOM   2358  HZ  PHE A 146       4.148  13.784   1.683  1.00 76.41           H  
ATOM   2359  N   GLU A 147       0.864  10.553  -4.083  1.00 74.04           N  
ATOM   2360  H   GLU A 147       1.594  10.020  -4.533  1.00 74.04           H  
ATOM   2361  CA  GLU A 147       0.008  11.404  -4.913  1.00 74.04           C  
ATOM   2362  HA  GLU A 147       0.006  12.412  -4.499  1.00 74.04           H  
ATOM   2363  C   GLU A 147      -1.455  10.943  -4.899  1.00 74.04           C  
ATOM   2364  CB  GLU A 147       0.562  11.475  -6.344  1.00 74.04           C  
ATOM   2365  HB2 GLU A 147       0.728  10.465  -6.720  1.00 74.04           H  
ATOM   2366  HB3 GLU A 147      -0.178  11.953  -6.986  1.00 74.04           H  
ATOM   2367  O   GLU A 147      -2.362  11.779  -4.847  1.00 74.04           O  
ATOM   2368  CG  GLU A 147       1.877  12.276  -6.438  1.00 74.04           C  
ATOM   2369  HG2 GLU A 147       2.650  11.758  -5.870  1.00 74.04           H  
ATOM   2370  HG3 GLU A 147       2.196  12.295  -7.481  1.00 74.04           H  
ATOM   2371  CD  GLU A 147       1.755  13.730  -5.926  1.00 74.04           C  
ATOM   2372  OE1 GLU A 147       2.653  14.230  -5.211  1.00 74.04           O  
ATOM   2373  OE2 GLU A 147       0.737  14.413  -6.174  1.00 74.04           O  
ATOM   2374  N   HIS A 148      -1.711   9.631  -4.845  1.00 74.54           N  
ATOM   2375  H   HIS A 148      -0.946   8.976  -4.927  1.00 74.54           H  
ATOM   2376  CA  HIS A 148      -3.069   9.117  -4.682  1.00 74.54           C  
ATOM   2377  HA  HIS A 148      -3.684   9.512  -5.490  1.00 74.54           H  
ATOM   2378  C   HIS A 148      -3.701   9.582  -3.360  1.00 74.54           C  
ATOM   2379  CB  HIS A 148      -3.064   7.588  -4.792  1.00 74.54           C  
ATOM   2380  HB2 HIS A 148      -2.484   7.156  -3.977  1.00 74.54           H  
ATOM   2381  HB3 HIS A 148      -2.595   7.300  -5.733  1.00 74.54           H  
ATOM   2382  O   HIS A 148      -4.803  10.130  -3.355  1.00 74.54           O  
ATOM   2383  CG  HIS A 148      -4.460   7.029  -4.762  1.00 74.54           C  
ATOM   2384  CD2 HIS A 148      -5.173   6.675  -3.650  1.00 74.54           C  
ATOM   2385  HD2 HIS A 148      -4.822   6.731  -2.630  1.00 74.54           H  
ATOM   2386  ND1 HIS A 148      -5.302   6.899  -5.842  1.00 74.54           N  
ATOM   2387  HD1 HIS A 148      -5.081   7.118  -6.803  1.00 74.54           H  
ATOM   2388  CE1 HIS A 148      -6.491   6.466  -5.394  1.00 74.54           C  
ATOM   2389  HE1 HIS A 148      -7.356   6.271  -6.011  1.00 74.54           H  
ATOM   2390  NE2 HIS A 148      -6.457   6.314  -4.064  1.00 74.54           N  
ATOM   2391  N   LEU A 149      -2.995   9.425  -2.237  1.00 80.98           N  
ATOM   2392  H   LEU A 149      -2.081   9.000  -2.300  1.00 80.98           H  
ATOM   2393  CA  LEU A 149      -3.493   9.829  -0.919  1.00 80.98           C  
ATOM   2394  HA  LEU A 149      -4.481   9.396  -0.765  1.00 80.98           H  
ATOM   2395  C   LEU A 149      -3.668  11.340  -0.800  1.00 80.98           C  
ATOM   2396  CB  LEU A 149      -2.525   9.328   0.156  1.00 80.98           C  
ATOM   2397  HB2 LEU A 149      -1.501   9.523  -0.165  1.00 80.98           H  
ATOM   2398  HB3 LEU A 149      -2.696   9.887   1.076  1.00 80.98           H  
ATOM   2399  O   LEU A 149      -4.669  11.815  -0.276  1.00 80.98           O  
ATOM   2400  CG  LEU A 149      -2.702   7.835   0.461  1.00 80.98           C  
ATOM   2401  HG  LEU A 149      -2.683   7.246  -0.456  1.00 80.98           H  
ATOM   2402  CD1 LEU A 149      -1.563   7.392   1.353  1.00 80.98           C  
ATOM   2403 HD11 LEU A 149      -0.646   7.510   0.775  1.00 80.98           H  
ATOM   2404 HD12 LEU A 149      -1.525   8.007   2.252  1.00 80.98           H  
ATOM   2405 HD13 LEU A 149      -1.672   6.342   1.625  1.00 80.98           H  
ATOM   2406  CD2 LEU A 149      -4.009   7.582   1.202  1.00 80.98           C  
ATOM   2407 HD21 LEU A 149      -4.845   7.701   0.513  1.00 80.98           H  
ATOM   2408 HD22 LEU A 149      -4.032   6.574   1.617  1.00 80.98           H  
ATOM   2409 HD23 LEU A 149      -4.110   8.286   2.028  1.00 80.98           H  
ATOM   2410  N   LYS A 150      -2.728  12.108  -1.340  1.00 80.48           N  
ATOM   2411  H   LYS A 150      -1.915  11.651  -1.726  1.00 80.48           H  
ATOM   2412  CA  LYS A 150      -2.799  13.569  -1.396  1.00 80.48           C  
ATOM   2413  HA  LYS A 150      -2.880  13.976  -0.388  1.00 80.48           H  
ATOM   2414  C   LYS A 150      -4.009  14.045  -2.197  1.00 80.48           C  
ATOM   2415  CB  LYS A 150      -1.486  13.995  -2.026  1.00 80.48           C  
ATOM   2416  HB2 LYS A 150      -0.678  13.542  -1.452  1.00 80.48           H  
ATOM   2417  HB3 LYS A 150      -1.462  13.571  -3.029  1.00 80.48           H  
ATOM   2418  O   LYS A 150      -4.697  14.976  -1.779  1.00 80.48           O  
ATOM   2419  CG  LYS A 150      -1.209  15.497  -2.097  1.00 80.48           C  
ATOM   2420  HG2 LYS A 150      -1.041  15.908  -1.101  1.00 80.48           H  
ATOM   2421  HG3 LYS A 150      -2.015  16.023  -2.608  1.00 80.48           H  
ATOM   2422  CD  LYS A 150       0.066  15.539  -2.935  1.00 80.48           C  
ATOM   2423  HD2 LYS A 150      -0.170  15.088  -3.899  1.00 80.48           H  
ATOM   2424  HD3 LYS A 150       0.835  14.926  -2.463  1.00 80.48           H  
ATOM   2425  CE  LYS A 150       0.664  16.897  -3.211  1.00 80.48           C  
ATOM   2426  HE2 LYS A 150       1.161  17.243  -2.305  1.00 80.48           H  
ATOM   2427  HE3 LYS A 150      -0.120  17.593  -3.509  1.00 80.48           H  
ATOM   2428  NZ  LYS A 150       1.644  16.715  -4.307  1.00 80.48           N  
ATOM   2429  HZ1 LYS A 150       2.310  15.980  -4.117  1.00 80.48           H  
ATOM   2430  HZ2 LYS A 150       2.120  17.558  -4.592  1.00 80.48           H  
ATOM   2431  HZ3 LYS A 150       1.199  16.287  -5.107  1.00 80.48           H  
ATOM   2432  N   THR A 151      -4.321  13.378  -3.306  1.00 74.49           N  
ATOM   2433  H   THR A 151      -3.690  12.655  -3.621  1.00 74.49           H  
ATOM   2434  CA  THR A 151      -5.547  13.621  -4.081  1.00 74.49           C  
ATOM   2435  HA  THR A 151      -5.604  14.677  -4.346  1.00 74.49           H  
ATOM   2436  C   THR A 151      -6.795  13.270  -3.265  1.00 74.49           C  
ATOM   2437  CB  THR A 151      -5.525  12.833  -5.397  1.00 74.49           C  
ATOM   2438  HB  THR A 151      -5.528  11.762  -5.197  1.00 74.49           H  
ATOM   2439  O   THR A 151      -7.728  14.067  -3.180  1.00 74.49           O  
ATOM   2440  CG2 THR A 151      -6.716  13.183  -6.286  1.00 74.49           C  
ATOM   2441 HG21 THR A 151      -6.746  14.259  -6.458  1.00 74.49           H  
ATOM   2442 HG22 THR A 151      -6.607  12.668  -7.241  1.00 74.49           H  
ATOM   2443 HG23 THR A 151      -7.646  12.861  -5.818  1.00 74.49           H  
ATOM   2444  OG1 THR A 151      -4.369  13.169  -6.130  1.00 74.49           O  
ATOM   2445  HG1 THR A 151      -3.624  12.688  -5.762  1.00 74.49           H  
ATOM   2446  N   ALA A 152      -6.795  12.120  -2.588  1.00 76.14           N  
ATOM   2447  H   ALA A 152      -6.010  11.492  -2.685  1.00 76.14           H  
ATOM   2448  CA  ALA A 152      -7.923  11.685  -1.767  1.00 76.14           C  
ATOM   2449  HA  ALA A 152      -8.825  11.700  -2.379  1.00 76.14           H  
ATOM   2450  C   ALA A 152      -8.178  12.599  -0.555  1.00 76.14           C  
ATOM   2451  CB  ALA A 152      -7.671  10.243  -1.325  1.00 76.14           C  
ATOM   2452  HB1 ALA A 152      -8.536   9.894  -0.762  1.00 76.14           H  
ATOM   2453  HB2 ALA A 152      -7.533   9.603  -2.196  1.00 76.14           H  
ATOM   2454  HB3 ALA A 152      -6.786  10.189  -0.690  1.00 76.14           H  
ATOM   2455  O   ALA A 152      -9.325  12.823  -0.181  1.00 76.14           O  
ATOM   2456  N   PHE A 153      -7.127  13.149   0.059  1.00 79.46           N  
ATOM   2457  H   PHE A 153      -6.204  12.843  -0.213  1.00 79.46           H  
ATOM   2458  CA  PHE A 153      -7.247  14.062   1.203  1.00 79.46           C  
ATOM   2459  HA  PHE A 153      -8.090  13.758   1.822  1.00 79.46           H  
ATOM   2460  C   PHE A 153      -7.552  15.498   0.792  1.00 79.46           C  
ATOM   2461  CB  PHE A 153      -5.971  14.003   2.054  1.00 79.46           C  
ATOM   2462  HB2 PHE A 153      -6.069  14.714   2.875  1.00 79.46           H  
ATOM   2463  HB3 PHE A 153      -5.130  14.324   1.439  1.00 79.46           H  
ATOM   2464  O   PHE A 153      -8.111  16.250   1.588  1.00 79.46           O  
ATOM   2465  CG  PHE A 153      -5.636  12.653   2.658  1.00 79.46           C  
ATOM   2466  CD1 PHE A 153      -6.595  11.625   2.739  1.00 79.46           C  
ATOM   2467  HD1 PHE A 153      -7.601  11.759   2.372  1.00 79.46           H  
ATOM   2468  CD2 PHE A 153      -4.338  12.423   3.142  1.00 79.46           C  
ATOM   2469  HD2 PHE A 153      -3.604  13.215   3.103  1.00 79.46           H  
ATOM   2470  CE1 PHE A 153      -6.244  10.383   3.273  1.00 79.46           C  
ATOM   2471  HE1 PHE A 153      -6.990   9.602   3.297  1.00 79.46           H  
ATOM   2472  CE2 PHE A 153      -3.988  11.169   3.669  1.00 79.46           C  
ATOM   2473  HE2 PHE A 153      -2.976  10.992   4.004  1.00 79.46           H  
ATOM   2474  CZ  PHE A 153      -4.945  10.147   3.740  1.00 79.46           C  
ATOM   2475  HZ  PHE A 153      -4.681   9.174   4.127  1.00 79.46           H  
ATOM   2476  N   SER A 154      -7.210  15.884  -0.438  1.00 70.01           N  
ATOM   2477  H   SER A 154      -6.736  15.225  -1.039  1.00 70.01           H  
ATOM   2478  CA  SER A 154      -7.527  17.215  -0.959  1.00 70.01           C  
ATOM   2479  HA  SER A 154      -7.466  17.925  -0.135  1.00 70.01           H  
ATOM   2480  C   SER A 154      -8.948  17.335  -1.510  1.00 70.01           C  
ATOM   2481  CB  SER A 154      -6.507  17.674  -1.998  1.00 70.01           C  
ATOM   2482  HB2 SER A 154      -6.831  18.626  -2.418  1.00 70.01           H  
ATOM   2483  HB3 SER A 154      -5.542  17.819  -1.513  1.00 70.01           H  
ATOM   2484  O   SER A 154      -9.501  18.432  -1.443  1.00 70.01           O  
ATOM   2485  OG  SER A 154      -6.362  16.730  -3.030  1.00 70.01           O  
ATOM   2486  HG  SER A 154      -5.802  16.033  -2.682  1.00 70.01           H  
ATOM   2487  N   CYS A 155      -9.577  16.252  -1.994  1.00 56.93           N  
ATOM   2488  H   CYS A 155      -9.062  15.388  -2.085  1.00 56.93           H  
ATOM   2489  CA  CYS A 155     -11.022  16.249  -2.273  1.00 56.93           C  
ATOM   2490  HA  CYS A 155     -11.275  17.215  -2.709  1.00 56.93           H  
ATOM   2491  C   CYS A 155     -11.742  16.173  -0.906  1.00 56.93           C  
ATOM   2492  CB  CYS A 155     -11.395  15.186  -3.352  1.00 56.93           C  
ATOM   2493  HB2 CYS A 155     -10.607  15.201  -4.106  1.00 56.93           H  
ATOM   2494  HB3 CYS A 155     -11.362  14.204  -2.880  1.00 56.93           H  
ATOM   2495  O   CYS A 155     -12.160  15.118  -0.436  1.00 56.93           O  
ATOM   2496  SG  CYS A 155     -13.017  15.359  -4.256  1.00 56.93           S  
ATOM   2497  N   THR A 156     -11.810  17.311  -0.210  1.00 51.00           N  
ATOM   2498  H   THR A 156     -11.365  18.131  -0.596  1.00 51.00           H  
ATOM   2499  CA  THR A 156     -12.531  17.472   1.054  1.00 51.00           C  
ATOM   2500  HA  THR A 156     -12.127  16.787   1.799  1.00 51.00           H  
ATOM   2501  C   THR A 156     -13.997  17.135   0.804  1.00 51.00           C  
ATOM   2502  CB  THR A 156     -12.408  18.916   1.583  1.00 51.00           C  
ATOM   2503  HB  THR A 156     -13.115  19.058   2.400  1.00 51.00           H  
ATOM   2504  O   THR A 156     -14.704  17.917   0.165  1.00 51.00           O  
ATOM   2505  CG2 THR A 156     -11.004  19.230   2.098  1.00 51.00           C  
ATOM   2506 HG21 THR A 156     -10.279  19.136   1.289  1.00 51.00           H  
ATOM   2507 HG22 THR A 156     -10.739  18.540   2.899  1.00 51.00           H  
ATOM   2508 HG23 THR A 156     -10.980  20.250   2.481  1.00 51.00           H  
ATOM   2509  OG1 THR A 156     -12.694  19.842   0.556  1.00 51.00           O  
ATOM   2510  HG1 THR A 156     -13.550  19.584   0.206  1.00 51.00           H  
ATOM   2511  N   LYS A 157     -14.469  15.972   1.268  1.00 45.46           N  
ATOM   2512  H   LYS A 157     -13.825  15.313   1.680  1.00 45.46           H  
ATOM   2513  CA  LYS A 157     -15.908  15.711   1.333  1.00 45.46           C  
ATOM   2514  HA  LYS A 157     -16.363  15.872   0.356  1.00 45.46           H  
ATOM   2515  C   LYS A 157     -16.507  16.729   2.298  1.00 45.46           C  
ATOM   2516  CB  LYS A 157     -16.220  14.278   1.814  1.00 45.46           C  
ATOM   2517  HB2 LYS A 157     -17.253  14.271   2.163  1.00 45.46           H  
ATOM   2518  HB3 LYS A 157     -15.583  14.025   2.661  1.00 45.46           H  
ATOM   2519  O   LYS A 157     -16.404  16.552   3.508  1.00 45.46           O  
ATOM   2520  CG  LYS A 157     -16.091  13.199   0.729  1.00 45.46           C  
ATOM   2521  HG2 LYS A 157     -15.044  13.074   0.453  1.00 45.46           H  
ATOM   2522  HG3 LYS A 157     -16.657  13.511  -0.149  1.00 45.46           H  
ATOM   2523  CD  LYS A 157     -16.663  11.869   1.247  1.00 45.46           C  
ATOM   2524  HD2 LYS A 157     -17.668  12.042   1.632  1.00 45.46           H  
ATOM   2525  HD3 LYS A 157     -16.038  11.492   2.056  1.00 45.46           H  
ATOM   2526  CE  LYS A 157     -16.734  10.834   0.122  1.00 45.46           C  
ATOM   2527  HE2 LYS A 157     -17.202  11.290  -0.751  1.00 45.46           H  
ATOM   2528  HE3 LYS A 157     -15.720  10.536  -0.143  1.00 45.46           H  
ATOM   2529  NZ  LYS A 157     -17.503   9.641   0.536  1.00 45.46           N  
ATOM   2530  HZ1 LYS A 157     -17.532   8.946  -0.197  1.00 45.46           H  
ATOM   2531  HZ2 LYS A 157     -16.968   9.152   1.239  1.00 45.46           H  
ATOM   2532  HZ3 LYS A 157     -18.426   9.842   0.893  1.00 45.46           H  
ATOM   2533  N   ASP A 158     -17.189  17.744   1.782  1.00 41.41           N  
ATOM   2534  H   ASP A 158     -17.148  17.901   0.786  1.00 41.41           H  
ATOM   2535  CA  ASP A 158     -18.390  18.176   2.485  1.00 41.41           C  
ATOM   2536  HA  ASP A 158     -18.161  18.398   3.527  1.00 41.41           H  
ATOM   2537  C   ASP A 158     -19.328  16.972   2.439  1.00 41.41           C  
ATOM   2538  CB  ASP A 158     -19.029  19.404   1.821  1.00 41.41           C  
ATOM   2539  HB2 ASP A 158     -20.114  19.317   1.882  1.00 41.41           H  
ATOM   2540  HB3 ASP A 158     -18.763  19.437   0.764  1.00 41.41           H  
ATOM   2541  O   ASP A 158     -19.893  16.654   1.397  1.00 41.41           O  
ATOM   2542  CG  ASP A 158     -18.653  20.715   2.505  1.00 41.41           C  
ATOM   2543  OD1 ASP A 158     -18.571  20.737   3.751  1.00 41.41           O  
ATOM   2544  OD2 ASP A 158     -18.525  21.715   1.764  1.00 41.41           O  
ATOM   2545  N   THR A 159     -19.438  16.230   3.540  1.00 42.04           N  
ATOM   2546  H   THR A 159     -18.937  16.512   4.371  1.00 42.04           H  
ATOM   2547  CA  THR A 159     -20.253  15.005   3.611  1.00 42.04           C  
ATOM   2548  HA  THR A 159     -19.824  14.252   2.951  1.00 42.04           H  
ATOM   2549  C   THR A 159     -21.697  15.220   3.149  1.00 42.04           C  
ATOM   2550  CB  THR A 159     -20.281  14.455   5.046  1.00 42.04           C  
ATOM   2551  HB  THR A 159     -21.125  13.774   5.160  1.00 42.04           H  
ATOM   2552  O   THR A 159     -22.334  14.271   2.703  1.00 42.04           O  
ATOM   2553  CG2 THR A 159     -19.003  13.695   5.390  1.00 42.04           C  
ATOM   2554 HG21 THR A 159     -18.884  12.852   4.709  1.00 42.04           H  
ATOM   2555 HG22 THR A 159     -19.061  13.314   6.410  1.00 42.04           H  
ATOM   2556 HG23 THR A 159     -18.139  14.354   5.299  1.00 42.04           H  
ATOM   2557  OG1 THR A 159     -20.400  15.510   5.976  1.00 42.04           O  
ATOM   2558  HG1 THR A 159     -20.466  15.122   6.851  1.00 42.04           H  
ATOM   2559  N   SER A 160     -22.210  16.452   3.231  1.00 41.04           N  
ATOM   2560  H   SER A 160     -21.610  17.185   3.581  1.00 41.04           H  
ATOM   2561  CA  SER A 160     -23.575  16.823   2.847  1.00 41.04           C  
ATOM   2562  HA  SER A 160     -24.251  16.020   3.139  1.00 41.04           H  
ATOM   2563  C   SER A 160     -23.784  17.064   1.348  1.00 41.04           C  
ATOM   2564  CB  SER A 160     -23.976  18.083   3.617  1.00 41.04           C  
ATOM   2565  HB2 SER A 160     -23.925  17.876   4.686  1.00 41.04           H  
ATOM   2566  HB3 SER A 160     -24.999  18.359   3.361  1.00 41.04           H  
ATOM   2567  O   SER A 160     -24.884  16.832   0.850  1.00 41.04           O  
ATOM   2568  OG  SER A 160     -23.099  19.152   3.302  1.00 41.04           O  
ATOM   2569  HG  SER A 160     -23.065  19.762   4.043  1.00 41.04           H  
ATOM   2570  N   LYS A 161     -22.768  17.531   0.612  1.00 40.91           N  
ATOM   2571  H   LYS A 161     -21.868  17.626   1.060  1.00 40.91           H  
ATOM   2572  CA  LYS A 161     -22.837  17.742  -0.840  1.00 40.91           C  
ATOM   2573  HA  LYS A 161     -23.799  17.403  -1.224  1.00 40.91           H  
ATOM   2574  C   LYS A 161     -21.763  16.878  -1.479  1.00 40.91           C  
ATOM   2575  CB  LYS A 161     -22.673  19.232  -1.201  1.00 40.91           C  
ATOM   2576  HB2 LYS A 161     -21.810  19.638  -0.674  1.00 40.91           H  
ATOM   2577  HB3 LYS A 161     -22.482  19.305  -2.272  1.00 40.91           H  
ATOM   2578  O   LYS A 161     -20.583  17.209  -1.402  1.00 40.91           O  
ATOM   2579  CG  LYS A 161     -23.923  20.066  -0.873  1.00 40.91           C  
ATOM   2580  HG2 LYS A 161     -24.112  20.025   0.200  1.00 40.91           H  
ATOM   2581  HG3 LYS A 161     -24.782  19.647  -1.397  1.00 40.91           H  
ATOM   2582  CD  LYS A 161     -23.735  21.530  -1.298  1.00 40.91           C  
ATOM   2583  HD2 LYS A 161     -23.546  21.569  -2.371  1.00 40.91           H  
ATOM   2584  HD3 LYS A 161     -22.872  21.938  -0.771  1.00 40.91           H  
ATOM   2585  CE  LYS A 161     -24.984  22.353  -0.961  1.00 40.91           C  
ATOM   2586  HE2 LYS A 161     -25.832  21.934  -1.503  1.00 40.91           H  
ATOM   2587  HE3 LYS A 161     -25.187  22.245   0.105  1.00 40.91           H  
ATOM   2588  NZ  LYS A 161     -24.805  23.786  -1.305  1.00 40.91           N  
ATOM   2589  HZ1 LYS A 161     -24.621  23.892  -2.292  1.00 40.91           H  
ATOM   2590  HZ2 LYS A 161     -25.634  24.314  -1.071  1.00 40.91           H  
ATOM   2591  HZ3 LYS A 161     -24.025  24.172  -0.792  1.00 40.91           H  
ATOM   2592  N   GLY A 162     -22.174  15.781  -2.125  1.00 44.72           N  
ATOM   2593  H   GLY A 162     -23.158  15.554  -2.108  1.00 44.72           H  
ATOM   2594  CA  GLY A 162     -21.277  15.000  -2.979  1.00 44.72           C  
ATOM   2595  HA2 GLY A 162     -20.604  14.416  -2.351  1.00 44.72           H  
ATOM   2596  HA3 GLY A 162     -21.851  14.326  -3.615  1.00 44.72           H  
ATOM   2597  C   GLY A 162     -20.461  15.945  -3.863  1.00 44.72           C  
ATOM   2598  O   GLY A 162     -20.989  16.962  -4.312  1.00 44.72           O  
ATOM   2599  N   CYS A 163     -19.165  15.676  -4.037  1.00 44.70           N  
ATOM   2600  H   CYS A 163     -18.772  14.842  -3.624  1.00 44.70           H  
ATOM   2601  CA  CYS A 163     -18.286  16.601  -4.743  1.00 44.70           C  
ATOM   2602  HA  CYS A 163     -18.405  17.590  -4.302  1.00 44.70           H  
ATOM   2603  C   CYS A 163     -18.704  16.687  -6.218  1.00 44.70           C  
ATOM   2604  CB  CYS A 163     -16.829  16.172  -4.546  1.00 44.70           C  
ATOM   2605  HB2 CYS A 163     -16.621  16.063  -3.482  1.00 44.70           H  
ATOM   2606  HB3 CYS A 163     -16.653  15.220  -5.048  1.00 44.70           H  
ATOM   2607  O   CYS A 163     -18.239  15.915  -7.050  1.00 44.70           O  
ATOM   2608  SG  CYS A 163     -15.764  17.481  -5.222  1.00 44.70           S  
ATOM   2609  HG  CYS A 163     -14.590  16.916  -4.924  1.00 44.70           H  
ATOM   2610  N   SER A 164     -19.598  17.622  -6.539  1.00 46.74           N  
ATOM   2611  H   SER A 164     -20.026  18.134  -5.781  1.00 46.74           H  
ATOM   2612  CA  SER A 164     -20.216  17.762  -7.860  1.00 46.74           C  
ATOM   2613  HA  SER A 164     -20.697  16.820  -8.125  1.00 46.74           H  
ATOM   2614  C   SER A 164     -19.202  18.077  -8.961  1.00 46.74           C  
ATOM   2615  CB  SER A 164     -21.292  18.852  -7.796  1.00 46.74           C  
ATOM   2616  HB2 SER A 164     -21.753  18.971  -8.776  1.00 46.74           H  
ATOM   2617  HB3 SER A 164     -22.060  18.547  -7.085  1.00 46.74           H  
ATOM   2618  O   SER A 164     -19.468  17.803 -10.123  1.00 46.74           O  
ATOM   2619  OG  SER A 164     -20.734  20.086  -7.371  1.00 46.74           O  
ATOM   2620  HG  SER A 164     -20.435  20.554  -8.154  1.00 46.74           H  
ATOM   2621  N   ASN A 165     -18.040  18.632  -8.591  1.00 46.37           N  
ATOM   2622  H   ASN A 165     -17.924  18.830  -7.607  1.00 46.37           H  
ATOM   2623  CA  ASN A 165     -16.931  18.940  -9.497  1.00 46.37           C  
ATOM   2624  HA  ASN A 165     -17.296  18.915 -10.524  1.00 46.37           H  
ATOM   2625  C   ASN A 165     -15.773  17.923  -9.452  1.00 46.37           C  
ATOM   2626  CB  ASN A 165     -16.414  20.364  -9.204  1.00 46.37           C  
ATOM   2627  HB2 ASN A 165     -15.415  20.470  -9.626  1.00 46.37           H  
ATOM   2628  HB3 ASN A 165     -16.337  20.519  -8.128  1.00 46.37           H  
ATOM   2629  O   ASN A 165     -14.889  18.007 -10.305  1.00 46.37           O  
ATOM   2630  CG  ASN A 165     -17.250  21.475  -9.815  1.00 46.37           C  
ATOM   2631  ND2 ASN A 165     -16.921  22.710  -9.520  1.00 46.37           N  
ATOM   2632 HD21 ASN A 165     -17.479  23.425  -9.965  1.00 46.37           H  
ATOM   2633 HD22 ASN A 165     -16.139  22.908  -8.912  1.00 46.37           H  
ATOM   2634  OD1 ASN A 165     -18.194  21.276 -10.555  1.00 46.37           O  
ATOM   2635  N   CYS A 166     -15.723  16.966  -8.508  1.00 47.02           N  
ATOM   2636  H   CYS A 166     -16.510  16.853  -7.885  1.00 47.02           H  
ATOM   2637  CA  CYS A 166     -14.764  15.853  -8.612  1.00 47.02           C  
ATOM   2638  HA  CYS A 166     -13.820  16.236  -9.000  1.00 47.02           H  
ATOM   2639  C   CYS A 166     -15.330  14.899  -9.685  1.00 47.02           C  
ATOM   2640  CB  CYS A 166     -14.422  15.155  -7.248  1.00 47.02           C  
ATOM   2641  HB2 CYS A 166     -15.276  15.273  -6.582  1.00 47.02           H  
ATOM   2642  HB3 CYS A 166     -14.359  14.083  -7.434  1.00 47.02           H  
ATOM   2643  O   CYS A 166     -15.894  13.859  -9.370  1.00 47.02           O  
ATOM   2644  SG  CYS A 166     -12.843  15.599  -6.357  1.00 47.02           S  
ATOM   2645  N   ASN A 167     -15.103  15.211 -10.969  1.00 44.93           N  
ATOM   2646  H   ASN A 167     -14.780  16.145 -11.174  1.00 44.93           H  
ATOM   2647  CA  ASN A 167     -15.197  14.235 -12.072  1.00 44.93           C  
ATOM   2648  HA  ASN A 167     -16.203  13.815 -12.094  1.00 44.93           H  
ATOM   2649  C   ASN A 167     -14.235  13.046 -11.878  1.00 44.93           C  
ATOM   2650  CB  ASN A 167     -14.894  14.939 -13.413  1.00 44.93           C  
ATOM   2651  HB2 ASN A 167     -14.535  14.204 -14.133  1.00 44.93           H  
ATOM   2652  HB3 ASN A 167     -14.109  15.683 -13.278  1.00 44.93           H  
ATOM   2653  O   ASN A 167     -14.230  12.095 -12.659  1.00 44.93           O  
ATOM   2654  CG  ASN A 167     -16.103  15.592 -14.054  1.00 44.93           C  
ATOM   2655  ND2 ASN A 167     -15.902  16.341 -15.112  1.00 44.93           N  
ATOM   2656 HD21 ASN A 167     -14.977  16.467 -15.496  1.00 44.93           H  
ATOM   2657 HD22 ASN A 167     -16.733  16.745 -15.519  1.00 44.93           H  
ATOM   2658  OD1 ASN A 167     -17.236  15.429 -13.645  1.00 44.93           O  
ATOM   2659  N   ASN A 168     -13.389  13.102 -10.850  1.00 46.86           N  
ATOM   2660  H   ASN A 168     -13.463  13.888 -10.220  1.00 46.86           H  
ATOM   2661  CA  ASN A 168     -12.470  12.048 -10.502  1.00 46.86           C  
ATOM   2662  HA  ASN A 168     -12.087  11.637 -11.436  1.00 46.86           H  
ATOM   2663  C   ASN A 168     -13.221  10.922  -9.771  1.00 46.86           C  
ATOM   2664  CB  ASN A 168     -11.299  12.676  -9.714  1.00 46.86           C  
ATOM   2665  HB2 ASN A 168     -11.480  12.627  -8.640  1.00 46.86           H  
ATOM   2666  HB3 ASN A 168     -11.186  13.724  -9.990  1.00 46.86           H  
ATOM   2667  O   ASN A 168     -13.333  10.935  -8.543  1.00 46.86           O  
ATOM   2668  CG  ASN A 168      -9.974  12.011 -10.030  1.00 46.86           C  
ATOM   2669  ND2 ASN A 168      -8.909  12.441  -9.397  1.00 46.86           N  
ATOM   2670 HD21 ASN A 168      -8.977  13.139  -8.670  1.00 46.86           H  
ATOM   2671 HD22 ASN A 168      -8.055  11.951  -9.620  1.00 46.86           H  
ATOM   2672  OD1 ASN A 168      -9.865  11.146 -10.879  1.00 46.86           O  
ATOM   2673  N   LYS A 169     -13.726   9.941 -10.537  1.00 47.71           N  
ATOM   2674  H   LYS A 169     -13.689  10.080 -11.537  1.00 47.71           H  
ATOM   2675  CA  LYS A 169     -14.329   8.689 -10.026  1.00 47.71           C  
ATOM   2676  HA  LYS A 169     -15.315   8.891  -9.608  1.00 47.71           H  
ATOM   2677  C   LYS A 169     -13.507   8.056  -8.894  1.00 47.71           C  
ATOM   2678  CB  LYS A 169     -14.460   7.664 -11.167  1.00 47.71           C  
ATOM   2679  HB2 LYS A 169     -14.567   6.674 -10.722  1.00 47.71           H  
ATOM   2680  HB3 LYS A 169     -13.550   7.657 -11.767  1.00 47.71           H  
ATOM   2681  O   LYS A 169     -14.063   7.557  -7.918  1.00 47.71           O  
ATOM   2682  CG  LYS A 169     -15.681   7.898 -12.067  1.00 47.71           C  
ATOM   2683  HG2 LYS A 169     -15.588   8.855 -12.580  1.00 47.71           H  
ATOM   2684  HG3 LYS A 169     -16.582   7.904 -11.453  1.00 47.71           H  
ATOM   2685  CD  LYS A 169     -15.778   6.762 -13.095  1.00 47.71           C  
ATOM   2686  HD2 LYS A 169     -14.908   6.798 -13.750  1.00 47.71           H  
ATOM   2687  HD3 LYS A 169     -15.776   5.812 -12.561  1.00 47.71           H  
ATOM   2688  CE  LYS A 169     -17.062   6.865 -13.923  1.00 47.71           C  
ATOM   2689  HE2 LYS A 169     -17.908   6.862 -13.235  1.00 47.71           H  
ATOM   2690  HE3 LYS A 169     -17.063   7.812 -14.462  1.00 47.71           H  
ATOM   2691  NZ  LYS A 169     -17.167   5.722 -14.862  1.00 47.71           N  
ATOM   2692  HZ1 LYS A 169     -17.145   4.859 -14.338  1.00 47.71           H  
ATOM   2693  HZ2 LYS A 169     -18.030   5.757 -15.385  1.00 47.71           H  
ATOM   2694  HZ3 LYS A 169     -16.385   5.712 -15.502  1.00 47.71           H  
ATOM   2695  N   SER A 170     -12.182   8.193  -8.965  1.00 49.53           N  
ATOM   2696  H   SER A 170     -11.798   8.655  -9.777  1.00 49.53           H  
ATOM   2697  CA  SER A 170     -11.239   7.654  -7.986  1.00 49.53           C  
ATOM   2698  HA  SER A 170     -11.358   6.570  -7.967  1.00 49.53           H  
ATOM   2699  C   SER A 170     -11.423   8.164  -6.550  1.00 49.53           C  
ATOM   2700  CB  SER A 170      -9.811   7.974  -8.443  1.00 49.53           C  
ATOM   2701  HB2 SER A 170      -9.682   7.653  -9.476  1.00 49.53           H  
ATOM   2702  HB3 SER A 170      -9.101   7.429  -7.820  1.00 49.53           H  
ATOM   2703  O   SER A 170     -10.985   7.482  -5.627  1.00 49.53           O  
ATOM   2704  OG  SER A 170      -9.550   9.363  -8.345  1.00 49.53           O  
ATOM   2705  HG  SER A 170      -9.403   9.592  -7.424  1.00 49.53           H  
ATOM   2706  N   CYS A 171     -12.009   9.352  -6.336  1.00 51.90           N  
ATOM   2707  H   CYS A 171     -12.360   9.867  -7.130  1.00 51.90           H  
ATOM   2708  CA  CYS A 171     -12.124   9.951  -4.999  1.00 51.90           C  
ATOM   2709  HA  CYS A 171     -11.151   9.919  -4.508  1.00 51.90           H  
ATOM   2710  C   CYS A 171     -13.085   9.197  -4.071  1.00 51.90           C  
ATOM   2711  CB  CYS A 171     -12.567  11.418  -5.116  1.00 51.90           C  
ATOM   2712  HB2 CYS A 171     -13.051  11.720  -4.188  1.00 51.90           H  
ATOM   2713  HB3 CYS A 171     -13.273  11.538  -5.938  1.00 51.90           H  
ATOM   2714  O   CYS A 171     -12.811   9.093  -2.879  1.00 51.90           O  
ATOM   2715  SG  CYS A 171     -11.116  12.474  -5.359  1.00 51.90           S  
ATOM   2716  HG  CYS A 171     -11.770  13.640  -5.356  1.00 51.90           H  
ATOM   2717  N   ILE A 172     -14.215   8.708  -4.594  1.00 51.61           N  
ATOM   2718  H   ILE A 172     -14.348   8.772  -5.593  1.00 51.61           H  
ATOM   2719  CA  ILE A 172     -15.225   7.999  -3.789  1.00 51.61           C  
ATOM   2720  HA  ILE A 172     -15.152   8.328  -2.752  1.00 51.61           H  
ATOM   2721  C   ILE A 172     -14.936   6.497  -3.783  1.00 51.61           C  
ATOM   2722  CB  ILE A 172     -16.659   8.323  -4.280  1.00 51.61           C  
ATOM   2723  HB  ILE A 172     -16.741   8.020  -5.324  1.00 51.61           H  
ATOM   2724  O   ILE A 172     -15.015   5.865  -2.734  1.00 51.61           O  
ATOM   2725  CG1 ILE A 172     -16.935   9.845  -4.184  1.00 51.61           C  
ATOM   2726 HG12 ILE A 172     -16.154  10.387  -4.718  1.00 51.61           H  
ATOM   2727 HG13 ILE A 172     -16.902  10.154  -3.139  1.00 51.61           H  
ATOM   2728  CG2 ILE A 172     -17.705   7.539  -3.463  1.00 51.61           C  
ATOM   2729 HG21 ILE A 172     -17.626   7.786  -2.404  1.00 51.61           H  
ATOM   2730 HG22 ILE A 172     -17.552   6.466  -3.580  1.00 51.61           H  
ATOM   2731 HG23 ILE A 172     -18.713   7.750  -3.819  1.00 51.61           H  
ATOM   2732  CD1 ILE A 172     -18.271  10.289  -4.795  1.00 51.61           C  
ATOM   2733 HD11 ILE A 172     -18.312  11.378  -4.816  1.00 51.61           H  
ATOM   2734 HD12 ILE A 172     -19.107   9.924  -4.198  1.00 51.61           H  
ATOM   2735 HD13 ILE A 172     -18.357   9.913  -5.814  1.00 51.61           H  
ATOM   2736  N   GLU A 173     -14.550   5.934  -4.931  1.00 52.51           N  
ATOM   2737  H   GLU A 173     -14.485   6.505  -5.761  1.00 52.51           H  
ATOM   2738  CA  GLU A 173     -14.442   4.480  -5.124  1.00 52.51           C  
ATOM   2739  HA  GLU A 173     -15.390   4.016  -4.849  1.00 52.51           H  
ATOM   2740  C   GLU A 173     -13.372   3.796  -4.254  1.00 52.51           C  
ATOM   2741  CB  GLU A 173     -14.185   4.192  -6.614  1.00 52.51           C  
ATOM   2742  HB2 GLU A 173     -13.907   3.145  -6.727  1.00 52.51           H  
ATOM   2743  HB3 GLU A 173     -13.351   4.808  -6.951  1.00 52.51           H  
ATOM   2744  O   GLU A 173     -13.445   2.588  -4.056  1.00 52.51           O  
ATOM   2745  CG  GLU A 173     -15.426   4.456  -7.490  1.00 52.51           C  
ATOM   2746  HG2 GLU A 173     -16.218   3.775  -7.180  1.00 52.51           H  
ATOM   2747  HG3 GLU A 173     -15.778   5.473  -7.313  1.00 52.51           H  
ATOM   2748  CD  GLU A 173     -15.164   4.277  -8.998  1.00 52.51           C  
ATOM   2749  OE1 GLU A 173     -16.104   4.525  -9.792  1.00 52.51           O  
ATOM   2750  OE2 GLU A 173     -14.021   3.932  -9.368  1.00 52.51           O  
ATOM   2751  N   ASN A 174     -12.398   4.535  -3.707  1.00 57.59           N  
ATOM   2752  H   ASN A 174     -12.408   5.530  -3.884  1.00 57.59           H  
ATOM   2753  CA  ASN A 174     -11.298   3.964  -2.917  1.00 57.59           C  
ATOM   2754  HA  ASN A 174     -11.451   2.888  -2.833  1.00 57.59           H  
ATOM   2755  C   ASN A 174     -11.244   4.454  -1.462  1.00 57.59           C  
ATOM   2756  CB  ASN A 174      -9.975   4.172  -3.669  1.00 57.59           C  
ATOM   2757  HB2 ASN A 174      -9.849   5.229  -3.904  1.00 57.59           H  
ATOM   2758  HB3 ASN A 174      -9.139   3.865  -3.040  1.00 57.59           H  
ATOM   2759  O   ASN A 174     -10.227   4.291  -0.788  1.00 57.59           O  
ATOM   2760  CG  ASN A 174      -9.897   3.334  -4.931  1.00 57.59           C  
ATOM   2761  ND2 ASN A 174      -9.629   3.948  -6.058  1.00 57.59           N  
ATOM   2762 HD21 ASN A 174      -9.662   4.957  -6.077  1.00 57.59           H  
ATOM   2763 HD22 ASN A 174      -9.676   3.398  -6.904  1.00 57.59           H  
ATOM   2764  OD1 ASN A 174     -10.033   2.121  -4.922  1.00 57.59           O  
ATOM   2765  N   GLU A 175     -12.314   5.060  -0.949  1.00 68.74           N  
ATOM   2766  H   GLU A 175     -13.144   5.159  -1.516  1.00 68.74           H  
ATOM   2767  CA  GLU A 175     -12.292   5.663   0.386  1.00 68.74           C  
ATOM   2768  HA  GLU A 175     -11.444   6.346   0.430  1.00 68.74           H  
ATOM   2769  C   GLU A 175     -12.119   4.641   1.520  1.00 68.74           C  
ATOM   2770  CB  GLU A 175     -13.566   6.478   0.565  1.00 68.74           C  
ATOM   2771  HB2 GLU A 175     -14.420   5.809   0.669  1.00 68.74           H  
ATOM   2772  HB3 GLU A 175     -13.706   7.104  -0.316  1.00 68.74           H  
ATOM   2773  O   GLU A 175     -11.390   4.905   2.478  1.00 68.74           O  
ATOM   2774  CG  GLU A 175     -13.446   7.386   1.789  1.00 68.74           C  
ATOM   2775  HG2 GLU A 175     -12.520   7.956   1.713  1.00 68.74           H  
ATOM   2776  HG3 GLU A 175     -13.413   6.784   2.697  1.00 68.74           H  
ATOM   2777  CD  GLU A 175     -14.618   8.350   1.876  1.00 68.74           C  
ATOM   2778  OE1 GLU A 175     -14.460   9.417   2.510  1.00 68.74           O  
ATOM   2779  OE2 GLU A 175     -15.685   8.054   1.315  1.00 68.74           O  
ATOM   2780  N   GLU A 176     -12.716   3.456   1.373  1.00 66.75           N  
ATOM   2781  H   GLU A 176     -13.323   3.319   0.577  1.00 66.75           H  
ATOM   2782  CA  GLU A 176     -12.558   2.325   2.301  1.00 66.75           C  
ATOM   2783  HA  GLU A 176     -12.815   2.643   3.312  1.00 66.75           H  
ATOM   2784  C   GLU A 176     -11.117   1.798   2.341  1.00 66.75           C  
ATOM   2785  CB  GLU A 176     -13.506   1.185   1.892  1.00 66.75           C  
ATOM   2786  HB2 GLU A 176     -13.269   0.870   0.876  1.00 66.75           H  
ATOM   2787  HB3 GLU A 176     -13.337   0.345   2.567  1.00 66.75           H  
ATOM   2788  O   GLU A 176     -10.720   1.119   3.285  1.00 66.75           O  
ATOM   2789  CG  GLU A 176     -14.986   1.593   1.971  1.00 66.75           C  
ATOM   2790  HG2 GLU A 176     -15.177   2.003   2.963  1.00 66.75           H  
ATOM   2791  HG3 GLU A 176     -15.175   2.380   1.241  1.00 66.75           H  
ATOM   2792  CD  GLU A 176     -15.960   0.430   1.714  1.00 66.75           C  
ATOM   2793  OE1 GLU A 176     -17.179   0.681   1.845  1.00 66.75           O  
ATOM   2794  OE2 GLU A 176     -15.495  -0.689   1.398  1.00 66.75           O  
ATOM   2795  N   LEU A 177     -10.311   2.133   1.330  1.00 65.83           N  
ATOM   2796  H   LEU A 177     -10.686   2.734   0.609  1.00 65.83           H  
ATOM   2797  CA  LEU A 177      -8.986   1.555   1.125  1.00 65.83           C  
ATOM   2798  HA  LEU A 177      -8.937   0.653   1.736  1.00 65.83           H  
ATOM   2799  C   LEU A 177      -7.854   2.481   1.579  1.00 65.83           C  
ATOM   2800  CB  LEU A 177      -8.871   1.122  -0.337  1.00 65.83           C  
ATOM   2801  HB2 LEU A 177      -7.869   0.733  -0.517  1.00 65.83           H  
ATOM   2802  HB3 LEU A 177      -9.014   1.999  -0.968  1.00 65.83           H  
ATOM   2803  O   LEU A 177      -6.718   2.047   1.785  1.00 65.83           O  
ATOM   2804  CG  LEU A 177      -9.922   0.035  -0.671  1.00 65.83           C  
ATOM   2805  HG  LEU A 177     -10.778   0.111  -0.001  1.00 65.83           H  
ATOM   2806  CD1 LEU A 177     -10.509   0.228  -2.066  1.00 65.83           C  
ATOM   2807 HD11 LEU A 177     -11.450   0.767  -1.961  1.00 65.83           H  
ATOM   2808 HD12 LEU A 177     -10.747  -0.734  -2.521  1.00 65.83           H  
ATOM   2809 HD13 LEU A 177      -9.871   0.842  -2.702  1.00 65.83           H  
ATOM   2810  CD2 LEU A 177      -9.376  -1.370  -0.432  1.00 65.83           C  
ATOM   2811 HD21 LEU A 177     -10.144  -2.104  -0.673  1.00 65.83           H  
ATOM   2812 HD22 LEU A 177      -8.494  -1.552  -1.047  1.00 65.83           H  
ATOM   2813 HD23 LEU A 177      -9.111  -1.485   0.619  1.00 65.83           H  
ATOM   2814  N   ILE A 178      -8.184   3.753   1.815  1.00 78.42           N  
ATOM   2815  H   ILE A 178      -9.144   4.006   1.628  1.00 78.42           H  
ATOM   2816  CA  ILE A 178      -7.294   4.774   2.370  1.00 78.42           C  
ATOM   2817  HA  ILE A 178      -6.535   5.003   1.622  1.00 78.42           H  
ATOM   2818  C   ILE A 178      -6.530   4.299   3.614  1.00 78.42           C  
ATOM   2819  CB  ILE A 178      -8.114   6.049   2.669  1.00 78.42           C  
ATOM   2820  HB  ILE A 178      -9.007   5.766   3.227  1.00 78.42           H  
ATOM   2821  O   ILE A 178      -5.321   4.539   3.668  1.00 78.42           O  
ATOM   2822  CG1 ILE A 178      -8.631   6.732   1.387  1.00 78.42           C  
ATOM   2823 HG12 ILE A 178      -9.301   7.545   1.667  1.00 78.42           H  
ATOM   2824 HG13 ILE A 178      -9.225   6.010   0.826  1.00 78.42           H  
ATOM   2825  CG2 ILE A 178      -7.366   7.041   3.565  1.00 78.42           C  
ATOM   2826 HG21 ILE A 178      -7.154   6.607   4.542  1.00 78.42           H  
ATOM   2827 HG22 ILE A 178      -6.431   7.347   3.096  1.00 78.42           H  
ATOM   2828 HG23 ILE A 178      -8.026   7.893   3.727  1.00 78.42           H  
ATOM   2829  CD1 ILE A 178      -7.564   7.292   0.444  1.00 78.42           C  
ATOM   2830 HD11 ILE A 178      -8.052   7.621  -0.473  1.00 78.42           H  
ATOM   2831 HD12 ILE A 178      -7.064   8.141   0.910  1.00 78.42           H  
ATOM   2832 HD13 ILE A 178      -6.841   6.523   0.173  1.00 78.42           H  
ATOM   2833  N   PRO A 179      -7.152   3.628   4.604  1.00 78.27           N  
ATOM   2834  CA  PRO A 179      -6.428   3.171   5.787  1.00 78.27           C  
ATOM   2835  HA  PRO A 179      -6.032   4.035   6.322  1.00 78.27           H  
ATOM   2836  C   PRO A 179      -5.273   2.220   5.445  1.00 78.27           C  
ATOM   2837  CB  PRO A 179      -7.490   2.490   6.648  1.00 78.27           C  
ATOM   2838  HB2 PRO A 179      -7.573   1.447   6.340  1.00 78.27           H  
ATOM   2839  HB3 PRO A 179      -7.283   2.580   7.714  1.00 78.27           H  
ATOM   2840  O   PRO A 179      -4.185   2.340   6.000  1.00 78.27           O  
ATOM   2841  CG  PRO A 179      -8.788   3.180   6.256  1.00 78.27           C  
ATOM   2842  HG2 PRO A 179      -8.851   4.161   6.728  1.00 78.27           H  
ATOM   2843  HG3 PRO A 179      -9.662   2.569   6.484  1.00 78.27           H  
ATOM   2844  CD  PRO A 179      -8.575   3.332   4.759  1.00 78.27           C  
ATOM   2845  HD2 PRO A 179      -9.234   4.112   4.377  1.00 78.27           H  
ATOM   2846  HD3 PRO A 179      -8.797   2.385   4.267  1.00 78.27           H  
ATOM   2847  N   TYR A 180      -5.451   1.338   4.463  1.00 70.58           N  
ATOM   2848  H   TYR A 180      -6.351   1.280   4.009  1.00 70.58           H  
ATOM   2849  CA  TYR A 180      -4.401   0.411   4.037  1.00 70.58           C  
ATOM   2850  HA  TYR A 180      -3.957  -0.048   4.921  1.00 70.58           H  
ATOM   2851  C   TYR A 180      -3.284   1.116   3.271  1.00 70.58           C  
ATOM   2852  CB  TYR A 180      -5.030  -0.687   3.188  1.00 70.58           C  
ATOM   2853  HB2 TYR A 180      -5.369  -0.268   2.240  1.00 70.58           H  
ATOM   2854  HB3 TYR A 180      -4.273  -1.438   2.963  1.00 70.58           H  
ATOM   2855  O   TYR A 180      -2.111   0.776   3.408  1.00 70.58           O  
ATOM   2856  CG  TYR A 180      -6.190  -1.363   3.886  1.00 70.58           C  
ATOM   2857  CD1 TYR A 180      -5.958  -2.216   4.979  1.00 70.58           C  
ATOM   2858  HD1 TYR A 180      -4.956  -2.363   5.354  1.00 70.58           H  
ATOM   2859  CD2 TYR A 180      -7.497  -1.166   3.417  1.00 70.58           C  
ATOM   2860  HD2 TYR A 180      -7.653  -0.531   2.558  1.00 70.58           H  
ATOM   2861  CE1 TYR A 180      -7.030  -2.942   5.540  1.00 70.58           C  
ATOM   2862  HE1 TYR A 180      -6.853  -3.639   6.346  1.00 70.58           H  
ATOM   2863  CE2 TYR A 180      -8.581  -1.842   4.009  1.00 70.58           C  
ATOM   2864  HE2 TYR A 180      -9.588  -1.702   3.645  1.00 70.58           H  
ATOM   2865  OH  TYR A 180      -9.366  -3.489   5.565  1.00 70.58           O  
ATOM   2866  HH  TYR A 180      -9.080  -4.101   6.247  1.00 70.58           H  
ATOM   2867  CZ  TYR A 180      -8.342  -2.761   5.052  1.00 70.58           C  
ATOM   2868  N   PHE A 181      -3.631   2.144   2.498  1.00 74.99           N  
ATOM   2869  H   PHE A 181      -4.613   2.365   2.417  1.00 74.99           H  
ATOM   2870  CA  PHE A 181      -2.662   2.967   1.775  1.00 74.99           C  
ATOM   2871  HA  PHE A 181      -1.982   2.331   1.209  1.00 74.99           H  
ATOM   2872  C   PHE A 181      -1.814   3.792   2.752  1.00 74.99           C  
ATOM   2873  CB  PHE A 181      -3.424   3.888   0.814  1.00 74.99           C  
ATOM   2874  HB2 PHE A 181      -2.706   4.570   0.357  1.00 74.99           H  
ATOM   2875  HB3 PHE A 181      -4.120   4.478   1.410  1.00 74.99           H  
ATOM   2876  O   PHE A 181      -0.613   3.969   2.552  1.00 74.99           O  
ATOM   2877  CG  PHE A 181      -4.239   3.264  -0.305  1.00 74.99           C  
ATOM   2878  CD1 PHE A 181      -4.371   1.874  -0.470  1.00 74.99           C  
ATOM   2879  HD1 PHE A 181      -4.016   1.183   0.280  1.00 74.99           H  
ATOM   2880  CD2 PHE A 181      -4.939   4.107  -1.182  1.00 74.99           C  
ATOM   2881  HD2 PHE A 181      -4.925   5.175  -1.025  1.00 74.99           H  
ATOM   2882  CE1 PHE A 181      -5.062   1.334  -1.559  1.00 74.99           C  
ATOM   2883  HE1 PHE A 181      -5.176   0.263  -1.631  1.00 74.99           H  
ATOM   2884  CE2 PHE A 181      -5.707   3.562  -2.225  1.00 74.99           C  
ATOM   2885  HE2 PHE A 181      -6.313   4.202  -2.849  1.00 74.99           H  
ATOM   2886  CZ  PHE A 181      -5.745   2.180  -2.438  1.00 74.99           C  
ATOM   2887  HZ  PHE A 181      -6.362   1.776  -3.227  1.00 74.99           H  
ATOM   2888  N   LEU A 182      -2.426   4.268   3.837  1.00 82.47           N  
ATOM   2889  H   LEU A 182      -3.422   4.125   3.925  1.00 82.47           H  
ATOM   2890  CA  LEU A 182      -1.720   4.929   4.926  1.00 82.47           C  
ATOM   2891  HA  LEU A 182      -1.083   5.712   4.516  1.00 82.47           H  
ATOM   2892  C   LEU A 182      -0.789   3.970   5.658  1.00 82.47           C  
ATOM   2893  CB  LEU A 182      -2.736   5.525   5.907  1.00 82.47           C  
ATOM   2894  HB2 LEU A 182      -2.241   5.684   6.865  1.00 82.47           H  
ATOM   2895  HB3 LEU A 182      -3.544   4.811   6.070  1.00 82.47           H  
ATOM   2896  O   LEU A 182       0.379   4.296   5.853  1.00 82.47           O  
ATOM   2897  CG  LEU A 182      -3.339   6.858   5.456  1.00 82.47           C  
ATOM   2898  HG  LEU A 182      -3.825   6.752   4.487  1.00 82.47           H  
ATOM   2899  CD1 LEU A 182      -4.378   7.294   6.491  1.00 82.47           C  
ATOM   2900 HD11 LEU A 182      -4.810   8.254   6.209  1.00 82.47           H  
ATOM   2901 HD12 LEU A 182      -5.174   6.551   6.545  1.00 82.47           H  
ATOM   2902 HD13 LEU A 182      -3.915   7.386   7.473  1.00 82.47           H  
ATOM   2903  CD2 LEU A 182      -2.257   7.934   5.369  1.00 82.47           C  
ATOM   2904 HD21 LEU A 182      -1.626   7.772   4.496  1.00 82.47           H  
ATOM   2905 HD22 LEU A 182      -1.636   7.893   6.265  1.00 82.47           H  
ATOM   2906 HD23 LEU A 182      -2.710   8.922   5.289  1.00 82.47           H  
ATOM   2907  N   LEU A 183      -1.271   2.781   6.013  1.00 76.63           N  
ATOM   2908  H   LEU A 183      -2.251   2.585   5.870  1.00 76.63           H  
ATOM   2909  CA  LEU A 183      -0.451   1.779   6.686  1.00 76.63           C  
ATOM   2910  HA  LEU A 183      -0.079   2.200   7.620  1.00 76.63           H  
ATOM   2911  C   LEU A 183       0.760   1.377   5.826  1.00 76.63           C  
ATOM   2912  CB  LEU A 183      -1.344   0.577   6.992  1.00 76.63           C  
ATOM   2913  HB2 LEU A 183      -1.449  -0.008   6.078  1.00 76.63           H  
ATOM   2914  HB3 LEU A 183      -2.345   0.898   7.283  1.00 76.63           H  
ATOM   2915  O   LEU A 183       1.861   1.171   6.332  1.00 76.63           O  
ATOM   2916  CG  LEU A 183      -0.749  -0.267   8.130  1.00 76.63           C  
ATOM   2917  HG  LEU A 183       0.336  -0.165   8.165  1.00 76.63           H  
ATOM   2918  CD1 LEU A 183      -1.334   0.021   9.512  1.00 76.63           C  
ATOM   2919 HD11 LEU A 183      -0.964  -0.711  10.229  1.00 76.63           H  
ATOM   2920 HD12 LEU A 183      -1.017   1.003   9.863  1.00 76.63           H  
ATOM   2921 HD13 LEU A 183      -2.422  -0.038   9.491  1.00 76.63           H  
ATOM   2922  CD2 LEU A 183      -1.068  -1.696   7.829  1.00 76.63           C  
ATOM   2923 HD21 LEU A 183      -2.149  -1.832   7.781  1.00 76.63           H  
ATOM   2924 HD22 LEU A 183      -0.594  -1.932   6.876  1.00 76.63           H  
ATOM   2925 HD23 LEU A 183      -0.642  -2.328   8.608  1.00 76.63           H  
ATOM   2926  N   PHE A 184       0.578   1.357   4.507  1.00 73.79           N  
ATOM   2927  H   PHE A 184      -0.368   1.468   4.169  1.00 73.79           H  
ATOM   2928  CA  PHE A 184       1.625   1.098   3.530  1.00 73.79           C  
ATOM   2929  HA  PHE A 184       2.090   0.144   3.778  1.00 73.79           H  
ATOM   2930  C   PHE A 184       2.735   2.156   3.479  1.00 73.79           C  
ATOM   2931  CB  PHE A 184       0.944   1.008   2.166  1.00 73.79           C  
ATOM   2932  HB2 PHE A 184       0.451   1.951   1.928  1.00 73.79           H  
ATOM   2933  HB3 PHE A 184       0.179   0.233   2.203  1.00 73.79           H  
ATOM   2934  O   PHE A 184       3.913   1.816   3.326  1.00 73.79           O  
ATOM   2935  CG  PHE A 184       1.873   0.667   1.046  1.00 73.79           C  
ATOM   2936  CD1 PHE A 184       1.962   1.440  -0.112  1.00 73.79           C  
ATOM   2937  HD1 PHE A 184       1.395   2.356  -0.184  1.00 73.79           H  
ATOM   2938  CD2 PHE A 184       2.546  -0.538   1.136  1.00 73.79           C  
ATOM   2939  HD2 PHE A 184       2.437  -1.067   2.072  1.00 73.79           H  
ATOM   2940  CE1 PHE A 184       2.687   0.939  -1.203  1.00 73.79           C  
ATOM   2941  HE1 PHE A 184       2.749   1.475  -2.138  1.00 73.79           H  
ATOM   2942  CE2 PHE A 184       3.257  -1.052   0.054  1.00 73.79           C  
ATOM   2943  HE2 PHE A 184       3.766  -2.004   0.104  1.00 73.79           H  
ATOM   2944  CZ  PHE A 184       3.321  -0.301  -1.110  1.00 73.79           C  
ATOM   2945  HZ  PHE A 184       3.906  -0.700  -1.926  1.00 73.79           H  
ATOM   2946  N   LEU A 185       2.370   3.437   3.589  1.00 77.20           N  
ATOM   2947  H   LEU A 185       1.387   3.647   3.680  1.00 77.20           H  
ATOM   2948  CA  LEU A 185       3.336   4.534   3.704  1.00 77.20           C  
ATOM   2949  HA  LEU A 185       4.137   4.398   2.978  1.00 77.20           H  
ATOM   2950  C   LEU A 185       4.003   4.548   5.081  1.00 77.20           C  
ATOM   2951  CB  LEU A 185       2.633   5.881   3.464  1.00 77.20           C  
ATOM   2952  HB2 LEU A 185       1.654   5.860   3.943  1.00 77.20           H  
ATOM   2953  HB3 LEU A 185       3.214   6.663   3.952  1.00 77.20           H  
ATOM   2954  O   LEU A 185       5.203   4.770   5.187  1.00 77.20           O  
ATOM   2955  CG  LEU A 185       2.473   6.278   1.990  1.00 77.20           C  
ATOM   2956  HG  LEU A 185       1.910   5.512   1.457  1.00 77.20           H  
ATOM   2957  CD1 LEU A 185       1.717   7.599   1.936  1.00 77.20           C  
ATOM   2958 HD11 LEU A 185       1.507   7.862   0.899  1.00 77.20           H  
ATOM   2959 HD12 LEU A 185       2.317   8.391   2.384  1.00 77.20           H  
ATOM   2960 HD13 LEU A 185       0.795   7.510   2.511  1.00 77.20           H  
ATOM   2961  CD2 LEU A 185       3.809   6.528   1.286  1.00 77.20           C  
ATOM   2962 HD21 LEU A 185       4.374   5.599   1.206  1.00 77.20           H  
ATOM   2963 HD22 LEU A 185       3.633   6.907   0.279  1.00 77.20           H  
ATOM   2964 HD23 LEU A 185       4.402   7.253   1.844  1.00 77.20           H  
ATOM   2965  N   LEU A 186       3.230   4.278   6.130  1.00 80.03           N  
ATOM   2966  H   LEU A 186       2.245   4.128   5.964  1.00 80.03           H  
ATOM   2967  CA  LEU A 186       3.675   4.351   7.520  1.00 80.03           C  
ATOM   2968  HA  LEU A 186       4.401   5.159   7.611  1.00 80.03           H  
ATOM   2969  C   LEU A 186       4.399   3.100   8.001  1.00 80.03           C  
ATOM   2970  CB  LEU A 186       2.462   4.663   8.402  1.00 80.03           C  
ATOM   2971  HB2 LEU A 186       2.727   4.534   9.451  1.00 80.03           H  
ATOM   2972  HB3 LEU A 186       1.665   3.955   8.174  1.00 80.03           H  
ATOM   2973  O   LEU A 186       4.912   3.089   9.106  1.00 80.03           O  
ATOM   2974  CG  LEU A 186       1.964   6.098   8.202  1.00 80.03           C  
ATOM   2975  HG  LEU A 186       1.829   6.321   7.144  1.00 80.03           H  
ATOM   2976  CD1 LEU A 186       0.623   6.286   8.898  1.00 80.03           C  
ATOM   2977 HD11 LEU A 186      -0.090   5.599   8.442  1.00 80.03           H  
ATOM   2978 HD12 LEU A 186       0.719   6.075   9.963  1.00 80.03           H  
ATOM   2979 HD13 LEU A 186       0.262   7.305   8.758  1.00 80.03           H  
ATOM   2980  CD2 LEU A 186       2.943   7.096   8.803  1.00 80.03           C  
ATOM   2981 HD21 LEU A 186       2.432   8.057   8.862  1.00 80.03           H  
ATOM   2982 HD22 LEU A 186       3.229   6.797   9.812  1.00 80.03           H  
ATOM   2983 HD23 LEU A 186       3.830   7.191   8.177  1.00 80.03           H  
ATOM   2984  N   THR A 187       4.491   2.070   7.173  1.00 71.76           N  
ATOM   2985  H   THR A 187       3.994   2.162   6.299  1.00 71.76           H  
ATOM   2986  CA  THR A 187       5.139   0.785   7.450  1.00 71.76           C  
ATOM   2987  HA  THR A 187       4.490   0.167   8.072  1.00 71.76           H  
ATOM   2988  C   THR A 187       6.487   0.914   8.178  1.00 71.76           C  
ATOM   2989  CB  THR A 187       5.304   0.120   6.081  1.00 71.76           C  
ATOM   2990  HB  THR A 187       5.668   0.879   5.388  1.00 71.76           H  
ATOM   2991  O   THR A 187       6.695   0.260   9.197  1.00 71.76           O  
ATOM   2992  CG2 THR A 187       6.278  -1.044   5.992  1.00 71.76           C  
ATOM   2993 HG21 THR A 187       7.033  -0.817   5.239  1.00 71.76           H  
ATOM   2994 HG22 THR A 187       6.804  -1.192   6.935  1.00 71.76           H  
ATOM   2995 HG23 THR A 187       5.756  -1.954   5.696  1.00 71.76           H  
ATOM   2996  OG1 THR A 187       4.045  -0.313   5.616  1.00 71.76           O  
ATOM   2997  HG1 THR A 187       3.357   0.213   6.029  1.00 71.76           H  
ATOM   2998  N   ALA A 188       7.403   1.754   7.684  1.00 69.98           N  
ATOM   2999  H   ALA A 188       7.190   2.287   6.853  1.00 69.98           H  
ATOM   3000  CA  ALA A 188       8.713   1.941   8.315  1.00 69.98           C  
ATOM   3001  HA  ALA A 188       9.152   0.966   8.524  1.00 69.98           H  
ATOM   3002  C   ALA A 188       8.617   2.678   9.660  1.00 69.98           C  
ATOM   3003  CB  ALA A 188       9.630   2.677   7.332  1.00 69.98           C  
ATOM   3004  HB1 ALA A 188       9.743   2.098   6.415  1.00 69.98           H  
ATOM   3005  HB2 ALA A 188      10.616   2.801   7.779  1.00 69.98           H  
ATOM   3006  HB3 ALA A 188       9.228   3.660   7.089  1.00 69.98           H  
ATOM   3007  O   ALA A 188       9.340   2.359  10.597  1.00 69.98           O  
ATOM   3008  N   PHE A 189       7.688   3.630   9.772  1.00 78.92           N  
ATOM   3009  H   PHE A 189       7.046   3.764   9.004  1.00 78.92           H  
ATOM   3010  CA  PHE A 189       7.424   4.354  11.013  1.00 78.92           C  
ATOM   3011  HA  PHE A 189       8.370   4.690  11.438  1.00 78.92           H  
ATOM   3012  C   PHE A 189       6.759   3.461  12.070  1.00 78.92           C  
ATOM   3013  CB  PHE A 189       6.575   5.589  10.684  1.00 78.92           C  
ATOM   3014  HB2 PHE A 189       7.171   6.268  10.074  1.00 78.92           H  
ATOM   3015  HB3 PHE A 189       5.707   5.294  10.094  1.00 78.92           H  
ATOM   3016  O   PHE A 189       7.141   3.520  13.228  1.00 78.92           O  
ATOM   3017  CG  PHE A 189       6.093   6.338  11.906  1.00 78.92           C  
ATOM   3018  CD1 PHE A 189       4.750   6.240  12.313  1.00 78.92           C  
ATOM   3019  HD1 PHE A 189       4.057   5.621  11.763  1.00 78.92           H  
ATOM   3020  CD2 PHE A 189       7.000   7.100  12.662  1.00 78.92           C  
ATOM   3021  HD2 PHE A 189       8.037   7.163  12.368  1.00 78.92           H  
ATOM   3022  CE1 PHE A 189       4.315   6.922  13.462  1.00 78.92           C  
ATOM   3023  HE1 PHE A 189       3.291   6.829  13.792  1.00 78.92           H  
ATOM   3024  CE2 PHE A 189       6.563   7.756  13.824  1.00 78.92           C  
ATOM   3025  HE2 PHE A 189       7.265   8.301  14.439  1.00 78.92           H  
ATOM   3026  CZ  PHE A 189       5.220   7.681  14.219  1.00 78.92           C  
ATOM   3027  HZ  PHE A 189       4.896   8.176  15.122  1.00 78.92           H  
ATOM   3028  N   LEU A 190       5.829   2.587  11.676  1.00 76.02           N  
ATOM   3029  H   LEU A 190       5.574   2.593  10.699  1.00 76.02           H  
ATOM   3030  CA  LEU A 190       5.102   1.659  12.555  1.00 76.02           C  
ATOM   3031  HA  LEU A 190       4.647   2.219  13.371  1.00 76.02           H  
ATOM   3032  C   LEU A 190       6.001   0.602  13.211  1.00 76.02           C  
ATOM   3033  CB  LEU A 190       4.000   0.967  11.734  1.00 76.02           C  
ATOM   3034  HB2 LEU A 190       4.446   0.568  10.823  1.00 76.02           H  
ATOM   3035  HB3 LEU A 190       3.610   0.124  12.303  1.00 76.02           H  
ATOM   3036  O   LEU A 190       5.613  -0.015  14.200  1.00 76.02           O  
ATOM   3037  CG  LEU A 190       2.826   1.887  11.370  1.00 76.02           C  
ATOM   3038  HG  LEU A 190       3.195   2.825  10.955  1.00 76.02           H  
ATOM   3039  CD1 LEU A 190       1.936   1.215  10.326  1.00 76.02           C  
ATOM   3040 HD11 LEU A 190       2.523   0.976   9.439  1.00 76.02           H  
ATOM   3041 HD12 LEU A 190       1.133   1.894  10.041  1.00 76.02           H  
ATOM   3042 HD13 LEU A 190       1.515   0.297  10.735  1.00 76.02           H  
ATOM   3043  CD2 LEU A 190       1.966   2.211  12.586  1.00 76.02           C  
ATOM   3044 HD21 LEU A 190       1.657   1.289  13.078  1.00 76.02           H  
ATOM   3045 HD22 LEU A 190       1.076   2.758  12.273  1.00 76.02           H  
ATOM   3046 HD23 LEU A 190       2.535   2.808  13.299  1.00 76.02           H  
ATOM   3047  N   ARG A 191       7.209   0.396  12.675  1.00 68.06           N  
ATOM   3048  H   ARG A 191       7.452   0.920  11.846  1.00 68.06           H  
ATOM   3049  CA  ARG A 191       8.239  -0.434  13.311  1.00 68.06           C  
ATOM   3050  HA  ARG A 191       7.775  -1.336  13.709  1.00 68.06           H  
ATOM   3051  C   ARG A 191       8.881   0.242  14.526  1.00 68.06           C  
ATOM   3052  CB  ARG A 191       9.303  -0.833  12.276  1.00 68.06           C  
ATOM   3053  HB2 ARG A 191      10.174  -1.222  12.804  1.00 68.06           H  
ATOM   3054  HB3 ARG A 191       9.618   0.039  11.702  1.00 68.06           H  
ATOM   3055  O   ARG A 191       9.525  -0.445  15.314  1.00 68.06           O  
ATOM   3056  CG  ARG A 191       8.796  -1.932  11.332  1.00 68.06           C  
ATOM   3057  HG2 ARG A 191       8.489  -2.784  11.939  1.00 68.06           H  
ATOM   3058  HG3 ARG A 191       7.928  -1.586  10.771  1.00 68.06           H  
ATOM   3059  CD  ARG A 191       9.896  -2.409  10.371  1.00 68.06           C  
ATOM   3060  HD2 ARG A 191       9.697  -3.453  10.130  1.00 68.06           H  
ATOM   3061  HD3 ARG A 191      10.865  -2.360  10.867  1.00 68.06           H  
ATOM   3062  NE  ARG A 191       9.900  -1.646   9.112  1.00 68.06           N  
ATOM   3063  HE  ARG A 191       8.991  -1.406   8.745  1.00 68.06           H  
ATOM   3064  NH1 ARG A 191      12.178  -1.519   8.651  1.00 68.06           N  
ATOM   3065 HH11 ARG A 191      12.886  -1.265   7.976  1.00 68.06           H  
ATOM   3066 HH12 ARG A 191      12.430  -2.003   9.500  1.00 68.06           H  
ATOM   3067  NH2 ARG A 191      10.680  -0.789   7.201  1.00 68.06           N  
ATOM   3068 HH21 ARG A 191      11.479  -0.463   6.675  1.00 68.06           H  
ATOM   3069 HH22 ARG A 191       9.898  -1.180   6.696  1.00 68.06           H  
ATOM   3070  CZ  ARG A 191      10.927  -1.324   8.349  1.00 68.06           C  
ATOM   3071  N   LEU A 192       8.735   1.560  14.681  1.00 70.69           N  
ATOM   3072  H   LEU A 192       8.142   2.065  14.038  1.00 70.69           H  
ATOM   3073  CA  LEU A 192       9.286   2.291  15.820  1.00 70.69           C  
ATOM   3074  HA  LEU A 192      10.277   1.883  16.015  1.00 70.69           H  
ATOM   3075  C   LEU A 192       8.407   2.102  17.064  1.00 70.69           C  
ATOM   3076  CB  LEU A 192       9.451   3.785  15.504  1.00 70.69           C  
ATOM   3077  HB2 LEU A 192       8.467   4.215  15.317  1.00 70.69           H  
ATOM   3078  HB3 LEU A 192       9.857   4.281  16.386  1.00 70.69           H  
ATOM   3079  O   LEU A 192       7.177   2.149  16.942  1.00 70.69           O  
ATOM   3080  CG  LEU A 192      10.368   4.085  14.307  1.00 70.69           C  
ATOM   3081  HG  LEU A 192       9.991   3.586  13.414  1.00 70.69           H  
ATOM   3082  CD1 LEU A 192      10.375   5.589  14.040  1.00 70.69           C  
ATOM   3083 HD11 LEU A 192       9.352   5.937  13.902  1.00 70.69           H  
ATOM   3084 HD12 LEU A 192      10.820   6.104  14.891  1.00 70.69           H  
ATOM   3085 HD13 LEU A 192      10.957   5.802  13.143  1.00 70.69           H  
ATOM   3086  CD2 LEU A 192      11.811   3.639  14.557  1.00 70.69           C  
ATOM   3087 HD21 LEU A 192      11.860   2.552  14.620  1.00 70.69           H  
ATOM   3088 HD22 LEU A 192      12.180   4.074  15.485  1.00 70.69           H  
ATOM   3089 HD23 LEU A 192      12.444   3.962  13.731  1.00 70.69           H  
ATOM   3090  N   PRO A 193       9.001   1.954  18.261  1.00 70.17           N  
ATOM   3091  CA  PRO A 193       8.243   1.737  19.484  1.00 70.17           C  
ATOM   3092  HA  PRO A 193       7.727   0.791  19.324  1.00 70.17           H  
ATOM   3093  C   PRO A 193       7.226   2.836  19.810  1.00 70.17           C  
ATOM   3094  CB  PRO A 193       9.282   1.591  20.602  1.00 70.17           C  
ATOM   3095  HB2 PRO A 193       9.513   2.566  21.031  1.00 70.17           H  
ATOM   3096  HB3 PRO A 193       8.957   0.910  21.388  1.00 70.17           H  
ATOM   3097  O   PRO A 193       6.090   2.589  20.199  1.00 70.17           O  
ATOM   3098  CG  PRO A 193      10.510   1.071  19.869  1.00 70.17           C  
ATOM   3099  HG2 PRO A 193      11.431   1.322  20.395  1.00 70.17           H  
ATOM   3100  HG3 PRO A 193      10.424  -0.007  19.728  1.00 70.17           H  
ATOM   3101  CD  PRO A 193      10.422   1.774  18.520  1.00 70.17           C  
ATOM   3102  HD2 PRO A 193      10.907   1.148  17.771  1.00 70.17           H  
ATOM   3103  HD3 PRO A 193      10.906   2.749  18.577  1.00 70.17           H  
ATOM   3104  N   GLU A 194       7.606   4.084  19.593  1.00 76.30           N  
ATOM   3105  H   GLU A 194       8.566   4.249  19.326  1.00 76.30           H  
ATOM   3106  CA  GLU A 194       6.804   5.249  19.956  1.00 76.30           C  
ATOM   3107  HA  GLU A 194       6.325   5.064  20.918  1.00 76.30           H  
ATOM   3108  C   GLU A 194       5.682   5.522  18.938  1.00 76.30           C  
ATOM   3109  CB  GLU A 194       7.733   6.464  20.117  1.00 76.30           C  
ATOM   3110  HB2 GLU A 194       7.123   7.308  20.437  1.00 76.30           H  
ATOM   3111  HB3 GLU A 194       8.159   6.723  19.148  1.00 76.30           H  
ATOM   3112  O   GLU A 194       4.802   6.356  19.162  1.00 76.30           O  
ATOM   3113  CG  GLU A 194       8.862   6.283  21.158  1.00 76.30           C  
ATOM   3114  HG2 GLU A 194       9.255   7.273  21.389  1.00 76.30           H  
ATOM   3115  HG3 GLU A 194       8.426   5.886  22.074  1.00 76.30           H  
ATOM   3116  CD  GLU A 194      10.043   5.393  20.713  1.00 76.30           C  
ATOM   3117  OE1 GLU A 194      10.822   4.987  21.602  1.00 76.30           O  
ATOM   3118  OE2 GLU A 194      10.148   5.084  19.500  1.00 76.30           O  
ATOM   3119  N   SER A 195       5.676   4.808  17.807  1.00 79.75           N  
ATOM   3120  H   SER A 195       6.371   4.082  17.707  1.00 79.75           H  
ATOM   3121  CA  SER A 195       4.784   5.091  16.681  1.00 79.75           C  
ATOM   3122  HA  SER A 195       4.960   6.122  16.375  1.00 79.75           H  
ATOM   3123  C   SER A 195       3.301   4.972  17.034  1.00 79.75           C  
ATOM   3124  CB  SER A 195       5.129   4.185  15.502  1.00 79.75           C  
ATOM   3125  HB2 SER A 195       4.531   4.476  14.638  1.00 79.75           H  
ATOM   3126  HB3 SER A 195       6.184   4.317  15.265  1.00 79.75           H  
ATOM   3127  O   SER A 195       2.505   5.828  16.638  1.00 79.75           O  
ATOM   3128  OG  SER A 195       4.870   2.830  15.800  1.00 79.75           O  
ATOM   3129  HG  SER A 195       5.664   2.446  16.180  1.00 79.75           H  
ATOM   3130  N   TYR A 196       2.919   3.961  17.819  1.00 76.83           N  
ATOM   3131  H   TYR A 196       3.615   3.269  18.058  1.00 76.83           H  
ATOM   3132  CA  TYR A 196       1.521   3.717  18.179  1.00 76.83           C  
ATOM   3133  HA  TYR A 196       0.925   3.742  17.267  1.00 76.83           H  
ATOM   3134  C   TYR A 196       0.957   4.785  19.116  1.00 76.83           C  
ATOM   3135  CB  TYR A 196       1.363   2.329  18.807  1.00 76.83           C  
ATOM   3136  HB2 TYR A 196       1.967   2.272  19.712  1.00 76.83           H  
ATOM   3137  HB3 TYR A 196       0.322   2.191  19.098  1.00 76.83           H  
ATOM   3138  O   TYR A 196      -0.174   5.222  18.909  1.00 76.83           O  
ATOM   3139  CG  TYR A 196       1.744   1.206  17.871  1.00 76.83           C  
ATOM   3140  CD1 TYR A 196       0.901   0.858  16.802  1.00 76.83           C  
ATOM   3141  HD1 TYR A 196      -0.033   1.382  16.657  1.00 76.83           H  
ATOM   3142  CD2 TYR A 196       2.981   0.560  18.027  1.00 76.83           C  
ATOM   3143  HD2 TYR A 196       3.640   0.875  18.822  1.00 76.83           H  
ATOM   3144  CE1 TYR A 196       1.307  -0.142  15.896  1.00 76.83           C  
ATOM   3145  HE1 TYR A 196       0.728  -0.387  15.018  1.00 76.83           H  
ATOM   3146  CE2 TYR A 196       3.374  -0.457  17.137  1.00 76.83           C  
ATOM   3147  HE2 TYR A 196       4.336  -0.936  17.243  1.00 76.83           H  
ATOM   3148  OH  TYR A 196       2.905  -1.749  15.168  1.00 76.83           O  
ATOM   3149  HH  TYR A 196       3.833  -1.975  15.267  1.00 76.83           H  
ATOM   3150  CZ  TYR A 196       2.528  -0.812  16.070  1.00 76.83           C  
ATOM   3151  N   GLU A 197       1.728   5.243  20.108  1.00 81.90           N  
ATOM   3152  H   GLU A 197       2.673   4.894  20.186  1.00 81.90           H  
ATOM   3153  CA  GLU A 197       1.308   6.314  21.029  1.00 81.90           C  
ATOM   3154  HA  GLU A 197       0.367   6.032  21.501  1.00 81.90           H  
ATOM   3155  C   GLU A 197       1.067   7.619  20.266  1.00 81.90           C  
ATOM   3156  CB  GLU A 197       2.371   6.482  22.132  1.00 81.90           C  
ATOM   3157  HB2 GLU A 197       2.458   5.520  22.637  1.00 81.90           H  
ATOM   3158  HB3 GLU A 197       3.340   6.695  21.683  1.00 81.90           H  
ATOM   3159  O   GLU A 197       0.090   8.340  20.495  1.00 81.90           O  
ATOM   3160  CG  GLU A 197       2.032   7.536  23.213  1.00 81.90           C  
ATOM   3161  HG2 GLU A 197       2.500   7.220  24.145  1.00 81.90           H  
ATOM   3162  HG3 GLU A 197       0.955   7.536  23.381  1.00 81.90           H  
ATOM   3163  CD  GLU A 197       2.525   8.967  22.905  1.00 81.90           C  
ATOM   3164  OE1 GLU A 197       1.768   9.943  23.140  1.00 81.90           O  
ATOM   3165  OE2 GLU A 197       3.649   9.121  22.385  1.00 81.90           O  
ATOM   3166  N   ILE A 198       1.903   7.886  19.270  1.00 86.21           N  
ATOM   3167  H   ILE A 198       2.713   7.292  19.163  1.00 86.21           H  
ATOM   3168  CA  ILE A 198       1.805   9.094  18.459  1.00 86.21           C  
ATOM   3169  HA  ILE A 198       1.633   9.945  19.118  1.00 86.21           H  
ATOM   3170  C   ILE A 198       0.638   9.021  17.501  1.00 86.21           C  
ATOM   3171  CB  ILE A 198       3.120   9.318  17.724  1.00 86.21           C  
ATOM   3172  HB  ILE A 198       3.394   8.407  17.193  1.00 86.21           H  
ATOM   3173  O   ILE A 198      -0.066  10.019  17.348  1.00 86.21           O  
ATOM   3174  CG1 ILE A 198       4.129   9.607  18.842  1.00 86.21           C  
ATOM   3175 HG12 ILE A 198       3.912  10.566  19.312  1.00 86.21           H  
ATOM   3176 HG13 ILE A 198       4.128   8.843  19.619  1.00 86.21           H  
ATOM   3177  CG2 ILE A 198       3.044  10.489  16.718  1.00 86.21           C  
ATOM   3178 HG21 ILE A 198       2.949  11.432  17.256  1.00 86.21           H  
ATOM   3179 HG22 ILE A 198       2.190  10.376  16.050  1.00 86.21           H  
ATOM   3180 HG23 ILE A 198       3.940  10.512  16.098  1.00 86.21           H  
ATOM   3181  CD1 ILE A 198       5.507   9.632  18.280  1.00 86.21           C  
ATOM   3182 HD11 ILE A 198       5.541  10.445  17.555  1.00 86.21           H  
ATOM   3183 HD12 ILE A 198       5.758   8.679  17.813  1.00 86.21           H  
ATOM   3184 HD13 ILE A 198       6.163   9.827  19.128  1.00 86.21           H  
ATOM   3185  N   ILE A 199       0.412   7.870  16.870  1.00 87.43           N  
ATOM   3186  H   ILE A 199       1.051   7.102  17.019  1.00 87.43           H  
ATOM   3187  CA  ILE A 199      -0.756   7.667  16.015  1.00 87.43           C  
ATOM   3188  HA  ILE A 199      -0.793   8.474  15.283  1.00 87.43           H  
ATOM   3189  C   ILE A 199      -2.025   7.779  16.853  1.00 87.43           C  
ATOM   3190  CB  ILE A 199      -0.656   6.334  15.248  1.00 87.43           C  
ATOM   3191  HB  ILE A 199      -0.381   5.545  15.948  1.00 87.43           H  
ATOM   3192  O   ILE A 199      -2.909   8.536  16.472  1.00 87.43           O  
ATOM   3193  CG1 ILE A 199       0.438   6.483  14.172  1.00 87.43           C  
ATOM   3194 HG12 ILE A 199       1.340   6.883  14.637  1.00 87.43           H  
ATOM   3195 HG13 ILE A 199       0.117   7.196  13.413  1.00 87.43           H  
ATOM   3196  CG2 ILE A 199      -1.983   5.947  14.568  1.00 87.43           C  
ATOM   3197 HG21 ILE A 199      -2.803   5.925  15.286  1.00 87.43           H  
ATOM   3198 HG22 ILE A 199      -2.221   6.661  13.780  1.00 87.43           H  
ATOM   3199 HG23 ILE A 199      -1.908   4.950  14.134  1.00 87.43           H  
ATOM   3200  CD1 ILE A 199       0.799   5.164  13.492  1.00 87.43           C  
ATOM   3201 HD11 ILE A 199      -0.036   4.802  12.892  1.00 87.43           H  
ATOM   3202 HD12 ILE A 199       1.655   5.316  12.835  1.00 87.43           H  
ATOM   3203 HD13 ILE A 199       1.056   4.425  14.251  1.00 87.43           H  
ATOM   3204  N   LEU A 200      -2.100   7.119  18.012  1.00 84.50           N  
ATOM   3205  H   LEU A 200      -1.331   6.521  18.281  1.00 84.50           H  
ATOM   3206  CA  LEU A 200      -3.263   7.172  18.899  1.00 84.50           C  
ATOM   3207  HA  LEU A 200      -4.129   6.798  18.353  1.00 84.50           H  
ATOM   3208  C   LEU A 200      -3.569   8.607  19.341  1.00 84.50           C  
ATOM   3209  CB  LEU A 200      -3.011   6.263  20.115  1.00 84.50           C  
ATOM   3210  HB2 LEU A 200      -2.899   5.235  19.771  1.00 84.50           H  
ATOM   3211  HB3 LEU A 200      -2.073   6.557  20.586  1.00 84.50           H  
ATOM   3212  O   LEU A 200      -4.678   9.102  19.139  1.00 84.50           O  
ATOM   3213  CG  LEU A 200      -4.121   6.316  21.183  1.00 84.50           C  
ATOM   3214  HG  LEU A 200      -4.204   7.333  21.567  1.00 84.50           H  
ATOM   3215  CD1 LEU A 200      -5.489   5.896  20.645  1.00 84.50           C  
ATOM   3216 HD11 LEU A 200      -5.432   4.885  20.241  1.00 84.50           H  
ATOM   3217 HD12 LEU A 200      -5.821   6.581  19.865  1.00 84.50           H  
ATOM   3218 HD13 LEU A 200      -6.219   5.904  21.454  1.00 84.50           H  
ATOM   3219  CD2 LEU A 200      -3.753   5.416  22.359  1.00 84.50           C  
ATOM   3220 HD21 LEU A 200      -3.684   4.378  22.032  1.00 84.50           H  
ATOM   3221 HD22 LEU A 200      -4.511   5.492  23.138  1.00 84.50           H  
ATOM   3222 HD23 LEU A 200      -2.793   5.723  22.774  1.00 84.50           H  
ATOM   3223  N   SER A 201      -2.579   9.303  19.900  1.00 86.74           N  
ATOM   3224  H   SER A 201      -1.690   8.846  20.047  1.00 86.74           H  
ATOM   3225  CA  SER A 201      -2.755  10.686  20.355  1.00 86.74           C  
ATOM   3226  HA  SER A 201      -3.624  10.723  21.011  1.00 86.74           H  
ATOM   3227  C   SER A 201      -3.031  11.649  19.196  1.00 86.74           C  
ATOM   3228  CB  SER A 201      -1.543  11.143  21.170  1.00 86.74           C  
ATOM   3229  HB2 SER A 201      -1.698  12.177  21.481  1.00 86.74           H  
ATOM   3230  HB3 SER A 201      -1.455  10.524  22.063  1.00 86.74           H  
ATOM   3231  O   SER A 201      -3.763  12.625  19.353  1.00 86.74           O  
ATOM   3232  OG  SER A 201      -0.345  11.049  20.425  1.00 86.74           O  
ATOM   3233  HG  SER A 201      -0.056  10.137  20.514  1.00 86.74           H  
ATOM   3234  N   SER A 202      -2.509  11.367  18.000  1.00 91.08           N  
ATOM   3235  H   SER A 202      -1.890  10.573  17.921  1.00 91.08           H  
ATOM   3236  CA  SER A 202      -2.804  12.158  16.803  1.00 91.08           C  
ATOM   3237  HA  SER A 202      -2.827  13.210  17.088  1.00 91.08           H  
ATOM   3238  C   SER A 202      -4.160  11.829  16.180  1.00 91.08           C  
ATOM   3239  CB  SER A 202      -1.706  12.014  15.756  1.00 91.08           C  
ATOM   3240  HB2 SER A 202      -1.961  12.613  14.882  1.00 91.08           H  
ATOM   3241  HB3 SER A 202      -1.612  10.966  15.470  1.00 91.08           H  
ATOM   3242  O   SER A 202      -4.706  12.685  15.488  1.00 91.08           O  
ATOM   3243  OG  SER A 202      -0.478  12.454  16.287  1.00 91.08           O  
ATOM   3244  HG  SER A 202      -0.165  11.701  16.794  1.00 91.08           H  
ATOM   3245  N   ALA A 203      -4.715  10.641  16.431  1.00 89.50           N  
ATOM   3246  H   ALA A 203      -4.170   9.967  16.950  1.00 89.50           H  
ATOM   3247  CA  ALA A 203      -6.004  10.173  15.922  1.00 89.50           C  
ATOM   3248  HA  ALA A 203      -6.130  10.514  14.894  1.00 89.50           H  
ATOM   3249  C   ALA A 203      -7.198  10.710  16.725  1.00 89.50           C  
ATOM   3250  CB  ALA A 203      -5.995   8.641  15.919  1.00 89.50           C  
ATOM   3251  HB1 ALA A 203      -6.986   8.281  15.642  1.00 89.50           H  
ATOM   3252  HB2 ALA A 203      -5.758   8.258  16.912  1.00 89.50           H  
ATOM   3253  HB3 ALA A 203      -5.263   8.267  15.204  1.00 89.50           H  
ATOM   3254  O   ALA A 203      -8.327  10.720  16.234  1.00 89.50           O  
ATOM   3255  N   GLN A 204      -6.964  11.195  17.943  1.00 87.99           N  
ATOM   3256  H   GLN A 204      -6.031  11.112  18.321  1.00 87.99           H  
ATOM   3257  CA  GLN A 204      -7.991  11.823  18.768  1.00 87.99           C  
ATOM   3258  HA  GLN A 204      -8.941  11.311  18.616  1.00 87.99           H  
ATOM   3259  C   GLN A 204      -8.166  13.294  18.385  1.00 87.99           C  
ATOM   3260  CB  GLN A 204      -7.605  11.685  20.243  1.00 87.99           C  
ATOM   3261  HB2 GLN A 204      -6.602  12.085  20.391  1.00 87.99           H  
ATOM   3262  HB3 GLN A 204      -8.301  12.266  20.848  1.00 87.99           H  
ATOM   3263  O   GLN A 204      -7.217  14.070  18.457  1.00 87.99           O  
ATOM   3264  CG  GLN A 204      -7.650  10.222  20.710  1.00 87.99           C  
ATOM   3265  HG2 GLN A 204      -7.008   9.605  20.082  1.00 87.99           H  
ATOM   3266  HG3 GLN A 204      -8.670   9.848  20.620  1.00 87.99           H  
ATOM   3267  CD  GLN A 204      -7.198  10.055  22.155  1.00 87.99           C  
ATOM   3268  NE2 GLN A 204      -7.239   8.854  22.685  1.00 87.99           N  
ATOM   3269 HE21 GLN A 204      -7.500   8.048  22.134  1.00 87.99           H  
ATOM   3270 HE22 GLN A 204      -6.907   8.783  23.636  1.00 87.99           H  
ATOM   3271  OE1 GLN A 204      -6.811  10.987  22.838  1.00 87.99           O  
ATOM   3272  N   ILE A 205      -9.374  13.704  17.991  1.00 89.61           N  
ATOM   3273  H   ILE A 205     -10.123  13.028  17.953  1.00 89.61           H  
ATOM   3274  CA  ILE A 205      -9.684  15.125  17.756  1.00 89.61           C  
ATOM   3275  HA  ILE A 205      -8.836  15.596  17.258  1.00 89.61           H  
ATOM   3276  C   ILE A 205      -9.877  15.810  19.111  1.00 89.61           C  
ATOM   3277  CB  ILE A 205     -10.924  15.314  16.849  1.00 89.61           C  
ATOM   3278  HB  ILE A 205     -11.784  14.851  17.332  1.00 89.61           H  
ATOM   3279  O   ILE A 205     -10.858  15.528  19.803  1.00 89.61           O  
ATOM   3280  CG1 ILE A 205     -10.715  14.641  15.478  1.00 89.61           C  
ATOM   3281 HG12 ILE A 205     -10.462  13.593  15.643  1.00 89.61           H  
ATOM   3282 HG13 ILE A 205      -9.892  15.139  14.965  1.00 89.61           H  
ATOM   3283  CG2 ILE A 205     -11.219  16.815  16.653  1.00 89.61           C  
ATOM   3284 HG21 ILE A 205     -10.359  17.302  16.192  1.00 89.61           H  
ATOM   3285 HG22 ILE A 205     -12.096  16.962  16.022  1.00 89.61           H  
ATOM   3286 HG23 ILE A 205     -11.414  17.295  17.612  1.00 89.61           H  
ATOM   3287  CD1 ILE A 205     -11.930  14.649  14.547  1.00 89.61           C  
ATOM   3288 HD11 ILE A 205     -12.133  15.658  14.188  1.00 89.61           H  
ATOM   3289 HD12 ILE A 205     -11.719  14.013  13.687  1.00 89.61           H  
ATOM   3290 HD13 ILE A 205     -12.802  14.258  15.070  1.00 89.61           H  
ATOM   3291  N   THR A 206      -8.977  16.726  19.465  1.00 89.77           N  
ATOM   3292  H   THR A 206      -8.217  16.938  18.834  1.00 89.77           H  
ATOM   3293  CA  THR A 206      -9.081  17.536  20.691  1.00 89.77           C  
ATOM   3294  HA  THR A 206      -9.391  16.891  21.513  1.00 89.77           H  
ATOM   3295  C   THR A 206     -10.149  18.623  20.536  1.00 89.77           C  
ATOM   3296  CB  THR A 206      -7.724  18.151  21.084  1.00 89.77           C  
ATOM   3297  HB  THR A 206      -7.839  18.687  22.026  1.00 89.77           H  
ATOM   3298  O   THR A 206     -10.544  18.991  19.419  1.00 89.77           O  
ATOM   3299  CG2 THR A 206      -6.642  17.086  21.263  1.00 89.77           C  
ATOM   3300 HG21 THR A 206      -6.434  16.581  20.319  1.00 89.77           H  
ATOM   3301 HG22 THR A 206      -6.968  16.353  22.002  1.00 89.77           H  
ATOM   3302 HG23 THR A 206      -5.728  17.560  21.620  1.00 89.77           H  
ATOM   3303  OG1 THR A 206      -7.317  19.064  20.088  1.00 89.77           O  
ATOM   3304  HG1 THR A 206      -6.371  19.002  19.936  1.00 89.77           H  
ATOM   3305  N   LEU A 207     -10.649  19.168  21.649  1.00 93.90           N  
ATOM   3306  H   LEU A 207     -10.253  18.930  22.547  1.00 93.90           H  
ATOM   3307  CA  LEU A 207     -11.586  20.289  21.590  1.00 93.90           C  
ATOM   3308  HA  LEU A 207     -12.397  20.012  20.916  1.00 93.90           H  
ATOM   3309  C   LEU A 207     -10.900  21.531  21.014  1.00 93.90           C  
ATOM   3310  CB  LEU A 207     -12.153  20.551  22.991  1.00 93.90           C  
ATOM   3311  HB2 LEU A 207     -12.503  19.609  23.411  1.00 93.90           H  
ATOM   3312  HB3 LEU A 207     -11.349  20.920  23.629  1.00 93.90           H  
ATOM   3313  O   LEU A 207     -11.488  22.226  20.184  1.00 93.90           O  
ATOM   3314  CG  LEU A 207     -13.302  21.571  23.016  1.00 93.90           C  
ATOM   3315  HG  LEU A 207     -12.971  22.528  22.611  1.00 93.90           H  
ATOM   3316  CD1 LEU A 207     -14.524  21.088  22.230  1.00 93.90           C  
ATOM   3317 HD11 LEU A 207     -14.305  21.109  21.163  1.00 93.90           H  
ATOM   3318 HD12 LEU A 207     -15.365  21.754  22.426  1.00 93.90           H  
ATOM   3319 HD13 LEU A 207     -14.786  20.075  22.536  1.00 93.90           H  
ATOM   3320  CD2 LEU A 207     -13.735  21.779  24.463  1.00 93.90           C  
ATOM   3321 HD21 LEU A 207     -12.895  22.176  25.034  1.00 93.90           H  
ATOM   3322 HD22 LEU A 207     -14.039  20.823  24.888  1.00 93.90           H  
ATOM   3323 HD23 LEU A 207     -14.568  22.480  24.516  1.00 93.90           H  
ATOM   3324  N   LYS A 208      -9.639  21.762  21.387  1.00 93.92           N  
ATOM   3325  H   LYS A 208      -9.263  21.206  22.141  1.00 93.92           H  
ATOM   3326  CA  LYS A 208      -8.762  22.775  20.803  1.00 93.92           C  
ATOM   3327  HA  LYS A 208      -9.168  23.761  21.027  1.00 93.92           H  
ATOM   3328  C   LYS A 208      -8.669  22.649  19.287  1.00 93.92           C  
ATOM   3329  CB  LYS A 208      -7.390  22.632  21.465  1.00 93.92           C  
ATOM   3330  HB2 LYS A 208      -7.086  21.588  21.393  1.00 93.92           H  
ATOM   3331  HB3 LYS A 208      -7.484  22.881  22.521  1.00 93.92           H  
ATOM   3332  O   LYS A 208      -8.871  23.652  18.606  1.00 93.92           O  
ATOM   3333  CG  LYS A 208      -6.300  23.513  20.844  1.00 93.92           C  
ATOM   3334  HG2 LYS A 208      -6.521  24.566  21.016  1.00 93.92           H  
ATOM   3335  HG3 LYS A 208      -6.219  23.322  19.774  1.00 93.92           H  
ATOM   3336  CD  LYS A 208      -4.978  23.142  21.506  1.00 93.92           C  
ATOM   3337  HD2 LYS A 208      -4.971  23.488  22.539  1.00 93.92           H  
ATOM   3338  HD3 LYS A 208      -4.898  22.055  21.512  1.00 93.92           H  
ATOM   3339  CE  LYS A 208      -3.781  23.711  20.751  1.00 93.92           C  
ATOM   3340  HE2 LYS A 208      -3.985  23.650  19.682  1.00 93.92           H  
ATOM   3341  HE3 LYS A 208      -3.636  24.753  21.035  1.00 93.92           H  
ATOM   3342  NZ  LYS A 208      -2.605  22.876  21.085  1.00 93.92           N  
ATOM   3343  HZ1 LYS A 208      -1.764  23.150  20.597  1.00 93.92           H  
ATOM   3344  HZ2 LYS A 208      -2.450  22.857  22.083  1.00 93.92           H  
ATOM   3345  HZ3 LYS A 208      -2.808  21.916  20.845  1.00 93.92           H  
ATOM   3346  N   GLU A 209      -8.410  21.457  18.750  1.00 92.33           N  
ATOM   3347  H   GLU A 209      -8.202  20.682  19.363  1.00 92.33           H  
ATOM   3348  CA  GLU A 209      -8.352  21.220  17.302  1.00 92.33           C  
ATOM   3349  HA  GLU A 209      -7.606  21.880  16.861  1.00 92.33           H  
ATOM   3350  C   GLU A 209      -9.700  21.529  16.642  1.00 92.33           C  
ATOM   3351  CB  GLU A 209      -7.926  19.769  17.025  1.00 92.33           C  
ATOM   3352  HB2 GLU A 209      -6.959  19.596  17.497  1.00 92.33           H  
ATOM   3353  HB3 GLU A 209      -8.661  19.094  17.463  1.00 92.33           H  
ATOM   3354  O   GLU A 209      -9.749  22.222  15.626  1.00 92.33           O  
ATOM   3355  CG  GLU A 209      -7.788  19.454  15.525  1.00 92.33           C  
ATOM   3356  HG2 GLU A 209      -7.008  20.085  15.098  1.00 92.33           H  
ATOM   3357  HG3 GLU A 209      -8.730  19.690  15.030  1.00 92.33           H  
ATOM   3358  CD  GLU A 209      -7.473  17.977  15.247  1.00 92.33           C  
ATOM   3359  OE1 GLU A 209      -7.575  17.547  14.074  1.00 92.33           O  
ATOM   3360  OE2 GLU A 209      -7.196  17.211  16.194  1.00 92.33           O  
ATOM   3361  N   ARG A 210     -10.815  21.091  17.240  1.00 92.34           N  
ATOM   3362  H   ARG A 210     -10.709  20.525  18.071  1.00 92.34           H  
ATOM   3363  CA  ARG A 210     -12.157  21.373  16.710  1.00 92.34           C  
ATOM   3364  HA  ARG A 210     -12.199  20.998  15.688  1.00 92.34           H  
ATOM   3365  C   ARG A 210     -12.429  22.876  16.628  1.00 92.34           C  
ATOM   3366  CB  ARG A 210     -13.202  20.638  17.560  1.00 92.34           C  
ATOM   3367  HB2 ARG A 210     -12.881  19.603  17.678  1.00 92.34           H  
ATOM   3368  HB3 ARG A 210     -13.259  21.093  18.550  1.00 92.34           H  
ATOM   3369  O   ARG A 210     -12.860  23.365  15.586  1.00 92.34           O  
ATOM   3370  CG  ARG A 210     -14.590  20.667  16.901  1.00 92.34           C  
ATOM   3371  HG2 ARG A 210     -14.535  20.205  15.915  1.00 92.34           H  
ATOM   3372  HG3 ARG A 210     -14.912  21.701  16.778  1.00 92.34           H  
ATOM   3373  CD  ARG A 210     -15.638  19.934  17.745  1.00 92.34           C  
ATOM   3374  HD2 ARG A 210     -16.605  20.038  17.253  1.00 92.34           H  
ATOM   3375  HD3 ARG A 210     -15.694  20.410  18.724  1.00 92.34           H  
ATOM   3376  NE  ARG A 210     -15.316  18.502  17.904  1.00 92.34           N  
ATOM   3377  HE  ARG A 210     -14.429  18.193  17.533  1.00 92.34           H  
ATOM   3378  NH1 ARG A 210     -17.192  17.895  19.079  1.00 92.34           N  
ATOM   3379 HH11 ARG A 210     -17.545  18.837  18.992  1.00 92.34           H  
ATOM   3380 HH12 ARG A 210     -17.767  17.177  19.496  1.00 92.34           H  
ATOM   3381  NH2 ARG A 210     -15.634  16.363  18.608  1.00 92.34           N  
ATOM   3382 HH21 ARG A 210     -14.717  16.112  18.267  1.00 92.34           H  
ATOM   3383 HH22 ARG A 210     -16.187  15.668  19.088  1.00 92.34           H  
ATOM   3384  CZ  ARG A 210     -16.047  17.597  18.527  1.00 92.34           C  
ATOM   3385  N   VAL A 211     -12.143  23.614  17.700  1.00 95.52           N  
ATOM   3386  H   VAL A 211     -11.774  23.136  18.509  1.00 95.52           H  
ATOM   3387  CA  VAL A 211     -12.299  25.077  17.753  1.00 95.52           C  
ATOM   3388  HA  VAL A 211     -13.316  25.339  17.458  1.00 95.52           H  
ATOM   3389  C   VAL A 211     -11.352  25.765  16.767  1.00 95.52           C  
ATOM   3390  CB  VAL A 211     -12.068  25.581  19.191  1.00 95.52           C  
ATOM   3391  HB  VAL A 211     -11.107  25.207  19.545  1.00 95.52           H  
ATOM   3392  O   VAL A 211     -11.767  26.670  16.042  1.00 95.52           O  
ATOM   3393  CG1 VAL A 211     -12.053  27.114  19.283  1.00 95.52           C  
ATOM   3394 HG11 VAL A 211     -12.065  27.428  20.327  1.00 95.52           H  
ATOM   3395 HG12 VAL A 211     -11.145  27.505  18.824  1.00 95.52           H  
ATOM   3396 HG13 VAL A 211     -12.906  27.537  18.753  1.00 95.52           H  
ATOM   3397  CG2 VAL A 211     -13.160  25.071  20.140  1.00 95.52           C  
ATOM   3398 HG21 VAL A 211     -12.898  25.337  21.164  1.00 95.52           H  
ATOM   3399 HG22 VAL A 211     -13.249  23.986  20.086  1.00 95.52           H  
ATOM   3400 HG23 VAL A 211     -14.126  25.507  19.884  1.00 95.52           H  
ATOM   3401  N   TYR A 212     -10.099  25.313  16.689  1.00 94.14           N  
ATOM   3402  H   TYR A 212      -9.814  24.565  17.305  1.00 94.14           H  
ATOM   3403  CA  TYR A 212      -9.104  25.833  15.755  1.00 94.14           C  
ATOM   3404  HA  TYR A 212      -8.966  26.898  15.939  1.00 94.14           H  
ATOM   3405  C   TYR A 212      -9.555  25.670  14.304  1.00 94.14           C  
ATOM   3406  CB  TYR A 212      -7.763  25.122  15.977  1.00 94.14           C  
ATOM   3407  HB2 TYR A 212      -7.883  24.054  15.794  1.00 94.14           H  
ATOM   3408  HB3 TYR A 212      -7.463  25.240  17.018  1.00 94.14           H  
ATOM   3409  O   TYR A 212      -9.454  26.621  13.530  1.00 94.14           O  
ATOM   3410  CG  TYR A 212      -6.651  25.639  15.089  1.00 94.14           C  
ATOM   3411  CD1 TYR A 212      -6.483  25.121  13.789  1.00 94.14           C  
ATOM   3412  HD1 TYR A 212      -7.133  24.339  13.424  1.00 94.14           H  
ATOM   3413  CD2 TYR A 212      -5.782  26.639  15.566  1.00 94.14           C  
ATOM   3414  HD2 TYR A 212      -5.905  27.031  16.564  1.00 94.14           H  
ATOM   3415  CE1 TYR A 212      -5.458  25.614  12.962  1.00 94.14           C  
ATOM   3416  HE1 TYR A 212      -5.329  25.226  11.962  1.00 94.14           H  
ATOM   3417  CE2 TYR A 212      -4.730  27.103  14.757  1.00 94.14           C  
ATOM   3418  HE2 TYR A 212      -4.042  27.839  15.148  1.00 94.14           H  
ATOM   3419  OH  TYR A 212      -3.536  27.018  12.677  1.00 94.14           O  
ATOM   3420  HH  TYR A 212      -2.875  27.473  13.205  1.00 94.14           H  
ATOM   3421  CZ  TYR A 212      -4.575  26.599  13.447  1.00 94.14           C  
ATOM   3422  N   ASN A 213     -10.087  24.503  13.939  1.00 89.53           N  
ATOM   3423  H   ASN A 213     -10.077  23.747  14.609  1.00 89.53           H  
ATOM   3424  CA  ASN A 213     -10.565  24.216  12.589  1.00 89.53           C  
ATOM   3425  HA  ASN A 213      -9.776  24.456  11.876  1.00 89.53           H  
ATOM   3426  C   ASN A 213     -11.770  25.089  12.220  1.00 89.53           C  
ATOM   3427  CB  ASN A 213     -10.878  22.713  12.479  1.00 89.53           C  
ATOM   3428  HB2 ASN A 213     -11.396  22.522  11.539  1.00 89.53           H  
ATOM   3429  HB3 ASN A 213     -11.529  22.411  13.300  1.00 89.53           H  
ATOM   3430  O   ASN A 213     -11.801  25.642  11.123  1.00 89.53           O  
ATOM   3431  CG  ASN A 213      -9.625  21.849  12.489  1.00 89.53           C  
ATOM   3432  ND2 ASN A 213      -9.767  20.562  12.702  1.00 89.53           N  
ATOM   3433 HD21 ASN A 213     -10.671  20.167  12.919  1.00 89.53           H  
ATOM   3434 HD22 ASN A 213      -8.915  20.025  12.777  1.00 89.53           H  
ATOM   3435  OD1 ASN A 213      -8.516  22.313  12.277  1.00 89.53           O  
ATOM   3436  N   ILE A 214     -12.713  25.297  13.147  1.00 92.13           N  
ATOM   3437  H   ILE A 214     -12.641  24.802  14.024  1.00 92.13           H  
ATOM   3438  CA  ILE A 214     -13.851  26.210  12.942  1.00 92.13           C  
ATOM   3439  HA  ILE A 214     -14.411  25.884  12.065  1.00 92.13           H  
ATOM   3440  C   ILE A 214     -13.356  27.629  12.660  1.00 92.13           C  
ATOM   3441  CB  ILE A 214     -14.798  26.186  14.162  1.00 92.13           C  
ATOM   3442  HB  ILE A 214     -14.207  26.337  15.065  1.00 92.13           H  
ATOM   3443  O   ILE A 214     -13.760  28.244  11.677  1.00 92.13           O  
ATOM   3444  CG1 ILE A 214     -15.501  24.818  14.245  1.00 92.13           C  
ATOM   3445 HG12 ILE A 214     -14.795  24.015  14.032  1.00 92.13           H  
ATOM   3446 HG13 ILE A 214     -16.286  24.763  13.491  1.00 92.13           H  
ATOM   3447  CG2 ILE A 214     -15.858  27.304  14.085  1.00 92.13           C  
ATOM   3448 HG21 ILE A 214     -15.393  28.288  14.130  1.00 92.13           H  
ATOM   3449 HG22 ILE A 214     -16.551  27.238  14.924  1.00 92.13           H  
ATOM   3450 HG23 ILE A 214     -16.423  27.216  13.157  1.00 92.13           H  
ATOM   3451  CD1 ILE A 214     -16.103  24.544  15.624  1.00 92.13           C  
ATOM   3452 HD11 ILE A 214     -16.906  25.246  15.848  1.00 92.13           H  
ATOM   3453 HD12 ILE A 214     -16.506  23.531  15.619  1.00 92.13           H  
ATOM   3454 HD13 ILE A 214     -15.332  24.613  16.392  1.00 92.13           H  
ATOM   3455  N   ILE A 215     -12.445  28.151  13.480  1.00 94.12           N  
ATOM   3456  H   ILE A 215     -12.139  27.604  14.273  1.00 94.12           H  
ATOM   3457  CA  ILE A 215     -11.940  29.518  13.308  1.00 94.12           C  
ATOM   3458  HA  ILE A 215     -12.791  30.190  13.201  1.00 94.12           H  
ATOM   3459  C   ILE A 215     -11.117  29.625  12.020  1.00 94.12           C  
ATOM   3460  CB  ILE A 215     -11.145  29.948  14.554  1.00 94.12           C  
ATOM   3461  HB  ILE A 215     -10.356  29.216  14.730  1.00 94.12           H  
ATOM   3462  O   ILE A 215     -11.285  30.571  11.251  1.00 94.12           O  
ATOM   3463  CG1 ILE A 215     -12.082  29.993  15.787  1.00 94.12           C  
ATOM   3464 HG12 ILE A 215     -12.723  30.873  15.731  1.00 94.12           H  
ATOM   3465 HG13 ILE A 215     -12.735  29.120  15.800  1.00 94.12           H  
ATOM   3466  CG2 ILE A 215     -10.496  31.328  14.333  1.00 94.12           C  
ATOM   3467 HG21 ILE A 215      -9.911  31.612  15.208  1.00 94.12           H  
ATOM   3468 HG22 ILE A 215     -11.265  32.079  14.149  1.00 94.12           H  
ATOM   3469 HG23 ILE A 215      -9.813  31.306  13.483  1.00 94.12           H  
ATOM   3470  CD1 ILE A 215     -11.331  29.994  17.120  1.00 94.12           C  
ATOM   3471 HD11 ILE A 215     -12.048  29.935  17.938  1.00 94.12           H  
ATOM   3472 HD12 ILE A 215     -10.668  29.130  17.167  1.00 94.12           H  
ATOM   3473 HD13 ILE A 215     -10.750  30.909  17.235  1.00 94.12           H  
ATOM   3474  N   SER A 216     -10.267  28.634  11.749  1.00 91.68           N  
ATOM   3475  H   SER A 216     -10.183  27.880  12.416  1.00 91.68           H  
ATOM   3476  CA  SER A 216      -9.432  28.581  10.547  1.00 91.68           C  
ATOM   3477  HA  SER A 216      -8.864  29.509  10.481  1.00 91.68           H  
ATOM   3478  C   SER A 216     -10.261  28.468   9.271  1.00 91.68           C  
ATOM   3479  CB  SER A 216      -8.427  27.432  10.621  1.00 91.68           C  
ATOM   3480  HB2 SER A 216      -8.949  26.478  10.698  1.00 91.68           H  
ATOM   3481  HB3 SER A 216      -7.816  27.432   9.718  1.00 91.68           H  
ATOM   3482  O   SER A 216      -9.828  29.010   8.260  1.00 91.68           O  
ATOM   3483  OG  SER A 216      -7.592  27.619  11.745  1.00 91.68           O  
ATOM   3484  HG  SER A 216      -8.034  27.216  12.495  1.00 91.68           H  
ATOM   3485  N   SER A 217     -11.470  27.886   9.334  1.00 88.75           N  
ATOM   3486  H   SER A 217     -11.709  27.391  10.181  1.00 88.75           H  
ATOM   3487  CA  SER A 217     -12.447  27.832   8.230  1.00 88.75           C  
ATOM   3488  HA  SER A 217     -11.992  27.301   7.393  1.00 88.75           H  
ATOM   3489  C   SER A 217     -12.917  29.207   7.742  1.00 88.75           C  
ATOM   3490  CB  SER A 217     -13.654  26.961   8.571  1.00 88.75           C  
ATOM   3491  HB2 SER A 217     -13.342  26.076   9.125  1.00 88.75           H  
ATOM   3492  HB3 SER A 217     -14.114  26.633   7.639  1.00 88.75           H  
ATOM   3493  O   SER A 217     -13.362  29.375   6.606  1.00 88.75           O  
ATOM   3494  OG  SER A 217     -14.618  27.685   9.302  1.00 88.75           O  
ATOM   3495  HG  SER A 217     -14.292  27.836  10.192  1.00 88.75           H  
ATOM   3496  N   SER A 218     -12.818  30.228   8.594  1.00 92.95           N  
ATOM   3497  H   SER A 218     -12.452  30.029   9.514  1.00 92.95           H  
ATOM   3498  CA  SER A 218     -13.205  31.605   8.285  1.00 92.95           C  
ATOM   3499  HA  SER A 218     -12.945  31.843   7.254  1.00 92.95           H  
ATOM   3500  C   SER A 218     -12.457  32.565   9.213  1.00 92.95           C  
ATOM   3501  CB  SER A 218     -14.722  31.762   8.431  1.00 92.95           C  
ATOM   3502  HB2 SER A 218     -14.984  32.820   8.418  1.00 92.95           H  
ATOM   3503  HB3 SER A 218     -15.047  31.329   9.377  1.00 92.95           H  
ATOM   3504  O   SER A 218     -13.053  33.125  10.134  1.00 92.95           O  
ATOM   3505  OG  SER A 218     -15.386  31.129   7.360  1.00 92.95           O  
ATOM   3506  HG  SER A 218     -14.899  30.341   7.107  1.00 92.95           H  
ATOM   3507  N   PRO A 219     -11.146  32.777   9.001  1.00 91.23           N  
ATOM   3508  CA  PRO A 219     -10.297  33.485   9.957  1.00 91.23           C  
ATOM   3509  HA  PRO A 219     -10.439  33.067  10.953  1.00 91.23           H  
ATOM   3510  C   PRO A 219     -10.617  34.983  10.022  1.00 91.23           C  
ATOM   3511  CB  PRO A 219      -8.863  33.203   9.496  1.00 91.23           C  
ATOM   3512  HB2 PRO A 219      -8.189  34.034   9.704  1.00 91.23           H  
ATOM   3513  HB3 PRO A 219      -8.505  32.296   9.985  1.00 91.23           H  
ATOM   3514  O   PRO A 219     -10.387  35.612  11.053  1.00 91.23           O  
ATOM   3515  CG  PRO A 219      -9.001  32.943   7.995  1.00 91.23           C  
ATOM   3516  HG2 PRO A 219      -8.951  33.886   7.451  1.00 91.23           H  
ATOM   3517  HG3 PRO A 219      -8.249  32.241   7.635  1.00 91.23           H  
ATOM   3518  CD  PRO A 219     -10.389  32.335   7.845  1.00 91.23           C  
ATOM   3519  HD2 PRO A 219     -10.848  32.675   6.917  1.00 91.23           H  
ATOM   3520  HD3 PRO A 219     -10.319  31.248   7.848  1.00 91.23           H  
ATOM   3521  N   SER A 220     -11.186  35.549   8.950  1.00 93.74           N  
ATOM   3522  H   SER A 220     -11.354  34.984   8.130  1.00 93.74           H  
ATOM   3523  CA  SER A 220     -11.651  36.937   8.902  1.00 93.74           C  
ATOM   3524  HA  SER A 220     -10.880  37.568   9.343  1.00 93.74           H  
ATOM   3525  C   SER A 220     -12.940  37.184   9.685  1.00 93.74           C  
ATOM   3526  CB  SER A 220     -11.857  37.385   7.453  1.00 93.74           C  
ATOM   3527  HB2 SER A 220     -10.903  37.379   6.926  1.00 93.74           H  
ATOM   3528  HB3 SER A 220     -12.253  38.401   7.443  1.00 93.74           H  
ATOM   3529  O   SER A 220     -13.201  38.320  10.075  1.00 93.74           O  
ATOM   3530  OG  SER A 220     -12.762  36.510   6.803  1.00 93.74           O  
ATOM   3531  HG  SER A 220     -13.154  36.974   6.059  1.00 93.74           H  
ATOM   3532  N   ARG A 221     -13.742  36.143   9.952  1.00 95.11           N  
ATOM   3533  H   ARG A 221     -13.438  35.218   9.683  1.00 95.11           H  
ATOM   3534  CA  ARG A 221     -14.964  36.278  10.748  1.00 95.11           C  
ATOM   3535  HA  ARG A 221     -15.547  37.096  10.324  1.00 95.11           H  
ATOM   3536  C   ARG A 221     -14.598  36.667  12.179  1.00 95.11           C  
ATOM   3537  CB  ARG A 221     -15.803  34.991  10.657  1.00 95.11           C  
ATOM   3538  HB2 ARG A 221     -15.191  34.143  10.966  1.00 95.11           H  
ATOM   3539  HB3 ARG A 221     -16.101  34.840   9.619  1.00 95.11           H  
ATOM   3540  O   ARG A 221     -13.632  36.158  12.753  1.00 95.11           O  
ATOM   3541  CG  ARG A 221     -17.058  35.024  11.542  1.00 95.11           C  
ATOM   3542  HG2 ARG A 221     -16.753  35.059  12.588  1.00 95.11           H  
ATOM   3543  HG3 ARG A 221     -17.646  35.912  11.312  1.00 95.11           H  
ATOM   3544  CD  ARG A 221     -17.927  33.781  11.338  1.00 95.11           C  
ATOM   3545  HD2 ARG A 221     -18.362  33.809  10.339  1.00 95.11           H  
ATOM   3546  HD3 ARG A 221     -17.300  32.893  11.420  1.00 95.11           H  
ATOM   3547  NE  ARG A 221     -18.999  33.722  12.349  1.00 95.11           N  
ATOM   3548  HE  ARG A 221     -19.055  34.480  13.014  1.00 95.11           H  
ATOM   3549  NH1 ARG A 221     -19.872  31.676  11.778  1.00 95.11           N  
ATOM   3550 HH11 ARG A 221     -19.097  31.530  11.147  1.00 95.11           H  
ATOM   3551 HH12 ARG A 221     -20.539  30.937  11.949  1.00 95.11           H  
ATOM   3552  NH2 ARG A 221     -20.789  32.851  13.440  1.00 95.11           N  
ATOM   3553 HH21 ARG A 221     -21.457  32.108  13.590  1.00 95.11           H  
ATOM   3554 HH22 ARG A 221     -20.770  33.623  14.090  1.00 95.11           H  
ATOM   3555  CZ  ARG A 221     -19.877  32.749  12.516  1.00 95.11           C  
ATOM   3556  N   GLN A 222     -15.390  37.566  12.759  1.00 94.81           N  
ATOM   3557  H   GLN A 222     -16.143  37.966  12.218  1.00 94.81           H  
ATOM   3558  CA  GLN A 222     -15.257  37.975  14.156  1.00 94.81           C  
ATOM   3559  HA  GLN A 222     -14.199  37.970  14.418  1.00 94.81           H  
ATOM   3560  C   GLN A 222     -15.923  36.947  15.073  1.00 94.81           C  
ATOM   3561  CB  GLN A 222     -15.790  39.404  14.369  1.00 94.81           C  
ATOM   3562  HB2 GLN A 222     -15.662  39.669  15.418  1.00 94.81           H  
ATOM   3563  HB3 GLN A 222     -16.858  39.422  14.148  1.00 94.81           H  
ATOM   3564  O   GLN A 222     -17.006  37.184  15.605  1.00 94.81           O  
ATOM   3565  CG  GLN A 222     -15.106  40.483  13.510  1.00 94.81           C  
ATOM   3566  HG2 GLN A 222     -15.305  40.283  12.457  1.00 94.81           H  
ATOM   3567  HG3 GLN A 222     -15.558  41.447  13.744  1.00 94.81           H  
ATOM   3568  CD  GLN A 222     -13.592  40.618  13.698  1.00 94.81           C  
ATOM   3569  NE2 GLN A 222     -12.939  41.395  12.865  1.00 94.81           N  
ATOM   3570 HE21 GLN A 222     -11.939  41.504  12.950  1.00 94.81           H  
ATOM   3571 HE22 GLN A 222     -13.430  41.989  12.212  1.00 94.81           H  
ATOM   3572  OE1 GLN A 222     -12.954  39.999  14.542  1.00 94.81           O  
ATOM   3573  N   TRP A 223     -15.298  35.777  15.200  1.00 95.33           N  
ATOM   3574  H   TRP A 223     -14.413  35.651  14.730  1.00 95.33           H  
ATOM   3575  CA  TRP A 223     -15.817  34.696  16.029  1.00 95.33           C  
ATOM   3576  HA  TRP A 223     -16.828  34.455  15.699  1.00 95.33           H  
ATOM   3577  C   TRP A 223     -15.892  35.119  17.493  1.00 95.33           C  
ATOM   3578  CB  TRP A 223     -14.953  33.440  15.889  1.00 95.33           C  
ATOM   3579  HB2 TRP A 223     -15.306  32.706  16.612  1.00 95.33           H  
ATOM   3580  HB3 TRP A 223     -13.922  33.669  16.158  1.00 95.33           H  
ATOM   3581  O   TRP A 223     -14.906  35.569  18.081  1.00 95.33           O  
ATOM   3582  CG  TRP A 223     -14.992  32.788  14.545  1.00 95.33           C  
ATOM   3583  CD1 TRP A 223     -14.105  32.940  13.536  1.00 95.33           C  
ATOM   3584  HD1 TRP A 223     -13.237  33.583  13.550  1.00 95.33           H  
ATOM   3585  CD2 TRP A 223     -15.992  31.849  14.057  1.00 95.33           C  
ATOM   3586  CE2 TRP A 223     -15.618  31.427  12.747  1.00 95.33           C  
ATOM   3587  CE3 TRP A 223     -17.169  31.300  14.608  1.00 95.33           C  
ATOM   3588  HE3 TRP A 223     -17.467  31.586  15.606  1.00 95.33           H  
ATOM   3589  NE1 TRP A 223     -14.466  32.133  12.477  1.00 95.33           N  
ATOM   3590  HE1 TRP A 223     -13.933  32.096  11.620  1.00 95.33           H  
ATOM   3591  CH2 TRP A 223     -17.519  29.936  12.615  1.00 95.33           C  
ATOM   3592  HH2 TRP A 223     -18.070  29.163  12.099  1.00 95.33           H  
ATOM   3593  CZ2 TRP A 223     -16.369  30.488  12.025  1.00 95.33           C  
ATOM   3594  HZ2 TRP A 223     -16.033  30.143  11.058  1.00 95.33           H  
ATOM   3595  CZ3 TRP A 223     -17.922  30.348  13.899  1.00 95.33           C  
ATOM   3596  HZ3 TRP A 223     -18.789  29.899  14.362  1.00 95.33           H  
ATOM   3597  N   LYS A 224     -17.057  34.911  18.100  1.00 96.85           N  
ATOM   3598  H   LYS A 224     -17.854  34.665  17.530  1.00 96.85           H  
ATOM   3599  CA  LYS A 224     -17.242  34.973  19.549  1.00 96.85           C  
ATOM   3600  HA  LYS A 224     -16.406  35.514  19.992  1.00 96.85           H  
ATOM   3601  C   LYS A 224     -17.240  33.566  20.136  1.00 96.85           C  
ATOM   3602  CB  LYS A 224     -18.536  35.734  19.867  1.00 96.85           C  
ATOM   3603  HB2 LYS A 224     -18.696  35.741  20.945  1.00 96.85           H  
ATOM   3604  HB3 LYS A 224     -19.376  35.219  19.401  1.00 96.85           H  
ATOM   3605  O   LYS A 224     -17.528  32.585  19.454  1.00 96.85           O  
ATOM   3606  CG  LYS A 224     -18.485  37.184  19.361  1.00 96.85           C  
ATOM   3607  HG2 LYS A 224     -17.671  37.713  19.856  1.00 96.85           H  
ATOM   3608  HG3 LYS A 224     -18.314  37.197  18.284  1.00 96.85           H  
ATOM   3609  CD  LYS A 224     -19.810  37.893  19.648  1.00 96.85           C  
ATOM   3610  HD2 LYS A 224     -19.986  37.917  20.723  1.00 96.85           H  
ATOM   3611  HD3 LYS A 224     -20.613  37.336  19.167  1.00 96.85           H  
ATOM   3612  CE  LYS A 224     -19.766  39.318  19.087  1.00 96.85           C  
ATOM   3613  HE2 LYS A 224     -19.520  39.256  18.027  1.00 96.85           H  
ATOM   3614  HE3 LYS A 224     -18.970  39.870  19.585  1.00 96.85           H  
ATOM   3615  NZ  LYS A 224     -21.070  40.003  19.266  1.00 96.85           N  
ATOM   3616  HZ1 LYS A 224     -21.045  40.933  18.873  1.00 96.85           H  
ATOM   3617  HZ2 LYS A 224     -21.316  40.064  20.244  1.00 96.85           H  
ATOM   3618  HZ3 LYS A 224     -21.795  39.482  18.794  1.00 96.85           H  
ATOM   3619  N   LEU A 225     -16.972  33.481  21.439  1.00 97.57           N  
ATOM   3620  H   LEU A 225     -16.699  34.321  21.927  1.00 97.57           H  
ATOM   3621  CA  LEU A 225     -17.076  32.223  22.182  1.00 97.57           C  
ATOM   3622  HA  LEU A 225     -16.348  31.520  21.777  1.00 97.57           H  
ATOM   3623  C   LEU A 225     -18.470  31.591  22.033  1.00 97.57           C  
ATOM   3624  CB  LEU A 225     -16.760  32.503  23.660  1.00 97.57           C  
ATOM   3625  HB2 LEU A 225     -17.449  33.271  24.012  1.00 97.57           H  
ATOM   3626  HB3 LEU A 225     -15.746  32.893  23.739  1.00 97.57           H  
ATOM   3627  O   LEU A 225     -18.559  30.376  21.914  1.00 97.57           O  
ATOM   3628  CG  LEU A 225     -16.900  31.267  24.571  1.00 97.57           C  
ATOM   3629  HG  LEU A 225     -17.872  30.792  24.437  1.00 97.57           H  
ATOM   3630  CD1 LEU A 225     -15.793  30.245  24.332  1.00 97.57           C  
ATOM   3631 HD11 LEU A 225     -15.951  29.380  24.976  1.00 97.57           H  
ATOM   3632 HD12 LEU A 225     -14.823  30.689  24.557  1.00 97.57           H  
ATOM   3633 HD13 LEU A 225     -15.808  29.915  23.294  1.00 97.57           H  
ATOM   3634  CD2 LEU A 225     -16.809  31.718  26.023  1.00 97.57           C  
ATOM   3635 HD21 LEU A 225     -17.566  32.477  26.221  1.00 97.57           H  
ATOM   3636 HD22 LEU A 225     -17.000  30.862  26.670  1.00 97.57           H  
ATOM   3637 HD23 LEU A 225     -15.812  32.124  26.195  1.00 97.57           H  
ATOM   3638  N   THR A 226     -19.529  32.408  22.035  1.00 97.23           N  
ATOM   3639  H   THR A 226     -19.378  33.407  22.066  1.00 97.23           H  
ATOM   3640  CA  THR A 226     -20.922  31.979  21.815  1.00 97.23           C  
ATOM   3641  HA  THR A 226     -21.213  31.240  22.562  1.00 97.23           H  
ATOM   3642  C   THR A 226     -21.088  31.304  20.463  1.00 97.23           C  
ATOM   3643  CB  THR A 226     -21.888  33.173  21.908  1.00 97.23           C  
ATOM   3644  HB  THR A 226     -22.870  32.887  21.530  1.00 97.23           H  
ATOM   3645  O   THR A 226     -21.548  30.174  20.414  1.00 97.23           O  
ATOM   3646  CG2 THR A 226     -22.039  33.657  23.351  1.00 97.23           C  
ATOM   3647 HG21 THR A 226     -22.559  32.892  23.928  1.00 97.23           H  
ATOM   3648 HG22 THR A 226     -21.066  33.873  23.791  1.00 97.23           H  
ATOM   3649 HG23 THR A 226     -22.650  34.560  23.361  1.00 97.23           H  
ATOM   3650  OG1 THR A 226     -21.394  34.271  21.160  1.00 97.23           O  
ATOM   3651  HG1 THR A 226     -21.800  34.218  20.292  1.00 97.23           H  
ATOM   3652  N   ASP A 227     -20.599  31.934  19.392  1.00 96.83           N  
ATOM   3653  H   ASP A 227     -20.262  32.880  19.500  1.00 96.83           H  
ATOM   3654  CA  ASP A 227     -20.744  31.425  18.026  1.00 96.83           C  
ATOM   3655  HA  ASP A 227     -21.804  31.371  17.776  1.00 96.83           H  
ATOM   3656  C   ASP A 227     -20.130  30.031  17.872  1.00 96.83           C  
ATOM   3657  CB  ASP A 227     -20.023  32.349  17.031  1.00 96.83           C  
ATOM   3658  HB2 ASP A 227     -18.949  32.248  17.186  1.00 96.83           H  
ATOM   3659  HB3 ASP A 227     -20.241  32.000  16.022  1.00 96.83           H  
ATOM   3660  O   ASP A 227     -20.699  29.159  17.221  1.00 96.83           O  
ATOM   3661  CG  ASP A 227     -20.355  33.836  17.114  1.00 96.83           C  
ATOM   3662  OD1 ASP A 227     -21.389  34.221  17.696  1.00 96.83           O  
ATOM   3663  OD2 ASP A 227     -19.512  34.603  16.595  1.00 96.83           O  
ATOM   3664  N   VAL A 228     -18.947  29.824  18.461  1.00 97.16           N  
ATOM   3665  H   VAL A 228     -18.535  30.590  18.975  1.00 97.16           H  
ATOM   3666  CA  VAL A 228     -18.263  28.529  18.413  1.00 97.16           C  
ATOM   3667  HA  VAL A 228     -18.337  28.135  17.400  1.00 97.16           H  
ATOM   3668  C   VAL A 228     -18.944  27.510  19.318  1.00 97.16           C  
ATOM   3669  CB  VAL A 228     -16.773  28.674  18.756  1.00 97.16           C  
ATOM   3670  HB  VAL A 228     -16.662  29.158  19.726  1.00 97.16           H  
ATOM   3671  O   VAL A 228     -19.075  26.360  18.910  1.00 97.16           O  
ATOM   3672  CG1 VAL A 228     -16.059  27.319  18.810  1.00 97.16           C  
ATOM   3673 HG11 VAL A 228     -16.485  26.687  19.589  1.00 97.16           H  
ATOM   3674 HG12 VAL A 228     -16.140  26.811  17.849  1.00 97.16           H  
ATOM   3675 HG13 VAL A 228     -15.010  27.483  19.055  1.00 97.16           H  
ATOM   3676  CG2 VAL A 228     -16.076  29.526  17.686  1.00 97.16           C  
ATOM   3677 HG21 VAL A 228     -16.355  30.573  17.807  1.00 97.16           H  
ATOM   3678 HG22 VAL A 228     -14.993  29.424  17.761  1.00 97.16           H  
ATOM   3679 HG23 VAL A 228     -16.373  29.191  16.692  1.00 97.16           H  
ATOM   3680  N   ALA A 229     -19.379  27.913  20.515  1.00 97.21           N  
ATOM   3681  H   ALA A 229     -19.297  28.889  20.760  1.00 97.21           H  
ATOM   3682  CA  ALA A 229     -20.090  27.042  21.447  1.00 97.21           C  
ATOM   3683  HA  ALA A 229     -19.458  26.184  21.675  1.00 97.21           H  
ATOM   3684  C   ALA A 229     -21.383  26.499  20.818  1.00 97.21           C  
ATOM   3685  CB  ALA A 229     -20.336  27.823  22.746  1.00 97.21           C  
ATOM   3686  HB1 ALA A 229     -19.414  28.296  23.084  1.00 97.21           H  
ATOM   3687  HB2 ALA A 229     -21.101  28.583  22.587  1.00 97.21           H  
ATOM   3688  HB3 ALA A 229     -20.662  27.141  23.532  1.00 97.21           H  
ATOM   3689  O   ALA A 229     -21.591  25.286  20.821  1.00 97.21           O  
ATOM   3690  N   ASP A 230     -22.164  27.367  20.172  1.00 95.86           N  
ATOM   3691  H   ASP A 230     -21.964  28.354  20.253  1.00 95.86           H  
ATOM   3692  CA  ASP A 230     -23.379  26.994  19.445  1.00 95.86           C  
ATOM   3693  HA  ASP A 230     -24.053  26.469  20.122  1.00 95.86           H  
ATOM   3694  C   ASP A 230     -23.057  26.054  18.274  1.00 95.86           C  
ATOM   3695  CB  ASP A 230     -24.091  28.262  18.938  1.00 95.86           C  
ATOM   3696  HB2 ASP A 230     -23.408  28.819  18.297  1.00 95.86           H  
ATOM   3697  HB3 ASP A 230     -24.944  27.958  18.330  1.00 95.86           H  
ATOM   3698  O   ASP A 230     -23.714  25.030  18.098  1.00 95.86           O  
ATOM   3699  CG  ASP A 230     -24.605  29.187  20.051  1.00 95.86           C  
ATOM   3700  OD1 ASP A 230     -24.787  28.710  21.195  1.00 95.86           O  
ATOM   3701  OD2 ASP A 230     -24.810  30.384  19.747  1.00 95.86           O  
ATOM   3702  N   HIS A 231     -21.991  26.342  17.517  1.00 93.36           N  
ATOM   3703  H   HIS A 231     -21.497  27.203  17.703  1.00 93.36           H  
ATOM   3704  CA  HIS A 231     -21.577  25.527  16.369  1.00 93.36           C  
ATOM   3705  HA  HIS A 231     -22.424  25.454  15.688  1.00 93.36           H  
ATOM   3706  C   HIS A 231     -21.171  24.091  16.741  1.00 93.36           C  
ATOM   3707  CB  HIS A 231     -20.424  26.238  15.648  1.00 93.36           C  
ATOM   3708  HB2 HIS A 231     -20.660  27.298  15.563  1.00 93.36           H  
ATOM   3709  HB3 HIS A 231     -19.507  26.138  16.229  1.00 93.36           H  
ATOM   3710  O   HIS A 231     -21.282  23.185  15.917  1.00 93.36           O  
ATOM   3711  CG  HIS A 231     -20.196  25.731  14.250  1.00 93.36           C  
ATOM   3712  CD2 HIS A 231     -19.277  24.805  13.840  1.00 93.36           C  
ATOM   3713  HD2 HIS A 231     -18.585  24.273  14.476  1.00 93.36           H  
ATOM   3714  ND1 HIS A 231     -20.912  26.111  13.141  1.00 93.36           N  
ATOM   3715  HD1 HIS A 231     -21.738  26.692  13.144  1.00 93.36           H  
ATOM   3716  CE1 HIS A 231     -20.427  25.440  12.083  1.00 93.36           C  
ATOM   3717  HE1 HIS A 231     -20.811  25.499  11.076  1.00 93.36           H  
ATOM   3718  NE2 HIS A 231     -19.413  24.647  12.458  1.00 93.36           N  
ATOM   3719  N   ILE A 232     -20.695  23.870  17.969  1.00 93.79           N  
ATOM   3720  H   ILE A 232     -20.617  24.665  18.588  1.00 93.79           H  
ATOM   3721  CA  ILE A 232     -20.331  22.539  18.484  1.00 93.79           C  
ATOM   3722  HA  ILE A 232     -20.391  21.831  17.658  1.00 93.79           H  
ATOM   3723  C   ILE A 232     -21.326  22.004  19.522  1.00 93.79           C  
ATOM   3724  CB  ILE A 232     -18.874  22.501  18.987  1.00 93.79           C  
ATOM   3725  HB  ILE A 232     -18.628  21.463  19.214  1.00 93.79           H  
ATOM   3726  O   ILE A 232     -21.013  21.020  20.194  1.00 93.79           O  
ATOM   3727  CG1 ILE A 232     -18.714  23.312  20.287  1.00 93.79           C  
ATOM   3728 HG12 ILE A 232     -19.107  24.320  20.159  1.00 93.79           H  
ATOM   3729 HG13 ILE A 232     -19.303  22.838  21.073  1.00 93.79           H  
ATOM   3730  CG2 ILE A 232     -17.913  22.947  17.875  1.00 93.79           C  
ATOM   3731 HG21 ILE A 232     -16.880  22.737  18.153  1.00 93.79           H  
ATOM   3732 HG22 ILE A 232     -18.024  24.018  17.709  1.00 93.79           H  
ATOM   3733 HG23 ILE A 232     -18.152  22.419  16.952  1.00 93.79           H  
ATOM   3734  CD1 ILE A 232     -17.279  23.407  20.791  1.00 93.79           C  
ATOM   3735 HD11 ILE A 232     -16.685  24.050  20.142  1.00 93.79           H  
ATOM   3736 HD12 ILE A 232     -17.309  23.840  21.791  1.00 93.79           H  
ATOM   3737 HD13 ILE A 232     -16.840  22.410  20.835  1.00 93.79           H  
ATOM   3738  N   PHE A 233     -22.498  22.637  19.648  1.00 96.21           N  
ATOM   3739  H   PHE A 233     -22.678  23.424  19.042  1.00 96.21           H  
ATOM   3740  CA  PHE A 233     -23.584  22.253  20.555  1.00 96.21           C  
ATOM   3741  HA  PHE A 233     -24.315  23.061  20.512  1.00 96.21           H  
ATOM   3742  C   PHE A 233     -23.158  22.155  22.033  1.00 96.21           C  
ATOM   3743  CB  PHE A 233     -24.286  20.991  20.027  1.00 96.21           C  
ATOM   3744  HB2 PHE A 233     -25.166  20.799  20.642  1.00 96.21           H  
ATOM   3745  HB3 PHE A 233     -23.619  20.136  20.145  1.00 96.21           H  
ATOM   3746  O   PHE A 233     -23.495  21.205  22.739  1.00 96.21           O  
ATOM   3747  CG  PHE A 233     -24.723  21.075  18.577  1.00 96.21           C  
ATOM   3748  CD1 PHE A 233     -25.957  21.665  18.247  1.00 96.21           C  
ATOM   3749  HD1 PHE A 233     -26.593  22.063  19.025  1.00 96.21           H  
ATOM   3750  CD2 PHE A 233     -23.893  20.576  17.555  1.00 96.21           C  
ATOM   3751  HD2 PHE A 233     -22.940  20.132  17.803  1.00 96.21           H  
ATOM   3752  CE1 PHE A 233     -26.363  21.746  16.904  1.00 96.21           C  
ATOM   3753  HE1 PHE A 233     -27.308  22.205  16.653  1.00 96.21           H  
ATOM   3754  CE2 PHE A 233     -24.295  20.665  16.211  1.00 96.21           C  
ATOM   3755  HE2 PHE A 233     -23.648  20.299  15.427  1.00 96.21           H  
ATOM   3756  CZ  PHE A 233     -25.532  21.247  15.886  1.00 96.21           C  
ATOM   3757  HZ  PHE A 233     -25.839  21.322  14.853  1.00 96.21           H  
ATOM   3758  N   MET A 234     -22.394  23.136  22.520  1.00 96.75           N  
ATOM   3759  H   MET A 234     -22.181  23.908  21.904  1.00 96.75           H  
ATOM   3760  CA  MET A 234     -21.989  23.256  23.925  1.00 96.75           C  
ATOM   3761  HA  MET A 234     -22.490  22.487  24.513  1.00 96.75           H  
ATOM   3762  C   MET A 234     -22.405  24.606  24.507  1.00 96.75           C  
ATOM   3763  CB  MET A 234     -20.471  23.065  24.074  1.00 96.75           C  
ATOM   3764  HB2 MET A 234     -19.945  23.748  23.407  1.00 96.75           H  
ATOM   3765  HB3 MET A 234     -20.187  23.303  25.099  1.00 96.75           H  
ATOM   3766  O   MET A 234     -22.469  25.605  23.802  1.00 96.75           O  
ATOM   3767  CG  MET A 234     -20.033  21.627  23.786  1.00 96.75           C  
ATOM   3768  HG2 MET A 234     -20.673  20.946  24.348  1.00 96.75           H  
ATOM   3769  HG3 MET A 234     -20.176  21.421  22.725  1.00 96.75           H  
ATOM   3770  SD  MET A 234     -18.304  21.288  24.232  1.00 96.75           S  
ATOM   3771  CE  MET A 234     -18.198  19.578  23.648  1.00 96.75           C  
ATOM   3772  HE1 MET A 234     -18.415  19.553  22.580  1.00 96.75           H  
ATOM   3773  HE2 MET A 234     -18.930  18.964  24.173  1.00 96.75           H  
ATOM   3774  HE3 MET A 234     -17.193  19.195  23.819  1.00 96.75           H  
ATOM   3775  N   SER A 235     -22.607  24.677  25.825  1.00 96.94           N  
ATOM   3776  H   SER A 235     -22.555  23.838  26.385  1.00 96.94           H  
ATOM   3777  CA  SER A 235     -22.703  25.977  26.495  1.00 96.94           C  
ATOM   3778  HA  SER A 235     -23.393  26.597  25.923  1.00 96.94           H  
ATOM   3779  C   SER A 235     -21.340  26.680  26.512  1.00 96.94           C  
ATOM   3780  CB  SER A 235     -23.274  25.849  27.913  1.00 96.94           C  
ATOM   3781  HB2 SER A 235     -23.553  26.843  28.263  1.00 96.94           H  
ATOM   3782  HB3 SER A 235     -24.172  25.230  27.891  1.00 96.94           H  
ATOM   3783  O   SER A 235     -20.288  26.038  26.599  1.00 96.94           O  
ATOM   3784  OG  SER A 235     -22.330  25.298  28.820  1.00 96.94           O  
ATOM   3785  HG  SER A 235     -22.432  25.756  29.658  1.00 96.94           H  
ATOM   3786  N   THR A 236     -21.338  28.014  26.522  1.00 97.71           N  
ATOM   3787  H   THR A 236     -22.215  28.503  26.410  1.00 97.71           H  
ATOM   3788  CA  THR A 236     -20.104  28.814  26.635  1.00 97.71           C  
ATOM   3789  HA  THR A 236     -19.464  28.595  25.781  1.00 97.71           H  
ATOM   3790  C   THR A 236     -19.304  28.504  27.901  1.00 97.71           C  
ATOM   3791  CB  THR A 236     -20.423  30.312  26.636  1.00 97.71           C  
ATOM   3792  HB  THR A 236     -19.511  30.871  26.845  1.00 97.71           H  
ATOM   3793  O   THR A 236     -18.073  28.492  27.862  1.00 97.71           O  
ATOM   3794  CG2 THR A 236     -20.974  30.782  25.299  1.00 97.71           C  
ATOM   3795 HG21 THR A 236     -20.291  30.488  24.502  1.00 97.71           H  
ATOM   3796 HG22 THR A 236     -21.952  30.341  25.102  1.00 97.71           H  
ATOM   3797 HG23 THR A 236     -21.055  31.868  25.312  1.00 97.71           H  
ATOM   3798  OG1 THR A 236     -21.384  30.608  27.624  1.00 97.71           O  
ATOM   3799  HG1 THR A 236     -21.935  31.321  27.294  1.00 97.71           H  
ATOM   3800  N   SER A 237     -19.984  28.217  29.017  1.00 97.55           N  
ATOM   3801  H   SER A 237     -20.992  28.274  28.978  1.00 97.55           H  
ATOM   3802  CA  SER A 237     -19.368  27.813  30.286  1.00 97.55           C  
ATOM   3803  HA  SER A 237     -18.615  28.551  30.561  1.00 97.55           H  
ATOM   3804  C   SER A 237     -18.661  26.462  30.179  1.00 97.55           C  
ATOM   3805  CB  SER A 237     -20.425  27.778  31.400  1.00 97.55           C  
ATOM   3806  HB2 SER A 237     -20.772  28.795  31.584  1.00 97.55           H  
ATOM   3807  HB3 SER A 237     -19.969  27.400  32.315  1.00 97.55           H  
ATOM   3808  O   SER A 237     -17.521  26.329  30.622  1.00 97.55           O  
ATOM   3809  OG  SER A 237     -21.543  26.970  31.055  1.00 97.55           O  
ATOM   3810  HG  SER A 237     -22.169  27.025  31.780  1.00 97.55           H  
ATOM   3811  N   THR A 238     -19.300  25.482  29.537  1.00 97.48           N  
ATOM   3812  H   THR A 238     -20.225  25.667  29.174  1.00 97.48           H  
ATOM   3813  CA  THR A 238     -18.719  24.154  29.308  1.00 97.48           C  
ATOM   3814  HA  THR A 238     -18.358  23.759  30.257  1.00 97.48           H  
ATOM   3815  C   THR A 238     -17.527  24.239  28.365  1.00 97.48           C  
ATOM   3816  CB  THR A 238     -19.769  23.181  28.754  1.00 97.48           C  
ATOM   3817  HB  THR A 238     -20.161  23.555  27.808  1.00 97.48           H  
ATOM   3818  O   THR A 238     -16.487  23.657  28.662  1.00 97.48           O  
ATOM   3819  CG2 THR A 238     -19.215  21.772  28.542  1.00 97.48           C  
ATOM   3820 HG21 THR A 238     -20.032  21.100  28.280  1.00 97.48           H  
ATOM   3821 HG22 THR A 238     -18.733  21.420  29.454  1.00 97.48           H  
ATOM   3822 HG23 THR A 238     -18.494  21.775  27.725  1.00 97.48           H  
ATOM   3823  OG1 THR A 238     -20.824  23.070  29.678  1.00 97.48           O  
ATOM   3824  HG1 THR A 238     -21.496  23.695  29.398  1.00 97.48           H  
ATOM   3825  N   LEU A 239     -17.640  25.006  27.273  1.00 97.81           N  
ATOM   3826  H   LEU A 239     -18.532  25.434  27.071  1.00 97.81           H  
ATOM   3827  CA  LEU A 239     -16.542  25.219  26.330  1.00 97.81           C  
ATOM   3828  HA  LEU A 239     -16.219  24.245  25.964  1.00 97.81           H  
ATOM   3829  C   LEU A 239     -15.331  25.869  27.014  1.00 97.81           C  
ATOM   3830  CB  LEU A 239     -17.052  26.050  25.137  1.00 97.81           C  
ATOM   3831  HB2 LEU A 239     -17.466  26.989  25.504  1.00 97.81           H  
ATOM   3832  HB3 LEU A 239     -17.858  25.498  24.653  1.00 97.81           H  
ATOM   3833  O   LEU A 239     -14.220  25.361  26.892  1.00 97.81           O  
ATOM   3834  CG  LEU A 239     -15.971  26.373  24.085  1.00 97.81           C  
ATOM   3835  HG  LEU A 239     -15.224  27.033  24.524  1.00 97.81           H  
ATOM   3836  CD1 LEU A 239     -15.276  25.114  23.576  1.00 97.81           C  
ATOM   3837 HD11 LEU A 239     -14.590  24.745  24.339  1.00 97.81           H  
ATOM   3838 HD12 LEU A 239     -16.007  24.332  23.373  1.00 97.81           H  
ATOM   3839 HD13 LEU A 239     -14.704  25.329  22.674  1.00 97.81           H  
ATOM   3840  CD2 LEU A 239     -16.589  27.090  22.888  1.00 97.81           C  
ATOM   3841 HD21 LEU A 239     -17.151  27.963  23.220  1.00 97.81           H  
ATOM   3842 HD22 LEU A 239     -15.806  27.413  22.203  1.00 97.81           H  
ATOM   3843 HD23 LEU A 239     -17.263  26.417  22.359  1.00 97.81           H  
ATOM   3844  N   LYS A 240     -15.535  26.950  27.782  1.00 97.81           N  
ATOM   3845  H   LYS A 240     -16.473  27.319  27.846  1.00 97.81           H  
ATOM   3846  CA  LYS A 240     -14.456  27.592  28.555  1.00 97.81           C  
ATOM   3847  HA  LYS A 240     -13.679  27.933  27.870  1.00 97.81           H  
ATOM   3848  C   LYS A 240     -13.761  26.611  29.494  1.00 97.81           C  
ATOM   3849  CB  LYS A 240     -14.995  28.777  29.372  1.00 97.81           C  
ATOM   3850  HB2 LYS A 240     -14.486  28.807  30.336  1.00 97.81           H  
ATOM   3851  HB3 LYS A 240     -16.059  28.645  29.569  1.00 97.81           H  
ATOM   3852  O   LYS A 240     -12.536  26.562  29.499  1.00 97.81           O  
ATOM   3853  CG  LYS A 240     -14.742  30.120  28.681  1.00 97.81           C  
ATOM   3854  HG2 LYS A 240     -15.190  30.108  27.687  1.00 97.81           H  
ATOM   3855  HG3 LYS A 240     -13.667  30.272  28.581  1.00 97.81           H  
ATOM   3856  CD  LYS A 240     -15.340  31.253  29.528  1.00 97.81           C  
ATOM   3857  HD2 LYS A 240     -16.423  31.131  29.565  1.00 97.81           H  
ATOM   3858  HD3 LYS A 240     -14.945  31.177  30.541  1.00 97.81           H  
ATOM   3859  CE  LYS A 240     -14.993  32.633  28.961  1.00 97.81           C  
ATOM   3860  HE2 LYS A 240     -15.420  32.722  27.962  1.00 97.81           H  
ATOM   3861  HE3 LYS A 240     -13.909  32.708  28.873  1.00 97.81           H  
ATOM   3862  NZ  LYS A 240     -15.511  33.723  29.824  1.00 97.81           N  
ATOM   3863  HZ1 LYS A 240     -15.274  34.629  29.445  1.00 97.81           H  
ATOM   3864  HZ2 LYS A 240     -15.108  33.660  30.748  1.00 97.81           H  
ATOM   3865  HZ3 LYS A 240     -16.515  33.664  29.916  1.00 97.81           H  
ATOM   3866  N   ARG A 241     -14.537  25.846  30.270  1.00 97.18           N  
ATOM   3867  H   ARG A 241     -15.538  25.956  30.203  1.00 97.18           H  
ATOM   3868  CA  ARG A 241     -13.996  24.884  31.238  1.00 97.18           C  
ATOM   3869  HA  ARG A 241     -13.302  25.400  31.902  1.00 97.18           H  
ATOM   3870  C   ARG A 241     -13.166  23.801  30.545  1.00 97.18           C  
ATOM   3871  CB  ARG A 241     -15.140  24.300  32.079  1.00 97.18           C  
ATOM   3872  HB2 ARG A 241     -15.694  25.116  32.543  1.00 97.18           H  
ATOM   3873  HB3 ARG A 241     -15.817  23.745  31.429  1.00 97.18           H  
ATOM   3874  O   ARG A 241     -12.020  23.605  30.918  1.00 97.18           O  
ATOM   3875  CG  ARG A 241     -14.602  23.376  33.184  1.00 97.18           C  
ATOM   3876  HG2 ARG A 241     -14.052  22.550  32.733  1.00 97.18           H  
ATOM   3877  HG3 ARG A 241     -13.915  23.936  33.819  1.00 97.18           H  
ATOM   3878  CD  ARG A 241     -15.717  22.798  34.061  1.00 97.18           C  
ATOM   3879  HD2 ARG A 241     -16.245  23.621  34.542  1.00 97.18           H  
ATOM   3880  HD3 ARG A 241     -15.250  22.191  34.837  1.00 97.18           H  
ATOM   3881  NE  ARG A 241     -16.626  21.937  33.281  1.00 97.18           N  
ATOM   3882  HE  ARG A 241     -16.160  21.179  32.804  1.00 97.18           H  
ATOM   3883  NH1 ARG A 241     -18.633  22.891  33.882  1.00 97.18           N  
ATOM   3884 HH11 ARG A 241     -18.137  23.455  34.558  1.00 97.18           H  
ATOM   3885 HH12 ARG A 241     -19.642  22.871  33.864  1.00 97.18           H  
ATOM   3886  NH2 ARG A 241     -18.606  21.226  32.407  1.00 97.18           N  
ATOM   3887 HH21 ARG A 241     -19.607  21.315  32.307  1.00 97.18           H  
ATOM   3888 HH22 ARG A 241     -18.105  20.478  31.948  1.00 97.18           H  
ATOM   3889  CZ  ARG A 241     -17.943  22.023  33.195  1.00 97.18           C  
ATOM   3890  N   LYS A 242     -13.702  23.173  29.496  1.00 97.72           N  
ATOM   3891  H   LYS A 242     -14.645  23.410  29.223  1.00 97.72           H  
ATOM   3892  CA  LYS A 242     -13.000  22.104  28.769  1.00 97.72           C  
ATOM   3893  HA  LYS A 242     -12.651  21.354  29.479  1.00 97.72           H  
ATOM   3894  C   LYS A 242     -11.743  22.584  28.041  1.00 97.72           C  
ATOM   3895  CB  LYS A 242     -13.949  21.428  27.781  1.00 97.72           C  
ATOM   3896  HB2 LYS A 242     -14.448  22.181  27.170  1.00 97.72           H  
ATOM   3897  HB3 LYS A 242     -13.342  20.793  27.136  1.00 97.72           H  
ATOM   3898  O   LYS A 242     -10.750  21.875  28.011  1.00 97.72           O  
ATOM   3899  CG  LYS A 242     -14.989  20.542  28.473  1.00 97.72           C  
ATOM   3900  HG2 LYS A 242     -15.701  21.152  29.030  1.00 97.72           H  
ATOM   3901  HG3 LYS A 242     -14.477  19.876  29.167  1.00 97.72           H  
ATOM   3902  CD  LYS A 242     -15.723  19.698  27.426  1.00 97.72           C  
ATOM   3903  HD2 LYS A 242     -14.980  19.185  26.815  1.00 97.72           H  
ATOM   3904  HD3 LYS A 242     -16.331  20.341  26.790  1.00 97.72           H  
ATOM   3905  CE  LYS A 242     -16.594  18.658  28.130  1.00 97.72           C  
ATOM   3906  HE2 LYS A 242     -17.423  19.166  28.623  1.00 97.72           H  
ATOM   3907  HE3 LYS A 242     -15.988  18.180  28.899  1.00 97.72           H  
ATOM   3908  NZ  LYS A 242     -17.088  17.633  27.180  1.00 97.72           N  
ATOM   3909  HZ1 LYS A 242     -16.300  17.164  26.756  1.00 97.72           H  
ATOM   3910  HZ2 LYS A 242     -17.651  18.054  26.455  1.00 97.72           H  
ATOM   3911  HZ3 LYS A 242     -17.633  16.935  27.665  1.00 97.72           H  
ATOM   3912  N   LEU A 243     -11.751  23.794  27.477  1.00 97.67           N  
ATOM   3913  H   LEU A 243     -12.602  24.339  27.486  1.00 97.67           H  
ATOM   3914  CA  LEU A 243     -10.530  24.363  26.895  1.00 97.67           C  
ATOM   3915  HA  LEU A 243     -10.085  23.631  26.221  1.00 97.67           H  
ATOM   3916  C   LEU A 243      -9.465  24.633  27.965  1.00 97.67           C  
ATOM   3917  CB  LEU A 243     -10.856  25.643  26.113  1.00 97.67           C  
ATOM   3918  HB2 LEU A 243     -11.428  26.311  26.758  1.00 97.67           H  
ATOM   3919  HB3 LEU A 243      -9.919  26.141  25.865  1.00 97.67           H  
ATOM   3920  O   LEU A 243      -8.288  24.393  27.712  1.00 97.67           O  
ATOM   3921  CG  LEU A 243     -11.633  25.396  24.811  1.00 97.67           C  
ATOM   3922  HG  LEU A 243     -12.569  24.886  25.041  1.00 97.67           H  
ATOM   3923  CD1 LEU A 243     -11.955  26.747  24.164  1.00 97.67           C  
ATOM   3924 HD11 LEU A 243     -11.026  27.263  23.917  1.00 97.67           H  
ATOM   3925 HD12 LEU A 243     -12.534  26.588  23.254  1.00 97.67           H  
ATOM   3926 HD13 LEU A 243     -12.544  27.348  24.857  1.00 97.67           H  
ATOM   3927  CD2 LEU A 243     -10.865  24.528  23.815  1.00 97.67           C  
ATOM   3928 HD21 LEU A 243     -10.837  23.496  24.163  1.00 97.67           H  
ATOM   3929 HD22 LEU A 243     -11.345  24.541  22.836  1.00 97.67           H  
ATOM   3930 HD23 LEU A 243      -9.836  24.879  23.730  1.00 97.67           H  
ATOM   3931  N   ALA A 244      -9.871  25.080  29.158  1.00 97.51           N  
ATOM   3932  H   ALA A 244     -10.852  25.268  29.311  1.00 97.51           H  
ATOM   3933  CA  ALA A 244      -8.952  25.266  30.276  1.00 97.51           C  
ATOM   3934  HA  ALA A 244      -8.113  25.872  29.933  1.00 97.51           H  
ATOM   3935  C   ALA A 244      -8.368  23.932  30.776  1.00 97.51           C  
ATOM   3936  CB  ALA A 244      -9.669  26.035  31.392  1.00 97.51           C  
ATOM   3937  HB1 ALA A 244     -10.057  26.976  31.001  1.00 97.51           H  
ATOM   3938  HB2 ALA A 244      -8.961  26.247  32.193  1.00 97.51           H  
ATOM   3939  HB3 ALA A 244     -10.489  25.442  31.797  1.00 97.51           H  
ATOM   3940  O   ALA A 244      -7.188  23.885  31.110  1.00 97.51           O  
ATOM   3941  N   GLU A 245      -9.156  22.850  30.768  1.00 96.70           N  
ATOM   3942  H   GLU A 245     -10.136  22.970  30.555  1.00 96.70           H  
ATOM   3943  CA  GLU A 245      -8.678  21.481  31.034  1.00 96.70           C  
ATOM   3944  HA  GLU A 245      -8.192  21.451  32.009  1.00 96.70           H  
ATOM   3945  C   GLU A 245      -7.623  21.034  30.001  1.00 96.70           C  
ATOM   3946  CB  GLU A 245      -9.870  20.498  31.053  1.00 96.70           C  
ATOM   3947  HB2 GLU A 245     -10.436  20.626  30.131  1.00 96.70           H  
ATOM   3948  HB3 GLU A 245      -9.486  19.478  31.068  1.00 96.70           H  
ATOM   3949  O   GLU A 245      -6.656  20.371  30.362  1.00 96.70           O  
ATOM   3950  CG  GLU A 245     -10.816  20.669  32.261  1.00 96.70           C  
ATOM   3951  HG2 GLU A 245     -10.323  20.264  33.145  1.00 96.70           H  
ATOM   3952  HG3 GLU A 245     -10.976  21.732  32.441  1.00 96.70           H  
ATOM   3953  CD  GLU A 245     -12.199  19.996  32.091  1.00 96.70           C  
ATOM   3954  OE1 GLU A 245     -13.083  20.241  32.951  1.00 96.70           O  
ATOM   3955  OE2 GLU A 245     -12.450  19.319  31.066  1.00 96.70           O  
ATOM   3956  N   GLU A 246      -7.738  21.467  28.739  1.00 93.22           N  
ATOM   3957  H   GLU A 246      -8.588  21.948  28.482  1.00 93.22           H  
ATOM   3958  CA  GLU A 246      -6.711  21.278  27.696  1.00 93.22           C  
ATOM   3959  HA  GLU A 246      -6.248  20.303  27.851  1.00 93.22           H  
ATOM   3960  C   GLU A 246      -5.555  22.306  27.769  1.00 93.22           C  
ATOM   3961  CB  GLU A 246      -7.363  21.264  26.297  1.00 93.22           C  
ATOM   3962  HB2 GLU A 246      -7.943  22.177  26.160  1.00 93.22           H  
ATOM   3963  HB3 GLU A 246      -6.573  21.247  25.545  1.00 93.22           H  
ATOM   3964  O   GLU A 246      -4.714  22.375  26.868  1.00 93.22           O  
ATOM   3965  CG  GLU A 246      -8.267  20.043  26.043  1.00 93.22           C  
ATOM   3966  HG2 GLU A 246      -7.689  19.139  26.234  1.00 93.22           H  
ATOM   3967  HG3 GLU A 246      -9.102  20.063  26.743  1.00 93.22           H  
ATOM   3968  CD  GLU A 246      -8.820  19.982  24.605  1.00 93.22           C  
ATOM   3969  OE1 GLU A 246      -9.592  19.048  24.281  1.00 93.22           O  
ATOM   3970  OE2 GLU A 246      -8.519  20.874  23.779  1.00 93.22           O  
ATOM   3971  N   GLY A 247      -5.495  23.132  28.820  1.00 95.76           N  
ATOM   3972  H   GLY A 247      -6.189  23.023  29.545  1.00 95.76           H  
ATOM   3973  CA  GLY A 247      -4.435  24.125  29.022  1.00 95.76           C  
ATOM   3974  HA2 GLY A 247      -3.466  23.634  28.934  1.00 95.76           H  
ATOM   3975  HA3 GLY A 247      -4.527  24.530  30.030  1.00 95.76           H  
ATOM   3976  C   GLY A 247      -4.476  25.297  28.036  1.00 95.76           C  
ATOM   3977  O   GLY A 247      -3.441  25.894  27.735  1.00 95.76           O  
ATOM   3978  N   THR A 248      -5.649  25.626  27.491  1.00 96.07           N  
ATOM   3979  H   THR A 248      -6.467  25.095  27.756  1.00 96.07           H  
ATOM   3980  CA  THR A 248      -5.815  26.703  26.509  1.00 96.07           C  
ATOM   3981  HA  THR A 248      -4.996  27.411  26.639  1.00 96.07           H  
ATOM   3982  C   THR A 248      -7.098  27.510  26.733  1.00 96.07           C  
ATOM   3983  CB  THR A 248      -5.697  26.122  25.088  1.00 96.07           C  
ATOM   3984  HB  THR A 248      -4.838  25.450  25.065  1.00 96.07           H  
ATOM   3985  O   THR A 248      -7.874  27.277  27.657  1.00 96.07           O  
ATOM   3986  CG2 THR A 248      -6.921  25.336  24.626  1.00 96.07           C  
ATOM   3987 HG21 THR A 248      -7.101  24.503  25.306  1.00 96.07           H  
ATOM   3988 HG22 THR A 248      -6.733  24.933  23.631  1.00 96.07           H  
ATOM   3989 HG23 THR A 248      -7.801  25.979  24.598  1.00 96.07           H  
ATOM   3990  OG1 THR A 248      -5.445  27.155  24.156  1.00 96.07           O  
ATOM   3991  HG1 THR A 248      -4.595  27.532  24.396  1.00 96.07           H  
ATOM   3992  N   SER A 249      -7.334  28.514  25.894  1.00 97.36           N  
ATOM   3993  H   SER A 249      -6.688  28.652  25.130  1.00 97.36           H  
ATOM   3994  CA  SER A 249      -8.531  29.347  25.939  1.00 97.36           C  
ATOM   3995  HA  SER A 249      -9.319  28.805  26.461  1.00 97.36           H  
ATOM   3996  C   SER A 249      -9.030  29.649  24.531  1.00 97.36           C  
ATOM   3997  CB  SER A 249      -8.245  30.635  26.720  1.00 97.36           C  
ATOM   3998  HB2 SER A 249      -9.192  31.125  26.946  1.00 97.36           H  
ATOM   3999  HB3 SER A 249      -7.748  30.395  27.660  1.00 97.36           H  
ATOM   4000  O   SER A 249      -8.272  29.607  23.561  1.00 97.36           O  
ATOM   4001  OG  SER A 249      -7.445  31.527  25.968  1.00 97.36           O  
ATOM   4002  HG  SER A 249      -6.525  31.290  26.110  1.00 97.36           H  
ATOM   4003  N   PHE A 250     -10.308  30.016  24.404  1.00 97.53           N  
ATOM   4004  H   PHE A 250     -10.906  29.989  25.218  1.00 97.53           H  
ATOM   4005  CA  PHE A 250     -10.858  30.462  23.121  1.00 97.53           C  
ATOM   4006  HA  PHE A 250     -10.822  29.636  22.411  1.00 97.53           H  
ATOM   4007  C   PHE A 250     -10.037  31.611  22.514  1.00 97.53           C  
ATOM   4008  CB  PHE A 250     -12.320  30.882  23.314  1.00 97.53           C  
ATOM   4009  HB2 PHE A 250     -12.393  31.551  24.171  1.00 97.53           H  
ATOM   4010  HB3 PHE A 250     -12.904  29.987  23.529  1.00 97.53           H  
ATOM   4011  O   PHE A 250      -9.748  31.590  21.321  1.00 97.53           O  
ATOM   4012  CG  PHE A 250     -12.908  31.576  22.101  1.00 97.53           C  
ATOM   4013  CD1 PHE A 250     -12.979  32.984  22.048  1.00 97.53           C  
ATOM   4014  HD1 PHE A 250     -12.652  33.577  22.890  1.00 97.53           H  
ATOM   4015  CD2 PHE A 250     -13.300  30.815  20.985  1.00 97.53           C  
ATOM   4016  HD2 PHE A 250     -13.228  29.738  21.005  1.00 97.53           H  
ATOM   4017  CE1 PHE A 250     -13.431  33.626  20.881  1.00 97.53           C  
ATOM   4018  HE1 PHE A 250     -13.458  34.704  20.819  1.00 97.53           H  
ATOM   4019  CE2 PHE A 250     -13.747  31.462  19.823  1.00 97.53           C  
ATOM   4020  HE2 PHE A 250     -14.016  30.886  18.949  1.00 97.53           H  
ATOM   4021  CZ  PHE A 250     -13.807  32.861  19.767  1.00 97.53           C  
ATOM   4022  HZ  PHE A 250     -14.120  33.346  18.854  1.00 97.53           H  
ATOM   4023  N   SER A 251      -9.614  32.579  23.334  1.00 96.47           N  
ATOM   4024  H   SER A 251      -9.795  32.504  24.325  1.00 96.47           H  
ATOM   4025  CA  SER A 251      -8.775  33.702  22.899  1.00 96.47           C  
ATOM   4026  HA  SER A 251      -9.284  34.222  22.087  1.00 96.47           H  
ATOM   4027  C   SER A 251      -7.420  33.255  22.357  1.00 96.47           C  
ATOM   4028  CB  SER A 251      -8.562  34.700  24.046  1.00 96.47           C  
ATOM   4029  HB2 SER A 251      -9.395  35.403  24.042  1.00 96.47           H  
ATOM   4030  HB3 SER A 251      -7.645  35.265  23.883  1.00 96.47           H  
ATOM   4031  O   SER A 251      -6.975  33.787  21.339  1.00 96.47           O  
ATOM   4032  OG  SER A 251      -8.527  34.079  25.319  1.00 96.47           O  
ATOM   4033  HG  SER A 251      -7.777  33.485  25.402  1.00 96.47           H  
ATOM   4034  N   ASP A 252      -6.785  32.267  22.990  1.00 96.55           N  
ATOM   4035  H   ASP A 252      -7.202  31.843  23.806  1.00 96.55           H  
ATOM   4036  CA  ASP A 252      -5.487  31.756  22.542  1.00 96.55           C  
ATOM   4037  HA  ASP A 252      -4.812  32.596  22.380  1.00 96.55           H  
ATOM   4038  C   ASP A 252      -5.616  31.006  21.217  1.00 96.55           C  
ATOM   4039  CB  ASP A 252      -4.864  30.842  23.603  1.00 96.55           C  
ATOM   4040  HB2 ASP A 252      -5.537  30.008  23.801  1.00 96.55           H  
ATOM   4041  HB3 ASP A 252      -3.929  30.438  23.216  1.00 96.55           H  
ATOM   4042  O   ASP A 252      -4.814  31.219  20.305  1.00 96.55           O  
ATOM   4043  CG  ASP A 252      -4.567  31.587  24.901  1.00 96.55           C  
ATOM   4044  OD1 ASP A 252      -4.113  32.749  24.822  1.00 96.55           O  
ATOM   4045  OD2 ASP A 252      -4.887  31.004  25.960  1.00 96.55           O  
ATOM   4046  N   ILE A 253      -6.658  30.179  21.072  1.00 96.87           N  
ATOM   4047  H   ILE A 253      -7.261  30.031  21.869  1.00 96.87           H  
ATOM   4048  CA  ILE A 253      -6.927  29.446  19.829  1.00 96.87           C  
ATOM   4049  HA  ILE A 253      -6.017  28.920  19.539  1.00 96.87           H  
ATOM   4050  C   ILE A 253      -7.273  30.419  18.702  1.00 96.87           C  
ATOM   4051  CB  ILE A 253      -8.045  28.401  20.020  1.00 96.87           C  
ATOM   4052  HB  ILE A 253      -8.967  28.908  20.307  1.00 96.87           H  
ATOM   4053  O   ILE A 253      -6.753  30.288  17.595  1.00 96.87           O  
ATOM   4054  CG1 ILE A 253      -7.662  27.382  21.111  1.00 96.87           C  
ATOM   4055 HG12 ILE A 253      -7.288  27.888  22.001  1.00 96.87           H  
ATOM   4056 HG13 ILE A 253      -6.855  26.749  20.741  1.00 96.87           H  
ATOM   4057  CG2 ILE A 253      -8.263  27.651  18.691  1.00 96.87           C  
ATOM   4058 HG21 ILE A 253      -8.608  28.327  17.908  1.00 96.87           H  
ATOM   4059 HG22 ILE A 253      -9.006  26.861  18.798  1.00 96.87           H  
ATOM   4060 HG23 ILE A 253      -7.327  27.189  18.377  1.00 96.87           H  
ATOM   4061  CD1 ILE A 253      -8.839  26.510  21.552  1.00 96.87           C  
ATOM   4062 HD11 ILE A 253      -9.245  25.943  20.715  1.00 96.87           H  
ATOM   4063 HD12 ILE A 253      -9.620  27.134  21.986  1.00 96.87           H  
ATOM   4064 HD13 ILE A 253      -8.479  25.802  22.298  1.00 96.87           H  
ATOM   4065  N   TYR A 254      -8.100  31.426  18.983  1.00 96.63           N  
ATOM   4066  H   TYR A 254      -8.510  31.464  19.905  1.00 96.63           H  
ATOM   4067  CA  TYR A 254      -8.485  32.450  18.018  1.00 96.63           C  
ATOM   4068  HA  TYR A 254      -8.929  31.964  17.149  1.00 96.63           H  
ATOM   4069  C   TYR A 254      -7.288  33.249  17.507  1.00 96.63           C  
ATOM   4070  CB  TYR A 254      -9.522  33.362  18.673  1.00 96.63           C  
ATOM   4071  HB2 TYR A 254     -10.359  32.753  19.014  1.00 96.63           H  
ATOM   4072  HB3 TYR A 254      -9.085  33.837  19.552  1.00 96.63           H  
ATOM   4073  O   TYR A 254      -7.102  33.391  16.294  1.00 96.63           O  
ATOM   4074  CG  TYR A 254     -10.074  34.421  17.751  1.00 96.63           C  
ATOM   4075  CD1 TYR A 254      -9.772  35.781  17.960  1.00 96.63           C  
ATOM   4076  HD1 TYR A 254      -9.096  36.068  18.753  1.00 96.63           H  
ATOM   4077  CD2 TYR A 254     -10.947  34.038  16.718  1.00 96.63           C  
ATOM   4078  HD2 TYR A 254     -11.190  32.997  16.566  1.00 96.63           H  
ATOM   4079  CE1 TYR A 254     -10.433  36.767  17.204  1.00 96.63           C  
ATOM   4080  HE1 TYR A 254     -10.282  37.814  17.419  1.00 96.63           H  
ATOM   4081  CE2 TYR A 254     -11.573  35.016  15.935  1.00 96.63           C  
ATOM   4082  HE2 TYR A 254     -12.280  34.748  15.164  1.00 96.63           H  
ATOM   4083  OH  TYR A 254     -12.176  37.282  15.635  1.00 96.63           O  
ATOM   4084  HH  TYR A 254     -12.049  38.182  15.944  1.00 96.63           H  
ATOM   4085  CZ  TYR A 254     -11.377  36.373  16.234  1.00 96.63           C  
ATOM   4086  N   LEU A 255      -6.432  33.713  18.423  1.00 96.35           N  
ATOM   4087  H   LEU A 255      -6.635  33.558  19.401  1.00 96.35           H  
ATOM   4088  CA  LEU A 255      -5.185  34.377  18.065  1.00 96.35           C  
ATOM   4089  HA  LEU A 255      -5.427  35.230  17.431  1.00 96.35           H  
ATOM   4090  C   LEU A 255      -4.286  33.437  17.257  1.00 96.35           C  
ATOM   4091  CB  LEU A 255      -4.491  34.872  19.345  1.00 96.35           C  
ATOM   4092  HB2 LEU A 255      -5.163  35.551  19.870  1.00 96.35           H  
ATOM   4093  HB3 LEU A 255      -4.311  34.016  19.996  1.00 96.35           H  
ATOM   4094  O   LEU A 255      -3.771  33.836  16.216  1.00 96.35           O  
ATOM   4095  CG  LEU A 255      -3.150  35.587  19.091  1.00 96.35           C  
ATOM   4096  HG  LEU A 255      -2.469  34.918  18.564  1.00 96.35           H  
ATOM   4097  CD1 LEU A 255      -3.316  36.870  18.270  1.00 96.35           C  
ATOM   4098 HD11 LEU A 255      -3.704  36.630  17.280  1.00 96.35           H  
ATOM   4099 HD12 LEU A 255      -2.348  37.354  18.146  1.00 96.35           H  
ATOM   4100 HD13 LEU A 255      -4.006  37.547  18.775  1.00 96.35           H  
ATOM   4101  CD2 LEU A 255      -2.502  35.958  20.425  1.00 96.35           C  
ATOM   4102 HD21 LEU A 255      -3.159  36.623  20.984  1.00 96.35           H  
ATOM   4103 HD22 LEU A 255      -1.543  36.447  20.250  1.00 96.35           H  
ATOM   4104 HD23 LEU A 255      -2.339  35.054  21.011  1.00 96.35           H  
ATOM   4105  N   SER A 256      -4.123  32.189  17.701  1.00 95.42           N  
ATOM   4106  H   SER A 256      -4.582  31.918  18.559  1.00 95.42           H  
ATOM   4107  CA  SER A 256      -3.276  31.208  17.025  1.00 95.42           C  
ATOM   4108  HA  SER A 256      -2.270  31.620  16.958  1.00 95.42           H  
ATOM   4109  C   SER A 256      -3.745  30.914  15.600  1.00 95.42           C  
ATOM   4110  CB  SER A 256      -3.212  29.915  17.838  1.00 95.42           C  
ATOM   4111  HB2 SER A 256      -4.198  29.454  17.885  1.00 95.42           H  
ATOM   4112  HB3 SER A 256      -2.874  30.134  18.851  1.00 95.42           H  
ATOM   4113  O   SER A 256      -2.926  30.942  14.684  1.00 95.42           O  
ATOM   4114  OG  SER A 256      -2.300  29.027  17.222  1.00 95.42           O  
ATOM   4115  HG  SER A 256      -1.432  29.437  17.208  1.00 95.42           H  
ATOM   4116  N   ALA A 257      -5.041  30.687  15.374  1.00 95.27           N  
ATOM   4117  H   ALA A 257      -5.672  30.656  16.162  1.00 95.27           H  
ATOM   4118  CA  ALA A 257      -5.601  30.437  14.045  1.00 95.27           C  
ATOM   4119  HA  ALA A 257      -5.124  29.561  13.606  1.00 95.27           H  
ATOM   4120  C   ALA A 257      -5.346  31.620  13.098  1.00 95.27           C  
ATOM   4121  CB  ALA A 257      -7.095  30.139  14.202  1.00 95.27           C  
ATOM   4122  HB1 ALA A 257      -7.542  29.974  13.222  1.00 95.27           H  
ATOM   4123  HB2 ALA A 257      -7.232  29.239  14.802  1.00 95.27           H  
ATOM   4124  HB3 ALA A 257      -7.594  30.974  14.694  1.00 95.27           H  
ATOM   4125  O   ALA A 257      -4.809  31.447  12.001  1.00 95.27           O  
ATOM   4126  N   ARG A 258      -5.628  32.851  13.550  1.00 95.51           N  
ATOM   4127  H   ARG A 258      -6.045  32.934  14.466  1.00 95.51           H  
ATOM   4128  CA  ARG A 258      -5.391  34.068  12.757  1.00 95.51           C  
ATOM   4129  HA  ARG A 258      -5.858  33.948  11.779  1.00 95.51           H  
ATOM   4130  C   ARG A 258      -3.909  34.319  12.478  1.00 95.51           C  
ATOM   4131  CB  ARG A 258      -6.023  35.274  13.464  1.00 95.51           C  
ATOM   4132  HB2 ARG A 258      -5.751  35.274  14.519  1.00 95.51           H  
ATOM   4133  HB3 ARG A 258      -5.633  36.183  13.006  1.00 95.51           H  
ATOM   4134  O   ARG A 258      -3.555  34.694  11.359  1.00 95.51           O  
ATOM   4135  CG  ARG A 258      -7.549  35.282  13.312  1.00 95.51           C  
ATOM   4136  HG2 ARG A 258      -7.793  35.289  12.250  1.00 95.51           H  
ATOM   4137  HG3 ARG A 258      -7.984  34.393  13.769  1.00 95.51           H  
ATOM   4138  CD  ARG A 258      -8.137  36.531  13.971  1.00 95.51           C  
ATOM   4139  HD2 ARG A 258      -7.517  37.388  13.707  1.00 95.51           H  
ATOM   4140  HD3 ARG A 258      -8.126  36.403  15.053  1.00 95.51           H  
ATOM   4141  NE  ARG A 258      -9.512  36.775  13.509  1.00 95.51           N  
ATOM   4142  HE  ARG A 258      -9.916  36.101  12.874  1.00 95.51           H  
ATOM   4143  NH1 ARG A 258      -9.685  38.964  14.180  1.00 95.51           N  
ATOM   4144 HH11 ARG A 258     -10.130  39.844  13.962  1.00 95.51           H  
ATOM   4145 HH12 ARG A 258      -8.707  38.944  14.433  1.00 95.51           H  
ATOM   4146  NH2 ARG A 258     -11.369  38.017  13.096  1.00 95.51           N  
ATOM   4147 HH21 ARG A 258     -11.843  37.191  12.762  1.00 95.51           H  
ATOM   4148 HH22 ARG A 258     -11.922  38.823  13.353  1.00 95.51           H  
ATOM   4149  CZ  ARG A 258     -10.177  37.908  13.599  1.00 95.51           C  
ATOM   4150  N   MET A 259      -3.036  34.100  13.461  1.00 95.52           N  
ATOM   4151  H   MET A 259      -3.396  33.816  14.360  1.00 95.52           H  
ATOM   4152  CA  MET A 259      -1.587  34.272  13.309  1.00 95.52           C  
ATOM   4153  HA  MET A 259      -1.394  35.234  12.835  1.00 95.52           H  
ATOM   4154  C   MET A 259      -0.972  33.214  12.392  1.00 95.52           C  
ATOM   4155  CB  MET A 259      -0.903  34.253  14.685  1.00 95.52           C  
ATOM   4156  HB2 MET A 259      -1.237  33.385  15.253  1.00 95.52           H  
ATOM   4157  HB3 MET A 259       0.175  34.167  14.549  1.00 95.52           H  
ATOM   4158  O   MET A 259      -0.153  33.550  11.538  1.00 95.52           O  
ATOM   4159  CG  MET A 259      -1.173  35.528  15.488  1.00 95.52           C  
ATOM   4160  HG2 MET A 259      -2.243  35.619  15.675  1.00 95.52           H  
ATOM   4161  HG3 MET A 259      -0.681  35.432  16.456  1.00 95.52           H  
ATOM   4162  SD  MET A 259      -0.596  37.057  14.703  1.00 95.52           S  
ATOM   4163  CE  MET A 259      -2.191  37.781  14.261  1.00 95.52           C  
ATOM   4164  HE1 MET A 259      -2.036  38.729  13.747  1.00 95.52           H  
ATOM   4165  HE2 MET A 259      -2.751  37.101  13.619  1.00 95.52           H  
ATOM   4166  HE3 MET A 259      -2.745  37.955  15.183  1.00 95.52           H  
ATOM   4167  N   ASN A 260      -1.398  31.957  12.503  1.00 91.12           N  
ATOM   4168  H   ASN A 260      -2.060  31.729  13.231  1.00 91.12           H  
ATOM   4169  CA  ASN A 260      -0.946  30.884  11.621  1.00 91.12           C  
ATOM   4170  HA  ASN A 260       0.144  30.883  11.590  1.00 91.12           H  
ATOM   4171  C   ASN A 260      -1.421  31.090  10.181  1.00 91.12           C  
ATOM   4172  CB  ASN A 260      -1.424  29.545  12.188  1.00 91.12           C  
ATOM   4173  HB2 ASN A 260      -2.478  29.608  12.458  1.00 91.12           H  
ATOM   4174  HB3 ASN A 260      -1.322  28.771  11.426  1.00 91.12           H  
ATOM   4175  O   ASN A 260      -0.634  30.914   9.249  1.00 91.12           O  
ATOM   4176  CG  ASN A 260      -0.588  29.106  13.373  1.00 91.12           C  
ATOM   4177  ND2 ASN A 260      -1.200  28.574  14.401  1.00 91.12           N  
ATOM   4178 HD21 ASN A 260      -2.165  28.810  14.581  1.00 91.12           H  
ATOM   4179 HD22 ASN A 260      -0.613  28.197  15.132  1.00 91.12           H  
ATOM   4180  OD1 ASN A 260       0.626  29.218  13.373  1.00 91.12           O  
ATOM   4181  N   GLN A 261      -2.659  31.554   9.990  1.00 92.73           N  
ATOM   4182  H   GLN A 261      -3.298  31.599  10.771  1.00 92.73           H  
ATOM   4183  CA  GLN A 261      -3.139  31.949   8.671  1.00 92.73           C  
ATOM   4184  HA  GLN A 261      -2.994  31.101   8.001  1.00 92.73           H  
ATOM   4185  C   GLN A 261      -2.337  33.127   8.109  1.00 92.73           C  
ATOM   4186  CB  GLN A 261      -4.636  32.282   8.742  1.00 92.73           C  
ATOM   4187  HB2 GLN A 261      -5.180  31.432   9.155  1.00 92.73           H  
ATOM   4188  HB3 GLN A 261      -4.784  33.134   9.405  1.00 92.73           H  
ATOM   4189  O   GLN A 261      -1.949  33.106   6.941  1.00 92.73           O  
ATOM   4190  CG  GLN A 261      -5.218  32.625   7.361  1.00 92.73           C  
ATOM   4191  HG2 GLN A 261      -6.230  33.004   7.503  1.00 92.73           H  
ATOM   4192  HG3 GLN A 261      -4.654  33.436   6.901  1.00 92.73           H  
ATOM   4193  CD  GLN A 261      -5.267  31.446   6.388  1.00 92.73           C  
ATOM   4194  NE2 GLN A 261      -5.799  31.641   5.204  1.00 92.73           N  
ATOM   4195 HE21 GLN A 261      -5.932  30.798   4.664  1.00 92.73           H  
ATOM   4196 HE22 GLN A 261      -6.266  32.512   4.998  1.00 92.73           H  
ATOM   4197  OE1 GLN A 261      -4.827  30.338   6.639  1.00 92.73           O  
ATOM   4198  N   ALA A 262      -2.033  34.135   8.931  1.00 94.07           N  
ATOM   4199  H   ALA A 262      -2.400  34.126   9.872  1.00 94.07           H  
ATOM   4200  CA  ALA A 262      -1.208  35.261   8.508  1.00 94.07           C  
ATOM   4201  HA  ALA A 262      -1.677  35.729   7.643  1.00 94.07           H  
ATOM   4202  C   ALA A 262       0.188  34.792   8.080  1.00 94.07           C  
ATOM   4203  CB  ALA A 262      -1.131  36.294   9.636  1.00 94.07           C  
ATOM   4204  HB1 ALA A 262      -0.690  35.854  10.531  1.00 94.07           H  
ATOM   4205  HB2 ALA A 262      -0.508  37.126   9.309  1.00 94.07           H  
ATOM   4206  HB3 ALA A 262      -2.127  36.667   9.874  1.00 94.07           H  
ATOM   4207  O   ALA A 262       0.646  35.139   6.995  1.00 94.07           O  
ATOM   4208  N   ALA A 263       0.839  33.948   8.884  1.00 89.86           N  
ATOM   4209  H   ALA A 263       0.413  33.700   9.766  1.00 89.86           H  
ATOM   4210  CA  ALA A 263       2.137  33.367   8.561  1.00 89.86           C  
ATOM   4211  HA  ALA A 263       2.858  34.172   8.424  1.00 89.86           H  
ATOM   4212  C   ALA A 263       2.098  32.556   7.257  1.00 89.86           C  
ATOM   4213  CB  ALA A 263       2.590  32.506   9.743  1.00 89.86           C  
ATOM   4214  HB1 ALA A 263       1.842  31.746   9.971  1.00 89.86           H  
ATOM   4215  HB2 ALA A 263       3.532  32.013   9.501  1.00 89.86           H  
ATOM   4216  HB3 ALA A 263       2.737  33.140  10.617  1.00 89.86           H  
ATOM   4217  O   ALA A 263       2.996  32.697   6.429  1.00 89.86           O  
ATOM   4218  N   LYS A 264       1.042  31.759   7.039  1.00 85.82           N  
ATOM   4219  H   LYS A 264       0.356  31.669   7.775  1.00 85.82           H  
ATOM   4220  CA  LYS A 264       0.798  31.058   5.772  1.00 85.82           C  
ATOM   4221  HA  LYS A 264       1.652  30.419   5.551  1.00 85.82           H  
ATOM   4222  C   LYS A 264       0.734  32.044   4.601  1.00 85.82           C  
ATOM   4223  CB  LYS A 264      -0.466  30.176   5.905  1.00 85.82           C  
ATOM   4224  HB2 LYS A 264      -0.252  29.353   6.587  1.00 85.82           H  
ATOM   4225  HB3 LYS A 264      -1.284  30.751   6.338  1.00 85.82           H  
ATOM   4226  O   LYS A 264       1.502  31.921   3.655  1.00 85.82           O  
ATOM   4227  CG  LYS A 264      -0.941  29.625   4.553  1.00 85.82           C  
ATOM   4228  HG2 LYS A 264      -0.079  29.336   3.952  1.00 85.82           H  
ATOM   4229  HG3 LYS A 264      -1.448  30.429   4.017  1.00 85.82           H  
ATOM   4230  CD  LYS A 264      -1.894  28.425   4.633  1.00 85.82           C  
ATOM   4231  HD2 LYS A 264      -2.829  28.717   5.112  1.00 85.82           H  
ATOM   4232  HD3 LYS A 264      -1.428  27.610   5.186  1.00 85.82           H  
ATOM   4233  CE  LYS A 264      -2.135  28.005   3.178  1.00 85.82           C  
ATOM   4234  HE2 LYS A 264      -2.560  28.851   2.638  1.00 85.82           H  
ATOM   4235  HE3 LYS A 264      -1.170  27.777   2.724  1.00 85.82           H  
ATOM   4236  NZ  LYS A 264      -3.021  26.838   3.020  1.00 85.82           N  
ATOM   4237  HZ1 LYS A 264      -2.646  25.991   3.424  1.00 85.82           H  
ATOM   4238  HZ2 LYS A 264      -3.119  26.565   2.052  1.00 85.82           H  
ATOM   4239  HZ3 LYS A 264      -3.966  26.950   3.357  1.00 85.82           H  
ATOM   4240  N   LEU A 265      -0.127  33.058   4.669  1.00 86.85           N  
ATOM   4241  H   LEU A 265      -0.708  33.135   5.492  1.00 86.85           H  
ATOM   4242  CA  LEU A 265      -0.292  34.029   3.581  1.00 86.85           C  
ATOM   4243  HA  LEU A 265      -0.503  33.486   2.659  1.00 86.85           H  
ATOM   4244  C   LEU A 265       0.980  34.849   3.306  1.00 86.85           C  
ATOM   4245  CB  LEU A 265      -1.473  34.959   3.897  1.00 86.85           C  
ATOM   4246  HB2 LEU A 265      -1.289  35.433   4.861  1.00 86.85           H  
ATOM   4247  HB3 LEU A 265      -1.498  35.743   3.139  1.00 86.85           H  
ATOM   4248  O   LEU A 265       1.276  35.130   2.146  1.00 86.85           O  
ATOM   4249  CG  LEU A 265      -2.855  34.282   3.930  1.00 86.85           C  
ATOM   4250  HG  LEU A 265      -2.855  33.457   4.642  1.00 86.85           H  
ATOM   4251  CD1 LEU A 265      -3.900  35.307   4.372  1.00 86.85           C  
ATOM   4252 HD11 LEU A 265      -4.886  34.842   4.404  1.00 86.85           H  
ATOM   4253 HD12 LEU A 265      -3.660  35.659   5.375  1.00 86.85           H  
ATOM   4254 HD13 LEU A 265      -3.913  36.156   3.689  1.00 86.85           H  
ATOM   4255  CD2 LEU A 265      -3.274  33.723   2.567  1.00 86.85           C  
ATOM   4256 HD21 LEU A 265      -3.283  34.514   1.817  1.00 86.85           H  
ATOM   4257 HD22 LEU A 265      -2.589  32.934   2.261  1.00 86.85           H  
ATOM   4258 HD23 LEU A 265      -4.271  33.290   2.646  1.00 86.85           H  
ATOM   4259  N   LEU A 266       1.741  35.199   4.347  1.00 86.63           N  
ATOM   4260  H   LEU A 266       1.412  34.974   5.275  1.00 86.63           H  
ATOM   4261  CA  LEU A 266       3.006  35.928   4.215  1.00 86.63           C  
ATOM   4262  HA  LEU A 266       2.853  36.787   3.562  1.00 86.63           H  
ATOM   4263  C   LEU A 266       4.092  35.073   3.554  1.00 86.63           C  
ATOM   4264  CB  LEU A 266       3.478  36.420   5.594  1.00 86.63           C  
ATOM   4265  HB2 LEU A 266       4.500  36.789   5.509  1.00 86.63           H  
ATOM   4266  HB3 LEU A 266       3.491  35.567   6.273  1.00 86.63           H  
ATOM   4267  O   LEU A 266       4.766  35.568   2.658  1.00 86.63           O  
ATOM   4268  CG  LEU A 266       2.609  37.535   6.198  1.00 86.63           C  
ATOM   4269  HG  LEU A 266       1.557  37.262   6.111  1.00 86.63           H  
ATOM   4270  CD1 LEU A 266       2.955  37.708   7.677  1.00 86.63           C  
ATOM   4271 HD11 LEU A 266       2.787  36.763   8.195  1.00 86.63           H  
ATOM   4272 HD12 LEU A 266       2.310  38.465   8.123  1.00 86.63           H  
ATOM   4273 HD13 LEU A 266       4.000  37.996   7.791  1.00 86.63           H  
ATOM   4274  CD2 LEU A 266       2.798  38.891   5.524  1.00 86.63           C  
ATOM   4275 HD21 LEU A 266       2.658  38.807   4.447  1.00 86.63           H  
ATOM   4276 HD22 LEU A 266       3.802  39.260   5.737  1.00 86.63           H  
ATOM   4277 HD23 LEU A 266       2.068  39.599   5.917  1.00 86.63           H  
ATOM   4278  N   ARG A 267       4.228  33.795   3.941  1.00 81.80           N  
ATOM   4279  H   ARG A 267       3.637  33.456   4.686  1.00 81.80           H  
ATOM   4280  CA  ARG A 267       5.162  32.846   3.296  1.00 81.80           C  
ATOM   4281  HA  ARG A 267       6.176  33.246   3.303  1.00 81.80           H  
ATOM   4282  C   ARG A 267       4.822  32.615   1.829  1.00 81.80           C  
ATOM   4283  CB  ARG A 267       5.130  31.489   4.012  1.00 81.80           C  
ATOM   4284  HB2 ARG A 267       5.624  30.745   3.387  1.00 81.80           H  
ATOM   4285  HB3 ARG A 267       4.092  31.182   4.142  1.00 81.80           H  
ATOM   4286  O   ARG A 267       5.704  32.449   1.004  1.00 81.80           O  
ATOM   4287  CG  ARG A 267       5.844  31.513   5.365  1.00 81.80           C  
ATOM   4288  HG2 ARG A 267       6.917  31.629   5.216  1.00 81.80           H  
ATOM   4289  HG3 ARG A 267       5.476  32.353   5.954  1.00 81.80           H  
ATOM   4290  CD  ARG A 267       5.560  30.203   6.106  1.00 81.80           C  
ATOM   4291  HD2 ARG A 267       4.482  30.041   6.090  1.00 81.80           H  
ATOM   4292  HD3 ARG A 267       6.039  29.385   5.568  1.00 81.80           H  
ATOM   4293  NE  ARG A 267       6.051  30.231   7.499  1.00 81.80           N  
ATOM   4294  HE  ARG A 267       6.942  30.679   7.659  1.00 81.80           H  
ATOM   4295  NH1 ARG A 267       4.306  29.089   8.468  1.00 81.80           N  
ATOM   4296 HH11 ARG A 267       3.879  28.984   7.558  1.00 81.80           H  
ATOM   4297 HH12 ARG A 267       3.874  28.716   9.300  1.00 81.80           H  
ATOM   4298  NH2 ARG A 267       5.990  29.755   9.732  1.00 81.80           N  
ATOM   4299 HH21 ARG A 267       5.528  29.388  10.552  1.00 81.80           H  
ATOM   4300 HH22 ARG A 267       6.935  30.082   9.876  1.00 81.80           H  
ATOM   4301  CZ  ARG A 267       5.457  29.692   8.550  1.00 81.80           C  
ATOM   4302  N   ILE A 268       3.531  32.613   1.508  1.00 76.08           N  
ATOM   4303  H   ILE A 268       2.864  32.668   2.264  1.00 76.08           H  
ATOM   4304  CA  ILE A 268       3.048  32.511   0.134  1.00 76.08           C  
ATOM   4305  HA  ILE A 268       3.511  31.641  -0.330  1.00 76.08           H  
ATOM   4306  C   ILE A 268       3.479  33.724  -0.715  1.00 76.08           C  
ATOM   4307  CB  ILE A 268       1.516  32.305   0.185  1.00 76.08           C  
ATOM   4308  HB  ILE A 268       1.110  32.951   0.964  1.00 76.08           H  
ATOM   4309  O   ILE A 268       3.668  33.570  -1.917  1.00 76.08           O  
ATOM   4310  CG1 ILE A 268       1.194  30.858   0.630  1.00 76.08           C  
ATOM   4311 HG12 ILE A 268       1.648  30.674   1.604  1.00 76.08           H  
ATOM   4312 HG13 ILE A 268       1.677  30.139  -0.030  1.00 76.08           H  
ATOM   4313  CG2 ILE A 268       0.838  32.764  -1.115  1.00 76.08           C  
ATOM   4314 HG21 ILE A 268      -0.194  32.418  -1.180  1.00 76.08           H  
ATOM   4315 HG22 ILE A 268       0.788  33.853  -1.090  1.00 76.08           H  
ATOM   4316 HG23 ILE A 268       1.448  32.502  -1.979  1.00 76.08           H  
ATOM   4317  CD1 ILE A 268      -0.296  30.515   0.745  1.00 76.08           C  
ATOM   4318 HD11 ILE A 268      -0.397  29.531   1.202  1.00 76.08           H  
ATOM   4319 HD12 ILE A 268      -0.763  30.485  -0.240  1.00 76.08           H  
ATOM   4320 HD13 ILE A 268      -0.798  31.250   1.373  1.00 76.08           H  
ATOM   4321  N   GLY A 269       3.590  34.919  -0.127  1.00 77.15           N  
ATOM   4322  H   GLY A 269       3.486  34.968   0.876  1.00 77.15           H  
ATOM   4323  CA  GLY A 269       4.094  36.119  -0.806  1.00 77.15           C  
ATOM   4324  HA2 GLY A 269       4.975  35.846  -1.387  1.00 77.15           H  
ATOM   4325  HA3 GLY A 269       4.407  36.840  -0.050  1.00 77.15           H  
ATOM   4326  C   GLY A 269       3.115  36.825  -1.757  1.00 77.15           C  
ATOM   4327  O   GLY A 269       3.439  37.880  -2.290  1.00 77.15           O  
ATOM   4328  N   ASN A 270       1.894  36.313  -1.943  1.00 78.38           N  
ATOM   4329  H   ASN A 270       1.733  35.395  -1.553  1.00 78.38           H  
ATOM   4330  CA  ASN A 270       0.917  36.874  -2.895  1.00 78.38           C  
ATOM   4331  HA  ASN A 270       1.453  37.180  -3.793  1.00 78.38           H  
ATOM   4332  C   ASN A 270       0.178  38.129  -2.387  1.00 78.38           C  
ATOM   4333  CB  ASN A 270      -0.110  35.792  -3.287  1.00 78.38           C  
ATOM   4334  HB2 ASN A 270      -0.902  36.265  -3.866  1.00 78.38           H  
ATOM   4335  HB3 ASN A 270      -0.564  35.368  -2.391  1.00 78.38           H  
ATOM   4336  O   ASN A 270      -0.632  38.709  -3.112  1.00 78.38           O  
ATOM   4337  CG  ASN A 270       0.452  34.677  -4.148  1.00 78.38           C  
ATOM   4338  ND2 ASN A 270      -0.393  33.838  -4.702  1.00 78.38           N  
ATOM   4339 HD21 ASN A 270      -1.369  34.096  -4.706  1.00 78.38           H  
ATOM   4340 HD22 ASN A 270       0.023  33.359  -5.488  1.00 78.38           H  
ATOM   4341  OD1 ASN A 270       1.631  34.509  -4.351  1.00 78.38           O  
ATOM   4342  N   HIS A 271       0.373  38.513  -1.126  1.00 85.98           N  
ATOM   4343  H   HIS A 271       1.105  38.064  -0.596  1.00 85.98           H  
ATOM   4344  CA  HIS A 271      -0.373  39.591  -0.484  1.00 85.98           C  
ATOM   4345  HA  HIS A 271      -0.843  40.214  -1.246  1.00 85.98           H  
ATOM   4346  C   HIS A 271       0.564  40.481   0.320  1.00 85.98           C  
ATOM   4347  CB  HIS A 271      -1.475  39.002   0.409  1.00 85.98           C  
ATOM   4348  HB2 HIS A 271      -1.008  38.362   1.158  1.00 85.98           H  
ATOM   4349  HB3 HIS A 271      -1.983  39.811   0.934  1.00 85.98           H  
ATOM   4350  O   HIS A 271       1.423  39.998   1.055  1.00 85.98           O  
ATOM   4351  CG  HIS A 271      -2.507  38.198  -0.340  1.00 85.98           C  
ATOM   4352  CD2 HIS A 271      -2.872  36.907  -0.077  1.00 85.98           C  
ATOM   4353  HD2 HIS A 271      -2.480  36.298   0.724  1.00 85.98           H  
ATOM   4354  ND1 HIS A 271      -3.186  38.587  -1.472  1.00 85.98           N  
ATOM   4355  HD1 HIS A 271      -2.943  39.379  -2.050  1.00 85.98           H  
ATOM   4356  CE1 HIS A 271      -3.927  37.550  -1.889  1.00 85.98           C  
ATOM   4357  HE1 HIS A 271      -4.490  37.529  -2.811  1.00 85.98           H  
ATOM   4358  NE2 HIS A 271      -3.805  36.511  -1.045  1.00 85.98           N  
ATOM   4359  N   ASN A 272       0.356  41.793   0.222  1.00 91.33           N  
ATOM   4360  H   ASN A 272      -0.377  42.131  -0.386  1.00 91.33           H  
ATOM   4361  CA  ASN A 272       1.030  42.735   1.102  1.00 91.33           C  
ATOM   4362  HA  ASN A 272       2.084  42.460   1.131  1.00 91.33           H  
ATOM   4363  C   ASN A 272       0.503  42.612   2.546  1.00 91.33           C  
ATOM   4364  CB  ASN A 272       0.943  44.154   0.503  1.00 91.33           C  
ATOM   4365  HB2 ASN A 272       1.590  44.826   1.066  1.00 91.33           H  
ATOM   4366  HB3 ASN A 272       1.321  44.122  -0.519  1.00 91.33           H  
ATOM   4367  O   ASN A 272      -0.549  42.022   2.806  1.00 91.33           O  
ATOM   4368  CG  ASN A 272      -0.452  44.760   0.494  1.00 91.33           C  
ATOM   4369  ND2 ASN A 272      -0.766  45.583  -0.475  1.00 91.33           N  
ATOM   4370 HD21 ASN A 272      -1.693  45.984  -0.464  1.00 91.33           H  
ATOM   4371 HD22 ASN A 272      -0.102  45.814  -1.200  1.00 91.33           H  
ATOM   4372  OD1 ASN A 272      -1.268  44.528   1.364  1.00 91.33           O  
ATOM   4373  N   VAL A 273       1.231  43.209   3.491  1.00 94.88           N  
ATOM   4374  H   VAL A 273       2.093  43.656   3.213  1.00 94.88           H  
ATOM   4375  CA  VAL A 273       0.921  43.140   4.929  1.00 94.88           C  
ATOM   4376  HA  VAL A 273       0.969  42.098   5.243  1.00 94.88           H  
ATOM   4377  C   VAL A 273      -0.501  43.633   5.245  1.00 94.88           C  
ATOM   4378  CB  VAL A 273       1.982  43.934   5.722  1.00 94.88           C  
ATOM   4379  HB  VAL A 273       1.979  44.968   5.378  1.00 94.88           H  
ATOM   4380  O   VAL A 273      -1.177  43.026   6.071  1.00 94.88           O  
ATOM   4381  CG1 VAL A 273       1.731  43.931   7.232  1.00 94.88           C  
ATOM   4382 HG11 VAL A 273       0.757  44.360   7.466  1.00 94.88           H  
ATOM   4383 HG12 VAL A 273       1.778  42.907   7.603  1.00 94.88           H  
ATOM   4384 HG13 VAL A 273       2.492  44.529   7.734  1.00 94.88           H  
ATOM   4385  CG2 VAL A 273       3.387  43.346   5.500  1.00 94.88           C  
ATOM   4386 HG21 VAL A 273       3.685  43.438   4.456  1.00 94.88           H  
ATOM   4387 HG22 VAL A 273       3.404  42.293   5.780  1.00 94.88           H  
ATOM   4388 HG23 VAL A 273       4.117  43.888   6.101  1.00 94.88           H  
ATOM   4389  N   ASN A 274      -0.983  44.673   4.554  1.00 95.53           N  
ATOM   4390  H   ASN A 274      -0.410  45.070   3.823  1.00 95.53           H  
ATOM   4391  CA  ASN A 274      -2.332  45.223   4.736  1.00 95.53           C  
ATOM   4392  HA  ASN A 274      -2.494  45.424   5.795  1.00 95.53           H  
ATOM   4393  C   ASN A 274      -3.425  44.230   4.294  1.00 95.53           C  
ATOM   4394  CB  ASN A 274      -2.412  46.550   3.954  1.00 95.53           C  
ATOM   4395  HB2 ASN A 274      -1.579  47.192   4.241  1.00 95.53           H  
ATOM   4396  HB3 ASN A 274      -2.343  46.357   2.884  1.00 95.53           H  
ATOM   4397  O   ASN A 274      -4.378  43.967   5.020  1.00 95.53           O  
ATOM   4398  CG  ASN A 274      -3.686  47.324   4.242  1.00 95.53           C  
ATOM   4399  ND2 ASN A 274      -4.421  47.751   3.245  1.00 95.53           N  
ATOM   4400 HD21 ASN A 274      -5.246  48.271   3.506  1.00 95.53           H  
ATOM   4401 HD22 ASN A 274      -4.171  47.579   2.282  1.00 95.53           H  
ATOM   4402  OD1 ASN A 274      -4.012  47.597   5.378  1.00 95.53           O  
ATOM   4403  N   ALA A 275      -3.258  43.611   3.124  1.00 95.88           N  
ATOM   4404  H   ALA A 275      -2.446  43.839   2.569  1.00 95.88           H  
ATOM   4405  CA  ALA A 275      -4.180  42.604   2.610  1.00 95.88           C  
ATOM   4406  HA  ALA A 275      -5.190  43.014   2.622  1.00 95.88           H  
ATOM   4407  C   ALA A 275      -4.190  41.334   3.477  1.00 95.88           C  
ATOM   4408  CB  ALA A 275      -3.792  42.298   1.159  1.00 95.88           C  
ATOM   4409  HB1 ALA A 275      -2.756  41.965   1.113  1.00 95.88           H  
ATOM   4410  HB2 ALA A 275      -3.901  43.199   0.555  1.00 95.88           H  
ATOM   4411  HB3 ALA A 275      -4.445  41.522   0.759  1.00 95.88           H  
ATOM   4412  O   ALA A 275      -5.244  40.723   3.654  1.00 95.88           O  
ATOM   4413  N   VAL A 276      -3.040  40.944   4.042  1.00 96.32           N  
ATOM   4414  H   VAL A 276      -2.200  41.463   3.828  1.00 96.32           H  
ATOM   4415  CA  VAL A 276      -2.967  39.842   5.015  1.00 96.32           C  
ATOM   4416  HA  VAL A 276      -3.463  38.970   4.589  1.00 96.32           H  
ATOM   4417  C   VAL A 276      -3.731  40.188   6.294  1.00 96.32           C  
ATOM   4418  CB  VAL A 276      -1.512  39.446   5.330  1.00 96.32           C  
ATOM   4419  HB  VAL A 276      -0.949  40.324   5.649  1.00 96.32           H  
ATOM   4420  O   VAL A 276      -4.504  39.355   6.761  1.00 96.32           O  
ATOM   4421  CG1 VAL A 276      -1.443  38.390   6.442  1.00 96.32           C  
ATOM   4422 HG11 VAL A 276      -0.412  38.073   6.596  1.00 96.32           H  
ATOM   4423 HG12 VAL A 276      -2.053  37.527   6.174  1.00 96.32           H  
ATOM   4424 HG13 VAL A 276      -1.805  38.803   7.384  1.00 96.32           H  
ATOM   4425  CG2 VAL A 276      -0.841  38.847   4.088  1.00 96.32           C  
ATOM   4426 HG21 VAL A 276      -0.779  39.592   3.295  1.00 96.32           H  
ATOM   4427 HG22 VAL A 276      -1.416  37.993   3.730  1.00 96.32           H  
ATOM   4428 HG23 VAL A 276       0.172  38.523   4.325  1.00 96.32           H  
ATOM   4429  N   ALA A 277      -3.571  41.405   6.828  1.00 96.58           N  
ATOM   4430  H   ALA A 277      -2.916  42.048   6.407  1.00 96.58           H  
ATOM   4431  CA  ALA A 277      -4.297  41.856   8.016  1.00 96.58           C  
ATOM   4432  HA  ALA A 277      -4.010  41.226   8.858  1.00 96.58           H  
ATOM   4433  C   ALA A 277      -5.819  41.718   7.828  1.00 96.58           C  
ATOM   4434  CB  ALA A 277      -3.888  43.301   8.335  1.00 96.58           C  
ATOM   4435  HB1 ALA A 277      -4.236  43.982   7.559  1.00 96.58           H  
ATOM   4436  HB2 ALA A 277      -2.803  43.379   8.408  1.00 96.58           H  
ATOM   4437  HB3 ALA A 277      -4.335  43.611   9.280  1.00 96.58           H  
ATOM   4438  O   ALA A 277      -6.476  41.037   8.620  1.00 96.58           O  
ATOM   4439  N   LEU A 278      -6.349  42.249   6.720  1.00 95.22           N  
ATOM   4440  H   LEU A 278      -5.751  42.824   6.144  1.00 95.22           H  
ATOM   4441  CA  LEU A 278      -7.773  42.164   6.376  1.00 95.22           C  
ATOM   4442  HA  LEU A 278      -8.357  42.598   7.188  1.00 95.22           H  
ATOM   4443  C   LEU A 278      -8.248  40.711   6.214  1.00 95.22           C  
ATOM   4444  CB  LEU A 278      -8.029  42.963   5.083  1.00 95.22           C  
ATOM   4445  HB2 LEU A 278      -7.352  42.597   4.311  1.00 95.22           H  
ATOM   4446  HB3 LEU A 278      -9.049  42.767   4.752  1.00 95.22           H  
ATOM   4447  O   LEU A 278      -9.271  40.319   6.774  1.00 95.22           O  
ATOM   4448  CG  LEU A 278      -7.852  44.488   5.217  1.00 95.22           C  
ATOM   4449  HG  LEU A 278      -6.868  44.712   5.627  1.00 95.22           H  
ATOM   4450  CD1 LEU A 278      -7.955  45.128   3.831  1.00 95.22           C  
ATOM   4451 HD11 LEU A 278      -7.818  46.205   3.922  1.00 95.22           H  
ATOM   4452 HD12 LEU A 278      -8.936  44.930   3.399  1.00 95.22           H  
ATOM   4453 HD13 LEU A 278      -7.176  44.729   3.182  1.00 95.22           H  
ATOM   4454  CD2 LEU A 278      -8.916  45.117   6.116  1.00 95.22           C  
ATOM   4455 HD21 LEU A 278      -8.818  44.749   7.137  1.00 95.22           H  
ATOM   4456 HD22 LEU A 278      -8.783  46.199   6.145  1.00 95.22           H  
ATOM   4457 HD23 LEU A 278      -9.917  44.890   5.749  1.00 95.22           H  
ATOM   4458  N   LYS A 279      -7.482  39.868   5.507  1.00 94.60           N  
ATOM   4459  H   LYS A 279      -6.642  40.238   5.086  1.00 94.60           H  
ATOM   4460  CA  LYS A 279      -7.806  38.437   5.327  1.00 94.60           C  
ATOM   4461  HA  LYS A 279      -8.824  38.354   4.945  1.00 94.60           H  
ATOM   4462  C   LYS A 279      -7.801  37.642   6.635  1.00 94.60           C  
ATOM   4463  CB  LYS A 279      -6.832  37.801   4.327  1.00 94.60           C  
ATOM   4464  HB2 LYS A 279      -6.873  36.717   4.428  1.00 94.60           H  
ATOM   4465  HB3 LYS A 279      -5.816  38.124   4.555  1.00 94.60           H  
ATOM   4466  O   LYS A 279      -8.490  36.629   6.723  1.00 94.60           O  
ATOM   4467  CG  LYS A 279      -7.194  38.158   2.881  1.00 94.60           C  
ATOM   4468  HG2 LYS A 279      -7.266  39.240   2.770  1.00 94.60           H  
ATOM   4469  HG3 LYS A 279      -8.162  37.718   2.641  1.00 94.60           H  
ATOM   4470  CD  LYS A 279      -6.129  37.623   1.915  1.00 94.60           C  
ATOM   4471  HD2 LYS A 279      -5.986  36.552   2.059  1.00 94.60           H  
ATOM   4472  HD3 LYS A 279      -5.188  38.127   2.134  1.00 94.60           H  
ATOM   4473  CE  LYS A 279      -6.507  37.917   0.460  1.00 94.60           C  
ATOM   4474  HE2 LYS A 279      -5.600  37.854  -0.141  1.00 94.60           H  
ATOM   4475  HE3 LYS A 279      -6.872  38.943   0.398  1.00 94.60           H  
ATOM   4476  NZ  LYS A 279      -7.520  36.967  -0.065  1.00 94.60           N  
ATOM   4477  HZ1 LYS A 279      -7.144  36.030  -0.076  1.00 94.60           H  
ATOM   4478  HZ2 LYS A 279      -7.781  37.216  -1.009  1.00 94.60           H  
ATOM   4479  HZ3 LYS A 279      -8.351  36.985   0.508  1.00 94.60           H  
ATOM   4480  N   CYS A 280      -7.055  38.095   7.638  1.00 95.42           N  
ATOM   4481  H   CYS A 280      -6.455  38.888   7.461  1.00 95.42           H  
ATOM   4482  CA  CYS A 280      -7.038  37.516   8.979  1.00 95.42           C  
ATOM   4483  HA  CYS A 280      -7.402  36.490   8.925  1.00 95.42           H  
ATOM   4484  C   CYS A 280      -7.989  38.226   9.962  1.00 95.42           C  
ATOM   4485  CB  CYS A 280      -5.592  37.458   9.486  1.00 95.42           C  
ATOM   4486  HB2 CYS A 280      -5.136  38.446   9.428  1.00 95.42           H  
ATOM   4487  HB3 CYS A 280      -5.593  37.124  10.524  1.00 95.42           H  
ATOM   4488  O   CYS A 280      -7.940  37.929  11.152  1.00 95.42           O  
ATOM   4489  SG  CYS A 280      -4.645  36.272   8.489  1.00 95.42           S  
ATOM   4490  HG  CYS A 280      -3.872  35.830   9.485  1.00 95.42           H  
ATOM   4491  N   GLY A 281      -8.846  39.142   9.490  1.00 95.03           N  
ATOM   4492  H   GLY A 281      -8.800  39.395   8.514  1.00 95.03           H  
ATOM   4493  CA  GLY A 281      -9.908  39.766  10.289  1.00 95.03           C  
ATOM   4494  HA2 GLY A 281     -10.388  39.011  10.911  1.00 95.03           H  
ATOM   4495  HA3 GLY A 281     -10.659  40.167   9.609  1.00 95.03           H  
ATOM   4496  C   GLY A 281      -9.453  40.910  11.193  1.00 95.03           C  
ATOM   4497  O   GLY A 281     -10.042  41.120  12.258  1.00 95.03           O  
ATOM   4498  N   TYR A 282      -8.391  41.614  10.800  1.00 96.13           N  
ATOM   4499  H   TYR A 282      -7.955  41.377   9.920  1.00 96.13           H  
ATOM   4500  CA  TYR A 282      -7.918  42.827  11.461  1.00 96.13           C  
ATOM   4501  HA  TYR A 282      -8.409  42.938  12.428  1.00 96.13           H  
ATOM   4502  C   TYR A 282      -8.243  44.058  10.616  1.00 96.13           C  
ATOM   4503  CB  TYR A 282      -6.406  42.744  11.699  1.00 96.13           C  
ATOM   4504  HB2 TYR A 282      -6.064  43.706  12.081  1.00 96.13           H  
ATOM   4505  HB3 TYR A 282      -5.903  42.579  10.747  1.00 96.13           H  
ATOM   4506  O   TYR A 282      -7.759  44.173   9.493  1.00 96.13           O  
ATOM   4507  CG  TYR A 282      -5.985  41.664  12.670  1.00 96.13           C  
ATOM   4508  CD1 TYR A 282      -5.909  41.958  14.042  1.00 96.13           C  
ATOM   4509  HD1 TYR A 282      -6.144  42.955  14.384  1.00 96.13           H  
ATOM   4510  CD2 TYR A 282      -5.686  40.370  12.208  1.00 96.13           C  
ATOM   4511  HD2 TYR A 282      -5.762  40.149  11.154  1.00 96.13           H  
ATOM   4512  CE1 TYR A 282      -5.557  40.958  14.966  1.00 96.13           C  
ATOM   4513  HE1 TYR A 282      -5.513  41.192  16.019  1.00 96.13           H  
ATOM   4514  CE2 TYR A 282      -5.333  39.363  13.126  1.00 96.13           C  
ATOM   4515  HE2 TYR A 282      -5.132  38.360  12.781  1.00 96.13           H  
ATOM   4516  OH  TYR A 282      -5.025  38.669  15.402  1.00 96.13           O  
ATOM   4517  HH  TYR A 282      -5.075  38.996  16.304  1.00 96.13           H  
ATOM   4518  CZ  TYR A 282      -5.288  39.653  14.506  1.00 96.13           C  
ATOM   4519  N   ASP A 283      -8.983  45.003  11.194  1.00 93.85           N  
ATOM   4520  H   ASP A 283      -9.501  44.776  12.031  1.00 93.85           H  
ATOM   4521  CA  ASP A 283      -9.320  46.272  10.531  1.00 93.85           C  
ATOM   4522  HA  ASP A 283      -9.550  46.079   9.483  1.00 93.85           H  
ATOM   4523  C   ASP A 283      -8.160  47.281  10.583  1.00 93.85           C  
ATOM   4524  CB  ASP A 283     -10.578  46.859  11.188  1.00 93.85           C  
ATOM   4525  HB2 ASP A 283     -10.334  47.169  12.204  1.00 93.85           H  
ATOM   4526  HB3 ASP A 283     -10.894  47.740  10.630  1.00 93.85           H  
ATOM   4527  O   ASP A 283      -8.014  48.136   9.714  1.00 93.85           O  
ATOM   4528  CG  ASP A 283     -11.729  45.849  11.224  1.00 93.85           C  
ATOM   4529  OD1 ASP A 283     -12.015  45.249  10.166  1.00 93.85           O  
ATOM   4530  OD2 ASP A 283     -12.236  45.603  12.340  1.00 93.85           O  
ATOM   4531  N   SER A 284      -7.295  47.167  11.598  1.00 95.55           N  
ATOM   4532  H   SER A 284      -7.460  46.415  12.252  1.00 95.55           H  
ATOM   4533  CA  SER A 284      -6.104  48.003  11.765  1.00 95.55           C  
ATOM   4534  HA  SER A 284      -6.149  48.834  11.061  1.00 95.55           H  
ATOM   4535  C   SER A 284      -4.835  47.211  11.478  1.00 95.55           C  
ATOM   4536  CB  SER A 284      -6.074  48.620  13.165  1.00 95.55           C  
ATOM   4537  HB2 SER A 284      -6.222  47.840  13.912  1.00 95.55           H  
ATOM   4538  HB3 SER A 284      -6.891  49.337  13.248  1.00 95.55           H  
ATOM   4539  O   SER A 284      -4.442  46.324  12.242  1.00 95.55           O  
ATOM   4540  OG  SER A 284      -4.837  49.277  13.409  1.00 95.55           O  
ATOM   4541  HG  SER A 284      -5.035  50.045  13.951  1.00 95.55           H  
ATOM   4542  N   THR A 285      -4.138  47.590  10.408  1.00 96.08           N  
ATOM   4543  H   THR A 285      -4.582  48.213   9.749  1.00 96.08           H  
ATOM   4544  CA  THR A 285      -2.837  47.009  10.049  1.00 96.08           C  
ATOM   4545  HA  THR A 285      -2.960  45.928   9.973  1.00 96.08           H  
ATOM   4546  C   THR A 285      -1.777  47.263  11.119  1.00 96.08           C  
ATOM   4547  CB  THR A 285      -2.411  47.513   8.666  1.00 96.08           C  
ATOM   4548  HB  THR A 285      -2.465  48.601   8.616  1.00 96.08           H  
ATOM   4549  O   THR A 285      -0.968  46.379  11.398  1.00 96.08           O  
ATOM   4550  CG2 THR A 285      -1.036  47.025   8.213  1.00 96.08           C  
ATOM   4551 HG21 THR A 285      -0.980  45.940   8.310  1.00 96.08           H  
ATOM   4552 HG22 THR A 285      -0.259  47.488   8.822  1.00 96.08           H  
ATOM   4553 HG23 THR A 285      -0.877  47.305   7.172  1.00 96.08           H  
ATOM   4554  OG1 THR A 285      -3.344  46.929   7.804  1.00 96.08           O  
ATOM   4555  HG1 THR A 285      -3.503  47.448   7.012  1.00 96.08           H  
ATOM   4556  N   SER A 286      -1.815  48.413  11.797  1.00 95.86           N  
ATOM   4557  H   SER A 286      -2.490  49.117  11.533  1.00 95.86           H  
ATOM   4558  CA  SER A 286      -0.920  48.705  12.925  1.00 95.86           C  
ATOM   4559  HA  SER A 286       0.112  48.593  12.595  1.00 95.86           H  
ATOM   4560  C   SER A 286      -1.148  47.743  14.093  1.00 95.86           C  
ATOM   4561  CB  SER A 286      -1.113  50.149  13.398  1.00 95.86           C  
ATOM   4562  HB2 SER A 286      -2.131  50.287  13.762  1.00 95.86           H  
ATOM   4563  HB3 SER A 286      -0.412  50.363  14.204  1.00 95.86           H  
ATOM   4564  O   SER A 286      -0.188  47.193  14.638  1.00 95.86           O  
ATOM   4565  OG  SER A 286      -0.876  51.031  12.319  1.00 95.86           O  
ATOM   4566  HG  SER A 286      -0.977  51.937  12.617  1.00 95.86           H  
ATOM   4567  N   TYR A 287      -2.413  47.478  14.439  1.00 96.49           N  
ATOM   4568  H   TYR A 287      -3.165  47.920  13.930  1.00 96.49           H  
ATOM   4569  CA  TYR A 287      -2.754  46.517  15.488  1.00 96.49           C  
ATOM   4570  HA  TYR A 287      -2.181  46.763  16.382  1.00 96.49           H  
ATOM   4571  C   TYR A 287      -2.380  45.084  15.088  1.00 96.49           C  
ATOM   4572  CB  TYR A 287      -4.244  46.630  15.826  1.00 96.49           C  
ATOM   4573  HB2 TYR A 287      -4.825  46.400  14.933  1.00 96.49           H  
ATOM   4574  HB3 TYR A 287      -4.465  47.656  16.118  1.00 96.49           H  
ATOM   4575  O   TYR A 287      -1.772  44.362  15.879  1.00 96.49           O  
ATOM   4576  CG  TYR A 287      -4.675  45.710  16.950  1.00 96.49           C  
ATOM   4577  CD1 TYR A 287      -5.628  44.703  16.712  1.00 96.49           C  
ATOM   4578  HD1 TYR A 287      -6.091  44.624  15.740  1.00 96.49           H  
ATOM   4579  CD2 TYR A 287      -4.115  45.860  18.234  1.00 96.49           C  
ATOM   4580  HD2 TYR A 287      -3.391  46.638  18.424  1.00 96.49           H  
ATOM   4581  CE1 TYR A 287      -6.006  43.827  17.747  1.00 96.49           C  
ATOM   4582  HE1 TYR A 287      -6.748  43.060  17.580  1.00 96.49           H  
ATOM   4583  CE2 TYR A 287      -4.504  45.000  19.277  1.00 96.49           C  
ATOM   4584  HE2 TYR A 287      -4.079  45.127  20.262  1.00 96.49           H  
ATOM   4585  OH  TYR A 287      -5.822  43.142  20.035  1.00 96.49           O  
ATOM   4586  HH  TYR A 287      -5.479  43.437  20.882  1.00 96.49           H  
ATOM   4587  CZ  TYR A 287      -5.444  43.976  19.031  1.00 96.49           C  
ATOM   4588  N   PHE A 288      -2.635  44.694  13.834  1.00 97.57           N  
ATOM   4589  H   PHE A 288      -3.160  45.313  13.233  1.00 97.57           H  
ATOM   4590  CA  PHE A 288      -2.179  43.413  13.292  1.00 97.57           C  
ATOM   4591  HA  PHE A 288      -2.655  42.606  13.849  1.00 97.57           H  
ATOM   4592  C   PHE A 288      -0.661  43.236  13.437  1.00 97.57           C  
ATOM   4593  CB  PHE A 288      -2.590  43.290  11.820  1.00 97.57           C  
ATOM   4594  HB2 PHE A 288      -3.667  43.131  11.762  1.00 97.57           H  
ATOM   4595  HB3 PHE A 288      -2.370  44.225  11.305  1.00 97.57           H  
ATOM   4596  O   PHE A 288      -0.213  42.209  13.946  1.00 97.57           O  
ATOM   4597  CG  PHE A 288      -1.880  42.162  11.098  1.00 97.57           C  
ATOM   4598  CD1 PHE A 288      -0.877  42.447  10.153  1.00 97.57           C  
ATOM   4599  HD1 PHE A 288      -0.651  43.471   9.894  1.00 97.57           H  
ATOM   4600  CD2 PHE A 288      -2.171  40.826  11.427  1.00 97.57           C  
ATOM   4601  HD2 PHE A 288      -2.930  40.607  12.163  1.00 97.57           H  
ATOM   4602  CE1 PHE A 288      -0.179  41.397   9.534  1.00 97.57           C  
ATOM   4603  HE1 PHE A 288       0.572  41.607   8.787  1.00 97.57           H  
ATOM   4604  CE2 PHE A 288      -1.464  39.778  10.814  1.00 97.57           C  
ATOM   4605  HE2 PHE A 288      -1.689  38.754  11.076  1.00 97.57           H  
ATOM   4606  CZ  PHE A 288      -0.465  40.065   9.869  1.00 97.57           C  
ATOM   4607  HZ  PHE A 288       0.084  39.266   9.391  1.00 97.57           H  
ATOM   4608  N   ILE A 289       0.139  44.237  13.047  1.00 96.74           N  
ATOM   4609  H   ILE A 289      -0.289  45.050  12.627  1.00 96.74           H  
ATOM   4610  CA  ILE A 289       1.604  44.193  13.169  1.00 96.74           C  
ATOM   4611  HA  ILE A 289       1.967  43.316  12.632  1.00 96.74           H  
ATOM   4612  C   ILE A 289       2.025  44.021  14.635  1.00 96.74           C  
ATOM   4613  CB  ILE A 289       2.238  45.453  12.528  1.00 96.74           C  
ATOM   4614  HB  ILE A 289       1.716  46.331  12.907  1.00 96.74           H  
ATOM   4615  O   ILE A 289       2.935  43.238  14.919  1.00 96.74           O  
ATOM   4616  CG1 ILE A 289       2.092  45.410  10.989  1.00 96.74           C  
ATOM   4617 HG12 ILE A 289       2.797  44.687  10.578  1.00 96.74           H  
ATOM   4618 HG13 ILE A 289       1.091  45.076  10.718  1.00 96.74           H  
ATOM   4619  CG2 ILE A 289       3.732  45.585  12.896  1.00 96.74           C  
ATOM   4620 HG21 ILE A 289       3.842  45.764  13.966  1.00 96.74           H  
ATOM   4621 HG22 ILE A 289       4.176  46.439  12.386  1.00 96.74           H  
ATOM   4622 HG23 ILE A 289       4.270  44.678  12.622  1.00 96.74           H  
ATOM   4623  CD1 ILE A 289       2.330  46.765  10.310  1.00 96.74           C  
ATOM   4624 HD11 ILE A 289       3.365  47.086  10.429  1.00 96.74           H  
ATOM   4625 HD12 ILE A 289       1.664  47.516  10.736  1.00 96.74           H  
ATOM   4626 HD13 ILE A 289       2.119  46.673   9.245  1.00 96.74           H  
ATOM   4627  N   GLN A 290       1.357  44.703  15.572  1.00 96.70           N  
ATOM   4628  H   GLN A 290       0.627  45.336  15.278  1.00 96.70           H  
ATOM   4629  CA  GLN A 290       1.617  44.563  17.006  1.00 96.70           C  
ATOM   4630  HA  GLN A 290       2.677  44.748  17.179  1.00 96.70           H  
ATOM   4631  C   GLN A 290       1.303  43.144  17.507  1.00 96.70           C  
ATOM   4632  CB  GLN A 290       0.812  45.623  17.772  1.00 96.70           C  
ATOM   4633  HB2 GLN A 290       1.000  46.601  17.330  1.00 96.70           H  
ATOM   4634  HB3 GLN A 290      -0.252  45.404  17.679  1.00 96.70           H  
ATOM   4635  O   GLN A 290       2.139  42.540  18.184  1.00 96.70           O  
ATOM   4636  CG  GLN A 290       1.184  45.682  19.263  1.00 96.70           C  
ATOM   4637  HG2 GLN A 290       2.232  45.965  19.360  1.00 96.70           H  
ATOM   4638  HG3 GLN A 290       1.045  44.702  19.719  1.00 96.70           H  
ATOM   4639  CD  GLN A 290       0.329  46.681  20.040  1.00 96.70           C  
ATOM   4640  NE2 GLN A 290       0.639  46.939  21.292  1.00 96.70           N  
ATOM   4641 HE21 GLN A 290       0.055  47.632  21.737  1.00 96.70           H  
ATOM   4642 HE22 GLN A 290       1.473  46.568  21.726  1.00 96.70           H  
ATOM   4643  OE1 GLN A 290      -0.640  47.234  19.556  1.00 96.70           O  
ATOM   4644  N   CYS A 291       0.143  42.584  17.145  1.00 96.35           N  
ATOM   4645  H   CYS A 291      -0.518  43.143  16.625  1.00 96.35           H  
ATOM   4646  CA  CYS A 291      -0.238  41.208  17.476  1.00 96.35           C  
ATOM   4647  HA  CYS A 291      -0.229  41.082  18.559  1.00 96.35           H  
ATOM   4648  C   CYS A 291       0.750  40.192  16.893  1.00 96.35           C  
ATOM   4649  CB  CYS A 291      -1.655  40.928  16.955  1.00 96.35           C  
ATOM   4650  HB2 CYS A 291      -1.863  39.860  17.007  1.00 96.35           H  
ATOM   4651  HB3 CYS A 291      -1.734  41.245  15.915  1.00 96.35           H  
ATOM   4652  O   CYS A 291       1.237  39.325  17.619  1.00 96.35           O  
ATOM   4653  SG  CYS A 291      -2.882  41.819  17.946  1.00 96.35           S  
ATOM   4654  HG  CYS A 291      -2.750  41.133  19.085  1.00 96.35           H  
ATOM   4655  N   PHE A 292       1.105  40.339  15.615  1.00 96.91           N  
ATOM   4656  H   PHE A 292       0.656  41.065  15.075  1.00 96.91           H  
ATOM   4657  CA  PHE A 292       2.039  39.454  14.922  1.00 96.91           C  
ATOM   4658  HA  PHE A 292       1.680  38.429  15.007  1.00 96.91           H  
ATOM   4659  C   PHE A 292       3.428  39.490  15.565  1.00 96.91           C  
ATOM   4660  CB  PHE A 292       2.072  39.831  13.436  1.00 96.91           C  
ATOM   4661  HB2 PHE A 292       2.574  40.790  13.312  1.00 96.91           H  
ATOM   4662  HB3 PHE A 292       1.048  39.952  13.082  1.00 96.91           H  
ATOM   4663  O   PHE A 292       3.996  38.440  15.867  1.00 96.91           O  
ATOM   4664  CG  PHE A 292       2.748  38.791  12.566  1.00 96.91           C  
ATOM   4665  CD1 PHE A 292       4.150  38.749  12.471  1.00 96.91           C  
ATOM   4666  HD1 PHE A 292       4.747  39.468  13.012  1.00 96.91           H  
ATOM   4667  CD2 PHE A 292       1.974  37.850  11.863  1.00 96.91           C  
ATOM   4668  HD2 PHE A 292       0.897  37.868  11.941  1.00 96.91           H  
ATOM   4669  CE1 PHE A 292       4.779  37.766  11.689  1.00 96.91           C  
ATOM   4670  HE1 PHE A 292       5.857  37.726  11.639  1.00 96.91           H  
ATOM   4671  CE2 PHE A 292       2.602  36.870  11.074  1.00 96.91           C  
ATOM   4672  HE2 PHE A 292       2.008  36.135  10.551  1.00 96.91           H  
ATOM   4673  CZ  PHE A 292       4.005  36.826  10.989  1.00 96.91           C  
ATOM   4674  HZ  PHE A 292       4.486  36.058  10.401  1.00 96.91           H  
ATOM   4675  N   LYS A 293       3.942  40.688  15.882  1.00 95.80           N  
ATOM   4676  H   LYS A 293       3.428  41.512  15.605  1.00 95.80           H  
ATOM   4677  CA  LYS A 293       5.211  40.854  16.605  1.00 95.80           C  
ATOM   4678  HA  LYS A 293       5.982  40.295  16.076  1.00 95.80           H  
ATOM   4679  C   LYS A 293       5.154  40.246  18.002  1.00 95.80           C  
ATOM   4680  CB  LYS A 293       5.607  42.339  16.633  1.00 95.80           C  
ATOM   4681  HB2 LYS A 293       5.603  42.722  15.613  1.00 95.80           H  
ATOM   4682  HB3 LYS A 293       4.872  42.897  17.213  1.00 95.80           H  
ATOM   4683  O   LYS A 293       6.111  39.598  18.416  1.00 95.80           O  
ATOM   4684  CG  LYS A 293       7.009  42.553  17.233  1.00 95.80           C  
ATOM   4685  HG2 LYS A 293       7.741  42.020  16.626  1.00 95.80           H  
ATOM   4686  HG3 LYS A 293       7.040  42.156  18.247  1.00 95.80           H  
ATOM   4687  CD  LYS A 293       7.382  44.042  17.287  1.00 95.80           C  
ATOM   4688  HD2 LYS A 293       6.649  44.569  17.898  1.00 95.80           H  
ATOM   4689  HD3 LYS A 293       7.365  44.454  16.279  1.00 95.80           H  
ATOM   4690  CE  LYS A 293       8.782  44.216  17.896  1.00 95.80           C  
ATOM   4691  HE2 LYS A 293       9.499  43.672  17.281  1.00 95.80           H  
ATOM   4692  HE3 LYS A 293       8.790  43.760  18.886  1.00 95.80           H  
ATOM   4693  NZ  LYS A 293       9.183  45.645  17.997  1.00 95.80           N  
ATOM   4694  HZ1 LYS A 293       8.548  46.160  18.592  1.00 95.80           H  
ATOM   4695  HZ2 LYS A 293      10.107  45.727  18.397  1.00 95.80           H  
ATOM   4696  HZ3 LYS A 293       9.200  46.088  17.090  1.00 95.80           H  
ATOM   4697  N   LYS A 294       4.048  40.409  18.732  1.00 95.91           N  
ATOM   4698  H   LYS A 294       3.301  40.971  18.349  1.00 95.91           H  
ATOM   4699  CA  LYS A 294       3.879  39.795  20.057  1.00 95.91           C  
ATOM   4700  HA  LYS A 294       4.737  40.070  20.670  1.00 95.91           H  
ATOM   4701  C   LYS A 294       3.875  38.265  19.973  1.00 95.91           C  
ATOM   4702  CB  LYS A 294       2.607  40.348  20.724  1.00 95.91           C  
ATOM   4703  HB2 LYS A 294       1.731  40.032  20.159  1.00 95.91           H  
ATOM   4704  HB3 LYS A 294       2.650  41.437  20.711  1.00 95.91           H  
ATOM   4705  O   LYS A 294       4.464  37.631  20.850  1.00 95.91           O  
ATOM   4706  CG  LYS A 294       2.468  39.879  22.183  1.00 95.91           C  
ATOM   4707  HG2 LYS A 294       2.380  38.793  22.209  1.00 95.91           H  
ATOM   4708  HG3 LYS A 294       3.359  40.173  22.739  1.00 95.91           H  
ATOM   4709  CD  LYS A 294       1.230  40.485  22.861  1.00 95.91           C  
ATOM   4710  HD2 LYS A 294       1.313  41.571  22.859  1.00 95.91           H  
ATOM   4711  HD3 LYS A 294       0.341  40.194  22.302  1.00 95.91           H  
ATOM   4712  CE  LYS A 294       1.118  39.975  24.307  1.00 95.91           C  
ATOM   4713  HE2 LYS A 294       1.080  38.886  24.289  1.00 95.91           H  
ATOM   4714  HE3 LYS A 294       2.017  40.265  24.851  1.00 95.91           H  
ATOM   4715  NZ  LYS A 294      -0.084  40.503  25.006  1.00 95.91           N  
ATOM   4716  HZ1 LYS A 294      -0.128  40.150  25.951  1.00 95.91           H  
ATOM   4717  HZ2 LYS A 294      -0.069  41.512  25.056  1.00 95.91           H  
ATOM   4718  HZ3 LYS A 294      -0.932  40.214  24.540  1.00 95.91           H  
ATOM   4719  N   TYR A 295       3.257  37.701  18.935  1.00 94.62           N  
ATOM   4720  H   TYR A 295       2.766  38.305  18.292  1.00 94.62           H  
ATOM   4721  CA  TYR A 295       3.117  36.258  18.736  1.00 94.62           C  
ATOM   4722  HA  TYR A 295       2.891  35.800  19.699  1.00 94.62           H  
ATOM   4723  C   TYR A 295       4.414  35.604  18.228  1.00 94.62           C  
ATOM   4724  CB  TYR A 295       1.919  35.996  17.811  1.00 94.62           C  
ATOM   4725  HB2 TYR A 295       1.082  36.614  18.135  1.00 94.62           H  
ATOM   4726  HB3 TYR A 295       2.164  36.296  16.792  1.00 94.62           H  
ATOM   4727  O   TYR A 295       4.987  34.773  18.923  1.00 94.62           O  
ATOM   4728  CG  TYR A 295       1.451  34.555  17.816  1.00 94.62           C  
ATOM   4729  CD1 TYR A 295       1.906  33.650  16.840  1.00 94.62           C  
ATOM   4730  HD1 TYR A 295       2.608  33.972  16.085  1.00 94.62           H  
ATOM   4731  CD2 TYR A 295       0.546  34.121  18.805  1.00 94.62           C  
ATOM   4732  HD2 TYR A 295       0.195  34.810  19.559  1.00 94.62           H  
ATOM   4733  CE1 TYR A 295       1.453  32.316  16.844  1.00 94.62           C  
ATOM   4734  HE1 TYR A 295       1.800  31.614  16.099  1.00 94.62           H  
ATOM   4735  CE2 TYR A 295       0.105  32.786  18.825  1.00 94.62           C  
ATOM   4736  HE2 TYR A 295      -0.581  32.456  19.591  1.00 94.62           H  
ATOM   4737  OH  TYR A 295       0.144  30.585  17.887  1.00 94.62           O  
ATOM   4738  HH  TYR A 295      -0.267  30.394  18.733  1.00 94.62           H  
ATOM   4739  CZ  TYR A 295       0.560  31.879  17.844  1.00 94.62           C  
ATOM   4740  N   PHE A 296       4.935  36.033  17.073  1.00 92.41           N  
ATOM   4741  H   PHE A 296       4.438  36.749  16.565  1.00 92.41           H  
ATOM   4742  CA  PHE A 296       6.110  35.430  16.419  1.00 92.41           C  
ATOM   4743  HA  PHE A 296       6.179  34.386  16.723  1.00 92.41           H  
ATOM   4744  C   PHE A 296       7.455  36.067  16.795  1.00 92.41           C  
ATOM   4745  CB  PHE A 296       5.915  35.466  14.896  1.00 92.41           C  
ATOM   4746  HB2 PHE A 296       5.719  36.491  14.582  1.00 92.41           H  
ATOM   4747  HB3 PHE A 296       6.838  35.152  14.409  1.00 92.41           H  
ATOM   4748  O   PHE A 296       8.493  35.637  16.297  1.00 92.41           O  
ATOM   4749  CG  PHE A 296       4.823  34.553  14.388  1.00 92.41           C  
ATOM   4750  CD1 PHE A 296       4.992  33.157  14.447  1.00 92.41           C  
ATOM   4751  HD1 PHE A 296       5.884  32.739  14.890  1.00 92.41           H  
ATOM   4752  CD2 PHE A 296       3.646  35.091  13.840  1.00 92.41           C  
ATOM   4753  HD2 PHE A 296       3.508  36.162  13.794  1.00 92.41           H  
ATOM   4754  CE1 PHE A 296       3.993  32.301  13.949  1.00 92.41           C  
ATOM   4755  HE1 PHE A 296       4.116  31.229  13.999  1.00 92.41           H  
ATOM   4756  CE2 PHE A 296       2.653  34.236  13.335  1.00 92.41           C  
ATOM   4757  HE2 PHE A 296       1.760  34.656  12.897  1.00 92.41           H  
ATOM   4758  CZ  PHE A 296       2.821  32.842  13.395  1.00 92.41           C  
ATOM   4759  HZ  PHE A 296       2.052  32.185  13.017  1.00 92.41           H  
ATOM   4760  N   LYS A 297       7.456  37.113  17.634  1.00 91.82           N  
ATOM   4761  H   LYS A 297       6.558  37.430  17.972  1.00 91.82           H  
ATOM   4762  CA  LYS A 297       8.654  37.880  18.045  1.00 91.82           C  
ATOM   4763  HA  LYS A 297       8.316  38.705  18.673  1.00 91.82           H  
ATOM   4764  C   LYS A 297       9.384  38.580  16.893  1.00 91.82           C  
ATOM   4765  CB  LYS A 297       9.589  37.025  18.924  1.00 91.82           C  
ATOM   4766  HB2 LYS A 297      10.121  36.312  18.294  1.00 91.82           H  
ATOM   4767  HB3 LYS A 297      10.336  37.677  19.376  1.00 91.82           H  
ATOM   4768  O   LYS A 297      10.532  38.985  17.028  1.00 91.82           O  
ATOM   4769  CG  LYS A 297       8.885  36.242  20.044  1.00 91.82           C  
ATOM   4770  HG2 LYS A 297       9.650  35.752  20.647  1.00 91.82           H  
ATOM   4771  HG3 LYS A 297       8.264  35.462  19.603  1.00 91.82           H  
ATOM   4772  CD  LYS A 297       8.019  37.120  20.957  1.00 91.82           C  
ATOM   4773  HD2 LYS A 297       8.636  37.887  21.424  1.00 91.82           H  
ATOM   4774  HD3 LYS A 297       7.228  37.590  20.373  1.00 91.82           H  
ATOM   4775  CE  LYS A 297       7.386  36.228  22.026  1.00 91.82           C  
ATOM   4776  HE2 LYS A 297       8.170  35.850  22.682  1.00 91.82           H  
ATOM   4777  HE3 LYS A 297       6.929  35.373  21.529  1.00 91.82           H  
ATOM   4778  NZ  LYS A 297       6.356  36.953  22.801  1.00 91.82           N  
ATOM   4779  HZ1 LYS A 297       5.617  37.233  22.172  1.00 91.82           H  
ATOM   4780  HZ2 LYS A 297       5.955  36.337  23.494  1.00 91.82           H  
ATOM   4781  HZ3 LYS A 297       6.752  37.763  23.257  1.00 91.82           H  
ATOM   4782  N   THR A 298       8.700  38.783  15.769  1.00 90.34           N  
ATOM   4783  H   THR A 298       7.756  38.427  15.722  1.00 90.34           H  
ATOM   4784  CA  THR A 298       9.215  39.482  14.588  1.00 90.34           C  
ATOM   4785  HA  THR A 298       9.935  40.236  14.908  1.00 90.34           H  
ATOM   4786  C   THR A 298       8.080  40.192  13.858  1.00 90.34           C  
ATOM   4787  CB  THR A 298       9.955  38.503  13.670  1.00 90.34           C  
ATOM   4788  HB  THR A 298      10.706  37.974  14.257  1.00 90.34           H  
ATOM   4789  O   THR A 298       6.920  39.819  14.006  1.00 90.34           O  
ATOM   4790  CG2 THR A 298       9.050  37.476  12.993  1.00 90.34           C  
ATOM   4791 HG21 THR A 298       8.543  36.877  13.750  1.00 90.34           H  
ATOM   4792 HG22 THR A 298       9.652  36.813  12.372  1.00 90.34           H  
ATOM   4793 HG23 THR A 298       8.306  37.976  12.372  1.00 90.34           H  
ATOM   4794  OG1 THR A 298      10.620  39.231  12.668  1.00 90.34           O  
ATOM   4795  HG1 THR A 298      11.261  38.638  12.271  1.00 90.34           H  
ATOM   4796  N   THR A 299       8.376  41.238  13.092  1.00 92.41           N  
ATOM   4797  H   THR A 299       9.344  41.405  12.858  1.00 92.41           H  
ATOM   4798  CA  THR A 299       7.348  41.949  12.316  1.00 92.41           C  
ATOM   4799  HA  THR A 299       6.456  42.037  12.937  1.00 92.41           H  
ATOM   4800  C   THR A 299       6.980  41.164  11.050  1.00 92.41           C  
ATOM   4801  CB  THR A 299       7.797  43.368  11.942  1.00 92.41           C  
ATOM   4802  HB  THR A 299       6.994  43.865  11.398  1.00 92.41           H  
ATOM   4803  O   THR A 299       7.820  40.417  10.541  1.00 92.41           O  
ATOM   4804  CG2 THR A 299       8.145  44.209  13.170  1.00 92.41           C  
ATOM   4805 HG21 THR A 299       9.006  43.789  13.690  1.00 92.41           H  
ATOM   4806 HG22 THR A 299       8.376  45.228  12.859  1.00 92.41           H  
ATOM   4807 HG23 THR A 299       7.287  44.235  13.842  1.00 92.41           H  
ATOM   4808  OG1 THR A 299       8.932  43.306  11.118  1.00 92.41           O  
ATOM   4809  HG1 THR A 299       9.315  44.183  11.040  1.00 92.41           H  
ATOM   4810  N   PRO A 300       5.771  41.353  10.481  1.00 92.45           N  
ATOM   4811  CA  PRO A 300       5.392  40.724   9.213  1.00 92.45           C  
ATOM   4812  HA  PRO A 300       5.281  39.651   9.373  1.00 92.45           H  
ATOM   4813  C   PRO A 300       6.411  40.956   8.086  1.00 92.45           C  
ATOM   4814  CB  PRO A 300       4.027  41.322   8.860  1.00 92.45           C  
ATOM   4815  HB2 PRO A 300       4.153  42.252   8.305  1.00 92.45           H  
ATOM   4816  HB3 PRO A 300       3.411  40.624   8.293  1.00 92.45           H  
ATOM   4817  O   PRO A 300       6.764  40.023   7.372  1.00 92.45           O  
ATOM   4818  CG  PRO A 300       3.422  41.634  10.225  1.00 92.45           C  
ATOM   4819  HG2 PRO A 300       3.005  40.722  10.652  1.00 92.45           H  
ATOM   4820  HG3 PRO A 300       2.657  42.408  10.165  1.00 92.45           H  
ATOM   4821  CD  PRO A 300       4.638  42.087  11.034  1.00 92.45           C  
ATOM   4822  HD2 PRO A 300       4.793  43.157  10.891  1.00 92.45           H  
ATOM   4823  HD3 PRO A 300       4.481  41.862  12.089  1.00 92.45           H  
ATOM   4824  N   SER A 301       6.950  42.173   7.961  1.00 88.13           N  
ATOM   4825  H   SER A 301       6.583  42.933   8.516  1.00 88.13           H  
ATOM   4826  CA  SER A 301       7.933  42.510   6.922  1.00 88.13           C  
ATOM   4827  HA  SER A 301       7.516  42.245   5.950  1.00 88.13           H  
ATOM   4828  C   SER A 301       9.251  41.748   7.080  1.00 88.13           C  
ATOM   4829  CB  SER A 301       8.218  44.015   6.921  1.00 88.13           C  
ATOM   4830  HB2 SER A 301       8.813  44.263   6.042  1.00 88.13           H  
ATOM   4831  HB3 SER A 301       8.777  44.285   7.817  1.00 88.13           H  
ATOM   4832  O   SER A 301       9.814  41.282   6.094  1.00 88.13           O  
ATOM   4833  OG  SER A 301       7.005  44.745   6.894  1.00 88.13           O  
ATOM   4834  HG  SER A 301       7.181  45.638   6.590  1.00 88.13           H  
ATOM   4835  N   THR A 302       9.748  41.588   8.310  1.00 84.99           N  
ATOM   4836  H   THR A 302       9.267  41.991   9.102  1.00 84.99           H  
ATOM   4837  CA  THR A 302      10.964  40.803   8.575  1.00 84.99           C  
ATOM   4838  HA  THR A 302      11.728  41.069   7.845  1.00 84.99           H  
ATOM   4839  C   THR A 302      10.697  39.304   8.432  1.00 84.99           C  
ATOM   4840  CB  THR A 302      11.513  41.121   9.972  1.00 84.99           C  
ATOM   4841  HB  THR A 302      10.808  40.769  10.725  1.00 84.99           H  
ATOM   4842  O   THR A 302      11.564  38.563   7.978  1.00 84.99           O  
ATOM   4843  CG2 THR A 302      12.897  40.527  10.229  1.00 84.99           C  
ATOM   4844 HG21 THR A 302      13.621  40.959   9.538  1.00 84.99           H  
ATOM   4845 HG22 THR A 302      13.206  40.734  11.254  1.00 84.99           H  
ATOM   4846 HG23 THR A 302      12.889  39.447  10.081  1.00 84.99           H  
ATOM   4847  OG1 THR A 302      11.680  42.512  10.117  1.00 84.99           O  
ATOM   4848  HG1 THR A 302      12.224  42.646  10.896  1.00 84.99           H  
ATOM   4849  N   PHE A 303       9.486  38.854   8.764  1.00 84.79           N  
ATOM   4850  H   PHE A 303       8.820  39.502   9.160  1.00 84.79           H  
ATOM   4851  CA  PHE A 303       9.060  37.470   8.579  1.00 84.79           C  
ATOM   4852  HA  PHE A 303       9.755  36.814   9.103  1.00 84.79           H  
ATOM   4853  C   PHE A 303       9.068  37.046   7.104  1.00 84.79           C  
ATOM   4854  CB  PHE A 303       7.675  37.305   9.205  1.00 84.79           C  
ATOM   4855  HB2 PHE A 303       7.702  37.694  10.223  1.00 84.79           H  
ATOM   4856  HB3 PHE A 303       6.946  37.897   8.651  1.00 84.79           H  
ATOM   4857  O   PHE A 303       9.571  35.970   6.799  1.00 84.79           O  
ATOM   4858  CG  PHE A 303       7.193  35.878   9.255  1.00 84.79           C  
ATOM   4859  CD1 PHE A 303       6.371  35.382   8.228  1.00 84.79           C  
ATOM   4860  HD1 PHE A 303       6.107  36.009   7.389  1.00 84.79           H  
ATOM   4861  CD2 PHE A 303       7.544  35.055  10.341  1.00 84.79           C  
ATOM   4862  HD2 PHE A 303       8.180  35.434  11.128  1.00 84.79           H  
ATOM   4863  CE1 PHE A 303       5.872  34.074   8.308  1.00 84.79           C  
ATOM   4864  HE1 PHE A 303       5.199  33.713   7.545  1.00 84.79           H  
ATOM   4865  CE2 PHE A 303       7.061  33.739  10.410  1.00 84.79           C  
ATOM   4866  HE2 PHE A 303       7.319  33.104  11.244  1.00 84.79           H  
ATOM   4867  CZ  PHE A 303       6.216  33.259   9.398  1.00 84.79           C  
ATOM   4868  HZ  PHE A 303       5.803  32.264   9.477  1.00 84.79           H  
ATOM   4869  N   ILE A 304       8.592  37.905   6.190  1.00 78.32           N  
ATOM   4870  H   ILE A 304       8.146  38.751   6.513  1.00 78.32           H  
ATOM   4871  CA  ILE A 304       8.667  37.657   4.738  1.00 78.32           C  
ATOM   4872  HA  ILE A 304       8.168  36.715   4.512  1.00 78.32           H  
ATOM   4873  C   ILE A 304      10.128  37.509   4.290  1.00 78.32           C  
ATOM   4874  CB  ILE A 304       7.967  38.785   3.940  1.00 78.32           C  
ATOM   4875  HB  ILE A 304       8.416  39.735   4.229  1.00 78.32           H  
ATOM   4876  O   ILE A 304      10.455  36.570   3.571  1.00 78.32           O  
ATOM   4877  CG1 ILE A 304       6.449  38.847   4.227  1.00 78.32           C  
ATOM   4878 HG12 ILE A 304       5.948  38.030   3.707  1.00 78.32           H  
ATOM   4879 HG13 ILE A 304       6.260  38.718   5.292  1.00 78.32           H  
ATOM   4880  CG2 ILE A 304       8.180  38.589   2.423  1.00 78.32           C  
ATOM   4881 HG21 ILE A 304       7.667  39.358   1.845  1.00 78.32           H  
ATOM   4882 HG22 ILE A 304       7.806  37.612   2.117  1.00 78.32           H  
ATOM   4883 HG23 ILE A 304       9.236  38.651   2.163  1.00 78.32           H  
ATOM   4884  CD1 ILE A 304       5.825  40.183   3.791  1.00 78.32           C  
ATOM   4885 HD11 ILE A 304       5.943  40.339   2.719  1.00 78.32           H  
ATOM   4886 HD12 ILE A 304       4.756  40.189   4.003  1.00 78.32           H  
ATOM   4887 HD13 ILE A 304       6.296  41.005   4.330  1.00 78.32           H  
ATOM   4888  N   LYS A 305      11.020  38.404   4.745  1.00 73.73           N  
ATOM   4889  H   LYS A 305      10.685  39.150   5.337  1.00 73.73           H  
ATOM   4890  CA  LYS A 305      12.449  38.357   4.385  1.00 73.73           C  
ATOM   4891  HA  LYS A 305      12.548  38.377   3.300  1.00 73.73           H  
ATOM   4892  C   LYS A 305      13.120  37.057   4.826  1.00 73.73           C  
ATOM   4893  CB  LYS A 305      13.209  39.550   4.979  1.00 73.73           C  
ATOM   4894  HB2 LYS A 305      13.029  39.597   6.053  1.00 73.73           H  
ATOM   4895  HB3 LYS A 305      14.275  39.389   4.821  1.00 73.73           H  
ATOM   4896  O   LYS A 305      13.937  36.536   4.088  1.00 73.73           O  
ATOM   4897  CG  LYS A 305      12.824  40.883   4.326  1.00 73.73           C  
ATOM   4898  HG2 LYS A 305      13.052  40.838   3.261  1.00 73.73           H  
ATOM   4899  HG3 LYS A 305      11.757  41.066   4.450  1.00 73.73           H  
ATOM   4900  CD  LYS A 305      13.620  42.025   4.969  1.00 73.73           C  
ATOM   4901  HD2 LYS A 305      13.417  42.050   6.039  1.00 73.73           H  
ATOM   4902  HD3 LYS A 305      14.682  41.841   4.809  1.00 73.73           H  
ATOM   4903  CE  LYS A 305      13.228  43.364   4.337  1.00 73.73           C  
ATOM   4904  HE2 LYS A 305      12.175  43.556   4.547  1.00 73.73           H  
ATOM   4905  HE3 LYS A 305      13.342  43.275   3.257  1.00 73.73           H  
ATOM   4906  NZ  LYS A 305      14.078  44.470   4.844  1.00 73.73           N  
ATOM   4907  HZ1 LYS A 305      13.997  44.566   5.846  1.00 73.73           H  
ATOM   4908  HZ2 LYS A 305      15.046  44.283   4.621  1.00 73.73           H  
ATOM   4909  HZ3 LYS A 305      13.831  45.343   4.400  1.00 73.73           H  
ATOM   4910  N   MET A 306      12.766  36.530   5.999  1.00 64.66           N  
ATOM   4911  H   MET A 306      12.089  37.022   6.564  1.00 64.66           H  
ATOM   4912  CA  MET A 306      13.297  35.246   6.473  1.00 64.66           C  
ATOM   4913  HA  MET A 306      14.375  35.222   6.314  1.00 64.66           H  
ATOM   4914  C   MET A 306      12.744  34.034   5.710  1.00 64.66           C  
ATOM   4915  CB  MET A 306      13.024  35.078   7.976  1.00 64.66           C  
ATOM   4916  HB2 MET A 306      11.979  35.305   8.190  1.00 64.66           H  
ATOM   4917  HB3 MET A 306      13.209  34.038   8.246  1.00 64.66           H  
ATOM   4918  O   MET A 306      13.378  32.993   5.737  1.00 64.66           O  
ATOM   4919  CG  MET A 306      13.944  35.951   8.838  1.00 64.66           C  
ATOM   4920  HG2 MET A 306      13.744  37.003   8.633  1.00 64.66           H  
ATOM   4921  HG3 MET A 306      14.972  35.746   8.539  1.00 64.66           H  
ATOM   4922  SD  MET A 306      13.818  35.661  10.632  1.00 64.66           S  
ATOM   4923  CE  MET A 306      12.249  36.487  10.983  1.00 64.66           C  
ATOM   4924  HE1 MET A 306      11.439  35.938  10.502  1.00 64.66           H  
ATOM   4925  HE2 MET A 306      12.082  36.506  12.060  1.00 64.66           H  
ATOM   4926  HE3 MET A 306      12.271  37.503  10.589  1.00 64.66           H  
ATOM   4927  N   ALA A 307      11.575  34.137   5.071  1.00 58.77           N  
ATOM   4928  H   ALA A 307      11.092  35.024   5.065  1.00 58.77           H  
ATOM   4929  CA  ALA A 307      10.967  33.024   4.339  1.00 58.77           C  
ATOM   4930  HA  ALA A 307      11.223  32.090   4.840  1.00 58.77           H  
ATOM   4931  C   ALA A 307      11.465  32.887   2.886  1.00 58.77           C  
ATOM   4932  CB  ALA A 307       9.443  33.199   4.391  1.00 58.77           C  
ATOM   4933  HB1 ALA A 307       9.109  33.253   5.427  1.00 58.77           H  
ATOM   4934  HB2 ALA A 307       9.159  34.111   3.867  1.00 58.77           H  
ATOM   4935  HB3 ALA A 307       8.969  32.350   3.897  1.00 58.77           H  
ATOM   4936  O   ALA A 307      11.337  31.807   2.316  1.00 58.77           O  
ATOM   4937  N   ASN A 308      11.996  33.968   2.299  1.00 52.24           N  
ATOM   4938  H   ASN A 308      12.074  34.809   2.853  1.00 52.24           H
[truncated: 405,010 more chars]
