# Supplementary material for: HilE represses the activity of the Salmonella virulence regulator HilD via a mechanism distinct from that of intestinal long-chain fatty acids
Source: J Biol Chem. 2023 Oct 27;299(12):105387. doi: 10.1016/j.jbc.2023.105387 (PMC10696396; doi:10.1016/j.jbc.2023.105387)
Supplement: Dataset S2 [file mmc3.zip › S5 Dataset/ranked_24.pdb]

ATOM      1  N   MET A   1      78.555  41.364  52.797  1.00 24.73           N  
ATOM      2  H   MET A   1      78.239  40.906  53.640  1.00 24.73           H  
ATOM      3  H2  MET A   1      77.896  41.175  52.055  1.00 24.73           H  
ATOM      4  H3  MET A   1      78.592  42.360  52.961  1.00 24.73           H  
ATOM      5  CA  MET A   1      79.899  40.856  52.429  1.00 24.73           C  
ATOM      6  HA  MET A   1      80.216  41.291  51.481  1.00 24.73           H  
ATOM      7  C   MET A   1      79.909  39.337  52.222  1.00 24.73           C  
ATOM      8  CB  MET A   1      80.934  41.249  53.507  1.00 24.73           C  
ATOM      9  HB2 MET A   1      81.790  40.574  53.486  1.00 24.73           H  
ATOM     10  HB3 MET A   1      80.484  41.172  54.497  1.00 24.73           H  
ATOM     11  O   MET A   1      80.983  38.762  52.148  1.00 24.73           O  
ATOM     12  CG  MET A   1      81.506  42.653  53.310  1.00 24.73           C  
ATOM     13  HG2 MET A   1      80.708  43.394  53.353  1.00 24.73           H  
ATOM     14  HG3 MET A   1      81.979  42.699  52.329  1.00 24.73           H  
ATOM     15  SD  MET A   1      82.747  43.047  54.568  1.00 24.73           S  
ATOM     16  CE  MET A   1      83.614  44.427  53.775  1.00 24.73           C  
ATOM     17  HE1 MET A   1      82.915  45.240  53.580  1.00 24.73           H  
ATOM     18  HE2 MET A   1      84.057  44.093  52.837  1.00 24.73           H  
ATOM     19  HE3 MET A   1      84.403  44.784  54.436  1.00 24.73           H  
ATOM     20  N   GLU A   2      78.760  38.655  52.183  1.00 19.22           N  
ATOM     21  H   GLU A   2      77.854  39.089  52.081  1.00 19.22           H  
ATOM     22  CA  GLU A   2      78.734  37.201  52.397  1.00 19.22           C  
ATOM     23  HA  GLU A   2      79.392  36.985  53.238  1.00 19.22           H  
ATOM     24  C   GLU A   2      79.296  36.391  51.220  1.00 19.22           C  
ATOM     25  CB  GLU A   2      77.332  36.757  52.819  1.00 19.22           C  
ATOM     26  HB2 GLU A   2      77.322  35.674  52.941  1.00 19.22           H  
ATOM     27  HB3 GLU A   2      76.618  37.041  52.046  1.00 19.22           H  
ATOM     28  O   GLU A   2      79.265  36.816  50.069  1.00 19.22           O  
ATOM     29  CG  GLU A   2      76.970  37.420  54.158  1.00 19.22           C  
ATOM     30  HG2 GLU A   2      76.956  38.503  54.038  1.00 19.22           H  
ATOM     31  HG3 GLU A   2      77.744  37.175  54.886  1.00 19.22           H  
ATOM     32  CD  GLU A   2      75.607  36.979  54.692  1.00 19.22           C  
ATOM     33  OE1 GLU A   2      75.462  37.007  55.931  1.00 19.22           O  
ATOM     34  OE2 GLU A   2      74.731  36.683  53.852  1.00 19.22           O  
ATOM     35  N   ASN A   3      79.884  35.243  51.556  1.00 20.86           N  
ATOM     36  H   ASN A   3      79.712  34.903  52.491  1.00 20.86           H  
ATOM     37  CA  ASN A   3      81.163  34.833  50.969  1.00 20.86           C  
ATOM     38  HA  ASN A   3      81.585  35.674  50.419  1.00 20.86           H  
ATOM     39  C   ASN A   3      81.084  33.648  49.988  1.00 20.86           C  
ATOM     40  CB  ASN A   3      82.078  34.469  52.171  1.00 20.86           C  
ATOM     41  HB2 ASN A   3      81.636  34.813  53.106  1.00 20.86           H  
ATOM     42  HB3 ASN A   3      82.174  33.386  52.241  1.00 20.86           H  
ATOM     43  O   ASN A   3      82.109  33.230  49.464  1.00 20.86           O  
ATOM     44  CG  ASN A   3      83.474  35.065  52.133  1.00 20.86           C  
ATOM     45  ND2 ASN A   3      84.306  34.704  53.082  1.00 20.86           N  
ATOM     46 HD21 ASN A   3      85.223  35.126  53.035  1.00 20.86           H  
ATOM     47 HD22 ASN A   3      84.044  34.021  53.778  1.00 20.86           H  
ATOM     48  OD1 ASN A   3      83.833  35.888  51.315  1.00 20.86           O  
ATOM     49  N   VAL A   4      79.936  32.974  49.885  1.00 18.83           N  
ATOM     50  H   VAL A   4      79.098  33.419  50.232  1.00 18.83           H  
ATOM     51  CA  VAL A   4      79.963  31.499  49.836  1.00 18.83           C  
ATOM     52  HA  VAL A   4      80.834  31.205  50.422  1.00 18.83           H  
ATOM     53  C   VAL A   4      80.193  30.924  48.424  1.00 18.83           C  
ATOM     54  CB  VAL A   4      78.753  30.875  50.563  1.00 18.83           C  
ATOM     55  HB  VAL A   4      77.908  30.791  49.879  1.00 18.83           H  
ATOM     56  O   VAL A   4      79.319  30.958  47.564  1.00 18.83           O  
ATOM     57  CG1 VAL A   4      79.148  29.483  51.061  1.00 18.83           C  
ATOM     58 HG11 VAL A   4      79.454  28.860  50.221  1.00 18.83           H  
ATOM     59 HG12 VAL A   4      79.971  29.548  51.774  1.00 18.83           H  
ATOM     60 HG13 VAL A   4      78.294  29.018  51.554  1.00 18.83           H  
ATOM     61  CG2 VAL A   4      78.299  31.668  51.803  1.00 18.83           C  
ATOM     62 HG21 VAL A   4      79.140  31.835  52.476  1.00 18.83           H  
ATOM     63 HG22 VAL A   4      77.524  31.115  52.332  1.00 18.83           H  
ATOM     64 HG23 VAL A   4      77.870  32.625  51.504  1.00 18.83           H  
ATOM     65  N   THR A   5      81.384  30.357  48.210  1.00 22.51           N  
ATOM     66  H   THR A   5      82.036  30.377  48.981  1.00 22.51           H  
ATOM     67  CA  THR A   5      82.046  30.059  46.916  1.00 22.51           C  
ATOM     68  HA  THR A   5      81.643  30.742  46.168  1.00 22.51           H  
ATOM     69  C   THR A   5      81.831  28.642  46.333  1.00 22.51           C  
ATOM     70  CB  THR A   5      83.562  30.351  47.063  1.00 22.51           C  
ATOM     71  HB  THR A   5      84.146  29.774  46.347  1.00 22.51           H  
ATOM     72  O   THR A   5      82.661  28.144  45.576  1.00 22.51           O  
ATOM     73  CG2 THR A   5      83.903  31.817  46.815  1.00 22.51           C  
ATOM     74 HG21 THR A   5      83.656  32.075  45.785  1.00 22.51           H  
ATOM     75 HG22 THR A   5      84.968  31.986  46.973  1.00 22.51           H  
ATOM     76 HG23 THR A   5      83.330  32.460  47.484  1.00 22.51           H  
ATOM     77  OG1 THR A   5      84.012  30.034  48.369  1.00 22.51           O  
ATOM     78  HG1 THR A   5      84.923  30.329  48.429  1.00 22.51           H  
ATOM     79  N   PHE A   6      80.750  27.949  46.693  1.00 18.00           N  
ATOM     80  H   PHE A   6      80.062  28.433  47.253  1.00 18.00           H  
ATOM     81  CA  PHE A   6      80.493  26.533  46.344  1.00 18.00           C  
ATOM     82  HA  PHE A   6      81.312  25.930  46.735  1.00 18.00           H  
ATOM     83  C   PHE A   6      80.356  26.229  44.823  1.00 18.00           C  
ATOM     84  CB  PHE A   6      79.163  26.157  47.026  1.00 18.00           C  
ATOM     85  HB2 PHE A   6      78.829  25.188  46.656  1.00 18.00           H  
ATOM     86  HB3 PHE A   6      78.409  26.871  46.691  1.00 18.00           H  
ATOM     87  O   PHE A   6      79.921  27.095  44.075  1.00 18.00           O  
ATOM     88  CG  PHE A   6      79.132  26.099  48.548  1.00 18.00           C  
ATOM     89  CD1 PHE A   6      80.122  25.411  49.281  1.00 18.00           C  
ATOM     90  HD1 PHE A   6      80.990  25.001  48.787  1.00 18.00           H  
ATOM     91  CD2 PHE A   6      78.033  26.649  49.236  1.00 18.00           C  
ATOM     92  HD2 PHE A   6      77.259  27.171  48.692  1.00 18.00           H  
ATOM     93  CE1 PHE A   6      80.000  25.250  50.672  1.00 18.00           C  
ATOM     94  HE1 PHE A   6      80.761  24.718  51.223  1.00 18.00           H  
ATOM     95  CE2 PHE A   6      77.911  26.489  50.628  1.00 18.00           C  
ATOM     96  HE2 PHE A   6      77.056  26.899  51.144  1.00 18.00           H  
ATOM     97  CZ  PHE A   6      78.893  25.788  51.347  1.00 18.00           C  
ATOM     98  HZ  PHE A   6      78.797  25.665  52.416  1.00 18.00           H  
ATOM     99  N   VAL A   7      80.487  24.997  44.281  1.00 18.08           N  
ATOM    100  H   VAL A   7      80.041  25.014  43.374  1.00 18.08           H  
ATOM    101  CA  VAL A   7      81.611  24.015  44.328  1.00 18.08           C  
ATOM    102  HA  VAL A   7      82.536  24.553  44.534  1.00 18.08           H  
ATOM    103  C   VAL A   7      81.782  23.313  42.957  1.00 18.08           C  
ATOM    104  CB  VAL A   7      81.479  22.851  45.360  1.00 18.08           C  
ATOM    105  HB  VAL A   7      80.583  22.274  45.131  1.00 18.08           H  
ATOM    106  O   VAL A   7      82.884  23.277  42.430  1.00 18.08           O  
ATOM    107  CG1 VAL A   7      82.688  21.894  45.324  1.00 18.08           C  
ATOM    108 HG11 VAL A   7      83.608  22.448  45.513  1.00 18.08           H  
ATOM    109 HG12 VAL A   7      82.776  21.394  44.360  1.00 18.08           H  
ATOM    110 HG13 VAL A   7      82.583  21.114  46.079  1.00 18.08           H  
ATOM    111  CG2 VAL A   7      81.378  23.276  46.820  1.00 18.08           C  
ATOM    112 HG21 VAL A   7      80.418  23.768  46.976  1.00 18.08           H  
ATOM    113 HG22 VAL A   7      81.394  22.405  47.476  1.00 18.08           H  
ATOM    114 HG23 VAL A   7      82.210  23.931  47.077  1.00 18.08           H  
ATOM    115  N   SER A   8      80.737  22.632  42.451  1.00 17.39           N  
ATOM    116  H   SER A   8      79.826  22.861  42.821  1.00 17.39           H  
ATOM    117  CA  SER A   8      80.896  21.248  41.926  1.00 17.39           C  
ATOM    118  HA  SER A   8      81.836  20.870  42.328  1.00 17.39           H  
ATOM    119  C   SER A   8      81.022  21.040  40.393  1.00 17.39           C  
ATOM    120  CB  SER A   8      79.794  20.366  42.535  1.00 17.39           C  
ATOM    121  HB2 SER A   8      78.853  20.546  42.016  1.00 17.39           H  
ATOM    122  HB3 SER A   8      79.670  20.630  43.585  1.00 17.39           H  
ATOM    123  O   SER A   8      80.839  21.948  39.591  1.00 17.39           O  
ATOM    124  OG  SER A   8      80.129  18.991  42.462  1.00 17.39           O  
ATOM    125  HG  SER A   8      79.512  18.499  43.010  1.00 17.39           H  
ATOM    126  N   ASN A   9      81.336  19.791  40.006  1.00 16.90           N  
ATOM    127  H   ASN A   9      81.306  19.123  40.763  1.00 16.90           H  
ATOM    128  CA  ASN A   9      82.162  19.396  38.846  1.00 16.90           C  
ATOM    129  HA  ASN A   9      82.899  20.175  38.647  1.00 16.90           H  
ATOM    130  C   ASN A   9      81.474  19.052  37.503  1.00 16.90           C  
ATOM    131  CB  ASN A   9      82.884  18.087  39.253  1.00 16.90           C  
ATOM    132  HB2 ASN A   9      82.139  17.343  39.535  1.00 16.90           H  
ATOM    133  HB3 ASN A   9      83.434  17.698  38.397  1.00 16.90           H  
ATOM    134  O   ASN A   9      82.161  18.951  36.481  1.00 16.90           O  
ATOM    135  CG  ASN A   9      83.897  18.201  40.372  1.00 16.90           C  
ATOM    136  ND2 ASN A   9      84.262  17.097  40.980  1.00 16.90           N  
ATOM    137 HD21 ASN A   9      84.958  17.214  41.702  1.00 16.90           H  
ATOM    138 HD22 ASN A   9      83.901  16.195  40.704  1.00 16.90           H  
ATOM    139  OD1 ASN A   9      84.389  19.258  40.705  1.00 16.90           O  
ATOM    140  N   SER A  10      80.213  18.607  37.516  1.00 17.30           N  
ATOM    141  H   SER A  10      79.644  18.807  38.326  1.00 17.30           H  
ATOM    142  CA  SER A  10      79.792  17.492  36.636  1.00 17.30           C  
ATOM    143  HA  SER A  10      80.512  16.689  36.789  1.00 17.30           H  
ATOM    144  C   SER A  10      79.792  17.795  35.125  1.00 17.30           C  
ATOM    145  CB  SER A  10      78.436  16.937  37.070  1.00 17.30           C  
ATOM    146  HB2 SER A  10      78.120  16.157  36.376  1.00 17.30           H  
ATOM    147  HB3 SER A  10      78.522  16.505  38.067  1.00 17.30           H  
ATOM    148  O   SER A  10      79.288  18.822  34.688  1.00 17.30           O  
ATOM    149  OG  SER A  10      77.473  17.965  37.096  1.00 17.30           O  
ATOM    150  HG  SER A  10      77.607  18.538  36.338  1.00 17.30           H  
ATOM    151  N   HIS A  11      80.337  16.864  34.328  1.00 17.62           N  
ATOM    152  H   HIS A  11      80.686  16.029  34.776  1.00 17.62           H  
ATOM    153  CA  HIS A  11      80.908  17.163  33.005  1.00 17.62           C  
ATOM    154  HA  HIS A  11      81.360  18.154  33.036  1.00 17.62           H  
ATOM    155  C   HIS A  11      79.991  17.142  31.767  1.00 17.62           C  
ATOM    156  CB  HIS A  11      82.014  16.133  32.718  1.00 17.62           C  
ATOM    157  HB2 HIS A  11      81.602  15.129  32.819  1.00 17.62           H  
ATOM    158  HB3 HIS A  11      82.332  16.253  31.683  1.00 17.62           H  
ATOM    159  O   HIS A  11      80.137  17.998  30.895  1.00 17.62           O  
ATOM    160  CG  HIS A  11      83.261  16.203  33.551  1.00 17.62           C  
ATOM    161  CD2 HIS A  11      84.338  15.374  33.391  1.00 17.62           C  
ATOM    162  HD2 HIS A  11      84.417  14.560  32.686  1.00 17.62           H  
ATOM    163  ND1 HIS A  11      83.593  17.125  34.524  1.00 17.62           N  
ATOM    164  HD1 HIS A  11      83.027  17.880  34.885  1.00 17.62           H  
ATOM    165  CE1 HIS A  11      84.846  16.853  34.926  1.00 17.62           C  
ATOM    166  HE1 HIS A  11      85.389  17.409  35.676  1.00 17.62           H  
ATOM    167  NE2 HIS A  11      85.336  15.790  34.269  1.00 17.62           N  
ATOM    168  N   GLN A  12      79.258  16.043  31.538  1.00 18.24           N  
ATOM    169  H   GLN A  12      79.073  15.410  32.303  1.00 18.24           H  
ATOM    170  CA  GLN A  12      79.148  15.523  30.163  1.00 18.24           C  
ATOM    171  HA  GLN A  12      80.125  15.683  29.707  1.00 18.24           H  
ATOM    172  C   GLN A  12      78.168  16.298  29.263  1.00 18.24           C  
ATOM    173  CB  GLN A  12      78.930  14.002  30.148  1.00 18.24           C  
ATOM    174  HB2 GLN A  12      78.607  13.704  29.151  1.00 18.24           H  
ATOM    175  HB3 GLN A  12      78.147  13.734  30.858  1.00 18.24           H  
ATOM    176  O   GLN A  12      77.053  16.629  29.646  1.00 18.24           O  
ATOM    177  CG  GLN A  12      80.236  13.248  30.475  1.00 18.24           C  
ATOM    178  HG2 GLN A  12      80.553  13.488  31.490  1.00 18.24           H  
ATOM    179  HG3 GLN A  12      81.017  13.572  29.786  1.00 18.24           H  
ATOM    180  CD  GLN A  12      80.105  11.730  30.369  1.00 18.24           C  
ATOM    181  NE2 GLN A  12      81.195  11.003  30.258  1.00 18.24           N  
ATOM    182 HE21 GLN A  12      81.044  10.005  30.211  1.00 18.24           H  
ATOM    183 HE22 GLN A  12      82.117  11.416  30.254  1.00 18.24           H  
ATOM    184  OE1 GLN A  12      79.030  11.165  30.388  1.00 18.24           O  
ATOM    185  N   ARG A  13      78.638  16.590  28.042  1.00 19.64           N  
ATOM    186  H   ARG A  13      79.530  16.179  27.809  1.00 19.64           H  
ATOM    187  CA  ARG A  13      78.231  17.749  27.224  1.00 19.64           C  
ATOM    188  HA  ARG A  13      77.679  18.433  27.869  1.00 19.64           H  
ATOM    189  C   ARG A  13      77.335  17.537  25.975  1.00 19.64           C  
ATOM    190  CB  ARG A  13      79.552  18.425  26.785  1.00 19.64           C  
ATOM    191  HB2 ARG A  13      80.327  18.212  27.521  1.00 19.64           H  
ATOM    192  HB3 ARG A  13      79.873  17.986  25.840  1.00 19.64           H  
ATOM    193  O   ARG A  13      76.876  18.557  25.470  1.00 19.64           O  
ATOM    194  CG  ARG A  13      79.500  19.955  26.646  1.00 19.64           C  
ATOM    195  HG2 ARG A  13      79.357  20.388  27.636  1.00 19.64           H  
ATOM    196  HG3 ARG A  13      78.677  20.262  26.001  1.00 19.64           H  
ATOM    197  CD  ARG A  13      80.823  20.454  26.042  1.00 19.64           C  
ATOM    198  HD2 ARG A  13      80.827  20.215  24.978  1.00 19.64           H  
ATOM    199  HD3 ARG A  13      81.648  19.928  26.523  1.00 19.64           H  
ATOM    200  NE  ARG A  13      81.016  21.903  26.241  1.00 19.64           N  
ATOM    201  HE  ARG A  13      80.362  22.361  26.859  1.00 19.64           H  
ATOM    202  NH1 ARG A  13      82.873  22.163  24.907  1.00 19.64           N  
ATOM    203 HH11 ARG A  13      83.615  22.745  24.545  1.00 19.64           H  
ATOM    204 HH12 ARG A  13      82.784  21.202  24.609  1.00 19.64           H  
ATOM    205  NH2 ARG A  13      82.131  23.886  26.107  1.00 19.64           N  
ATOM    206 HH21 ARG A  13      82.885  24.447  25.738  1.00 19.64           H  
ATOM    207 HH22 ARG A  13      81.485  24.295  26.769  1.00 19.64           H  
ATOM    208  CZ  ARG A  13      82.000  22.640  25.751  1.00 19.64           C  
ATOM    209  N   PRO A  14      77.212  16.345  25.346  1.00 19.43           N  
ATOM    210  CA  PRO A  14      77.175  16.278  23.874  1.00 19.43           C  
ATOM    211  HA  PRO A  14      77.916  16.982  23.496  1.00 19.43           H  
ATOM    212  C   PRO A  14      75.853  16.642  23.162  1.00 19.43           C  
ATOM    213  CB  PRO A  14      77.668  14.873  23.512  1.00 19.43           C  
ATOM    214  HB2 PRO A  14      77.225  14.490  22.592  1.00 19.43           H  
ATOM    215  HB3 PRO A  14      78.756  14.873  23.436  1.00 19.43           H  
ATOM    216  O   PRO A  14      74.775  16.721  23.743  1.00 19.43           O  
ATOM    217  CG  PRO A  14      77.243  14.046  24.718  1.00 19.43           C  
ATOM    218  HG2 PRO A  14      77.834  13.136  24.819  1.00 19.43           H  
ATOM    219  HG3 PRO A  14      76.180  13.813  24.652  1.00 19.43           H  
ATOM    220  CD  PRO A  14      77.489  15.014  25.871  1.00 19.43           C  
ATOM    221  HD2 PRO A  14      76.839  14.778  26.714  1.00 19.43           H  
ATOM    222  HD3 PRO A  14      78.537  14.937  26.158  1.00 19.43           H  
ATOM    223  N   ALA A  15      75.986  16.849  21.847  1.00 18.72           N  
ATOM    224  H   ALA A  15      76.892  16.647  21.449  1.00 18.72           H  
ATOM    225  CA  ALA A  15      75.110  17.645  20.982  1.00 18.72           C  
ATOM    226  HA  ALA A  15      74.681  18.450  21.577  1.00 18.72           H  
ATOM    227  C   ALA A  15      73.921  16.886  20.347  1.00 18.72           C  
ATOM    228  CB  ALA A  15      76.026  18.283  19.925  1.00 18.72           C  
ATOM    229  HB1 ALA A  15      75.438  18.953  19.298  1.00 18.72           H  
ATOM    230  HB2 ALA A  15      76.810  18.866  20.408  1.00 18.72           H  
ATOM    231  HB3 ALA A  15      76.473  17.515  19.294  1.00 18.72           H  
ATOM    232  O   ALA A  15      73.839  16.742  19.126  1.00 18.72           O  
ATOM    233  N   ALA A  16      72.982  16.387  21.154  1.00 17.74           N  
ATOM    234  H   ALA A  16      73.088  16.530  22.148  1.00 17.74           H  
ATOM    235  CA  ALA A  16      71.783  15.686  20.667  1.00 17.74           C  
ATOM    236  HA  ALA A  16      72.086  15.061  19.826  1.00 17.74           H  
ATOM    237  C   ALA A  16      70.681  16.637  20.111  1.00 17.74           C  
ATOM    238  CB  ALA A  16      71.300  14.735  21.771  1.00 17.74           C  
ATOM    239  HB1 ALA A  16      70.974  15.311  22.637  1.00 17.74           H  
ATOM    240  HB2 ALA A  16      72.107  14.064  22.066  1.00 17.74           H  
ATOM    241  HB3 ALA A  16      70.461  14.143  21.404  1.00 17.74           H  
ATOM    242  O   ALA A  16      69.530  16.587  20.539  1.00 17.74           O  
ATOM    243  N   ASP A  17      71.031  17.512  19.160  1.00 19.03           N  
ATOM    244  H   ASP A  17      72.002  17.505  18.880  1.00 19.03           H  
ATOM    245  CA  ASP A  17      70.244  18.706  18.782  1.00 19.03           C  
ATOM    246  HA  ASP A  17      69.920  19.219  19.688  1.00 19.03           H  
ATOM    247  C   ASP A  17      68.975  18.463  17.945  1.00 19.03           C  
ATOM    248  CB  ASP A  17      71.142  19.655  17.957  1.00 19.03           C  
ATOM    249  HB2 ASP A  17      70.510  20.264  17.310  1.00 19.03           H  
ATOM    250  HB3 ASP A  17      71.790  19.067  17.308  1.00 19.03           H  
ATOM    251  O   ASP A  17      67.962  19.145  18.122  1.00 19.03           O  
ATOM    252  CG  ASP A  17      71.984  20.634  18.778  1.00 19.03           C  
ATOM    253  OD1 ASP A  17      71.733  20.760  19.996  1.00 19.03           O  
ATOM    254  OD2 ASP A  17      72.859  21.273  18.157  1.00 19.03           O  
ATOM    255  N   ASN A  18      69.035  17.554  16.965  1.00 17.42           N  
ATOM    256  H   ASN A  18      69.892  17.021  16.931  1.00 17.42           H  
ATOM    257  CA  ASN A  18      68.260  17.661  15.711  1.00 17.42           C  
ATOM    258  HA  ASN A  18      68.366  18.689  15.362  1.00 17.42           H  
ATOM    259  C   ASN A  18      66.727  17.457  15.807  1.00 17.42           C  
ATOM    260  CB  ASN A  18      68.912  16.739  14.657  1.00 17.42           C  
ATOM    261  HB2 ASN A  18      68.232  16.598  13.817  1.00 17.42           H  
ATOM    262  HB3 ASN A  18      69.108  15.760  15.096  1.00 17.42           H  
ATOM    263  O   ASN A  18      66.040  17.407  14.788  1.00 17.42           O  
ATOM    264  CG  ASN A  18      70.194  17.309  14.073  1.00 17.42           C  
ATOM    265  ND2 ASN A  18      71.062  16.479  13.547  1.00 17.42           N  
ATOM    266 HD21 ASN A  18      70.901  15.482  13.545  1.00 17.42           H  
ATOM    267 HD22 ASN A  18      71.907  16.902  13.192  1.00 17.42           H  
ATOM    268  OD1 ASN A  18      70.426  18.503  14.051  1.00 17.42           O  
ATOM    269  N   LEU A  19      66.164  17.358  17.011  1.00 16.72           N  
ATOM    270  H   LEU A  19      66.771  17.532  17.799  1.00 16.72           H  
ATOM    271  CA  LEU A  19      64.777  16.961  17.274  1.00 16.72           C  
ATOM    272  HA  LEU A  19      64.595  16.015  16.765  1.00 16.72           H  
ATOM    273  C   LEU A  19      63.705  17.967  16.798  1.00 16.72           C  
ATOM    274  CB  LEU A  19      64.654  16.762  18.800  1.00 16.72           C  
ATOM    275  HB2 LEU A  19      65.613  16.461  19.222  1.00 16.72           H  
ATOM    276  HB3 LEU A  19      64.397  17.719  19.254  1.00 16.72           H  
ATOM    277  O   LEU A  19      62.563  17.589  16.549  1.00 16.72           O  
ATOM    278  CG  LEU A  19      63.605  15.705  19.189  1.00 16.72           C  
ATOM    279  HG  LEU A  19      62.763  15.740  18.498  1.00 16.72           H  
ATOM    280  CD1 LEU A  19      64.224  14.307  19.161  1.00 16.72           C  
ATOM    281 HD11 LEU A  19      64.610  14.091  18.165  1.00 16.72           H  
ATOM    282 HD12 LEU A  19      63.468  13.563  19.410  1.00 16.72           H  
ATOM    283 HD13 LEU A  19      65.040  14.239  19.880  1.00 16.72           H  
ATOM    284  CD2 LEU A  19      63.072  15.967  20.597  1.00 16.72           C  
ATOM    285 HD21 LEU A  19      62.586  16.942  20.632  1.00 16.72           H  
ATOM    286 HD22 LEU A  19      63.893  15.947  21.313  1.00 16.72           H  
ATOM    287 HD23 LEU A  19      62.347  15.198  20.864  1.00 16.72           H  
ATOM    288  N   GLN A  20      64.021  19.267  16.777  1.00 17.69           N  
ATOM    289  H   GLN A  20      64.989  19.494  16.954  1.00 17.69           H  
ATOM    290  CA  GLN A  20      63.006  20.306  17.019  1.00 17.69           C  
ATOM    291  HA  GLN A  20      62.451  20.028  17.915  1.00 17.69           H  
ATOM    292  C   GLN A  20      61.953  20.524  15.915  1.00 17.69           C  
ATOM    293  CB  GLN A  20      63.681  21.661  17.287  1.00 17.69           C  
ATOM    294  HB2 GLN A  20      64.353  21.900  16.462  1.00 17.69           H  
ATOM    295  HB3 GLN A  20      62.897  22.418  17.310  1.00 17.69           H  
ATOM    296  O   GLN A  20      60.750  20.530  16.189  1.00 17.69           O  
ATOM    297  CG  GLN A  20      64.459  21.767  18.605  1.00 17.69           C  
ATOM    298  HG2 GLN A  20      63.822  21.447  19.430  1.00 17.69           H  
ATOM    299  HG3 GLN A  20      65.336  21.121  18.572  1.00 17.69           H  
ATOM    300  CD  GLN A  20      64.911  23.206  18.870  1.00 17.69           C  
ATOM    301  NE2 GLN A  20      65.498  23.480  20.012  1.00 17.69           N  
ATOM    302 HE21 GLN A  20      65.839  24.423  20.124  1.00 17.69           H  
ATOM    303 HE22 GLN A  20      65.760  22.742  20.650  1.00 17.69           H  
ATOM    304  OE1 GLN A  20      64.728  24.109  18.066  1.00 17.69           O  
ATOM    305  N   LYS A  21      62.398  20.903  14.710  1.00 19.46           N  
ATOM    306  H   LYS A  21      63.386  20.776  14.539  1.00 19.46           H  
ATOM    307  CA  LYS A  21      61.699  21.969  13.959  1.00 19.46           C  
ATOM    308  HA  LYS A  21      61.306  22.674  14.691  1.00 19.46           H  
ATOM    309  C   LYS A  21      60.462  21.540  13.171  1.00 19.46           C  
ATOM    310  CB  LYS A  21      62.693  22.727  13.052  1.00 19.46           C  
ATOM    311  HB2 LYS A  21      62.303  22.771  12.035  1.00 19.46           H  
ATOM    312  HB3 LYS A  21      63.647  22.202  13.016  1.00 19.46           H  
ATOM    313  O   LYS A  21      59.570  22.363  12.983  1.00 19.46           O  
ATOM    314  CG  LYS A  21      62.922  24.164  13.549  1.00 19.46           C  
ATOM    315  HG2 LYS A  21      63.325  24.129  14.561  1.00 19.46           H  
ATOM    316  HG3 LYS A  21      61.970  24.695  13.567  1.00 19.46           H  
ATOM    317  CD  LYS A  21      63.902  24.920  12.640  1.00 19.46           C  
ATOM    318  HD2 LYS A  21      64.843  24.371  12.606  1.00 19.46           H  
ATOM    319  HD3 LYS A  21      63.488  24.981  11.634  1.00 19.46           H  
ATOM    320  CE  LYS A  21      64.154  26.332  13.187  1.00 19.46           C  
ATOM    321  HE2 LYS A  21      63.215  26.884  13.179  1.00 19.46           H  
ATOM    322  HE3 LYS A  21      64.479  26.245  14.224  1.00 19.46           H  
ATOM    323  NZ  LYS A  21      65.186  27.054  12.398  1.00 19.46           N  
ATOM    324  HZ1 LYS A  21      64.904  27.151  11.433  1.00 19.46           H  
ATOM    325  HZ2 LYS A  21      65.345  27.975  12.781  1.00 19.46           H  
ATOM    326  HZ3 LYS A  21      66.064  26.555  12.426  1.00 19.46           H  
ATOM    327  N   LEU A  22      60.389  20.296  12.697  1.00 17.15           N  
ATOM    328  H   LEU A  22      61.128  19.653  12.943  1.00 17.15           H  
ATOM    329  CA  LEU A  22      59.443  19.907  11.635  1.00 17.15           C  
ATOM    330  HA  LEU A  22      59.490  20.695  10.883  1.00 17.15           H  
ATOM    331  C   LEU A  22      57.954  19.851  12.055  1.00 17.15           C  
ATOM    332  CB  LEU A  22      59.907  18.590  10.970  1.00 17.15           C  
ATOM    333  HB2 LEU A  22      59.210  17.798  11.245  1.00 17.15           H  
ATOM    334  HB3 LEU A  22      60.888  18.291  11.338  1.00 17.15           H  
ATOM    335  O   LEU A  22      57.101  19.548  11.227  1.00 17.15           O  
ATOM    336  CG  LEU A  22      59.963  18.704   9.432  1.00 17.15           C  
ATOM    337  HG  LEU A  22      59.128  19.310   9.079  1.00 17.15           H  
ATOM    338  CD1 LEU A  22      61.278  19.351   8.987  1.00 17.15           C  
ATOM    339 HD11 LEU A  22      61.376  20.343   9.429  1.00 17.15           H  
ATOM    340 HD12 LEU A  22      61.285  19.451   7.902  1.00 17.15           H  
ATOM    341 HD13 LEU A  22      62.123  18.733   9.290  1.00 17.15           H  
ATOM    342  CD2 LEU A  22      59.858  17.331   8.774  1.00 17.15           C  
ATOM    343 HD21 LEU A  22      58.905  16.871   9.034  1.00 17.15           H  
ATOM    344 HD22 LEU A  22      59.908  17.436   7.691  1.00 17.15           H  
ATOM    345 HD23 LEU A  22      60.672  16.688   9.111  1.00 17.15           H  
ATOM    346  N   LYS A  23      57.625  20.153  13.319  1.00 18.17           N  
ATOM    347  H   LYS A  23      58.381  20.436  13.927  1.00 18.17           H  
ATOM    348  CA  LYS A  23      56.271  20.038  13.895  1.00 18.17           C  
ATOM    349  HA  LYS A  23      55.929  19.007  13.795  1.00 18.17           H  
ATOM    350  C   LYS A  23      55.185  20.896  13.228  1.00 18.17           C  
ATOM    351  CB  LYS A  23      56.315  20.419  15.389  1.00 18.17           C  
ATOM    352  HB2 LYS A  23      56.865  21.353  15.509  1.00 18.17           H  
ATOM    353  HB3 LYS A  23      55.293  20.592  15.725  1.00 18.17           H  
ATOM    354  O   LYS A  23      54.026  20.501  13.247  1.00 18.17           O  
ATOM    355  CG  LYS A  23      56.921  19.343  16.301  1.00 18.17           C  
ATOM    356  HG2 LYS A  23      57.967  19.182  16.040  1.00 18.17           H  
ATOM    357  HG3 LYS A  23      56.372  18.411  16.162  1.00 18.17           H  
ATOM    358  CD  LYS A  23      56.815  19.779  17.772  1.00 18.17           C  
ATOM    359  HD2 LYS A  23      57.446  20.655  17.927  1.00 18.17           H  
ATOM    360  HD3 LYS A  23      55.781  20.042  17.993  1.00 18.17           H  
ATOM    361  CE  LYS A  23      57.258  18.647  18.706  1.00 18.17           C  
ATOM    362  HE2 LYS A  23      56.645  17.770  18.501  1.00 18.17           H  
ATOM    363  HE3 LYS A  23      58.291  18.390  18.470  1.00 18.17           H  
ATOM    364  NZ  LYS A  23      57.137  19.032  20.136  1.00 18.17           N  
ATOM    365  HZ1 LYS A  23      56.181  19.265  20.365  1.00 18.17           H  
ATOM    366  HZ2 LYS A  23      57.429  18.269  20.730  1.00 18.17           H  
ATOM    367  HZ3 LYS A  23      57.724  19.829  20.337  1.00 18.17           H  
ATOM    368  N   SER A  24      55.503  22.106  12.763  1.00 19.76           N  
ATOM    369  H   SER A  24      56.481  22.351  12.692  1.00 19.76           H  
ATOM    370  CA  SER A  24      54.514  23.204  12.741  1.00 19.76           C  
ATOM    371  HA  SER A  24      53.915  23.135  13.650  1.00 19.76           H  
ATOM    372  C   SER A  24      53.512  23.208  11.577  1.00 19.76           C  
ATOM    373  CB  SER A  24      55.242  24.552  12.783  1.00 19.76           C  
ATOM    374  HB2 SER A  24      55.810  24.625  13.711  1.00 19.76           H  
ATOM    375  HB3 SER A  24      54.510  25.360  12.756  1.00 19.76           H  
ATOM    376  O   SER A  24      52.338  23.528  11.778  1.00 19.76           O  
ATOM    377  OG  SER A  24      56.126  24.670  11.683  1.00 19.76           O  
ATOM    378  HG  SER A  24      56.535  25.539  11.704  1.00 19.76           H  
ATOM    379  N   LEU A  25      53.964  22.917  10.353  1.00 18.45           N  
ATOM    380  H   LEU A  25      54.940  22.667  10.277  1.00 18.45           H  
ATOM    381  CA  LEU A  25      53.267  23.360   9.134  1.00 18.45           C  
ATOM    382  HA  LEU A  25      53.000  24.409   9.266  1.00 18.45           H  
ATOM    383  C   LEU A  25      51.940  22.645   8.842  1.00 18.45           C  
ATOM    384  CB  LEU A  25      54.227  23.241   7.934  1.00 18.45           C  
ATOM    385  HB2 LEU A  25      54.798  22.317   8.029  1.00 18.45           H  
ATOM    386  HB3 LEU A  25      53.647  23.169   7.015  1.00 18.45           H  
ATOM    387  O   LEU A  25      51.018  23.276   8.326  1.00 18.45           O  
ATOM    388  CG  LEU A  25      55.189  24.436   7.796  1.00 18.45           C  
ATOM    389  HG  LEU A  25      55.637  24.659   8.764  1.00 18.45           H  
ATOM    390  CD1 LEU A  25      56.310  24.094   6.815  1.00 18.45           C  
ATOM    391 HD11 LEU A  25      55.894  23.865   5.834  1.00 18.45           H  
ATOM    392 HD12 LEU A  25      56.868  23.231   7.177  1.00 18.45           H  
ATOM    393 HD13 LEU A  25      56.993  24.938   6.724  1.00 18.45           H  
ATOM    394  CD2 LEU A  25      54.471  25.684   7.271  1.00 18.45           C  
ATOM    395 HD21 LEU A  25      55.188  26.498   7.155  1.00 18.45           H  
ATOM    396 HD22 LEU A  25      54.014  25.476   6.304  1.00 18.45           H  
ATOM    397 HD23 LEU A  25      53.700  26.005   7.971  1.00 18.45           H  
ATOM    398  N   LEU A  26      51.816  21.360   9.188  1.00 18.64           N  
ATOM    399  H   LEU A  26      52.595  20.920   9.656  1.00 18.64           H  
ATOM    400  CA  LEU A  26      50.657  20.527   8.820  1.00 18.64           C  
ATOM    401  HA  LEU A  26      50.513  20.594   7.741  1.00 18.64           H  
ATOM    402  C   LEU A  26      49.325  20.988   9.437  1.00 18.64           C  
ATOM    403  CB  LEU A  26      50.949  19.063   9.202  1.00 18.64           C  
ATOM    404  HB2 LEU A  26      51.297  19.036  10.235  1.00 18.64           H  
ATOM    405  HB3 LEU A  26      50.021  18.493   9.157  1.00 18.64           H  
ATOM    406  O   LEU A  26      48.260  20.582   8.978  1.00 18.64           O  
ATOM    407  CG  LEU A  26      51.980  18.365   8.296  1.00 18.64           C  
ATOM    408  HG  LEU A  26      52.881  18.974   8.230  1.00 18.64           H  
ATOM    409  CD1 LEU A  26      52.356  17.011   8.895  1.00 18.64           C  
ATOM    410 HD11 LEU A  26      51.475  16.373   8.968  1.00 18.64           H  
ATOM    411 HD12 LEU A  26      52.782  17.152   9.889  1.00 18.64           H  
ATOM    412 HD13 LEU A  26      53.101  16.523   8.266  1.00 18.64           H  
ATOM    413  CD2 LEU A  26      51.434  18.122   6.885  1.00 18.64           C  
ATOM    414 HD21 LEU A  26      52.167  17.566   6.300  1.00 18.64           H  
ATOM    415 HD22 LEU A  26      50.509  17.548   6.933  1.00 18.64           H  
ATOM    416 HD23 LEU A  26      51.247  19.069   6.380  1.00 18.64           H  
ATOM    417  N   THR A  27      49.370  21.843  10.458  1.00 22.18           N  
ATOM    418  H   THR A  27      50.279  22.100  10.815  1.00 22.18           H  
ATOM    419  CA  THR A  27      48.190  22.296  11.208  1.00 22.18           C  
ATOM    420  HA  THR A  27      47.648  21.415  11.553  1.00 22.18           H  
ATOM    421  C   THR A  27      47.217  23.138  10.370  1.00 22.18           C  
ATOM    422  CB  THR A  27      48.625  23.122  12.440  1.00 22.18           C  
ATOM    423  HB  THR A  27      48.708  24.174  12.165  1.00 22.18           H  
ATOM    424  O   THR A  27      46.013  23.112  10.611  1.00 22.18           O  
ATOM    425  CG2 THR A  27      47.622  22.976  13.583  1.00 22.18           C  
ATOM    426 HG21 THR A  27      46.640  23.325  13.267  1.00 22.18           H  
ATOM    427 HG22 THR A  27      47.951  23.576  14.432  1.00 22.18           H  
ATOM    428 HG23 THR A  27      47.557  21.931  13.889  1.00 22.18           H  
ATOM    429  OG1 THR A  27      49.871  22.701  12.961  1.00 22.18           O  
ATOM    430  HG1 THR A  27      50.587  23.191  12.549  1.00 22.18           H  
ATOM    431  N   ASN A  28      47.723  23.915   9.405  1.00 20.96           N  
ATOM    432  H   ASN A  28      48.703  23.814   9.182  1.00 20.96           H  
ATOM    433  CA  ASN A  28      47.017  25.109   8.921  1.00 20.96           C  
ATOM    434  HA  ASN A  28      46.479  25.528   9.771  1.00 20.96           H  
ATOM    435  C   ASN A  28      45.939  24.846   7.853  1.00 20.96           C  
ATOM    436  CB  ASN A  28      48.067  26.133   8.429  1.00 20.96           C  
ATOM    437  HB2 ASN A  28      47.938  26.307   7.361  1.00 20.96           H  
ATOM    438  HB3 ASN A  28      49.075  25.742   8.569  1.00 20.96           H  
ATOM    439  O   ASN A  28      44.907  25.507   7.846  1.00 20.96           O  
ATOM    440  CG  ASN A  28      48.001  27.485   9.127  1.00 20.96           C  
ATOM    441  ND2 ASN A  28      48.955  28.346   8.863  1.00 20.96           N  
ATOM    442 HD21 ASN A  28      48.887  29.239   9.329  1.00 20.96           H  
ATOM    443 HD22 ASN A  28      49.683  28.126   8.199  1.00 20.96           H  
ATOM    444  OD1 ASN A  28      47.121  27.796   9.910  1.00 20.96           O  
ATOM    445  N   THR A  29      46.150  23.905   6.930  1.00 23.70           N  
ATOM    446  H   THR A  29      47.031  23.411   6.934  1.00 23.70           H  
ATOM    447  CA  THR A  29      45.347  23.827   5.688  1.00 23.70           C  
ATOM    448  HA  THR A  29      45.277  24.834   5.277  1.00 23.70           H  
ATOM    449  C   THR A  29      43.907  23.343   5.902  1.00 23.70           C  
ATOM    450  CB  THR A  29      46.052  22.950   4.637  1.00 23.70           C  
ATOM    451  HB  THR A  29      45.835  21.900   4.836  1.00 23.70           H  
ATOM    452  O   THR A  29      43.056  23.512   5.034  1.00 23.70           O  
ATOM    453  CG2 THR A  29      45.654  23.289   3.201  1.00 23.70           C  
ATOM    454 HG21 THR A  29      45.854  24.340   2.995  1.00 23.70           H  
ATOM    455 HG22 THR A  29      46.221  22.672   2.503  1.00 23.70           H  
ATOM    456 HG23 THR A  29      44.594  23.090   3.044  1.00 23.70           H  
ATOM    457  OG1 THR A  29      47.448  23.138   4.711  1.00 23.70           O  
ATOM    458  HG1 THR A  29      47.839  22.714   3.944  1.00 23.70           H  
ATOM    459  N   ARG A  30      43.587  22.777   7.073  1.00 23.29           N  
ATOM    460  H   ARG A  30      44.308  22.747   7.780  1.00 23.29           H  
ATOM    461  CA  ARG A  30      42.264  22.206   7.394  1.00 23.29           C  
ATOM    462  HA  ARG A  30      41.897  21.732   6.483  1.00 23.29           H  
ATOM    463  C   ARG A  30      41.180  23.253   7.732  1.00 23.29           C  
ATOM    464  CB  ARG A  30      42.435  21.115   8.476  1.00 23.29           C  
ATOM    465  HB2 ARG A  30      43.495  20.931   8.650  1.00 23.29           H  
ATOM    466  HB3 ARG A  30      42.007  21.454   9.420  1.00 23.29           H  
ATOM    467  O   ARG A  30      40.153  22.888   8.290  1.00 23.29           O  
ATOM    468  CG  ARG A  30      41.787  19.784   8.062  1.00 23.29           C  
ATOM    469  HG2 ARG A  30      40.717  19.930   7.912  1.00 23.29           H  
ATOM    470  HG3 ARG A  30      42.236  19.449   7.127  1.00 23.29           H  
ATOM    471  CD  ARG A  30      42.012  18.714   9.140  1.00 23.29           C  
ATOM    472  HD2 ARG A  30      41.480  19.015  10.042  1.00 23.29           H  
ATOM    473  HD3 ARG A  30      43.078  18.663   9.361  1.00 23.29           H  
ATOM    474  NE  ARG A  30      41.543  17.384   8.702  1.00 23.29           N  
ATOM    475  HE  ARG A  30      41.110  17.334   7.791  1.00 23.29           H  
ATOM    476  NH1 ARG A  30      42.135  16.213  10.589  1.00 23.29           N  
ATOM    477 HH11 ARG A  30      42.177  15.345  11.103  1.00 23.29           H  
ATOM    478 HH12 ARG A  30      42.459  17.074  11.008  1.00 23.29           H  
ATOM    479  NH2 ARG A  30      41.199  15.136   8.877  1.00 23.29           N  
ATOM    480 HH21 ARG A  30      41.253  14.278   9.408  1.00 23.29           H  
ATOM    481 HH22 ARG A  30      40.784  15.121   7.956  1.00 23.29           H  
ATOM    482  CZ  ARG A  30      41.628  16.256   9.388  1.00 23.29           C  
ATOM    483  N   GLN A  31      41.410  24.534   7.421  1.00 24.23           N  
ATOM    484  H   GLN A  31      42.277  24.735   6.943  1.00 24.23           H  
ATOM    485  CA  GLN A  31      40.567  25.673   7.817  1.00 24.23           C  
ATOM    486  HA  GLN A  31      40.414  25.635   8.896  1.00 24.23           H  
ATOM    487  C   GLN A  31      39.170  25.708   7.178  1.00 24.23           C  
ATOM    488  CB  GLN A  31      41.264  27.004   7.466  1.00 24.23           C  
ATOM    489  HB2 GLN A  31      41.749  26.908   6.495  1.00 24.23           H  
ATOM    490  HB3 GLN A  31      40.500  27.778   7.383  1.00 24.23           H  
ATOM    491  O   GLN A  31      38.163  25.599   7.873  1.00 24.23           O  
ATOM    492  CG  GLN A  31      42.273  27.537   8.483  1.00 24.23           C  
ATOM    493  HG2 GLN A  31      43.043  26.789   8.673  1.00 24.23           H  
ATOM    494  HG3 GLN A  31      41.765  27.741   9.425  1.00 24.23           H  
ATOM    495  CD  GLN A  31      42.918  28.833   7.986  1.00 24.23           C  
ATOM    496  NE2 GLN A  31      43.996  29.279   8.589  1.00 24.23           N  
ATOM    497 HE21 GLN A  31      44.470  28.725   9.288  1.00 24.23           H  
ATOM    498 HE22 GLN A  31      44.391  30.127   8.209  1.00 24.23           H  
ATOM    499  OE1 GLN A  31      42.457  29.483   7.062  1.00 24.23           O  
ATOM    500  N   GLN A  32      39.106  26.057   5.887  1.00 24.79           N  
ATOM    501  H   GLN A  32      39.974  26.073   5.370  1.00 24.79           H  
ATOM    502  CA  GLN A  32      38.057  26.978   5.425  1.00 24.79           C  
ATOM    503  HA  GLN A  32      37.484  27.277   6.303  1.00 24.79           H  
ATOM    504  C   GLN A  32      37.015  26.358   4.496  1.00 24.79           C  
ATOM    505  CB  GLN A  32      38.679  28.267   4.850  1.00 24.79           C  
ATOM    506  HB2 GLN A  32      38.627  28.241   3.762  1.00 24.79           H  
ATOM    507  HB3 GLN A  32      39.729  28.339   5.133  1.00 24.79           H  
ATOM    508  O   GLN A  32      36.134  27.072   4.024  1.00 24.79           O  
ATOM    509  CG  GLN A  32      37.957  29.516   5.389  1.00 24.79           C  
ATOM    510  HG2 GLN A  32      38.103  29.567   6.468  1.00 24.79           H  
ATOM    511  HG3 GLN A  32      36.888  29.438   5.188  1.00 24.79           H  
ATOM    512  CD  GLN A  32      38.459  30.812   4.757  1.00 24.79           C  
ATOM    513  NE2 GLN A  32      38.434  31.920   5.464  1.00 24.79           N  
ATOM    514 HE21 GLN A  32      38.158  31.922   6.436  1.00 24.79           H  
ATOM    515 HE22 GLN A  32      38.801  32.731   4.986  1.00 24.79           H  
ATOM    516  OE1 GLN A  32      38.867  30.870   3.613  1.00 24.79           O  
ATOM    517  N   ILE A  33      37.032  25.031   4.320  1.00 28.50           N  
ATOM    518  H   ILE A  33      37.765  24.504   4.771  1.00 28.50           H  
ATOM    519  CA  ILE A  33      35.895  24.287   3.756  1.00 28.50           C  
ATOM    520  HA  ILE A  33      35.484  24.888   2.944  1.00 28.50           H  
ATOM    521  C   ILE A  33      34.792  24.193   4.825  1.00 28.50           C  
ATOM    522  CB  ILE A  33      36.294  22.928   3.127  1.00 28.50           C  
ATOM    523  HB  ILE A  33      36.510  22.219   3.927  1.00 28.50           H  
ATOM    524  O   ILE A  33      34.365  23.122   5.246  1.00 28.50           O  
ATOM    525  CG1 ILE A  33      37.556  23.058   2.238  1.00 28.50           C  
ATOM    526 HG12 ILE A  33      38.387  23.415   2.847  1.00 28.50           H  
ATOM    527 HG13 ILE A  33      37.373  23.792   1.453  1.00 28.50           H  
ATOM    528  CG2 ILE A  33      35.117  22.391   2.283  1.00 28.50           C  
ATOM    529 HG21 ILE A  33      35.326  21.378   1.938  1.00 28.50           H  
ATOM    530 HG22 ILE A  33      34.201  22.339   2.871  1.00 28.50           H  
ATOM    531 HG23 ILE A  33      34.943  23.033   1.420  1.00 28.50           H  
ATOM    532  CD1 ILE A  33      38.017  21.746   1.590  1.00 28.50           C  
ATOM    533 HD11 ILE A  33      38.987  21.900   1.117  1.00 28.50           H  
ATOM    534 HD12 ILE A  33      37.310  21.428   0.824  1.00 28.50           H  
ATOM    535 HD13 ILE A  33      38.111  20.968   2.348  1.00 28.50           H  
ATOM    536  N   LYS A  34      34.315  25.361   5.265  1.00 31.67           N  
ATOM    537  H   LYS A  34      34.753  26.182   4.873  1.00 31.67           H  
ATOM    538  CA  LYS A  34      32.931  25.515   5.682  1.00 31.67           C  
ATOM    539  HA  LYS A  34      32.634  24.708   6.352  1.00 31.67           H  
ATOM    540  C   LYS A  34      32.112  25.403   4.405  1.00 31.67           C  
ATOM    541  CB  LYS A  34      32.695  26.878   6.359  1.00 31.67           C  
ATOM    542  HB2 LYS A  34      33.115  27.668   5.736  1.00 31.67           H  
ATOM    543  HB3 LYS A  34      31.618  27.035   6.424  1.00 31.67           H  
ATOM    544  O   LYS A  34      31.839  26.413   3.759  1.00 31.67           O  
ATOM    545  CG  LYS A  34      33.278  26.979   7.771  1.00 31.67           C  
ATOM    546  HG2 LYS A  34      32.863  26.182   8.388  1.00 31.67           H  
ATOM    547  HG3 LYS A  34      34.363  26.873   7.731  1.00 31.67           H  
ATOM    548  CD  LYS A  34      32.912  28.341   8.378  1.00 31.67           C  
ATOM    549  HD2 LYS A  34      31.828  28.455   8.361  1.00 31.67           H  
ATOM    550  HD3 LYS A  34      33.365  29.131   7.779  1.00 31.67           H  
ATOM    551  CE  LYS A  34      33.411  28.427   9.823  1.00 31.67           C  
ATOM    552  HE2 LYS A  34      34.494  28.303   9.824  1.00 31.67           H  
ATOM    553  HE3 LYS A  34      32.983  27.595  10.383  1.00 31.67           H  
ATOM    554  NZ  LYS A  34      33.034  29.717  10.452  1.00 31.67           N  
ATOM    555  HZ1 LYS A  34      32.029  29.815  10.462  1.00 31.67           H  
ATOM    556  HZ2 LYS A  34      33.368  29.752  11.404  1.00 31.67           H  
ATOM    557  HZ3 LYS A  34      33.432  30.489   9.937  1.00 31.67           H  
ATOM    558  N   SER A  35      31.688  24.189   4.063  1.00 38.07           N  
ATOM    559  H   SER A  35      32.000  23.394   4.602  1.00 38.07           H  
ATOM    560  CA  SER A  35      30.374  24.070   3.442  1.00 38.07           C  
ATOM    561  HA  SER A  35      30.385  24.521   2.450  1.00 38.07           H  
ATOM    562  C   SER A  35      29.422  24.845   4.352  1.00 38.07           C  
ATOM    563  CB  SER A  35      29.954  22.598   3.321  1.00 38.07           C  
ATOM    564  HB2 SER A  35      28.906  22.537   3.029  1.00 38.07           H  
ATOM    565  HB3 SER A  35      30.558  22.122   2.548  1.00 38.07           H  
ATOM    566  O   SER A  35      29.319  24.535   5.541  1.00 38.07           O  
ATOM    567  OG  SER A  35      30.155  21.913   4.543  1.00 38.07           O  
ATOM    568  HG  SER A  35      29.473  22.186   5.161  1.00 38.07           H  
ATOM    569  N   GLN A  36      28.813  25.917   3.845  1.00 39.29           N  
ATOM    570  H   GLN A  36      28.970  26.166   2.879  1.00 39.29           H  
ATOM    571  CA  GLN A  36      27.716  26.561   4.554  1.00 39.29           C  
ATOM    572  HA  GLN A  36      27.972  26.696   5.605  1.00 39.29           H  
ATOM    573  C   GLN A  36      26.543  25.595   4.488  1.00 39.29           C  
ATOM    574  CB  GLN A  36      27.374  27.932   3.945  1.00 39.29           C  
ATOM    575  HB2 GLN A  36      27.428  27.878   2.857  1.00 39.29           H  
ATOM    576  HB3 GLN A  36      26.353  28.195   4.222  1.00 39.29           H  
ATOM    577  O   GLN A  36      25.708  25.699   3.599  1.00 39.29           O  
ATOM    578  CG  GLN A  36      28.290  29.045   4.469  1.00 39.29           C  
ATOM    579  HG2 GLN A  36      29.323  28.825   4.198  1.00 39.29           H  
ATOM    580  HG3 GLN A  36      28.217  29.077   5.556  1.00 39.29           H  
ATOM    581  CD  GLN A  36      27.923  30.420   3.911  1.00 39.29           C  
ATOM    582  NE2 GLN A  36      28.242  31.492   4.602  1.00 39.29           N  
ATOM    583 HE21 GLN A  36      28.705  31.417   5.497  1.00 39.29           H  
ATOM    584 HE22 GLN A  36      27.980  32.362   4.163  1.00 39.29           H  
ATOM    585  OE1 GLN A  36      27.363  30.586   2.845  1.00 39.29           O  
ATOM    586  N   THR A  37      26.514  24.629   5.405  1.00 50.96           N  
ATOM    587  H   THR A  37      27.307  24.480   6.012  1.00 50.96           H  
ATOM    588  CA  THR A  37      25.343  23.793   5.614  1.00 50.96           C  
ATOM    589  HA  THR A  37      25.095  23.285   4.682  1.00 50.96           H  
ATOM    590  C   THR A  37      24.217  24.746   5.983  1.00 50.96           C  
ATOM    591  CB  THR A  37      25.566  22.746   6.722  1.00 50.96           C  
ATOM    592  HB  THR A  37      25.217  23.121   7.684  1.00 50.96           H  
ATOM    593  O   THR A  37      24.258  25.371   7.049  1.00 50.96           O  
ATOM    594  CG2 THR A  37      24.817  21.475   6.368  1.00 50.96           C  
ATOM    595 HG21 THR A  37      23.766  21.700   6.185  1.00 50.96           H  
ATOM    596 HG22 THR A  37      24.895  20.755   7.183  1.00 50.96           H  
ATOM    597 HG23 THR A  37      25.235  21.030   5.465  1.00 50.96           H  
ATOM    598  OG1 THR A  37      26.921  22.363   6.852  1.00 50.96           O  
ATOM    599  HG1 THR A  37      26.896  21.539   7.344  1.00 50.96           H  
ATOM    600  N   GLN A  38      23.278  24.966   5.062  1.00 67.59           N  
ATOM    601  H   GLN A  38      23.326  24.498   4.168  1.00 67.59           H  
ATOM    602  CA  GLN A  38      22.190  25.904   5.291  1.00 67.59           C  
ATOM    603  HA  GLN A  38      22.596  26.821   5.718  1.00 67.59           H  
ATOM    604  C   GLN A  38      21.252  25.285   6.319  1.00 67.59           C  
ATOM    605  CB  GLN A  38      21.470  26.282   3.992  1.00 67.59           C  
ATOM    606  HB2 GLN A  38      20.569  26.836   4.254  1.00 67.59           H  
ATOM    607  HB3 GLN A  38      21.173  25.376   3.464  1.00 67.59           H  
ATOM    608  O   GLN A  38      20.403  24.456   6.004  1.00 67.59           O  
ATOM    609  CG  GLN A  38      22.333  27.166   3.081  1.00 67.59           C  
ATOM    610  HG2 GLN A  38      23.090  26.552   2.592  1.00 67.59           H  
ATOM    611  HG3 GLN A  38      22.835  27.929   3.675  1.00 67.59           H  
ATOM    612  CD  GLN A  38      21.485  27.869   2.027  1.00 67.59           C  
ATOM    613  NE2 GLN A  38      21.291  27.282   0.874  1.00 67.59           N  
ATOM    614 HE21 GLN A  38      20.586  27.693   0.279  1.00 67.59           H  
ATOM    615 HE22 GLN A  38      21.368  26.275   0.849  1.00 67.59           H  
ATOM    616  OE1 GLN A  38      20.974  28.960   2.245  1.00 67.59           O  
ATOM    617  N   GLN A  39      21.459  25.668   7.578  1.00 75.46           N  
ATOM    618  H   GLN A  39      22.276  26.227   7.779  1.00 75.46           H  
ATOM    619  CA  GLN A  39      20.613  25.235   8.674  1.00 75.46           C  
ATOM    620  HA  GLN A  39      20.194  24.274   8.377  1.00 75.46           H  
ATOM    621  C   GLN A  39      19.445  26.200   8.858  1.00 75.46           C  
ATOM    622  CB  GLN A  39      21.408  25.002   9.968  1.00 75.46           C  
ATOM    623  HB2 GLN A  39      21.095  25.731  10.716  1.00 75.46           H  
ATOM    624  HB3 GLN A  39      22.477  25.122   9.792  1.00 75.46           H  
ATOM    625  O   GLN A  39      19.589  27.426   8.878  1.00 75.46           O  
ATOM    626  CG  GLN A  39      21.146  23.575  10.479  1.00 75.46           C  
ATOM    627  HG2 GLN A  39      20.080  23.356  10.437  1.00 75.46           H  
ATOM    628  HG3 GLN A  39      21.662  22.873   9.824  1.00 75.46           H  
ATOM    629  CD  GLN A  39      21.598  23.340  11.915  1.00 75.46           C  
ATOM    630  NE2 GLN A  39      21.912  22.122  12.287  1.00 75.46           N  
ATOM    631 HE21 GLN A  39      22.266  21.991  13.224  1.00 75.46           H  
ATOM    632 HE22 GLN A  39      22.027  21.382  11.609  1.00 75.46           H  
ATOM    633  OE1 GLN A  39      21.639  24.235  12.747  1.00 75.46           O  
ATOM    634  N   VAL A  40      18.265  25.614   8.998  1.00 74.48           N  
ATOM    635  H   VAL A  40      18.261  24.606   8.931  1.00 74.48           H  
ATOM    636  CA  VAL A  40      16.979  26.276   8.830  1.00 74.48           C  
ATOM    637  HA  VAL A  40      17.099  27.359   8.810  1.00 74.48           H  
ATOM    638  C   VAL A  40      16.099  25.907  10.017  1.00 74.48           C  
ATOM    639  CB  VAL A  40      16.415  25.814   7.466  1.00 74.48           C  
ATOM    640  HB  VAL A  40      16.695  24.772   7.311  1.00 74.48           H  
ATOM    641  O   VAL A  40      15.573  24.804  10.076  1.00 74.48           O  
ATOM    642  CG1 VAL A  40      14.888  25.871   7.369  1.00 74.48           C  
ATOM    643 HG11 VAL A  40      14.501  26.785   7.819  1.00 74.48           H  
ATOM    644 HG12 VAL A  40      14.450  25.021   7.891  1.00 74.48           H  
ATOM    645 HG13 VAL A  40      14.591  25.774   6.325  1.00 74.48           H  
ATOM    646  CG2 VAL A  40      17.076  26.605   6.327  1.00 74.48           C  
ATOM    647 HG21 VAL A  40      18.137  26.358   6.284  1.00 74.48           H  
ATOM    648 HG22 VAL A  40      16.977  27.682   6.469  1.00 74.48           H  
ATOM    649 HG23 VAL A  40      16.643  26.310   5.372  1.00 74.48           H  
ATOM    650  N   THR A  41      15.932  26.810  10.988  1.00 81.80           N  
ATOM    651  H   THR A  41      16.463  27.669  10.944  1.00 81.80           H  
ATOM    652  CA  THR A  41      15.098  26.545  12.175  1.00 81.80           C  
ATOM    653  HA  THR A  41      14.875  25.479  12.207  1.00 81.80           H  
ATOM    654  C   THR A  41      13.765  27.287  12.122  1.00 81.80           C  
ATOM    655  CB  THR A  41      15.823  26.841  13.493  1.00 81.80           C  
ATOM    656  HB  THR A  41      16.024  27.910  13.560  1.00 81.80           H  
ATOM    657  O   THR A  41      13.716  28.519  12.157  1.00 81.80           O  
ATOM    658  CG2 THR A  41      15.008  26.410  14.717  1.00 81.80           C  
ATOM    659 HG21 THR A  41      14.105  27.015  14.793  1.00 81.80           H  
ATOM    660 HG22 THR A  41      14.726  25.361  14.626  1.00 81.80           H  
ATOM    661 HG23 THR A  41      15.607  26.544  15.618  1.00 81.80           H  
ATOM    662  OG1 THR A  41      17.045  26.155  13.573  1.00 81.80           O  
ATOM    663  HG1 THR A  41      16.869  25.212  13.554  1.00 81.80           H  
ATOM    664  N   ILE A  42      12.674  26.525  12.146  1.00 77.89           N  
ATOM    665  H   ILE A  42      12.816  25.525  12.130  1.00 77.89           H  
ATOM    666  CA  ILE A  42      11.295  26.988  12.318  1.00 77.89           C  
ATOM    667  HA  ILE A  42      11.252  28.069  12.183  1.00 77.89           H  
ATOM    668  C   ILE A  42      10.871  26.647  13.750  1.00 77.89           C  
ATOM    669  CB  ILE A  42      10.374  26.328  11.265  1.00 77.89           C  
ATOM    670  HB  ILE A  42      10.432  25.247  11.394  1.00 77.89           H  
ATOM    671  O   ILE A  42      10.921  25.487  14.156  1.00 77.89           O  
ATOM    672  CG1 ILE A  42      10.827  26.673   9.824  1.00 77.89           C  
ATOM    673 HG12 ILE A  42      10.599  27.717   9.608  1.00 77.89           H  
ATOM    674 HG13 ILE A  42      11.906  26.546   9.729  1.00 77.89           H  
ATOM    675  CG2 ILE A  42       8.910  26.765  11.487  1.00 77.89           C  
ATOM    676 HG21 ILE A  42       8.257  26.264  10.772  1.00 77.89           H  
ATOM    677 HG22 ILE A  42       8.814  27.844  11.366  1.00 77.89           H  
ATOM    678 HG23 ILE A  42       8.570  26.482  12.483  1.00 77.89           H  
ATOM    679  CD1 ILE A  42      10.193  25.781   8.749  1.00 77.89           C  
ATOM    680 HD11 ILE A  42      10.436  24.737   8.946  1.00 77.89           H  
ATOM    681 HD12 ILE A  42      10.595  26.056   7.773  1.00 77.89           H  
ATOM    682 HD13 ILE A  42       9.110  25.902   8.726  1.00 77.89           H  
ATOM    683  N   LYS A  43      10.447  27.643  14.535  1.00 85.15           N  
ATOM    684  H   LYS A  43      10.369  28.570  14.140  1.00 85.15           H  
ATOM    685  CA  LYS A  43       9.956  27.431  15.908  1.00 85.15           C  
ATOM    686  HA  LYS A  43      10.179  26.409  16.212  1.00 85.15           H  
ATOM    687  C   LYS A  43       8.441  27.554  15.976  1.00 85.15           C  
ATOM    688  CB  LYS A  43      10.658  28.369  16.902  1.00 85.15           C  
ATOM    689  HB2 LYS A  43      10.503  29.407  16.606  1.00 85.15           H  
ATOM    690  HB3 LYS A  43      10.223  28.218  17.890  1.00 85.15           H  
ATOM    691  O   LYS A  43       7.853  28.305  15.206  1.00 85.15           O  
ATOM    692  CG  LYS A  43      12.161  28.060  16.964  1.00 85.15           C  
ATOM    693  HG2 LYS A  43      12.633  28.407  16.045  1.00 85.15           H  
ATOM    694  HG3 LYS A  43      12.297  26.981  17.038  1.00 85.15           H  
ATOM    695  CD  LYS A  43      12.854  28.718  18.162  1.00 85.15           C  
ATOM    696  HD2 LYS A  43      12.777  29.802  18.083  1.00 85.15           H  
ATOM    697  HD3 LYS A  43      12.371  28.377  19.078  1.00 85.15           H  
ATOM    698  CE  LYS A  43      14.325  28.282  18.153  1.00 85.15           C  
ATOM    699  HE2 LYS A  43      14.805  28.683  17.260  1.00 85.15           H  
ATOM    700  HE3 LYS A  43      14.355  27.195  18.072  1.00 85.15           H  
ATOM    701  NZ  LYS A  43      15.058  28.706  19.373  1.00 85.15           N  
ATOM    702  HZ1 LYS A  43      14.629  28.303  20.194  1.00 85.15           H  
ATOM    703  HZ2 LYS A  43      15.077  29.712  19.457  1.00 85.15           H  
ATOM    704  HZ3 LYS A  43      16.009  28.369  19.331  1.00 85.15           H  
ATOM    705  N   ASN A  44       7.827  26.880  16.944  1.00 82.42           N  
ATOM    706  H   ASN A  44       8.395  26.295  17.540  1.00 82.42           H  
ATOM    707  CA  ASN A  44       6.384  26.920  17.202  1.00 82.42           C  
ATOM    708  HA  ASN A  44       6.213  26.165  17.969  1.00 82.42           H  
ATOM    709  C   ASN A  44       5.488  26.523  16.007  1.00 82.42           C  
ATOM    710  CB  ASN A  44       5.971  28.278  17.799  1.00 82.42           C  
ATOM    711  HB2 ASN A  44       6.030  29.035  17.018  1.00 82.42           H  
ATOM    712  HB3 ASN A  44       4.932  28.224  18.126  1.00 82.42           H  
ATOM    713  O   ASN A  44       4.414  27.097  15.819  1.00 82.42           O  
ATOM    714  CG  ASN A  44       6.798  28.715  18.984  1.00 82.42           C  
ATOM    715  ND2 ASN A  44       7.097  29.986  19.078  1.00 82.42           N  
ATOM    716 HD21 ASN A  44       6.790  30.610  18.346  1.00 82.42           H  
ATOM    717 HD22 ASN A  44       7.612  30.220  19.914  1.00 82.42           H  
ATOM    718  OD1 ASN A  44       7.188  27.961  19.853  1.00 82.42           O  
ATOM    719  N   LEU A  45       5.908  25.553  15.193  1.00 83.22           N  
ATOM    720  H   LEU A  45       6.736  25.035  15.449  1.00 83.22           H  
ATOM    721  CA  LEU A  45       5.057  24.990  14.146  1.00 83.22           C  
ATOM    722  HA  LEU A  45       4.614  25.812  13.583  1.00 83.22           H  
ATOM    723  C   LEU A  45       3.928  24.177  14.794  1.00 83.22           C  
ATOM    724  CB  LEU A  45       5.925  24.147  13.197  1.00 83.22           C  
ATOM    725  HB2 LEU A  45       6.375  23.339  13.774  1.00 83.22           H  
ATOM    726  HB3 LEU A  45       6.731  24.768  12.808  1.00 83.22           H  
ATOM    727  O   LEU A  45       4.195  23.280  15.592  1.00 83.22           O  
ATOM    728  CG  LEU A  45       5.152  23.535  12.013  1.00 83.22           C  
ATOM    729  HG  LEU A  45       4.323  22.935  12.386  1.00 83.22           H  
ATOM    730  CD1 LEU A  45       4.607  24.611  11.070  1.00 83.22           C  
ATOM    731 HD11 LEU A  45       3.830  25.192  11.567  1.00 83.22           H  
ATOM    732 HD12 LEU A  45       5.410  25.270  10.741  1.00 83.22           H  
ATOM    733 HD13 LEU A  45       4.153  24.134  10.201  1.00 83.22           H  
ATOM    734  CD2 LEU A  45       6.083  22.621  11.218  1.00 83.22           C  
ATOM    735 HD21 LEU A  45       6.922  23.189  10.815  1.00 83.22           H  
ATOM    736 HD22 LEU A  45       5.533  22.157  10.400  1.00 83.22           H  
ATOM    737 HD23 LEU A  45       6.463  21.831  11.866  1.00 83.22           H  
ATOM    738  N   TYR A  46       2.673  24.486  14.470  1.00 85.09           N  
ATOM    739  H   TYR A  46       2.501  25.181  13.757  1.00 85.09           H  
ATOM    740  CA  TYR A  46       1.522  23.757  14.999  1.00 85.09           C  
ATOM    741  HA  TYR A  46       1.788  23.320  15.962  1.00 85.09           H  
ATOM    742  C   TYR A  46       1.133  22.617  14.056  1.00 85.09           C  
ATOM    743  CB  TYR A  46       0.357  24.719  15.245  1.00 85.09           C  
ATOM    744  HB2 TYR A  46       0.660  25.462  15.984  1.00 85.09           H  
ATOM    745  HB3 TYR A  46       0.149  25.237  14.309  1.00 85.09           H  
ATOM    746  O   TYR A  46       0.837  22.838  12.883  1.00 85.09           O  
ATOM    747  CG  TYR A  46      -0.915  24.045  15.723  1.00 85.09           C  
ATOM    748  CD1 TYR A  46      -2.082  24.087  14.932  1.00 85.09           C  
ATOM    749  HD1 TYR A  46      -2.070  24.606  13.985  1.00 85.09           H  
ATOM    750  CD2 TYR A  46      -0.919  23.347  16.945  1.00 85.09           C  
ATOM    751  HD2 TYR A  46      -0.018  23.291  17.539  1.00 85.09           H  
ATOM    752  CE1 TYR A  46      -3.251  23.429  15.360  1.00 85.09           C  
ATOM    753  HE1 TYR A  46      -4.142  23.456  14.750  1.00 85.09           H  
ATOM    754  CE2 TYR A  46      -2.082  22.685  17.374  1.00 85.09           C  
ATOM    755  HE2 TYR A  46      -2.072  22.118  18.293  1.00 85.09           H  
ATOM    756  OH  TYR A  46      -4.356  22.075  17.015  1.00 85.09           O  
ATOM    757  HH  TYR A  46      -5.041  21.998  16.347  1.00 85.09           H  
ATOM    758  CZ  TYR A  46      -3.245  22.717  16.578  1.00 85.09           C  
ATOM    759  N   VAL A  47       1.103  21.397  14.583  1.00 90.52           N  
ATOM    760  H   VAL A  47       1.334  21.292  15.561  1.00 90.52           H  
ATOM    761  CA  VAL A  47       0.712  20.194  13.844  1.00 90.52           C  
ATOM    762  HA  VAL A  47       0.966  20.316  12.791  1.00 90.52           H  
ATOM    763  C   VAL A  47      -0.809  20.047  13.951  1.00 90.52           C  
ATOM    764  CB  VAL A  47       1.490  18.971  14.376  1.00 90.52           C  
ATOM    765  HB  VAL A  47       1.206  18.789  15.413  1.00 90.52           H  
ATOM    766  O   VAL A  47      -1.319  19.483  14.916  1.00 90.52           O  
ATOM    767  CG1 VAL A  47       1.178  17.721  13.556  1.00 90.52           C  
ATOM    768 HG11 VAL A  47       1.722  16.866  13.958  1.00 90.52           H  
ATOM    769 HG12 VAL A  47       1.447  17.866  12.510  1.00 90.52           H  
ATOM    770 HG13 VAL A  47       0.114  17.495  13.632  1.00 90.52           H  
ATOM    771  CG2 VAL A  47       3.012  19.182  14.325  1.00 90.52           C  
ATOM    772 HG21 VAL A  47       3.521  18.285  14.676  1.00 90.52           H  
ATOM    773 HG22 VAL A  47       3.303  20.009  14.973  1.00 90.52           H  
ATOM    774 HG23 VAL A  47       3.324  19.396  13.303  1.00 90.52           H  
ATOM    775  N   SER A  48      -1.555  20.616  13.002  1.00 84.79           N  
ATOM    776  H   SER A  48      -1.090  21.111  12.255  1.00 84.79           H  
ATOM    777  CA  SER A  48      -3.030  20.671  13.049  1.00 84.79           C  
ATOM    778  HA  SER A  48      -3.337  20.975  14.050  1.00 84.79           H  
ATOM    779  C   SER A  48      -3.721  19.336  12.760  1.00 84.79           C  
ATOM    780  CB  SER A  48      -3.541  21.719  12.058  1.00 84.79           C  
ATOM    781  HB2 SER A  48      -3.169  22.702  12.349  1.00 84.79           H  
ATOM    782  HB3 SER A  48      -4.631  21.731  12.075  1.00 84.79           H  
ATOM    783  O   SER A  48      -4.794  19.072  13.295  1.00 84.79           O  
ATOM    784  OG  SER A  48      -3.086  21.411  10.753  1.00 84.79           O  
ATOM    785  HG  SER A  48      -3.532  21.977  10.119  1.00 84.79           H  
ATOM    786  N   SER A  49      -3.099  18.491  11.940  1.00 89.40           N  
ATOM    787  H   SER A  49      -2.190  18.763  11.596  1.00 89.40           H  
ATOM    788  CA  SER A  49      -3.564  17.153  11.569  1.00 89.40           C  
ATOM    789  HA  SER A  49      -4.383  16.855  12.223  1.00 89.40           H  
ATOM    790  C   SER A  49      -2.430  16.150  11.749  1.00 89.40           C  
ATOM    791  CB  SER A  49      -4.081  17.145  10.127  1.00 89.40           C  
ATOM    792  HB2 SER A  49      -4.467  16.153   9.891  1.00 89.40           H  
ATOM    793  HB3 SER A  49      -4.890  17.868  10.024  1.00 89.40           H  
ATOM    794  O   SER A  49      -1.265  16.532  11.865  1.00 89.40           O  
ATOM    795  OG  SER A  49      -3.045  17.464   9.222  1.00 89.40           O  
ATOM    796  HG  SER A  49      -2.823  18.393   9.312  1.00 89.40           H  
ATOM    797  N   PHE A  50      -2.751  14.861  11.811  1.00 94.13           N  
ATOM    798  H   PHE A  50      -3.691  14.571  11.582  1.00 94.13           H  
ATOM    799  CA  PHE A  50      -1.725  13.834  11.956  1.00 94.13           C  
ATOM    800  HA  PHE A  50      -1.052  14.111  12.768  1.00 94.13           H  
ATOM    801  C   PHE A  50      -0.916  13.793  10.658  1.00 94.13           C  
ATOM    802  CB  PHE A  50      -2.413  12.529  12.341  1.00 94.13           C  
ATOM    803  HB2 PHE A  50      -2.821  12.649  13.344  1.00 94.13           H  
ATOM    804  HB3 PHE A  50      -3.256  12.406  11.661  1.00 94.13           H  
ATOM    805  O   PHE A  50      -1.477  13.686   9.569  1.00 94.13           O  
ATOM    806  CG  PHE A  50      -1.576  11.266  12.299  1.00 94.13           C  
ATOM    807  CD1 PHE A  50      -1.245  10.695  11.060  1.00 94.13           C  
ATOM    808  HD1 PHE A  50      -1.558  11.179  10.147  1.00 94.13           H  
ATOM    809  CD2 PHE A  50      -1.196  10.613  13.487  1.00 94.13           C  
ATOM    810  HD2 PHE A  50      -1.454  11.034  14.447  1.00 94.13           H  
ATOM    811  CE1 PHE A  50      -0.539   9.486  11.001  1.00 94.13           C  
ATOM    812  HE1 PHE A  50      -0.299   9.059  10.038  1.00 94.13           H  
ATOM    813  CE2 PHE A  50      -0.498   9.393  13.428  1.00 94.13           C  
ATOM    814  HE2 PHE A  50      -0.205   8.881  14.332  1.00 94.13           H  
ATOM    815  CZ  PHE A  50      -0.179   8.823  12.185  1.00 94.13           C  
ATOM    816  HZ  PHE A  50       0.347   7.881  12.142  1.00 94.13           H  
ATOM    817  N   THR A  51       0.395  13.977  10.771  1.00 93.18           N  
ATOM    818  H   THR A  51       0.806  13.957  11.693  1.00 93.18           H  
ATOM    819  CA  THR A  51       1.241  14.343   9.631  1.00 93.18           C  
ATOM    820  HA  THR A  51       0.645  14.339   8.719  1.00 93.18           H  
ATOM    821  C   THR A  51       2.362  13.335   9.448  1.00 93.18           C  
ATOM    822  CB  THR A  51       1.789  15.769   9.795  1.00 93.18           C  
ATOM    823  HB  THR A  51       2.369  15.833  10.716  1.00 93.18           H  
ATOM    824  O   THR A  51       3.080  13.023  10.398  1.00 93.18           O  
ATOM    825  CG2 THR A  51       2.670  16.212   8.629  1.00 93.18           C  
ATOM    826 HG21 THR A  51       3.588  15.625   8.612  1.00 93.18           H  
ATOM    827 HG22 THR A  51       2.932  17.264   8.749  1.00 93.18           H  
ATOM    828 HG23 THR A  51       2.133  16.084   7.690  1.00 93.18           H  
ATOM    829  OG1 THR A  51       0.733  16.702   9.856  1.00 93.18           O  
ATOM    830  HG1 THR A  51       0.123  16.438  10.549  1.00 93.18           H  
ATOM    831  N   LEU A  52       2.536  12.867   8.214  1.00 91.10           N  
ATOM    832  H   LEU A  52       1.901  13.182   7.494  1.00 91.10           H  
ATOM    833  CA  LEU A  52       3.716  12.122   7.787  1.00 91.10           C  
ATOM    834  HA  LEU A  52       4.232  11.724   8.660  1.00 91.10           H  
ATOM    835  C   LEU A  52       4.698  13.059   7.096  1.00 91.10           C  
ATOM    836  CB  LEU A  52       3.314  10.949   6.875  1.00 91.10           C  
ATOM    837  HB2 LEU A  52       4.220  10.443   6.540  1.00 91.10           H  
ATOM    838  HB3 LEU A  52       2.807  11.343   5.994  1.00 91.10           H  
ATOM    839  O   LEU A  52       4.295  13.872   6.264  1.00 91.10           O  
ATOM    840  CG  LEU A  52       2.401   9.921   7.558  1.00 91.10           C  
ATOM    841  HG  LEU A  52       1.488  10.407   7.902  1.00 91.10           H  
ATOM    842  CD1 LEU A  52       2.023   8.813   6.576  1.00 91.10           C  
ATOM    843 HD11 LEU A  52       2.920   8.278   6.262  1.00 91.10           H  
ATOM    844 HD12 LEU A  52       1.539   9.246   5.701  1.00 91.10           H  
ATOM    845 HD13 LEU A  52       1.338   8.113   7.055  1.00 91.10           H  
ATOM    846  CD2 LEU A  52       3.114   9.301   8.752  1.00 91.10           C  
ATOM    847 HD21 LEU A  52       3.298  10.057   9.516  1.00 91.10           H  
ATOM    848 HD22 LEU A  52       4.061   8.864   8.432  1.00 91.10           H  
ATOM    849 HD23 LEU A  52       2.497   8.528   9.211  1.00 91.10           H  
ATOM    850  N   VAL A  53       5.981  12.920   7.421  1.00 88.42           N  
ATOM    851  H   VAL A  53       6.219  12.264   8.150  1.00 88.42           H  
ATOM    852  CA  VAL A  53       7.083  13.553   6.692  1.00 88.42           C  
ATOM    853  HA  VAL A  53       6.673  14.055   5.816  1.00 88.42           H  
ATOM    854  C   VAL A  53       8.031  12.458   6.226  1.00 88.42           C  
ATOM    855  CB  VAL A  53       7.832  14.612   7.525  1.00 88.42           C  
ATOM    856  HB  VAL A  53       8.483  14.118   8.246  1.00 88.42           H  
ATOM    857  O   VAL A  53       8.544  11.708   7.051  1.00 88.42           O  
ATOM    858  CG1 VAL A  53       8.723  15.467   6.615  1.00 88.42           C  
ATOM    859 HG11 VAL A  53       8.119  15.991   5.874  1.00 88.42           H  
ATOM    860 HG12 VAL A  53       9.283  16.190   7.208  1.00 88.42           H  
ATOM    861 HG13 VAL A  53       9.432  14.834   6.082  1.00 88.42           H  
ATOM    862  CG2 VAL A  53       6.885  15.534   8.307  1.00 88.42           C  
ATOM    863 HG21 VAL A  53       7.450  16.343   8.768  1.00 88.42           H  
ATOM    864 HG22 VAL A  53       6.127  15.944   7.639  1.00 88.42           H  
ATOM    865 HG23 VAL A  53       6.391  14.965   9.095  1.00 88.42           H  
ATOM    866  N   CYS A  54       8.260  12.357   4.921  1.00 83.25           N  
ATOM    867  H   CYS A  54       7.822  13.029   4.308  1.00 83.25           H  
ATOM    868  CA  CYS A  54       9.146  11.359   4.325  1.00 83.25           C  
ATOM    869  HA  CYS A  54       9.561  10.706   5.092  1.00 83.25           H  
ATOM    870  C   CYS A  54      10.309  12.072   3.644  1.00 83.25           C  
ATOM    871  CB  CYS A  54       8.345  10.495   3.345  1.00 83.25           C  
ATOM    872  HB2 CYS A  54       7.817  11.136   2.639  1.00 83.25           H  
ATOM    873  HB3 CYS A  54       9.022   9.839   2.798  1.00 83.25           H  
ATOM    874  O   CYS A  54      10.114  12.700   2.604  1.00 83.25           O  
ATOM    875  SG  CYS A  54       7.156   9.492   4.275  1.00 83.25           S  
ATOM    876  HG  CYS A  54       8.028   8.605   4.763  1.00 83.25           H  
ATOM    877  N   PHE A  55      11.500  11.980   4.231  1.00 81.50           N  
ATOM    878  H   PHE A  55      11.598  11.371   5.031  1.00 81.50           H  
ATOM    879  CA  PHE A  55      12.729  12.601   3.734  1.00 81.50           C  
ATOM    880  HA  PHE A  55      12.471  13.326   2.962  1.00 81.50           H  
ATOM    881  C   PHE A  55      13.617  11.554   3.069  1.00 81.50           C  
ATOM    882  CB  PHE A  55      13.463  13.389   4.834  1.00 81.50           C  
ATOM    883  HB2 PHE A  55      13.124  14.425   4.809  1.00 81.50           H  
ATOM    884  HB3 PHE A  55      14.532  13.408   4.619  1.00 81.50           H  
ATOM    885  O   PHE A  55      13.801  10.442   3.566  1.00 81.50           O  
ATOM    886  CG  PHE A  55      13.234  12.880   6.236  1.00 81.50           C  
ATOM    887  CD1 PHE A  55      12.122  13.343   6.960  1.00 81.50           C  
ATOM    888  HD1 PHE A  55      11.475  14.091   6.526  1.00 81.50           H  
ATOM    889  CD2 PHE A  55      14.093  11.923   6.796  1.00 81.50           C  
ATOM    890  HD2 PHE A  55      14.957  11.572   6.251  1.00 81.50           H  
ATOM    891  CE1 PHE A  55      11.844  12.825   8.232  1.00 81.50           C  
ATOM    892  HE1 PHE A  55      10.982  13.188   8.773  1.00 81.50           H  
ATOM    893  CE2 PHE A  55      13.828  11.419   8.076  1.00 81.50           C  
ATOM    894  HE2 PHE A  55      14.519  10.704   8.498  1.00 81.50           H  
ATOM    895  CZ  PHE A  55      12.692  11.854   8.789  1.00 81.50           C  
ATOM    896  HZ  PHE A  55      12.488  11.460   9.774  1.00 81.50           H  
ATOM    897  N   ARG A  56      14.140  11.928   1.905  1.00 78.90           N  
ATOM    898  H   ARG A  56      13.935  12.870   1.604  1.00 78.90           H  
ATOM    899  CA  ARG A  56      14.989  11.120   1.025  1.00 78.90           C  
ATOM    900  HA  ARG A  56      15.071  10.101   1.405  1.00 78.90           H  
ATOM    901  C   ARG A  56      16.410  11.666   0.972  1.00 78.90           C  
ATOM    902  CB  ARG A  56      14.370  11.100  -0.375  1.00 78.90           C  
ATOM    903  HB2 ARG A  56      15.055  10.610  -1.066  1.00 78.90           H  
ATOM    904  HB3 ARG A  56      14.234  12.130  -0.705  1.00 78.90           H  
ATOM    905  O   ARG A  56      17.329  10.874   0.799  1.00 78.90           O  
ATOM    906  CG  ARG A  56      13.027  10.352  -0.393  1.00 78.90           C  
ATOM    907  HG2 ARG A  56      12.382  10.694   0.416  1.00 78.90           H  
ATOM    908  HG3 ARG A  56      13.217   9.287  -0.256  1.00 78.90           H  
ATOM    909  CD  ARG A  56      12.294  10.570  -1.717  1.00 78.90           C  
ATOM    910  HD2 ARG A  56      12.975  10.336  -2.535  1.00 78.90           H  
ATOM    911  HD3 ARG A  56      11.455   9.875  -1.770  1.00 78.90           H  
ATOM    912  NE  ARG A  56      11.825  11.965  -1.848  1.00 78.90           N  
ATOM    913  HE  ARG A  56      12.541  12.670  -1.955  1.00 78.90           H  
ATOM    914  NH1 ARG A  56       9.558  11.666  -1.671  1.00 78.90           N  
ATOM    915 HH11 ARG A  56       8.685  12.174  -1.652  1.00 78.90           H  
ATOM    916 HH12 ARG A  56       9.672  10.800  -1.165  1.00 78.90           H  
ATOM    917  NH2 ARG A  56      10.336  13.652  -2.169  1.00 78.90           N  
ATOM    918 HH21 ARG A  56      11.077  14.330  -2.274  1.00 78.90           H  
ATOM    919 HH22 ARG A  56       9.377  13.968  -2.135  1.00 78.90           H  
ATOM    920  CZ  ARG A  56      10.592  12.424  -1.870  1.00 78.90           C  
ATOM    921  N   SER A  57      16.577  12.975   1.160  1.00 83.35           N  
ATOM    922  H   SER A  57      15.765  13.569   1.247  1.00 83.35           H  
ATOM    923  CA  SER A  57      17.865  13.595   1.468  1.00 83.35           C  
ATOM    924  HA  SER A  57      18.480  12.840   1.957  1.00 83.35           H  
ATOM    925  C   SER A  57      17.721  14.766   2.442  1.00 83.35           C  
ATOM    926  CB  SER A  57      18.609  14.033   0.205  1.00 83.35           C  
ATOM    927  HB2 SER A  57      19.602  14.386   0.484  1.00 83.35           H  
ATOM    928  HB3 SER A  57      18.723  13.175  -0.458  1.00 83.35           H  
ATOM    929  O   SER A  57      16.632  15.328   2.589  1.00 83.35           O  
ATOM    930  OG  SER A  57      17.920  15.067  -0.470  1.00 83.35           O  
ATOM    931  HG  SER A  57      18.478  15.381  -1.186  1.00 83.35           H  
ATOM    932  N   GLY A  58      18.829  15.117   3.090  1.00 85.77           N  
ATOM    933  H   GLY A  58      19.636  14.531   2.934  1.00 85.77           H  
ATOM    934  CA  GLY A  58      18.929  16.096   4.165  1.00 85.77           C  
ATOM    935  HA2 GLY A  58      18.168  16.865   4.037  1.00 85.77           H  
ATOM    936  HA3 GLY A  58      19.900  16.589   4.102  1.00 85.77           H  
ATOM    937  C   GLY A  58      18.779  15.482   5.561  1.00 85.77           C  
ATOM    938  O   GLY A  58      18.499  14.296   5.735  1.00 85.77           O  
ATOM    939  N   LYS A  59      18.965  16.316   6.585  1.00 88.40           N  
ATOM    940  H   LYS A  59      19.208  17.271   6.365  1.00 88.40           H  
ATOM    941  CA  LYS A  59      18.753  15.966   7.996  1.00 88.40           C  
ATOM    942  HA  LYS A  59      18.393  14.939   8.060  1.00 88.40           H  
ATOM    943  C   LYS A  59      17.684  16.849   8.615  1.00 88.40           C  
ATOM    944  CB  LYS A  59      20.058  16.057   8.793  1.00 88.40           C  
ATOM    945  HB2 LYS A  59      20.468  17.062   8.698  1.00 88.40           H  
ATOM    946  HB3 LYS A  59      19.848  15.862   9.845  1.00 88.40           H  
ATOM    947  O   LYS A  59      17.521  18.018   8.256  1.00 88.40           O  
ATOM    948  CG  LYS A  59      21.094  15.048   8.305  1.00 88.40           C  
ATOM    949  HG2 LYS A  59      20.708  14.037   8.434  1.00 88.40           H  
ATOM    950  HG3 LYS A  59      21.301  15.217   7.248  1.00 88.40           H  
ATOM    951  CD  LYS A  59      22.388  15.218   9.099  1.00 88.40           C  
ATOM    952  HD2 LYS A  59      22.177  15.020  10.150  1.00 88.40           H  
ATOM    953  HD3 LYS A  59      22.757  16.238   8.994  1.00 88.40           H  
ATOM    954  CE  LYS A  59      23.429  14.242   8.553  1.00 88.40           C  
ATOM    955  HE2 LYS A  59      24.225  14.806   8.066  1.00 88.40           H  
ATOM    956  HE3 LYS A  59      22.950  13.611   7.805  1.00 88.40           H  
ATOM    957  NZ  LYS A  59      23.954  13.392   9.637  1.00 88.40           N  
ATOM    958  HZ1 LYS A  59      23.167  12.870   9.997  1.00 88.40           H  
ATOM    959  HZ2 LYS A  59      24.609  12.707   9.290  1.00 88.40           H  
ATOM    960  HZ3 LYS A  59      24.333  13.943  10.394  1.00 88.40           H  
ATOM    961  N   LEU A  60      16.974  16.290   9.589  1.00 89.15           N  
ATOM    962  H   LEU A  60      17.177  15.329   9.823  1.00 89.15           H  
ATOM    963  CA  LEU A  60      15.885  16.962  10.284  1.00 89.15           C  
ATOM    964  HA  LEU A  60      15.977  18.038  10.131  1.00 89.15           H  
ATOM    965  C   LEU A  60      15.989  16.692  11.785  1.00 89.15           C  
ATOM    966  CB  LEU A  60      14.565  16.515   9.627  1.00 89.15           C  
ATOM    967  HB2 LEU A  60      14.464  15.432   9.699  1.00 89.15           H  
ATOM    968  HB3 LEU A  60      14.646  16.756   8.567  1.00 89.15           H  
ATOM    969  O   LEU A  60      15.842  15.565  12.245  1.00 89.15           O  
ATOM    970  CG  LEU A  60      13.292  17.187  10.171  1.00 89.15           C  
ATOM    971  HG  LEU A  60      13.495  18.234  10.396  1.00 89.15           H  
ATOM    972  CD1 LEU A  60      12.176  17.118   9.124  1.00 89.15           C  
ATOM    973 HD11 LEU A  60      11.292  17.648   9.480  1.00 89.15           H  
ATOM    974 HD12 LEU A  60      12.510  17.579   8.195  1.00 89.15           H  
ATOM    975 HD13 LEU A  60      11.924  16.077   8.922  1.00 89.15           H  
ATOM    976  CD2 LEU A  60      12.745  16.503  11.424  1.00 89.15           C  
ATOM    977 HD21 LEU A  60      11.745  16.877  11.641  1.00 89.15           H  
ATOM    978 HD22 LEU A  60      12.694  15.426  11.263  1.00 89.15           H  
ATOM    979 HD23 LEU A  60      13.390  16.700  12.280  1.00 89.15           H  
ATOM    980  N   THR A  61      16.203  17.743  12.573  1.00 92.13           N  
ATOM    981  H   THR A  61      16.281  18.648  12.130  1.00 92.13           H  
ATOM    982  CA  THR A  61      16.018  17.692  14.029  1.00 92.13           C  
ATOM    983  HA  THR A  61      16.058  16.659  14.374  1.00 92.13           H  
ATOM    984  C   THR A  61      14.653  18.267  14.363  1.00 92.13           C  
ATOM    985  CB  THR A  61      17.106  18.466  14.778  1.00 92.13           C  
ATOM    986  HB  THR A  61      17.028  19.526  14.536  1.00 92.13           H  
ATOM    987  O   THR A  61      14.361  19.405  14.000  1.00 92.13           O  
ATOM    988  CG2 THR A  61      17.001  18.291  16.294  1.00 92.13           C  
ATOM    989 HG21 THR A  61      17.842  18.789  16.776  1.00 92.13           H  
ATOM    990 HG22 THR A  61      17.022  17.231  16.545  1.00 92.13           H  
ATOM    991 HG23 THR A  61      16.074  18.730  16.662  1.00 92.13           H  
ATOM    992  OG1 THR A  61      18.380  18.013  14.395  1.00 92.13           O  
ATOM    993  HG1 THR A  61      18.394  17.951  13.437  1.00 92.13           H  
ATOM    994  N   ILE A  62      13.819  17.520  15.078  1.00 93.75           N  
ATOM    995  H   ILE A  62      14.117  16.596  15.358  1.00 93.75           H  
ATOM    996  CA  ILE A  62      12.520  17.994  15.557  1.00 93.75           C  
ATOM    997  HA  ILE A  62      12.432  19.052  15.308  1.00 93.75           H  
ATOM    998  C   ILE A  62      12.444  17.890  17.075  1.00 93.75           C  
ATOM    999  CB  ILE A  62      11.366  17.275  14.835  1.00 93.75           C  
ATOM   1000  HB  ILE A  62      11.518  17.423  13.766  1.00 93.75           H  
ATOM   1001  O   ILE A  62      12.916  16.919  17.659  1.00 93.75           O  
ATOM   1002  CG1 ILE A  62      10.017  17.935  15.188  1.00 93.75           C  
ATOM   1003 HG12 ILE A  62      10.090  19.006  14.997  1.00 93.75           H  
ATOM   1004 HG13 ILE A  62       9.796  17.798  16.247  1.00 93.75           H  
ATOM   1005  CG2 ILE A  62      11.388  15.762  15.112  1.00 93.75           C  
ATOM   1006 HG21 ILE A  62      10.607  15.258  14.542  1.00 93.75           H  
ATOM   1007 HG22 ILE A  62      12.342  15.333  14.804  1.00 93.75           H  
ATOM   1008 HG23 ILE A  62      11.240  15.567  16.174  1.00 93.75           H  
ATOM   1009  CD1 ILE A  62       8.845  17.394  14.372  1.00 93.75           C  
ATOM   1010 HD11 ILE A  62       7.954  17.989  14.569  1.00 93.75           H  
ATOM   1011 HD12 ILE A  62       8.646  16.367  14.679  1.00 93.75           H  
ATOM   1012 HD13 ILE A  62       9.074  17.435  13.307  1.00 93.75           H  
ATOM   1013  N   SER A  63      11.840  18.879  17.728  1.00 93.44           N  
ATOM   1014  H   SER A  63      11.517  19.682  17.207  1.00 93.44           H  
ATOM   1015  CA  SER A  63      11.612  18.846  19.171  1.00 93.44           C  
ATOM   1016  HA  SER A  63      11.639  17.804  19.489  1.00 93.44           H  
ATOM   1017  C   SER A  63      10.245  19.377  19.576  1.00 93.44           C  
ATOM   1018  CB  SER A  63      12.732  19.571  19.922  1.00 93.44           C  
ATOM   1019  HB2 SER A  63      13.682  19.114  19.646  1.00 93.44           H  
ATOM   1020  HB3 SER A  63      12.587  19.437  20.994  1.00 93.44           H  
ATOM   1021  O   SER A  63       9.685  20.266  18.932  1.00 93.44           O  
ATOM   1022  OG  SER A  63      12.796  20.960  19.634  1.00 93.44           O  
ATOM   1023  HG  SER A  63      13.623  21.259  20.019  1.00 93.44           H  
ATOM   1024  N   ASN A  64       9.722  18.842  20.675  1.00 91.99           N  
ATOM   1025  H   ASN A  64      10.278  18.146  21.152  1.00 91.99           H  
ATOM   1026  CA  ASN A  64       8.583  19.387  21.411  1.00 91.99           C  
ATOM   1027  HA  ASN A  64       8.267  20.320  20.944  1.00 91.99           H  
ATOM   1028  C   ASN A  64       9.056  19.770  22.839  1.00 91.99           C  
ATOM   1029  CB  ASN A  64       7.395  18.396  21.282  1.00 91.99           C  
ATOM   1030  HB2 ASN A  64       6.495  18.848  21.698  1.00 91.99           H  
ATOM   1031  HB3 ASN A  64       7.204  18.220  20.223  1.00 91.99           H  
ATOM   1032  O   ASN A  64      10.240  20.027  23.050  1.00 91.99           O  
ATOM   1033  CG  ASN A  64       7.613  17.056  21.968  1.00 91.99           C  
ATOM   1034  ND2 ASN A  64       7.055  15.968  21.496  1.00 91.99           N  
ATOM   1035 HD21 ASN A  64       6.530  15.980  20.634  1.00 91.99           H  
ATOM   1036 HD22 ASN A  64       7.331  15.110  21.952  1.00 91.99           H  
ATOM   1037  OD1 ASN A  64       8.264  16.988  22.988  1.00 91.99           O  
ATOM   1038  N   ASN A  65       8.156  19.844  23.824  1.00 86.02           N  
ATOM   1039  H   ASN A  65       7.197  19.602  23.615  1.00 86.02           H  
ATOM   1040  CA  ASN A  65       8.503  20.191  25.214  1.00 86.02           C  
ATOM   1041  HA  ASN A  65       9.242  20.992  25.198  1.00 86.02           H  
ATOM   1042  C   ASN A  65       9.142  19.039  26.028  1.00 86.02           C  
ATOM   1043  CB  ASN A  65       7.239  20.711  25.923  1.00 86.02           C  
ATOM   1044  HB2 ASN A  65       7.465  20.862  26.979  1.00 86.02           H  
ATOM   1045  HB3 ASN A  65       6.455  19.957  25.859  1.00 86.02           H  
ATOM   1046  O   ASN A  65       9.489  19.241  27.192  1.00 86.02           O  
ATOM   1047  CG  ASN A  65       6.713  22.033  25.395  1.00 86.02           C  
ATOM   1048  ND2 ASN A  65       5.539  22.425  25.830  1.00 86.02           N  
ATOM   1049 HD21 ASN A  65       5.036  21.867  26.505  1.00 86.02           H  
ATOM   1050 HD22 ASN A  65       5.218  23.321  25.495  1.00 86.02           H  
ATOM   1051  OD1 ASN A  65       7.319  22.740  24.608  1.00 86.02           O  
ATOM   1052  N   HIS A  66       9.243  17.836  25.462  1.00 85.15           N  
ATOM   1053  H   HIS A  66       8.948  17.739  24.501  1.00 85.15           H  
ATOM   1054  CA  HIS A  66       9.674  16.606  26.138  1.00 85.15           C  
ATOM   1055  HA  HIS A  66      10.090  16.845  27.117  1.00 85.15           H  
ATOM   1056  C   HIS A  66      10.765  15.868  25.357  1.00 85.15           C  
ATOM   1057  CB  HIS A  66       8.454  15.689  26.328  1.00 85.15           C  
ATOM   1058  HB2 HIS A  66       8.760  14.808  26.891  1.00 85.15           H  
ATOM   1059  HB3 HIS A  66       8.107  15.349  25.352  1.00 85.15           H  
ATOM   1060  O   HIS A  66      11.747  15.427  25.947  1.00 85.15           O  
ATOM   1061  CG  HIS A  66       7.304  16.350  27.047  1.00 85.15           C  
ATOM   1062  CD2 HIS A  66       6.018  16.457  26.596  1.00 85.15           C  
ATOM   1063  HD2 HIS A  66       5.642  16.043  25.672  1.00 85.15           H  
ATOM   1064  ND1 HIS A  66       7.377  17.037  28.236  1.00 85.15           N  
ATOM   1065  HD1 HIS A  66       8.231  17.271  28.722  1.00 85.15           H  
ATOM   1066  CE1 HIS A  66       6.159  17.536  28.501  1.00 85.15           C  
ATOM   1067  HE1 HIS A  66       5.916  18.155  29.353  1.00 85.15           H  
ATOM   1068  NE2 HIS A  66       5.296  17.225  27.520  1.00 85.15           N  
ATOM   1069  N   ASP A  67      10.604  15.785  24.037  1.00 85.13           N  
ATOM   1070  H   ASP A  67       9.759  16.171  23.642  1.00 85.13           H  
ATOM   1071  CA  ASP A  67      11.417  14.974  23.139  1.00 85.13           C  
ATOM   1072  HA  ASP A  67      12.103  14.366  23.729  1.00 85.13           H  
ATOM   1073  C   ASP A  67      12.223  15.854  22.177  1.00 85.13           C  
ATOM   1074  CB  ASP A  67      10.519  14.018  22.336  1.00 85.13           C  
ATOM   1075  HB2 ASP A  67       9.997  14.591  21.569  1.00 85.13           H  
ATOM   1076  HB3 ASP A  67      11.146  13.284  21.830  1.00 85.13           H  
ATOM   1077  O   ASP A  67      11.766  16.910  21.729  1.00 85.13           O  
ATOM   1078  CG  ASP A  67       9.485  13.288  23.196  1.00 85.13           C  
ATOM   1079  OD1 ASP A  67       9.909  12.568  24.125  1.00 85.13           O  
ATOM   1080  OD2 ASP A  67       8.275  13.480  22.907  1.00 85.13           O  
ATOM   1081  N   THR A  68      13.410  15.383  21.797  1.00 91.89           N  
ATOM   1082  H   THR A  68      13.723  14.512  22.201  1.00 91.89           H  
ATOM   1083  CA  THR A  68      14.141  15.849  20.611  1.00 91.89           C  
ATOM   1084  HA  THR A  68      13.476  16.443  19.985  1.00 91.89           H  
ATOM   1085  C   THR A  68      14.576  14.626  19.821  1.00 91.89           C  
ATOM   1086  CB  THR A  68      15.346  16.722  20.980  1.00 91.89           C  
ATOM   1087  HB  THR A  68      16.010  16.169  21.645  1.00 91.89           H  
ATOM   1088  O   THR A  68      15.234  13.744  20.366  1.00 91.89           O  
ATOM   1089  CG2 THR A  68      16.134  17.201  19.759  1.00 91.89           C  
ATOM   1090 HG21 THR A  68      16.908  17.900  20.078  1.00 91.89           H  
ATOM   1091 HG22 THR A  68      15.468  17.692  19.050  1.00 91.89           H  
ATOM   1092 HG23 THR A  68      16.616  16.355  19.270  1.00 91.89           H  
ATOM   1093  OG1 THR A  68      14.874  17.872  21.645  1.00 91.89           O  
ATOM   1094  HG1 THR A  68      14.163  17.576  22.217  1.00 91.89           H  
ATOM   1095  N   ILE A  69      14.185  14.567  18.551  1.00 92.14           N  
ATOM   1096  H   ILE A  69      13.682  15.354  18.166  1.00 92.14           H  
ATOM   1097  CA  ILE A  69      14.463  13.453  17.650  1.00 92.14           C  
ATOM   1098  HA  ILE A  69      15.062  12.712  18.179  1.00 92.14           H  
ATOM   1099  C   ILE A  69      15.304  13.971  16.488  1.00 92.14           C  
ATOM   1100  CB  ILE A  69      13.160  12.747  17.213  1.00 92.14           C  
ATOM   1101  HB  ILE A  69      12.517  13.468  16.708  1.00 92.14           H  
ATOM   1102  O   ILE A  69      14.946  14.942  15.817  1.00 92.14           O  
ATOM   1103  CG1 ILE A  69      12.425  12.220  18.471  1.00 92.14           C  
ATOM   1104 HG12 ILE A  69      12.059  13.073  19.043  1.00 92.14           H  
ATOM   1105 HG13 ILE A  69      13.129  11.675  19.099  1.00 92.14           H  
ATOM   1106  CG2 ILE A  69      13.467  11.608  16.225  1.00 92.14           C  
ATOM   1107 HG21 ILE A  69      14.070  10.837  16.706  1.00 92.14           H  
ATOM   1108 HG22 ILE A  69      12.536  11.167  15.869  1.00 92.14           H  
ATOM   1109 HG23 ILE A  69      14.000  11.980  15.350  1.00 92.14           H  
ATOM   1110  CD1 ILE A  69      11.227  11.303  18.208  1.00 92.14           C  
ATOM   1111 HD11 ILE A  69      11.568  10.325  17.871  1.00 92.14           H  
ATOM   1112 HD12 ILE A  69      10.582  11.743  17.446  1.00 92.14           H  
ATOM   1113 HD13 ILE A  69      10.661  11.175  19.130  1.00 92.14           H  
ATOM   1114  N   TYR A  70      16.434  13.305  16.279  1.00 90.79           N  
ATOM   1115  H   TYR A  70      16.620  12.495  16.852  1.00 90.79           H  
ATOM   1116  CA  TYR A  70      17.345  13.530  15.168  1.00 90.79           C  
ATOM   1117  HA  TYR A  70      17.199  14.531  14.762  1.00 90.79           H  
ATOM   1118  C   TYR A  70      17.021  12.502  14.086  1.00 90.79           C  
ATOM   1119  CB  TYR A  70      18.792  13.415  15.664  1.00 90.79           C  
ATOM   1120  HB2 TYR A  70      18.973  12.398  16.012  1.00 90.79           H  
ATOM   1121  HB3 TYR A  70      19.463  13.594  14.824  1.00 90.79           H  
ATOM   1122  O   TYR A  70      17.004  11.302  14.360  1.00 90.79           O  
ATOM   1123  CG  TYR A  70      19.132  14.385  16.783  1.00 90.79           C  
ATOM   1124  CD1 TYR A  70      19.603  15.674  16.473  1.00 90.79           C  
ATOM   1125  HD1 TYR A  70      19.734  15.964  15.441  1.00 90.79           H  
ATOM   1126  CD2 TYR A  70      18.949  14.011  18.131  1.00 90.79           C  
ATOM   1127  HD2 TYR A  70      18.586  13.023  18.373  1.00 90.79           H  
ATOM   1128  CE1 TYR A  70      19.894  16.590  17.501  1.00 90.79           C  
ATOM   1129  HE1 TYR A  70      20.250  17.577  17.247  1.00 90.79           H  
ATOM   1130  CE2 TYR A  70      19.230  14.926  19.163  1.00 90.79           C  
ATOM   1131  HE2 TYR A  70      19.084  14.650  20.197  1.00 90.79           H  
ATOM   1132  OH  TYR A  70      19.976  17.102  19.843  1.00 90.79           O  
ATOM   1133  HH  TYR A  70      20.313  17.927  19.485  1.00 90.79           H  
ATOM   1134  CZ  TYR A  70      19.704  16.216  18.849  1.00 90.79           C  
ATOM   1135  N   CYS A  71      16.728  12.982  12.883  1.00 88.40           N  
ATOM   1136  H   CYS A  71      16.720  13.982  12.736  1.00 88.40           H  
ATOM   1137  CA  CYS A  71      16.360  12.166  11.737  1.00 88.40           C  
ATOM   1138  HA  CYS A  71      16.340  11.116  12.026  1.00 88.40           H  
ATOM   1139  C   CYS A  71      17.412  12.356  10.640  1.00 88.40           C  
ATOM   1140  CB  CYS A  71      14.961  12.546  11.230  1.00 88.40           C  
ATOM   1141  HB2 CYS A  71      15.038  13.434  10.603  1.00 88.40           H  
ATOM   1142  HB3 CYS A  71      14.599  11.720  10.618  1.00 88.40           H  
ATOM   1143  O   CYS A  71      17.693  13.490  10.240  1.00 88.40           O  
ATOM   1144  SG  CYS A  71      13.770  12.873  12.566  1.00 88.40           S  
ATOM   1145  HG  CYS A  71      14.429  13.935  13.039  1.00 88.40           H  
ATOM   1146  N   ASP A  72      17.964  11.247  10.161  1.00 84.87           N  
ATOM   1147  H   ASP A  72      17.629  10.357  10.501  1.00 84.87           H  
ATOM   1148  CA  ASP A  72      18.891  11.194   9.032  1.00 84.87           C  
ATOM   1149  HA  ASP A  72      19.247  12.197   8.797  1.00 84.87           H  
ATOM   1150  C   ASP A  72      18.175  10.662   7.775  1.00 84.87           C  
ATOM   1151  CB  ASP A  72      20.116  10.335   9.403  1.00 84.87           C  
ATOM   1152  HB2 ASP A  72      20.699  10.150   8.501  1.00 84.87           H  
ATOM   1153  HB3 ASP A  72      19.775   9.370   9.777  1.00 84.87           H  
ATOM   1154  O   ASP A  72      17.098  10.070   7.853  1.00 84.87           O  
ATOM   1155  CG  ASP A  72      21.050  10.992  10.431  1.00 84.87           C  
ATOM   1156  OD1 ASP A  72      21.663  12.040  10.105  1.00 84.87           O  
ATOM   1157  OD2 ASP A  72      21.242  10.415  11.522  1.00 84.87           O  
ATOM   1158  N   GLU A  73      18.771  10.879   6.606  1.00 80.64           N  
ATOM   1159  H   GLU A  73      19.642  11.390   6.589  1.00 80.64           H  
ATOM   1160  CA  GLU A  73      18.296  10.343   5.328  1.00 80.64           C  
ATOM   1161  HA  GLU A  73      17.219  10.505   5.298  1.00 80.64           H  
ATOM   1162  C   GLU A  73      18.579   8.828   5.166  1.00 80.64           C  
ATOM   1163  CB  GLU A  73      18.919  11.145   4.162  1.00 80.64           C  
ATOM   1164  HB2 GLU A  73      18.582  10.710   3.221  1.00 80.64           H  
ATOM   1165  HB3 GLU A  73      18.544  12.167   4.211  1.00 80.64           H  
ATOM   1166  O   GLU A  73      19.643   8.356   5.580  1.00 80.64           O  
ATOM   1167  CG  GLU A  73      20.464  11.168   4.180  1.00 80.64           C  
ATOM   1168  HG2 GLU A  73      20.806  11.587   5.126  1.00 80.64           H  
ATOM   1169  HG3 GLU A  73      20.829  10.142   4.124  1.00 80.64           H  
ATOM   1170  CD  GLU A  73      21.118  11.977   3.047  1.00 80.64           C  
ATOM   1171  OE1 GLU A  73      22.147  11.510   2.511  1.00 80.64           O  
ATOM   1172  OE2 GLU A  73      20.655  13.103   2.761  1.00 80.64           O  
ATOM   1173  N   PRO A  74      17.701   8.060   4.489  1.00 80.98           N  
ATOM   1174  CA  PRO A  74      16.275   8.305   4.273  1.00 80.98           C  
ATOM   1175  HA  PRO A  74      16.073   9.353   4.048  1.00 80.98           H  
ATOM   1176  C   PRO A  74      15.439   7.858   5.488  1.00 80.98           C  
ATOM   1177  CB  PRO A  74      15.935   7.462   3.043  1.00 80.98           C  
ATOM   1178  HB2 PRO A  74      16.248   7.990   2.142  1.00 80.98           H  
ATOM   1179  HB3 PRO A  74      14.875   7.211   2.990  1.00 80.98           H  
ATOM   1180  O   PRO A  74      15.841   6.976   6.247  1.00 80.98           O  
ATOM   1181  CG  PRO A  74      16.808   6.220   3.239  1.00 80.98           C  
ATOM   1182  HG2 PRO A  74      16.307   5.519   3.907  1.00 80.98           H  
ATOM   1183  HG3 PRO A  74      17.043   5.740   2.289  1.00 80.98           H  
ATOM   1184  CD  PRO A  74      18.065   6.769   3.920  1.00 80.98           C  
ATOM   1185  HD2 PRO A  74      18.404   6.087   4.699  1.00 80.98           H  
ATOM   1186  HD3 PRO A  74      18.854   6.914   3.181  1.00 80.98           H  
ATOM   1187  N   GLY A  75      14.220   8.385   5.629  1.00 81.77           N  
ATOM   1188  H   GLY A  75      13.913   9.109   4.995  1.00 81.77           H  
ATOM   1189  CA  GLY A  75      13.296   7.889   6.647  1.00 81.77           C  
ATOM   1190  HA2 GLY A  75      13.766   8.001   7.624  1.00 81.77           H  
ATOM   1191  HA3 GLY A  75      13.143   6.822   6.490  1.00 81.77           H  
ATOM   1192  C   GLY A  75      11.926   8.564   6.672  1.00 81.77           C  
ATOM   1193  O   GLY A  75      11.611   9.443   5.866  1.00 81.77           O  
ATOM   1194  N   MET A  76      11.088   8.120   7.611  1.00 85.26           N  
ATOM   1195  H   MET A  76      11.427   7.403   8.238  1.00 85.26           H  
ATOM   1196  CA  MET A  76       9.746   8.652   7.843  1.00 85.26           C  
ATOM   1197  HA  MET A  76       9.612   9.530   7.210  1.00 85.26           H  
ATOM   1198  C   MET A  76       9.566   9.099   9.292  1.00 85.26           C  
ATOM   1199  CB  MET A  76       8.674   7.633   7.429  1.00 85.26           C  
ATOM   1200  HB2 MET A  76       8.831   6.705   7.980  1.00 85.26           H  
ATOM   1201  HB3 MET A  76       8.783   7.432   6.364  1.00 85.26           H  
ATOM   1202  O   MET A  76       9.864   8.370  10.237  1.00 85.26           O  
ATOM   1203  CG  MET A  76       7.246   8.143   7.689  1.00 85.26           C  
ATOM   1204  HG2 MET A  76       7.122   8.342   8.754  1.00 85.26           H  
ATOM   1205  HG3 MET A  76       7.117   9.087   7.160  1.00 85.26           H  
ATOM   1206  SD  MET A  76       5.906   7.027   7.188  1.00 85.26           S  
ATOM   1207  CE  MET A  76       6.117   5.691   8.395  1.00 85.26           C  
ATOM   1208  HE1 MET A  76       5.318   4.961   8.265  1.00 85.26           H  
ATOM   1209  HE2 MET A  76       7.078   5.200   8.239  1.00 85.26           H  
ATOM   1210  HE3 MET A  76       6.075   6.098   9.406  1.00 85.26           H  
ATOM   1211  N   LEU A  77       8.992  10.287   9.444  1.00 90.87           N  
ATOM   1212  H   LEU A  77       8.792  10.809   8.602  1.00 90.87           H  
ATOM   1213  CA  LEU A  77       8.578  10.890  10.698  1.00 90.87           C  
ATOM   1214  HA  LEU A  77       8.964  10.297  11.527  1.00 90.87           H  
ATOM   1215  C   LEU A  77       7.048  10.939  10.766  1.00 90.87           C  
ATOM   1216  CB  LEU A  77       9.212  12.280  10.745  1.00 90.87           C  
ATOM   1217  HB2 LEU A  77      10.282  12.169  10.566  1.00 90.87           H  
ATOM   1218  HB3 LEU A  77       8.785  12.857   9.925  1.00 90.87           H  
ATOM   1219  O   LEU A  77       6.391  11.396   9.830  1.00 90.87           O  
ATOM   1220  CG  LEU A  77       9.037  13.074  12.041  1.00 90.87           C  
ATOM   1221  HG  LEU A  77       7.995  13.062  12.360  1.00 90.87           H  
ATOM   1222  CD1 LEU A  77       9.926  12.506  13.142  1.00 90.87           C  
ATOM   1223 HD11 LEU A  77      10.950  12.400  12.784  1.00 90.87           H  
ATOM   1224 HD12 LEU A  77       9.932  13.177  14.001  1.00 90.87           H  
ATOM   1225 HD13 LEU A  77       9.558  11.529  13.457  1.00 90.87           H  
ATOM   1226  CD2 LEU A  77       9.460  14.516  11.762  1.00 90.87           C  
ATOM   1227 HD21 LEU A  77       9.400  15.108  12.675  1.00 90.87           H  
ATOM   1228 HD22 LEU A  77       8.804  14.956  11.012  1.00 90.87           H  
ATOM   1229 HD23 LEU A  77      10.487  14.533  11.396  1.00 90.87           H  
ATOM   1230  N   VAL A  78       6.486  10.500  11.888  1.00 91.64           N  
ATOM   1231  H   VAL A  78       7.101  10.125  12.596  1.00 91.64           H  
ATOM   1232  CA  VAL A  78       5.052  10.527  12.183  1.00 91.64           C  
ATOM   1233  HA  VAL A  78       4.510  10.863  11.299  1.00 91.64           H  
ATOM   1234  C   VAL A  78       4.799  11.516  13.310  1.00 91.64           C  
ATOM   1235  CB  VAL A  78       4.519   9.134  12.565  1.00 91.64           C  
ATOM   1236  HB  VAL A  78       4.891   8.867  13.554  1.00 91.64           H  
ATOM   1237  O   VAL A  78       5.367  11.390  14.396  1.00 91.64           O  
ATOM   1238  CG1 VAL A  78       2.991   9.142  12.639  1.00 91.64           C  
ATOM   1239 HG11 VAL A  78       2.639   8.150  12.920  1.00 91.64           H  
ATOM   1240 HG12 VAL A  78       2.649   9.848  13.395  1.00 91.64           H  
ATOM   1241 HG13 VAL A  78       2.568   9.415  11.672  1.00 91.64           H  
ATOM   1242  CG2 VAL A  78       4.975   8.050  11.581  1.00 91.64           C  
ATOM   1243 HG21 VAL A  78       4.395   7.140  11.733  1.00 91.64           H  
ATOM   1244 HG22 VAL A  78       6.028   7.824  11.748  1.00 91.64           H  
ATOM   1245 HG23 VAL A  78       4.850   8.391  10.554  1.00 91.64           H  
ATOM   1246  N   LEU A  79       3.937  12.497  13.058  1.00 94.01           N  
ATOM   1247  H   LEU A  79       3.545  12.554  12.128  1.00 94.01           H  
ATOM   1248  CA  LEU A  79       3.565  13.532  14.015  1.00 94.01           C  
ATOM   1249  HA  LEU A  79       4.169  13.431  14.916  1.00 94.01           H  
ATOM   1250  C   LEU A  79       2.101  13.365  14.415  1.00 94.01           C  
ATOM   1251  CB  LEU A  79       3.827  14.928  13.417  1.00 94.01           C  
ATOM   1252  HB2 LEU A  79       3.648  15.667  14.198  1.00 94.01           H  
ATOM   1253  HB3 LEU A  79       3.110  15.100  12.614  1.00 94.01           H  
ATOM   1254  O   LEU A  79       1.199  13.548  13.594  1.00 94.01           O  
ATOM   1255  CG  LEU A  79       5.238  15.151  12.850  1.00 94.01           C  
ATOM   1256  HG  LEU A  79       5.427  14.453  12.034  1.00 94.01           H  
ATOM   1257  CD1 LEU A  79       5.374  16.573  12.304  1.00 94.01           C  
ATOM   1258 HD11 LEU A  79       4.624  16.739  11.531  1.00 94.01           H  
ATOM   1259 HD12 LEU A  79       6.362  16.698  11.862  1.00 94.01           H  
ATOM   1260 HD13 LEU A  79       5.241  17.300  13.105  1.00 94.01           H  
ATOM   1261  CD2 LEU A  79       6.294  14.957  13.929  1.00 94.01           C  
ATOM   1262 HD21 LEU A  79       7.275  15.129  13.486  1.00 94.01           H  
ATOM   1263 HD22 LEU A  79       6.270  13.931  14.294  1.00 94.01           H  
ATOM   1264 HD23 LEU A  79       6.131  15.650  14.755  1.00 94.01           H  
ATOM   1265  N   LYS A  80       1.857  13.095  15.702  1.00 93.53           N  
ATOM   1266  H   LYS A  80       2.649  12.946  16.312  1.00 93.53           H  
ATOM   1267  CA  LYS A  80       0.518  13.205  16.293  1.00 93.53           C  
ATOM   1268  HA  LYS A  80      -0.144  12.517  15.767  1.00 93.53           H  
ATOM   1269  C   LYS A  80      -0.002  14.631  16.101  1.00 93.53           C  
ATOM   1270  CB  LYS A  80       0.568  12.824  17.782  1.00 93.53           C  
ATOM   1271  HB2 LYS A  80       1.100  11.878  17.886  1.00 93.53           H  
ATOM   1272  HB3 LYS A  80       1.120  13.590  18.328  1.00 93.53           H  
ATOM   1273  O   LYS A  80       0.763  15.591  16.225  1.00 93.53           O  
ATOM   1274  CG  LYS A  80      -0.835  12.673  18.394  1.00 93.53           C  
ATOM   1275  HG2 LYS A  80      -1.394  13.603  18.292  1.00 93.53           H  
ATOM   1276  HG3 LYS A  80      -1.370  11.890  17.856  1.00 93.53           H  
ATOM   1277  CD  LYS A  80      -0.766  12.309  19.884  1.00 93.53           C  
ATOM   1278  HD2 LYS A  80      -0.433  13.172  20.460  1.00 93.53           H  
ATOM   1279  HD3 LYS A  80      -0.041  11.506  20.019  1.00 93.53           H  
ATOM   1280  CE  LYS A  80      -2.113  11.807  20.415  1.00 93.53           C  
ATOM   1281  HE2 LYS A  80      -2.408  10.952  19.806  1.00 93.53           H  
ATOM   1282  HE3 LYS A  80      -1.981  11.425  21.427  1.00 93.53           H  
ATOM   1283  NZ  LYS A  80      -3.198  12.821  20.390  1.00 93.53           N  
ATOM   1284  HZ1 LYS A  80      -3.307  13.212  19.466  1.00 93.53           H  
ATOM   1285  HZ2 LYS A  80      -3.046  13.558  21.064  1.00 93.53           H  
ATOM   1286  HZ3 LYS A  80      -4.058  12.343  20.619  1.00 93.53           H  
ATOM   1287  N   LYS A  81      -1.301  14.782  15.846  1.00 92.40           N  
ATOM   1288  H   LYS A  81      -1.875  13.955  15.763  1.00 92.40           H  
ATOM   1289  CA  LYS A  81      -1.931  16.106  15.791  1.00 92.40           C  
ATOM   1290  HA  LYS A  81      -1.331  16.729  15.128  1.00 92.40           H  
ATOM   1291  C   LYS A  81      -1.951  16.816  17.149  1.00 92.40           C  
ATOM   1292  CB  LYS A  81      -3.326  16.005  15.172  1.00 92.40           C  
ATOM   1293  HB2 LYS A  81      -3.263  15.426  14.250  1.00 92.40           H  
ATOM   1294  HB3 LYS A  81      -3.661  17.011  14.919  1.00 92.40           H  
ATOM   1295  O   LYS A  81      -1.738  16.212  18.200  1.00 92.40           O  
ATOM   1296  CG  LYS A  81      -4.368  15.341  16.077  1.00 92.40           C  
ATOM   1297  HG2 LYS A  81      -4.098  14.300  16.259  1.00 92.40           H  
ATOM   1298  HG3 LYS A  81      -4.429  15.859  17.035  1.00 92.40           H  
ATOM   1299  CD  LYS A  81      -5.721  15.407  15.372  1.00 92.40           C  
ATOM   1300  HD2 LYS A  81      -5.897  16.409  14.981  1.00 92.40           H  
ATOM   1301  HD3 LYS A  81      -5.721  14.701  14.542  1.00 92.40           H  
ATOM   1302  CE  LYS A  81      -6.845  15.075  16.344  1.00 92.40           C  
ATOM   1303  HE2 LYS A  81      -6.979  15.897  17.047  1.00 92.40           H  
ATOM   1304  HE3 LYS A  81      -6.598  14.182  16.919  1.00 92.40           H  
ATOM   1305  NZ  LYS A  81      -8.081  14.847  15.583  1.00 92.40           N  
ATOM   1306  HZ1 LYS A  81      -7.968  14.117  14.895  1.00 92.40           H  
ATOM   1307  HZ2 LYS A  81      -8.385  15.689  15.114  1.00 92.40           H  
ATOM   1308  HZ3 LYS A  81      -8.830  14.595  16.213  1.00 92.40           H  
ATOM   1309  N   GLU A  82      -2.269  18.104  17.097  1.00 87.47           N  
ATOM   1310  H   GLU A  82      -2.337  18.507  16.173  1.00 87.47           H  
ATOM   1311  CA  GLU A  82      -2.495  19.009  18.227  1.00 87.47           C  
ATOM   1312  HA  GLU A  82      -2.684  19.983  17.775  1.00 87.47           H  
ATOM   1313  C   GLU A  82      -1.285  19.241  19.142  1.00 87.47           C  
ATOM   1314  CB  GLU A  82      -3.773  18.651  18.990  1.00 87.47           C  
ATOM   1315  HB2 GLU A  82      -3.913  19.368  19.799  1.00 87.47           H  
ATOM   1316  HB3 GLU A  82      -3.676  17.654  19.421  1.00 87.47           H  
ATOM   1317  O   GLU A  82      -1.429  19.568  20.320  1.00 87.47           O  
ATOM   1318  CG  GLU A  82      -5.009  18.721  18.091  1.00 87.47           C  
ATOM   1319  HG2 GLU A  82      -5.062  19.706  17.626  1.00 87.47           H  
ATOM   1320  HG3 GLU A  82      -4.954  17.979  17.295  1.00 87.47           H  
ATOM   1321  CD  GLU A  82      -6.247  18.481  18.937  1.00 87.47           C  
ATOM   1322  OE1 GLU A  82      -7.069  19.421  19.027  1.00 87.47           O  
ATOM   1323  OE2 GLU A  82      -6.333  17.375  19.505  1.00 87.47           O  
ATOM   1324  N   GLN A  83      -0.080  19.162  18.581  1.00 87.80           N  
ATOM   1325  H   GLN A  83      -0.032  18.920  17.602  1.00 87.80           H  
ATOM   1326  CA  GLN A  83       1.158  19.552  19.255  1.00 87.80           C  
ATOM   1327  HA  GLN A  83       0.925  19.855  20.276  1.00 87.80           H  
ATOM   1328  C   GLN A  83       1.817  20.763  18.589  1.00 87.80           C  
ATOM   1329  CB  GLN A  83       2.105  18.350  19.368  1.00 87.80           C  
ATOM   1330  HB2 GLN A  83       1.577  17.523  19.843  1.00 87.80           H  
ATOM   1331  HB3 GLN A  83       2.948  18.623  20.003  1.00 87.80           H  
ATOM   1332  O   GLN A  83       1.495  21.138  17.461  1.00 87.80           O  
ATOM   1333  CG  GLN A  83       2.635  17.893  18.005  1.00 87.80           C  
ATOM   1334  HG2 GLN A  83       3.179  18.703  17.519  1.00 87.80           H  
ATOM   1335  HG3 GLN A  83       1.790  17.629  17.369  1.00 87.80           H  
ATOM   1336  CD  GLN A  83       3.564  16.696  18.125  1.00 87.80           C  
ATOM   1337  NE2 GLN A  83       3.364  15.706  17.293  1.00 87.80           N  
ATOM   1338 HE21 GLN A  83       2.548  15.716  16.698  1.00 87.80           H  
ATOM   1339 HE22 GLN A  83       3.921  14.870  17.396  1.00 87.80           H  
ATOM   1340  OE1 GLN A  83       4.443  16.629  18.972  1.00 87.80           O  
ATOM   1341  N   VAL A  84       2.766  21.361  19.305  1.00 87.29           N  
ATOM   1342  H   VAL A  84       3.025  20.952  20.191  1.00 87.29           H  
ATOM   1343  CA  VAL A  84       3.644  22.416  18.801  1.00 87.29           C  
ATOM   1344  HA  VAL A  84       3.360  22.670  17.779  1.00 87.29           H  
ATOM   1345  C   VAL A  84       5.065  21.867  18.778  1.00 87.29           C  
ATOM   1346  CB  VAL A  84       3.521  23.689  19.655  1.00 87.29           C  
ATOM   1347  HB  VAL A  84       3.756  23.458  20.693  1.00 87.29           H  
ATOM   1348  O   VAL A  84       5.517  21.297  19.770  1.00 87.29           O  
ATOM   1349  CG1 VAL A  84       4.470  24.781  19.164  1.00 87.29           C  
ATOM   1350 HG11 VAL A  84       4.282  24.973  18.108  1.00 87.29           H  
ATOM   1351 HG12 VAL A  84       5.503  24.464  19.307  1.00 87.29           H  
ATOM   1352 HG13 VAL A  84       4.314  25.696  19.735  1.00 87.29           H  
ATOM   1353  CG2 VAL A  84       2.099  24.264  19.584  1.00 87.29           C  
ATOM   1354 HG21 VAL A  84       1.380  23.539  19.967  1.00 87.29           H  
ATOM   1355 HG22 VAL A  84       2.035  25.164  20.196  1.00 87.29           H  
ATOM   1356 HG23 VAL A  84       1.850  24.512  18.553  1.00 87.29           H  
ATOM   1357  N   VAL A  85       5.751  22.032  17.648  1.00 91.60           N  
ATOM   1358  H   VAL A  85       5.299  22.505  16.879  1.00 91.60           H  
ATOM   1359  CA  VAL A  85       7.106  21.521  17.415  1.00 91.60           C  
ATOM   1360  HA  VAL A  85       7.503  21.166  18.366  1.00 91.60           H  
ATOM   1361  C   VAL A  85       8.047  22.622  16.933  1.00 91.60           C  
ATOM   1362  CB  VAL A  85       7.119  20.314  16.449  1.00 91.60           C  
ATOM   1363  HB  VAL A  85       8.148  19.971  16.351  1.00 91.60           H  
ATOM   1364  O   VAL A  85       7.632  23.622  16.343  1.00 91.60           O  
ATOM   1365  CG1 VAL A  85       6.295  19.148  17.004  1.00 91.60           C  
ATOM   1366 HG11 VAL A  85       6.627  18.913  18.016  1.00 91.60           H  
ATOM   1367 HG12 VAL A  85       5.238  19.415  17.025  1.00 91.60           H  
ATOM   1368 HG13 VAL A  85       6.426  18.264  16.380  1.00 91.60           H  
ATOM   1369  CG2 VAL A  85       6.596  20.659  15.048  1.00 91.60           C  
ATOM   1370 HG21 VAL A  85       7.257  21.388  14.580  1.00 91.60           H  
ATOM   1371 HG22 VAL A  85       5.586  21.064  15.104  1.00 91.60           H  
ATOM   1372 HG23 VAL A  85       6.576  19.766  14.423  1.00 91.60           H  
ATOM   1373  N   ASN A  86       9.338  22.428  17.166  1.00 90.01           N  
ATOM   1374  H   ASN A  86       9.598  21.589  17.665  1.00 90.01           H  
ATOM   1375  CA  ASN A  86      10.410  23.166  16.515  1.00 90.01           C  
ATOM   1376  HA  ASN A  86       9.995  24.001  15.950  1.00 90.01           H  
ATOM   1377  C   ASN A  86      11.098  22.214  15.540  1.00 90.01           C  
ATOM   1378  CB  ASN A  86      11.392  23.716  17.559  1.00 90.01           C  
ATOM   1379  HB2 ASN A  86      12.080  24.408  17.075  1.00 90.01           H  
ATOM   1380  HB3 ASN A  86      11.974  22.888  17.964  1.00 90.01           H  
ATOM   1381  O   ASN A  86      11.351  21.068  15.897  1.00 90.01           O  
ATOM   1382  CG  ASN A  86      10.691  24.430  18.696  1.00 90.01           C  
ATOM   1383  ND2 ASN A  86      10.621  23.808  19.849  1.00 90.01           N  
ATOM   1384 HD21 ASN A  86      10.951  22.856  19.915  1.00 90.01           H  
ATOM   1385 HD22 ASN A  86      10.063  24.222  20.582  1.00 90.01           H  
ATOM   1386  OD1 ASN A  86      10.207  25.545  18.554  1.00 90.01           O  
ATOM   1387  N   VAL A  87      11.404  22.681  14.335  1.00 88.70           N  
ATOM   1388  H   VAL A  87      11.214  23.651  14.128  1.00 88.70           H  
ATOM   1389  CA  VAL A  87      12.057  21.888  13.289  1.00 88.70           C  
ATOM   1390  HA  VAL A  87      12.346  20.916  13.688  1.00 88.70           H  
ATOM   1391  C   VAL A  87      13.315  22.622  12.851  1.00 88.70           C  
ATOM   1392  CB  VAL A  87      11.120  21.647  12.086  1.00 88.70           C  
ATOM   1393  HB  VAL A  87      10.934  22.594  11.579  1.00 88.70           H  
ATOM   1394  O   VAL A  87      13.239  23.796  12.496  1.00 88.70           O  
ATOM   1395  CG1 VAL A  87      11.760  20.673  11.093  1.00 88.70           C  
ATOM   1396 HG11 VAL A  87      12.689  21.086  10.702  1.00 88.70           H  
ATOM   1397 HG12 VAL A  87      11.086  20.498  10.254  1.00 88.70           H  
ATOM   1398 HG13 VAL A  87      11.971  19.723  11.584  1.00 88.70           H  
ATOM   1399  CG2 VAL A  87       9.764  21.056  12.498  1.00 88.70           C  
ATOM   1400 HG21 VAL A  87       9.231  21.749  13.149  1.00 88.70           H  
ATOM   1401 HG22 VAL A  87       9.916  20.109  13.017  1.00 88.70           H  
ATOM   1402 HG23 VAL A  87       9.154  20.881  11.612  1.00 88.70           H  
ATOM   1403  N   THR A  88      14.452  21.937  12.864  1.00 87.21           N  
ATOM   1404  H   THR A  88      14.423  20.984  13.197  1.00 87.21           H  
ATOM   1405  CA  THR A  88      15.693  22.368  12.223  1.00 87.21           C  
ATOM   1406  HA  THR A  88      15.570  23.388  11.857  1.00 87.21           H  
ATOM   1407  C   THR A  88      15.970  21.450  11.042  1.00 87.21           C  
ATOM   1408  CB  THR A  88      16.876  22.397  13.195  1.00 87.21           C  
ATOM   1409  HB  THR A  88      17.003  21.413  13.648  1.00 87.21           H  
ATOM   1410  O   THR A  88      16.156  20.250  11.227  1.00 87.21           O  
ATOM   1411  CG2 THR A  88      18.181  22.815  12.523  1.00 87.21           C  
ATOM   1412 HG21 THR A  88      18.973  22.904  13.266  1.00 87.21           H  
ATOM   1413 HG22 THR A  88      18.486  22.060  11.798  1.00 87.21           H  
ATOM   1414 HG23 THR A  88      18.055  23.769  12.012  1.00 87.21           H  
ATOM   1415  OG1 THR A  88      16.659  23.355  14.210  1.00 87.21           O  
ATOM   1416  HG1 THR A  88      17.376  23.221  14.835  1.00 87.21           H  
ATOM   1417  N   LEU A  89      15.980  22.023   9.844  1.00 84.01           N  
ATOM   1418  H   LEU A  89      15.834  23.022   9.803  1.00 84.01           H  
ATOM   1419  CA  LEU A  89      16.334  21.376   8.586  1.00 84.01           C  
ATOM   1420  HA  LEU A  89      16.226  20.295   8.676  1.00 84.01           H  
ATOM   1421  C   LEU A  89      17.801  21.676   8.258  1.00 84.01           C  
ATOM   1422  CB  LEU A  89      15.391  21.891   7.482  1.00 84.01           C  
ATOM   1423  HB2 LEU A  89      15.570  22.959   7.351  1.00 84.01           H  
ATOM   1424  HB3 LEU A  89      15.665  21.421   6.538  1.00 84.01           H  
ATOM   1425  O   LEU A  89      18.278  22.777   8.541  1.00 84.01           O  
ATOM   1426  CG  LEU A  89      13.884  21.705   7.737  1.00 84.01           C  
ATOM   1427  HG  LEU A  89      13.598  22.291   8.610  1.00 84.01           H  
ATOM   1428  CD1 LEU A  89      13.079  22.226   6.546  1.00 84.01           C  
ATOM   1429 HD11 LEU A  89      13.310  21.639   5.657  1.00 84.01           H  
ATOM   1430 HD12 LEU A  89      13.335  23.267   6.348  1.00 84.01           H  
ATOM   1431 HD13 LEU A  89      12.012  22.153   6.754  1.00 84.01           H  
ATOM   1432  CD2 LEU A  89      13.482  20.252   7.985  1.00 84.01           C  
ATOM   1433 HD21 LEU A  89      12.409  20.193   8.169  1.00 84.01           H  
ATOM   1434 HD22 LEU A  89      14.015  19.864   8.853  1.00 84.01           H  
ATOM   1435 HD23 LEU A  89      13.717  19.636   7.117  1.00 84.01           H  
ATOM   1436  N   GLU A  90      18.506  20.711   7.677  1.00 85.61           N  
ATOM   1437  H   GLU A  90      18.080  19.803   7.552  1.00 85.61           H  
ATOM   1438  CA  GLU A  90      19.917  20.820   7.304  1.00 85.61           C  
ATOM   1439  HA  GLU A  90      20.182  21.868   7.168  1.00 85.61           H  
ATOM   1440  C   GLU A  90      20.169  20.087   5.977  1.00 85.61           C  
ATOM   1441  CB  GLU A  90      20.754  20.249   8.465  1.00 85.61           C  
ATOM   1442  HB2 GLU A  90      20.487  20.797   9.369  1.00 85.61           H  
ATOM   1443  HB3 GLU A  90      20.486  19.204   8.620  1.00 85.61           H  
ATOM   1444  O   GLU A  90      19.924  18.886   5.872  1.00 85.61           O  
ATOM   1445  CG  GLU A  90      22.270  20.354   8.252  1.00 85.61           C  
ATOM   1446  HG2 GLU A  90      22.513  21.403   8.084  1.00 85.61           H  
ATOM   1447  HG3 GLU A  90      22.541  19.784   7.364  1.00 85.61           H  
ATOM   1448  CD  GLU A  90      23.083  19.847   9.457  1.00 85.61           C  
ATOM   1449  OE1 GLU A  90      24.183  19.287   9.246  1.00 85.61           O  
ATOM   1450  OE2 GLU A  90      22.634  20.080  10.605  1.00 85.61           O  
ATOM   1451  N   GLU A  91      20.646  20.807   4.959  1.00 83.43           N  
ATOM   1452  H   GLU A  91      20.763  21.804   5.073  1.00 83.43           H  
ATOM   1453  CA  GLU A  91      21.035  20.223   3.666  1.00 83.43           C  
ATOM   1454  HA  GLU A  91      20.194  19.671   3.246  1.00 83.43           H  
ATOM   1455  C   GLU A  91      22.231  19.265   3.817  1.00 83.43           C  
ATOM   1456  CB  GLU A  91      21.448  21.330   2.682  1.00 83.43           C  
ATOM   1457  HB2 GLU A  91      21.899  20.857   1.810  1.00 83.43           H  
ATOM   1458  HB3 GLU A  91      22.215  21.934   3.168  1.00 83.43           H  
ATOM   1459  O   GLU A  91      23.236  19.606   4.442  1.00 83.43           O  
ATOM   1460  CG  GLU A  91      20.327  22.262   2.185  1.00 83.43           C  
ATOM   1461  HG2 GLU A  91      19.762  22.622   3.044  1.00 83.43           H  
ATOM   1462  HG3 GLU A  91      19.656  21.695   1.540  1.00 83.43           H  
ATOM   1463  CD  GLU A  91      20.902  23.473   1.415  1.00 83.43           C  
ATOM   1464  OE1 GLU A  91      20.221  24.518   1.313  1.00 83.43           O  
ATOM   1465  OE2 GLU A  91      22.088  23.422   1.013  1.00 83.43           O  
ATOM   1466  N   VAL A  92      22.186  18.106   3.155  1.00 82.89           N  
ATOM   1467  H   VAL A  92      21.367  17.902   2.602  1.00 82.89           H  
ATOM   1468  CA  VAL A  92      23.340  17.200   3.025  1.00 82.89           C  
ATOM   1469  HA  VAL A  92      24.135  17.528   3.694  1.00 82.89           H  
ATOM   1470  C   VAL A  92      23.863  17.296   1.596  1.00 82.89           C  
ATOM   1471  CB  VAL A  92      22.980  15.760   3.433  1.00 82.89           C  
ATOM   1472  HB  VAL A  92      22.107  15.434   2.867  1.00 82.89           H  
ATOM   1473  O   VAL A  92      23.118  17.121   0.639  1.00 82.89           O  
ATOM   1474  CG1 VAL A  92      24.139  14.784   3.180  1.00 82.89           C  
ATOM   1475 HG11 VAL A  92      25.042  15.112   3.695  1.00 82.89           H  
ATOM   1476 HG12 VAL A  92      24.324  14.704   2.109  1.00 82.89           H  
ATOM   1477 HG13 VAL A  92      23.852  13.792   3.528  1.00 82.89           H  
ATOM   1478  CG2 VAL A  92      22.666  15.694   4.933  1.00 82.89           C  
ATOM   1479 HG21 VAL A  92      22.329  14.686   5.178  1.00 82.89           H  
ATOM   1480 HG22 VAL A  92      23.549  15.947   5.519  1.00 82.89           H  
ATOM   1481 HG23 VAL A  92      21.868  16.394   5.181  1.00 82.89           H  
ATOM   1482  N   ASN A  93      25.150  17.621   1.436  1.00 80.30           N  
ATOM   1483  H   ASN A  93      25.715  17.731   2.266  1.00 80.30           H  
ATOM   1484  CA  ASN A  93      25.792  17.846   0.130  1.00 80.30           C  
ATOM   1485  HA  ASN A  93      26.771  18.281   0.330  1.00 80.30           H  
ATOM   1486  C   ASN A  93      25.078  18.883  -0.774  1.00 80.30           C  
ATOM   1487  CB  ASN A  93      26.040  16.491  -0.565  1.00 80.30           C  
ATOM   1488  HB2 ASN A  93      26.552  16.655  -1.513  1.00 80.30           H  
ATOM   1489  HB3 ASN A  93      25.082  16.019  -0.782  1.00 80.30           H  
ATOM   1490  O   ASN A  93      25.198  18.815  -1.993  1.00 80.30           O  
ATOM   1491  CG  ASN A  93      26.899  15.556   0.262  1.00 80.30           C  
ATOM   1492  ND2 ASN A  93      26.547  14.294   0.333  1.00 80.30           N  
ATOM   1493 HD21 ASN A  93      25.680  13.988  -0.084  1.00 80.30           H  
ATOM   1494 HD22 ASN A  93      27.093  13.698   0.939  1.00 80.30           H  
ATOM   1495  OD1 ASN A  93      27.890  15.944   0.862  1.00 80.30           O  
ATOM   1496  N   GLY A  94      24.358  19.849  -0.187  1.00 77.76           N  
ATOM   1497  H   GLY A  94      24.275  19.849   0.820  1.00 77.76           H  
ATOM   1498  CA  GLY A  94      23.568  20.843  -0.931  1.00 77.76           C  
ATOM   1499  HA2 GLY A  94      24.129  21.184  -1.801  1.00 77.76           H  
ATOM   1500  HA3 GLY A  94      23.385  21.702  -0.285  1.00 77.76           H  
ATOM   1501  C   GLY A  94      22.206  20.333  -1.416  1.00 77.76           C  
ATOM   1502  O   GLY A  94      21.635  20.905  -2.342  1.00 77.76           O  
ATOM   1503  N   HIS A  95      21.703  19.242  -0.830  1.00 80.60           N  
ATOM   1504  H   HIS A  95      22.251  18.761  -0.132  1.00 80.60           H  
ATOM   1505  CA  HIS A  95      20.404  18.664  -1.149  1.00 80.60           C  
ATOM   1506  HA  HIS A  95      19.872  19.337  -1.821  1.00 80.60           H  
ATOM   1507  C   HIS A  95      19.529  18.494   0.096  1.00 80.60           C  
ATOM   1508  CB  HIS A  95      20.596  17.327  -1.878  1.00 80.60           C  
ATOM   1509  HB2 HIS A  95      19.618  16.877  -2.048  1.00 80.60           H  
ATOM   1510  HB3 HIS A  95      21.172  16.651  -1.246  1.00 80.60           H  
ATOM   1511  O   HIS A  95      19.993  18.079   1.162  1.00 80.60           O  
ATOM   1512  CG  HIS A  95      21.278  17.468  -3.216  1.00 80.60           C  
ATOM   1513  CD2 HIS A  95      22.477  16.925  -3.592  1.00 80.60           C  
ATOM   1514  HD2 HIS A  95      23.114  16.311  -2.973  1.00 80.60           H  
ATOM   1515  ND1 HIS A  95      20.815  18.206  -4.280  1.00 80.60           N  
ATOM   1516  HD1 HIS A  95      20.033  18.843  -4.256  1.00 80.60           H  
ATOM   1517  CE1 HIS A  95      21.710  18.101  -5.276  1.00 80.60           C  
ATOM   1518  HE1 HIS A  95      21.640  18.612  -6.225  1.00 80.60           H  
ATOM   1519  NE2 HIS A  95      22.733  17.312  -4.914  1.00 80.60           N  
ATOM   1520  N   MET A  96      18.243  18.776  -0.088  1.00 81.79           N  
ATOM   1521  H   MET A  96      17.958  19.211  -0.954  1.00 81.79           H  
ATOM   1522  CA  MET A  96      17.162  18.499   0.843  1.00 81.79           C  
ATOM   1523  HA  MET A  96      17.451  17.688   1.511  1.00 81.79           H  
ATOM   1524  C   MET A  96      15.950  18.052   0.013  1.00 81.79           C  
ATOM   1525  CB  MET A  96      16.904  19.775   1.664  1.00 81.79           C  
ATOM   1526  HB2 MET A  96      17.804  20.016   2.230  1.00 81.79           H  
ATOM   1527  HB3 MET A  96      16.692  20.605   0.990  1.00 81.79           H  
ATOM   1528  O   MET A  96      15.535  18.747  -0.910  1.00 81.79           O  
ATOM   1529  CG  MET A  96      15.741  19.639   2.644  1.00 81.79           C  
ATOM   1530  HG2 MET A  96      15.672  20.560   3.222  1.00 81.79           H  
ATOM   1531  HG3 MET A  96      14.824  19.549   2.062  1.00 81.79           H  
ATOM   1532  SD  MET A  96      15.849  18.220   3.773  1.00 81.79           S  
ATOM   1533  CE  MET A  96      15.902  19.052   5.363  1.00 81.79           C  
ATOM   1534  HE1 MET A  96      16.818  19.639   5.433  1.00 81.79           H  
ATOM   1535  HE2 MET A  96      15.031  19.704   5.426  1.00 81.79           H  
ATOM   1536  HE3 MET A  96      15.878  18.312   6.163  1.00 81.79           H  
ATOM   1537  N   ASP A  97      15.405  16.866   0.282  1.00 80.94           N  
ATOM   1538  H   ASP A  97      15.812  16.309   1.021  1.00 80.94           H  
ATOM   1539  CA  ASP A  97      14.268  16.318  -0.467  1.00 80.94           C  
ATOM   1540  HA  ASP A  97      13.710  17.136  -0.924  1.00 80.94           H  
ATOM   1541  C   ASP A  97      13.325  15.590   0.486  1.00 80.94           C  
ATOM   1542  CB  ASP A  97      14.741  15.394  -1.609  1.00 80.94           C  
ATOM   1543  HB2 ASP A  97      15.350  15.969  -2.306  1.00 80.94           H  
ATOM   1544  HB3 ASP A  97      15.356  14.597  -1.191  1.00 80.94           H  
ATOM   1545  O   ASP A  97      13.622  14.492   0.963  1.00 80.94           O  
ATOM   1546  CG  ASP A  97      13.574  14.757  -2.376  1.00 80.94           C  
ATOM   1547  OD1 ASP A  97      12.454  15.309  -2.382  1.00 80.94           O  
ATOM   1548  OD2 ASP A  97      13.709  13.630  -2.910  1.00 80.94           O  
ATOM   1549  N   PHE A  98      12.168  16.194   0.756  1.00 82.06           N  
ATOM   1550  H   PHE A  98      11.964  17.077   0.310  1.00 82.06           H  
ATOM   1551  CA  PHE A  98      11.156  15.631   1.637  1.00 82.06           C  
ATOM   1552  HA  PHE A  98      11.259  14.546   1.603  1.00 82.06           H  
ATOM   1553  C   PHE A  98       9.737  15.955   1.177  1.00 82.06           C  
ATOM   1554  CB  PHE A  98      11.398  16.094   3.082  1.00 82.06           C  
ATOM   1555  HB2 PHE A  98      12.427  15.849   3.345  1.00 82.06           H  
ATOM   1556  HB3 PHE A  98      10.743  15.531   3.747  1.00 82.06           H  
ATOM   1557  O   PHE A  98       9.457  17.024   0.640  1.00 82.06           O  
ATOM   1558  CG  PHE A  98      11.197  17.578   3.327  1.00 82.06           C  
ATOM   1559  CD1 PHE A  98      12.271  18.466   3.145  1.00 82.06           C  
ATOM   1560  HD1 PHE A  98      13.231  18.082   2.831  1.00 82.06           H  
ATOM   1561  CD2 PHE A  98       9.936  18.080   3.698  1.00 82.06           C  
ATOM   1562  HD2 PHE A  98       9.106  17.398   3.814  1.00 82.06           H  
ATOM   1563  CE1 PHE A  98      12.093  19.847   3.330  1.00 82.06           C  
ATOM   1564  HE1 PHE A  98      12.916  20.524   3.158  1.00 82.06           H  
ATOM   1565  CE2 PHE A  98       9.752  19.465   3.870  1.00 82.06           C  
ATOM   1566  HE2 PHE A  98       8.776  19.857   4.112  1.00 82.06           H  
ATOM   1567  CZ  PHE A  98      10.831  20.348   3.690  1.00 82.06           C  
ATOM   1568  HZ  PHE A  98      10.696  21.414   3.800  1.00 82.06           H  
ATOM   1569  N   ASP A  99       8.815  15.039   1.462  1.00 80.68           N  
ATOM   1570  H   ASP A  99       9.119  14.188   1.912  1.00 80.68           H  
ATOM   1571  CA  ASP A  99       7.382  15.255   1.291  1.00 80.68           C  
ATOM   1572  HA  ASP A  99       7.217  16.218   0.807  1.00 80.68           H  
ATOM   1573  C   ASP A  99       6.651  15.304   2.631  1.00 80.68           C  
ATOM   1574  CB  ASP A  99       6.774  14.180   0.391  1.00 80.68           C  
ATOM   1575  HB2 ASP A  99       5.691  14.230   0.507  1.00 80.68           H  
ATOM   1576  HB3 ASP A  99       7.124  13.189   0.678  1.00 80.68           H  
ATOM   1577  O   ASP A  99       7.036  14.640   3.592  1.00 80.68           O  
ATOM   1578  CG  ASP A  99       7.017  14.458  -1.076  1.00 80.68           C  
ATOM   1579  OD1 ASP A  99       6.509  15.513  -1.519  1.00 80.68           O  
ATOM   1580  OD2 ASP A  99       7.662  13.604  -1.729  1.00 80.68           O  
ATOM   1581  N   ILE A 100       5.558  16.072   2.675  1.00 85.73           N  
ATOM   1582  H   ILE A 100       5.290  16.545   1.823  1.00 85.73           H  
ATOM   1583  CA  ILE A 100       4.659  16.196   3.829  1.00 85.73           C  
ATOM   1584  HA  ILE A 100       4.989  15.509   4.608  1.00 85.73           H  
ATOM   1585  C   ILE A 100       3.241  15.790   3.414  1.00 85.73           C  
ATOM   1586  CB  ILE A 100       4.705  17.628   4.418  1.00 85.73           C  
ATOM   1587  HB  ILE A 100       4.483  18.341   3.625  1.00 85.73           H  
ATOM   1588  O   ILE A 100       2.691  16.353   2.465  1.00 85.73           O  
ATOM   1589  CG1 ILE A 100       6.113  17.928   4.982  1.00 85.73           C  
ATOM   1590 HG12 ILE A 100       6.292  17.276   5.836  1.00 85.73           H  
ATOM   1591 HG13 ILE A 100       6.862  17.704   4.223  1.00 85.73           H  
ATOM   1592  CG2 ILE A 100       3.652  17.789   5.532  1.00 85.73           C  
ATOM   1593 HG21 ILE A 100       3.663  18.796   5.949  1.00 85.73           H  
ATOM   1594 HG22 ILE A 100       3.857  17.070   6.325  1.00 85.73           H  
ATOM   1595 HG23 ILE A 100       2.646  17.619   5.148  1.00 85.73           H  
ATOM   1596  CD1 ILE A 100       6.349  19.376   5.425  1.00 85.73           C  
ATOM   1597 HD11 ILE A 100       5.648  19.669   6.206  1.00 85.73           H  
ATOM   1598 HD12 ILE A 100       6.257  20.038   4.564  1.00 85.73           H  
ATOM   1599 HD13 ILE A 100       7.356  19.460   5.834  1.00 85.73           H  
ATOM   1600  N   LEU A 101       2.645  14.849   4.149  1.00 88.41           N  
ATOM   1601  H   LEU A 101       3.181  14.443   4.903  1.00 88.41           H  
ATOM   1602  CA  LEU A 101       1.254  14.417   4.009  1.00 88.41           C  
ATOM   1603  HA  LEU A 101       0.785  14.997   3.215  1.00 88.41           H  
ATOM   1604  C   LEU A 101       0.502  14.697   5.313  1.00 88.41           C  
ATOM   1605  CB  LEU A 101       1.202  12.934   3.599  1.00 88.41           C  
ATOM   1606  HB2 LEU A 101       1.785  12.808   2.687  1.00 88.41           H  
ATOM   1607  HB3 LEU A 101       1.661  12.338   4.388  1.00 88.41           H  
ATOM   1608  O   LEU A 101       0.611  13.960   6.291  1.00 88.41           O  
ATOM   1609  CG  LEU A 101      -0.198  12.378   3.301  1.00 88.41           C  
ATOM   1610  HG  LEU A 101      -0.877  12.599   4.125  1.00 88.41           H  
ATOM   1611  CD1 LEU A 101      -0.754  12.976   2.008  1.00 88.41           C  
ATOM   1612 HD11 LEU A 101      -0.046  12.820   1.194  1.00 88.41           H  
ATOM   1613 HD12 LEU A 101      -0.937  14.043   2.133  1.00 88.41           H  
ATOM   1614 HD13 LEU A 101      -1.694  12.491   1.746  1.00 88.41           H  
ATOM   1615  CD2 LEU A 101      -0.115  10.861   3.125  1.00 88.41           C  
ATOM   1616 HD21 LEU A 101      -1.107  10.458   2.918  1.00 88.41           H  
ATOM   1617 HD22 LEU A 101       0.556  10.617   2.301  1.00 88.41           H  
ATOM   1618 HD23 LEU A 101       0.262  10.409   4.042  1.00 88.41           H  
ATOM   1619  N   GLU A 102      -0.270  15.779   5.299  1.00 89.37           N  
ATOM   1620  H   GLU A 102      -0.273  16.334   4.455  1.00 89.37           H  
ATOM   1621  CA  GLU A 102      -1.282  16.115   6.305  1.00 89.37           C  
ATOM   1622  HA  GLU A 102      -0.887  15.986   7.313  1.00 89.37           H  
ATOM   1623  C   GLU A 102      -2.479  15.158   6.112  1.00 89.37           C  
ATOM   1624  CB  GLU A 102      -1.679  17.600   6.095  1.00 89.37           C  
ATOM   1625  HB2 GLU A 102      -2.617  17.804   6.613  1.00 89.37           H  
ATOM   1626  HB3 GLU A 102      -1.853  17.762   5.031  1.00 89.37           H  
ATOM   1627  O   GLU A 102      -3.186  15.262   5.109  1.00 89.37           O  
ATOM   1628  CG  GLU A 102      -0.620  18.617   6.582  1.00 89.37           C  
ATOM   1629  HG2 GLU A 102      -0.704  18.717   7.664  1.00 89.37           H  
ATOM   1630  HG3 GLU A 102       0.371  18.215   6.369  1.00 89.37           H  
ATOM   1631  CD  GLU A 102      -0.719  20.024   5.927  1.00 89.37           C  
ATOM   1632  OE1 GLU A 102       0.346  20.630   5.651  1.00 89.37           O  
ATOM   1633  OE2 GLU A 102      -1.832  20.536   5.629  1.00 89.37           O  
ATOM   1634  N   ILE A 103      -2.692  14.196   7.020  1.00 91.50           N  
ATOM   1635  H   ILE A 103      -2.097  14.150   7.834  1.00 91.50           H  
ATOM   1636  CA  ILE A 103      -3.774  13.202   6.917  1.00 91.50           C  
ATOM   1637  HA  ILE A 103      -3.997  13.053   5.861  1.00 91.50           H  
ATOM   1638  C   ILE A 103      -5.021  13.742   7.641  1.00 91.50           C  
ATOM   1639  CB  ILE A 103      -3.352  11.815   7.462  1.00 91.50           C  
ATOM   1640  HB  ILE A 103      -3.122  11.911   8.523  1.00 91.50           H  
ATOM   1641  O   ILE A 103      -4.984  13.925   8.862  1.00 91.50           O  
ATOM   1642  CG1 ILE A 103      -2.105  11.264   6.730  1.00 91.50           C  
ATOM   1643 HG12 ILE A 103      -1.356  12.048   6.618  1.00 91.50           H  
ATOM   1644 HG13 ILE A 103      -2.395  10.943   5.729  1.00 91.50           H  
ATOM   1645  CG2 ILE A 103      -4.526  10.823   7.286  1.00 91.50           C  
ATOM   1646 HG21 ILE A 103      -5.395  11.152   7.856  1.00 91.50           H  
ATOM   1647 HG22 ILE A 103      -4.252   9.833   7.652  1.00 91.50           H  
ATOM   1648 HG23 ILE A 103      -4.797  10.748   6.233  1.00 91.50           H  
ATOM   1649  CD1 ILE A 103      -1.411  10.089   7.425  1.00 91.50           C  
ATOM   1650 HD11 ILE A 103      -0.791  10.474   8.235  1.00 91.50           H  
ATOM   1651 HD12 ILE A 103      -2.126   9.371   7.827  1.00 91.50           H  
ATOM   1652 HD13 ILE A 103      -0.765   9.583   6.707  1.00 91.50           H  
ATOM   1653  N   PRO A 104      -6.152  13.973   6.942  1.00 88.09           N  
ATOM   1654  CA  PRO A 104      -7.364  14.478   7.580  1.00 88.09           C  
ATOM   1655  HA  PRO A 104      -7.126  15.426   8.064  1.00 88.09           H  
ATOM   1656  C   PRO A 104      -7.917  13.496   8.618  1.00 88.09           C  
ATOM   1657  CB  PRO A 104      -8.369  14.730   6.447  1.00 88.09           C  
ATOM   1658  HB2 PRO A 104      -9.032  13.873   6.331  1.00 88.09           H  
ATOM   1659  HB3 PRO A 104      -8.951  15.635   6.623  1.00 88.09           H  
ATOM   1660  O   PRO A 104      -8.003  12.295   8.357  1.00 88.09           O  
ATOM   1661  CG  PRO A 104      -7.494  14.859   5.201  1.00 88.09           C  
ATOM   1662  HG2 PRO A 104      -7.120  15.879   5.117  1.00 88.09           H  
ATOM   1663  HG3 PRO A 104      -8.026  14.568   4.295  1.00 88.09           H  
ATOM   1664  CD  PRO A 104      -6.332  13.917   5.499  1.00 88.09           C  
ATOM   1665  HD2 PRO A 104      -5.451  14.262   4.958  1.00 88.09           H  
ATOM   1666  HD3 PRO A 104      -6.583  12.899   5.201  1.00 88.09           H  
ATOM   1667  N   THR A 105      -8.385  14.009   9.757  1.00 89.43           N  
ATOM   1668  H   THR A 105      -8.211  14.985   9.947  1.00 89.43           H  
ATOM   1669  CA  THR A 105      -8.918  13.218  10.884  1.00 89.43           C  
ATOM   1670  HA  THR A 105      -8.097  12.676  11.353  1.00 89.43           H  
ATOM   1671  C   THR A 105      -9.971  12.177  10.464  1.00 89.43           C  
ATOM   1672  CB  THR A 105      -9.489  14.195  11.924  1.00 89.43           C  
ATOM   1673  HB  THR A 105     -10.234  14.836  11.453  1.00 89.43           H  
ATOM   1674  O   THR A 105      -9.937  11.039  10.923  1.00 89.43           O  
ATOM   1675  CG2 THR A 105     -10.120  13.500  13.118  1.00 89.43           C  
ATOM   1676 HG21 THR A 105      -9.451  12.714  13.470  1.00 89.43           H  
ATOM   1677 HG22 THR A 105     -10.293  14.216  13.922  1.00 89.43           H  
ATOM   1678 HG23 THR A 105     -11.067  13.045  12.828  1.00 89.43           H  
ATOM   1679  OG1 THR A 105      -8.440  14.996  12.413  1.00 89.43           O  
ATOM   1680  HG1 THR A 105      -8.785  15.886  12.511  1.00 89.43           H  
ATOM   1681  N   GLN A 106     -10.850  12.510   9.511  1.00 82.92           N  
ATOM   1682  H   GLN A 106     -10.814  13.448   9.139  1.00 82.92           H  
ATOM   1683  CA  GLN A 106     -11.843  11.572   8.960  1.00 82.92           C  
ATOM   1684  HA  GLN A 106     -12.457  11.183   9.773  1.00 82.92           H  
ATOM   1685  C   GLN A 106     -11.211  10.358   8.251  1.00 82.92           C  
ATOM   1686  CB  GLN A 106     -12.747  12.320   7.969  1.00 82.92           C  
ATOM   1687  HB2 GLN A 106     -13.387  11.599   7.462  1.00 82.92           H  
ATOM   1688  HB3 GLN A 106     -12.121  12.804   7.219  1.00 82.92           H  
ATOM   1689  O   GLN A 106     -11.732   9.248   8.345  1.00 82.92           O  
ATOM   1690  CG  GLN A 106     -13.649  13.370   8.641  1.00 82.92           C  
ATOM   1691  HG2 GLN A 106     -14.328  12.867   9.329  1.00 82.92           H  
ATOM   1692  HG3 GLN A 106     -13.042  14.075   9.209  1.00 82.92           H  
ATOM   1693  CD  GLN A 106     -14.469  14.166   7.627  1.00 82.92           C  
ATOM   1694  NE2 GLN A 106     -15.456  14.917   8.062  1.00 82.92           N  
ATOM   1695 HE21 GLN A 106     -15.714  14.931   9.038  1.00 82.92           H  
ATOM   1696 HE22 GLN A 106     -15.973  15.402   7.343  1.00 82.92           H  
ATOM   1697  OE1 GLN A 106     -14.228  14.155   6.434  1.00 82.92           O  
ATOM   1698  N   ARG A 107     -10.071  10.539   7.567  1.00 86.63           N  
ATOM   1699  H   ARG A 107      -9.610  11.435   7.641  1.00 86.63           H  
ATOM   1700  CA  ARG A 107      -9.343   9.445   6.902  1.00 86.63           C  
ATOM   1701  HA  ARG A 107     -10.058   8.803   6.388  1.00 86.63           H  
ATOM   1702  C   ARG A 107      -8.642   8.535   7.914  1.00 86.63           C  
ATOM   1703  CB  ARG A 107      -8.332   9.989   5.877  1.00 86.63           C  
ATOM   1704  HB2 ARG A 107      -7.558  10.551   6.399  1.00 86.63           H  
ATOM   1705  HB3 ARG A 107      -7.850   9.137   5.397  1.00 86.63           H  
ATOM   1706  O   ARG A 107      -8.574   7.334   7.680  1.00 86.63           O  
ATOM   1707  CG  ARG A 107      -8.914  10.881   4.769  1.00 86.63           C  
ATOM   1708  HG2 ARG A 107      -8.093  11.156   4.108  1.00 86.63           H  
ATOM   1709  HG3 ARG A 107      -9.313  11.797   5.207  1.00 86.63           H  
ATOM   1710  CD  ARG A 107     -10.015  10.203   3.940  1.00 86.63           C  
ATOM   1711  HD2 ARG A 107      -9.721   9.179   3.711  1.00 86.63           H  
ATOM   1712  HD3 ARG A 107     -10.931  10.173   4.529  1.00 86.63           H  
ATOM   1713  NE  ARG A 107     -10.246  10.943   2.684  1.00 86.63           N  
ATOM   1714  HE  ARG A 107      -9.577  11.661   2.444  1.00 86.63           H  
ATOM   1715  NH1 ARG A 107     -12.208   9.932   2.000  1.00 86.63           N  
ATOM   1716 HH11 ARG A 107     -12.145   9.193   2.685  1.00 86.63           H  
ATOM   1717 HH12 ARG A 107     -12.984   9.996   1.357  1.00 86.63           H  
ATOM   1718  NH2 ARG A 107     -11.422  11.645   0.869  1.00 86.63           N  
ATOM   1719 HH21 ARG A 107     -10.734  12.337   0.609  1.00 86.63           H  
ATOM   1720 HH22 ARG A 107     -12.277  11.554   0.338  1.00 86.63           H  
ATOM   1721  CZ  ARG A 107     -11.277  10.828   1.867  1.00 86.63           C  
ATOM   1722  N   LEU A 108      -8.196   9.076   9.052  1.00 88.86           N  
ATOM   1723  H   LEU A 108      -8.278  10.076   9.168  1.00 88.86           H  
ATOM   1724  CA  LEU A 108      -7.703   8.275  10.181  1.00 88.86           C  
ATOM   1725  HA  LEU A 108      -6.991   7.541   9.805  1.00 88.86           H  
ATOM   1726  C   LEU A 108      -8.810   7.474  10.870  1.00 88.86           C  
ATOM   1727  CB  LEU A 108      -6.979   9.170  11.194  1.00 88.86           C  
ATOM   1728  HB2 LEU A 108      -6.958   8.673  12.164  1.00 88.86           H  
ATOM   1729  HB3 LEU A 108      -7.533  10.100  11.323  1.00 88.86           H  
ATOM   1730  O   LEU A 108      -8.556   6.347  11.275  1.00 88.86           O  
ATOM   1731  CG  LEU A 108      -5.536   9.440  10.741  1.00 88.86           C  
ATOM   1732  HG  LEU A 108      -5.407   9.141   9.701  1.00 88.86           H  
ATOM   1733  CD1 LEU A 108      -5.235  10.925  10.826  1.00 88.86           C  
ATOM   1734 HD11 LEU A 108      -5.248  11.254  11.865  1.00 88.86           H  
ATOM   1735 HD12 LEU A 108      -4.258  11.093  10.373  1.00 88.86           H  
ATOM   1736 HD13 LEU A 108      -5.971  11.492  10.256  1.00 88.86           H  
ATOM   1737  CD2 LEU A 108      -4.528   8.668  11.592  1.00 88.86           C  
ATOM   1738 HD21 LEU A 108      -4.710   7.598  11.487  1.00 88.86           H  
ATOM   1739 HD22 LEU A 108      -3.515   8.881  11.251  1.00 88.86           H  
ATOM   1740 HD23 LEU A 108      -4.618   8.949  12.641  1.00 88.86           H  
ATOM   1741  N   GLY A 109     -10.035   8.000  10.950  1.00 84.72           N  
ATOM   1742  H   GLY A 109     -10.168   8.967  10.691  1.00 84.72           H  
ATOM   1743  CA  GLY A 109     -11.190   7.220  11.412  1.00 84.72           C  
ATOM   1744  HA2 GLY A 109     -11.015   6.871  12.429  1.00 84.72           H  
ATOM   1745  HA3 GLY A 109     -12.078   7.853  11.403  1.00 84.72           H  
ATOM   1746  C   GLY A 109     -11.456   5.997  10.528  1.00 84.72           C  
ATOM   1747  O   GLY A 109     -11.585   4.886  11.035  1.00 84.72           O  
ATOM   1748  N   ALA A 110     -11.453   6.183   9.203  1.00 79.64           N  
ATOM   1749  H   ALA A 110     -11.373   7.125   8.848  1.00 79.64           H  
ATOM   1750  CA  ALA A 110     -11.610   5.085   8.244  1.00 79.64           C  
ATOM   1751  HA  ALA A 110     -12.514   4.530   8.495  1.00 79.64           H  
ATOM   1752  C   ALA A 110     -10.441   4.080   8.283  1.00 79.64           C  
ATOM   1753  CB  ALA A 110     -11.787   5.690   6.847  1.00 79.64           C  
ATOM   1754  HB1 ALA A 110     -10.889   6.233   6.555  1.00 79.64           H  
ATOM   1755  HB2 ALA A 110     -11.972   4.890   6.130  1.00 79.64           H  
ATOM   1756  HB3 ALA A 110     -12.641   6.368   6.843  1.00 79.64           H  
ATOM   1757  O   ALA A 110     -10.662   2.878   8.187  1.00 79.64           O  
ATOM   1758  N   LEU A 111      -9.206   4.560   8.468  1.00 80.21           N  
ATOM   1759  H   LEU A 111      -9.081   5.562   8.474  1.00 80.21           H  
ATOM   1760  CA  LEU A 111      -8.030   3.718   8.698  1.00 80.21           C  
ATOM   1761  HA  LEU A 111      -7.902   3.038   7.855  1.00 80.21           H  
ATOM   1762  C   LEU A 111      -8.181   2.864   9.965  1.00 80.21           C  
ATOM   1763  CB  LEU A 111      -6.805   4.640   8.809  1.00 80.21           C  
ATOM   1764  HB2 LEU A 111      -6.994   5.353   9.611  1.00 80.21           H  
ATOM   1765  HB3 LEU A 111      -6.691   5.203   7.882  1.00 80.21           H  
ATOM   1766  O   LEU A 111      -7.949   1.661   9.922  1.00 80.21           O  
ATOM   1767  CG  LEU A 111      -5.492   3.915   9.136  1.00 80.21           C  
ATOM   1768  HG  LEU A 111      -5.619   3.237   9.980  1.00 80.21           H  
ATOM   1769  CD1 LEU A 111      -4.995   3.133   7.931  1.00 80.21           C  
ATOM   1770 HD11 LEU A 111      -5.645   2.275   7.762  1.00 80.21           H  
ATOM   1771 HD12 LEU A 111      -5.001   3.762   7.040  1.00 80.21           H  
ATOM   1772 HD13 LEU A 111      -3.977   2.794   8.122  1.00 80.21           H  
ATOM   1773  CD2 LEU A 111      -4.435   4.938   9.532  1.00 80.21           C  
ATOM   1774 HD21 LEU A 111      -3.523   4.408   9.808  1.00 80.21           H  
ATOM   1775 HD22 LEU A 111      -4.244   5.626   8.709  1.00 80.21           H  
ATOM   1776 HD23 LEU A 111      -4.778   5.494  10.405  1.00 80.21           H  
ATOM   1777  N   TYR A 112      -8.572   3.479  11.085  1.00 78.61           N  
ATOM   1778  H   TYR A 112      -8.741   4.474  11.057  1.00 78.61           H  
ATOM   1779  CA  TYR A 112      -8.715   2.800  12.372  1.00 78.61           C  
ATOM   1780  HA  TYR A 112      -7.769   2.318  12.619  1.00 78.61           H  
ATOM   1781  C   TYR A 112      -9.781   1.697  12.330  1.00 78.61           C  
ATOM   1782  CB  TYR A 112      -9.026   3.848  13.447  1.00 78.61           C  
ATOM   1783  HB2 TYR A 112      -8.243   4.607  13.440  1.00 78.61           H  
ATOM   1784  HB3 TYR A 112      -9.962   4.348  13.198  1.00 78.61           H  
ATOM   1785  O   TYR A 112      -9.580   0.632  12.903  1.00 78.61           O  
ATOM   1786  CG  TYR A 112      -9.128   3.276  14.846  1.00 78.61           C  
ATOM   1787  CD1 TYR A 112     -10.396   3.037  15.410  1.00 78.61           C  
ATOM   1788  HD1 TYR A 112     -11.291   3.259  14.848  1.00 78.61           H  
ATOM   1789  CD2 TYR A 112      -7.962   2.946  15.566  1.00 78.61           C  
ATOM   1790  HD2 TYR A 112      -6.989   3.104  15.125  1.00 78.61           H  
ATOM   1791  CE1 TYR A 112     -10.498   2.478  16.696  1.00 78.61           C  
ATOM   1792  HE1 TYR A 112     -11.463   2.276  17.136  1.00 78.61           H  
ATOM   1793  CE2 TYR A 112      -8.061   2.384  16.853  1.00 78.61           C  
ATOM   1794  HE2 TYR A 112      -7.168   2.134  17.407  1.00 78.61           H  
ATOM   1795  OH  TYR A 112      -9.454   1.646  18.672  1.00 78.61           O  
ATOM   1796  HH  TYR A 112      -8.628   1.300  19.020  1.00 78.61           H  
ATOM   1797  CZ  TYR A 112      -9.333   2.152  17.420  1.00 78.61           C  
ATOM   1798  N   ALA A 113     -10.868   1.905  11.581  1.00 74.27           N  
ATOM   1799  H   ALA A 113     -10.987   2.808  11.143  1.00 74.27           H  
ATOM   1800  CA  ALA A 113     -11.914   0.901  11.382  1.00 74.27           C  
ATOM   1801  HA  ALA A 113     -12.269   0.579  12.361  1.00 74.27           H  
ATOM   1802  C   ALA A 113     -11.446  -0.374  10.642  1.00 74.27           C  
ATOM   1803  CB  ALA A 113     -13.076   1.578  10.646  1.00 74.27           C  
ATOM   1804  HB1 ALA A 113     -13.421   2.445  11.208  1.00 74.27           H  
ATOM   1805  HB2 ALA A 113     -13.900   0.871  10.543  1.00 74.27           H  
ATOM   1806  HB3 ALA A 113     -12.755   1.892   9.652  1.00 74.27           H  
ATOM   1807  O   ALA A 113     -12.125  -1.395  10.717  1.00 74.27           O  
ATOM   1808  N   LEU A 114     -10.301  -0.336   9.946  1.00 69.17           N  
ATOM   1809  H   LEU A 114      -9.787   0.533   9.919  1.00 69.17           H  
ATOM   1810  CA  LEU A 114      -9.693  -1.504   9.293  1.00 69.17           C  
ATOM   1811  HA  LEU A 114     -10.468  -2.233   9.057  1.00 69.17           H  
ATOM   1812  C   LEU A 114      -8.673  -2.246  10.170  1.00 69.17           C  
ATOM   1813  CB  LEU A 114      -9.013  -1.060   7.990  1.00 69.17           C  
ATOM   1814  HB2 LEU A 114      -8.276  -0.293   8.229  1.00 69.17           H  
ATOM   1815  HB3 LEU A 114      -8.474  -1.913   7.578  1.00 69.17           H  
ATOM   1816  O   LEU A 114      -8.162  -3.286   9.760  1.00 69.17           O  
ATOM   1817  CG  LEU A 114      -9.956  -0.530   6.904  1.00 69.17           C  
ATOM   1818  HG  LEU A 114     -10.516   0.330   7.270  1.00 69.17           H  
ATOM   1819  CD1 LEU A 114      -9.078  -0.086   5.740  1.00 69.17           C  
ATOM   1820 HD11 LEU A 114      -8.478   0.767   6.055  1.00 69.17           H  
ATOM   1821 HD12 LEU A 114      -8.410  -0.898   5.453  1.00 69.17           H  
ATOM   1822 HD13 LEU A 114      -9.711   0.181   4.894  1.00 69.17           H  
ATOM   1823  CD2 LEU A 114     -10.938  -1.590   6.401  1.00 69.17           C  
ATOM   1824 HD21 LEU A 114     -11.640  -1.845   7.195  1.00 69.17           H  
ATOM   1825 HD22 LEU A 114     -11.505  -1.203   5.555  1.00 69.17           H  
ATOM   1826 HD23 LEU A 114     -10.401  -2.488   6.095  1.00 69.17           H  
ATOM   1827  N   ILE A 115      -8.336  -1.716  11.347  1.00 65.11           N  
ATOM   1828  H   ILE A 115      -8.838  -0.902  11.673  1.00 65.11           H  
ATOM   1829  CA  ILE A 115      -7.337  -2.306  12.241  1.00 65.11           C  
ATOM   1830  HA  ILE A 115      -6.555  -2.761  11.634  1.00 65.11           H  
ATOM   1831  C   ILE A 115      -8.004  -3.385  13.118  1.00 65.11           C  
ATOM   1832  CB  ILE A 115      -6.655  -1.203  13.072  1.00 65.11           C  
ATOM   1833  HB  ILE A 115      -7.424  -0.598  13.552  1.00 65.11           H  
ATOM   1834  O   ILE A 115      -8.902  -3.050  13.897  1.00 65.11           O  
ATOM   1835  CG1 ILE A 115      -5.807  -0.295  12.143  1.00 65.11           C  
ATOM   1836 HG12 ILE A 115      -6.448   0.094  11.352  1.00 65.11           H  
ATOM   1837 HG13 ILE A 115      -5.025  -0.889  11.671  1.00 65.11           H  
ATOM   1838  CG2 ILE A 115      -5.797  -1.824  14.183  1.00 65.11           C  
ATOM   1839 HG21 ILE A 115      -4.981  -2.409  13.758  1.00 65.11           H  
ATOM   1840 HG22 ILE A 115      -5.414  -1.023  14.815  1.00 65.11           H  
ATOM   1841 HG23 ILE A 115      -6.388  -2.464  14.838  1.00 65.11           H  
ATOM   1842  CD1 ILE A 115      -5.158   0.915  12.829  1.00 65.11           C  
ATOM   1843 HD11 ILE A 115      -4.772   1.595  12.070  1.00 65.11           H  
ATOM   1844 HD12 ILE A 115      -4.329   0.593  13.459  1.00 65.11           H  
ATOM   1845 HD13 ILE A 115      -5.892   1.439  13.441  1.00 65.11           H  
ATOM   1846  N   PRO A 116      -7.559  -4.659  13.071  1.00 55.72           N  
ATOM   1847  CA  PRO A 116      -8.176  -5.741  13.840  1.00 55.72           C  
ATOM   1848  HA  PRO A 116      -9.212  -5.830  13.512  1.00 55.72           H  
ATOM   1849  C   PRO A 116      -8.147  -5.530  15.365  1.00 55.72           C  
ATOM   1850  CB  PRO A 116      -7.424  -7.018  13.444  1.00 55.72           C  
ATOM   1851  HB2 PRO A 116      -6.588  -7.190  14.122  1.00 55.72           H  
ATOM   1852  HB3 PRO A 116      -8.084  -7.886  13.426  1.00 55.72           H  
ATOM   1853  O   PRO A 116      -7.118  -5.178  15.946  1.00 55.72           O  
ATOM   1854  CG  PRO A 116      -6.879  -6.697  12.056  1.00 55.72           C  
ATOM   1855  HG2 PRO A 116      -7.657  -6.854  11.309  1.00 55.72           H  
ATOM   1856  HG3 PRO A 116      -5.991  -7.284  11.822  1.00 55.72           H  
ATOM   1857  CD  PRO A 116      -6.561  -5.209  12.160  1.00 55.72           C  
ATOM   1858  HD2 PRO A 116      -6.614  -4.767  11.165  1.00 55.72           H  
ATOM   1859  HD3 PRO A 116      -5.566  -5.069  12.583  1.00 55.72           H  
ATOM   1860  N   ASN A 117      -9.261  -5.844  16.038  1.00 53.51           N  
ATOM   1861  H   ASN A 117     -10.084  -6.067  15.496  1.00 53.51           H  
ATOM   1862  CA  ASN A 117      -9.423  -5.661  17.489  1.00 53.51           C  
ATOM   1863  HA  ASN A 117      -9.319  -4.600  17.716  1.00 53.51           H  
ATOM   1864  C   ASN A 117      -8.364  -6.381  18.349  1.00 53.51           C  
ATOM   1865  CB  ASN A 117     -10.834  -6.120  17.915  1.00 53.51           C  
ATOM   1866  HB2 ASN A 117     -10.814  -6.365  18.977  1.00 53.51           H  
ATOM   1867  HB3 ASN A 117     -11.117  -7.022  17.372  1.00 53.51           H  
ATOM   1868  O   ASN A 117      -8.013  -5.875  19.413  1.00 53.51           O  
ATOM   1869  CG  ASN A 117     -11.915  -5.066  17.746  1.00 53.51           C  
ATOM   1870  ND2 ASN A 117     -13.149  -5.407  18.028  1.00 53.51           N  
ATOM   1871 HD21 ASN A 117     -13.375  -6.339  18.347  1.00 53.51           H  
ATOM   1872 HD22 ASN A 117     -13.835  -4.675  17.910  1.00 53.51           H  
ATOM   1873  OD1 ASN A 117     -11.688  -3.933  17.371  1.00 53.51           O  
ATOM   1874  N   GLU A 118      -7.827  -7.528  17.917  1.00 51.34           N  
ATOM   1875  H   GLU A 118      -8.138  -7.911  17.036  1.00 51.34           H  
ATOM   1876  CA  GLU A 118      -6.815  -8.279  18.688  1.00 51.34           C  
ATOM   1877  HA  GLU A 118      -7.210  -8.494  19.680  1.00 51.34           H  
ATOM   1878  C   GLU A 118      -5.499  -7.506  18.896  1.00 51.34           C  
ATOM   1879  CB  GLU A 118      -6.487  -9.610  17.997  1.00 51.34           C  
ATOM   1880  HB2 GLU A 118      -6.143  -9.412  16.982  1.00 51.34           H  
ATOM   1881  HB3 GLU A 118      -5.675 -10.078  18.553  1.00 51.34           H  
ATOM   1882  O   GLU A 118      -4.757  -7.785  19.841  1.00 51.34           O  
ATOM   1883  CG  GLU A 118      -7.669 -10.590  17.956  1.00 51.34           C  
ATOM   1884  HG2 GLU A 118      -8.087 -10.667  18.960  1.00 51.34           H  
ATOM   1885  HG3 GLU A 118      -8.439 -10.187  17.298  1.00 51.34           H  
ATOM   1886  CD  GLU A 118      -7.261 -11.993  17.473  1.00 51.34           C  
ATOM   1887  OE1 GLU A 118      -8.137 -12.883  17.524  1.00 51.34           O  
ATOM   1888  OE2 GLU A 118      -6.083 -12.175  17.085  1.00 51.34           O  
ATOM   1889  N   GLN A 119      -5.206  -6.524  18.036  1.00 50.60           N  
ATOM   1890  H   GLN A 119      -5.852  -6.327  17.285  1.00 50.60           H  
ATOM   1891  CA  GLN A 119      -4.054  -5.633  18.200  1.00 50.60           C  
ATOM   1892  HA  GLN A 119      -3.239  -6.192  18.661  1.00 50.60           H  
ATOM   1893  C   GLN A 119      -4.360  -4.463  19.151  1.00 50.60           C  
ATOM   1894  CB  GLN A 119      -3.564  -5.155  16.821  1.00 50.60           C  
ATOM   1895  HB2 GLN A 119      -4.363  -4.620  16.308  1.00 50.60           H  
ATOM   1896  HB3 GLN A 119      -2.731  -4.469  16.970  1.00 50.60           H  
ATOM   1897  O   GLN A 119      -3.449  -3.952  19.799  1.00 50.60           O  
ATOM   1898  CG  GLN A 119      -3.081  -6.329  15.950  1.00 50.60           C  
ATOM   1899  HG2 GLN A 119      -2.354  -6.914  16.514  1.00 50.60           H  
ATOM   1900  HG3 GLN A 119      -3.922  -6.978  15.705  1.00 50.60           H  
ATOM   1901  CD  GLN A 119      -2.445  -5.873  14.639  1.00 50.60           C  
ATOM   1902  NE2 GLN A 119      -1.185  -6.174  14.403  1.00 50.60           N  
ATOM   1903 HE21 GLN A 119      -0.621  -6.674  15.075  1.00 50.60           H  
ATOM   1904 HE22 GLN A 119      -0.797  -5.807  13.546  1.00 50.60           H  
ATOM   1905  OE1 GLN A 119      -3.070  -5.266  13.787  1.00 50.60           O  
ATOM   1906  N   GLN A 120      -5.634  -4.083  19.305  1.00 50.69           N  
ATOM   1907  H   GLN A 120      -6.350  -4.601  18.817  1.00 50.69           H  
ATOM   1908  CA  GLN A 120      -6.052  -2.961  20.152  1.00 50.69           C  
ATOM   1909  HA  GLN A 120      -5.379  -2.122  19.973  1.00 50.69           H  
ATOM   1910  C   GLN A 120      -5.979  -3.292  21.656  1.00 50.69           C  
ATOM   1911  CB  GLN A 120      -7.479  -2.520  19.776  1.00 50.69           C  
ATOM   1912  HB2 GLN A 120      -7.734  -1.659  20.392  1.00 50.69           H  
ATOM   1913  HB3 GLN A 120      -8.175  -3.322  20.024  1.00 50.69           H  
ATOM   1914  O   GLN A 120      -5.564  -2.455  22.456  1.00 50.69           O  
ATOM   1915  CG  GLN A 120      -7.680  -2.134  18.295  1.00 50.69           C  
ATOM   1916  HG2 GLN A 120      -7.431  -2.981  17.654  1.00 50.69           H  
ATOM   1917  HG3 GLN A 120      -7.018  -1.307  18.039  1.00 50.69           H  
ATOM   1918  CD  GLN A 120      -9.122  -1.718  17.998  1.00 50.69           C  
ATOM   1919  NE2 GLN A 120      -9.520  -1.631  16.748  1.00 50.69           N  
ATOM   1920 HE21 GLN A 120     -10.512  -1.488  16.626  1.00 50.69           H  
ATOM   1921 HE22 GLN A 120      -8.953  -1.933  15.969  1.00 50.69           H  
ATOM   1922  OE1 GLN A 120      -9.915  -1.464  18.889  1.00 50.69           O  
ATOM   1923  N   THR A 121      -6.354  -4.510  22.070  1.00 44.91           N  
ATOM   1924  H   THR A 121      -6.700  -5.172  21.390  1.00 44.91           H  
ATOM   1925  CA  THR A 121      -6.459  -4.877  23.500  1.00 44.91           C  
ATOM   1926  HA  THR A 121      -6.882  -4.028  24.036  1.00 44.91           H  
ATOM   1927  C   THR A 121      -5.132  -5.175  24.193  1.00 44.91           C  
ATOM   1928  CB  THR A 121      -7.393  -6.078  23.722  1.00 44.91           C  
ATOM   1929  HB  THR A 121      -7.122  -6.591  24.645  1.00 44.91           H  
ATOM   1930  O   THR A 121      -5.029  -4.945  25.395  1.00 44.91           O  
ATOM   1931  CG2 THR A 121      -8.850  -5.645  23.845  1.00 44.91           C  
ATOM   1932 HG21 THR A 121      -9.163  -5.134  22.934  1.00 44.91           H  
ATOM   1933 HG22 THR A 121      -8.959  -4.966  24.691  1.00 44.91           H  
ATOM   1934 HG23 THR A 121      -9.484  -6.515  24.011  1.00 44.91           H  
ATOM   1935  OG1 THR A 121      -7.307  -6.987  22.649  1.00 44.91           O  
ATOM   1936  HG1 THR A 121      -8.076  -7.560  22.682  1.00 44.91           H  
ATOM   1937  N   LYS A 122      -4.100  -5.651  23.481  1.00 44.97           N  
ATOM   1938  H   LYS A 122      -4.250  -5.809  22.495  1.00 44.97           H  
ATOM   1939  CA  LYS A 122      -2.800  -6.031  24.085  1.00 44.97           C  
ATOM   1940  HA  LYS A 122      -2.973  -6.754  24.883  1.00 44.97           H  
ATOM   1941  C   LYS A 122      -2.036  -4.877  24.748  1.00 44.97           C  
ATOM   1942  CB  LYS A 122      -1.895  -6.659  23.012  1.00 44.97           C  
ATOM   1943  HB2 LYS A 122      -0.862  -6.638  23.359  1.00 44.97           H  
ATOM   1944  HB3 LYS A 122      -1.952  -6.072  22.095  1.00 44.97           H  
ATOM   1945  O   LYS A 122      -1.079  -5.124  25.474  1.00 44.97           O  
ATOM   1946  CG  LYS A 122      -2.256  -8.120  22.725  1.00 44.97           C  
ATOM   1947  HG2 LYS A 122      -3.275  -8.178  22.343  1.00 44.97           H  
ATOM   1948  HG3 LYS A 122      -2.187  -8.696  23.648  1.00 44.97           H  
ATOM   1949  CD  LYS A 122      -1.286  -8.702  21.690  1.00 44.97           C  
ATOM   1950  HD2 LYS A 122      -0.262  -8.604  22.051  1.00 44.97           H  
ATOM   1951  HD3 LYS A 122      -1.395  -8.143  20.761  1.00 44.97           H  
ATOM   1952  CE  LYS A 122      -1.609 -10.178  21.445  1.00 44.97           C  
ATOM   1953  HE2 LYS A 122      -2.668 -10.255  21.199  1.00 44.97           H  
ATOM   1954  HE3 LYS A 122      -1.437 -10.735  22.367  1.00 44.97           H  
ATOM   1955  NZ  LYS A 122      -0.796 -10.732  20.335  1.00 44.97           N  
ATOM   1956  HZ1 LYS A 122      -1.036 -11.699  20.168  1.00 44.97           H  
ATOM   1957  HZ2 LYS A 122      -0.989 -10.222  19.485  1.00 44.97           H  
ATOM   1958  HZ3 LYS A 122       0.191 -10.659  20.535  1.00 44.97           H  
ATOM   1959  N   MET A 123      -2.408  -3.641  24.430  1.00 44.28           N  
ATOM   1960  H   MET A 123      -3.234  -3.561  23.854  1.00 44.28           H  
ATOM   1961  CA  MET A 123      -1.511  -2.483  24.455  1.00 44.28           C  
ATOM   1962  HA  MET A 123      -0.592  -2.729  24.988  1.00 44.28           H  
ATOM   1963  C   MET A 123      -2.098  -1.251  25.149  1.00 44.28           C  
ATOM   1964  CB  MET A 123      -1.175  -2.171  22.988  1.00 44.28           C  
ATOM   1965  HB2 MET A 123      -0.959  -1.112  22.844  1.00 44.28           H  
ATOM   1966  HB3 MET A 123      -2.044  -2.384  22.366  1.00 44.28           H  
ATOM   1967  O   MET A 123      -1.407  -0.254  25.324  1.00 44.28           O  
ATOM   1968  CG  MET A 123      -0.002  -3.017  22.491  1.00 44.28           C  
ATOM   1969  HG2 MET A 123      -0.052  -3.028  21.402  1.00 44.28           H  
ATOM   1970  HG3 MET A 123      -0.134  -4.046  22.825  1.00 44.28           H  
ATOM   1971  SD  MET A 123       1.672  -2.494  22.932  1.00 44.28           S  
ATOM   1972  CE  MET A 123       1.468  -0.889  23.781  1.00 44.28           C  
ATOM   1973  HE1 MET A 123       0.897  -1.029  24.699  1.00 44.28           H  
ATOM   1974  HE2 MET A 123       2.439  -0.483  24.063  1.00 44.28           H  
ATOM   1975  HE3 MET A 123       0.961  -0.167  23.141  1.00 44.28           H  
ATOM   1976  N   ALA A 124      -3.361  -1.304  25.570  1.00 43.05           N  
ATOM   1977  H   ALA A 124      -3.871  -2.167  25.443  1.00 43.05           H  
ATOM   1978  CA  ALA A 124      -4.109  -0.144  26.049  1.00 43.05           C  
ATOM   1979  HA  ALA A 124      -3.845   0.697  25.409  1.00 43.05           H  
ATOM   1980  C   ALA A 124      -3.764   0.305  27.488  1.00 43.05           C  
ATOM   1981  CB  ALA A 124      -5.603  -0.424  25.833  1.00 43.05           C  
ATOM   1982  HB1 ALA A 124      -5.783  -0.702  24.794  1.00 43.05           H  
ATOM   1983  HB2 ALA A 124      -5.929  -1.232  26.487  1.00 43.05           H  
ATOM   1984  HB3 ALA A 124      -6.181   0.473  26.058  1.00 43.05           H  
ATOM   1985  O   ALA A 124      -4.628   0.857  28.165  1.00 43.05           O  
ATOM   1986  N   VAL A 125      -2.532   0.091  27.970  1.00 39.05           N  
ATOM   1987  H   VAL A 125      -1.847  -0.266  27.320  1.00 39.05           H  
ATOM   1988  CA  VAL A 125      -2.026   0.787  29.167  1.00 39.05           C  
ATOM   1989  HA  VAL A 125      -2.822   0.854  29.909  1.00 39.05           H  
ATOM   1990  C   VAL A 125      -1.613   2.190  28.712  1.00 39.05           C  
ATOM   1991  CB  VAL A 125      -0.846   0.055  29.840  1.00 39.05           C  
ATOM   1992  HB  VAL A 125      -0.011  -0.023  29.144  1.00 39.05           H  
ATOM   1993  O   VAL A 125      -0.575   2.317  28.059  1.00 39.05           O  
ATOM   1994  CG1 VAL A 125      -0.385   0.812  31.097  1.00 39.05           C  
ATOM   1995 HG11 VAL A 125       0.422   0.262  31.582  1.00 39.05           H  
ATOM   1996 HG12 VAL A 125      -1.214   0.928  31.795  1.00 39.05           H  
ATOM   1997 HG13 VAL A 125      -0.002   1.795  30.824  1.00 39.05           H  
ATOM   1998  CG2 VAL A 125      -1.241  -1.362  30.276  1.00 39.05           C  
ATOM   1999 HG21 VAL A 125      -2.087  -1.322  30.962  1.00 39.05           H  
ATOM   2000 HG22 VAL A 125      -1.515  -1.956  29.404  1.00 39.05           H  
ATOM   2001 HG23 VAL A 125      -0.397  -1.845  30.768  1.00 39.05           H  
ATOM   2002  N   PRO A 126      -2.387   3.254  29.008  1.00 43.79           N  
ATOM   2003  CA  PRO A 126      -2.072   4.586  28.519  1.00 43.79           C  
ATOM   2004  HA  PRO A 126      -1.785   4.541  27.469  1.00 43.79           H  
ATOM   2005  C   PRO A 126      -0.905   5.102  29.357  1.00 43.79           C  
ATOM   2006  CB  PRO A 126      -3.359   5.420  28.655  1.00 43.79           C  
ATOM   2007  HB2 PRO A 126      -3.634   5.868  27.701  1.00 43.79           H  
ATOM   2008  HB3 PRO A 126      -3.246   6.200  29.408  1.00 43.79           H  
ATOM   2009  O   PRO A 126      -1.075   5.519  30.503  1.00 43.79           O  
ATOM   2010  CG  PRO A 126      -4.423   4.418  29.109  1.00 43.79           C  
ATOM   2011  HG2 PRO A 126      -4.922   3.990  28.240  1.00 43.79           H  
ATOM   2012  HG3 PRO A 126      -5.148   4.872  29.786  1.00 43.79           H  
ATOM   2013  CD  PRO A 126      -3.600   3.340  29.804  1.00 43.79           C  
ATOM   2014  HD2 PRO A 126      -4.167   2.411  29.861  1.00 43.79           H  
ATOM   2015  HD3 PRO A 126      -3.342   3.669  30.811  1.00 43.79           H  
ATOM   2016  N   THR A 127       0.305   5.012  28.815  1.00 43.93           N  
ATOM   2017  H   THR A 127       0.391   4.619  27.889  1.00 43.93           H  
ATOM   2018  CA  THR A 127       1.492   5.516  29.506  1.00 43.93           C  
ATOM   2019  HA  THR A 127       1.434   5.231  30.557  1.00 43.93           H  
ATOM   2020  C   THR A 127       1.468   7.039  29.402  1.00 43.93           C  
ATOM   2021  CB  THR A 127       2.781   4.913  28.927  1.00 43.93           C  
ATOM   2022  HB  THR A 127       2.955   5.289  27.919  1.00 43.93           H  
ATOM   2023  O   THR A 127       1.502   7.562  28.294  1.00 43.93           O  
ATOM   2024  CG2 THR A 127       3.983   5.229  29.816  1.00 43.93           C  
ATOM   2025 HG21 THR A 127       4.144   6.306  29.857  1.00 43.93           H  
ATOM   2026 HG22 THR A 127       3.816   4.841  30.821  1.00 43.93           H  
ATOM   2027 HG23 THR A 127       4.871   4.759  29.394  1.00 43.93           H  
ATOM   2028  OG1 THR A 127       2.694   3.505  28.894  1.00 43.93           O  
ATOM   2029  HG1 THR A 127       2.040   3.246  28.240  1.00 43.93           H  
ATOM   2030  N   GLU A 128       1.399   7.760  30.531  1.00 46.03           N  
ATOM   2031  H   GLU A 128       1.282   7.253  31.397  1.00 46.03           H  
ATOM   2032  CA  GLU A 128       1.169   9.225  30.582  1.00 46.03           C  
ATOM   2033  HA  GLU A 128       0.117   9.437  30.390  1.00 46.03           H  
ATOM   2034  C   GLU A 128       1.985  10.038  29.563  1.00 46.03           C  
ATOM   2035  CB  GLU A 128       1.557   9.768  31.969  1.00 46.03           C  
ATOM   2036  HB2 GLU A 128       2.386   9.182  32.366  1.00 46.03           H  
ATOM   2037  HB3 GLU A 128       1.909  10.793  31.852  1.00 46.03           H  
ATOM   2038  O   GLU A 128       1.484  10.987  28.958  1.00 46.03           O  
ATOM   2039  CG  GLU A 128       0.412   9.810  32.986  1.00 46.03           C  
ATOM   2040  HG2 GLU A 128      -0.443  10.305  32.525  1.00 46.03           H  
ATOM   2041  HG3 GLU A 128       0.125   8.791  33.243  1.00 46.03           H  
ATOM   2042  CD  GLU A 128       0.826  10.579  34.256  1.00 46.03           C  
ATOM   2043  OE1 GLU A 128      -0.078  11.140  34.912  1.00 46.03           O  
ATOM   2044  OE2 GLU A 128       2.046  10.628  34.547  1.00 46.03           O  
ATOM   2045  N   LYS A 129       3.252   9.662  29.366  1.00 55.62           N  
ATOM   2046  H   LYS A 129       3.555   8.832  29.855  1.00 55.62           H  
ATOM   2047  CA  LYS A 129       4.147  10.251  28.366  1.00 55.62           C  
ATOM   2048  HA  LYS A 129       3.803  11.262  28.144  1.00 55.62           H  
ATOM   2049  C   LYS A 129       4.070   9.506  27.033  1.00 55.62           C  
ATOM   2050  CB  LYS A 129       5.578  10.349  28.909  1.00 55.62           C  
ATOM   2051  HB2 LYS A 129       6.234  10.672  28.101  1.00 55.62           H  
ATOM   2052  HB3 LYS A 129       5.906   9.365  29.246  1.00 55.62           H  
ATOM   2053  O   LYS A 129       5.088   9.034  26.532  1.00 55.62           O  
ATOM   2054  CG  LYS A 129       5.698  11.364  30.049  1.00 55.62           C  
ATOM   2055  HG2 LYS A 129       5.101  11.040  30.901  1.00 55.62           H  
ATOM   2056  HG3 LYS A 129       5.345  12.337  29.709  1.00 55.62           H  
ATOM   2057  CD  LYS A 129       7.168  11.466  30.459  1.00 55.62           C  
ATOM   2058  HD2 LYS A 129       7.506  10.490  30.807  1.00 55.62           H  
ATOM   2059  HD3 LYS A 129       7.763  11.763  29.595  1.00 55.62           H  
ATOM   2060  CE  LYS A 129       7.330  12.498  31.573  1.00 55.62           C  
ATOM   2061  HE2 LYS A 129       6.683  12.215  32.403  1.00 55.62           H  
ATOM   2062  HE3 LYS A 129       6.994  13.467  31.202  1.00 55.62           H  
ATOM   2063  NZ  LYS A 129       8.742  12.565  32.015  1.00 55.62           N  
ATOM   2064  HZ1 LYS A 129       9.033  11.662  32.362  1.00 55.62           H  
ATOM   2065  HZ2 LYS A 129       8.850  13.244  32.755  1.00 55.62           H  
ATOM   2066  HZ3 LYS A 129       9.339  12.815  31.240  1.00 55.62           H  
ATOM   2067  N   ALA A 130       2.878   9.426  26.448  1.00 59.20           N  
ATOM   2068  H   ALA A 130       2.060   9.712  26.966  1.00 59.20           H  
ATOM   2069  CA  ALA A 130       2.719   8.959  25.077  1.00 59.20           C  
ATOM   2070  HA  ALA A 130       3.080   7.933  25.009  1.00 59.20           H  
ATOM   2071  C   ALA A 130       3.558   9.850  24.145  1.00 59.20           C  
ATOM   2072  CB  ALA A 130       1.231   8.966  24.707  1.00 59.20           C  
ATOM   2073  HB1 ALA A 130       0.822   9.974  24.781  1.00 59.20           H  
ATOM   2074  HB2 ALA A 130       1.101   8.600  23.689  1.00 59.20           H  
ATOM   2075  HB3 ALA A 130       0.680   8.306  25.377  1.00 59.20           H  
ATOM   2076  O   ALA A 130       3.334  11.068  24.069  1.00 59.20           O  
ATOM   2077  N   GLN A 131       4.539   9.255  23.457  1.00 79.94           N  
ATOM   2078  H   GLN A 131       4.700   8.267  23.592  1.00 79.94           H  
ATOM   2079  CA  GLN A 131       5.323   9.963  22.447  1.00 79.94           C  
ATOM   2080  HA  GLN A 131       5.851  10.781  22.938  1.00 79.94           H  
ATOM   2081  C   GLN A 131       4.371  10.577  21.411  1.00 79.94           C  
ATOM   2082  CB  GLN A 131       6.360   9.039  21.779  1.00 79.94           C  
ATOM   2083  HB2 GLN A 131       6.450   9.312  20.728  1.00 79.94           H  
ATOM   2084  HB3 GLN A 131       6.024   8.004  21.843  1.00 79.94           H  
ATOM   2085  O   GLN A 131       3.324  10.025  21.067  1.00 79.94           O  
ATOM   2086  CG  GLN A 131       7.766   9.147  22.383  1.00 79.94           C  
ATOM   2087  HG2 GLN A 131       7.737   8.846  23.430  1.00 79.94           H  
ATOM   2088  HG3 GLN A 131       8.094  10.185  22.334  1.00 79.94           H  
ATOM   2089  CD  GLN A 131       8.786   8.272  21.651  1.00 79.94           C  
ATOM   2090  NE2 GLN A 131      10.046   8.646  21.652  1.00 79.94           N  
ATOM   2091 HE21 GLN A 131      10.682   8.029  21.166  1.00 79.94           H  
ATOM   2092 HE22 GLN A 131      10.327   9.484  22.140  1.00 79.94           H  
ATOM   2093  OE1 GLN A 131       8.492   7.240  21.074  1.00 79.94           O  
ATOM   2094  N   LYS A 132       4.723  11.762  20.913  1.00 89.37           N  
ATOM   2095  H   LYS A 132       5.556  12.192  21.289  1.00 89.37           H  
ATOM   2096  CA  LYS A 132       3.930  12.472  19.889  1.00 89.37           C  
ATOM   2097  HA  LYS A 132       3.031  11.895  19.672  1.00 89.37           H  
ATOM   2098  C   LYS A 132       4.658  12.569  18.554  1.00 89.37           C  
ATOM   2099  CB  LYS A 132       3.486  13.838  20.432  1.00 89.37           C  
ATOM   2100  HB2 LYS A 132       2.892  14.346  19.673  1.00 89.37           H  
ATOM   2101  HB3 LYS A 132       4.361  14.445  20.662  1.00 89.37           H  
ATOM   2102  O   LYS A 132       4.087  13.051  17.577  1.00 89.37           O  
ATOM   2103  CG  LYS A 132       2.627  13.669  21.692  1.00 89.37           C  
ATOM   2104  HG2 LYS A 132       1.815  12.972  21.483  1.00 89.37           H  
ATOM   2105  HG3 LYS A 132       3.242  13.255  22.491  1.00 89.37           H  
ATOM   2106  CD  LYS A 132       2.038  14.994  22.179  1.00 89.37           C  
ATOM   2107  HD2 LYS A 132       2.849  15.694  22.380  1.00 89.37           H  
ATOM   2108  HD3 LYS A 132       1.372  15.404  21.420  1.00 89.37           H  
ATOM   2109  CE  LYS A 132       1.266  14.692  23.469  1.00 89.37           C  
ATOM   2110  HE2 LYS A 132       1.937  14.175  24.154  1.00 89.37           H  
ATOM   2111  HE3 LYS A 132       0.457  13.998  23.239  1.00 89.37           H  
ATOM   2112  NZ  LYS A 132       0.733  15.917  24.113  1.00 89.37           N  
ATOM   2113  HZ1 LYS A 132       0.104  16.409  23.495  1.00 89.37           H  
ATOM   2114  HZ2 LYS A 132       0.235  15.662  24.953  1.00 89.37           H  
ATOM   2115  HZ3 LYS A 132       1.495  16.523  24.381  1.00 89.37           H  
ATOM   2116  N   ILE A 133       5.910  12.134  18.523  1.00 92.42           N  
ATOM   2117  H   ILE A 133       6.262  11.655  19.340  1.00 92.42           H  
ATOM   2118  CA  ILE A 133       6.824  12.208  17.393  1.00 92.42           C  
ATOM   2119  HA  ILE A 133       6.273  12.397  16.472  1.00 92.42           H  
ATOM   2120  C   ILE A 133       7.503  10.843  17.311  1.00 92.42           C  
ATOM   2121  CB  ILE A 133       7.860  13.335  17.609  1.00 92.42           C  
ATOM   2122  HB  ILE A 133       8.493  13.060  18.453  1.00 92.42           H  
ATOM   2123  O   ILE A 133       8.094  10.404  18.293  1.00 92.42           O  
ATOM   2124  CG1 ILE A 133       7.208  14.702  17.928  1.00 92.42           C  
ATOM   2125 HG12 ILE A 133       6.593  14.612  18.824  1.00 92.42           H  
ATOM   2126 HG13 ILE A 133       6.562  15.000  17.103  1.00 92.42           H  
ATOM   2127  CG2 ILE A 133       8.744  13.455  16.361  1.00 92.42           C  
ATOM   2128 HG21 ILE A 133       9.057  12.473  16.006  1.00 92.42           H  
ATOM   2129 HG22 ILE A 133       8.209  13.961  15.558  1.00 92.42           H  
ATOM   2130 HG23 ILE A 133       9.647  14.014  16.608  1.00 92.42           H  
ATOM   2131  CD1 ILE A 133       8.221  15.822  18.199  1.00 92.42           C  
ATOM   2132 HD11 ILE A 133       7.686  16.727  18.487  1.00 92.42           H  
ATOM   2133 HD12 ILE A 133       8.801  16.035  17.301  1.00 92.42           H  
ATOM   2134 HD13 ILE A 133       8.892  15.530  19.007  1.00 92.42           H  
ATOM   2135  N   PHE A 134       7.414  10.187  16.158  1.00 88.88           N  
ATOM   2136  H   PHE A 134       6.879  10.599  15.407  1.00 88.88           H  
ATOM   2137  CA  PHE A 134       7.987   8.860  15.933  1.00 88.88           C  
ATOM   2138  HA  PHE A 134       8.639   8.590  16.764  1.00 88.88           H  
ATOM   2139  C   PHE A 134       8.802   8.874  14.662  1.00 88.88           C  
ATOM   2140  CB  PHE A 134       6.895   7.797  15.820  1.00 88.88           C  
ATOM   2141  HB2 PHE A 134       6.251   8.017  14.969  1.00 88.88           H  
ATOM   2142  HB3 PHE A 134       7.359   6.827  15.639  1.00 88.88           H  
ATOM   2143  O   PHE A 134       8.339   9.383  13.646  1.00 88.88           O  
ATOM   2144  CG  PHE A 134       6.060   7.718  17.065  1.00 88.88           C  
ATOM   2145  CD1 PHE A 134       6.389   6.784  18.061  1.00 88.88           C  
ATOM   2146  HD1 PHE A 134       7.220   6.107  17.932  1.00 88.88           H  
ATOM   2147  CD2 PHE A 134       5.018   8.642  17.264  1.00 88.88           C  
ATOM   2148  HD2 PHE A 134       4.772   9.362  16.498  1.00 88.88           H  
ATOM   2149  CE1 PHE A 134       5.665   6.756  19.258  1.00 88.88           C  
ATOM   2150  HE1 PHE A 134       5.916   6.040  20.026  1.00 88.88           H  
ATOM   2151  CE2 PHE A 134       4.335   8.652  18.485  1.00 88.88           C  
ATOM   2152  HE2 PHE A 134       3.542   9.364  18.659  1.00 88.88           H  
ATOM   2153  CZ  PHE A 134       4.653   7.702  19.472  1.00 88.88           C  
ATOM   2154  HZ  PHE A 134       4.125   7.697  20.414  1.00 88.88           H  
ATOM   2155  N   TYR A 135       9.992   8.293  14.711  1.00 88.09           N  
ATOM   2156  H   TYR A 135      10.281   7.826  15.559  1.00 88.09           H  
ATOM   2157  CA  TYR A 135      10.893   8.222  13.575  1.00 88.09           C  
ATOM   2158  HA  TYR A 135      10.413   8.657  12.699  1.00 88.09           H  
ATOM   2159  C   TYR A 135      11.210   6.763  13.242  1.00 88.09           C  
ATOM   2160  CB  TYR A 135      12.142   9.056  13.883  1.00 88.09           C  
ATOM   2161  HB2 TYR A 135      11.857  10.106  13.941  1.00 88.09           H  
ATOM   2162  HB3 TYR A 135      12.547   8.753  14.849  1.00 88.09           H  
ATOM   2163  O   TYR A 135      11.472   5.964  14.139  1.00 88.09           O  
ATOM   2164  CG  TYR A 135      13.210   8.909  12.829  1.00 88.09           C  
ATOM   2165  CD1 TYR A 135      14.480   8.395  13.157  1.00 88.09           C  
ATOM   2166  HD1 TYR A 135      14.734   8.188  14.186  1.00 88.09           H  
ATOM   2167  CD2 TYR A 135      12.881   9.188  11.493  1.00 88.09           C  
ATOM   2168  HD2 TYR A 135      11.909   9.585  11.237  1.00 88.09           H  
ATOM   2169  CE1 TYR A 135      15.419   8.136  12.139  1.00 88.09           C  
ATOM   2170  HE1 TYR A 135      16.395   7.744  12.383  1.00 88.09           H  
ATOM   2171  CE2 TYR A 135      13.797   8.888  10.478  1.00 88.09           C  
ATOM   2172  HE2 TYR A 135      13.528   9.035   9.442  1.00 88.09           H  
ATOM   2173  OH  TYR A 135      15.915   8.078   9.781  1.00 88.09           O  
ATOM   2174  HH  TYR A 135      16.792   7.790  10.045  1.00 88.09           H  
ATOM   2175  CZ  TYR A 135      15.065   8.366  10.793  1.00 88.09           C  
ATOM   2176  N   THR A 136      11.189   6.423  11.953  1.00 80.18           N  
ATOM   2177  H   THR A 136      10.941   7.130  11.276  1.00 80.18           H  
ATOM   2178  CA  THR A 136      11.644   5.131  11.432  1.00 80.18           C  
ATOM   2179  HA  THR A 136      12.192   4.629  12.229  1.00 80.18           H  
ATOM   2180  C   THR A 136      12.577   5.336  10.233  1.00 80.18           C  
ATOM   2181  CB  THR A 136      10.469   4.198  11.080  1.00 80.18           C  
ATOM   2182  HB  THR A 136       9.952   3.947  12.006  1.00 80.18           H  
ATOM   2183  O   THR A 136      12.197   6.041   9.294  1.00 80.18           O  
ATOM   2184  CG2 THR A 136       9.437   4.756  10.099  1.00 80.18           C  
ATOM   2185 HG21 THR A 136       8.612   4.050  10.004  1.00 80.18           H  
ATOM   2186 HG22 THR A 136       9.888   4.912   9.119  1.00 80.18           H  
ATOM   2187 HG23 THR A 136       9.044   5.702  10.470  1.00 80.18           H  
ATOM   2188  OG1 THR A 136      10.954   3.007  10.503  1.00 80.18           O  
ATOM   2189  HG1 THR A 136      10.610   2.953   9.609  1.00 80.18           H  
ATOM   2190  N   PRO A 137      13.767   4.704  10.215  1.00 73.53           N  
ATOM   2191  CA  PRO A 137      14.609   4.636   9.020  1.00 73.53           C  
ATOM   2192  HA  PRO A 137      14.671   5.608   8.531  1.00 73.53           H  
ATOM   2193  C   PRO A 137      14.079   3.608   8.002  1.00 73.53           C  
ATOM   2194  CB  PRO A 137      15.990   4.245   9.551  1.00 73.53           C  
ATOM   2195  HB2 PRO A 137      16.509   5.139   9.898  1.00 73.53           H  
ATOM   2196  HB3 PRO A 137      16.589   3.727   8.802  1.00 73.53           H  
ATOM   2197  O   PRO A 137      14.411   3.666   6.823  1.00 73.53           O  
ATOM   2198  CG  PRO A 137      15.663   3.347  10.745  1.00 73.53           C  
ATOM   2199  HG2 PRO A 137      15.446   2.336  10.398  1.00 73.53           H  
ATOM   2200  HG3 PRO A 137      16.472   3.336  11.475  1.00 73.53           H  
ATOM   2201  CD  PRO A 137      14.394   3.980  11.316  1.00 73.53           C  
ATOM   2202  HD2 PRO A 137      14.659   4.686  12.103  1.00 73.53           H  
ATOM   2203  HD3 PRO A 137      13.740   3.202  11.710  1.00 73.53           H  
ATOM   2204  N   ASP A 138      13.235   2.661   8.434  1.00 61.25           N  
ATOM   2205  H   ASP A 138      12.961   2.662   9.406  1.00 61.25           H  
ATOM   2206  CA  ASP A 138      12.578   1.704   7.541  1.00 61.25           C  
ATOM   2207  HA  ASP A 138      13.281   1.420   6.758  1.00 61.25           H  
ATOM   2208  C   ASP A 138      11.376   2.369   6.859  1.00 61.25           C  
ATOM   2209  CB  ASP A 138      12.216   0.412   8.291  1.00 61.25           C  
ATOM   2210  HB2 ASP A 138      13.121  -0.002   8.734  1.00 61.25           H  
ATOM   2211  HB3 ASP A 138      11.520   0.645   9.097  1.00 61.25           H  
ATOM   2212  O   ASP A 138      10.243   2.348   7.355  1.00 61.25           O  
ATOM   2213  CG  ASP A 138      11.589  -0.656   7.379  1.00 61.25           C  
ATOM   2214  OD1 ASP A 138      11.783  -0.598   6.143  1.00 61.25           O  
ATOM   2215  OD2 ASP A 138      10.880  -1.532   7.929  1.00 61.25           O  
ATOM   2216  N   PHE A 139      11.657   3.011   5.726  1.00 57.15           N  
ATOM   2217  H   PHE A 139      12.632   3.112   5.482  1.00 57.15           H  
ATOM   2218  CA  PHE A 139      10.660   3.517   4.796  1.00 57.15           C  
ATOM   2219  HA  PHE A 139       9.739   2.953   4.938  1.00 57.15           H  
ATOM   2220  C   PHE A 139      11.158   3.334   3.349  1.00 57.15           C  
ATOM   2221  CB  PHE A 139      10.336   4.982   5.129  1.00 57.15           C  
ATOM   2222  HB2 PHE A 139      10.116   5.059   6.194  1.00 57.15           H  
ATOM   2223  HB3 PHE A 139      11.207   5.608   4.936  1.00 57.15           H  
ATOM   2224  O   PHE A 139      11.945   4.154   2.873  1.00 57.15           O  
ATOM   2225  CG  PHE A 139       9.140   5.511   4.360  1.00 57.15           C  
ATOM   2226  CD1 PHE A 139       9.326   6.275   3.194  1.00 57.15           C  
ATOM   2227  HD1 PHE A 139      10.326   6.471   2.836  1.00 57.15           H  
ATOM   2228  CD2 PHE A 139       7.837   5.234   4.814  1.00 57.15           C  
ATOM   2229  HD2 PHE A 139       7.691   4.663   5.719  1.00 57.15           H  
ATOM   2230  CE1 PHE A 139       8.214   6.766   2.488  1.00 57.15           C  
ATOM   2231  HE1 PHE A 139       8.362   7.359   1.598  1.00 57.15           H  
ATOM   2232  CE2 PHE A 139       6.724   5.740   4.119  1.00 57.15           C  
ATOM   2233  HE2 PHE A 139       5.729   5.563   4.501  1.00 57.15           H  
ATOM   2234  CZ  PHE A 139       6.914   6.509   2.958  1.00 57.15           C  
ATOM   2235  HZ  PHE A 139       6.068   6.936   2.440  1.00 57.15           H  
ATOM   2236  N   PRO A 140      10.718   2.286   2.615  1.00 52.57           N  
ATOM   2237  CA  PRO A 140      10.961   2.216   1.172  1.00 52.57           C  
ATOM   2238  HA  PRO A 140      12.035   2.220   0.985  1.00 52.57           H  
ATOM   2239  C   PRO A 140      10.349   3.440   0.473  1.00 52.57           C  
ATOM   2240  CB  PRO A 140      10.379   0.878   0.705  1.00 52.57           C  
ATOM   2241  HB2 PRO A 140       9.937   0.944  -0.289  1.00 52.57           H  
ATOM   2242  HB3 PRO A 140      11.163   0.121   0.719  1.00 52.57           H  
ATOM   2243  O   PRO A 140       9.459   4.090   1.026  1.00 52.57           O  
ATOM   2244  CG  PRO A 140       9.336   0.542   1.769  1.00 52.57           C  
ATOM   2245  HG2 PRO A 140       9.192  -0.534   1.871  1.00 52.57           H  
ATOM   2246  HG3 PRO A 140       8.398   1.028   1.501  1.00 52.57           H  
ATOM   2247  CD  PRO A 140       9.900   1.162   3.049  1.00 52.57           C  
ATOM   2248  HD2 PRO A 140       9.080   1.472   3.696  1.00 52.57           H  
ATOM   2249  HD3 PRO A 140      10.532   0.439   3.566  1.00 52.57           H  
ATOM   2250  N   ALA A 141      10.824   3.785  -0.723  1.00 50.40           N  
ATOM   2251  H   ALA A 141      11.422   3.142  -1.222  1.00 50.40           H  
ATOM   2252  CA  ALA A 141      10.579   5.077  -1.364  1.00 50.40           C  
ATOM   2253  HA  ALA A 141      10.619   5.836  -0.583  1.00 50.40           H  
ATOM   2254  C   ALA A 141       9.179   5.197  -2.005  1.00 50.40           C  
ATOM   2255  CB  ALA A 141      11.738   5.374  -2.323  1.00 50.40           C  
ATOM   2256  HB1 ALA A 141      11.767   4.622  -3.112  1.00 50.40           H  
ATOM   2257  HB2 ALA A 141      12.684   5.360  -1.782  1.00 50.40           H  
ATOM   2258  HB3 ALA A 141      11.601   6.354  -2.780  1.00 50.40           H  
ATOM   2259  O   ALA A 141       9.028   5.471  -3.192  1.00 50.40           O  
ATOM   2260  N   ARG A 142       8.130   5.123  -1.173  1.00 61.87           N  
ATOM   2261  H   ARG A 142       8.379   4.903  -0.219  1.00 61.87           H  
ATOM   2262  CA  ARG A 142       6.690   5.124  -1.516  1.00 61.87           C  
ATOM   2263  HA  ARG A 142       6.550   4.371  -2.291  1.00 61.87           H  
ATOM   2264  C   ARG A 142       6.163   6.449  -2.113  1.00 61.87           C  
ATOM   2265  CB  ARG A 142       5.882   4.711  -0.267  1.00 61.87           C  
ATOM   2266  HB2 ARG A 142       4.822   4.688  -0.516  1.00 61.87           H  
ATOM   2267  HB3 ARG A 142       6.029   5.484   0.487  1.00 61.87           H  
ATOM   2268  O   ARG A 142       5.002   6.797  -1.896  1.00 61.87           O  
ATOM   2269  CG  ARG A 142       6.258   3.344   0.336  1.00 61.87           C  
ATOM   2270  HG2 ARG A 142       7.338   3.258   0.450  1.00 61.87           H  
ATOM   2271  HG3 ARG A 142       5.945   2.538  -0.328  1.00 61.87           H  
ATOM   2272  CD  ARG A 142       5.615   3.190   1.721  1.00 61.87           C  
ATOM   2273  HD2 ARG A 142       4.539   3.047   1.623  1.00 61.87           H  
ATOM   2274  HD3 ARG A 142       5.765   4.119   2.272  1.00 61.87           H  
ATOM   2275  NE  ARG A 142       6.223   2.110   2.518  1.00 61.87           N  
ATOM   2276  HE  ARG A 142       7.146   2.310   2.876  1.00 61.87           H  
ATOM   2277  NH1 ARG A 142       4.467   0.638   2.555  1.00 61.87           N  
ATOM   2278 HH11 ARG A 142       3.820   0.274   3.240  1.00 61.87           H  
ATOM   2279 HH12 ARG A 142       4.078   1.057   1.723  1.00 61.87           H  
ATOM   2280  NH2 ARG A 142       6.143   0.325   3.943  1.00 61.87           N  
ATOM   2281 HH21 ARG A 142       7.028   0.585   4.354  1.00 61.87           H  
ATOM   2282 HH22 ARG A 142       5.680  -0.527   4.224  1.00 61.87           H  
ATOM   2283  CZ  ARG A 142       5.615   1.039   2.993  1.00 61.87           C  
ATOM   2284  N   ARG A 143       6.989   7.198  -2.854  1.00 66.69           N  
ATOM   2285  H   ARG A 143       7.882   6.774  -3.060  1.00 66.69           H  
ATOM   2286  CA  ARG A 143       6.711   8.513  -3.456  1.00 66.69           C  
ATOM   2287  HA  ARG A 143       6.552   9.242  -2.661  1.00 66.69           H  
ATOM   2288  C   ARG A 143       5.425   8.498  -4.285  1.00 66.69           C  
ATOM   2289  CB  ARG A 143       7.942   8.944  -4.288  1.00 66.69           C  
ATOM   2290  HB2 ARG A 143       8.067   8.254  -5.122  1.00 66.69           H  
ATOM   2291  HB3 ARG A 143       8.832   8.882  -3.661  1.00 66.69           H  
ATOM   2292  O   ARG A 143       4.613   9.401  -4.140  1.00 66.69           O  
ATOM   2293  CG  ARG A 143       7.830  10.380  -4.834  1.00 66.69           C  
ATOM   2294  HG2 ARG A 143       7.741  11.087  -4.009  1.00 66.69           H  
ATOM   2295  HG3 ARG A 143       6.921  10.453  -5.432  1.00 66.69           H  
ATOM   2296  CD  ARG A 143       9.005  10.787  -5.741  1.00 66.69           C  
ATOM   2297  HD2 ARG A 143       8.669  11.633  -6.340  1.00 66.69           H  
ATOM   2298  HD3 ARG A 143       9.235   9.963  -6.417  1.00 66.69           H  
ATOM   2299  NE  ARG A 143      10.227  11.195  -5.007  1.00 66.69           N  
ATOM   2300  HE  ARG A 143      10.204  11.143  -3.998  1.00 66.69           H  
ATOM   2301  NH1 ARG A 143      11.391  11.971  -6.831  1.00 66.69           N  
ATOM   2302 HH11 ARG A 143      12.212  12.427  -7.203  1.00 66.69           H  
ATOM   2303 HH12 ARG A 143      10.629  11.686  -7.429  1.00 66.69           H  
ATOM   2304  NH2 ARG A 143      12.310  12.164  -4.838  1.00 66.69           N  
ATOM   2305 HH21 ARG A 143      13.071  12.696  -5.235  1.00 66.69           H  
ATOM   2306 HH22 ARG A 143      12.288  12.230  -3.830  1.00 66.69           H  
ATOM   2307  CZ  ARG A 143      11.297  11.766  -5.548  1.00 66.69           C  
ATOM   2308  N   GLU A 144       5.192   7.447  -5.069  1.00 67.42           N  
ATOM   2309  H   GLU A 144       5.921   6.754  -5.164  1.00 67.42           H  
ATOM   2310  CA  GLU A 144       3.983   7.291  -5.897  1.00 67.42           C  
ATOM   2311  HA  GLU A 144       3.890   8.150  -6.561  1.00 67.42           H  
ATOM   2312  C   GLU A 144       2.697   7.239  -5.049  1.00 67.42           C  
ATOM   2313  CB  GLU A 144       4.124   6.022  -6.764  1.00 67.42           C  
ATOM   2314  HB2 GLU A 144       4.243   5.161  -6.107  1.00 67.42           H  
ATOM   2315  HB3 GLU A 144       3.216   5.890  -7.353  1.00 67.42           H  
ATOM   2316  O   GLU A 144       1.709   7.900  -5.366  1.00 67.42           O  
ATOM   2317  CG  GLU A 144       5.330   6.118  -7.718  1.00 67.42           C  
ATOM   2318  HG2 GLU A 144       6.234   6.309  -7.139  1.00 67.42           H  
ATOM   2319  HG3 GLU A 144       5.174   6.974  -8.375  1.00 67.42           H  
ATOM   2320  CD  GLU A 144       5.575   4.856  -8.563  1.00 67.42           C  
ATOM   2321  OE1 GLU A 144       6.059   5.023  -9.703  1.00 67.42           O  
ATOM   2322  OE2 GLU A 144       5.315   3.732  -8.075  1.00 67.42           O  
ATOM   2323  N   VAL A 145       2.721   6.525  -3.917  1.00 72.33           N  
ATOM   2324  H   VAL A 145       3.584   6.063  -3.668  1.00 72.33           H  
ATOM   2325  CA  VAL A 145       1.582   6.459  -2.979  1.00 72.33           C  
ATOM   2326  HA  VAL A 145       0.673   6.295  -3.557  1.00 72.33           H  
ATOM   2327  C   VAL A 145       1.411   7.772  -2.226  1.00 72.33           C  
ATOM   2328  CB  VAL A 145       1.735   5.303  -1.972  1.00 72.33           C  
ATOM   2329  HB  VAL A 145       2.541   5.519  -1.270  1.00 72.33           H  
ATOM   2330  O   VAL A 145       0.288   8.213  -1.987  1.00 72.33           O  
ATOM   2331  CG1 VAL A 145       0.436   5.098  -1.177  1.00 72.33           C  
ATOM   2332 HG11 VAL A 145      -0.402   4.970  -1.862  1.00 72.33           H  
ATOM   2333 HG12 VAL A 145       0.510   4.218  -0.539  1.00 72.33           H  
ATOM   2334 HG13 VAL A 145       0.244   5.961  -0.540  1.00 72.33           H  
ATOM   2335  CG2 VAL A 145       2.081   4.009  -2.713  1.00 72.33           C  
ATOM   2336 HG21 VAL A 145       1.485   3.956  -3.624  1.00 72.33           H  
ATOM   2337 HG22 VAL A 145       3.136   4.007  -2.987  1.00 72.33           H  
ATOM   2338 HG23 VAL A 145       1.877   3.138  -2.090  1.00 72.33           H  
ATOM   2339  N   PHE A 146       2.527   8.407  -1.874  1.00 75.74           N  
ATOM   2340  H   PHE A 146       3.413   7.985  -2.115  1.00 75.74           H  
ATOM   2341  CA  PHE A 146       2.547   9.683  -1.175  1.00 75.74           C  
ATOM   2342  HA  PHE A 146       1.938   9.587  -0.276  1.00 75.74           H  
ATOM   2343  C   PHE A 146       1.927  10.796  -2.030  1.00 75.74           C  
ATOM   2344  CB  PHE A 146       3.989   9.990  -0.756  1.00 75.74           C  
ATOM   2345  HB2 PHE A 146       4.550   9.060  -0.658  1.00 75.74           H  
ATOM   2346  HB3 PHE A 146       4.485  10.582  -1.525  1.00 75.74           H  
ATOM   2347  O   PHE A 146       1.009  11.469  -1.570  1.00 75.74           O  
ATOM   2348  CG  PHE A 146       4.077  10.704   0.570  1.00 75.74           C  
ATOM   2349  CD1 PHE A 146       4.014  12.104   0.622  1.00 75.74           C  
ATOM   2350  HD1 PHE A 146       3.893  12.678  -0.285  1.00 75.74           H  
ATOM   2351  CD2 PHE A 146       4.214   9.962   1.757  1.00 75.74           C  
ATOM   2352  HD2 PHE A 146       4.255   8.883   1.720  1.00 75.74           H  
ATOM   2353  CE1 PHE A 146       4.143  12.756   1.859  1.00 75.74           C  
ATOM   2354  HE1 PHE A 146       4.098  13.834   1.899  1.00 75.74           H  
ATOM   2355  CE2 PHE A 146       4.318  10.619   2.994  1.00 75.74           C  
ATOM   2356  HE2 PHE A 146       4.430  10.049   3.904  1.00 75.74           H  
ATOM   2357  CZ  PHE A 146       4.321  12.021   3.042  1.00 75.74           C  
ATOM   2358  HZ  PHE A 146       4.440  12.530   3.987  1.00 75.74           H  
ATOM   2359  N   GLU A 147       2.338  10.925  -3.295  1.00 72.87           N  
ATOM   2360  H   GLU A 147       3.110  10.356  -3.611  1.00 72.87           H  
ATOM   2361  CA  GLU A 147       1.761  11.880  -4.250  1.00 72.87           C  
ATOM   2362  HA  GLU A 147       1.766  12.873  -3.801  1.00 72.87           H  
ATOM   2363  C   GLU A 147       0.297  11.571  -4.582  1.00 72.87           C  
ATOM   2364  CB  GLU A 147       2.598  11.918  -5.542  1.00 72.87           C  
ATOM   2365  HB2 GLU A 147       2.027  12.436  -6.313  1.00 72.87           H  
ATOM   2366  HB3 GLU A 147       2.778  10.902  -5.891  1.00 72.87           H  
ATOM   2367  O   GLU A 147      -0.525  12.489  -4.664  1.00 72.87           O  
ATOM   2368  CG  GLU A 147       3.940  12.645  -5.372  1.00 72.87           C  
ATOM   2369  HG2 GLU A 147       4.435  12.702  -6.341  1.00 72.87           H  
ATOM   2370  HG3 GLU A 147       4.577  12.062  -4.707  1.00 72.87           H  
ATOM   2371  CD  GLU A 147       3.756  14.060  -4.807  1.00 72.87           C  
ATOM   2372  OE1 GLU A 147       4.423  14.387  -3.808  1.00 72.87           O  
ATOM   2373  OE2 GLU A 147       2.883  14.819  -5.278  1.00 72.87           O  
ATOM   2374  N   HIS A 148      -0.075  10.291  -4.699  1.00 74.19           N  
ATOM   2375  H   HIS A 148       0.630   9.568  -4.678  1.00 74.19           H  
ATOM   2376  CA  HIS A 148      -1.474   9.912  -4.898  1.00 74.19           C  
ATOM   2377  HA  HIS A 148      -1.842  10.435  -5.781  1.00 74.19           H  
ATOM   2378  C   HIS A 148      -2.356  10.347  -3.715  1.00 74.19           C  
ATOM   2379  CB  HIS A 148      -1.579   8.406  -5.163  1.00 74.19           C  
ATOM   2380  HB2 HIS A 148      -0.908   8.137  -5.979  1.00 74.19           H  
ATOM   2381  HB3 HIS A 148      -1.277   7.852  -4.274  1.00 74.19           H  
ATOM   2382  O   HIS A 148      -3.390  10.985  -3.914  1.00 74.19           O  
ATOM   2383  CG  HIS A 148      -2.980   8.009  -5.549  1.00 74.19           C  
ATOM   2384  CD2 HIS A 148      -3.968   7.578  -4.708  1.00 74.19           C  
ATOM   2385  HD2 HIS A 148      -3.869   7.427  -3.644  1.00 74.19           H  
ATOM   2386  ND1 HIS A 148      -3.541   8.134  -6.799  1.00 74.19           N  
ATOM   2387  HD1 HIS A 148      -3.070   8.454  -7.633  1.00 74.19           H  
ATOM   2388  CE1 HIS A 148      -4.836   7.793  -6.713  1.00 74.19           C  
ATOM   2389  HE1 HIS A 148      -5.541   7.819  -7.531  1.00 74.19           H  
ATOM   2390  NE2 HIS A 148      -5.142   7.432  -5.458  1.00 74.19           N  
ATOM   2391  N   LEU A 149      -1.932  10.082  -2.474  1.00 81.14           N  
ATOM   2392  H   LEU A 149      -1.067   9.572  -2.362  1.00 81.14           H  
ATOM   2393  CA  LEU A 149      -2.661  10.505  -1.274  1.00 81.14           C  
ATOM   2394  HA  LEU A 149      -3.705  10.209  -1.377  1.00 81.14           H  
ATOM   2395  C   LEU A 149      -2.675  12.029  -1.094  1.00 81.14           C  
ATOM   2396  CB  LEU A 149      -2.057   9.817  -0.041  1.00 81.14           C  
ATOM   2397  HB2 LEU A 149      -2.411  10.338   0.849  1.00 81.14           H  
ATOM   2398  HB3 LEU A 149      -0.972   9.915  -0.073  1.00 81.14           H  
ATOM   2399  O   LEU A 149      -3.710  12.598  -0.759  1.00 81.14           O  
ATOM   2400  CG  LEU A 149      -2.439   8.333   0.094  1.00 81.14           C  
ATOM   2401  HG  LEU A 149      -2.134   7.777  -0.793  1.00 81.14           H  
ATOM   2402  CD1 LEU A 149      -1.719   7.753   1.307  1.00 81.14           C  
ATOM   2403 HD11 LEU A 149      -0.644   7.822   1.136  1.00 81.14           H  
ATOM   2404 HD12 LEU A 149      -1.988   8.310   2.204  1.00 81.14           H  
ATOM   2405 HD13 LEU A 149      -1.982   6.703   1.436  1.00 81.14           H  
ATOM   2406  CD2 LEU A 149      -3.947   8.162   0.297  1.00 81.14           C  
ATOM   2407 HD21 LEU A 149      -4.464   8.274  -0.657  1.00 81.14           H  
ATOM   2408 HD22 LEU A 149      -4.315   8.913   0.996  1.00 81.14           H  
ATOM   2409 HD23 LEU A 149      -4.172   7.176   0.704  1.00 81.14           H  
ATOM   2410  N   LYS A 150      -1.562  12.708  -1.377  1.00 79.74           N  
ATOM   2411  H   LYS A 150      -0.742  12.170  -1.617  1.00 79.74           H  
ATOM   2412  CA  LYS A 150      -1.436  14.176  -1.363  1.00 79.74           C  
ATOM   2413  HA  LYS A 150      -1.700  14.550  -0.374  1.00 79.74           H  
ATOM   2414  C   LYS A 150      -2.391  14.821  -2.375  1.00 79.74           C  
ATOM   2415  CB  LYS A 150       0.049  14.458  -1.637  1.00 79.74           C  
ATOM   2416  HB2 LYS A 150       0.618  13.865  -0.921  1.00 79.74           H  
ATOM   2417  HB3 LYS A 150       0.270  14.077  -2.634  1.00 79.74           H  
ATOM   2418  O   LYS A 150      -3.048  15.813  -2.057  1.00 79.74           O  
ATOM   2419  CG  LYS A 150       0.606  15.887  -1.541  1.00 79.74           C  
ATOM   2420  HG2 LYS A 150       0.151  16.518  -2.305  1.00 79.74           H  
ATOM   2421  HG3 LYS A 150       0.430  16.304  -0.549  1.00 79.74           H  
ATOM   2422  CD  LYS A 150       2.120  15.735  -1.796  1.00 79.74           C  
ATOM   2423  HD2 LYS A 150       2.235  15.166  -2.718  1.00 79.74           H  
ATOM   2424  HD3 LYS A 150       2.564  15.146  -0.993  1.00 79.74           H  
ATOM   2425  CE  LYS A 150       2.938  17.017  -1.962  1.00 79.74           C  
ATOM   2426  HE2 LYS A 150       3.018  17.533  -1.005  1.00 79.74           H  
ATOM   2427  HE3 LYS A 150       2.417  17.654  -2.678  1.00 79.74           H  
ATOM   2428  NZ  LYS A 150       4.285  16.682  -2.499  1.00 79.74           N  
ATOM   2429  HZ1 LYS A 150       4.217  15.998  -3.239  1.00 79.74           H  
ATOM   2430  HZ2 LYS A 150       4.894  16.179  -1.869  1.00 79.74           H  
ATOM   2431  HZ3 LYS A 150       4.820  17.462  -2.855  1.00 79.74           H  
ATOM   2432  N   THR A 151      -2.565  14.210  -3.548  1.00 74.97           N  
ATOM   2433  H   THR A 151      -1.963  13.426  -3.758  1.00 74.97           H  
ATOM   2434  CA  THR A 151      -3.579  14.597  -4.547  1.00 74.97           C  
ATOM   2435  HA  THR A 151      -3.485  15.664  -4.750  1.00 74.97           H  
ATOM   2436  C   THR A 151      -5.001  14.342  -4.029  1.00 74.97           C  
ATOM   2437  CB  THR A 151      -3.348  13.861  -5.877  1.00 74.97           C  
ATOM   2438  HB  THR A 151      -3.470  12.786  -5.739  1.00 74.97           H  
ATOM   2439  O   THR A 151      -5.842  15.241  -4.046  1.00 74.97           O  
ATOM   2440  CG2 THR A 151      -4.296  14.331  -6.982  1.00 74.97           C  
ATOM   2441 HG21 THR A 151      -5.326  14.079  -6.727  1.00 74.97           H  
ATOM   2442 HG22 THR A 151      -4.038  13.829  -7.914  1.00 74.97           H  
ATOM   2443 HG23 THR A 151      -4.207  15.409  -7.115  1.00 74.97           H  
ATOM   2444  OG1 THR A 151      -2.044  14.117  -6.342  1.00 74.97           O  
ATOM   2445  HG1 THR A 151      -1.427  13.607  -5.812  1.00 74.97           H  
ATOM   2446  N   ALA A 152      -5.263  13.153  -3.481  1.00 76.52           N  
ATOM   2447  H   ALA A 152      -4.548  12.441  -3.503  1.00 76.52           H  
ATOM   2448  CA  ALA A 152      -6.576  12.775  -2.957  1.00 76.52           C  
ATOM   2449  HA  ALA A 152      -7.316  12.929  -3.742  1.00 76.52           H  
ATOM   2450  C   ALA A 152      -7.026  13.609  -1.737  1.00 76.52           C  
ATOM   2451  CB  ALA A 152      -6.535  11.278  -2.630  1.00 76.52           C  
ATOM   2452  HB1 ALA A 152      -5.840  11.089  -1.813  1.00 76.52           H  
ATOM   2453  HB2 ALA A 152      -7.533  10.947  -2.342  1.00 76.52           H  
ATOM   2454  HB3 ALA A 152      -6.223  10.713  -3.509  1.00 76.52           H  
ATOM   2455  O   ALA A 152      -8.223  13.808  -1.533  1.00 76.52           O  
ATOM   2456  N   PHE A 153      -6.095  14.114  -0.919  1.00 78.96           N  
ATOM   2457  H   PHE A 153      -5.141  13.806  -1.046  1.00 78.96           H  
ATOM   2458  CA  PHE A 153      -6.402  14.968   0.239  1.00 78.96           C  
ATOM   2459  HA  PHE A 153      -7.390  14.713   0.623  1.00 78.96           H  
ATOM   2460  C   PHE A 153      -6.468  16.458  -0.115  1.00 78.96           C  
ATOM   2461  CB  PHE A 153      -5.383  14.727   1.364  1.00 78.96           C  
ATOM   2462  HB2 PHE A 153      -4.398  15.014   0.996  1.00 78.96           H  
ATOM   2463  HB3 PHE A 153      -5.626  15.391   2.194  1.00 78.96           H  
ATOM   2464  O   PHE A 153      -7.115  17.220   0.601  1.00 78.96           O  
ATOM   2465  CG  PHE A 153      -5.286  13.318   1.924  1.00 78.96           C  
ATOM   2466  CD1 PHE A 153      -6.232  12.321   1.615  1.00 78.96           C  
ATOM   2467  HD1 PHE A 153      -7.075  12.529   0.972  1.00 78.96           H  
ATOM   2468  CD2 PHE A 153      -4.193  12.994   2.749  1.00 78.96           C  
ATOM   2469  HD2 PHE A 153      -3.465  13.752   2.997  1.00 78.96           H  
ATOM   2470  CE1 PHE A 153      -6.054  11.014   2.084  1.00 78.96           C  
ATOM   2471  HE1 PHE A 153      -6.746  10.247   1.769  1.00 78.96           H  
ATOM   2472  CE2 PHE A 153      -4.026  11.685   3.227  1.00 78.96           C  
ATOM   2473  HE2 PHE A 153      -3.157  11.442   3.820  1.00 78.96           H  
ATOM   2474  CZ  PHE A 153      -4.957  10.690   2.895  1.00 78.96           C  
ATOM   2475  HZ  PHE A 153      -4.812   9.672   3.225  1.00 78.96           H  
ATOM   2476  N   SER A 154      -5.827  16.881  -1.210  1.00 68.93           N  
ATOM   2477  H   SER A 154      -5.311  16.207  -1.757  1.00 68.93           H  
ATOM   2478  CA  SER A 154      -5.885  18.268  -1.691  1.00 68.93           C  
ATOM   2479  HA  SER A 154      -5.997  18.922  -0.826  1.00 68.93           H  
ATOM   2480  C   SER A 154      -7.091  18.556  -2.587  1.00 68.93           C  
ATOM   2481  CB  SER A 154      -4.584  18.682  -2.379  1.00 68.93           C  
ATOM   2482  HB2 SER A 154      -4.695  19.692  -2.772  1.00 68.93           H  
ATOM   2483  HB3 SER A 154      -3.777  18.684  -1.646  1.00 68.93           H  
ATOM   2484  O   SER A 154      -7.575  19.688  -2.572  1.00 68.93           O  
ATOM   2485  OG  SER A 154      -4.247  17.809  -3.430  1.00 68.93           O  
ATOM   2486  HG  SER A 154      -3.796  17.056  -3.040  1.00 68.93           H  
ATOM   2487  N   CYS A 155      -7.642  17.564  -3.300  1.00 57.24           N  
ATOM   2488  H   CYS A 155      -7.160  16.677  -3.343  1.00 57.24           H  
ATOM   2489  CA  CYS A 155      -8.949  17.689  -3.957  1.00 57.24           C  
ATOM   2490  HA  CYS A 155      -9.007  18.687  -4.393  1.00 57.24           H  
ATOM   2491  C   CYS A 155     -10.067  17.598  -2.891  1.00 57.24           C  
ATOM   2492  CB  CYS A 155      -9.068  16.694  -5.136  1.00 57.24           C  
ATOM   2493  HB2 CYS A 155      -9.249  15.700  -4.726  1.00 57.24           H  
ATOM   2494  HB3 CYS A 155      -8.112  16.657  -5.658  1.00 57.24           H  
ATOM   2495  O   CYS A 155     -10.769  16.595  -2.761  1.00 57.24           O  
ATOM   2496  SG  CYS A 155     -10.376  17.063  -6.373  1.00 57.24           S  
ATOM   2497  N   THR A 156     -10.209  18.654  -2.080  1.00 51.22           N  
ATOM   2498  H   THR A 156      -9.570  19.427  -2.191  1.00 51.22           H  
ATOM   2499  CA  THR A 156     -11.239  18.768  -1.039  1.00 51.22           C  
ATOM   2500  HA  THR A 156     -11.131  17.936  -0.344  1.00 51.22           H  
ATOM   2501  C   THR A 156     -12.633  18.706  -1.661  1.00 51.22           C  
ATOM   2502  CB  THR A 156     -11.101  20.082  -0.243  1.00 51.22           C  
ATOM   2503  HB  THR A 156     -11.977  20.201   0.394  1.00 51.22           H  
ATOM   2504  O   THR A 156     -13.057  19.651  -2.330  1.00 51.22           O  
ATOM   2505  CG2 THR A 156      -9.858  20.096   0.645  1.00 51.22           C  
ATOM   2506 HG21 THR A 156      -9.827  21.029   1.207  1.00 51.22           H  
ATOM   2507 HG22 THR A 156      -8.960  20.017   0.032  1.00 51.22           H  
ATOM   2508 HG23 THR A 156      -9.891  19.259   1.341  1.00 51.22           H  
ATOM   2509  OG1 THR A 156     -11.008  21.189  -1.110  1.00 51.22           O  
ATOM   2510  HG1 THR A 156     -11.778  21.151  -1.683  1.00 51.22           H  
ATOM   2511  N   LYS A 157     -13.367  17.614  -1.419  1.00 46.18           N  
ATOM   2512  H   LYS A 157     -12.926  16.834  -0.952  1.00 46.18           H  
ATOM   2513  CA  LYS A 157     -14.798  17.530  -1.732  1.00 46.18           C  
ATOM   2514  HA  LYS A 157     -14.963  17.830  -2.767  1.00 46.18           H  
ATOM   2515  C   LYS A 157     -15.582  18.507  -0.853  1.00 46.18           C  
ATOM   2516  CB  LYS A 157     -15.335  16.096  -1.539  1.00 46.18           C  
ATOM   2517  HB2 LYS A 157     -14.966  15.689  -0.598  1.00 46.18           H  
ATOM   2518  HB3 LYS A 157     -16.422  16.155  -1.470  1.00 46.18           H  
ATOM   2519  O   LYS A 157     -15.986  18.156   0.253  1.00 46.18           O  
ATOM   2520  CG  LYS A 157     -15.000  15.131  -2.685  1.00 46.18           C  
ATOM   2521  HG2 LYS A 157     -13.924  14.961  -2.724  1.00 46.18           H  
ATOM   2522  HG3 LYS A 157     -15.325  15.572  -3.627  1.00 46.18           H  
ATOM   2523  CD  LYS A 157     -15.733  13.794  -2.474  1.00 46.18           C  
ATOM   2524  HD2 LYS A 157     -16.794  13.988  -2.317  1.00 46.18           H  
ATOM   2525  HD3 LYS A 157     -15.332  13.298  -1.590  1.00 46.18           H  
ATOM   2526  CE  LYS A 157     -15.570  12.875  -3.689  1.00 46.18           C  
ATOM   2527  HE2 LYS A 157     -14.511  12.641  -3.802  1.00 46.18           H  
ATOM   2528  HE3 LYS A 157     -15.903  13.403  -4.583  1.00 46.18           H  
ATOM   2529  NZ  LYS A 157     -16.335  11.617  -3.524  1.00 46.18           N  
ATOM   2530  HZ1 LYS A 157     -16.176  10.974  -4.286  1.00 46.18           H  
ATOM   2531  HZ2 LYS A 157     -15.974  11.122  -2.721  1.00 46.18           H  
ATOM   2532  HZ3 LYS A 157     -17.322  11.764  -3.373  1.00 46.18           H  
ATOM   2533  N   ASP A 158     -15.874  19.689  -1.385  1.00 41.30           N  
ATOM   2534  H   ASP A 158     -15.422  19.956  -2.248  1.00 41.30           H  
ATOM   2535  CA  ASP A 158     -17.108  20.382  -1.017  1.00 41.30           C  
ATOM   2536  HA  ASP A 158     -17.174  20.426   0.070  1.00 41.30           H  
ATOM   2537  C   ASP A 158     -18.256  19.504  -1.534  1.00 41.30           C  
ATOM   2538  CB  ASP A 158     -17.142  21.811  -1.611  1.00 41.30           C  
ATOM   2539  HB2 ASP A 158     -18.023  21.919  -2.243  1.00 41.30           H  
ATOM   2540  HB3 ASP A 158     -16.272  21.962  -2.250  1.00 41.30           H  
ATOM   2541  O   ASP A 158     -18.495  19.410  -2.737  1.00 41.30           O  
ATOM   2542  CG  ASP A 158     -17.189  22.937  -0.569  1.00 41.30           C  
ATOM   2543  OD1 ASP A 158     -17.480  22.650   0.614  1.00 41.30           O  
ATOM   2544  OD2 ASP A 158     -16.986  24.098  -0.987  1.00 41.30           O  
ATOM   2545  N   THR A 159     -18.933  18.778  -0.643  1.00 41.90           N  
ATOM   2546  H   THR A 159     -18.705  18.883   0.335  1.00 41.90           H  
ATOM   2547  CA  THR A 159     -19.876  17.702  -1.017  1.00 41.90           C  
ATOM   2548  HA  THR A 159     -19.334  16.950  -1.590  1.00 41.90           H  
ATOM   2549  C   THR A 159     -21.037  18.162  -1.905  1.00 41.90           C  
ATOM   2550  CB  THR A 159     -20.461  17.028   0.233  1.00 41.90           C  
ATOM   2551  HB  THR A 159     -21.301  16.395  -0.052  1.00 41.90           H  
ATOM   2552  O   THR A 159     -21.647  17.340  -2.582  1.00 41.90           O  
ATOM   2553  CG2 THR A 159     -19.430  16.162   0.955  1.00 41.90           C  
ATOM   2554 HG21 THR A 159     -19.064  15.390   0.278  1.00 41.90           H  
ATOM   2555 HG22 THR A 159     -19.891  15.679   1.817  1.00 41.90           H  
ATOM   2556 HG23 THR A 159     -18.590  16.771   1.288  1.00 41.90           H  
ATOM   2557  OG1 THR A 159     -20.903  18.003   1.152  1.00 41.90           O  
ATOM   2558  HG1 THR A 159     -21.246  17.543   1.922  1.00 41.90           H  
ATOM   2559  N   SER A 160     -21.327  19.466  -1.928  1.00 40.42           N  
ATOM   2560  H   SER A 160     -20.736  20.071  -1.375  1.00 40.42           H  
ATOM   2561  CA  SER A 160     -22.397  20.084  -2.719  1.00 40.42           C  
ATOM   2562  HA  SER A 160     -23.233  19.387  -2.777  1.00 40.42           H  
ATOM   2563  C   SER A 160     -22.012  20.439  -4.162  1.00 40.42           C  
ATOM   2564  CB  SER A 160     -22.885  21.344  -2.000  1.00 40.42           C  
ATOM   2565  HB2 SER A 160     -23.725  21.765  -2.554  1.00 40.42           H  
ATOM   2566  HB3 SER A 160     -23.226  21.084  -0.998  1.00 40.42           H  
ATOM   2567  O   SER A 160     -22.898  20.587  -5.004  1.00 40.42           O  
ATOM   2568  OG  SER A 160     -21.853  22.314  -1.917  1.00 40.42           O  
ATOM   2569  HG  SER A 160     -21.511  22.348  -1.020  1.00 40.42           H  
ATOM   2570  N   LYS A 161     -20.717  20.583  -4.475  1.00 40.85           N  
ATOM   2571  H   LYS A 161     -20.031  20.393  -3.758  1.00 40.85           H  
ATOM   2572  CA  LYS A 161     -20.221  20.904  -5.821  1.00 40.85           C  
ATOM   2573  HA  LYS A 161     -20.999  20.700  -6.556  1.00 40.85           H  
ATOM   2574  C   LYS A 161     -19.032  20.011  -6.147  1.00 40.85           C  
ATOM   2575  CB  LYS A 161     -19.827  22.390  -5.926  1.00 40.85           C  
ATOM   2576  HB2 LYS A 161     -19.238  22.525  -6.833  1.00 40.85           H  
ATOM   2577  HB3 LYS A 161     -19.205  22.661  -5.074  1.00 40.85           H  
ATOM   2578  O   LYS A 161     -17.958  20.167  -5.573  1.00 40.85           O  
ATOM   2579  CG  LYS A 161     -21.046  23.322  -5.999  1.00 40.85           C  
ATOM   2580  HG2 LYS A 161     -21.674  23.025  -6.840  1.00 40.85           H  
ATOM   2581  HG3 LYS A 161     -21.624  23.237  -5.079  1.00 40.85           H  
ATOM   2582  CD  LYS A 161     -20.604  24.778  -6.185  1.00 40.85           C  
ATOM   2583  HD2 LYS A 161     -20.000  25.073  -5.327  1.00 40.85           H  
ATOM   2584  HD3 LYS A 161     -20.003  24.858  -7.090  1.00 40.85           H  
ATOM   2585  CE  LYS A 161     -21.834  25.685  -6.295  1.00 40.85           C  
ATOM   2586  HE2 LYS A 161     -22.446  25.537  -5.405  1.00 40.85           H  
ATOM   2587  HE3 LYS A 161     -22.421  25.371  -7.158  1.00 40.85           H  
ATOM   2588  NZ  LYS A 161     -21.444  27.110  -6.420  1.00 40.85           N  
ATOM   2589  HZ1 LYS A 161     -22.264  27.696  -6.481  1.00 40.85           H  
ATOM   2590  HZ2 LYS A 161     -20.906  27.388  -5.611  1.00 40.85           H  
ATOM   2591  HZ3 LYS A 161     -20.878  27.246  -7.245  1.00 40.85           H  
ATOM   2592  N   GLY A 162     -19.213  19.108  -7.114  1.00 44.62           N  
ATOM   2593  H   GLY A 162     -20.127  19.031  -7.537  1.00 44.62           H  
ATOM   2594  CA  GLY A 162     -18.108  18.320  -7.665  1.00 44.62           C  
ATOM   2595  HA2 GLY A 162     -18.439  17.771  -8.546  1.00 44.62           H  
ATOM   2596  HA3 GLY A 162     -17.769  17.610  -6.911  1.00 44.62           H  
ATOM   2597  C   GLY A 162     -16.944  19.232  -8.062  1.00 44.62           C  
ATOM   2598  O   GLY A 162     -17.169  20.333  -8.567  1.00 44.62           O  
ATOM   2599  N   CYS A 163     -15.708  18.806  -7.786  1.00 45.02           N  
ATOM   2600  H   CYS A 163     -15.582  17.896  -7.368  1.00 45.02           H  
ATOM   2601  CA  CYS A 163     -14.546  19.679  -7.926  1.00 45.02           C  
ATOM   2602  HA  CYS A 163     -14.734  20.587  -7.353  1.00 45.02           H  
ATOM   2603  C   CYS A 163     -14.334  20.083  -9.393  1.00 45.02           C  
ATOM   2604  CB  CYS A 163     -13.313  19.001  -7.323  1.00 45.02           C  
ATOM   2605  HB2 CYS A 163     -13.487  18.782  -6.270  1.00 45.02           H  
ATOM   2606  HB3 CYS A 163     -13.103  18.074  -7.857  1.00 45.02           H  
ATOM   2607  O   CYS A 163     -13.788  19.319 -10.187  1.00 45.02           O  
ATOM   2608  SG  CYS A 163     -11.917  20.154  -7.477  1.00 45.02           S  
ATOM   2609  HG  CYS A 163     -10.992  19.351  -6.944  1.00 45.02           H  
ATOM   2610  N   SER A 164     -14.734  21.311  -9.734  1.00 47.00           N  
ATOM   2611  H   SER A 164     -15.211  21.859  -9.032  1.00 47.00           H  
ATOM   2612  CA  SER A 164     -14.769  21.828 -11.108  1.00 47.00           C  
ATOM   2613  HA  SER A 164     -15.401  21.174 -11.708  1.00 47.00           H  
ATOM   2614  C   SER A 164     -13.403  21.888 -11.794  1.00 47.00           C  
ATOM   2615  CB  SER A 164     -15.392  23.228 -11.100  1.00 47.00           C  
ATOM   2616  HB2 SER A 164     -15.441  23.613 -12.119  1.00 47.00           H  
ATOM   2617  HB3 SER A 164     -16.406  23.161 -10.706  1.00 47.00           H  
ATOM   2618  O   SER A 164     -13.343  21.958 -13.016  1.00 47.00           O  
ATOM   2619  OG  SER A 164     -14.636  24.113 -10.290  1.00 47.00           O  
ATOM   2620  HG  SER A 164     -13.865  24.395 -10.789  1.00 47.00           H  
ATOM   2621  N   ASN A 165     -12.314  21.865 -11.017  1.00 46.58           N  
ATOM   2622  H   ASN A 165     -12.460  21.814 -10.019  1.00 46.58           H  
ATOM   2623  CA  ASN A 165     -10.942  21.861 -11.528  1.00 46.58           C  
ATOM   2624  HA  ASN A 165     -10.943  22.211 -12.560  1.00 46.58           H  
ATOM   2625  C   ASN A 165     -10.314  20.455 -11.553  1.00 46.58           C  
ATOM   2626  CB  ASN A 165     -10.090  22.836 -10.696  1.00 46.58           C  
ATOM   2627  HB2 ASN A 165      -9.045  22.700 -10.976  1.00 46.58           H  
ATOM   2628  HB3 ASN A 165     -10.188  22.601  -9.637  1.00 46.58           H  
ATOM   2629  O   ASN A 165      -9.357  20.237 -12.296  1.00 46.58           O  
ATOM   2630  CG  ASN A 165     -10.422  24.304 -10.911  1.00 46.58           C  
ATOM   2631  ND2 ASN A 165      -9.695  25.186 -10.269  1.00 46.58           N  
ATOM   2632 HD21 ASN A 165      -9.927  26.154 -10.442  1.00 46.58           H  
ATOM   2633 HD22 ASN A 165      -8.935  24.890  -9.674  1.00 46.58           H  
ATOM   2634  OD1 ASN A 165     -11.326  24.696 -11.628  1.00 46.58           O  
ATOM   2635  N   CYS A 166     -10.829  19.488 -10.781  1.00 46.65           N  
ATOM   2636  H   CYS A 166     -11.688  19.670 -10.283  1.00 46.65           H  
ATOM   2637  CA  CYS A 166     -10.372  18.099 -10.848  1.00 46.65           C  
ATOM   2638  HA  CYS A 166      -9.299  18.094 -11.040  1.00 46.65           H  
ATOM   2639  C   CYS A 166     -11.042  17.401 -12.053  1.00 46.65           C  
ATOM   2640  CB  CYS A 166     -10.576  17.355  -9.501  1.00 46.65           C  
ATOM   2641  HB2 CYS A 166     -10.428  16.290  -9.677  1.00 46.65           H  
ATOM   2642  HB3 CYS A 166     -11.619  17.479  -9.211  1.00 46.65           H  
ATOM   2643  O   CYS A 166     -11.863  16.507 -11.880  1.00 46.65           O  
ATOM   2644  SG  CYS A 166      -9.497  17.826  -8.087  1.00 46.65           S  
ATOM   2645  N   ASN A 167     -10.601  17.724 -13.280  1.00 44.78           N  
ATOM   2646  H   ASN A 167     -10.000  18.532 -13.362  1.00 44.78           H  
ATOM   2647  CA  ASN A 167     -10.808  16.871 -14.473  1.00 44.78           C  
ATOM   2648  HA  ASN A 167     -11.878  16.711 -14.613  1.00 44.78           H  
ATOM   2649  C   ASN A 167     -10.185  15.464 -14.309  1.00 44.78           C  
ATOM   2650  CB  ASN A 167     -10.218  17.571 -15.722  1.00 44.78           C  
ATOM   2651  HB2 ASN A 167      -9.341  18.156 -15.446  1.00 44.78           H  
ATOM   2652  HB3 ASN A 167      -9.893  16.813 -16.436  1.00 44.78           H  
ATOM   2653  O   ASN A 167     -10.343  14.587 -15.157  1.00 44.78           O  
ATOM   2654  CG  ASN A 167     -11.198  18.456 -16.474  1.00 44.78           C  
ATOM   2655  ND2 ASN A 167     -10.730  19.179 -17.464  1.00 44.78           N  
ATOM   2656 HD21 ASN A 167      -9.752  19.153 -17.713  1.00 44.78           H  
ATOM   2657 HD22 ASN A 167     -11.412  19.752 -17.941  1.00 44.78           H  
ATOM   2658  OD1 ASN A 167     -12.386  18.499 -16.220  1.00 44.78           O  
ATOM   2659  N   ASN A 168      -9.443  15.253 -13.222  1.00 46.18           N  
ATOM   2660  H   ASN A 168      -9.394  16.004 -12.548  1.00 46.18           H  
ATOM   2661  CA  ASN A 168      -8.797  14.010 -12.862  1.00 46.18           C  
ATOM   2662  HA  ASN A 168      -8.404  13.556 -13.772  1.00 46.18           H  
ATOM   2663  C   ASN A 168      -9.817  13.039 -12.233  1.00 46.18           C  
ATOM   2664  CB  ASN A 168      -7.614  14.381 -11.942  1.00 46.18           C  
ATOM   2665  HB2 ASN A 168      -7.178  15.326 -12.264  1.00 46.18           H  
ATOM   2666  HB3 ASN A 168      -7.951  14.495 -10.912  1.00 46.18           H  
ATOM   2667  O   ASN A 168     -10.106  13.122 -11.037  1.00 46.18           O  
ATOM   2668  CG  ASN A 168      -6.500  13.358 -11.982  1.00 46.18           C  
ATOM   2669  ND2 ASN A 168      -5.403  13.619 -11.314  1.00 46.18           N  
ATOM   2670 HD21 ASN A 168      -4.686  12.908 -11.321  1.00 46.18           H  
ATOM   2671 HD22 ASN A 168      -5.328  14.447 -10.740  1.00 46.18           H  
ATOM   2672  OD1 ASN A 168      -6.598  12.315 -12.609  1.00 46.18           O  
ATOM   2673  N   LYS A 169     -10.348  12.110 -13.043  1.00 47.80           N  
ATOM   2674  H   LYS A 169     -10.115  12.170 -14.024  1.00 47.80           H  
ATOM   2675  CA  LYS A 169     -11.292  11.051 -12.618  1.00 47.80           C  
ATOM   2676  HA  LYS A 169     -12.264  11.486 -12.387  1.00 47.80           H  
ATOM   2677  C   LYS A 169     -10.845  10.300 -11.350  1.00 47.80           C  
ATOM   2678  CB  LYS A 169     -11.449  10.027 -13.751  1.00 47.80           C  
ATOM   2679  HB2 LYS A 169     -10.466   9.703 -14.094  1.00 47.80           H  
ATOM   2680  HB3 LYS A 169     -11.952   9.159 -13.325  1.00 47.80           H  
ATOM   2681  O   LYS A 169     -11.661  10.013 -10.470  1.00 47.80           O  
ATOM   2682  CG  LYS A 169     -12.294  10.492 -14.943  1.00 47.80           C  
ATOM   2683  HG2 LYS A 169     -11.810  11.327 -15.450  1.00 47.80           H  
ATOM   2684  HG3 LYS A 169     -13.276  10.800 -14.585  1.00 47.80           H  
ATOM   2685  CD  LYS A 169     -12.445   9.305 -15.903  1.00 47.80           C  
ATOM   2686  HD2 LYS A 169     -12.775   8.438 -15.331  1.00 47.80           H  
ATOM   2687  HD3 LYS A 169     -11.474   9.073 -16.342  1.00 47.80           H  
ATOM   2688  CE  LYS A 169     -13.467   9.574 -17.007  1.00 47.80           C  
ATOM   2689  HE2 LYS A 169     -14.395   9.899 -16.537  1.00 47.80           H  
ATOM   2690  HE3 LYS A 169     -13.103  10.377 -17.649  1.00 47.80           H  
ATOM   2691  NZ  LYS A 169     -13.699   8.332 -17.781  1.00 47.80           N  
ATOM   2692  HZ1 LYS A 169     -12.846   8.031 -18.230  1.00 47.80           H  
ATOM   2693  HZ2 LYS A 169     -13.977   7.599 -17.144  1.00 47.80           H  
ATOM   2694  HZ3 LYS A 169     -14.426   8.457 -18.472  1.00 47.80           H  
ATOM   2695  N   SER A 170      -9.532  10.098 -11.219  1.00 49.78           N  
ATOM   2696  H   SER A 170      -8.950  10.383 -11.993  1.00 49.78           H  
ATOM   2697  CA  SER A 170      -8.881   9.411 -10.097  1.00 49.78           C  
ATOM   2698  HA  SER A 170      -9.183   8.364 -10.121  1.00 49.78           H  
ATOM   2699  C   SER A 170      -9.234   9.953  -8.703  1.00 49.78           C  
ATOM   2700  CB  SER A 170      -7.360   9.472 -10.281  1.00 49.78           C  
ATOM   2701  HB2 SER A 170      -7.085   8.980 -11.214  1.00 49.78           H  
ATOM   2702  HB3 SER A 170      -6.884   8.940  -9.457  1.00 49.78           H  
ATOM   2703  O   SER A 170      -9.210   9.187  -7.742  1.00 49.78           O  
ATOM   2704  OG  SER A 170      -6.900  10.813 -10.296  1.00 49.78           O  
ATOM   2705  HG  SER A 170      -6.767  11.093 -11.204  1.00 49.78           H  
ATOM   2706  N   CYS A 171      -9.602  11.236  -8.567  1.00 51.61           N  
ATOM   2707  H   CYS A 171      -9.591  11.829  -9.385  1.00 51.61           H  
ATOM   2708  CA  CYS A 171      -9.925  11.838  -7.267  1.00 51.61           C  
ATOM   2709  HA  CYS A 171      -9.105  11.639  -6.577  1.00 51.61           H  
ATOM   2710  C   CYS A 171     -11.191  11.267  -6.605  1.00 51.61           C  
ATOM   2711  CB  CYS A 171     -10.074  13.359  -7.427  1.00 51.61           C  
ATOM   2712  HB2 CYS A 171     -10.550  13.760  -6.532  1.00 51.61           H  
ATOM   2713  HB3 CYS A 171     -10.697  13.584  -8.293  1.00 51.61           H  
ATOM   2714  O   CYS A 171     -11.324  11.360  -5.386  1.00 51.61           O  
ATOM   2715  SG  CYS A 171      -8.446  14.138  -7.603  1.00 51.61           S  
ATOM   2716  HG  CYS A 171      -8.875  15.403  -7.598  1.00 51.61           H  
ATOM   2717  N   ILE A 172     -12.136  10.721  -7.381  1.00 51.36           N  
ATOM   2718  H   ILE A 172     -11.949  10.645  -8.371  1.00 51.36           H  
ATOM   2719  CA  ILE A 172     -13.368  10.115  -6.845  1.00 51.36           C  
ATOM   2720  HA  ILE A 172     -13.474  10.384  -5.793  1.00 51.36           H  
ATOM   2721  C   ILE A 172     -13.276   8.589  -6.873  1.00 51.36           C  
ATOM   2722  CB  ILE A 172     -14.621  10.651  -7.583  1.00 51.36           C  
ATOM   2723  HB  ILE A 172     -14.520  10.429  -8.645  1.00 51.36           H  
ATOM   2724  O   ILE A 172     -13.651   7.943  -5.898  1.00 51.36           O  
ATOM   2725  CG1 ILE A 172     -14.720  12.187  -7.409  1.00 51.36           C  
ATOM   2726 HG12 ILE A 172     -13.829  12.647  -7.836  1.00 51.36           H  
ATOM   2727 HG13 ILE A 172     -14.740  12.428  -6.346  1.00 51.36           H  
ATOM   2728  CG2 ILE A 172     -15.897   9.952  -7.067  1.00 51.36           C  
ATOM   2729 HG21 ILE A 172     -16.005  10.094  -5.992  1.00 51.36           H  
ATOM   2730 HG22 ILE A 172     -15.847   8.882  -7.270  1.00 51.36           H  
ATOM   2731 HG23 ILE A 172     -16.781  10.321  -7.588  1.00 51.36           H  
ATOM   2732  CD1 ILE A 172     -15.929  12.845  -8.087  1.00 51.36           C  
ATOM   2733 HD11 ILE A 172     -15.820  13.929  -8.041  1.00 51.36           H  
ATOM   2734 HD12 ILE A 172     -15.981  12.539  -9.131  1.00 51.36           H  
ATOM   2735 HD13 ILE A 172     -16.852  12.572  -7.576  1.00 51.36           H  
ATOM   2736  N   GLU A 173     -12.753   8.020  -7.961  1.00 52.75           N  
ATOM   2737  H   GLU A 173     -12.439   8.611  -8.717  1.00 52.75           H  
ATOM   2738  CA  GLU A 173     -12.769   6.572  -8.224  1.00 52.75           C  
ATOM   2739  HA  GLU A 173     -13.800   6.220  -8.198  1.00 52.75           H  
ATOM   2740  C   GLU A 173     -12.014   5.743  -7.162  1.00 52.75           C  
ATOM   2741  CB  GLU A 173     -12.221   6.333  -9.649  1.00 52.75           C  
ATOM   2742  HB2 GLU A 173     -12.056   5.266  -9.799  1.00 52.75           H  
ATOM   2743  HB3 GLU A 173     -11.265   6.848  -9.743  1.00 52.75           H  
ATOM   2744  O   GLU A 173     -12.369   4.586  -6.927  1.00 52.75           O  
ATOM   2745  CG  GLU A 173     -13.208   6.836 -10.729  1.00 52.75           C  
ATOM   2746  HG2 GLU A 173     -13.532   7.845 -10.473  1.00 52.75           H  
ATOM   2747  HG3 GLU A 173     -14.092   6.199 -10.705  1.00 52.75           H  
ATOM   2748  CD  GLU A 173     -12.650   6.879 -12.168  1.00 52.75           C  
ATOM   2749  OE1 GLU A 173     -13.465   7.055 -13.108  1.00 52.75           O  
ATOM   2750  OE2 GLU A 173     -11.411   6.858 -12.343  1.00 52.75           O  
ATOM   2751  N   ASN A 174     -11.029   6.335  -6.472  1.00 57.60           N  
ATOM   2752  H   ASN A 174     -10.794   7.285  -6.723  1.00 57.60           H  
ATOM   2753  CA  ASN A 174     -10.172   5.650  -5.493  1.00 57.60           C  
ATOM   2754  HA  ASN A 174     -10.438   4.593  -5.495  1.00 57.60           H  
ATOM   2755  C   ASN A 174     -10.401   6.084  -4.028  1.00 57.60           C  
ATOM   2756  CB  ASN A 174      -8.703   5.741  -5.969  1.00 57.60           C  
ATOM   2757  HB2 ASN A 174      -8.043   5.345  -5.198  1.00 57.60           H  
ATOM   2758  HB3 ASN A 174      -8.437   6.783  -6.144  1.00 57.60           H  
ATOM   2759  O   ASN A 174      -9.580   5.793  -3.157  1.00 57.60           O  
ATOM   2760  CG  ASN A 174      -8.450   4.938  -7.240  1.00 57.60           C  
ATOM   2761  ND2 ASN A 174      -7.297   5.048  -7.851  1.00 57.60           N  
ATOM   2762 HD21 ASN A 174      -6.568   5.643  -7.485  1.00 57.60           H  
ATOM   2763 HD22 ASN A 174      -7.202   4.494  -8.691  1.00 57.60           H  
ATOM   2764  OD1 ASN A 174      -9.272   4.167  -7.692  1.00 57.60           O  
ATOM   2765  N   GLU A 175     -11.511   6.760  -3.713  1.00 68.71           N  
ATOM   2766  H   GLU A 175     -12.177   6.970  -4.443  1.00 68.71           H  
ATOM   2767  CA  GLU A 175     -11.752   7.279  -2.358  1.00 68.71           C  
ATOM   2768  HA  GLU A 175     -10.877   7.862  -2.071  1.00 68.71           H  
ATOM   2769  C   GLU A 175     -11.910   6.180  -1.289  1.00 68.71           C  
ATOM   2770  CB  GLU A 175     -12.958   8.228  -2.375  1.00 68.71           C  
ATOM   2771  HB2 GLU A 175     -13.861   7.683  -2.653  1.00 68.71           H  
ATOM   2772  HB3 GLU A 175     -12.773   9.013  -3.109  1.00 68.71           H  
ATOM   2773  O   GLU A 175     -11.375   6.312  -0.186  1.00 68.71           O  
ATOM   2774  CG  GLU A 175     -13.137   8.864  -0.992  1.00 68.71           C  
ATOM   2775  HG2 GLU A 175     -12.157   9.190  -0.643  1.00 68.71           H  
ATOM   2776  HG3 GLU A 175     -13.517   8.120  -0.292  1.00 68.71           H  
ATOM   2777  CD  GLU A 175     -14.071  10.069  -0.977  1.00 68.71           C  
ATOM   2778  OE1 GLU A 175     -13.841  10.940  -0.106  1.00 68.71           O  
ATOM   2779  OE2 GLU A 175     -14.996  10.160  -1.807  1.00 68.71           O  
ATOM   2780  N   GLU A 176     -12.564   5.066  -1.629  1.00 66.94           N  
ATOM   2781  H   GLU A 176     -12.996   5.027  -2.542  1.00 66.94           H  
ATOM   2782  CA  GLU A 176     -12.709   3.880  -0.764  1.00 66.94           C  
ATOM   2783  HA  GLU A 176     -13.142   4.177   0.191  1.00 66.94           H  
ATOM   2784  C   GLU A 176     -11.368   3.187  -0.465  1.00 66.94           C  
ATOM   2785  CB  GLU A 176     -13.652   2.870  -1.439  1.00 66.94           C  
ATOM   2786  HB2 GLU A 176     -13.737   1.993  -0.798  1.00 66.94           H  
ATOM   2787  HB3 GLU A 176     -13.216   2.565  -2.391  1.00 66.94           H  
ATOM   2788  O   GLU A 176     -11.273   2.342   0.422  1.00 66.94           O  
ATOM   2789  CG  GLU A 176     -15.060   3.438  -1.681  1.00 66.94           C  
ATOM   2790  HG2 GLU A 176     -14.994   4.274  -2.377  1.00 66.94           H  
ATOM   2791  HG3 GLU A 176     -15.444   3.818  -0.735  1.00 66.94           H  
ATOM   2792  CD  GLU A 176     -16.040   2.399  -2.249  1.00 66.94           C  
ATOM   2793  OE1 GLU A 176     -17.260   2.665  -2.152  1.00 66.94           O  
ATOM   2794  OE2 GLU A 176     -15.572   1.366  -2.778  1.00 66.94           O  
ATOM   2795  N   LEU A 177     -10.320   3.543  -1.213  1.00 65.85           N  
ATOM   2796  H   LEU A 177     -10.469   4.275  -1.892  1.00 65.85           H  
ATOM   2797  CA  LEU A 177      -9.040   2.842  -1.255  1.00 65.85           C  
ATOM   2798  HA  LEU A 177      -9.163   1.870  -0.777  1.00 65.85           H  
ATOM   2799  C   LEU A 177      -7.940   3.586  -0.480  1.00 65.85           C  
ATOM   2800  CB  LEU A 177      -8.673   2.611  -2.729  1.00 65.85           C  
ATOM   2801  HB2 LEU A 177      -8.315   3.550  -3.151  1.00 65.85           H  
ATOM   2802  HB3 LEU A 177      -7.830   1.919  -2.735  1.00 65.85           H  
ATOM   2803  O   LEU A 177      -6.933   2.997  -0.080  1.00 65.85           O  
ATOM   2804  CG  LEU A 177      -9.830   2.090  -3.623  1.00 65.85           C  
ATOM   2805  HG  LEU A 177     -10.591   2.870  -3.645  1.00 65.85           H  
ATOM   2806  CD1 LEU A 177      -9.407   1.909  -5.083  1.00 65.85           C  
ATOM   2807 HD11 LEU A 177      -8.498   2.468  -5.301  1.00 65.85           H  
ATOM   2808 HD12 LEU A 177     -10.200   2.297  -5.723  1.00 65.85           H  
ATOM   2809 HD13 LEU A 177      -9.274   0.855  -5.330  1.00 65.85           H  
ATOM   2810  CD2 LEU A 177     -10.523   0.814  -3.117  1.00 65.85           C  
ATOM   2811 HD21 LEU A 177     -10.898   0.959  -2.104  1.00 65.85           H  
ATOM   2812 HD22 LEU A 177      -9.867  -0.057  -3.122  1.00 65.85           H  
ATOM   2813 HD23 LEU A 177     -11.385   0.602  -3.749  1.00 65.85           H  
ATOM   2814  N   ILE A 178      -8.179   4.869  -0.189  1.00 78.81           N  
ATOM   2815  H   ILE A 178      -9.034   5.257  -0.561  1.00 78.81           H  
ATOM   2816  CA  ILE A 178      -7.365   5.718   0.688  1.00 78.81           C  
ATOM   2817  HA  ILE A 178      -6.429   5.936   0.173  1.00 78.81           H  
ATOM   2818  C   ILE A 178      -6.984   5.029   2.012  1.00 78.81           C  
ATOM   2819  CB  ILE A 178      -8.107   7.055   0.929  1.00 78.81           C  
ATOM   2820  HB  ILE A 178      -9.161   6.845   1.107  1.00 78.81           H  
ATOM   2821  O   ILE A 178      -5.812   5.121   2.385  1.00 78.81           O  
ATOM   2822  CG1 ILE A 178      -8.023   7.934  -0.338  1.00 78.81           C  
ATOM   2823 HG12 ILE A 178      -8.318   7.338  -1.202  1.00 78.81           H  
ATOM   2824 HG13 ILE A 178      -6.996   8.263  -0.495  1.00 78.81           H  
ATOM   2825  CG2 ILE A 178      -7.589   7.795   2.175  1.00 78.81           C  
ATOM   2826 HG21 ILE A 178      -7.784   7.217   3.078  1.00 78.81           H  
ATOM   2827 HG22 ILE A 178      -6.517   7.972   2.085  1.00 78.81           H  
ATOM   2828 HG23 ILE A 178      -8.126   8.737   2.288  1.00 78.81           H  
ATOM   2829  CD1 ILE A 178      -8.946   9.157  -0.295  1.00 78.81           C  
ATOM   2830 HD11 ILE A 178      -9.038   9.575  -1.298  1.00 78.81           H  
ATOM   2831 HD12 ILE A 178      -8.543   9.922   0.368  1.00 78.81           H  
ATOM   2832 HD13 ILE A 178      -9.936   8.859   0.048  1.00 78.81           H  
ATOM   2833  N   PRO A 179      -7.891   4.338   2.737  1.00 78.25           N  
ATOM   2834  CA  PRO A 179      -7.534   3.680   3.991  1.00 78.25           C  
ATOM   2835  HA  PRO A 179      -7.180   4.433   4.696  1.00 78.25           H  
ATOM   2836  C   PRO A 179      -6.443   2.617   3.813  1.00 78.25           C  
ATOM   2837  CB  PRO A 179      -8.840   3.084   4.518  1.00 78.25           C  
ATOM   2838  HB2 PRO A 179      -8.879   3.078   5.607  1.00 78.25           H  
ATOM   2839  HB3 PRO A 179      -8.966   2.082   4.107  1.00 78.25           H  
ATOM   2840  O   PRO A 179      -5.519   2.563   4.618  1.00 78.25           O  
ATOM   2841  CG  PRO A 179      -9.915   3.977   3.916  1.00 78.25           C  
ATOM   2842  HG2 PRO A 179     -10.882   3.477   3.863  1.00 78.25           H  
ATOM   2843  HG3 PRO A 179      -9.981   4.913   4.471  1.00 78.25           H  
ATOM   2844  CD  PRO A 179      -9.332   4.231   2.532  1.00 78.25           C  
ATOM   2845  HD2 PRO A 179      -9.537   3.373   1.891  1.00 78.25           H  
ATOM   2846  HD3 PRO A 179      -9.776   5.130   2.107  1.00 78.25           H  
ATOM   2847  N   TYR A 180      -6.475   1.841   2.723  1.00 70.93           N  
ATOM   2848  H   TYR A 180      -7.240   1.947   2.073  1.00 70.93           H  
ATOM   2849  CA  TYR A 180      -5.453   0.834   2.410  1.00 70.93           C  
ATOM   2850  HA  TYR A 180      -5.277   0.227   3.299  1.00 70.93           H  
ATOM   2851  C   TYR A 180      -4.116   1.467   2.014  1.00 70.93           C  
ATOM   2852  CB  TYR A 180      -5.962  -0.084   1.290  1.00 70.93           C  
ATOM   2853  HB2 TYR A 180      -5.994   0.479   0.357  1.00 70.93           H  
ATOM   2854  HB3 TYR A 180      -5.252  -0.900   1.156  1.00 70.93           H  
ATOM   2855  O   TYR A 180      -3.053   0.967   2.379  1.00 70.93           O  
ATOM   2856  CG  TYR A 180      -7.330  -0.680   1.558  1.00 70.93           C  
ATOM   2857  CD1 TYR A 180      -7.565  -1.390   2.749  1.00 70.93           C  
ATOM   2858  HD1 TYR A 180      -6.774  -1.529   3.472  1.00 70.93           H  
ATOM   2859  CD2 TYR A 180      -8.374  -0.510   0.628  1.00 70.93           C  
ATOM   2860  HD2 TYR A 180      -8.190   0.020  -0.295  1.00 70.93           H  
ATOM   2861  CE1 TYR A 180      -8.833  -1.949   2.997  1.00 70.93           C  
ATOM   2862  HE1 TYR A 180      -9.023  -2.522   3.893  1.00 70.93           H  
ATOM   2863  CE2 TYR A 180      -9.653  -1.043   0.888  1.00 70.93           C  
ATOM   2864  HE2 TYR A 180     -10.456  -0.898   0.181  1.00 70.93           H  
ATOM   2865  OH  TYR A 180     -11.087  -2.336   2.336  1.00 70.93           O  
ATOM   2866  HH  TYR A 180     -11.740  -2.155   1.655  1.00 70.93           H  
ATOM   2867  CZ  TYR A 180      -9.879  -1.778   2.073  1.00 70.93           C  
ATOM   2868  N   PHE A 181      -4.152   2.600   1.311  1.00 75.53           N  
ATOM   2869  H   PHE A 181      -5.053   2.934   1.000  1.00 75.53           H  
ATOM   2870  CA  PHE A 181      -2.960   3.377   0.965  1.00 75.53           C  
ATOM   2871  HA  PHE A 181      -2.213   2.723   0.516  1.00 75.53           H  
ATOM   2872  C   PHE A 181      -2.308   4.008   2.209  1.00 75.53           C  
ATOM   2873  CB  PHE A 181      -3.361   4.444  -0.063  1.00 75.53           C  
ATOM   2874  HB2 PHE A 181      -4.138   5.060   0.389  1.00 75.53           H  
ATOM   2875  HB3 PHE A 181      -2.495   5.078  -0.254  1.00 75.53           H  
ATOM   2876  O   PHE A 181      -1.082   4.053   2.314  1.00 75.53           O  
ATOM   2877  CG  PHE A 181      -3.888   3.976  -1.413  1.00 75.53           C  
ATOM   2878  CD1 PHE A 181      -3.833   2.629  -1.814  1.00 75.53           C  
ATOM   2879  HD1 PHE A 181      -3.515   1.861  -1.124  1.00 75.53           H  
ATOM   2880  CD2 PHE A 181      -4.456   4.919  -2.289  1.00 75.53           C  
ATOM   2881  HD2 PHE A 181      -4.557   5.949  -1.981  1.00 75.53           H  
ATOM   2882  CE1 PHE A 181      -4.231   2.242  -3.101  1.00 75.53           C  
ATOM   2883  HE1 PHE A 181      -4.174   1.202  -3.384  1.00 75.53           H  
ATOM   2884  CE2 PHE A 181      -4.916   4.521  -3.557  1.00 75.53           C  
ATOM   2885  HE2 PHE A 181      -5.390   5.237  -4.212  1.00 75.53           H  
ATOM   2886  CZ  PHE A 181      -4.772   3.191  -3.981  1.00 75.53           C  
ATOM   2887  HZ  PHE A 181      -5.122   2.897  -4.959  1.00 75.53           H  
ATOM   2888  N   LEU A 182      -3.115   4.436   3.184  1.00 82.93           N  
ATOM   2889  H   LEU A 182      -4.111   4.410   3.018  1.00 82.93           H  
ATOM   2890  CA  LEU A 182      -2.642   4.902   4.487  1.00 82.93           C  
ATOM   2891  HA  LEU A 182      -1.826   5.607   4.333  1.00 82.93           H  
ATOM   2892  C   LEU A 182      -2.062   3.763   5.331  1.00 82.93           C  
ATOM   2893  CB  LEU A 182      -3.795   5.601   5.226  1.00 82.93           C  
ATOM   2894  HB2 LEU A 182      -3.544   5.665   6.285  1.00 82.93           H  
ATOM   2895  HB3 LEU A 182      -4.692   4.989   5.133  1.00 82.93           H  
ATOM   2896  O   LEU A 182      -0.963   3.916   5.853  1.00 82.93           O  
ATOM   2897  CG  LEU A 182      -4.111   7.015   4.720  1.00 82.93           C  
ATOM   2898  HG  LEU A 182      -4.283   7.006   3.644  1.00 82.93           H  
ATOM   2899  CD1 LEU A 182      -5.373   7.520   5.422  1.00 82.93           C  
ATOM   2900 HD11 LEU A 182      -5.600   8.533   5.091  1.00 82.93           H  
ATOM   2901 HD12 LEU A 182      -5.230   7.517   6.503  1.00 82.93           H  
ATOM   2902 HD13 LEU A 182      -6.212   6.869   5.174  1.00 82.93           H  
ATOM   2903  CD2 LEU A 182      -2.973   7.984   5.041  1.00 82.93           C  
ATOM   2904 HD21 LEU A 182      -3.259   9.000   4.769  1.00 82.93           H  
ATOM   2905 HD22 LEU A 182      -2.075   7.722   4.482  1.00 82.93           H  
ATOM   2906 HD23 LEU A 182      -2.750   7.944   6.107  1.00 82.93           H  
ATOM   2907  N   LEU A 183      -2.742   2.614   5.411  1.00 76.91           N  
ATOM   2908  H   LEU A 183      -3.666   2.584   5.004  1.00 76.91           H  
ATOM   2909  CA  LEU A 183      -2.246   1.393   6.066  1.00 76.91           C  
ATOM   2910  HA  LEU A 183      -2.078   1.602   7.122  1.00 76.91           H  
ATOM   2911  C   LEU A 183      -0.901   0.953   5.473  1.00 76.91           C  
ATOM   2912  CB  LEU A 183      -3.317   0.287   5.916  1.00 76.91           C  
ATOM   2913  HB2 LEU A 183      -4.136   0.651   5.296  1.00 76.91           H  
ATOM   2914  HB3 LEU A 183      -2.901  -0.570   5.386  1.00 76.91           H  
ATOM   2915  O   LEU A 183       0.034   0.616   6.199  1.00 76.91           O  
ATOM   2916  CG  LEU A 183      -3.902  -0.187   7.258  1.00 76.91           C  
ATOM   2917  HG  LEU A 183      -3.993   0.647   7.953  1.00 76.91           H  
ATOM   2918  CD1 LEU A 183      -5.290  -0.794   7.061  1.00 76.91           C  
ATOM   2919 HD11 LEU A 183      -5.236  -1.653   6.392  1.00 76.91           H  
ATOM   2920 HD12 LEU A 183      -5.966  -0.047   6.644  1.00 76.91           H  
ATOM   2921 HD13 LEU A 183      -5.686  -1.119   8.023  1.00 76.91           H  
ATOM   2922  CD2 LEU A 183      -2.977  -1.212   7.891  1.00 76.91           C  
ATOM   2923 HD21 LEU A 183      -2.874  -2.065   7.219  1.00 76.91           H  
ATOM   2924 HD22 LEU A 183      -1.989  -0.780   8.046  1.00 76.91           H  
ATOM   2925 HD23 LEU A 183      -3.383  -1.548   8.845  1.00 76.91           H  
ATOM   2926  N   PHE A 184      -0.773   1.047   4.148  1.00 74.41           N  
ATOM   2927  H   PHE A 184      -1.600   1.262   3.609  1.00 74.41           H  
ATOM   2928  CA  PHE A 184       0.478   0.843   3.434  1.00 74.41           C  
ATOM   2929  HA  PHE A 184       0.842  -0.156   3.675  1.00 74.41           H  
ATOM   2930  C   PHE A 184       1.563   1.834   3.893  1.00 74.41           C  
ATOM   2931  CB  PHE A 184       0.202   0.882   1.924  1.00 74.41           C  
ATOM   2932  HB2 PHE A 184      -0.480   0.069   1.676  1.00 74.41           H  
ATOM   2933  HB3 PHE A 184      -0.305   1.812   1.666  1.00 74.41           H  
ATOM   2934  O   PHE A 184       2.612   1.381   4.342  1.00 74.41           O  
ATOM   2935  CG  PHE A 184       1.437   0.759   1.064  1.00 74.41           C  
ATOM   2936  CD1 PHE A 184       2.080   1.912   0.585  1.00 74.41           C  
ATOM   2937  HD1 PHE A 184       1.671   2.887   0.804  1.00 74.41           H  
ATOM   2938  CD2 PHE A 184       1.946  -0.508   0.745  1.00 74.41           C  
ATOM   2939  HD2 PHE A 184       1.392  -1.384   1.050  1.00 74.41           H  
ATOM   2940  CE1 PHE A 184       3.243   1.790  -0.189  1.00 74.41           C  
ATOM   2941  HE1 PHE A 184       3.704   2.675  -0.603  1.00 74.41           H  
ATOM   2942  CE2 PHE A 184       3.154  -0.629   0.037  1.00 74.41           C  
ATOM   2943  HE2 PHE A 184       3.570  -1.605  -0.165  1.00 74.41           H  
ATOM   2944  CZ  PHE A 184       3.811   0.529  -0.418  1.00 74.41           C  
ATOM   2945  HZ  PHE A 184       4.745   0.460  -0.956  1.00 74.41           H  
ATOM   2946  N   LEU A 185       1.354   3.158   3.851  1.00 78.13           N  
ATOM   2947  H   LEU A 185       0.469   3.503   3.510  1.00 78.13           H  
ATOM   2948  CA  LEU A 185       2.375   4.119   4.317  1.00 78.13           C  
ATOM   2949  HA  LEU A 185       3.298   3.952   3.762  1.00 78.13           H  
ATOM   2950  C   LEU A 185       2.741   3.935   5.803  1.00 78.13           C  
ATOM   2951  CB  LEU A 185       1.909   5.571   4.094  1.00 78.13           C  
ATOM   2952  HB2 LEU A 185       0.930   5.704   4.555  1.00 78.13           H  
ATOM   2953  HB3 LEU A 185       2.606   6.213   4.632  1.00 78.13           H  
ATOM   2954  O   LEU A 185       3.917   3.960   6.160  1.00 78.13           O  
ATOM   2955  CG  LEU A 185       1.842   6.079   2.642  1.00 78.13           C  
ATOM   2956  HG  LEU A 185       0.999   5.619   2.124  1.00 78.13           H  
ATOM   2957  CD1 LEU A 185       1.639   7.593   2.673  1.00 78.13           C  
ATOM   2958 HD11 LEU A 185       2.462   8.075   3.201  1.00 78.13           H  
ATOM   2959 HD12 LEU A 185       1.591   7.988   1.658  1.00 78.13           H  
ATOM   2960 HD13 LEU A 185       0.707   7.825   3.189  1.00 78.13           H  
ATOM   2961  CD2 LEU A 185       3.115   5.794   1.846  1.00 78.13           C  
ATOM   2962 HD21 LEU A 185       3.151   4.732   1.604  1.00 78.13           H  
ATOM   2963 HD22 LEU A 185       3.109   6.359   0.914  1.00 78.13           H  
ATOM   2964 HD23 LEU A 185       3.986   6.079   2.436  1.00 78.13           H  
ATOM   2965  N   LEU A 186       1.741   3.716   6.656  1.00 80.61           N  
ATOM   2966  H   LEU A 186       0.804   3.701   6.279  1.00 80.61           H  
ATOM   2967  CA  LEU A 186       1.876   3.620   8.113  1.00 80.61           C  
ATOM   2968  HA  LEU A 186       2.641   4.327   8.435  1.00 80.61           H  
ATOM   2969  C   LEU A 186       2.349   2.257   8.608  1.00 80.61           C  
ATOM   2970  CB  LEU A 186       0.532   3.994   8.756  1.00 80.61           C  
ATOM   2971  HB2 LEU A 186       0.554   3.755   9.819  1.00 80.61           H  
ATOM   2972  HB3 LEU A 186      -0.257   3.394   8.303  1.00 80.61           H  
ATOM   2973  O   LEU A 186       2.637   2.111   9.787  1.00 80.61           O  
ATOM   2974  CG  LEU A 186       0.218   5.486   8.598  1.00 80.61           C  
ATOM   2975  HG  LEU A 186       0.372   5.807   7.568  1.00 80.61           H  
ATOM   2976  CD1 LEU A 186      -1.229   5.773   8.971  1.00 80.61           C  
ATOM   2977 HD11 LEU A 186      -1.411   5.487  10.007  1.00 80.61           H  
ATOM   2978 HD12 LEU A 186      -1.876   5.200   8.308  1.00 80.61           H  
ATOM   2979 HD13 LEU A 186      -1.446   6.834   8.842  1.00 80.61           H  
ATOM   2980  CD2 LEU A 186       1.108   6.309   9.522  1.00 80.61           C  
ATOM   2981 HD21 LEU A 186       0.777   7.346   9.475  1.00 80.61           H  
ATOM   2982 HD22 LEU A 186       2.148   6.255   9.203  1.00 80.61           H  
ATOM   2983 HD23 LEU A 186       1.020   5.958  10.550  1.00 80.61           H  
ATOM   2984  N   THR A 187       2.481   1.282   7.716  1.00 72.83           N  
ATOM   2985  H   THR A 187       2.170   1.494   6.779  1.00 72.83           H  
ATOM   2986  CA  THR A 187       2.936  -0.088   7.973  1.00 72.83           C  
ATOM   2987  HA  THR A 187       2.110  -0.681   8.367  1.00 72.83           H  
ATOM   2988  C   THR A 187       4.092  -0.192   8.983  1.00 72.83           C  
ATOM   2989  CB  THR A 187       3.336  -0.654   6.605  1.00 72.83           C  
ATOM   2990  HB  THR A 187       3.867   0.114   6.043  1.00 72.83           H  
ATOM   2991  O   THR A 187       4.017  -0.982   9.920  1.00 72.83           O  
ATOM   2992  CG2 THR A 187       4.245  -1.858   6.664  1.00 72.83           C  
ATOM   2993 HG21 THR A 187       5.259  -1.562   6.931  1.00 72.83           H  
ATOM   2994 HG22 THR A 187       3.839  -2.531   7.419  1.00 72.83           H  
ATOM   2995 HG23 THR A 187       4.261  -2.374   5.704  1.00 72.83           H  
ATOM   2996  OG1 THR A 187       2.195  -1.053   5.882  1.00 72.83           O  
ATOM   2997  HG1 THR A 187       1.473  -0.454   6.085  1.00 72.83           H  
ATOM   2998  N   ALA A 188       5.148   0.620   8.841  1.00 71.37           N  
ATOM   2999  H   ALA A 188       5.156   1.288   8.084  1.00 71.37           H  
ATOM   3000  CA  ALA A 188       6.285   0.582   9.764  1.00 71.37           C  
ATOM   3001  HA  ALA A 188       6.565  -0.461   9.912  1.00 71.37           H  
ATOM   3002  C   ALA A 188       5.949   1.160  11.152  1.00 71.37           C  
ATOM   3003  CB  ALA A 188       7.471   1.308   9.116  1.00 71.37           C  
ATOM   3004  HB1 ALA A 188       8.321   1.318   9.799  1.00 71.37           H  
ATOM   3005  HB2 ALA A 188       7.203   2.337   8.879  1.00 71.37           H  
ATOM   3006  HB3 ALA A 188       7.770   0.797   8.201  1.00 71.37           H  
ATOM   3007  O   ALA A 188       6.399   0.618  12.157  1.00 71.37           O  
ATOM   3008  N   PHE A 189       5.130   2.215  11.196  1.00 79.86           N  
ATOM   3009  H   PHE A 189       4.705   2.511  10.329  1.00 79.86           H  
ATOM   3010  CA  PHE A 189       4.644   2.857  12.419  1.00 79.86           C  
ATOM   3011  HA  PHE A 189       5.480   3.014  13.099  1.00 79.86           H  
ATOM   3012  C   PHE A 189       3.621   1.988  13.168  1.00 79.86           C  
ATOM   3013  CB  PHE A 189       4.065   4.229  12.037  1.00 79.86           C  
ATOM   3014  HB2 PHE A 189       4.889   4.869  11.722  1.00 79.86           H  
ATOM   3015  HB3 PHE A 189       3.400   4.118  11.181  1.00 79.86           H  
ATOM   3016  O   PHE A 189       3.655   1.950  14.387  1.00 79.86           O  
ATOM   3017  CG  PHE A 189       3.294   4.927  13.141  1.00 79.86           C  
ATOM   3018  CD1 PHE A 189       1.886   4.906  13.138  1.00 79.86           C  
ATOM   3019  HD1 PHE A 189       1.352   4.384  12.358  1.00 79.86           H  
ATOM   3020  CD2 PHE A 189       3.981   5.568  14.188  1.00 79.86           C  
ATOM   3021  HD2 PHE A 189       5.061   5.574  14.205  1.00 79.86           H  
ATOM   3022  CE1 PHE A 189       1.172   5.537  14.170  1.00 79.86           C  
ATOM   3023  HE1 PHE A 189       0.092   5.501  14.181  1.00 79.86           H  
ATOM   3024  CE2 PHE A 189       3.262   6.176  15.231  1.00 79.86           C  
ATOM   3025  HE2 PHE A 189       3.786   6.624  16.063  1.00 79.86           H  
ATOM   3026  CZ  PHE A 189       1.859   6.173  15.215  1.00 79.86           C  
ATOM   3027  HZ  PHE A 189       1.308   6.630  16.024  1.00 79.86           H  
ATOM   3028  N   LEU A 190       2.771   1.234  12.466  1.00 76.49           N  
ATOM   3029  H   LEU A 190       2.787   1.328  11.460  1.00 76.49           H  
ATOM   3030  CA  LEU A 190       1.767   0.326  13.048  1.00 76.49           C  
ATOM   3031  HA  LEU A 190       1.190   0.868  13.797  1.00 76.49           H  
ATOM   3032  C   LEU A 190       2.366  -0.886  13.785  1.00 76.49           C  
ATOM   3033  CB  LEU A 190       0.825  -0.141  11.925  1.00 76.49           C  
ATOM   3034  HB2 LEU A 190       0.241  -0.991  12.279  1.00 76.49           H  
ATOM   3035  HB3 LEU A 190       1.429  -0.487  11.086  1.00 76.49           H  
ATOM   3036  O   LEU A 190       1.674  -1.541  14.561  1.00 76.49           O  
ATOM   3037  CG  LEU A 190      -0.150   0.947  11.445  1.00 76.49           C  
ATOM   3038  HG  LEU A 190       0.387   1.878  11.259  1.00 76.49           H  
ATOM   3039  CD1 LEU A 190      -0.817   0.508  10.143  1.00 76.49           C  
ATOM   3040 HD11 LEU A 190      -1.365  -0.418  10.314  1.00 76.49           H  
ATOM   3041 HD12 LEU A 190      -0.059   0.343   9.377  1.00 76.49           H  
ATOM   3042 HD13 LEU A 190      -1.506   1.278   9.799  1.00 76.49           H  
ATOM   3043  CD2 LEU A 190      -1.256   1.211  12.465  1.00 76.49           C  
ATOM   3044 HD21 LEU A 190      -1.994   1.893  12.044  1.00 76.49           H  
ATOM   3045 HD22 LEU A 190      -0.837   1.646  13.373  1.00 76.49           H  
ATOM   3046 HD23 LEU A 190      -1.751   0.275  12.725  1.00 76.49           H  
ATOM   3047  N   ARG A 191       3.658  -1.177  13.576  1.00 68.84           N  
ATOM   3048  H   ARG A 191       4.160  -0.624  12.896  1.00 68.84           H  
ATOM   3049  CA  ARG A 191       4.414  -2.120  14.417  1.00 68.84           C  
ATOM   3050  HA  ARG A 191       3.802  -2.997  14.623  1.00 68.84           H  
ATOM   3051  C   ARG A 191       4.776  -1.537  15.784  1.00 68.84           C  
ATOM   3052  CB  ARG A 191       5.703  -2.561  13.714  1.00 68.84           C  
ATOM   3053  HB2 ARG A 191       6.286  -3.163  14.411  1.00 68.84           H  
ATOM   3054  HB3 ARG A 191       6.290  -1.677  13.464  1.00 68.84           H  
ATOM   3055  O   ARG A 191       5.161  -2.296  16.670  1.00 68.84           O  
ATOM   3056  CG  ARG A 191       5.456  -3.407  12.462  1.00 68.84           C  
ATOM   3057  HG2 ARG A 191       4.891  -2.837  11.725  1.00 68.84           H  
ATOM   3058  HG3 ARG A 191       4.884  -4.293  12.738  1.00 68.84           H  
ATOM   3059  CD  ARG A 191       6.793  -3.851  11.857  1.00 68.84           C  
ATOM   3060  HD2 ARG A 191       6.591  -4.582  11.075  1.00 68.84           H  
ATOM   3061  HD3 ARG A 191       7.387  -4.342  12.629  1.00 68.84           H  
ATOM   3062  NE  ARG A 191       7.545  -2.706  11.301  1.00 68.84           N  
ATOM   3063  HE  ARG A 191       7.218  -1.784  11.556  1.00 68.84           H  
ATOM   3064  NH1 ARG A 191       9.158  -3.884  10.163  1.00 68.84           N  
ATOM   3065 HH11 ARG A 191       8.790  -4.775  10.464  1.00 68.84           H  
ATOM   3066 HH12 ARG A 191       9.707  -3.893   9.315  1.00 68.84           H  
ATOM   3067  NH2 ARG A 191       9.068  -1.691   9.952  1.00 68.84           N  
ATOM   3068 HH21 ARG A 191       9.806  -1.766   9.267  1.00 68.84           H  
ATOM   3069 HH22 ARG A 191       8.759  -0.772  10.237  1.00 68.84           H  
ATOM   3070  CZ  ARG A 191       8.583  -2.770  10.486  1.00 68.84           C  
ATOM   3071  N   LEU A 192       4.714  -0.213  15.955  1.00 72.59           N  
ATOM   3072  H   LEU A 192       4.320   0.366  15.227  1.00 72.59           H  
ATOM   3073  CA  LEU A 192       5.053   0.416  17.226  1.00 72.59           C  
ATOM   3074  HA  LEU A 192       5.962  -0.078  17.570  1.00 72.59           H  
ATOM   3075  C   LEU A 192       3.932   0.190  18.251  1.00 72.59           C  
ATOM   3076  CB  LEU A 192       5.383   1.909  17.086  1.00 72.59           C  
ATOM   3077  HB2 LEU A 192       4.503   2.439  16.722  1.00 72.59           H  
ATOM   3078  HB3 LEU A 192       5.604   2.300  18.079  1.00 72.59           H  
ATOM   3079  O   LEU A 192       2.758   0.358  17.900  1.00 72.59           O  
ATOM   3080  CG  LEU A 192       6.580   2.211  16.169  1.00 72.59           C  
ATOM   3081  HG  LEU A 192       6.361   1.881  15.154  1.00 72.59           H  
ATOM   3082  CD1 LEU A 192       6.821   3.718  16.146  1.00 72.59           C  
ATOM   3083 HD11 LEU A 192       5.895   4.232  15.889  1.00 72.59           H  
ATOM   3084 HD12 LEU A 192       7.142   4.039  17.137  1.00 72.59           H  
ATOM   3085 HD13 LEU A 192       7.592   3.961  15.415  1.00 72.59           H  
ATOM   3086  CD2 LEU A 192       7.877   1.546  16.642  1.00 72.59           C  
ATOM   3087 HD21 LEU A 192       8.713   1.894  16.035  1.00 72.59           H  
ATOM   3088 HD22 LEU A 192       7.805   0.464  16.530  1.00 72.59           H  
ATOM   3089 HD23 LEU A 192       8.063   1.793  17.687  1.00 72.59           H  
ATOM   3090  N   PRO A 193       4.284  -0.136  19.507  1.00 71.00           N  
ATOM   3091  CA  PRO A 193       3.338  -0.380  20.594  1.00 71.00           C  
ATOM   3092  HA  PRO A 193       2.859  -1.346  20.432  1.00 71.00           H  
ATOM   3093  C   PRO A 193       2.243   0.699  20.720  1.00 71.00           C  
ATOM   3094  CB  PRO A 193       4.241  -0.461  21.840  1.00 71.00           C  
ATOM   3095  HB2 PRO A 193       4.418   0.532  22.255  1.00 71.00           H  
ATOM   3096  HB3 PRO A 193       3.866  -1.123  22.620  1.00 71.00           H  
ATOM   3097  O   PRO A 193       1.049   0.401  20.732  1.00 71.00           O  
ATOM   3098  CG  PRO A 193       5.550  -1.026  21.321  1.00 71.00           C  
ATOM   3099  HG2 PRO A 193       6.389  -0.771  21.968  1.00 71.00           H  
ATOM   3100  HG3 PRO A 193       5.464  -2.105  21.192  1.00 71.00           H  
ATOM   3101  CD  PRO A 193       5.654  -0.350  19.969  1.00 71.00           C  
ATOM   3102  HD2 PRO A 193       6.216  -1.008  19.306  1.00 71.00           H  
ATOM   3103  HD3 PRO A 193       6.155   0.612  20.076  1.00 71.00           H  
ATOM   3104  N   GLU A 194       2.638   1.971  20.736  1.00 77.91           N  
ATOM   3105  H   GLU A 194       3.632   2.148  20.724  1.00 77.91           H  
ATOM   3106  CA  GLU A 194       1.772   3.126  21.006  1.00 77.91           C  
ATOM   3107  HA  GLU A 194       1.104   2.879  21.831  1.00 77.91           H  
ATOM   3108  C   GLU A 194       0.887   3.522  19.805  1.00 77.91           C  
ATOM   3109  CB  GLU A 194       2.647   4.323  21.436  1.00 77.91           C  
ATOM   3110  HB2 GLU A 194       3.258   4.645  20.592  1.00 77.91           H  
ATOM   3111  HB3 GLU A 194       1.976   5.147  21.680  1.00 77.91           H  
ATOM   3112  O   GLU A 194      -0.042   4.325  19.942  1.00 77.91           O  
ATOM   3113  CG  GLU A 194       3.553   4.097  22.666  1.00 77.91           C  
ATOM   3114  HG2 GLU A 194       2.945   3.677  23.467  1.00 77.91           H  
ATOM   3115  HG3 GLU A 194       3.904   5.073  23.001  1.00 77.91           H  
ATOM   3116  CD  GLU A 194       4.787   3.203  22.424  1.00 77.91           C  
ATOM   3117  OE1 GLU A 194       5.338   2.702  23.427  1.00 77.91           O  
ATOM   3118  OE2 GLU A 194       5.150   2.978  21.243  1.00 77.91           O  
ATOM   3119  N   SER A 195       1.161   2.975  18.613  1.00 80.87           N  
ATOM   3120  H   SER A 195       1.862   2.249  18.594  1.00 80.87           H  
ATOM   3121  CA  SER A 195       0.605   3.435  17.328  1.00 80.87           C  
ATOM   3122  HA  SER A 195       0.978   4.441  17.134  1.00 80.87           H  
ATOM   3123  C   SER A 195      -0.924   3.511  17.295  1.00 80.87           C  
ATOM   3124  CB  SER A 195       1.122   2.554  16.193  1.00 80.87           C  
ATOM   3125  HB2 SER A 195       2.211   2.590  16.198  1.00 80.87           H  
ATOM   3126  HB3 SER A 195       0.759   2.942  15.241  1.00 80.87           H  
ATOM   3127  O   SER A 195      -1.485   4.480  16.773  1.00 80.87           O  
ATOM   3128  OG  SER A 195       0.695   1.216  16.340  1.00 80.87           O  
ATOM   3129  HG  SER A 195       1.348   0.752  16.870  1.00 80.87           H  
ATOM   3130  N   TYR A 196      -1.604   2.540  17.905  1.00 77.19           N  
ATOM   3131  H   TYR A 196      -1.069   1.758  18.257  1.00 77.19           H  
ATOM   3132  CA  TYR A 196      -3.064   2.466  17.955  1.00 77.19           C  
ATOM   3133  HA  TYR A 196      -3.444   2.587  16.940  1.00 77.19           H  
ATOM   3134  C   TYR A 196      -3.697   3.573  18.804  1.00 77.19           C  
ATOM   3135  CB  TYR A 196      -3.479   1.077  18.460  1.00 77.19           C  
ATOM   3136  HB2 TYR A 196      -4.567   1.014  18.474  1.00 77.19           H  
ATOM   3137  HB3 TYR A 196      -3.122   0.942  19.481  1.00 77.19           H  
ATOM   3138  O   TYR A 196      -4.710   4.140  18.397  1.00 77.19           O  
ATOM   3139  CG  TYR A 196      -2.943  -0.036  17.583  1.00 77.19           C  
ATOM   3140  CD1 TYR A 196      -3.400  -0.142  16.258  1.00 77.19           C  
ATOM   3141  HD1 TYR A 196      -4.166   0.529  15.898  1.00 77.19           H  
ATOM   3142  CD2 TYR A 196      -1.916  -0.884  18.044  1.00 77.19           C  
ATOM   3143  HD2 TYR A 196      -1.540  -0.792  19.052  1.00 77.19           H  
ATOM   3144  CE1 TYR A 196      -2.821  -1.084  15.387  1.00 77.19           C  
ATOM   3145  HE1 TYR A 196      -3.119  -1.154  14.351  1.00 77.19           H  
ATOM   3146  CE2 TYR A 196      -1.330  -1.819  17.168  1.00 77.19           C  
ATOM   3147  HE2 TYR A 196      -0.513  -2.438  17.508  1.00 77.19           H  
ATOM   3148  OH  TYR A 196      -1.179  -2.753  14.955  1.00 77.19           O  
ATOM   3149  HH  TYR A 196      -0.299  -2.990  15.254  1.00 77.19           H  
ATOM   3150  CZ  TYR A 196      -1.781  -1.914  15.835  1.00 77.19           C  
ATOM   3151  N   GLU A 197      -3.096   3.929  19.943  1.00 82.96           N  
ATOM   3152  H   GLU A 197      -2.207   3.504  20.167  1.00 82.96           H  
ATOM   3153  CA  GLU A 197      -3.581   5.001  20.827  1.00 82.96           C  
ATOM   3154  HA  GLU A 197      -4.645   4.855  21.014  1.00 82.96           H  
ATOM   3155  C   GLU A 197      -3.412   6.374  20.160  1.00 82.96           C  
ATOM   3156  CB  GLU A 197      -2.836   4.896  22.172  1.00 82.96           C  
ATOM   3157  HB2 GLU A 197      -2.965   3.875  22.533  1.00 82.96           H  
ATOM   3158  HB3 GLU A 197      -1.769   5.048  22.013  1.00 82.96           H  
ATOM   3159  O   GLU A 197      -4.314   7.220  20.178  1.00 82.96           O  
ATOM   3160  CG  GLU A 197      -3.356   5.839  23.274  1.00 82.96           C  
ATOM   3161  HG2 GLU A 197      -4.382   6.129  23.049  1.00 82.96           H  
ATOM   3162  HG3 GLU A 197      -3.382   5.283  24.211  1.00 82.96           H  
ATOM   3163  CD  GLU A 197      -2.473   7.081  23.481  1.00 82.96           C  
ATOM   3164  OE1 GLU A 197      -2.998   8.210  23.325  1.00 82.96           O  
ATOM   3165  OE2 GLU A 197      -1.274   6.901  23.782  1.00 82.96           O  
ATOM   3166  N   ILE A 198      -2.298   6.558  19.449  1.00 87.71           N  
ATOM   3167  H   ILE A 198      -1.593   5.837  19.501  1.00 87.71           H  
ATOM   3168  CA  ILE A 198      -2.012   7.770  18.677  1.00 87.71           C  
ATOM   3169  HA  ILE A 198      -2.143   8.634  19.328  1.00 87.71           H  
ATOM   3170  C   ILE A 198      -2.973   7.909  17.497  1.00 87.71           C  
ATOM   3171  CB  ILE A 198      -0.558   7.741  18.186  1.00 87.71           C  
ATOM   3172  HB  ILE A 198      -0.448   6.855  17.561  1.00 87.71           H  
ATOM   3173  O   ILE A 198      -3.461   9.014  17.255  1.00 87.71           O  
ATOM   3174  CG1 ILE A 198       0.423   7.658  19.372  1.00 87.71           C  
ATOM   3175 HG12 ILE A 198      -0.005   7.125  20.221  1.00 87.71           H  
ATOM   3176 HG13 ILE A 198       0.705   8.652  19.717  1.00 87.71           H  
ATOM   3177  CG2 ILE A 198      -0.207   8.978  17.336  1.00 87.71           C  
ATOM   3178 HG21 ILE A 198       0.825   8.913  16.991  1.00 87.71           H  
ATOM   3179 HG22 ILE A 198      -0.858   9.045  16.464  1.00 87.71           H  
ATOM   3180 HG23 ILE A 198      -0.321   9.875  17.945  1.00 87.71           H  
ATOM   3181  CD1 ILE A 198       1.661   6.887  18.944  1.00 87.71           C  
ATOM   3182 HD11 ILE A 198       1.383   5.900  18.572  1.00 87.71           H  
ATOM   3183 HD12 ILE A 198       2.297   6.745  19.817  1.00 87.71           H  
ATOM   3184 HD13 ILE A 198       2.177   7.413  18.141  1.00 87.71           H  
ATOM   3185  N   ILE A 199      -3.264   6.825  16.767  1.00 88.43           N  
ATOM   3186  H   ILE A 199      -2.799   5.958  16.994  1.00 88.43           H  
ATOM   3187  CA  ILE A 199      -4.231   6.838  15.659  1.00 88.43           C  
ATOM   3188  HA  ILE A 199      -3.990   7.675  15.004  1.00 88.43           H  
ATOM   3189  C   ILE A 199      -5.639   7.102  16.189  1.00 88.43           C  
ATOM   3190  CB  ILE A 199      -4.140   5.545  14.814  1.00 88.43           C  
ATOM   3191  HB  ILE A 199      -4.091   4.688  15.486  1.00 88.43           H  
ATOM   3192  O   ILE A 199      -6.293   8.010  15.683  1.00 88.43           O  
ATOM   3193  CG1 ILE A 199      -2.850   5.613  13.969  1.00 88.43           C  
ATOM   3194 HG12 ILE A 199      -2.945   6.397  13.217  1.00 88.43           H  
ATOM   3195 HG13 ILE A 199      -2.017   5.882  14.619  1.00 88.43           H  
ATOM   3196  CG2 ILE A 199      -5.362   5.366  13.890  1.00 88.43           C  
ATOM   3197 HG21 ILE A 199      -6.276   5.290  14.479  1.00 88.43           H  
ATOM   3198 HG22 ILE A 199      -5.454   6.213  13.210  1.00 88.43           H  
ATOM   3199 HG23 ILE A 199      -5.278   4.445  13.312  1.00 88.43           H  
ATOM   3200  CD1 ILE A 199      -2.492   4.298  13.273  1.00 88.43           C  
ATOM   3201 HD11 ILE A 199      -1.531   4.405  12.769  1.00 88.43           H  
ATOM   3202 HD12 ILE A 199      -3.242   4.040  12.525  1.00 88.43           H  
ATOM   3203 HD13 ILE A 199      -2.422   3.500  14.012  1.00 88.43           H  
ATOM   3204  N   LEU A 200      -6.084   6.390  17.230  1.00 85.00           N  
ATOM   3205  H   LEU A 200      -5.492   5.664  17.608  1.00 85.00           H  
ATOM   3206  CA  LEU A 200      -7.410   6.566  17.829  1.00 85.00           C  
ATOM   3207  HA  LEU A 200      -8.162   6.359  17.068  1.00 85.00           H  
ATOM   3208  C   LEU A 200      -7.623   8.004  18.320  1.00 85.00           C  
ATOM   3209  CB  LEU A 200      -7.572   5.547  18.974  1.00 85.00           C  
ATOM   3210  HB2 LEU A 200      -6.729   5.652  19.657  1.00 85.00           H  
ATOM   3211  HB3 LEU A 200      -7.534   4.543  18.552  1.00 85.00           H  
ATOM   3212  O   LEU A 200      -8.597   8.655  17.942  1.00 85.00           O  
ATOM   3213  CG  LEU A 200      -8.870   5.696  19.791  1.00 85.00           C  
ATOM   3214  HG  LEU A 200      -8.882   6.672  20.276  1.00 85.00           H  
ATOM   3215  CD1 LEU A 200     -10.132   5.569  18.935  1.00 85.00           C  
ATOM   3216 HD11 LEU A 200     -11.016   5.598  19.572  1.00 85.00           H  
ATOM   3217 HD12 LEU A 200     -10.118   4.620  18.399  1.00 85.00           H  
ATOM   3218 HD13 LEU A 200     -10.188   6.386  18.216  1.00 85.00           H  
ATOM   3219  CD2 LEU A 200      -8.910   4.634  20.887  1.00 85.00           C  
ATOM   3220 HD21 LEU A 200      -9.806   4.758  21.495  1.00 85.00           H  
ATOM   3221 HD22 LEU A 200      -8.035   4.732  21.529  1.00 85.00           H  
ATOM   3222 HD23 LEU A 200      -8.917   3.638  20.444  1.00 85.00           H  
ATOM   3223  N   SER A 201      -6.688   8.538  19.108  1.00 88.02           N  
ATOM   3224  H   SER A 201      -5.906   7.965  19.393  1.00 88.02           H  
ATOM   3225  CA  SER A 201      -6.768   9.921  19.593  1.00 88.02           C  
ATOM   3226  HA  SER A 201      -7.766  10.080  20.001  1.00 88.02           H  
ATOM   3227  C   SER A 201      -6.577  10.956  18.474  1.00 88.02           C  
ATOM   3228  CB  SER A 201      -5.772  10.142  20.733  1.00 88.02           C  
ATOM   3229  HB2 SER A 201      -5.903  11.150  21.127  1.00 88.02           H  
ATOM   3230  HB3 SER A 201      -5.968   9.429  21.534  1.00 88.02           H  
ATOM   3231  O   SER A 201      -7.078  12.074  18.574  1.00 88.02           O  
ATOM   3232  OG  SER A 201      -4.444   9.982  20.279  1.00 88.02           O  
ATOM   3233  HG  SER A 201      -4.227   9.059  20.431  1.00 88.02           H  
ATOM   3234  N   SER A 202      -5.903  10.605  17.372  1.00 92.04           N  
ATOM   3235  H   SER A 202      -5.470   9.693  17.346  1.00 92.04           H  
ATOM   3236  CA  SER A 202      -5.821  11.460  16.178  1.00 92.04           C  
ATOM   3237  HA  SER A 202      -5.740  12.494  16.511  1.00 92.04           H  
ATOM   3238  C   SER A 202      -7.062  11.380  15.283  1.00 92.04           C  
ATOM   3239  CB  SER A 202      -4.564  11.176  15.356  1.00 92.04           C  
ATOM   3240  HB2 SER A 202      -4.568  10.142  15.012  1.00 92.04           H  
ATOM   3241  HB3 SER A 202      -4.554  11.837  14.489  1.00 92.04           H  
ATOM   3242  O   SER A 202      -7.314  12.333  14.550  1.00 92.04           O  
ATOM   3243  OG  SER A 202      -3.418  11.420  16.149  1.00 92.04           O  
ATOM   3244  HG  SER A 202      -3.315  10.614  16.660  1.00 92.04           H  
ATOM   3245  N   ALA A 203      -7.854  10.307  15.365  1.00 90.14           N  
ATOM   3246  H   ALA A 203      -7.537   9.533  15.930  1.00 90.14           H  
ATOM   3247  CA  ALA A 203      -9.095  10.094  14.615  1.00 90.14           C  
ATOM   3248  HA  ALA A 203      -8.963  10.476  13.603  1.00 90.14           H  
ATOM   3249  C   ALA A 203     -10.321  10.814  15.220  1.00 90.14           C  
ATOM   3250  CB  ALA A 203      -9.333   8.583  14.511  1.00 90.14           C  
ATOM   3251  HB1 ALA A 203     -10.241   8.400  13.937  1.00 90.14           H  
ATOM   3252  HB2 ALA A 203      -9.455   8.149  15.503  1.00 90.14           H  
ATOM   3253  HB3 ALA A 203      -8.493   8.100  14.011  1.00 90.14           H  
ATOM   3254  O   ALA A 203     -11.339  10.974  14.547  1.00 90.14           O  
ATOM   3255  N   GLN A 204     -10.237  11.292  16.466  1.00 88.50           N  
ATOM   3256  H   GLN A 204      -9.399  11.095  16.993  1.00 88.50           H  
ATOM   3257  CA  GLN A 204     -11.308  12.048  17.130  1.00 88.50           C  
ATOM   3258  HA  GLN A 204     -12.275  11.696  16.771  1.00 88.50           H  
ATOM   3259  C   GLN A 204     -11.201  13.552  16.834  1.00 88.50           C  
ATOM   3260  CB  GLN A 204     -11.242  11.799  18.644  1.00 88.50           C  
ATOM   3261  HB2 GLN A 204     -10.246  12.054  19.006  1.00 88.50           H  
ATOM   3262  HB3 GLN A 204     -11.963  12.449  19.138  1.00 88.50           H  
ATOM   3263  O   GLN A 204     -10.185  14.163  17.150  1.00 88.50           O  
ATOM   3264  CG  GLN A 204     -11.557  10.342  19.019  1.00 88.50           C  
ATOM   3265  HG2 GLN A 204     -12.575  10.101  18.713  1.00 88.50           H  
ATOM   3266  HG3 GLN A 204     -10.879   9.669  18.494  1.00 88.50           H  
ATOM   3267  CD  GLN A 204     -11.426  10.077  20.516  1.00 88.50           C  
ATOM   3268  NE2 GLN A 204     -11.489   8.835  20.939  1.00 88.50           N  
ATOM   3269 HE21 GLN A 204     -11.380   8.702  21.934  1.00 88.50           H  
ATOM   3270 HE22 GLN A 204     -11.553   8.066  20.287  1.00 88.50           H  
ATOM   3271  OE1 GLN A 204     -11.277  10.967  21.335  1.00 88.50           O  
ATOM   3272  N   ILE A 205     -12.230  14.178  16.250  1.00 90.02           N  
ATOM   3273  H   ILE A 205     -13.049  13.637  16.013  1.00 90.02           H  
ATOM   3274  CA  ILE A 205     -12.241  15.635  15.992  1.00 90.02           C  
ATOM   3275  HA  ILE A 205     -11.252  15.934  15.647  1.00 90.02           H  
ATOM   3276  C   ILE A 205     -12.531  16.395  17.297  1.00 90.02           C  
ATOM   3277  CB  ILE A 205     -13.254  16.022  14.882  1.00 90.02           C  
ATOM   3278  HB  ILE A 205     -14.250  15.717  15.204  1.00 90.02           H  
ATOM   3279  O   ILE A 205     -13.649  16.318  17.814  1.00 90.02           O  
ATOM   3280  CG1 ILE A 205     -12.934  15.305  13.551  1.00 90.02           C  
ATOM   3281 HG12 ILE A 205     -11.965  15.649  13.188  1.00 90.02           H  
ATOM   3282 HG13 ILE A 205     -12.879  14.232  13.734  1.00 90.02           H  
ATOM   3283  CG2 ILE A 205     -13.261  17.550  14.660  1.00 90.02           C  
ATOM   3284 HG21 ILE A 205     -12.271  17.878  14.343  1.00 90.02           H  
ATOM   3285 HG22 ILE A 205     -13.523  18.072  15.580  1.00 90.02           H  
ATOM   3286 HG23 ILE A 205     -13.991  17.829  13.901  1.00 90.02           H  
ATOM   3287  CD1 ILE A 205     -13.967  15.508  12.435  1.00 90.02           C  
ATOM   3288 HD11 ILE A 205     -13.942  16.535  12.071  1.00 90.02           H  
ATOM   3289 HD12 ILE A 205     -14.965  15.270  12.804  1.00 90.02           H  
ATOM   3290 HD13 ILE A 205     -13.728  14.844  11.605  1.00 90.02           H  
ATOM   3291  N   THR A 206     -11.561  17.172  17.783  1.00 90.88           N  
ATOM   3292  H   THR A 206     -10.676  17.208  17.297  1.00 90.88           H  
ATOM   3293  CA  THR A 206     -11.693  18.036  18.975  1.00 90.88           C  
ATOM   3294  HA  THR A 206     -12.226  17.487  19.751  1.00 90.88           H  
ATOM   3295  C   THR A 206     -12.491  19.311  18.685  1.00 90.88           C  
ATOM   3296  CB  THR A 206     -10.315  18.412  19.542  1.00 90.88           C  
ATOM   3297  HB  THR A 206     -10.445  19.023  20.435  1.00 90.88           H  
ATOM   3298  O   THR A 206     -12.777  19.646  17.526  1.00 90.88           O  
ATOM   3299  CG2 THR A 206      -9.510  17.170  19.919  1.00 90.88           C  
ATOM   3300 HG21 THR A 206      -9.149  16.657  19.028  1.00 90.88           H  
ATOM   3301 HG22 THR A 206     -10.125  16.491  20.508  1.00 90.88           H  
ATOM   3302 HG23 THR A 206      -8.659  17.474  20.528  1.00 90.88           H  
ATOM   3303  OG1 THR A 206      -9.609  19.153  18.574  1.00 90.88           O  
ATOM   3304  HG1 THR A 206      -8.690  19.183  18.850  1.00 90.88           H  
ATOM   3305  N   LEU A 207     -12.866  20.064  19.726  1.00 93.96           N  
ATOM   3306  H   LEU A 207     -12.548  19.834  20.657  1.00 93.96           H  
ATOM   3307  CA  LEU A 207     -13.521  21.358  19.529  1.00 93.96           C  
ATOM   3308  HA  LEU A 207     -14.329  21.217  18.812  1.00 93.96           H  
ATOM   3309  C   LEU A 207     -12.542  22.376  18.929  1.00 93.96           C  
ATOM   3310  CB  LEU A 207     -14.114  21.836  20.861  1.00 93.96           C  
ATOM   3311  HB2 LEU A 207     -13.297  22.053  21.550  1.00 93.96           H  
ATOM   3312  HB3 LEU A 207     -14.706  21.029  21.292  1.00 93.96           H  
ATOM   3313  O   LEU A 207     -12.903  23.092  17.993  1.00 93.96           O  
ATOM   3314  CG  LEU A 207     -14.986  23.094  20.737  1.00 93.96           C  
ATOM   3315  HG  LEU A 207     -14.406  23.919  20.324  1.00 93.96           H  
ATOM   3316  CD1 LEU A 207     -16.224  22.865  19.867  1.00 93.96           C  
ATOM   3317 HD11 LEU A 207     -15.925  22.768  18.823  1.00 93.96           H  
ATOM   3318 HD12 LEU A 207     -16.746  21.965  20.190  1.00 93.96           H  
ATOM   3319 HD13 LEU A 207     -16.890  23.723  19.959  1.00 93.96           H  
ATOM   3320  CD2 LEU A 207     -15.466  23.489  22.128  1.00 93.96           C  
ATOM   3321 HD21 LEU A 207     -16.014  22.659  22.574  1.00 93.96           H  
ATOM   3322 HD22 LEU A 207     -16.113  24.365  22.073  1.00 93.96           H  
ATOM   3323 HD23 LEU A 207     -14.599  23.725  22.744  1.00 93.96           H  
ATOM   3324  N   LYS A 208     -11.295  22.386  19.404  1.00 93.58           N  
ATOM   3325  H   LYS A 208     -11.119  21.858  20.247  1.00 93.58           H  
ATOM   3326  CA  LYS A 208     -10.171  23.151  18.860  1.00 93.58           C  
ATOM   3327  HA  LYS A 208     -10.378  24.214  18.986  1.00 93.58           H  
ATOM   3328  C   LYS A 208      -9.962  22.891  17.375  1.00 93.58           C  
ATOM   3329  CB  LYS A 208      -8.929  22.778  19.675  1.00 93.58           C  
ATOM   3330  HB2 LYS A 208      -9.094  23.087  20.707  1.00 93.58           H  
ATOM   3331  HB3 LYS A 208      -8.811  21.695  19.660  1.00 93.58           H  
ATOM   3332  O   LYS A 208      -9.880  23.854  16.616  1.00 93.58           O  
ATOM   3333  CG  LYS A 208      -7.628  23.428  19.196  1.00 93.58           C  
ATOM   3334  HG2 LYS A 208      -7.692  24.509  19.319  1.00 93.58           H  
ATOM   3335  HG3 LYS A 208      -7.433  23.186  18.151  1.00 93.58           H  
ATOM   3336  CD  LYS A 208      -6.501  22.866  20.059  1.00 93.58           C  
ATOM   3337  HD2 LYS A 208      -6.414  21.799  19.855  1.00 93.58           H  
ATOM   3338  HD3 LYS A 208      -6.749  22.992  21.113  1.00 93.58           H  
ATOM   3339  CE  LYS A 208      -5.170  23.550  19.772  1.00 93.58           C  
ATOM   3340  HE2 LYS A 208      -5.227  24.586  20.105  1.00 93.58           H  
ATOM   3341  HE3 LYS A 208      -4.992  23.533  18.697  1.00 93.58           H  
ATOM   3342  NZ  LYS A 208      -4.099  22.819  20.486  1.00 93.58           N  
ATOM   3343  HZ1 LYS A 208      -4.089  21.858  20.174  1.00 93.58           H  
ATOM   3344  HZ2 LYS A 208      -3.191  23.232  20.329  1.00 93.58           H  
ATOM   3345  HZ3 LYS A 208      -4.298  22.798  21.476  1.00 93.58           H  
ATOM   3346  N   GLU A 209      -9.916  21.631  16.941  1.00 91.98           N  
ATOM   3347  H   GLU A 209      -9.940  20.883  17.618  1.00 91.98           H  
ATOM   3348  CA  GLU A 209      -9.787  21.279  15.522  1.00 91.98           C  
ATOM   3349  HA  GLU A 209      -8.898  21.765  15.119  1.00 91.98           H  
ATOM   3350  C   GLU A 209     -10.993  21.777  14.714  1.00 91.98           C  
ATOM   3351  CB  GLU A 209      -9.605  19.761  15.369  1.00 91.98           C  
ATOM   3352  HB2 GLU A 209     -10.512  19.258  15.705  1.00 91.98           H  
ATOM   3353  HB3 GLU A 209      -8.768  19.440  15.990  1.00 91.98           H  
ATOM   3354  O   GLU A 209     -10.824  22.374  13.651  1.00 91.98           O  
ATOM   3355  CG  GLU A 209      -9.309  19.371  13.912  1.00 91.98           C  
ATOM   3356  HG2 GLU A 209     -10.084  19.791  13.271  1.00 91.98           H  
ATOM   3357  HG3 GLU A 209      -8.352  19.801  13.616  1.00 91.98           H  
ATOM   3358  CD  GLU A 209      -9.288  17.857  13.676  1.00 91.98           C  
ATOM   3359  OE1 GLU A 209      -9.364  17.438  12.499  1.00 91.98           O  
ATOM   3360  OE2 GLU A 209      -9.237  17.075  14.649  1.00 91.98           O  
ATOM   3361  N   ARG A 210     -12.218  21.617  15.234  1.00 92.47           N  
ATOM   3362  H   ARG A 210     -12.298  21.119  16.109  1.00 92.47           H  
ATOM   3363  CA  ARG A 210     -13.433  22.108  14.565  1.00 92.47           C  
ATOM   3364  HA  ARG A 210     -13.462  21.670  13.567  1.00 92.47           H  
ATOM   3365  C   ARG A 210     -13.402  23.628  14.365  1.00 92.47           C  
ATOM   3366  CB  ARG A 210     -14.661  21.637  15.355  1.00 92.47           C  
ATOM   3367  HB2 ARG A 210     -14.519  20.585  15.602  1.00 92.47           H  
ATOM   3368  HB3 ARG A 210     -14.740  22.200  16.285  1.00 92.47           H  
ATOM   3369  O   ARG A 210     -13.651  24.100  13.258  1.00 92.47           O  
ATOM   3370  CG  ARG A 210     -15.960  21.789  14.549  1.00 92.47           C  
ATOM   3371  HG2 ARG A 210     -15.882  21.215  13.626  1.00 92.47           H  
ATOM   3372  HG3 ARG A 210     -16.107  22.838  14.291  1.00 92.47           H  
ATOM   3373  CD  ARG A 210     -17.184  21.304  15.338  1.00 92.47           C  
ATOM   3374  HD2 ARG A 210     -17.299  21.928  16.225  1.00 92.47           H  
ATOM   3375  HD3 ARG A 210     -18.065  21.432  14.709  1.00 92.47           H  
ATOM   3376  NE  ARG A 210     -17.055  19.889  15.744  1.00 92.47           N  
ATOM   3377  HE  ARG A 210     -16.135  19.479  15.664  1.00 92.47           H  
ATOM   3378  NH1 ARG A 210     -19.215  19.542  16.445  1.00 92.47           N  
ATOM   3379 HH11 ARG A 210     -19.451  20.483  16.165  1.00 92.47           H  
ATOM   3380 HH12 ARG A 210     -19.931  18.922  16.794  1.00 92.47           H  
ATOM   3381  NH2 ARG A 210     -17.718  17.889  16.597  1.00 92.47           N  
ATOM   3382 HH21 ARG A 210     -16.770  17.546  16.536  1.00 92.47           H  
ATOM   3383 HH22 ARG A 210     -18.431  17.287  16.983  1.00 92.47           H  
ATOM   3384  CZ  ARG A 210     -17.996  19.116  16.256  1.00 92.47           C  
ATOM   3385  N   VAL A 211     -13.040  24.386  15.401  1.00 95.67           N  
ATOM   3386  H   VAL A 211     -12.842  23.912  16.271  1.00 95.67           H  
ATOM   3387  CA  VAL A 211     -12.872  25.851  15.346  1.00 95.67           C  
ATOM   3388  HA  VAL A 211     -13.784  26.300  14.950  1.00 95.67           H  
ATOM   3389  C   VAL A 211     -11.733  26.244  14.398  1.00 95.67           C  
ATOM   3390  CB  VAL A 211     -12.637  26.405  16.767  1.00 95.67           C  
ATOM   3391  HB  VAL A 211     -11.830  25.840  17.234  1.00 95.67           H  
ATOM   3392  O   VAL A 211     -11.892  27.161  13.593  1.00 95.67           O  
ATOM   3393  CG1 VAL A 211     -12.251  27.893  16.798  1.00 95.67           C  
ATOM   3394 HG11 VAL A 211     -11.276  28.040  16.332  1.00 95.67           H  
ATOM   3395 HG12 VAL A 211     -12.979  28.491  16.249  1.00 95.67           H  
ATOM   3396 HG13 VAL A 211     -12.190  28.241  17.829  1.00 95.67           H  
ATOM   3397  CG2 VAL A 211     -13.896  26.249  17.629  1.00 95.67           C  
ATOM   3398 HG21 VAL A 211     -13.668  26.550  18.651  1.00 95.67           H  
ATOM   3399 HG22 VAL A 211     -14.708  26.863  17.238  1.00 95.67           H  
ATOM   3400 HG23 VAL A 211     -14.226  25.211  17.649  1.00 95.67           H  
ATOM   3401  N   TYR A 212     -10.606  25.529  14.442  1.00 93.45           N  
ATOM   3402  H   TYR A 212     -10.530  24.792  15.128  1.00 93.45           H  
ATOM   3403  CA  TYR A 212      -9.459  25.750  13.559  1.00 93.45           C  
ATOM   3404  HA  TYR A 212      -9.114  26.777  13.677  1.00 93.45           H  
ATOM   3405  C   TYR A 212      -9.832  25.562  12.083  1.00 93.45           C  
ATOM   3406  CB  TYR A 212      -8.320  24.803  13.970  1.00 93.45           C  
ATOM   3407  HB2 TYR A 212      -8.665  23.772  13.894  1.00 93.45           H  
ATOM   3408  HB3 TYR A 212      -8.067  24.980  15.015  1.00 93.45           H  
ATOM   3409  O   TYR A 212      -9.477  26.401  11.254  1.00 93.45           O  
ATOM   3410  CG  TYR A 212      -7.061  24.940  13.137  1.00 93.45           C  
ATOM   3411  CD1 TYR A 212      -6.945  24.229  11.926  1.00 93.45           C  
ATOM   3412  HD1 TYR A 212      -7.738  23.570  11.605  1.00 93.45           H  
ATOM   3413  CD2 TYR A 212      -6.015  25.782  13.562  1.00 93.45           C  
ATOM   3414  HD2 TYR A 212      -6.098  26.328  14.490  1.00 93.45           H  
ATOM   3415  CE1 TYR A 212      -5.810  24.397  11.114  1.00 93.45           C  
ATOM   3416  HE1 TYR A 212      -5.752  23.883  10.166  1.00 93.45           H  
ATOM   3417  CE2 TYR A 212      -4.860  25.922  12.770  1.00 93.45           C  
ATOM   3418  HE2 TYR A 212      -4.048  26.562  13.083  1.00 93.45           H  
ATOM   3419  OH  TYR A 212      -3.679  25.436  10.747  1.00 93.45           O  
ATOM   3420  HH  TYR A 212      -3.789  25.017   9.890  1.00 93.45           H  
ATOM   3421  CZ  TYR A 212      -4.770  25.253  11.532  1.00 93.45           C  
ATOM   3422  N   ASN A 213     -10.580  24.506  11.755  1.00 89.38           N  
ATOM   3423  H   ASN A 213     -10.790  23.833  12.479  1.00 89.38           H  
ATOM   3424  CA  ASN A 213     -11.004  24.194  10.389  1.00 89.38           C  
ATOM   3425  HA  ASN A 213     -10.131  24.222   9.737  1.00 89.38           H  
ATOM   3426  C   ASN A 213     -11.990  25.239   9.840  1.00 89.38           C  
ATOM   3427  CB  ASN A 213     -11.581  22.764  10.364  1.00 89.38           C  
ATOM   3428  HB2 ASN A 213     -12.054  22.589   9.398  1.00 89.38           H  
ATOM   3429  HB3 ASN A 213     -12.338  22.661  11.140  1.00 89.38           H  
ATOM   3430  O   ASN A 213     -11.852  25.653   8.690  1.00 89.38           O  
ATOM   3431  CG  ASN A 213     -10.520  21.686  10.551  1.00 89.38           C  
ATOM   3432  ND2 ASN A 213     -10.921  20.466  10.822  1.00 89.38           N  
ATOM   3433 HD21 ASN A 213     -11.900  20.257  10.957  1.00 89.38           H  
ATOM   3434 HD22 ASN A 213     -10.199  19.786  11.015  1.00 89.38           H  
ATOM   3435  OD1 ASN A 213      -9.328  21.919  10.429  1.00 89.38           O  
ATOM   3436  N   ILE A 214     -12.920  25.733  10.669  1.00 92.77           N  
ATOM   3437  H   ILE A 214     -12.994  25.331  11.593  1.00 92.77           H  
ATOM   3438  CA  ILE A 214     -13.839  26.831  10.308  1.00 92.77           C  
ATOM   3439  HA  ILE A 214     -14.392  26.551   9.411  1.00 92.77           H  
ATOM   3440  C   ILE A 214     -13.064  28.109   9.970  1.00 92.77           C  
ATOM   3441  CB  ILE A 214     -14.852  27.073  11.452  1.00 92.77           C  
ATOM   3442  HB  ILE A 214     -14.299  27.169  12.387  1.00 92.77           H  
ATOM   3443  O   ILE A 214     -13.351  28.770   8.977  1.00 92.77           O  
ATOM   3444  CG1 ILE A 214     -15.816  25.873  11.561  1.00 92.77           C  
ATOM   3445 HG12 ILE A 214     -15.270  24.938  11.434  1.00 92.77           H  
ATOM   3446 HG13 ILE A 214     -16.555  25.922  10.760  1.00 92.77           H  
ATOM   3447  CG2 ILE A 214     -15.670  28.363  11.245  1.00 92.77           C  
ATOM   3448 HG21 ILE A 214     -16.180  28.326  10.282  1.00 92.77           H  
ATOM   3449 HG22 ILE A 214     -16.414  28.483  12.032  1.00 92.77           H  
ATOM   3450 HG23 ILE A 214     -15.023  29.240  11.271  1.00 92.77           H  
ATOM   3451  CD1 ILE A 214     -16.533  25.802  12.912  1.00 92.77           C  
ATOM   3452 HD11 ILE A 214     -17.128  24.888  12.937  1.00 92.77           H  
ATOM   3453 HD12 ILE A 214     -17.193  26.658  13.048  1.00 92.77           H  
ATOM   3454 HD13 ILE A 214     -15.806  25.773  13.723  1.00 92.77           H  
ATOM   3455  N   ILE A 215     -12.050  28.455  10.766  1.00 94.57           N  
ATOM   3456  H   ILE A 215     -11.869  27.900  11.590  1.00 94.57           H  
ATOM   3457  CA  ILE A 215     -11.242  29.655  10.514  1.00 94.57           C  
ATOM   3458  HA  ILE A 215     -11.917  30.475  10.270  1.00 94.57           H  
ATOM   3459  C   ILE A 215     -10.338  29.450   9.287  1.00 94.57           C  
ATOM   3460  CB  ILE A 215     -10.472  30.050  11.792  1.00 94.57           C  
ATOM   3461  HB  ILE A 215      -9.873  29.197  12.109  1.00 94.57           H  
ATOM   3462  O   ILE A 215     -10.213  30.350   8.458  1.00 94.57           O  
ATOM   3463  CG1 ILE A 215     -11.467  30.422  12.923  1.00 94.57           C  
ATOM   3464 HG12 ILE A 215     -12.303  29.723  12.938  1.00 94.57           H  
ATOM   3465 HG13 ILE A 215     -11.883  31.413  12.738  1.00 94.57           H  
ATOM   3466  CG2 ILE A 215      -9.531  31.239  11.517  1.00 94.57           C  
ATOM   3467 HG21 ILE A 215     -10.106  32.102  11.181  1.00 94.57           H  
ATOM   3468 HG22 ILE A 215      -8.803  30.983  10.747  1.00 94.57           H  
ATOM   3469 HG23 ILE A 215      -8.976  31.497  12.418  1.00 94.57           H  
ATOM   3470  CD1 ILE A 215     -10.844  30.385  14.322  1.00 94.57           C  
ATOM   3471 HD11 ILE A 215     -10.380  29.414  14.490  1.00 94.57           H  
ATOM   3472 HD12 ILE A 215     -11.622  30.540  15.069  1.00 94.57           H  
ATOM   3473 HD13 ILE A 215     -10.097  31.171  14.430  1.00 94.57           H  
ATOM   3474  N   SER A 216      -9.744  28.264   9.130  1.00 90.90           N  
ATOM   3475  H   SER A 216      -9.900  27.563   9.840  1.00 90.90           H  
ATOM   3476  CA  SER A 216      -8.816  27.942   8.034  1.00 90.90           C  
ATOM   3477  HA  SER A 216      -8.086  28.747   7.955  1.00 90.90           H  
ATOM   3478  C   SER A 216      -9.486  27.815   6.662  1.00 90.90           C  
ATOM   3479  CB  SER A 216      -8.046  26.652   8.329  1.00 90.90           C  
ATOM   3480  HB2 SER A 216      -7.355  26.454   7.509  1.00 90.90           H  
ATOM   3481  HB3 SER A 216      -8.740  25.816   8.412  1.00 90.90           H  
ATOM   3482  O   SER A 216      -8.805  28.002   5.656  1.00 90.90           O  
ATOM   3483  OG  SER A 216      -7.306  26.786   9.525  1.00 90.90           O  
ATOM   3484  HG  SER A 216      -7.916  26.650  10.254  1.00 90.90           H  
ATOM   3485  N   SER A 217     -10.796  27.549   6.587  1.00 88.69           N  
ATOM   3486  H   SER A 217     -11.310  27.340   7.431  1.00 88.69           H  
ATOM   3487  CA  SER A 217     -11.543  27.562   5.317  1.00 88.69           C  
ATOM   3488  HA  SER A 217     -10.974  27.006   4.572  1.00 88.69           H  
ATOM   3489  C   SER A 217     -11.759  28.977   4.765  1.00 88.69           C  
ATOM   3490  CB  SER A 217     -12.896  26.863   5.487  1.00 88.69           C  
ATOM   3491  HB2 SER A 217     -13.340  26.696   4.505  1.00 88.69           H  
ATOM   3492  HB3 SER A 217     -12.749  25.901   5.976  1.00 88.69           H  
ATOM   3493  O   SER A 217     -11.986  29.161   3.571  1.00 88.69           O  
ATOM   3494  OG  SER A 217     -13.769  27.665   6.255  1.00 88.69           O  
ATOM   3495  HG  SER A 217     -14.497  27.122   6.563  1.00 88.69           H  
ATOM   3496  N   SER A 218     -11.682  30.003   5.616  1.00 93.19           N  
ATOM   3497  H   SER A 218     -11.535  29.780   6.590  1.00 93.19           H  
ATOM   3498  CA  SER A 218     -11.803  31.415   5.236  1.00 93.19           C  
ATOM   3499  HA  SER A 218     -11.462  31.549   4.210  1.00 93.19           H  
ATOM   3500  C   SER A 218     -10.919  32.287   6.135  1.00 93.19           C  
ATOM   3501  CB  SER A 218     -13.272  31.837   5.291  1.00 93.19           C  
ATOM   3502  HB2 SER A 218     -13.350  32.922   5.231  1.00 93.19           H  
ATOM   3503  HB3 SER A 218     -13.718  31.497   6.226  1.00 93.19           H  
ATOM   3504  O   SER A 218     -11.430  33.059   6.949  1.00 93.19           O  
ATOM   3505  OG  SER A 218     -13.962  31.279   4.194  1.00 93.19           O  
ATOM   3506  HG  SER A 218     -13.579  30.421   3.996  1.00 93.19           H  
ATOM   3507  N   PRO A 219      -9.583  32.186   6.013  1.00 91.94           N  
ATOM   3508  CA  PRO A 219      -8.644  32.790   6.958  1.00 91.94           C  
ATOM   3509  HA  PRO A 219      -8.936  32.536   7.977  1.00 91.94           H  
ATOM   3510  C   PRO A 219      -8.607  34.317   6.850  1.00 91.94           C  
ATOM   3511  CB  PRO A 219      -7.293  32.137   6.649  1.00 91.94           C  
ATOM   3512  HB2 PRO A 219      -7.184  31.237   7.256  1.00 91.94           H  
ATOM   3513  HB3 PRO A 219      -6.455  32.812   6.824  1.00 91.94           H  
ATOM   3514  O   PRO A 219      -8.308  34.992   7.833  1.00 91.94           O  
ATOM   3515  CG  PRO A 219      -7.406  31.739   5.176  1.00 91.94           C  
ATOM   3516  HG2 PRO A 219      -6.814  30.854   4.945  1.00 91.94           H  
ATOM   3517  HG3 PRO A 219      -7.127  32.579   4.540  1.00 91.94           H  
ATOM   3518  CD  PRO A 219      -8.883  31.423   4.995  1.00 91.94           C  
ATOM   3519  HD2 PRO A 219      -9.206  31.700   3.991  1.00 91.94           H  
ATOM   3520  HD3 PRO A 219      -9.049  30.359   5.160  1.00 91.94           H  
ATOM   3521  N   SER A 220      -8.964  34.873   5.687  1.00 94.25           N  
ATOM   3522  H   SER A 220      -9.197  34.270   4.911  1.00 94.25           H  
ATOM   3523  CA  SER A 220      -9.108  36.314   5.471  1.00 94.25           C  
ATOM   3524  HA  SER A 220      -8.238  36.806   5.907  1.00 94.25           H  
ATOM   3525  C   SER A 220     -10.345  36.926   6.134  1.00 94.25           C  
ATOM   3526  CB  SER A 220      -9.125  36.626   3.973  1.00 94.25           C  
ATOM   3527  HB2 SER A 220      -8.162  36.363   3.536  1.00 94.25           H  
ATOM   3528  HB3 SER A 220      -9.296  37.692   3.825  1.00 94.25           H  
ATOM   3529  O   SER A 220     -10.355  38.127   6.402  1.00 94.25           O  
ATOM   3530  OG  SER A 220     -10.150  35.878   3.342  1.00 94.25           O  
ATOM   3531  HG  SER A 220     -10.275  36.221   2.454  1.00 94.25           H  
ATOM   3532  N   ARG A 221     -11.379  36.128   6.444  1.00 95.41           N  
ATOM   3533  H   ARG A 221     -11.285  35.136   6.281  1.00 95.41           H  
ATOM   3534  CA  ARG A 221     -12.574  36.617   7.144  1.00 95.41           C  
ATOM   3535  HA  ARG A 221     -12.936  37.492   6.604  1.00 95.41           H  
ATOM   3536  C   ARG A 221     -12.195  37.070   8.554  1.00 95.41           C  
ATOM   3537  CB  ARG A 221     -13.681  35.544   7.124  1.00 95.41           C  
ATOM   3538  HB2 ARG A 221     -13.975  35.362   6.091  1.00 95.41           H  
ATOM   3539  HB3 ARG A 221     -13.286  34.617   7.538  1.00 95.41           H  
ATOM   3540  O   ARG A 221     -11.421  36.410   9.250  1.00 95.41           O  
ATOM   3541  CG  ARG A 221     -14.921  35.935   7.943  1.00 95.41           C  
ATOM   3542  HG2 ARG A 221     -14.642  35.997   8.995  1.00 95.41           H  
ATOM   3543  HG3 ARG A 221     -15.287  36.908   7.615  1.00 95.41           H  
ATOM   3544  CD  ARG A 221     -16.047  34.907   7.809  1.00 95.41           C  
ATOM   3545  HD2 ARG A 221     -16.461  34.958   6.801  1.00 95.41           H  
ATOM   3546  HD3 ARG A 221     -15.639  33.909   7.968  1.00 95.41           H  
ATOM   3547  NE  ARG A 221     -17.102  35.168   8.805  1.00 95.41           N  
ATOM   3548  HE  ARG A 221     -16.944  35.906   9.476  1.00 95.41           H  
ATOM   3549  NH1 ARG A 221     -18.551  33.480   8.226  1.00 95.41           N  
ATOM   3550 HH11 ARG A 221     -19.401  32.967   8.409  1.00 95.41           H  
ATOM   3551 HH12 ARG A 221     -17.856  33.112   7.591  1.00 95.41           H  
ATOM   3552  NH2 ARG A 221     -19.054  34.885   9.898  1.00 95.41           N  
ATOM   3553 HH21 ARG A 221     -19.921  34.393  10.059  1.00 95.41           H  
ATOM   3554 HH22 ARG A 221     -18.755  35.569  10.578  1.00 95.41           H  
ATOM   3555  CZ  ARG A 221     -18.230  34.505   8.966  1.00 95.41           C  
ATOM   3556  N   GLN A 222     -12.775  38.190   8.985  1.00 95.03           N  
ATOM   3557  H   GLN A 222     -13.373  38.697   8.348  1.00 95.03           H  
ATOM   3558  CA  GLN A 222     -12.632  38.700  10.348  1.00 95.03           C  
ATOM   3559  HA  GLN A 222     -11.625  38.464  10.694  1.00 95.03           H  
ATOM   3560  C   GLN A 222     -13.593  37.960  11.293  1.00 95.03           C  
ATOM   3561  CB  GLN A 222     -12.779  40.235  10.385  1.00 95.03           C  
ATOM   3562  HB2 GLN A 222     -13.802  40.494  10.112  1.00 95.03           H  
ATOM   3563  HB3 GLN A 222     -12.615  40.571  11.409  1.00 95.03           H  
ATOM   3564  O   GLN A 222     -14.616  38.503  11.708  1.00 95.03           O  
ATOM   3565  CG  GLN A 222     -11.828  41.022   9.457  1.00 95.03           C  
ATOM   3566  HG2 GLN A 222     -12.060  42.082   9.557  1.00 95.03           H  
ATOM   3567  HG3 GLN A 222     -12.029  40.750   8.421  1.00 95.03           H  
ATOM   3568  CD  GLN A 222     -10.326  40.850   9.715  1.00 95.03           C  
ATOM   3569  NE2 GLN A 222      -9.483  41.496   8.939  1.00 95.03           N  
ATOM   3570 HE21 GLN A 222      -9.799  42.156   8.243  1.00 95.03           H  
ATOM   3571 HE22 GLN A 222      -8.488  41.385   9.075  1.00 95.03           H  
ATOM   3572  OE1 GLN A 222      -9.869  40.107  10.574  1.00 95.03           O  
ATOM   3573  N   TRP A 223     -13.299  36.685  11.564  1.00 95.87           N  
ATOM   3574  H   TRP A 223     -12.447  36.302  11.180  1.00 95.87           H  
ATOM   3575  CA  TRP A 223     -14.127  35.837  12.423  1.00 95.87           C  
ATOM   3576  HA  TRP A 223     -15.138  35.808  12.016  1.00 95.87           H  
ATOM   3577  C   TRP A 223     -14.207  36.392  13.846  1.00 95.87           C  
ATOM   3578  CB  TRP A 223     -13.586  34.403  12.473  1.00 95.87           C  
ATOM   3579  HB2 TRP A 223     -14.149  33.860  13.231  1.00 95.87           H  
ATOM   3580  HB3 TRP A 223     -12.550  34.414  12.810  1.00 95.87           H  
ATOM   3581  O   TRP A 223     -13.191  36.706  14.469  1.00 95.87           O  
ATOM   3582  CG  TRP A 223     -13.690  33.611  11.208  1.00 95.87           C  
ATOM   3583  CD1 TRP A 223     -12.729  33.453  10.270  1.00 95.87           C  
ATOM   3584  HD1 TRP A 223     -11.748  33.905  10.289  1.00 95.87           H  
ATOM   3585  CD2 TRP A 223     -14.827  32.818  10.751  1.00 95.87           C  
ATOM   3586  CE2 TRP A 223     -14.467  32.166   9.535  1.00 95.87           C  
ATOM   3587  CE3 TRP A 223     -16.121  32.574  11.258  1.00 95.87           C  
ATOM   3588  HE3 TRP A 223     -16.414  33.032  12.192  1.00 95.87           H  
ATOM   3589  NE1 TRP A 223     -13.181  32.599   9.284  1.00 95.87           N  
ATOM   3590  HE1 TRP A 223     -12.612  32.334   8.492  1.00 95.87           H  
ATOM   3591  CH2 TRP A 223     -16.627  31.076   9.400  1.00 95.87           C  
ATOM   3592  HH2 TRP A 223     -17.294  30.375   8.920  1.00 95.87           H  
ATOM   3593  CZ2 TRP A 223     -15.349  31.308   8.861  1.00 95.87           C  
ATOM   3594  HZ2 TRP A 223     -15.026  30.783   7.974  1.00 95.87           H  
ATOM   3595  CZ3 TRP A 223     -17.012  31.710  10.595  1.00 95.87           C  
ATOM   3596  HZ3 TRP A 223     -17.980  31.501  11.027  1.00 95.87           H  
ATOM   3597  N   LYS A 224     -15.422  36.434  14.393  1.00 97.21           N  
ATOM   3598  H   LYS A 224     -16.214  36.220  13.804  1.00 97.21           H  
ATOM   3599  CA  LYS A 224     -15.664  36.663  15.822  1.00 97.21           C  
ATOM   3600  HA  LYS A 224     -14.753  37.047  16.281  1.00 97.21           H  
ATOM   3601  C   LYS A 224     -16.003  35.346  16.517  1.00 97.21           C  
ATOM   3602  CB  LYS A 224     -16.774  37.707  16.002  1.00 97.21           C  
ATOM   3603  HB2 LYS A 224     -17.690  37.315  15.560  1.00 97.21           H  
ATOM   3604  HB3 LYS A 224     -16.955  37.866  17.065  1.00 97.21           H  
ATOM   3605  O   LYS A 224     -16.426  34.379  15.887  1.00 97.21           O  
ATOM   3606  CG  LYS A 224     -16.437  39.058  15.351  1.00 97.21           C  
ATOM   3607  HG2 LYS A 224     -16.184  38.913  14.300  1.00 97.21           H  
ATOM   3608  HG3 LYS A 224     -15.584  39.505  15.861  1.00 97.21           H  
ATOM   3609  CD  LYS A 224     -17.642  39.999  15.427  1.00 97.21           C  
ATOM   3610  HD2 LYS A 224     -17.892  40.193  16.470  1.00 97.21           H  
ATOM   3611  HD3 LYS A 224     -18.489  39.517  14.939  1.00 97.21           H  
ATOM   3612  CE  LYS A 224     -17.314  41.311  14.707  1.00 97.21           C  
ATOM   3613  HE2 LYS A 224     -16.965  41.067  13.703  1.00 97.21           H  
ATOM   3614  HE3 LYS A 224     -16.500  41.810  15.232  1.00 97.21           H  
ATOM   3615  NZ  LYS A 224     -18.506  42.190  14.627  1.00 97.21           N  
ATOM   3616  HZ1 LYS A 224     -19.246  41.712  14.133  1.00 97.21           H  
ATOM   3617  HZ2 LYS A 224     -18.845  42.423  15.549  1.00 97.21           H  
ATOM   3618  HZ3 LYS A 224     -18.292  43.041  14.127  1.00 97.21           H  
ATOM   3619  N   LEU A 225     -15.879  35.335  17.844  1.00 97.77           N  
ATOM   3620  H   LEU A 225     -15.479  36.148  18.290  1.00 97.77           H  
ATOM   3621  CA  LEU A 225     -16.308  34.207  18.674  1.00 97.77           C  
ATOM   3622  HA  LEU A 225     -15.730  33.327  18.393  1.00 97.77           H  
ATOM   3623  C   LEU A 225     -17.796  33.871  18.469  1.00 97.77           C  
ATOM   3624  CB  LEU A 225     -16.024  34.561  20.143  1.00 97.77           C  
ATOM   3625  HB2 LEU A 225     -16.533  35.500  20.364  1.00 97.77           H  
ATOM   3626  HB3 LEU A 225     -14.953  34.717  20.270  1.00 97.77           H  
ATOM   3627  O   LEU A 225     -18.142  32.697  18.481  1.00 97.77           O  
ATOM   3628  CG  LEU A 225     -16.504  33.498  21.150  1.00 97.77           C  
ATOM   3629  HG  LEU A 225     -17.549  33.243  20.976  1.00 97.77           H  
ATOM   3630  CD1 LEU A 225     -15.656  32.230  21.111  1.00 97.77           C  
ATOM   3631 HD11 LEU A 225     -15.695  31.790  20.114  1.00 97.77           H  
ATOM   3632 HD12 LEU A 225     -16.046  31.505  21.826  1.00 97.77           H  
ATOM   3633 HD13 LEU A 225     -14.620  32.463  21.359  1.00 97.77           H  
ATOM   3634  CD2 LEU A 225     -16.413  34.083  22.554  1.00 97.77           C  
ATOM   3635 HD21 LEU A 225     -16.865  33.380  23.253  1.00 97.77           H  
ATOM   3636 HD22 LEU A 225     -15.364  34.254  22.795  1.00 97.77           H  
ATOM   3637 HD23 LEU A 225     -16.970  35.019  22.600  1.00 97.77           H  
ATOM   3638  N   THR A 226     -18.651  34.886  18.289  1.00 97.55           N  
ATOM   3639  H   THR A 226     -18.286  35.826  18.226  1.00 97.55           H  
ATOM   3640  CA  THR A 226     -20.081  34.736  17.959  1.00 97.55           C  
ATOM   3641  HA  THR A 226     -20.598  34.186  18.745  1.00 97.55           H  
ATOM   3642  C   THR A 226     -20.263  33.928  16.685  1.00 97.55           C  
ATOM   3643  CB  THR A 226     -20.757  36.110  17.793  1.00 97.55           C  
ATOM   3644  HB  THR A 226     -21.719  35.996  17.292  1.00 97.55           H  
ATOM   3645  O   THR A 226     -20.857  32.862  16.726  1.00 97.55           O  
ATOM   3646  CG2 THR A 226     -20.985  36.769  19.154  1.00 97.55           C  
ATOM   3647 HG21 THR A 226     -21.414  37.759  19.004  1.00 97.55           H  
ATOM   3648 HG22 THR A 226     -20.046  36.858  19.700  1.00 97.55           H  
ATOM   3649 HG23 THR A 226     -21.696  36.171  19.725  1.00 97.55           H  
ATOM   3650  OG1 THR A 226     -19.930  36.996  17.052  1.00 97.55           O  
ATOM   3651  HG1 THR A 226     -20.180  36.920  16.128  1.00 97.55           H  
ATOM   3652  N   ASP A 227     -19.629  34.367  15.597  1.00 97.45           N  
ATOM   3653  H   ASP A 227     -19.186  35.274  15.632  1.00 97.45           H  
ATOM   3654  CA  ASP A 227     -19.750  33.765  14.272  1.00 97.45           C  
ATOM   3655  HA  ASP A 227     -20.763  33.912  13.896  1.00 97.45           H  
ATOM   3656  C   ASP A 227     -19.437  32.265  14.275  1.00 97.45           C  
ATOM   3657  CB  ASP A 227     -18.733  34.416  13.324  1.00 97.45           C  
ATOM   3658  HB2 ASP A 227     -17.729  34.168  13.667  1.00 97.45           H  
ATOM   3659  HB3 ASP A 227     -18.857  33.949  12.346  1.00 97.45           H  
ATOM   3660  O   ASP A 227     -20.101  31.487  13.596  1.00 97.45           O  
ATOM   3661  CG  ASP A 227     -18.780  35.933  13.147  1.00 97.45           C  
ATOM   3662  OD1 ASP A 227     -19.426  36.652  13.943  1.00 97.45           O  
ATOM   3663  OD2 ASP A 227     -18.072  36.365  12.205  1.00 97.45           O  
ATOM   3664  N   VAL A 228     -18.403  31.860  15.022  1.00 97.67           N  
ATOM   3665  H   VAL A 228     -17.895  32.561  15.542  1.00 97.67           H  
ATOM   3666  CA  VAL A 228     -18.009  30.451  15.133  1.00 97.67           C  
ATOM   3667  HA  VAL A 228     -18.131  29.983  14.156  1.00 97.67           H  
ATOM   3668  C   VAL A 228     -18.921  29.686  16.087  1.00 97.67           C  
ATOM   3669  CB  VAL A 228     -16.530  30.312  15.530  1.00 97.67           C  
ATOM   3670  HB  VAL A 228     -16.348  30.833  16.470  1.00 97.67           H  
ATOM   3671  O   VAL A 228     -19.248  28.541  15.793  1.00 97.67           O  
ATOM   3672  CG1 VAL A 228     -16.127  28.844  15.699  1.00 97.67           C  
ATOM   3673 HG11 VAL A 228     -15.056  28.779  15.886  1.00 97.67           H  
ATOM   3674 HG12 VAL A 228     -16.368  28.284  14.795  1.00 97.67           H  
ATOM   3675 HG13 VAL A 228     -16.649  28.399  16.547  1.00 97.67           H  
ATOM   3676  CG2 VAL A 228     -15.633  30.918  14.441  1.00 97.67           C  
ATOM   3677 HG21 VAL A 228     -15.929  30.540  13.463  1.00 97.67           H  
ATOM   3678 HG22 VAL A 228     -15.724  32.004  14.447  1.00 97.67           H  
ATOM   3679 HG23 VAL A 228     -14.590  30.646  14.607  1.00 97.67           H  
ATOM   3680  N   ALA A 229     -19.346  30.296  17.198  1.00 97.71           N  
ATOM   3681  H   ALA A 229     -19.105  31.266  17.344  1.00 97.71           H  
ATOM   3682  CA  ALA A 229     -20.278  29.686  18.145  1.00 97.71           C  
ATOM   3683  HA  ALA A 229     -19.857  28.742  18.492  1.00 97.71           H  
ATOM   3684  C   ALA A 229     -21.622  29.359  17.471  1.00 97.71           C  
ATOM   3685  CB  ALA A 229     -20.429  30.624  19.351  1.00 97.71           C  
ATOM   3686  HB1 ALA A 229     -20.974  30.117  20.147  1.00 97.71           H  
ATOM   3687  HB2 ALA A 229     -19.449  30.900  19.741  1.00 97.71           H  
ATOM   3688  HB3 ALA A 229     -20.972  31.523  19.060  1.00 97.71           H  
ATOM   3689  O   ALA A 229     -22.087  28.222  17.563  1.00 97.71           O  
ATOM   3690  N   ASP A 230     -22.165  30.304  16.701  1.00 96.82           N  
ATOM   3691  H   ASP A 230     -21.750  31.225  16.710  1.00 96.82           H  
ATOM   3692  CA  ASP A 230     -23.390  30.135  15.918  1.00 96.82           C  
ATOM   3693  HA  ASP A 230     -24.197  29.832  16.585  1.00 96.82           H  
ATOM   3694  C   ASP A 230     -23.214  29.038  14.851  1.00 96.82           C  
ATOM   3695  CB  ASP A 230     -23.778  31.479  15.268  1.00 96.82           C  
ATOM   3696  HB2 ASP A 230     -22.980  31.782  14.590  1.00 96.82           H  
ATOM   3697  HB3 ASP A 230     -24.679  31.327  14.674  1.00 96.82           H  
ATOM   3698  O   ASP A 230     -24.058  28.152  14.723  1.00 96.82           O  
ATOM   3699  CG  ASP A 230     -24.045  32.621  16.265  1.00 96.82           C  
ATOM   3700  OD1 ASP A 230     -24.434  32.335  17.420  1.00 96.82           O  
ATOM   3701  OD2 ASP A 230     -23.845  33.791  15.863  1.00 96.82           O  
ATOM   3702  N   HIS A 231     -22.076  29.023  14.143  1.00 94.60           N  
ATOM   3703  H   HIS A 231     -21.420  29.776  14.291  1.00 94.60           H  
ATOM   3704  CA  HIS A 231     -21.773  28.030  13.101  1.00 94.60           C  
ATOM   3705  HA  HIS A 231     -22.600  28.031  12.390  1.00 94.60           H  
ATOM   3706  C   HIS A 231     -21.638  26.585  13.621  1.00 94.60           C  
ATOM   3707  CB  HIS A 231     -20.499  28.471  12.365  1.00 94.60           C  
ATOM   3708  HB2 HIS A 231     -19.635  28.325  13.013  1.00 94.60           H  
ATOM   3709  HB3 HIS A 231     -20.579  29.535  12.138  1.00 94.60           H  
ATOM   3710  O   HIS A 231     -21.774  25.640  12.846  1.00 94.60           O  
ATOM   3711  CG  HIS A 231     -20.267  27.771  11.051  1.00 94.60           C  
ATOM   3712  CD2 HIS A 231     -19.464  26.688  10.821  1.00 94.60           C  
ATOM   3713  HD2 HIS A 231     -18.902  26.148  11.569  1.00 94.60           H  
ATOM   3714  ND1 HIS A 231     -20.830  28.118   9.845  1.00 94.60           N  
ATOM   3715  HD1 HIS A 231     -21.547  28.816   9.708  1.00 94.60           H  
ATOM   3716  CE1 HIS A 231     -20.369  27.269   8.911  1.00 94.60           C  
ATOM   3717  HE1 HIS A 231     -20.658  27.269   7.870  1.00 94.60           H  
ATOM   3718  NE2 HIS A 231     -19.514  26.392   9.455  1.00 94.60           N  
ATOM   3719  N   ILE A 232     -21.379  26.393  14.920  1.00 95.16           N  
ATOM   3720  H   ILE A 232     -21.251  27.213  15.496  1.00 95.16           H  
ATOM   3721  CA  ILE A 232     -21.333  25.070  15.572  1.00 95.16           C  
ATOM   3722  HA  ILE A 232     -21.485  24.314  14.801  1.00 95.16           H  
ATOM   3723  C   ILE A 232     -22.483  24.839  16.562  1.00 95.16           C  
ATOM   3724  CB  ILE A 232     -19.950  24.780  16.194  1.00 95.16           C  
ATOM   3725  HB  ILE A 232     -19.942  23.736  16.505  1.00 95.16           H  
ATOM   3726  O   ILE A 232     -22.431  23.875  17.328  1.00 95.16           O  
ATOM   3727  CG1 ILE A 232     -19.707  25.638  17.452  1.00 95.16           C  
ATOM   3728 HG12 ILE A 232     -19.874  26.692  17.229  1.00 95.16           H  
ATOM   3729 HG13 ILE A 232     -20.426  25.353  18.219  1.00 95.16           H  
ATOM   3730  CG2 ILE A 232     -18.845  24.932  15.137  1.00 95.16           C  
ATOM   3731 HG21 ILE A 232     -18.704  25.988  14.905  1.00 95.16           H  
ATOM   3732 HG22 ILE A 232     -17.905  24.520  15.505  1.00 95.16           H  
ATOM   3733 HG23 ILE A 232     -19.133  24.405  14.228  1.00 95.16           H  
ATOM   3734  CD1 ILE A 232     -18.312  25.483  18.050  1.00 95.16           C  
ATOM   3735 HD11 ILE A 232     -17.567  25.960  17.413  1.00 95.16           H  
ATOM   3736 HD12 ILE A 232     -18.082  24.424  18.166  1.00 95.16           H  
ATOM   3737 HD13 ILE A 232     -18.310  25.968  19.026  1.00 95.16           H  
ATOM   3738  N   PHE A 233     -23.505  25.700  16.543  1.00 96.62           N  
ATOM   3739  H   PHE A 233     -23.480  26.449  15.866  1.00 96.62           H  
ATOM   3740  CA  PHE A 233     -24.700  25.624  17.390  1.00 96.62           C  
ATOM   3741  HA  PHE A 233     -25.242  26.556  17.228  1.00 96.62           H  
ATOM   3742  C   PHE A 233     -24.395  25.586  18.903  1.00 96.62           C  
ATOM   3743  CB  PHE A 233     -25.621  24.491  16.897  1.00 96.62           C  
ATOM   3744  HB2 PHE A 233     -25.164  23.532  17.140  1.00 96.62           H  
ATOM   3745  HB3 PHE A 233     -26.564  24.547  17.441  1.00 96.62           H  
ATOM   3746  O   PHE A 233     -24.977  24.807  19.659  1.00 96.62           O  
ATOM   3747  CG  PHE A 233     -25.918  24.531  15.407  1.00 96.62           C  
ATOM   3748  CD1 PHE A 233     -26.952  25.349  14.914  1.00 96.62           C  
ATOM   3749  HD1 PHE A 233     -27.541  25.947  15.594  1.00 96.62           H  
ATOM   3750  CD2 PHE A 233     -25.144  23.771  14.509  1.00 96.62           C  
ATOM   3751  HD2 PHE A 233     -24.341  23.151  14.880  1.00 96.62           H  
ATOM   3752  CE1 PHE A 233     -27.214  25.402  13.533  1.00 96.62           C  
ATOM   3753  HE1 PHE A 233     -28.003  26.037  13.158  1.00 96.62           H  
ATOM   3754  CE2 PHE A 233     -25.399  23.831  13.127  1.00 96.62           C  
ATOM   3755  HE2 PHE A 233     -24.791  23.262  12.439  1.00 96.62           H  
ATOM   3756  CZ  PHE A 233     -26.437  24.644  12.640  1.00 96.62           C  
ATOM   3757  HZ  PHE A 233     -26.630  24.695  11.578  1.00 96.62           H  
ATOM   3758  N   MET A 234     -23.468  26.431  19.367  1.00 97.00           N  
ATOM   3759  H   MET A 234     -23.050  27.071  18.707  1.00 97.00           H  
ATOM   3760  CA  MET A 234     -23.134  26.605  20.788  1.00 97.00           C  
ATOM   3761  HA  MET A 234     -23.823  26.018  21.395  1.00 97.00           H  
ATOM   3762  C   MET A 234     -23.278  28.063  21.229  1.00 97.00           C  
ATOM   3763  CB  MET A 234     -21.704  26.118  21.077  1.00 97.00           C  
ATOM   3764  HB2 MET A 234     -21.446  26.382  22.102  1.00 97.00           H  
ATOM   3765  HB3 MET A 234     -21.001  26.617  20.409  1.00 97.00           H  
ATOM   3766  O   MET A 234     -23.083  28.982  20.444  1.00 97.00           O  
ATOM   3767  CG  MET A 234     -21.563  24.602  20.931  1.00 97.00           C  
ATOM   3768  HG2 MET A 234     -21.645  24.341  19.875  1.00 97.00           H  
ATOM   3769  HG3 MET A 234     -22.386  24.120  21.457  1.00 97.00           H  
ATOM   3770  SD  MET A 234     -20.002  23.945  21.589  1.00 97.00           S  
ATOM   3771  CE  MET A 234     -20.175  22.234  21.026  1.00 97.00           C  
ATOM   3772  HE1 MET A 234     -20.264  22.223  19.940  1.00 97.00           H  
ATOM   3773  HE2 MET A 234     -19.295  21.661  21.319  1.00 97.00           H  
ATOM   3774  HE3 MET A 234     -21.071  21.792  21.461  1.00 97.00           H  
ATOM   3775  N   SER A 235     -23.527  28.303  22.520  1.00 97.07           N  
ATOM   3776  H   SER A 235     -23.686  27.529  23.150  1.00 97.07           H  
ATOM   3777  CA  SER A 235     -23.387  29.656  23.071  1.00 97.07           C  
ATOM   3778  HA  SER A 235     -23.894  30.341  22.393  1.00 97.07           H  
ATOM   3779  C   SER A 235     -21.911  30.070  23.142  1.00 97.07           C  
ATOM   3780  CB  SER A 235     -24.067  29.792  24.441  1.00 97.07           C  
ATOM   3781  HB2 SER A 235     -25.067  29.361  24.398  1.00 97.07           H  
ATOM   3782  HB3 SER A 235     -24.162  30.853  24.673  1.00 97.07           H  
ATOM   3783  O   SER A 235     -21.028  29.248  23.406  1.00 97.07           O  
ATOM   3784  OG  SER A 235     -23.317  29.169  25.474  1.00 97.07           O  
ATOM   3785  HG  SER A 235     -23.346  29.742  26.244  1.00 97.07           H  
ATOM   3786  N   THR A 236     -21.630  31.367  23.003  1.00 97.89           N  
ATOM   3787  H   THR A 236     -22.374  31.999  22.745  1.00 97.89           H  
ATOM   3788  CA  THR A 236     -20.267  31.921  23.143  1.00 97.89           C  
ATOM   3789  HA  THR A 236     -19.628  31.474  22.380  1.00 97.89           H  
ATOM   3790  C   THR A 236     -19.632  31.623  24.505  1.00 97.89           C  
ATOM   3791  CB  THR A 236     -20.271  33.441  22.943  1.00 97.89           C  
ATOM   3792  HB  THR A 236     -19.277  33.833  23.158  1.00 97.89           H  
ATOM   3793  O   THR A 236     -18.419  31.424  24.589  1.00 97.89           O  
ATOM   3794  CG2 THR A 236     -20.644  33.843  21.522  1.00 97.89           C  
ATOM   3795 HG21 THR A 236     -20.526  34.920  21.405  1.00 97.89           H  
ATOM   3796 HG22 THR A 236     -21.672  33.561  21.293  1.00 97.89           H  
ATOM   3797 HG23 THR A 236     -19.981  33.340  20.817  1.00 97.89           H  
ATOM   3798  OG1 THR A 236     -21.201  34.046  23.812  1.00 97.89           O  
ATOM   3799  HG1 THR A 236     -21.615  34.769  23.336  1.00 97.89           H  
ATOM   3800  N   SER A 237     -20.440  31.549  25.569  1.00 97.55           N  
ATOM   3801  H   SER A 237     -21.418  31.754  25.427  1.00 97.55           H  
ATOM   3802  CA  SER A 237     -20.016  31.148  26.916  1.00 97.55           C  
ATOM   3803  HA  SER A 237     -19.139  31.733  27.193  1.00 97.55           H  
ATOM   3804  C   SER A 237     -19.611  29.673  26.989  1.00 97.55           C  
ATOM   3805  CB  SER A 237     -21.126  31.458  27.931  1.00 97.55           C  
ATOM   3806  HB2 SER A 237     -21.230  32.540  28.013  1.00 97.55           H  
ATOM   3807  HB3 SER A 237     -20.840  31.066  28.907  1.00 97.55           H  
ATOM   3808  O   SER A 237     -18.566  29.356  27.556  1.00 97.55           O  
ATOM   3809  OG  SER A 237     -22.379  30.909  27.545  1.00 97.55           O  
ATOM   3810  HG  SER A 237     -23.022  31.168  28.209  1.00 97.55           H  
ATOM   3811  N   THR A 238     -20.384  28.779  26.364  1.00 97.46           N  
ATOM   3812  H   THR A 238     -21.210  29.108  25.885  1.00 97.46           H  
ATOM   3813  CA  THR A 238     -20.071  27.343  26.293  1.00 97.46           C  
ATOM   3814  HA  THR A 238     -19.867  26.976  27.299  1.00 97.46           H  
ATOM   3815  C   THR A 238     -18.820  27.101  25.457  1.00 97.46           C  
ATOM   3816  CB  THR A 238     -21.253  26.543  25.725  1.00 97.46           C  
ATOM   3817  HB  THR A 238     -21.483  26.884  24.716  1.00 97.46           H  
ATOM   3818  O   THR A 238     -17.947  26.351  25.886  1.00 97.46           O  
ATOM   3819  CG2 THR A 238     -20.997  25.036  25.697  1.00 97.46           C  
ATOM   3820 HG21 THR A 238     -20.705  24.689  26.688  1.00 97.46           H  
ATOM   3821 HG22 THR A 238     -21.905  24.521  25.384  1.00 97.46           H  
ATOM   3822 HG23 THR A 238     -20.206  24.806  24.983  1.00 97.46           H  
ATOM   3823  OG1 THR A 238     -22.378  26.744  26.547  1.00 97.46           O  
ATOM   3824  HG1 THR A 238     -22.855  27.494  26.183  1.00 97.46           H  
ATOM   3825  N   LEU A 239     -18.688  27.782  24.312  1.00 98.03           N  
ATOM   3826  H   LEU A 239     -19.458  28.357  24.001  1.00 98.03           H  
ATOM   3827  CA  LEU A 239     -17.506  27.686  23.456  1.00 98.03           C  
ATOM   3828  HA  LEU A 239     -17.353  26.633  23.221  1.00 98.03           H  
ATOM   3829  C   LEU A 239     -16.240  28.171  24.181  1.00 98.03           C  
ATOM   3830  CB  LEU A 239     -17.769  28.448  22.141  1.00 98.03           C  
ATOM   3831  HB2 LEU A 239     -18.640  28.007  21.657  1.00 98.03           H  
ATOM   3832  HB3 LEU A 239     -18.003  29.488  22.369  1.00 98.03           H  
ATOM   3833  O   LEU A 239     -15.241  27.457  24.195  1.00 98.03           O  
ATOM   3834  CG  LEU A 239     -16.586  28.417  21.152  1.00 98.03           C  
ATOM   3835  HG  LEU A 239     -15.751  28.978  21.571  1.00 98.03           H  
ATOM   3836  CD1 LEU A 239     -16.123  26.994  20.855  1.00 98.03           C  
ATOM   3837 HD11 LEU A 239     -15.438  26.986  20.007  1.00 98.03           H  
ATOM   3838 HD12 LEU A 239     -16.978  26.353  20.640  1.00 98.03           H  
ATOM   3839 HD13 LEU A 239     -15.600  26.588  21.721  1.00 98.03           H  
ATOM   3840  CD2 LEU A 239     -16.979  29.068  19.828  1.00 98.03           C  
ATOM   3841 HD21 LEU A 239     -16.112  29.121  19.168  1.00 98.03           H  
ATOM   3842 HD22 LEU A 239     -17.756  28.479  19.339  1.00 98.03           H  
ATOM   3843 HD23 LEU A 239     -17.349  30.078  20.000  1.00 98.03           H  
ATOM   3844  N   LYS A 240     -16.283  29.336  24.847  1.00 97.89           N  
ATOM   3845  H   LYS A 240     -17.130  29.884  24.798  1.00 97.89           H  
ATOM   3846  CA  LYS A 240     -15.163  29.821  25.677  1.00 97.89           C  
ATOM   3847  HA  LYS A 240     -14.282  29.958  25.049  1.00 97.89           H  
ATOM   3848  C   LYS A 240     -14.746  28.803  26.737  1.00 97.89           C  
ATOM   3849  CB  LYS A 240     -15.522  31.145  26.372  1.00 97.89           C  
ATOM   3850  HB2 LYS A 240     -16.596  31.189  26.554  1.00 97.89           H  
ATOM   3851  HB3 LYS A 240     -15.023  31.186  27.340  1.00 97.89           H  
ATOM   3852  O   LYS A 240     -13.556  28.543  26.872  1.00 97.89           O  
ATOM   3853  CG  LYS A 240     -15.066  32.367  25.570  1.00 97.89           C  
ATOM   3854  HG2 LYS A 240     -15.489  32.318  24.566  1.00 97.89           H  
ATOM   3855  HG3 LYS A 240     -13.979  32.357  25.494  1.00 97.89           H  
ATOM   3856  CD  LYS A 240     -15.518  33.650  26.284  1.00 97.89           C  
ATOM   3857  HD2 LYS A 240     -15.189  33.603  27.322  1.00 97.89           H  
ATOM   3858  HD3 LYS A 240     -16.607  33.701  26.263  1.00 97.89           H  
ATOM   3859  CE  LYS A 240     -14.926  34.904  25.632  1.00 97.89           C  
ATOM   3860  HE2 LYS A 240     -15.314  34.987  24.616  1.00 97.89           H  
ATOM   3861  HE3 LYS A 240     -13.844  34.786  25.573  1.00 97.89           H  
ATOM   3862  NZ  LYS A 240     -15.263  36.130  26.399  1.00 97.89           N  
ATOM   3863  HZ1 LYS A 240     -14.865  36.949  25.962  1.00 97.89           H  
ATOM   3864  HZ2 LYS A 240     -14.896  36.068  27.338  1.00 97.89           H  
ATOM   3865  HZ3 LYS A 240     -16.264  36.251  26.459  1.00 97.89           H  
ATOM   3866  N   ARG A 241     -15.712  28.245  27.476  1.00 96.99           N  
ATOM   3867  H   ARG A 241     -16.669  28.519  27.303  1.00 96.99           H  
ATOM   3868  CA  ARG A 241     -15.433  27.293  28.558  1.00 96.99           C  
ATOM   3869  HA  ARG A 241     -14.687  27.730  29.221  1.00 96.99           H  
ATOM   3870  C   ARG A 241     -14.797  26.008  28.022  1.00 96.99           C  
ATOM   3871  CB  ARG A 241     -16.712  27.030  29.366  1.00 96.99           C  
ATOM   3872  HB2 ARG A 241     -17.407  26.449  28.760  1.00 96.99           H  
ATOM   3873  HB3 ARG A 241     -17.181  27.979  29.624  1.00 96.99           H  
ATOM   3874  O   ARG A 241     -13.733  25.636  28.495  1.00 96.99           O  
ATOM   3875  CG  ARG A 241     -16.380  26.280  30.667  1.00 96.99           C  
ATOM   3876  HG2 ARG A 241     -15.729  26.906  31.278  1.00 96.99           H  
ATOM   3877  HG3 ARG A 241     -15.828  25.371  30.430  1.00 96.99           H  
ATOM   3878  CD  ARG A 241     -17.618  25.918  31.494  1.00 96.99           C  
ATOM   3879  HD2 ARG A 241     -18.106  26.840  31.812  1.00 96.99           H  
ATOM   3880  HD3 ARG A 241     -17.282  25.388  32.385  1.00 96.99           H  
ATOM   3881  NE  ARG A 241     -18.539  25.042  30.747  1.00 96.99           N  
ATOM   3882  HE  ARG A 241     -18.107  24.189  30.420  1.00 96.99           H  
ATOM   3883  NH1 ARG A 241     -20.472  26.282  30.967  1.00 96.99           N  
ATOM   3884 HH11 ARG A 241     -19.984  26.895  31.604  1.00 96.99           H  
ATOM   3885 HH12 ARG A 241     -21.463  26.384  30.802  1.00 96.99           H  
ATOM   3886  NH2 ARG A 241     -20.495  24.410  29.767  1.00 96.99           N  
ATOM   3887 HH21 ARG A 241     -21.478  24.552  29.586  1.00 96.99           H  
ATOM   3888 HH22 ARG A 241     -20.027  23.562  29.478  1.00 96.99           H  
ATOM   3889  CZ  ARG A 241     -19.823  25.250  30.499  1.00 96.99           C  
ATOM   3890  N   LYS A 242     -15.376  25.399  26.983  1.00 97.54           N  
ATOM   3891  H   LYS A 242     -16.238  25.781  26.620  1.00 97.54           H  
ATOM   3892  CA  LYS A 242     -14.851  24.155  26.396  1.00 97.54           C  
ATOM   3893  HA  LYS A 242     -14.699  23.425  27.191  1.00 97.54           H  
ATOM   3894  C   LYS A 242     -13.478  24.312  25.736  1.00 97.54           C  
ATOM   3895  CB  LYS A 242     -15.856  23.569  25.405  1.00 97.54           C  
ATOM   3896  HB2 LYS A 242     -15.347  22.765  24.873  1.00 97.54           H  
ATOM   3897  HB3 LYS A 242     -16.162  24.334  24.692  1.00 97.54           H  
ATOM   3898  O   LYS A 242     -12.656  23.413  25.831  1.00 97.54           O  
ATOM   3899  CG  LYS A 242     -17.090  22.973  26.092  1.00 97.54           C  
ATOM   3900  HG2 LYS A 242     -16.761  22.317  26.897  1.00 97.54           H  
ATOM   3901  HG3 LYS A 242     -17.711  23.764  26.512  1.00 97.54           H  
ATOM   3902  CD  LYS A 242     -17.897  22.146  25.086  1.00 97.54           C  
ATOM   3903  HD2 LYS A 242     -17.221  21.450  24.589  1.00 97.54           H  
ATOM   3904  HD3 LYS A 242     -18.349  22.802  24.342  1.00 97.54           H  
ATOM   3905  CE  LYS A 242     -18.970  21.350  25.831  1.00 97.54           C  
ATOM   3906  HE2 LYS A 242     -19.749  22.034  26.170  1.00 97.54           H  
ATOM   3907  HE3 LYS A 242     -18.504  20.906  26.710  1.00 97.54           H  
ATOM   3908  NZ  LYS A 242     -19.535  20.278  24.977  1.00 97.54           N  
ATOM   3909  HZ1 LYS A 242     -18.795  19.650  24.697  1.00 97.54           H  
ATOM   3910  HZ2 LYS A 242     -19.968  20.664  24.151  1.00 97.54           H  
ATOM   3911  HZ3 LYS A 242     -20.215  19.736  25.491  1.00 97.54           H  
ATOM   3912  N   LEU A 243     -13.187  25.455  25.108  1.00 97.38           N  
ATOM   3913  H   LEU A 243     -13.901  26.163  25.011  1.00 97.38           H  
ATOM   3914  CA  LEU A 243     -11.833  25.711  24.599  1.00 97.38           C  
ATOM   3915  HA  LEU A 243     -11.498  24.839  24.037  1.00 97.38           H  
ATOM   3916  C   LEU A 243     -10.814  25.875  25.735  1.00 97.38           C  
ATOM   3917  CB  LEU A 243     -11.832  26.932  23.669  1.00 97.38           C  
ATOM   3918  HB2 LEU A 243     -12.286  27.773  24.194  1.00 97.38           H  
ATOM   3919  HB3 LEU A 243     -10.797  27.194  23.450  1.00 97.38           H  
ATOM   3920  O   LEU A 243      -9.688  25.406  25.600  1.00 97.38           O  
ATOM   3921  CG  LEU A 243     -12.566  26.702  22.336  1.00 97.38           C  
ATOM   3922  HG  LEU A 243     -13.606  26.448  22.539  1.00 97.38           H  
ATOM   3923  CD1 LEU A 243     -12.531  28.001  21.525  1.00 97.38           C  
ATOM   3924 HD11 LEU A 243     -11.497  28.266  21.306  1.00 97.38           H  
ATOM   3925 HD12 LEU A 243     -13.005  28.798  22.098  1.00 97.38           H  
ATOM   3926 HD13 LEU A 243     -13.077  27.864  20.592  1.00 97.38           H  
ATOM   3927  CD2 LEU A 243     -11.966  25.569  21.503  1.00 97.38           C  
ATOM   3928 HD21 LEU A 243     -12.376  25.571  20.493  1.00 97.38           H  
ATOM   3929 HD22 LEU A 243     -10.881  25.663  21.464  1.00 97.38           H  
ATOM   3930 HD23 LEU A 243     -12.201  24.606  21.958  1.00 97.38           H  
ATOM   3931  N   ALA A 244     -11.208  26.479  26.862  1.00 97.03           N  
ATOM   3932  H   ALA A 244     -12.144  26.854  26.922  1.00 97.03           H  
ATOM   3933  CA  ALA A 244     -10.355  26.564  28.046  1.00 97.03           C  
ATOM   3934  HA  ALA A 244      -9.375  26.926  27.734  1.00 97.03           H  
ATOM   3935  C   ALA A 244     -10.134  25.189  28.710  1.00 97.03           C  
ATOM   3936  CB  ALA A 244     -10.952  27.592  29.015  1.00 97.03           C  
ATOM   3937  HB1 ALA A 244     -11.921  27.250  29.378  1.00 97.03           H  
ATOM   3938  HB2 ALA A 244     -10.280  27.715  29.864  1.00 97.03           H  
ATOM   3939  HB3 ALA A 244     -11.068  28.551  28.510  1.00 97.03           H  
ATOM   3940  O   ALA A 244      -9.029  24.923  29.175  1.00 97.03           O  
ATOM   3941  N   GLU A 245     -11.140  24.303  28.697  1.00 95.69           N  
ATOM   3942  H   GLU A 245     -12.044  24.616  28.374  1.00 95.69           H  
ATOM   3943  CA  GLU A 245     -11.009  22.885  29.083  1.00 95.69           C  
ATOM   3944  HA  GLU A 245     -10.620  22.825  30.100  1.00 95.69           H  
ATOM   3945  C   GLU A 245      -9.990  22.148  28.177  1.00 95.69           C  
ATOM   3946  CB  GLU A 245     -12.400  22.198  29.056  1.00 95.69           C  
ATOM   3947  HB2 GLU A 245     -12.835  22.354  28.069  1.00 95.69           H  
ATOM   3948  HB3 GLU A 245     -12.264  21.124  29.186  1.00 95.69           H  
ATOM   3949  O   GLU A 245      -9.179  21.373  28.673  1.00 95.69           O  
ATOM   3950  CG  GLU A 245     -13.405  22.685  30.133  1.00 95.69           C  
ATOM   3951  HG2 GLU A 245     -13.139  22.223  31.084  1.00 95.69           H  
ATOM   3952  HG3 GLU A 245     -13.290  23.761  30.263  1.00 95.69           H  
ATOM   3953  CD  GLU A 245     -14.899  22.393  29.822  1.00 95.69           C  
ATOM   3954  OE1 GLU A 245     -15.786  22.977  30.498  1.00 95.69           O  
ATOM   3955  OE2 GLU A 245     -15.211  21.654  28.861  1.00 95.69           O  
ATOM   3956  N   GLU A 246      -9.940  22.464  26.875  1.00 91.34           N  
ATOM   3957  H   GLU A 246     -10.679  23.045  26.508  1.00 91.34           H  
ATOM   3958  CA  GLU A 246      -8.902  22.004  25.925  1.00 91.34           C  
ATOM   3959  HA  GLU A 246      -8.631  20.983  26.195  1.00 91.34           H  
ATOM   3960  C   GLU A 246      -7.578  22.817  25.993  1.00 91.34           C  
ATOM   3961  CB  GLU A 246      -9.473  21.964  24.489  1.00 91.34           C  
ATOM   3962  HB2 GLU A 246      -8.661  21.751  23.793  1.00 91.34           H  
ATOM   3963  HB3 GLU A 246      -9.877  22.947  24.246  1.00 91.34           H  
ATOM   3964  O   GLU A 246      -6.711  22.696  25.120  1.00 91.34           O  
ATOM   3965  CG  GLU A 246     -10.561  20.892  24.263  1.00 91.34           C  
ATOM   3966  HG2 GLU A 246     -10.143  19.917  24.511  1.00 91.34           H  
ATOM   3967  HG3 GLU A 246     -11.397  21.082  24.937  1.00 91.34           H  
ATOM   3968  CD  GLU A 246     -11.089  20.859  22.812  1.00 91.34           C  
ATOM   3969  OE1 GLU A 246     -11.911  19.978  22.460  1.00 91.34           O  
ATOM   3970  OE2 GLU A 246     -10.718  21.740  22.006  1.00 91.34           O  
ATOM   3971  N   GLY A 247      -7.394  23.664  27.014  1.00 93.29           N  
ATOM   3972  H   GLY A 247      -8.121  23.720  27.712  1.00 93.29           H  
ATOM   3973  CA  GLY A 247      -6.159  24.426  27.246  1.00 93.29           C  
ATOM   3974  HA2 GLY A 247      -6.237  24.909  28.220  1.00 93.29           H  
ATOM   3975  HA3 GLY A 247      -5.316  23.736  27.268  1.00 93.29           H  
ATOM   3976  C   GLY A 247      -5.864  25.513  26.204  1.00 93.29           C  
ATOM   3977  O   GLY A 247      -4.700  25.825  25.946  1.00 93.29           O  
ATOM   3978  N   THR A 248      -6.889  26.074  25.556  1.00 94.59           N  
ATOM   3979  H   THR A 248      -7.823  25.764  25.781  1.00 94.59           H  
ATOM   3980  CA  THR A 248      -6.731  27.057  24.474  1.00 94.59           C  
ATOM   3981  HA  THR A 248      -5.789  27.582  24.631  1.00 94.59           H  
ATOM   3982  C   THR A 248      -7.822  28.138  24.482  1.00 94.59           C  
ATOM   3983  CB  THR A 248      -6.624  26.303  23.135  1.00 94.59           C  
ATOM   3984  HB  THR A 248      -5.949  25.459  23.275  1.00 94.59           H  
ATOM   3985  O   THR A 248      -8.709  28.169  25.332  1.00 94.59           O  
ATOM   3986  CG2 THR A 248      -7.946  25.755  22.602  1.00 94.59           C  
ATOM   3987 HG21 THR A 248      -7.767  25.221  21.669  1.00 94.59           H  
ATOM   3988 HG22 THR A 248      -8.654  26.565  22.425  1.00 94.59           H  
ATOM   3989 HG23 THR A 248      -8.369  25.054  23.321  1.00 94.59           H  
ATOM   3990  OG1 THR A 248      -6.045  27.128  22.144  1.00 94.59           O  
ATOM   3991  HG1 THR A 248      -5.192  27.409  22.484  1.00 94.59           H  
ATOM   3992  N   SER A 249      -7.761  29.077  23.536  1.00 97.23           N  
ATOM   3993  H   SER A 249      -7.026  29.012  22.847  1.00 97.23           H  
ATOM   3994  CA  SER A 249      -8.760  30.132  23.373  1.00 97.23           C  
ATOM   3995  HA  SER A 249      -9.683  29.817  23.861  1.00 97.23           H  
ATOM   3996  C   SER A 249      -9.082  30.370  21.900  1.00 97.23           C  
ATOM   3997  CB  SER A 249      -8.291  31.424  24.056  1.00 97.23           C  
ATOM   3998  HB2 SER A 249      -7.871  31.195  25.035  1.00 97.23           H  
ATOM   3999  HB3 SER A 249      -9.155  32.074  24.198  1.00 97.23           H  
ATOM   4000  O   SER A 249      -8.276  30.082  21.015  1.00 97.23           O  
ATOM   4001  OG  SER A 249      -7.337  32.117  23.274  1.00 97.23           O  
ATOM   4002  HG  SER A 249      -6.482  31.723  23.462  1.00 97.23           H  
ATOM   4003  N   PHE A 250     -10.247  30.964  21.621  1.00 97.43           N  
ATOM   4004  H   PHE A 250     -10.892  31.145  22.377  1.00 97.43           H  
ATOM   4005  CA  PHE A 250     -10.608  31.384  20.262  1.00 97.43           C  
ATOM   4006  HA  PHE A 250     -10.698  30.501  19.629  1.00 97.43           H  
ATOM   4007  C   PHE A 250      -9.528  32.279  19.628  1.00 97.43           C  
ATOM   4008  CB  PHE A 250     -11.965  32.101  20.303  1.00 97.43           C  
ATOM   4009  HB2 PHE A 250     -12.731  31.367  20.553  1.00 97.43           H  
ATOM   4010  HB3 PHE A 250     -11.949  32.855  21.090  1.00 97.43           H  
ATOM   4011  O   PHE A 250      -9.186  32.093  18.464  1.00 97.43           O  
ATOM   4012  CG  PHE A 250     -12.331  32.772  18.993  1.00 97.43           C  
ATOM   4013  CD1 PHE A 250     -12.073  34.145  18.802  1.00 97.43           C  
ATOM   4014  HD1 PHE A 250     -11.650  34.736  19.601  1.00 97.43           H  
ATOM   4015  CD2 PHE A 250     -12.845  32.004  17.933  1.00 97.43           C  
ATOM   4016  HD2 PHE A 250     -13.028  30.947  18.061  1.00 97.43           H  
ATOM   4017  CE1 PHE A 250     -12.308  34.741  17.550  1.00 97.43           C  
ATOM   4018  HE1 PHE A 250     -12.076  35.782  17.383  1.00 97.43           H  
ATOM   4019  CE2 PHE A 250     -13.081  32.604  16.685  1.00 97.43           C  
ATOM   4020  HE2 PHE A 250     -13.450  32.013  15.860  1.00 97.43           H  
ATOM   4021  CZ  PHE A 250     -12.804  33.965  16.490  1.00 97.43           C  
ATOM   4022  HZ  PHE A 250     -12.955  34.409  15.517  1.00 97.43           H  
ATOM   4023  N   SER A 251      -8.947  33.203  20.399  1.00 96.35           N  
ATOM   4024  H   SER A 251      -9.215  33.272  21.371  1.00 96.35           H  
ATOM   4025  CA  SER A 251      -7.850  34.077  19.962  1.00 96.35           C  
ATOM   4026  HA  SER A 251      -8.176  34.624  19.077  1.00 96.35           H  
ATOM   4027  C   SER A 251      -6.588  33.308  19.563  1.00 96.35           C  
ATOM   4028  CB  SER A 251      -7.508  35.104  21.057  1.00 96.35           C  
ATOM   4029  HB2 SER A 251      -6.438  35.309  21.058  1.00 96.35           H  
ATOM   4030  HB3 SER A 251      -8.026  36.034  20.821  1.00 96.35           H  
ATOM   4031  O   SER A 251      -5.979  33.639  18.545  1.00 96.35           O  
ATOM   4032  OG  SER A 251      -7.920  34.696  22.354  1.00 96.35           O  
ATOM   4033  HG  SER A 251      -7.408  33.938  22.645  1.00 96.35           H  
ATOM   4034  N   ASP A 252      -6.218  32.270  20.315  1.00 94.85           N  
ATOM   4035  H   ASP A 252      -6.767  32.023  21.126  1.00 94.85           H  
ATOM   4036  CA  ASP A 252      -5.031  31.459  20.016  1.00 94.85           C  
ATOM   4037  HA  ASP A 252      -4.188  32.123  19.825  1.00 94.85           H  
ATOM   4038  C   ASP A 252      -5.245  30.600  18.770  1.00 94.85           C  
ATOM   4039  CB  ASP A 252      -4.669  30.564  21.207  1.00 94.85           C  
ATOM   4040  HB2 ASP A 252      -3.782  29.982  20.958  1.00 94.85           H  
ATOM   4041  HB3 ASP A 252      -5.488  29.870  21.397  1.00 94.85           H  
ATOM   4042  O   ASP A 252      -4.361  30.519  17.915  1.00 94.85           O  
ATOM   4043  CG  ASP A 252      -4.383  31.378  22.464  1.00 94.85           C  
ATOM   4044  OD1 ASP A 252      -3.603  32.349  22.368  1.00 94.85           O  
ATOM   4045  OD2 ASP A 252      -5.025  31.061  23.491  1.00 94.85           O  
ATOM   4046  N   ILE A 253      -6.436  30.009  18.621  1.00 95.76           N  
ATOM   4047  H   ILE A 253      -7.106  30.095  19.372  1.00 95.76           H  
ATOM   4048  CA  ILE A 253      -6.796  29.228  17.431  1.00 95.76           C  
ATOM   4049  HA  ILE A 253      -6.008  28.497  17.255  1.00 95.76           H  
ATOM   4050  C   ILE A 253      -6.861  30.132  16.196  1.00 95.76           C  
ATOM   4051  CB  ILE A 253      -8.121  28.460  17.632  1.00 95.76           C  
ATOM   4052  HB  ILE A 253      -8.926  29.174  17.803  1.00 95.76           H  
ATOM   4053  O   ILE A 253      -6.342  29.762  15.147  1.00 95.76           O  
ATOM   4054  CG1 ILE A 253      -8.032  27.495  18.833  1.00 95.76           C  
ATOM   4055 HG12 ILE A 253      -7.613  28.003  19.702  1.00 95.76           H  
ATOM   4056 HG13 ILE A 253      -7.364  26.670  18.586  1.00 95.76           H  
ATOM   4057  CG2 ILE A 253      -8.422  27.644  16.361  1.00 95.76           C  
ATOM   4058 HG21 ILE A 253      -7.573  27.001  16.131  1.00 95.76           H  
ATOM   4059 HG22 ILE A 253      -9.298  27.010  16.495  1.00 95.76           H  
ATOM   4060 HG23 ILE A 253      -8.614  28.302  15.513  1.00 95.76           H  
ATOM   4061  CD1 ILE A 253      -9.397  26.942  19.249  1.00 95.76           C  
ATOM   4062 HD11 ILE A 253      -9.828  26.325  18.461  1.00 95.76           H  
ATOM   4063 HD12 ILE A 253      -9.262  26.317  20.132  1.00 95.76           H  
ATOM   4064 HD13 ILE A 253     -10.075  27.762  19.485  1.00 95.76           H  
ATOM   4065  N   TYR A 254      -7.438  31.329  16.317  1.00 96.36           N  
ATOM   4066  H   TYR A 254      -7.872  31.564  17.198  1.00 96.36           H  
ATOM   4067  CA  TYR A 254      -7.540  32.300  15.227  1.00 96.36           C  
ATOM   4068  HA  TYR A 254      -8.027  31.821  14.379  1.00 96.36           H  
ATOM   4069  C   TYR A 254      -6.170  32.781  14.739  1.00 96.36           C  
ATOM   4070  CB  TYR A 254      -8.408  33.466  15.708  1.00 96.36           C  
ATOM   4071  HB2 TYR A 254      -7.940  33.926  16.578  1.00 96.36           H  
ATOM   4072  HB3 TYR A 254      -9.371  33.071  16.030  1.00 96.36           H  
ATOM   4073  O   TYR A 254      -5.901  32.779  13.535  1.00 96.36           O  
ATOM   4074  CG  TYR A 254      -8.680  34.529  14.669  1.00 96.36           C  
ATOM   4075  CD1 TYR A 254      -8.105  35.811  14.793  1.00 96.36           C  
ATOM   4076  HD1 TYR A 254      -7.417  36.017  15.599  1.00 96.36           H  
ATOM   4077  CD2 TYR A 254      -9.573  34.253  13.618  1.00 96.36           C  
ATOM   4078  HD2 TYR A 254     -10.023  33.275  13.529  1.00 96.36           H  
ATOM   4079  CE1 TYR A 254      -8.488  36.840  13.911  1.00 96.36           C  
ATOM   4080  HE1 TYR A 254      -8.102  37.841  14.037  1.00 96.36           H  
ATOM   4081  CE2 TYR A 254      -9.931  35.269  12.719  1.00 96.36           C  
ATOM   4082  HE2 TYR A 254     -10.630  35.082  11.917  1.00 96.36           H  
ATOM   4083  OH  TYR A 254      -9.923  37.564  12.121  1.00 96.36           O  
ATOM   4084  HH  TYR A 254      -9.552  38.430  12.303  1.00 96.36           H  
ATOM   4085  CZ  TYR A 254      -9.437  36.572  12.902  1.00 96.36           C  
ATOM   4086  N   LEU A 255      -5.271  33.122  15.671  1.00 95.17           N  
ATOM   4087  H   LEU A 255      -5.548  33.109  16.642  1.00 95.17           H  
ATOM   4088  CA  LEU A 255      -3.886  33.449  15.342  1.00 95.17           C  
ATOM   4089  HA  LEU A 255      -3.897  34.240  14.593  1.00 95.17           H  
ATOM   4090  C   LEU A 255      -3.170  32.240  14.721  1.00 95.17           C  
ATOM   4091  CB  LEU A 255      -3.177  33.963  16.608  1.00 95.17           C  
ATOM   4092  HB2 LEU A 255      -3.725  34.826  16.987  1.00 95.17           H  
ATOM   4093  HB3 LEU A 255      -3.218  33.184  17.369  1.00 95.17           H  
ATOM   4094  O   LEU A 255      -2.515  32.390  13.693  1.00 95.17           O  
ATOM   4095  CG  LEU A 255      -1.704  34.361  16.390  1.00 95.17           C  
ATOM   4096  HG  LEU A 255      -1.141  33.500  16.031  1.00 95.17           H  
ATOM   4097  CD1 LEU A 255      -1.538  35.511  15.391  1.00 95.17           C  
ATOM   4098 HD11 LEU A 255      -1.887  35.199  14.407  1.00 95.17           H  
ATOM   4099 HD12 LEU A 255      -2.110  36.378  15.721  1.00 95.17           H  
ATOM   4100 HD13 LEU A 255      -0.484  35.773  15.305  1.00 95.17           H  
ATOM   4101  CD2 LEU A 255      -1.092  34.806  17.720  1.00 95.17           C  
ATOM   4102 HD21 LEU A 255      -1.152  33.987  18.436  1.00 95.17           H  
ATOM   4103 HD22 LEU A 255      -0.047  35.078  17.575  1.00 95.17           H  
ATOM   4104 HD23 LEU A 255      -1.643  35.659  18.116  1.00 95.17           H  
ATOM   4105  N   SER A 256      -3.329  31.046  15.300  1.00 93.47           N  
ATOM   4106  H   SER A 256      -3.883  30.993  16.143  1.00 93.47           H  
ATOM   4107  CA  SER A 256      -2.732  29.807  14.790  1.00 93.47           C  
ATOM   4108  HA  SER A 256      -1.649  29.922  14.784  1.00 93.47           H  
ATOM   4109  C   SER A 256      -3.168  29.504  13.354  1.00 93.47           C  
ATOM   4110  CB  SER A 256      -3.078  28.634  15.714  1.00 93.47           C  
ATOM   4111  HB2 SER A 256      -2.737  28.857  16.725  1.00 93.47           H  
ATOM   4112  HB3 SER A 256      -4.157  28.476  15.729  1.00 93.47           H  
ATOM   4113  O   SER A 256      -2.313  29.321  12.491  1.00 93.47           O  
ATOM   4114  OG  SER A 256      -2.436  27.463  15.255  1.00 93.47           O  
ATOM   4115  HG  SER A 256      -2.643  26.727  15.836  1.00 93.47           H  
ATOM   4116  N   ALA A 257      -4.468  29.517  13.055  1.00 94.04           N  
ATOM   4117  H   ALA A 257      -5.132  29.684  13.797  1.00 94.04           H  
ATOM   4118  CA  ALA A 257      -4.999  29.243  11.719  1.00 94.04           C  
ATOM   4119  HA  ALA A 257      -4.708  28.238  11.410  1.00 94.04           H  
ATOM   4120  C   ALA A 257      -4.440  30.216  10.667  1.00 94.04           C  
ATOM   4121  CB  ALA A 257      -6.528  29.299  11.800  1.00 94.04           C  
ATOM   4122  HB1 ALA A 257      -6.845  30.267  12.188  1.00 94.04           H  
ATOM   4123  HB2 ALA A 257      -6.953  29.151  10.808  1.00 94.04           H  
ATOM   4124  HB3 ALA A 257      -6.893  28.511  12.459  1.00 94.04           H  
ATOM   4125  O   ALA A 257      -3.945  29.793   9.621  1.00 94.04           O  
ATOM   4126  N   ARG A 258      -4.421  31.521  10.972  1.00 94.97           N  
ATOM   4127  H   ARG A 258      -4.823  31.808  11.853  1.00 94.97           H  
ATOM   4128  CA  ARG A 258      -3.854  32.543  10.076  1.00 94.97           C  
ATOM   4129  HA  ARG A 258      -4.275  32.409   9.080  1.00 94.97           H  
ATOM   4130  C   ARG A 258      -2.340  32.407   9.893  1.00 94.97           C  
ATOM   4131  CB  ARG A 258      -4.230  33.938  10.589  1.00 94.97           C  
ATOM   4132  HB2 ARG A 258      -4.028  34.011  11.658  1.00 94.97           H  
ATOM   4133  HB3 ARG A 258      -3.613  34.672  10.070  1.00 94.97           H  
ATOM   4134  O   ARG A 258      -1.850  32.563   8.777  1.00 94.97           O  
ATOM   4135  CG  ARG A 258      -5.702  34.264  10.305  1.00 94.97           C  
ATOM   4136  HG2 ARG A 258      -5.869  34.209   9.229  1.00 94.97           H  
ATOM   4137  HG3 ARG A 258      -6.356  33.548  10.802  1.00 94.97           H  
ATOM   4138  CD  ARG A 258      -6.034  35.677  10.791  1.00 94.97           C  
ATOM   4139  HD2 ARG A 258      -6.125  35.669  11.878  1.00 94.97           H  
ATOM   4140  HD3 ARG A 258      -5.217  36.339  10.507  1.00 94.97           H  
ATOM   4141  NE  ARG A 258      -7.284  36.164  10.186  1.00 94.97           N  
ATOM   4142  HE  ARG A 258      -7.828  35.504   9.648  1.00 94.97           H  
ATOM   4143  NH1 ARG A 258      -6.907  38.409  10.439  1.00 94.97           N  
ATOM   4144 HH11 ARG A 258      -5.965  38.183  10.724  1.00 94.97           H  
ATOM   4145 HH12 ARG A 258      -7.090  39.315  10.032  1.00 94.97           H  
ATOM   4146  NH2 ARG A 258      -8.770  37.719   9.458  1.00 94.97           N  
ATOM   4147 HH21 ARG A 258      -9.120  38.659   9.576  1.00 94.97           H  
ATOM   4148 HH22 ARG A 258      -9.418  36.982   9.221  1.00 94.97           H  
ATOM   4149  CZ  ARG A 258      -7.647  37.420  10.034  1.00 94.97           C  
ATOM   4150  N   MET A 259      -1.591  32.096  10.952  1.00 93.61           N  
ATOM   4151  H   MET A 259      -2.049  31.989  11.846  1.00 93.61           H  
ATOM   4152  CA  MET A 259      -0.134  31.918  10.883  1.00 93.61           C  
ATOM   4153  HA  MET A 259       0.298  32.732  10.302  1.00 93.61           H  
ATOM   4154  C   MET A 259       0.267  30.639  10.140  1.00 93.61           C  
ATOM   4155  CB  MET A 259       0.472  31.969  12.294  1.00 93.61           C  
ATOM   4156  HB2 MET A 259       1.518  31.664  12.249  1.00 93.61           H  
ATOM   4157  HB3 MET A 259      -0.050  31.261  12.938  1.00 93.61           H  
ATOM   4158  O   MET A 259       1.163  30.687   9.298  1.00 93.61           O  
ATOM   4159  CG  MET A 259       0.418  33.365  12.931  1.00 93.61           C  
ATOM   4160  HG2 MET A 259      -0.619  33.693  13.000  1.00 93.61           H  
ATOM   4161  HG3 MET A 259       0.792  33.269  13.950  1.00 93.61           H  
ATOM   4162  SD  MET A 259       1.372  34.681  12.117  1.00 93.61           S  
ATOM   4163  CE  MET A 259       0.098  35.419  11.059  1.00 93.61           C  
ATOM   4164  HE1 MET A 259      -0.801  35.586  11.653  1.00 93.61           H  
ATOM   4165  HE2 MET A 259       0.458  36.369  10.665  1.00 93.61           H  
ATOM   4166  HE3 MET A 259      -0.146  34.759  10.227  1.00 93.61           H  
ATOM   4167  N   ASN A 260      -0.413  29.515  10.373  1.00 88.96           N  
ATOM   4168  H   ASN A 260      -1.143  29.520  11.071  1.00 88.96           H  
ATOM   4169  CA  ASN A 260      -0.133  28.266   9.661  1.00 88.96           C  
ATOM   4170  HA  ASN A 260       0.945  28.104   9.653  1.00 88.96           H  
ATOM   4171  C   ASN A 260      -0.557  28.340   8.187  1.00 88.96           C  
ATOM   4172  CB  ASN A 260      -0.762  27.086  10.412  1.00 88.96           C  
ATOM   4173  HB2 ASN A 260      -1.810  27.295  10.630  1.00 88.96           H  
ATOM   4174  HB3 ASN A 260      -0.709  26.190   9.793  1.00 88.96           H  
ATOM   4175  O   ASN A 260       0.184  27.868   7.326  1.00 88.96           O  
ATOM   4176  CG  ASN A 260      -0.006  26.792  11.695  1.00 88.96           C  
ATOM   4177  ND2 ASN A 260      -0.505  27.231  12.822  1.00 88.96           N  
ATOM   4178 HD21 ASN A 260      -1.361  27.767  12.823  1.00 88.96           H  
ATOM   4179 HD22 ASN A 260       0.016  27.062  13.670  1.00 88.96           H  
ATOM   4180  OD1 ASN A 260       1.082  26.244  11.697  1.00 88.96           O  
ATOM   4181  N   GLN A 261      -1.664  29.021   7.860  1.00 90.82           N  
ATOM   4182  H   GLN A 261      -2.291  29.339   8.584  1.00 90.82           H  
ATOM   4183  CA  GLN A 261      -1.995  29.311   6.462  1.00 90.82           C  
ATOM   4184  HA  GLN A 261      -2.014  28.363   5.925  1.00 90.82           H  
ATOM   4185  C   GLN A 261      -0.928  30.191   5.797  1.00 90.82           C  
ATOM   4186  CB  GLN A 261      -3.380  29.965   6.363  1.00 90.82           C  
ATOM   4187  HB2 GLN A 261      -3.364  30.918   6.892  1.00 90.82           H  
ATOM   4188  HB3 GLN A 261      -4.122  29.323   6.839  1.00 90.82           H  
ATOM   4189  O   GLN A 261      -0.528  29.917   4.665  1.00 90.82           O  
ATOM   4190  CG  GLN A 261      -3.799  30.218   4.903  1.00 90.82           C  
ATOM   4191  HG2 GLN A 261      -3.045  30.815   4.390  1.00 90.82           H  
ATOM   4192  HG3 GLN A 261      -4.705  30.825   4.912  1.00 90.82           H  
ATOM   4193  CD  GLN A 261      -4.066  28.952   4.085  1.00 90.82           C  
ATOM   4194  NE2 GLN A 261      -4.458  29.090   2.839  1.00 90.82           N  
ATOM   4195 HE21 GLN A 261      -4.651  30.006   2.460  1.00 90.82           H  
ATOM   4196 HE22 GLN A 261      -4.701  28.230   2.368  1.00 90.82           H  
ATOM   4197  OE1 GLN A 261      -3.929  27.820   4.520  1.00 90.82           O  
ATOM   4198  N   ALA A 262      -0.423  31.215   6.492  1.00 93.17           N  
ATOM   4199  H   ALA A 262      -0.825  31.452   7.387  1.00 93.17           H  
ATOM   4200  CA  ALA A 262       0.663  32.037   5.972  1.00 93.17           C  
ATOM   4201  HA  ALA A 262       0.343  32.463   5.021  1.00 93.17           H  
ATOM   4202  C   ALA A 262       1.922  31.201   5.698  1.00 93.17           C  
ATOM   4203  CB  ALA A 262       0.940  33.188   6.941  1.00 93.17           C  
ATOM   4204  HB1 ALA A 262       0.042  33.792   7.067  1.00 93.17           H  
ATOM   4205  HB2 ALA A 262       1.737  33.805   6.525  1.00 93.17           H  
ATOM   4206  HB3 ALA A 262       1.257  32.808   7.912  1.00 93.17           H  
ATOM   4207  O   ALA A 262       2.475  31.285   4.605  1.00 93.17           O  
ATOM   4208  N   ALA A 263       2.334  30.345   6.638  1.00 86.17           N  
ATOM   4209  H   ALA A 263       1.837  30.319   7.517  1.00 86.17           H  
ATOM   4210  CA  ALA A 263       3.456  29.424   6.455  1.00 86.17           C  
ATOM   4211  HA  ALA A 263       4.359  30.003   6.259  1.00 86.17           H  
ATOM   4212  C   ALA A 263       3.245  28.484   5.250  1.00 86.17           C  
ATOM   4213  CB  ALA A 263       3.659  28.653   7.764  1.00 86.17           C  
ATOM   4214  HB1 ALA A 263       3.876  29.350   8.574  1.00 86.17           H  
ATOM   4215  HB2 ALA A 263       2.766  28.079   8.012  1.00 86.17           H  
ATOM   4216  HB3 ALA A 263       4.498  27.965   7.661  1.00 86.17           H  
ATOM   4217  O   ALA A 263       4.146  28.335   4.425  1.00 86.17           O  
ATOM   4218  N   LYS A 264       2.039  27.921   5.084  1.00 82.06           N  
ATOM   4219  H   LYS A 264       1.354  28.061   5.812  1.00 82.06           H  
ATOM   4220  CA  LYS A 264       1.671  27.070   3.938  1.00 82.06           C  
ATOM   4221  HA  LYS A 264       2.379  26.244   3.888  1.00 82.06           H  
ATOM   4222  C   LYS A 264       1.783  27.814   2.604  1.00 82.06           C  
ATOM   4223  CB  LYS A 264       0.263  26.495   4.188  1.00 82.06           C  
ATOM   4224  HB2 LYS A 264       0.269  26.039   5.178  1.00 82.06           H  
ATOM   4225  HB3 LYS A 264      -0.470  27.301   4.199  1.00 82.06           H  
ATOM   4226  O   LYS A 264       2.381  27.290   1.670  1.00 82.06           O  
ATOM   4227  CG  LYS A 264      -0.182  25.431   3.167  1.00 82.06           C  
ATOM   4228  HG2 LYS A 264      -0.416  25.905   2.214  1.00 82.06           H  
ATOM   4229  HG3 LYS A 264       0.629  24.717   3.021  1.00 82.06           H  
ATOM   4230  CD  LYS A 264      -1.418  24.677   3.698  1.00 82.06           C  
ATOM   4231  HD2 LYS A 264      -1.174  24.296   4.690  1.00 82.06           H  
ATOM   4232  HD3 LYS A 264      -2.256  25.367   3.796  1.00 82.06           H  
ATOM   4233  CE  LYS A 264      -1.825  23.487   2.814  1.00 82.06           C  
ATOM   4234  HE2 LYS A 264      -2.418  23.853   1.976  1.00 82.06           H  
ATOM   4235  HE3 LYS A 264      -0.919  23.029   2.414  1.00 82.06           H  
ATOM   4236  NZ  LYS A 264      -2.579  22.453   3.585  1.00 82.06           N  
ATOM   4237  HZ1 LYS A 264      -3.388  22.834   4.056  1.00 82.06           H  
ATOM   4238  HZ2 LYS A 264      -2.025  22.014   4.306  1.00 82.06           H  
ATOM   4239  HZ3 LYS A 264      -2.876  21.680   3.007  1.00 82.06           H  
ATOM   4240  N   LEU A 265       1.269  29.044   2.517  1.00 85.95           N  
ATOM   4241  H   LEU A 265       0.793  29.413   3.328  1.00 85.95           H  
ATOM   4242  CA  LEU A 265       1.350  29.865   1.301  1.00 85.95           C  
ATOM   4243  HA  LEU A 265       1.031  29.262   0.450  1.00 85.95           H  
ATOM   4244  C   LEU A 265       2.783  30.318   0.981  1.00 85.95           C  
ATOM   4245  CB  LEU A 265       0.423  31.086   1.430  1.00 85.95           C  
ATOM   4246  HB2 LEU A 265       0.688  31.623   2.340  1.00 85.95           H  
ATOM   4247  HB3 LEU A 265       0.619  31.745   0.584  1.00 85.95           H  
ATOM   4248  O   LEU A 265       3.160  30.325  -0.188  1.00 85.95           O  
ATOM   4249  CG  LEU A 265      -1.086  30.778   1.453  1.00 85.95           C  
ATOM   4250  HG  LEU A 265      -1.319  30.092   2.267  1.00 85.95           H  
ATOM   4251  CD1 LEU A 265      -1.854  32.083   1.680  1.00 85.95           C  
ATOM   4252 HD11 LEU A 265      -1.568  32.503   2.645  1.00 85.95           H  
ATOM   4253 HD12 LEU A 265      -1.623  32.800   0.892  1.00 85.95           H  
ATOM   4254 HD13 LEU A 265      -2.925  31.883   1.699  1.00 85.95           H  
ATOM   4255  CD2 LEU A 265      -1.582  30.153   0.147  1.00 85.95           C  
ATOM   4256 HD21 LEU A 265      -1.134  29.168   0.017  1.00 85.95           H  
ATOM   4257 HD22 LEU A 265      -1.317  30.779  -0.705  1.00 85.95           H  
ATOM   4258 HD23 LEU A 265      -2.664  30.024   0.187  1.00 85.95           H  
ATOM   4259  N   LEU A 266       3.582  30.664   1.997  1.00 85.90           N  
ATOM   4260  H   LEU A 266       3.198  30.661   2.932  1.00 85.90           H  
ATOM   4261  CA  LEU A 266       4.994  31.027   1.828  1.00 85.90           C  
ATOM   4262  HA  LEU A 266       5.074  31.786   1.050  1.00 85.90           H  
ATOM   4263  C   LEU A 266       5.825  29.827   1.351  1.00 85.90           C  
ATOM   4264  CB  LEU A 266       5.557  31.596   3.145  1.00 85.90           C  
ATOM   4265  HB2 LEU A 266       5.373  30.865   3.932  1.00 85.90           H  
ATOM   4266  HB3 LEU A 266       6.636  31.710   3.045  1.00 85.90           H  
ATOM   4267  O   LEU A 266       6.645  29.998   0.455  1.00 85.90           O  
ATOM   4268  CG  LEU A 266       4.961  32.952   3.568  1.00 85.90           C  
ATOM   4269  HG  LEU A 266       3.879  32.929   3.439  1.00 85.90           H  
ATOM   4270  CD1 LEU A 266       5.276  33.225   5.039  1.00 85.90           C  
ATOM   4271 HD11 LEU A 266       4.863  32.419   5.646  1.00 85.90           H  
ATOM   4272 HD12 LEU A 266       4.818  34.163   5.352  1.00 85.90           H  
ATOM   4273 HD13 LEU A 266       6.355  33.263   5.191  1.00 85.90           H  
ATOM   4274  CD2 LEU A 266       5.492  34.135   2.762  1.00 85.90           C  
ATOM   4275 HD21 LEU A 266       4.944  35.038   3.033  1.00 85.90           H  
ATOM   4276 HD22 LEU A 266       6.551  34.275   2.979  1.00 85.90           H  
ATOM   4277 HD23 LEU A 266       5.359  33.950   1.696  1.00 85.90           H  
ATOM   4278  N   ARG A 267       5.565  28.619   1.881  1.00 76.29           N  
ATOM   4279  H   ARG A 267       4.903  28.571   2.643  1.00 76.29           H  
ATOM   4280  CA  ARG A 267       6.213  27.364   1.449  1.00 76.29           C  
ATOM   4281  HA  ARG A 267       7.292  27.520   1.452  1.00 76.29           H  
ATOM   4282  C   ARG A 267       5.872  26.978   0.007  1.00 76.29           C  
ATOM   4283  CB  ARG A 267       5.858  26.227   2.432  1.00 76.29           C  
ATOM   4284  HB2 ARG A 267       6.080  26.560   3.446  1.00 76.29           H  
ATOM   4285  HB3 ARG A 267       4.790  26.022   2.367  1.00 76.29           H  
ATOM   4286  O   ARG A 267       6.675  26.346  -0.656  1.00 76.29           O  
ATOM   4287  CG  ARG A 267       6.645  24.922   2.177  1.00 76.29           C  
ATOM   4288  HG2 ARG A 267       7.708  25.119   2.311  1.00 76.29           H  
ATOM   4289  HG3 ARG A 267       6.493  24.574   1.156  1.00 76.29           H  
ATOM   4290  CD  ARG A 267       6.263  23.784   3.134  1.00 76.29           C  
ATOM   4291  HD2 ARG A 267       7.034  23.017   3.064  1.00 76.29           H  
ATOM   4292  HD3 ARG A 267       6.253  24.171   4.153  1.00 76.29           H  
ATOM   4293  NE  ARG A 267       4.959  23.174   2.786  1.00 76.29           N  
ATOM   4294  HE  ARG A 267       4.659  23.297   1.830  1.00 76.29           H  
ATOM   4295  NH1 ARG A 267       4.536  22.134   4.794  1.00 76.29           N  
ATOM   4296 HH11 ARG A 267       5.441  22.428   5.133  1.00 76.29           H  
ATOM   4297 HH12 ARG A 267       3.941  21.542   5.357  1.00 76.29           H  
ATOM   4298  NH2 ARG A 267       3.079  21.913   3.144  1.00 76.29           N  
ATOM   4299 HH21 ARG A 267       2.822  21.996   2.170  1.00 76.29           H  
ATOM   4300 HH22 ARG A 267       2.510  21.362   3.771  1.00 76.29           H  
ATOM   4301  CZ  ARG A 267       4.205  22.415   3.568  1.00 76.29           C  
ATOM   4302  N   ILE A 268       4.688  27.345  -0.487  1.00 73.34           N  
ATOM   4303  H   ILE A 268       4.042  27.813   0.132  1.00 73.34           H  
ATOM   4304  CA  ILE A 268       4.296  27.109  -1.889  1.00 73.34           C  
ATOM   4305  HA  ILE A 268       4.657  26.126  -2.189  1.00 73.34           H  
ATOM   4306  C   ILE A 268       4.982  28.106  -2.850  1.00 73.34           C  
ATOM   4307  CB  ILE A 268       2.748  27.093  -1.995  1.00 73.34           C  
ATOM   4308  HB  ILE A 268       2.366  27.987  -1.503  1.00 73.34           H  
ATOM   4309  O   ILE A 268       5.003  27.878  -4.054  1.00 73.34           O  
ATOM   4310  CG1 ILE A 268       2.170  25.849  -1.277  1.00 73.34           C  
ATOM   4311 HG12 ILE A 268       2.685  25.697  -0.328  1.00 73.34           H  
ATOM   4312 HG13 ILE A 268       2.349  24.962  -1.885  1.00 73.34           H  
ATOM   4313  CG2 ILE A 268       2.239  27.103  -3.449  1.00 73.34           C  
ATOM   4314 HG21 ILE A 268       2.440  28.075  -3.900  1.00 73.34           H  
ATOM   4315 HG22 ILE A 268       1.164  26.929  -3.501  1.00 73.34           H  
ATOM   4316 HG23 ILE A 268       2.751  26.334  -4.028  1.00 73.34           H  
ATOM   4317  CD1 ILE A 268       0.668  25.955  -0.969  1.00 73.34           C  
ATOM   4318 HD11 ILE A 268       0.079  25.904  -1.885  1.00 73.34           H  
ATOM   4319 HD12 ILE A 268       0.375  25.124  -0.326  1.00 73.34           H  
ATOM   4320 HD13 ILE A 268       0.458  26.891  -0.452  1.00 73.34           H  
ATOM   4321  N   GLY A 269       5.523  29.231  -2.364  1.00 76.45           N  
ATOM   4322  H   GLY A 269       5.543  29.352  -1.361  1.00 76.45           H  
ATOM   4323  CA  GLY A 269       6.303  30.185  -3.168  1.00 76.45           C  
ATOM   4324  HA2 GLY A 269       7.043  29.622  -3.736  1.00 76.45           H  
ATOM   4325  HA3 GLY A 269       6.837  30.854  -2.493  1.00 76.45           H  
ATOM   4326  C   GLY A 269       5.514  31.047  -4.172  1.00 76.45           C  
ATOM   4327  O   GLY A 269       5.994  32.103  -4.574  1.00 76.45           O  
ATOM   4328  N   ASN A 270       4.279  30.675  -4.525  1.00 78.46           N  
ATOM   4329  H   ASN A 270       4.036  29.727  -4.276  1.00 78.46           H  
ATOM   4330  CA  ASN A 270       3.465  31.342  -5.559  1.00 78.46           C  
ATOM   4331  HA  ASN A 270       4.073  31.427  -6.459  1.00 78.46           H  
ATOM   4332  C   ASN A 270       3.002  32.778  -5.226  1.00 78.46           C  
ATOM   4333  CB  ASN A 270       2.247  30.445  -5.873  1.00 78.46           C  
ATOM   4334  HB2 ASN A 270       1.737  30.177  -4.947  1.00 78.46           H  
ATOM   4335  HB3 ASN A 270       1.546  30.994  -6.501  1.00 78.46           H  
ATOM   4336  O   ASN A 270       2.351  33.426  -6.052  1.00 78.46           O  
ATOM   4337  CG  ASN A 270       2.611  29.184  -6.637  1.00 78.46           C  
ATOM   4338  ND2 ASN A 270       1.708  28.239  -6.747  1.00 78.46           N  
ATOM   4339 HD21 ASN A 270       0.800  28.312  -6.311  1.00 78.46           H  
ATOM   4340 HD22 ASN A 270       2.019  27.421  -7.251  1.00 78.46           H  
ATOM   4341  OD1 ASN A 270       3.688  29.038  -7.175  1.00 78.46           O  
ATOM   4342  N   HIS A 271       3.258  33.283  -4.017  1.00 86.16           N  
ATOM   4343  H   HIS A 271       3.870  32.756  -3.410  1.00 86.16           H  
ATOM   4344  CA  HIS A 271       2.769  34.579  -3.546  1.00 86.16           C  
ATOM   4345  HA  HIS A 271       2.477  35.189  -4.401  1.00 86.16           H  
ATOM   4346  C   HIS A 271       3.852  35.351  -2.789  1.00 86.16           C  
ATOM   4347  CB  HIS A 271       1.532  34.376  -2.654  1.00 86.16           C  
ATOM   4348  HB2 HIS A 271       1.808  33.723  -1.825  1.00 86.16           H  
ATOM   4349  HB3 HIS A 271       1.241  35.338  -2.232  1.00 86.16           H  
ATOM   4350  O   HIS A 271       4.514  34.817  -1.903  1.00 86.16           O  
ATOM   4351  CG  HIS A 271       0.321  33.790  -3.346  1.00 86.16           C  
ATOM   4352  CD2 HIS A 271      -0.629  32.995  -2.770  1.00 86.16           C  
ATOM   4353  HD2 HIS A 271      -0.640  32.689  -1.734  1.00 86.16           H  
ATOM   4354  ND1 HIS A 271      -0.013  33.910  -4.676  1.00 86.16           N  
ATOM   4355  HD1 HIS A 271       0.639  34.169  -5.403  1.00 86.16           H  
ATOM   4356  CE1 HIS A 271      -1.125  33.194  -4.896  1.00 86.16           C  
ATOM   4357  HE1 HIS A 271      -1.553  33.016  -5.871  1.00 86.16           H  
ATOM   4358  NE2 HIS A 271      -1.574  32.652  -3.749  1.00 86.16           N  
ATOM   4359  N   ASN A 272       3.978  36.649  -3.083  1.00 91.11           N  
ATOM   4360  H   ASN A 272       3.398  37.042  -3.810  1.00 91.11           H  
ATOM   4361  CA  ASN A 272       4.822  37.540  -2.290  1.00 91.11           C  
ATOM   4362  HA  ASN A 272       5.771  37.026  -2.133  1.00 91.11           H  
ATOM   4363  C   ASN A 272       4.224  37.790  -0.888  1.00 91.11           C  
ATOM   4364  CB  ASN A 272       5.129  38.823  -3.094  1.00 91.11           C  
ATOM   4365  HB2 ASN A 272       5.526  38.533  -4.067  1.00 91.11           H  
ATOM   4366  HB3 ASN A 272       5.908  39.390  -2.585  1.00 91.11           H  
ATOM   4367  O   ASN A 272       3.034  37.576  -0.644  1.00 91.11           O  
ATOM   4368  CG  ASN A 272       3.944  39.756  -3.294  1.00 91.11           C  
ATOM   4369  ND2 ASN A 272       3.793  40.325  -4.465  1.00 91.11           N  
ATOM   4370 HD21 ASN A 272       3.011  40.954  -4.580  1.00 91.11           H  
ATOM   4371 HD22 ASN A 272       4.446  40.150  -5.216  1.00 91.11           H  
ATOM   4372  OD1 ASN A 272       3.158  40.012  -2.399  1.00 91.11           O  
ATOM   4373  N   VAL A 273       5.053  38.292   0.031  1.00 94.55           N  
ATOM   4374  H   VAL A 273       6.021  38.414  -0.231  1.00 94.55           H  
ATOM   4375  CA  VAL A 273       4.694  38.520   1.445  1.00 94.55           C  
ATOM   4376  HA  VAL A 273       4.458  37.557   1.898  1.00 94.55           H  
ATOM   4377  C   VAL A 273       3.445  39.407   1.609  1.00 94.55           C  
ATOM   4378  CB  VAL A 273       5.906  39.122   2.194  1.00 94.55           C  
ATOM   4379  HB  VAL A 273       6.165  40.076   1.735  1.00 94.55           H  
ATOM   4380  O   VAL A 273       2.635  39.155   2.498  1.00 94.55           O  
ATOM   4381  CG1 VAL A 273       5.640  39.364   3.684  1.00 94.55           C  
ATOM   4382 HG11 VAL A 273       6.524  39.795   4.153  1.00 94.55           H  
ATOM   4383 HG12 VAL A 273       5.404  38.415   4.166  1.00 94.55           H  
ATOM   4384 HG13 VAL A 273       4.811  40.058   3.820  1.00 94.55           H  
ATOM   4385  CG2 VAL A 273       7.129  38.191   2.113  1.00 94.55           C  
ATOM   4386 HG21 VAL A 273       7.463  38.077   1.081  1.00 94.55           H  
ATOM   4387 HG22 VAL A 273       7.958  38.610   2.683  1.00 94.55           H  
ATOM   4388 HG23 VAL A 273       6.881  37.209   2.514  1.00 94.55           H  
ATOM   4389  N   ASN A 274       3.247  40.398   0.731  1.00 95.27           N  
ATOM   4390  H   ASN A 274       3.886  40.481  -0.046  1.00 95.27           H  
ATOM   4391  CA  ASN A 274       2.088  41.298   0.757  1.00 95.27           C  
ATOM   4392  HA  ASN A 274       1.956  41.672   1.773  1.00 95.27           H  
ATOM   4393  C   ASN A 274       0.785  40.568   0.372  1.00 95.27           C  
ATOM   4394  CB  ASN A 274       2.397  42.484  -0.180  1.00 95.27           C  
ATOM   4395  HB2 ASN A 274       3.386  42.881   0.052  1.00 95.27           H  
ATOM   4396  HB3 ASN A 274       2.399  42.149  -1.217  1.00 95.27           H  
ATOM   4397  O   ASN A 274      -0.233  40.689   1.049  1.00 95.27           O  
ATOM   4398  CG  ASN A 274       1.418  43.632  -0.025  1.00 95.27           C  
ATOM   4399  ND2 ASN A 274       0.781  44.077  -1.081  1.00 95.27           N  
ATOM   4400 HD21 ASN A 274       0.910  43.664  -1.993  1.00 95.27           H  
ATOM   4401 HD22 ASN A 274       0.143  44.844  -0.919  1.00 95.27           H  
ATOM   4402  OD1 ASN A 274       1.250  44.173   1.050  1.00 95.27           O  
ATOM   4403  N   ALA A 275       0.828  39.742  -0.677  1.00 95.79           N  
ATOM   4404  H   ALA A 275       1.695  39.657  -1.188  1.00 95.79           H  
ATOM   4405  CA  ALA A 275      -0.302  38.914  -1.091  1.00 95.79           C  
ATOM   4406  HA  ALA A 275      -1.180  39.552  -1.199  1.00 95.79           H  
ATOM   4407  C   ALA A 275      -0.650  37.833  -0.048  1.00 95.79           C  
ATOM   4408  CB  ALA A 275       0.026  38.305  -2.459  1.00 95.79           C  
ATOM   4409  HB1 ALA A 275      -0.803  37.680  -2.791  1.00 95.79           H  
ATOM   4410  HB2 ALA A 275       0.184  39.101  -3.187  1.00 95.79           H  
ATOM   4411  HB3 ALA A 275       0.930  37.700  -2.392  1.00 95.79           H  
ATOM   4412  O   ALA A 275      -1.828  37.529   0.146  1.00 95.79           O  
ATOM   4413  N   VAL A 276       0.348  37.278   0.653  1.00 96.25           N  
ATOM   4414  H   VAL A 276       1.296  37.529   0.412  1.00 96.25           H  
ATOM   4415  CA  VAL A 276       0.122  36.349   1.775  1.00 96.25           C  
ATOM   4416  HA  VAL A 276      -0.566  35.571   1.441  1.00 96.25           H  
ATOM   4417  C   VAL A 276      -0.559  37.049   2.954  1.00 96.25           C  
ATOM   4418  CB  VAL A 276       1.426  35.652   2.214  1.00 96.25           C  
ATOM   4419  HB  VAL A 276       2.185  36.400   2.443  1.00 96.25           H  
ATOM   4420  O   VAL A 276      -1.519  36.496   3.491  1.00 96.25           O  
ATOM   4421  CG1 VAL A 276       1.212  34.776   3.457  1.00 96.25           C  
ATOM   4422 HG11 VAL A 276       0.953  35.391   4.319  1.00 96.25           H  
ATOM   4423 HG12 VAL A 276       2.129  34.239   3.699  1.00 96.25           H  
ATOM   4424 HG13 VAL A 276       0.414  34.056   3.274  1.00 96.25           H  
ATOM   4425  CG2 VAL A 276       1.945  34.740   1.095  1.00 96.25           C  
ATOM   4426 HG21 VAL A 276       1.183  34.011   0.820  1.00 96.25           H  
ATOM   4427 HG22 VAL A 276       2.839  34.210   1.425  1.00 96.25           H  
ATOM   4428 HG23 VAL A 276       2.210  35.328   0.217  1.00 96.25           H  
ATOM   4429  N   ALA A 277      -0.125  38.261   3.324  1.00 96.78           N  
ATOM   4430  H   ALA A 277       0.681  38.656   2.860  1.00 96.78           H  
ATOM   4431  CA  ALA A 277      -0.742  39.045   4.399  1.00 96.78           C  
ATOM   4432  HA  ALA A 277      -0.635  38.497   5.334  1.00 96.78           H  
ATOM   4433  C   ALA A 277      -2.247  39.260   4.151  1.00 96.78           C  
ATOM   4434  CB  ALA A 277       0.008  40.379   4.532  1.00 96.78           C  
ATOM   4435  HB1 ALA A 277      -0.124  40.984   3.635  1.00 96.78           H  
ATOM   4436  HB2 ALA A 277      -0.384  40.938   5.382  1.00 96.78           H  
ATOM   4437  HB3 ALA A 277       1.073  40.199   4.680  1.00 96.78           H  
ATOM   4438  O   ALA A 277      -3.071  38.894   4.993  1.00 96.78           O  
ATOM   4439  N   LEU A 278      -2.605  39.733   2.951  1.00 95.60           N  
ATOM   4440  H   LEU A 278      -1.869  40.040   2.332  1.00 95.60           H  
ATOM   4441  CA  LEU A 278      -3.996  39.942   2.531  1.00 95.60           C  
ATOM   4442  HA  LEU A 278      -4.480  40.610   3.243  1.00 95.60           H  
ATOM   4443  C   LEU A 278      -4.808  38.634   2.527  1.00 95.60           C  
ATOM   4444  CB  LEU A 278      -3.997  40.597   1.137  1.00 95.60           C  
ATOM   4445  HB2 LEU A 278      -5.016  40.594   0.750  1.00 95.60           H  
ATOM   4446  HB3 LEU A 278      -3.387  39.989   0.469  1.00 95.60           H  
ATOM   4447  O   LEU A 278      -5.903  38.580   3.087  1.00 95.60           O  
ATOM   4448  CG  LEU A 278      -3.473  42.047   1.107  1.00 95.60           C  
ATOM   4449  HG  LEU A 278      -2.498  42.102   1.592  1.00 95.60           H  
ATOM   4450  CD1 LEU A 278      -3.312  42.492  -0.349  1.00 95.60           C  
ATOM   4451 HD11 LEU A 278      -2.544  41.887  -0.831  1.00 95.60           H  
ATOM   4452 HD12 LEU A 278      -3.004  43.537  -0.378  1.00 95.60           H  
ATOM   4453 HD13 LEU A 278      -4.258  42.384  -0.880  1.00 95.60           H  
ATOM   4454  CD2 LEU A 278      -4.424  43.021   1.804  1.00 95.60           C  
ATOM   4455 HD21 LEU A 278      -4.510  42.776   2.863  1.00 95.60           H  
ATOM   4456 HD22 LEU A 278      -4.033  44.036   1.733  1.00 95.60           H  
ATOM   4457 HD23 LEU A 278      -5.412  42.985   1.346  1.00 95.60           H  
ATOM   4458  N   LYS A 279      -4.258  37.541   1.976  1.00 94.91           N  
ATOM   4459  H   LYS A 279      -3.352  37.639   1.540  1.00 94.91           H  
ATOM   4460  CA  LYS A 279      -4.903  36.209   1.986  1.00 94.91           C  
ATOM   4461  HA  LYS A 279      -5.900  36.300   1.555  1.00 94.91           H  
ATOM   4462  C   LYS A 279      -5.127  35.652   3.397  1.00 94.91           C  
ATOM   4463  CB  LYS A 279      -4.079  35.222   1.144  1.00 94.91           C  
ATOM   4464  HB2 LYS A 279      -3.021  35.342   1.379  1.00 94.91           H  
ATOM   4465  HB3 LYS A 279      -4.367  34.201   1.394  1.00 94.91           H  
ATOM   4466  O   LYS A 279      -6.037  34.850   3.586  1.00 94.91           O  
ATOM   4467  CG  LYS A 279      -4.320  35.431  -0.358  1.00 94.91           C  
ATOM   4468  HG2 LYS A 279      -4.245  36.492  -0.598  1.00 94.91           H  
ATOM   4469  HG3 LYS A 279      -5.325  35.091  -0.606  1.00 94.91           H  
ATOM   4470  CD  LYS A 279      -3.293  34.666  -1.202  1.00 94.91           C  
ATOM   4471  HD2 LYS A 279      -3.286  33.610  -0.933  1.00 94.91           H  
ATOM   4472  HD3 LYS A 279      -2.305  35.078  -0.994  1.00 94.91           H  
ATOM   4473  CE  LYS A 279      -3.593  34.850  -2.695  1.00 94.91           C  
ATOM   4474  HE2 LYS A 279      -2.645  34.954  -3.222  1.00 94.91           H  
ATOM   4475  HE3 LYS A 279      -4.151  35.776  -2.831  1.00 94.91           H  
ATOM   4476  NZ  LYS A 279      -4.334  33.697  -3.262  1.00 94.91           N  
ATOM   4477  HZ1 LYS A 279      -4.633  33.894  -4.207  1.00 94.91           H  
ATOM   4478  HZ2 LYS A 279      -3.704  32.909  -3.309  1.00 94.91           H  
ATOM   4479  HZ3 LYS A 279      -5.138  33.458  -2.699  1.00 94.91           H  
ATOM   4480  N   CYS A 280      -4.340  36.090   4.379  1.00 95.91           N  
ATOM   4481  H   CYS A 280      -3.589  36.719   4.135  1.00 95.91           H  
ATOM   4482  CA  CYS A 280      -4.485  35.725   5.790  1.00 95.91           C  
ATOM   4483  HA  CYS A 280      -5.093  34.823   5.855  1.00 95.91           H  
ATOM   4484  C   CYS A 280      -5.241  36.783   6.623  1.00 95.91           C  
ATOM   4485  CB  CYS A 280      -3.105  35.377   6.366  1.00 95.91           C  
ATOM   4486  HB2 CYS A 280      -3.216  35.059   7.403  1.00 95.91           H  
ATOM   4487  HB3 CYS A 280      -2.455  36.251   6.326  1.00 95.91           H  
ATOM   4488  O   CYS A 280      -5.261  36.683   7.847  1.00 95.91           O  
ATOM   4489  SG  CYS A 280      -2.368  34.022   5.407  1.00 95.91           S  
ATOM   4490  HG  CYS A 280      -2.068  34.786   4.352  1.00 95.91           H  
ATOM   4491  N   GLY A 281      -5.863  37.784   5.983  1.00 95.28           N  
ATOM   4492  H   GLY A 281      -5.760  37.855   4.981  1.00 95.28           H  
ATOM   4493  CA  GLY A 281      -6.748  38.758   6.635  1.00 95.28           C  
ATOM   4494  HA2 GLY A 281      -7.359  39.234   5.868  1.00 95.28           H  
ATOM   4495  HA3 GLY A 281      -7.416  38.237   7.322  1.00 95.28           H  
ATOM   4496  C   GLY A 281      -6.041  39.869   7.410  1.00 95.28           C  
ATOM   4497  O   GLY A 281      -6.572  40.342   8.420  1.00 95.28           O  
ATOM   4498  N   TYR A 282      -4.842  40.252   6.965  1.00 96.18           N  
ATOM   4499  H   TYR A 282      -4.466  39.792   6.148  1.00 96.18           H  
ATOM   4500  CA  TYR A 282      -4.082  41.386   7.486  1.00 96.18           C  
ATOM   4501  HA  TYR A 282      -4.560  41.769   8.387  1.00 96.18           H  
ATOM   4502  C   TYR A 282      -4.024  42.516   6.456  1.00 96.18           C  
ATOM   4503  CB  TYR A 282      -2.658  40.945   7.849  1.00 96.18           C  
ATOM   4504  HB2 TYR A 282      -2.180  40.518   6.968  1.00 96.18           H  
ATOM   4505  HB3 TYR A 282      -2.085  41.829   8.128  1.00 96.18           H  
ATOM   4506  O   TYR A 282      -3.407  42.363   5.405  1.00 96.18           O  
ATOM   4507  CG  TYR A 282      -2.576  39.944   8.981  1.00 96.18           C  
ATOM   4508  CD1 TYR A 282      -2.479  40.399  10.307  1.00 96.18           C  
ATOM   4509  HD1 TYR A 282      -2.457  41.461  10.504  1.00 96.18           H  
ATOM   4510  CD2 TYR A 282      -2.607  38.564   8.709  1.00 96.18           C  
ATOM   4511  HD2 TYR A 282      -2.695  38.222   7.689  1.00 96.18           H  
ATOM   4512  CE1 TYR A 282      -2.437  39.482  11.372  1.00 96.18           C  
ATOM   4513  HE1 TYR A 282      -2.373  39.841  12.388  1.00 96.18           H  
ATOM   4514  CE2 TYR A 282      -2.567  37.641   9.770  1.00 96.18           C  
ATOM   4515  HE2 TYR A 282      -2.617  36.581   9.566  1.00 96.18           H  
ATOM   4516  OH  TYR A 282      -2.530  37.216  12.132  1.00 96.18           O  
ATOM   4517  HH  TYR A 282      -2.509  37.664  12.982  1.00 96.18           H  
ATOM   4518  CZ  TYR A 282      -2.500  38.099  11.102  1.00 96.18           C  
ATOM   4519  N   ASP A 283      -4.590  43.672   6.803  1.00 94.47           N  
ATOM   4520  H   ASP A 283      -5.227  43.688   7.586  1.00 94.47           H  
ATOM   4521  CA  ASP A 283      -4.577  44.869   5.947  1.00 94.47           C  
ATOM   4522  HA  ASP A 283      -4.788  44.571   4.920  1.00 94.47           H  
ATOM   4523  C   ASP A 283      -3.214  45.591   5.963  1.00 94.47           C  
ATOM   4524  CB  ASP A 283      -5.701  45.812   6.404  1.00 94.47           C  
ATOM   4525  HB2 ASP A 283      -5.846  46.590   5.654  1.00 94.47           H  
ATOM   4526  HB3 ASP A 283      -5.406  46.290   7.338  1.00 94.47           H  
ATOM   4527  O   ASP A 283      -2.864  46.320   5.039  1.00 94.47           O  
ATOM   4528  CG  ASP A 283      -7.014  45.053   6.617  1.00 94.47           C  
ATOM   4529  OD1 ASP A 283      -7.570  44.550   5.619  1.00 94.47           O  
ATOM   4530  OD2 ASP A 283      -7.375  44.871   7.802  1.00 94.47           O  
ATOM   4531  N   SER A 284      -2.413  45.366   7.013  1.00 96.28           N  
ATOM   4532  H   SER A 284      -2.759  44.723   7.711  1.00 96.28           H  
ATOM   4533  CA  SER A 284      -1.059  45.908   7.162  1.00 96.28           C  
ATOM   4534  HA  SER A 284      -0.861  46.602   6.345  1.00 96.28           H  
ATOM   4535  C   SER A 284      -0.012  44.800   7.098  1.00 96.28           C  
ATOM   4536  CB  SER A 284      -0.946  46.716   8.457  1.00 96.28           C  
ATOM   4537  HB2 SER A 284      -1.293  46.114   9.296  1.00 96.28           H  
ATOM   4538  HB3 SER A 284      -1.586  47.595   8.375  1.00 96.28           H  
ATOM   4539  O   SER A 284       0.150  44.011   8.033  1.00 96.28           O  
ATOM   4540  OG  SER A 284       0.394  47.128   8.693  1.00 96.28           O  
ATOM   4541  HG  SER A 284       0.348  47.972   9.146  1.00 96.28           H  
ATOM   4542  N   THR A 285       0.764  44.785   6.014  1.00 96.14           N  
ATOM   4543  H   THR A 285       0.485  45.355   5.229  1.00 96.14           H  
ATOM   4544  CA  THR A 285       1.881  43.848   5.821  1.00 96.14           C  
ATOM   4545  HA  THR A 285       1.494  42.835   5.934  1.00 96.14           H  
ATOM   4546  C   THR A 285       2.980  44.028   6.873  1.00 96.14           C  
ATOM   4547  CB  THR A 285       2.403  43.967   4.383  1.00 96.14           C  
ATOM   4548  HB  THR A 285       2.623  45.008   4.146  1.00 96.14           H  
ATOM   4549  O   THR A 285       3.564  43.043   7.322  1.00 96.14           O  
ATOM   4550  CG2 THR A 285       3.614  43.092   4.066  1.00 96.14           C  
ATOM   4551 HG21 THR A 285       3.833  43.148   2.999  1.00 96.14           H  
ATOM   4552 HG22 THR A 285       4.483  43.444   4.621  1.00 96.14           H  
ATOM   4553 HG23 THR A 285       3.400  42.058   4.336  1.00 96.14           H  
ATOM   4554  OG1 THR A 285       1.348  43.500   3.586  1.00 96.14           O  
ATOM   4555  HG1 THR A 285       1.376  43.892   2.710  1.00 96.14           H  
ATOM   4556  N   SER A 286       3.205  45.252   7.364  1.00 96.05           N  
ATOM   4557  H   SER A 286       2.715  46.037   6.959  1.00 96.05           H  
ATOM   4558  CA  SER A 286       4.117  45.512   8.488  1.00 96.05           C  
ATOM   4559  HA  SER A 286       5.101  45.112   8.242  1.00 96.05           H  
ATOM   4560  C   SER A 286       3.644  44.837   9.779  1.00 96.05           C  
ATOM   4561  CB  SER A 286       4.259  47.019   8.720  1.00 96.05           C  
ATOM   4562  HB2 SER A 286       4.963  47.197   9.533  1.00 96.05           H  
ATOM   4563  HB3 SER A 286       3.291  47.444   8.985  1.00 96.05           H  
ATOM   4564  O   SER A 286       4.444  44.212  10.476  1.00 96.05           O  
ATOM   4565  OG  SER A 286       4.737  47.633   7.540  1.00 96.05           O  
ATOM   4566  HG  SER A 286       4.803  48.582   7.672  1.00 96.05           H  
ATOM   4567  N   TYR A 287       2.342  44.904  10.079  1.00 96.41           N  
ATOM   4568  H   TYR A 287       1.718  45.385   9.448  1.00 96.41           H  
ATOM   4569  CA  TYR A 287       1.759  44.227  11.241  1.00 96.41           C  
ATOM   4570  HA  TYR A 287       2.366  44.458  12.116  1.00 96.41           H  
ATOM   4571  C   TYR A 287       1.770  42.700  11.073  1.00 96.41           C  
ATOM   4572  CB  TYR A 287       0.346  44.767  11.488  1.00 96.41           C  
ATOM   4573  HB2 TYR A 287      -0.260  44.580  10.602  1.00 96.41           H  
ATOM   4574  HB3 TYR A 287       0.401  45.846  11.633  1.00 96.41           H  
ATOM   4575  O   TYR A 287       2.174  41.988  11.991  1.00 96.41           O  
ATOM   4576  CG  TYR A 287      -0.342  44.159  12.694  1.00 96.41           C  
ATOM   4577  CD1 TYR A 287      -1.527  43.419  12.525  1.00 96.41           C  
ATOM   4578  HD1 TYR A 287      -1.965  43.322  11.543  1.00 96.41           H  
ATOM   4579  CD2 TYR A 287       0.203  44.331  13.981  1.00 96.41           C  
ATOM   4580  HD2 TYR A 287       1.107  44.907  14.116  1.00 96.41           H  
ATOM   4581  CE1 TYR A 287      -2.156  42.826  13.636  1.00 96.41           C  
ATOM   4582  HE1 TYR A 287      -3.071  42.264  13.519  1.00 96.41           H  
ATOM   4583  CE2 TYR A 287      -0.432  43.755  15.098  1.00 96.41           C  
ATOM   4584  HE2 TYR A 287      -0.013  43.896  16.084  1.00 96.41           H  
ATOM   4585  OH  TYR A 287      -2.223  42.432  15.999  1.00 96.41           O  
ATOM   4586  HH  TYR A 287      -1.823  42.722  16.822  1.00 96.41           H  
ATOM   4587  CZ  TYR A 287      -1.608  42.993  14.924  1.00 96.41           C  
ATOM   4588  N   PHE A 288       1.451  42.187   9.879  1.00 97.43           N  
ATOM   4589  H   PHE A 288       1.099  42.811   9.166  1.00 97.43           H  
ATOM   4590  CA  PHE A 288       1.591  40.764   9.554  1.00 97.43           C  
ATOM   4591  HA  PHE A 288       0.927  40.190  10.200  1.00 97.43           H  
ATOM   4592  C   PHE A 288       3.021  40.250   9.798  1.00 97.43           C  
ATOM   4593  CB  PHE A 288       1.173  40.521   8.098  1.00 97.43           C  
ATOM   4594  HB2 PHE A 288       0.091  40.623   8.015  1.00 97.43           H  
ATOM   4595  HB3 PHE A 288       1.625  41.284   7.465  1.00 97.43           H  
ATOM   4596  O   PHE A 288       3.194  39.233  10.468  1.00 97.43           O  
ATOM   4597  CG  PHE A 288       1.586  39.159   7.578  1.00 97.43           C  
ATOM   4598  CD1 PHE A 288       2.642  39.051   6.653  1.00 97.43           C  
ATOM   4599  HD1 PHE A 288       3.114  39.939   6.260  1.00 97.43           H  
ATOM   4600  CD2 PHE A 288       0.973  37.996   8.080  1.00 97.43           C  
ATOM   4601  HD2 PHE A 288       0.168  38.077   8.796  1.00 97.43           H  
ATOM   4602  CE1 PHE A 288       3.083  37.784   6.238  1.00 97.43           C  
ATOM   4603  HE1 PHE A 288       3.881  37.694   5.516  1.00 97.43           H  
ATOM   4604  CE2 PHE A 288       1.424  36.729   7.671  1.00 97.43           C  
ATOM   4605  HE2 PHE A 288       0.956  35.839   8.064  1.00 97.43           H  
ATOM   4606  CZ  PHE A 288       2.485  36.625   6.754  1.00 97.43           C  
ATOM   4607  HZ  PHE A 288       2.846  35.658   6.438  1.00 97.43           H  
ATOM   4608  N   ILE A 289       4.052  40.964   9.328  1.00 96.47           N  
ATOM   4609  H   ILE A 289       3.849  41.777   8.764  1.00 96.47           H  
ATOM   4610  CA  ILE A 289       5.460  40.590   9.546  1.00 96.47           C  
ATOM   4611  HA  ILE A 289       5.604  39.575   9.176  1.00 96.47           H  
ATOM   4612  C   ILE A 289       5.801  40.564  11.046  1.00 96.47           C  
ATOM   4613  CB  ILE A 289       6.394  41.532   8.744  1.00 96.47           C  
ATOM   4614  HB  ILE A 289       6.093  42.561   8.940  1.00 96.47           H  
ATOM   4615  O   ILE A 289       6.500  39.651  11.495  1.00 96.47           O  
ATOM   4616  CG1 ILE A 289       6.269  41.253   7.227  1.00 96.47           C  
ATOM   4617 HG12 ILE A 289       6.794  40.330   6.982  1.00 96.47           H  
ATOM   4618 HG13 ILE A 289       5.222  41.112   6.961  1.00 96.47           H  
ATOM   4619  CG2 ILE A 289       7.869  41.374   9.170  1.00 96.47           C  
ATOM   4620 HG21 ILE A 289       8.179  40.333   9.074  1.00 96.47           H  
ATOM   4621 HG22 ILE A 289       8.002  41.697  10.203  1.00 96.47           H  
ATOM   4622 HG23 ILE A 289       8.514  42.000   8.553  1.00 96.47           H  
ATOM   4623  CD1 ILE A 289       6.820  42.381   6.345  1.00 96.47           C  
ATOM   4624 HD11 ILE A 289       6.605  42.156   5.300  1.00 96.47           H  
ATOM   4625 HD12 ILE A 289       6.343  43.326   6.607  1.00 96.47           H  
ATOM   4626 HD13 ILE A 289       7.900  42.473   6.462  1.00 96.47           H  
ATOM   4627  N   GLN A 290       5.291  41.516  11.837  1.00 96.44           N  
ATOM   4628  H   GLN A 290       4.720  42.236  11.418  1.00 96.44           H  
ATOM   4629  CA  GLN A 290       5.456  41.514  13.296  1.00 96.44           C  
ATOM   4630  HA  GLN A 290       6.518  41.435  13.528  1.00 96.44           H  
ATOM   4631  C   GLN A 290       4.765  40.309  13.953  1.00 96.44           C  
ATOM   4632  CB  GLN A 290       4.925  42.819  13.906  1.00 96.44           C  
ATOM   4633  HB2 GLN A 290       3.913  43.003  13.547  1.00 96.44           H  
ATOM   4634  HB3 GLN A 290       4.879  42.700  14.989  1.00 96.44           H  
ATOM   4635  O   GLN A 290       5.389  39.632  14.772  1.00 96.44           O  
ATOM   4636  CG  GLN A 290       5.801  44.046  13.604  1.00 96.44           C  
ATOM   4637  HG2 GLN A 290       5.924  44.161  12.527  1.00 96.44           H  
ATOM   4638  HG3 GLN A 290       6.788  43.899  14.043  1.00 96.44           H  
ATOM   4639  CD  GLN A 290       5.202  45.334  14.168  1.00 96.44           C  
ATOM   4640  NE2 GLN A 290       5.827  46.469  13.954  1.00 96.44           N  
ATOM   4641 HE21 GLN A 290       5.391  47.289  14.350  1.00 96.44           H  
ATOM   4642 HE22 GLN A 290       6.663  46.515  13.389  1.00 96.44           H  
ATOM   4643  OE1 GLN A 290       4.176  45.349  14.827  1.00 96.44           O  
ATOM   4644  N   CYS A 291       3.519  39.997  13.578  1.00 95.62           N  
ATOM   4645  H   CYS A 291       3.042  40.614  12.936  1.00 95.62           H  
ATOM   4646  CA  CYS A 291       2.792  38.817  14.055  1.00 95.62           C  
ATOM   4647  HA  CYS A 291       2.715  38.861  15.142  1.00 95.62           H  
ATOM   4648  C   CYS A 291       3.531  37.518  13.712  1.00 95.62           C  
ATOM   4649  CB  CYS A 291       1.375  38.811  13.462  1.00 95.62           C  
ATOM   4650  HB2 CYS A 291       1.422  38.996  12.389  1.00 95.62           H  
ATOM   4651  HB3 CYS A 291       0.911  37.837  13.621  1.00 95.62           H  
ATOM   4652  O   CYS A 291       3.794  36.714  14.606  1.00 95.62           O  
ATOM   4653  SG  CYS A 291       0.359  40.089  14.252  1.00 95.62           S  
ATOM   4654  HG  CYS A 291       0.261  39.528  15.461  1.00 95.62           H  
ATOM   4655  N   PHE A 292       3.941  37.349  12.452  1.00 95.25           N  
ATOM   4656  H   PHE A 292       3.685  38.050  11.772  1.00 95.25           H  
ATOM   4657  CA  PHE A 292       4.652  36.166  11.969  1.00 95.25           C  
ATOM   4658  HA  PHE A 292       4.047  35.283  12.175  1.00 95.25           H  
ATOM   4659  C   PHE A 292       5.990  35.975  12.697  1.00 95.25           C  
ATOM   4660  CB  PHE A 292       4.819  36.286  10.447  1.00 95.25           C  
ATOM   4661  HB2 PHE A 292       5.544  37.068  10.221  1.00 95.25           H  
ATOM   4662  HB3 PHE A 292       3.867  36.596  10.015  1.00 95.25           H  
ATOM   4663  O   PHE A 292       6.262  34.891  13.216  1.00 95.25           O  
ATOM   4664  CG  PHE A 292       5.240  34.999   9.767  1.00 95.25           C  
ATOM   4665  CD1 PHE A 292       6.594  34.617   9.741  1.00 95.25           C  
ATOM   4666  HD1 PHE A 292       7.341  35.236  10.217  1.00 95.25           H  
ATOM   4667  CD2 PHE A 292       4.272  34.180   9.154  1.00 95.25           C  
ATOM   4668  HD2 PHE A 292       3.229  34.458   9.178  1.00 95.25           H  
ATOM   4669  CE1 PHE A 292       6.982  33.425   9.105  1.00 95.25           C  
ATOM   4670  HE1 PHE A 292       8.020  33.128   9.092  1.00 95.25           H  
ATOM   4671  CE2 PHE A 292       4.660  32.986   8.520  1.00 95.25           C  
ATOM   4672  HE2 PHE A 292       3.918  32.346   8.066  1.00 95.25           H  
ATOM   4673  CZ  PHE A 292       6.014  32.608   8.495  1.00 95.25           C  
ATOM   4674  HZ  PHE A 292       6.308  31.684   8.019  1.00 95.25           H  
ATOM   4675  N   LYS A 293       6.780  37.050  12.855  1.00 94.28           N  
ATOM   4676  H   LYS A 293       6.501  37.912  12.408  1.00 94.28           H  
ATOM   4677  CA  LYS A 293       8.027  37.027  13.636  1.00 94.28           C  
ATOM   4678  HA  LYS A 293       8.632  36.194  13.276  1.00 94.28           H  
ATOM   4679  C   LYS A 293       7.781  36.736  15.117  1.00 94.28           C  
ATOM   4680  CB  LYS A 293       8.811  38.333  13.414  1.00 94.28           C  
ATOM   4681  HB2 LYS A 293       8.933  38.490  12.343  1.00 94.28           H  
ATOM   4682  HB3 LYS A 293       8.241  39.167  13.823  1.00 94.28           H  
ATOM   4683  O   LYS A 293       8.549  35.991  15.722  1.00 94.28           O  
ATOM   4684  CG  LYS A 293      10.205  38.288  14.067  1.00 94.28           C  
ATOM   4685  HG2 LYS A 293      10.100  38.109  15.137  1.00 94.28           H  
ATOM   4686  HG3 LYS A 293      10.775  37.467  13.631  1.00 94.28           H  
ATOM   4687  CD  LYS A 293      10.978  39.601  13.879  1.00 94.28           C  
ATOM   4688  HD2 LYS A 293      10.408  40.417  14.322  1.00 94.28           H  
ATOM   4689  HD3 LYS A 293      11.106  39.794  12.814  1.00 94.28           H  
ATOM   4690  CE  LYS A 293      12.351  39.495  14.560  1.00 94.28           C  
ATOM   4691  HE2 LYS A 293      12.197  39.261  15.613  1.00 94.28           H  
ATOM   4692  HE3 LYS A 293      12.896  38.662  14.117  1.00 94.28           H  
ATOM   4693  NZ  LYS A 293      13.145  40.746  14.431  1.00 94.28           N  
ATOM   4694  HZ1 LYS A 293      14.033  40.652  14.903  1.00 94.28           H  
ATOM   4695  HZ2 LYS A 293      12.656  41.530  14.840  1.00 94.28           H  
ATOM   4696  HZ3 LYS A 293      13.332  40.956  13.461  1.00 94.28           H  
ATOM   4697  N   LYS A 294       6.716  37.275  15.719  1.00 94.41           N  
ATOM   4698  H   LYS A 294       6.131  37.900  15.183  1.00 94.41           H  
ATOM   4699  CA  LYS A 294       6.352  36.975  17.114  1.00 94.41           C  
ATOM   4700  HA  LYS A 294       7.236  37.127  17.734  1.00 94.41           H  
ATOM   4701  C   LYS A 294       5.948  35.507  17.289  1.00 94.41           C  
ATOM   4702  CB  LYS A 294       5.257  37.949  17.588  1.00 94.41           C  
ATOM   4703  HB2 LYS A 294       4.358  37.808  16.988  1.00 94.41           H  
ATOM   4704  HB3 LYS A 294       5.610  38.970  17.440  1.00 94.41           H  
ATOM   4705  O   LYS A 294       6.284  34.930  18.325  1.00 94.41           O  
ATOM   4706  CG  LYS A 294       4.908  37.761  19.076  1.00 94.41           C  
ATOM   4707  HG2 LYS A 294       4.482  36.768  19.222  1.00 94.41           H  
ATOM   4708  HG3 LYS A 294       5.819  37.843  19.670  1.00 94.41           H  
ATOM   4709  CD  LYS A 294       3.893  38.802  19.569  1.00 94.41           C  
ATOM   4710  HD2 LYS A 294       2.992  38.737  18.960  1.00 94.41           H  
ATOM   4711  HD3 LYS A 294       4.322  39.799  19.464  1.00 94.41           H  
ATOM   4712  CE  LYS A 294       3.541  38.537  21.042  1.00 94.41           C  
ATOM   4713  HE2 LYS A 294       4.453  38.593  21.636  1.00 94.41           H  
ATOM   4714  HE3 LYS A 294       3.153  37.521  21.125  1.00 94.41           H  
ATOM   4715  NZ  LYS A 294       2.537  39.498  21.568  1.00 94.41           N  
ATOM   4716  HZ1 LYS A 294       1.682  39.456  21.033  1.00 94.41           H  
ATOM   4717  HZ2 LYS A 294       2.306  39.282  22.528  1.00 94.41           H  
ATOM   4718  HZ3 LYS A 294       2.888  40.445  21.539  1.00 94.41           H  
ATOM   4719  N   TYR A 295       5.281  34.914  16.299  1.00 92.02           N  
ATOM   4720  H   TYR A 295       5.010  35.481  15.509  1.00 92.02           H  
ATOM   4721  CA  TYR A 295       4.799  33.532  16.318  1.00 92.02           C  
ATOM   4722  HA  TYR A 295       4.426  33.315  17.319  1.00 92.02           H  
ATOM   4723  C   TYR A 295       5.933  32.525  16.042  1.00 92.02           C  
ATOM   4724  CB  TYR A 295       3.599  33.414  15.360  1.00 92.02           C  
ATOM   4725  HB2 TYR A 295       3.943  33.420  14.326  1.00 92.02           H  
ATOM   4726  HB3 TYR A 295       2.962  34.289  15.486  1.00 92.02           H  
ATOM   4727  O   TYR A 295       6.404  31.869  16.976  1.00 92.02           O  
ATOM   4728  CG  TYR A 295       2.736  32.193  15.599  1.00 92.02           C  
ATOM   4729  CD1 TYR A 295       2.994  30.996  14.907  1.00 92.02           C  
ATOM   4730  HD1 TYR A 295       3.810  30.931  14.202  1.00 92.02           H  
ATOM   4731  CD2 TYR A 295       1.664  32.259  16.514  1.00 92.02           C  
ATOM   4732  HD2 TYR A 295       1.457  33.178  17.041  1.00 92.02           H  
ATOM   4733  CE1 TYR A 295       2.192  29.864  15.134  1.00 92.02           C  
ATOM   4734  HE1 TYR A 295       2.401  28.935  14.625  1.00 92.02           H  
ATOM   4735  CE2 TYR A 295       0.854  31.129  16.739  1.00 92.02           C  
ATOM   4736  HE2 TYR A 295       0.032  31.177  17.438  1.00 92.02           H  
ATOM   4737  OH  TYR A 295       0.359  28.823  16.266  1.00 92.02           O  
ATOM   4738  HH  TYR A 295      -0.321  28.967  16.929  1.00 92.02           H  
ATOM   4739  CZ  TYR A 295       1.123  29.925  16.050  1.00 92.02           C  
ATOM   4740  N   PHE A 296       6.457  32.486  14.810  1.00 88.29           N  
ATOM   4741  H   PHE A 296       6.079  33.113  14.113  1.00 88.29           H  
ATOM   4742  CA  PHE A 296       7.453  31.503  14.348  1.00 88.29           C  
ATOM   4743  HA  PHE A 296       7.225  30.550  14.825  1.00 88.29           H  
ATOM   4744  C   PHE A 296       8.913  31.832  14.706  1.00 88.29           C  
ATOM   4745  CB  PHE A 296       7.321  31.310  12.829  1.00 88.29           C  
ATOM   4746  HB2 PHE A 296       8.110  30.639  12.489  1.00 88.29           H  
ATOM   4747  HB3 PHE A 296       7.473  32.268  12.332  1.00 88.29           H  
ATOM   4748  O   PHE A 296       9.822  31.058  14.412  1.00 88.29           O  
ATOM   4749  CG  PHE A 296       6.008  30.704  12.381  1.00 88.29           C  
ATOM   4750  CD1 PHE A 296       5.717  29.358  12.674  1.00 88.29           C  
ATOM   4751  HD1 PHE A 296       6.419  28.753  13.229  1.00 88.29           H  
ATOM   4752  CD2 PHE A 296       5.090  31.472  11.644  1.00 88.29           C  
ATOM   4753  HD2 PHE A 296       5.311  32.500  11.401  1.00 88.29           H  
ATOM   4754  CE1 PHE A 296       4.509  28.785  12.239  1.00 88.29           C  
ATOM   4755  HE1 PHE A 296       4.284  27.754  12.467  1.00 88.29           H  
ATOM   4756  CE2 PHE A 296       3.894  30.891  11.191  1.00 88.29           C  
ATOM   4757  HE2 PHE A 296       3.207  31.477  10.599  1.00 88.29           H  
ATOM   4758  CZ  PHE A 296       3.598  29.551  11.495  1.00 88.29           C  
ATOM   4759  HZ  PHE A 296       2.679  29.102  11.148  1.00 88.29           H  
ATOM   4760  N   LYS A 297       9.167  32.999  15.316  1.00 87.49           N  
ATOM   4761  H   LYS A 297       8.371  33.600  15.480  1.00 87.49           H  
ATOM   4762  CA  LYS A 297      10.508  33.520  15.673  1.00 87.49           C  
ATOM   4763  HA  LYS A 297      10.359  34.505  16.117  1.00 87.49           H  
ATOM   4764  C   LYS A 297      11.436  33.813  14.482  1.00 87.49           C  
ATOM   4765  CB  LYS A 297      11.177  32.658  16.765  1.00 87.49           C  
ATOM   4766  HB2 LYS A 297      12.033  33.204  17.160  1.00 87.49           H  
ATOM   4767  HB3 LYS A 297      11.557  31.744  16.309  1.00 87.49           H  
ATOM   4768  O   LYS A 297      12.598  34.150  14.687  1.00 87.49           O  
ATOM   4769  CG  LYS A 297      10.264  32.265  17.941  1.00 87.49           C  
ATOM   4770  HG2 LYS A 297       9.500  31.575  17.584  1.00 87.49           H  
ATOM   4771  HG3 LYS A 297      10.868  31.734  18.676  1.00 87.49           H  
ATOM   4772  CD  LYS A 297       9.579  33.457  18.628  1.00 87.49           C  
ATOM   4773  HD2 LYS A 297      10.333  34.135  19.029  1.00 87.49           H  
ATOM   4774  HD3 LYS A 297       8.954  33.988  17.911  1.00 87.49           H  
ATOM   4775  CE  LYS A 297       8.697  32.913  19.753  1.00 87.49           C  
ATOM   4776  HE2 LYS A 297       8.038  32.162  19.316  1.00 87.49           H  
ATOM   4777  HE3 LYS A 297       9.327  32.424  20.496  1.00 87.49           H  
ATOM   4778  NZ  LYS A 297       7.871  33.968  20.377  1.00 87.49           N  
ATOM   4779  HZ1 LYS A 297       7.258  34.357  19.675  1.00 87.49           H  
ATOM   4780  HZ2 LYS A 297       8.446  34.703  20.764  1.00 87.49           H  
ATOM   4781  HZ3 LYS A 297       7.287  33.575  21.102  1.00 87.49           H  
ATOM   4782  N   THR A 298      10.908  33.788  13.259  1.00 83.44           N  
ATOM   4783  H   THR A 298       9.938  33.519  13.181  1.00 83.44           H  
ATOM   4784  CA  THR A 298      11.604  34.125  12.007  1.00 83.44           C  
ATOM   4785  HA  THR A 298      12.529  34.650  12.244  1.00 83.44           H  
ATOM   4786  C   THR A 298      10.747  35.065  11.149  1.00 83.44           C  
ATOM   4787  CB  THR A 298      11.998  32.843  11.258  1.00 83.44           C  
ATOM   4788  HB  THR A 298      12.542  32.191  11.941  1.00 83.44           H  
ATOM   4789  O   THR A 298       9.546  35.187  11.380  1.00 83.44           O  
ATOM   4790  CG2 THR A 298      10.821  32.065  10.671  1.00 83.44           C  
ATOM   4791 HG21 THR A 298      11.189  31.161  10.186  1.00 83.44           H  
ATOM   4792 HG22 THR A 298      10.287  32.671   9.939  1.00 83.44           H  
ATOM   4793 HG23 THR A 298      10.138  31.771  11.468  1.00 83.44           H  
ATOM   4794  OG1 THR A 298      12.852  33.180  10.197  1.00 83.44           O  
ATOM   4795  HG1 THR A 298      13.053  32.354   9.751  1.00 83.44           H  
ATOM   4796  N   THR A 299      11.334  35.777  10.184  1.00 88.41           N  
ATOM   4797  H   THR A 299      12.274  35.512   9.926  1.00 88.41           H  
ATOM   4798  CA  THR A 299      10.560  36.656   9.279  1.00 88.41           C  
ATOM   4799  HA  THR A 299       9.722  37.065   9.844  1.00 88.41           H  
ATOM   4800  C   THR A 299       9.991  35.873   8.091  1.00 88.41           C  
ATOM   4801  CB  THR A 299      11.366  37.856   8.758  1.00 88.41           C  
ATOM   4802  HB  THR A 299      10.663  38.529   8.267  1.00 88.41           H  
ATOM   4803  O   THR A 299      10.607  34.880   7.700  1.00 88.41           O  
ATOM   4804  CG2 THR A 299      12.043  38.653   9.871  1.00 88.41           C  
ATOM   4805 HG21 THR A 299      12.516  39.535   9.439  1.00 88.41           H  
ATOM   4806 HG22 THR A 299      12.801  38.044  10.364  1.00 88.41           H  
ATOM   4807 HG23 THR A 299      11.290  38.968  10.593  1.00 88.41           H  
ATOM   4808  OG1 THR A 299      12.324  37.494   7.790  1.00 88.41           O  
ATOM   4809  HG1 THR A 299      12.981  36.892   8.147  1.00 88.41           H  
ATOM   4810  N   PRO A 300       8.891  36.323   7.450  1.00 90.72           N  
ATOM   4811  CA  PRO A 300       8.381  35.690   6.231  1.00 90.72           C  
ATOM   4812  HA  PRO A 300       8.004  34.698   6.484  1.00 90.72           H  
ATOM   4813  C   PRO A 300       9.438  35.553   5.125  1.00 90.72           C  
ATOM   4814  CB  PRO A 300       7.212  36.568   5.772  1.00 90.72           C  
ATOM   4815  HB2 PRO A 300       7.572  37.371   5.128  1.00 90.72           H  
ATOM   4816  HB3 PRO A 300       6.445  35.987   5.261  1.00 90.72           H  
ATOM   4817  O   PRO A 300       9.530  34.510   4.490  1.00 90.72           O  
ATOM   4818  CG  PRO A 300       6.698  37.166   7.077  1.00 90.72           C  
ATOM   4819  HG2 PRO A 300       6.063  36.437   7.581  1.00 90.72           H  
ATOM   4820  HG3 PRO A 300       6.151  38.094   6.912  1.00 90.72           H  
ATOM   4821  CD  PRO A 300       7.985  37.386   7.873  1.00 90.72           C  
ATOM   4822  HD2 PRO A 300       8.413  38.355   7.615  1.00 90.72           H  
ATOM   4823  HD3 PRO A 300       7.770  37.338   8.940  1.00 90.72           H  
ATOM   4824  N   SER A 301      10.286  36.568   4.931  1.00 86.38           N  
ATOM   4825  H   SER A 301      10.145  37.434   5.431  1.00 86.38           H  
ATOM   4826  CA  SER A 301      11.339  36.547   3.905  1.00 86.38           C  
ATOM   4827  HA  SER A 301      10.890  36.283   2.948  1.00 86.38           H  
ATOM   4828  C   SER A 301      12.437  35.524   4.197  1.00 86.38           C  
ATOM   4829  CB  SER A 301      11.977  37.930   3.766  1.00 86.38           C  
ATOM   4830  HB2 SER A 301      12.569  38.151   4.655  1.00 86.38           H  
ATOM   4831  HB3 SER A 301      12.630  37.935   2.894  1.00 86.38           H  
ATOM   4832  O   SER A 301      12.956  34.909   3.269  1.00 86.38           O  
ATOM   4833  OG  SER A 301      10.979  38.923   3.619  1.00 86.38           O  
ATOM   4834  HG  SER A 301      11.383  39.719   3.267  1.00 86.38           H  
ATOM   4835  N   THR A 302      12.793  35.315   5.469  1.00 79.81           N  
ATOM   4836  H   THR A 302      12.356  35.853   6.203  1.00 79.81           H  
ATOM   4837  CA  THR A 302      13.705  34.224   5.842  1.00 79.81           C  
ATOM   4838  HA  THR A 302      14.556  34.232   5.161  1.00 79.81           H  
ATOM   4839  C   THR A 302      13.007  32.873   5.675  1.00 79.81           C  
ATOM   4840  CB  THR A 302      14.237  34.358   7.278  1.00 79.81           C  
ATOM   4841  HB  THR A 302      13.484  33.970   7.964  1.00 79.81           H  
ATOM   4842  O   THR A 302      13.601  31.964   5.116  1.00 79.81           O  
ATOM   4843  CG2 THR A 302      15.547  33.596   7.459  1.00 79.81           C  
ATOM   4844 HG21 THR A 302      16.339  34.050   6.863  1.00 79.81           H  
ATOM   4845 HG22 THR A 302      15.834  33.592   8.511  1.00 79.81           H  
ATOM   4846 HG23 THR A 302      15.427  32.566   7.123  1.00 79.81           H  
ATOM   4847  OG1 THR A 302      14.525  35.694   7.635  1.00 79.81           O  
ATOM   4848  HG1 THR A 302      15.472  35.721   7.795  1.00 79.81           H  
ATOM   4849  N   PHE A 303      11.734  32.761   6.071  1.00 81.37           N  
ATOM   4850  H   PHE A 303      11.289  33.557   6.505  1.00 81.37           H  
ATOM   4851  CA  PHE A 303      10.933  31.540   5.929  1.00 81.37           C  
ATOM   4852  HA  PHE A 303      11.444  30.727   6.445  1.00 81.37           H  
ATOM   4853  C   PHE A 303      10.755  31.087   4.466  1.00 81.37           C  
ATOM   4854  CB  PHE A 303       9.580  31.755   6.624  1.00 81.37           C  
ATOM   4855  HB2 PHE A 303       9.013  32.514   6.085  1.00 81.37           H  
ATOM   4856  HB3 PHE A 303       9.761  32.132   7.631  1.00 81.37           H  
ATOM   4857  O   PHE A 303      10.731  29.893   4.206  1.00 81.37           O  
ATOM   4858  CG  PHE A 303       8.730  30.503   6.725  1.00 81.37           C  
ATOM   4859  CD1 PHE A 303       7.967  30.080   5.620  1.00 81.37           C  
ATOM   4860  HD1 PHE A 303       7.991  30.639   4.697  1.00 81.37           H  
ATOM   4861  CD2 PHE A 303       8.721  29.743   7.910  1.00 81.37           C  
ATOM   4862  HD2 PHE A 303       9.314  30.049   8.759  1.00 81.37           H  
ATOM   4863  CE1 PHE A 303       7.226  28.890   5.686  1.00 81.37           C  
ATOM   4864  HE1 PHE A 303       6.685  28.545   4.818  1.00 81.37           H  
ATOM   4865  CE2 PHE A 303       7.959  28.564   7.983  1.00 81.37           C  
ATOM   4866  HE2 PHE A 303       7.958  27.976   8.889  1.00 81.37           H  
ATOM   4867  CZ  PHE A 303       7.224  28.129   6.867  1.00 81.37           C  
ATOM   4868  HZ  PHE A 303       6.673  27.201   6.909  1.00 81.37           H  
ATOM   4869  N   ILE A 304      10.680  32.002   3.492  1.00 79.68           N  
ATOM   4870  H   ILE A 304      10.589  32.975   3.746  1.00 79.68           H  
ATOM   4871  CA  ILE A 304      10.660  31.618   2.066  1.00 79.68           C  
ATOM   4872  HA  ILE A 304       9.897  30.855   1.917  1.00 79.68           H  
ATOM   4873  C   ILE A 304      11.996  30.982   1.652  1.00 79.68           C  
ATOM   4874  CB  ILE A 304      10.308  32.823   1.164  1.00 79.68           C  
ATOM   4875  HB  ILE A 304      10.981  33.644   1.414  1.00 79.68           H  
ATOM   4876  O   ILE A 304      12.002  29.941   1.003  1.00 79.68           O  
ATOM   4877  CG1 ILE A 304       8.850  33.282   1.392  1.00 79.68           C  
ATOM   4878 HG12 ILE A 304       8.616  33.259   2.456  1.00 79.68           H  
ATOM   4879 HG13 ILE A 304       8.168  32.593   0.893  1.00 79.68           H  
ATOM   4880  CG2 ILE A 304      10.497  32.471  -0.326  1.00 79.68           C  
ATOM   4881 HG21 ILE A 304      11.544  32.263  -0.548  1.00 79.68           H  
ATOM   4882 HG22 ILE A 304       9.910  31.587  -0.574  1.00 79.68           H  
ATOM   4883 HG23 ILE A 304      10.187  33.292  -0.971  1.00 79.68           H  
ATOM   4884  CD1 ILE A 304       8.594  34.710   0.885  1.00 79.68           C  
ATOM   4885 HD11 ILE A 304       7.552  34.984   1.051  1.00 79.68           H  
ATOM   4886 HD12 ILE A 304       9.233  35.412   1.420  1.00 79.68           H  
ATOM   4887 HD13 ILE A 304       8.790  34.786  -0.185  1.00 79.68           H  
ATOM   4888  N   LYS A 305      13.134  31.571   2.052  1.00 71.48           N  
ATOM   4889  H   LYS A 305      13.069  32.398   2.628  1.00 71.48           H  
ATOM   4890  CA  LYS A 305      14.466  31.004   1.755  1.00 71.48           C  
ATOM   4891  HA  LYS A 305      14.573  30.865   0.680  1.00 71.48           H  
ATOM   4892  C   LYS A 305      14.643  29.611   2.363  1.00 71.48           C  
ATOM   4893  CB  LYS A 305      15.583  31.923   2.263  1.00 71.48           C  
ATOM   4894  HB2 LYS A 305      15.467  32.086   3.334  1.00 71.48           H  
ATOM   4895  HB3 LYS A 305      16.534  31.417   2.100  1.00 71.48           H  
ATOM   4896  O   LYS A 305      15.257  28.759   1.749  1.00 71.48           O  
ATOM   4897  CG  LYS A 305      15.620  33.272   1.536  1.00 71.48           C  
ATOM   4898  HG2 LYS A 305      15.750  33.098   0.468  1.00 71.48           H  
ATOM   4899  HG3 LYS A 305      14.688  33.813   1.697  1.00 71.48           H  
ATOM   4900  CD  LYS A 305      16.794  34.099   2.065  1.00 71.48           C  
ATOM   4901  HD2 LYS A 305      16.659  34.288   3.130  1.00 71.48           H  
ATOM   4902  HD3 LYS A 305      17.710  33.527   1.918  1.00 71.48           H  
ATOM   4903  CE  LYS A 305      16.887  35.422   1.304  1.00 71.48           C  
ATOM   4904  HE2 LYS A 305      16.812  35.203   0.239  1.00 71.48           H  
ATOM   4905  HE3 LYS A 305      16.040  36.050   1.579  1.00 71.48           H  
ATOM   4906  NZ  LYS A 305      18.176  36.100   1.583  1.00 71.48           N  
ATOM   4907  HZ1 LYS A 305      18.256  36.955   1.052  1.00 71.48           H  
ATOM   4908  HZ2 LYS A 305      18.936  35.494   1.307  1.00 71.48           H  
ATOM   4909  HZ3 LYS A 305      18.277  36.296   2.569  1.00 71.48           H  
ATOM   4910  N   MET A 306      14.061  29.393   3.541  1.00 63.48           N  
ATOM   4911  H   MET A 306      13.591  30.176   3.972  1.00 63.48           H  
ATOM   4912  CA  MET A 306      14.020  28.109   4.246  1.00 63.48           C  
ATOM   4913  HA  MET A 306      15.030  27.717   4.362  1.00 63.48           H  
ATOM   4914  C   MET A 306      13.187  27.017   3.546  1.00 63.48           C  
ATOM   4915  CB  MET A 306      13.392  28.361   5.628  1.00 63.48           C  
ATOM   4916  HB2 MET A 306      12.447  28.887   5.497  1.00 63.48           H  
ATOM   4917  HB3 MET A 306      13.126  27.412   6.094  1.00 63.48           H  
ATOM   4918  O   MET A 306      13.252  25.869   3.970  1.00 63.48           O  
ATOM   4919  CG  MET A 306      14.245  29.170   6.610  1.00 63.48           C  
ATOM   4920  HG2 MET A 306      15.138  28.598   6.861  1.00 63.48           H  
ATOM   4921  HG3 MET A 306      14.583  30.095   6.142  1.00 63.48           H  
ATOM   4922  SD  MET A 306      13.346  29.558   8.143  1.00 63.48           S  
ATOM   4923  CE  MET A 306      14.677  30.253   9.145  1.00 63.48           C  
ATOM   4924  HE1 MET A 306      14.975  31.226   8.753  1.00 63.48           H  
ATOM   4925  HE2 MET A 306      15.532  29.578   9.127  1.00 63.48           H  
ATOM   4926  HE3 MET A 306      14.336  30.360  10.174  1.00 63.48           H  
ATOM   4927  N   ALA A 307      12.341  27.370   2.573  1.00 60.73           N  
ATOM   4928  H   ALA A 307      12.329  28.331   2.262  1.00 60.73           H  
ATOM   4929  CA  ALA A 307      11.304  26.487   2.035  1.00 60.73           C  
ATOM   4930  HA  ALA A 307      11.294  25.546   2.586  1.00 60.73           H  
ATOM   4931  C   ALA A 307      11.479  26.108   0.554  1.00 60.73           C  
ATOM   4932  CB  ALA A 307       9.963  27.189   2.257  1.00 60.73           C  
ATOM   4933  HB1 ALA A 307       9.186  26.594   1.776  1.00 60.73           H  
ATOM   4934  HB2 ALA A 307       9.976  28.177   1.798  1.00 60.73           H  
ATOM   4935  HB3 ALA A 307       9.759  27.279   3.324  1.00 60.73           H  
ATOM   4936  O   ALA A 307      10.818  25.180   0.097  1.00 60.73           O  
ATOM   4937  N   ASN A 308      12.332  26.833  -0.177  1.00 57.11           N  
ATOM   4938  H   ASN A 308      12.867  27.544   0.301  1.00 57.11           H
[truncated: 405,010 more chars]
