# Supplementary material for: HilE represses the activity of the Salmonella virulence regulator HilD via a mechanism distinct from that of intestinal long-chain fatty acids
Source: J Biol Chem. 2023 Oct 27;299(12):105387. doi: 10.1016/j.jbc.2023.105387 (PMC10696396; doi:10.1016/j.jbc.2023.105387)
Supplement: Dataset S2 [file mmc3.zip › S5 Dataset/ranked_3.pdb]

ATOM      1  N   MET A   1      -8.934  -6.476 -39.530  1.00 41.12           N  
ATOM      2  H   MET A   1      -9.275  -5.541 -39.358  1.00 41.12           H  
ATOM      3  H2  MET A   1      -9.643  -7.025 -39.994  1.00 41.12           H  
ATOM      4  H3  MET A   1      -8.123  -6.435 -40.130  1.00 41.12           H  
ATOM      5  CA  MET A   1      -8.572  -7.134 -38.263  1.00 41.12           C  
ATOM      6  HA  MET A   1      -7.741  -6.612 -37.788  1.00 41.12           H  
ATOM      7  C   MET A   1      -8.111  -8.526 -38.604  1.00 41.12           C  
ATOM      8  CB  MET A   1      -9.745  -7.219 -37.272  1.00 41.12           C  
ATOM      9  HB2 MET A   1     -10.686  -7.290 -37.817  1.00 41.12           H  
ATOM     10  HB3 MET A   1      -9.640  -8.119 -36.666  1.00 41.12           H  
ATOM     11  O   MET A   1      -8.919  -9.320 -39.075  1.00 41.12           O  
ATOM     12  CG  MET A   1      -9.796  -6.040 -36.303  1.00 41.12           C  
ATOM     13  HG2 MET A   1      -9.814  -5.106 -36.865  1.00 41.12           H  
ATOM     14  HG3 MET A   1      -8.909  -6.057 -35.670  1.00 41.12           H  
ATOM     15  SD  MET A   1     -11.264  -6.115 -35.253  1.00 41.12           S  
ATOM     16  CE  MET A   1     -11.042  -4.623 -34.250  1.00 41.12           C  
ATOM     17  HE1 MET A   1     -10.173  -4.748 -33.603  1.00 41.12           H  
ATOM     18  HE2 MET A   1     -11.917  -4.476 -33.618  1.00 41.12           H  
ATOM     19  HE3 MET A   1     -10.907  -3.750 -34.889  1.00 41.12           H  
ATOM     20  N   GLU A   2      -6.830  -8.811 -38.414  1.00 47.50           N  
ATOM     21  H   GLU A   2      -6.218  -8.137 -37.978  1.00 47.50           H  
ATOM     22  CA  GLU A   2      -6.375 -10.200 -38.411  1.00 47.50           C  
ATOM     23  HA  GLU A   2      -6.946 -10.773 -39.141  1.00 47.50           H  
ATOM     24  C   GLU A   2      -6.658 -10.798 -37.034  1.00 47.50           C  
ATOM     25  CB  GLU A   2      -4.898 -10.313 -38.799  1.00 47.50           C  
ATOM     26  HB2 GLU A   2      -4.537 -11.297 -38.499  1.00 47.50           H  
ATOM     27  HB3 GLU A   2      -4.320  -9.550 -38.278  1.00 47.50           H  
ATOM     28  O   GLU A   2      -6.401 -10.164 -36.009  1.00 47.50           O  
ATOM     29  CG  GLU A   2      -4.731 -10.179 -40.320  1.00 47.50           C  
ATOM     30  HG2 GLU A   2      -5.021  -9.172 -40.621  1.00 47.50           H  
ATOM     31  HG3 GLU A   2      -5.404 -10.884 -40.808  1.00 47.50           H  
ATOM     32  CD  GLU A   2      -3.294 -10.453 -40.783  1.00 47.50           C  
ATOM     33  OE1 GLU A   2      -3.136 -10.875 -41.949  1.00 47.50           O  
ATOM     34  OE2 GLU A   2      -2.366 -10.219 -39.983  1.00 47.50           O  
ATOM     35  N   ASN A   3      -7.243 -11.996 -37.030  1.00 51.03           N  
ATOM     36  H   ASN A   3      -7.387 -12.469 -37.910  1.00 51.03           H  
ATOM     37  CA  ASN A   3      -7.710 -12.670 -35.827  1.00 51.03           C  
ATOM     38  HA  ASN A   3      -7.515 -12.023 -34.971  1.00 51.03           H  
ATOM     39  C   ASN A   3      -6.909 -13.958 -35.637  1.00 51.03           C  
ATOM     40  CB  ASN A   3      -9.235 -12.890 -35.937  1.00 51.03           C  
ATOM     41  HB2 ASN A   3      -9.633 -12.271 -36.741  1.00 51.03           H  
ATOM     42  HB3 ASN A   3      -9.463 -13.929 -36.171  1.00 51.03           H  
ATOM     43  O   ASN A   3      -7.091 -14.927 -36.377  1.00 51.03           O  
ATOM     44  CG  ASN A   3      -9.967 -12.504 -34.668  1.00 51.03           C  
ATOM     45  ND2 ASN A   3     -11.220 -12.139 -34.778  1.00 51.03           N  
ATOM     46 HD21 ASN A   3     -11.642 -12.044 -35.690  1.00 51.03           H  
ATOM     47 HD22 ASN A   3     -11.548 -11.583 -34.001  1.00 51.03           H  
ATOM     48  OD1 ASN A   3      -9.426 -12.509 -33.578  1.00 51.03           O  
ATOM     49  N   VAL A   4      -5.995 -13.969 -34.670  1.00 48.09           N  
ATOM     50  H   VAL A   4      -5.910 -13.147 -34.089  1.00 48.09           H  
ATOM     51  CA  VAL A   4      -5.129 -15.122 -34.408  1.00 48.09           C  
ATOM     52  HA  VAL A   4      -5.179 -15.801 -35.259  1.00 48.09           H  
ATOM     53  C   VAL A   4      -5.649 -15.854 -33.182  1.00 48.09           C  
ATOM     54  CB  VAL A   4      -3.652 -14.722 -34.256  1.00 48.09           C  
ATOM     55  HB  VAL A   4      -3.516 -14.153 -33.336  1.00 48.09           H  
ATOM     56  O   VAL A   4      -5.680 -15.304 -32.086  1.00 48.09           O  
ATOM     57  CG1 VAL A   4      -2.780 -15.982 -34.196  1.00 48.09           C  
ATOM     58 HG11 VAL A   4      -3.068 -16.607 -33.351  1.00 48.09           H  
ATOM     59 HG12 VAL A   4      -1.736 -15.691 -34.076  1.00 48.09           H  
ATOM     60 HG13 VAL A   4      -2.883 -16.553 -35.119  1.00 48.09           H  
ATOM     61  CG2 VAL A   4      -3.160 -13.877 -35.438  1.00 48.09           C  
ATOM     62 HG21 VAL A   4      -3.686 -12.922 -35.461  1.00 48.09           H  
ATOM     63 HG22 VAL A   4      -2.097 -13.664 -35.332  1.00 48.09           H  
ATOM     64 HG23 VAL A   4      -3.332 -14.399 -36.380  1.00 48.09           H  
ATOM     65  N   THR A   5      -6.056 -17.112 -33.351  1.00 52.49           N  
ATOM     66  H   THR A   5      -5.992 -17.522 -34.272  1.00 52.49           H  
ATOM     67  CA  THR A   5      -6.513 -17.944 -32.232  1.00 52.49           C  
ATOM     68  HA  THR A   5      -6.664 -17.302 -31.364  1.00 52.49           H  
ATOM     69  C   THR A   5      -5.472 -18.997 -31.870  1.00 52.49           C  
ATOM     70  CB  THR A   5      -7.878 -18.582 -32.501  1.00 52.49           C  
ATOM     71  HB  THR A   5      -7.824 -19.216 -33.385  1.00 52.49           H  
ATOM     72  O   THR A   5      -5.130 -19.845 -32.692  1.00 52.49           O  
ATOM     73  CG2 THR A   5      -8.386 -19.397 -31.308  1.00 52.49           C  
ATOM     74 HG21 THR A   5      -8.383 -18.779 -30.410  1.00 52.49           H  
ATOM     75 HG22 THR A   5      -7.750 -20.269 -31.151  1.00 52.49           H  
ATOM     76 HG23 THR A   5      -9.400 -19.739 -31.514  1.00 52.49           H  
ATOM     77  OG1 THR A   5      -8.848 -17.582 -32.697  1.00 52.49           O  
ATOM     78  HG1 THR A   5      -8.476 -16.901 -33.263  1.00 52.49           H  
ATOM     79  N   PHE A   6      -5.026 -19.006 -30.616  1.00 49.28           N  
ATOM     80  H   PHE A   6      -5.346 -18.273 -29.999  1.00 49.28           H  
ATOM     81  CA  PHE A   6      -4.220 -20.084 -30.048  1.00 49.28           C  
ATOM     82  HA  PHE A   6      -3.876 -20.732 -30.854  1.00 49.28           H  
ATOM     83  C   PHE A   6      -5.068 -20.931 -29.098  1.00 49.28           C  
ATOM     84  CB  PHE A   6      -2.971 -19.531 -29.352  1.00 49.28           C  
ATOM     85  HB2 PHE A   6      -2.391 -20.370 -28.968  1.00 49.28           H  
ATOM     86  HB3 PHE A   6      -3.273 -18.938 -28.489  1.00 49.28           H  
ATOM     87  O   PHE A   6      -5.836 -20.409 -28.292  1.00 49.28           O  
ATOM     88  CG  PHE A   6      -2.074 -18.700 -30.249  1.00 49.28           C  
ATOM     89  CD1 PHE A   6      -1.086 -19.335 -31.025  1.00 49.28           C  
ATOM     90  HD1 PHE A   6      -0.974 -20.409 -30.987  1.00 49.28           H  
ATOM     91  CD2 PHE A   6      -2.237 -17.303 -30.331  1.00 49.28           C  
ATOM     92  HD2 PHE A   6      -3.006 -16.806 -29.758  1.00 49.28           H  
ATOM     93  CE1 PHE A   6      -0.266 -18.580 -31.881  1.00 49.28           C  
ATOM     94  HE1 PHE A   6       0.477 -19.065 -32.497  1.00 49.28           H  
ATOM     95  CE2 PHE A   6      -1.404 -16.548 -31.175  1.00 49.28           C  
ATOM     96  HE2 PHE A   6      -1.527 -15.477 -31.244  1.00 49.28           H  
ATOM     97  CZ  PHE A   6      -0.425 -17.186 -31.955  1.00 49.28           C  
ATOM     98  HZ  PHE A   6       0.198 -16.599 -32.613  1.00 49.28           H  
ATOM     99  N   VAL A   7      -4.912 -22.251 -29.151  1.00 47.19           N  
ATOM    100  H   VAL A   7      -4.285 -22.643 -29.839  1.00 47.19           H  
ATOM    101  CA  VAL A   7      -5.516 -23.160 -28.169  1.00 47.19           C  
ATOM    102  HA  VAL A   7      -6.254 -22.620 -27.574  1.00 47.19           H  
ATOM    103  C   VAL A   7      -4.421 -23.629 -27.219  1.00 47.19           C  
ATOM    104  CB  VAL A   7      -6.270 -24.322 -28.842  1.00 47.19           C  
ATOM    105  HB  VAL A   7      -5.565 -24.941 -29.398  1.00 47.19           H  
ATOM    106  O   VAL A   7      -3.433 -24.242 -27.632  1.00 47.19           O  
ATOM    107  CG1 VAL A   7      -6.976 -25.187 -27.791  1.00 47.19           C  
ATOM    108 HG11 VAL A   7      -7.663 -24.582 -27.200  1.00 47.19           H  
ATOM    109 HG12 VAL A   7      -7.533 -25.984 -28.285  1.00 47.19           H  
ATOM    110 HG13 VAL A   7      -6.243 -25.652 -27.132  1.00 47.19           H  
ATOM    111  CG2 VAL A   7      -7.338 -23.797 -29.815  1.00 47.19           C  
ATOM    112 HG21 VAL A   7      -6.870 -23.252 -30.635  1.00 47.19           H  
ATOM    113 HG22 VAL A   7      -7.893 -24.634 -30.239  1.00 47.19           H  
ATOM    114 HG23 VAL A   7      -8.030 -23.135 -29.293  1.00 47.19           H  
ATOM    115  N   SER A   8      -4.564 -23.309 -25.935  1.00 50.14           N  
ATOM    116  H   SER A   8      -5.395 -22.813 -25.645  1.00 50.14           H  
ATOM    117  CA  SER A   8      -3.676 -23.813 -24.894  1.00 50.14           C  
ATOM    118  HA  SER A   8      -2.642 -23.728 -25.229  1.00 50.14           H  
ATOM    119  C   SER A   8      -3.994 -25.289 -24.648  1.00 50.14           C  
ATOM    120  CB  SER A   8      -3.818 -22.961 -23.630  1.00 50.14           C  
ATOM    121  HB2 SER A   8      -3.353 -21.988 -23.793  1.00 50.14           H  
ATOM    122  HB3 SER A   8      -4.876 -22.805 -23.416  1.00 50.14           H  
ATOM    123  O   SER A   8      -4.996 -25.630 -24.031  1.00 50.14           O  
ATOM    124  OG  SER A   8      -3.210 -23.605 -22.528  1.00 50.14           O  
ATOM    125  HG  SER A   8      -3.935 -24.018 -22.054  1.00 50.14           H  
ATOM    126  N   ASN A   9      -3.136 -26.185 -25.139  1.00 43.30           N  
ATOM    127  H   ASN A   9      -2.469 -25.853 -25.821  1.00 43.30           H  
ATOM    128  CA  ASN A   9      -3.338 -27.632 -24.974  1.00 43.30           C  
ATOM    129  HA  ASN A   9      -4.398 -27.860 -25.079  1.00 43.30           H  
ATOM    130  C   ASN A   9      -2.912 -28.170 -23.603  1.00 43.30           C  
ATOM    131  CB  ASN A   9      -2.561 -28.389 -26.066  1.00 43.30           C  
ATOM    132  HB2 ASN A   9      -1.530 -28.037 -26.101  1.00 43.30           H  
ATOM    133  HB3 ASN A   9      -2.558 -29.451 -25.820  1.00 43.30           H  
ATOM    134  O   ASN A   9      -3.245 -29.299 -23.258  1.00 43.30           O  
ATOM    135  CG  ASN A   9      -3.177 -28.267 -27.443  1.00 43.30           C  
ATOM    136  ND2 ASN A   9      -2.555 -28.843 -28.442  1.00 43.30           N  
ATOM    137 HD21 ASN A   9      -1.797 -29.492 -28.282  1.00 43.30           H  
ATOM    138 HD22 ASN A   9      -3.047 -28.774 -29.321  1.00 43.30           H  
ATOM    139  OD1 ASN A   9      -4.210 -27.670 -27.655  1.00 43.30           O  
ATOM    140  N   SER A  10      -2.084 -27.445 -22.850  1.00 49.21           N  
ATOM    141  H   SER A  10      -1.874 -26.495 -23.122  1.00 49.21           H  
ATOM    142  CA  SER A  10      -1.553 -27.965 -21.591  1.00 49.21           C  
ATOM    143  HA  SER A  10      -1.687 -29.046 -21.552  1.00 49.21           H  
ATOM    144  C   SER A  10      -2.325 -27.389 -20.415  1.00 49.21           C  
ATOM    145  CB  SER A  10      -0.042 -27.747 -21.476  1.00 49.21           C  
ATOM    146  HB2 SER A  10       0.465 -28.304 -22.264  1.00 49.21           H  
ATOM    147  HB3 SER A  10       0.299 -28.117 -20.510  1.00 49.21           H  
ATOM    148  O   SER A  10      -1.932 -26.351 -19.881  1.00 49.21           O  
ATOM    149  OG  SER A  10       0.281 -26.383 -21.593  1.00 49.21           O  
ATOM    150  HG  SER A  10      -0.360 -25.901 -21.065  1.00 49.21           H  
ATOM    151  N   HIS A  11      -3.342 -28.124 -19.954  1.00 45.42           N  
ATOM    152  H   HIS A  11      -3.695 -28.879 -20.524  1.00 45.42           H  
ATOM    153  CA  HIS A  11      -3.949 -27.933 -18.626  1.00 45.42           C  
ATOM    154  HA  HIS A  11      -4.482 -26.983 -18.598  1.00 45.42           H  
ATOM    155  C   HIS A  11      -2.904 -27.919 -17.499  1.00 45.42           C  
ATOM    156  CB  HIS A  11      -4.933 -29.081 -18.350  1.00 45.42           C  
ATOM    157  HB2 HIS A  11      -5.243 -29.032 -17.306  1.00 45.42           H  
ATOM    158  HB3 HIS A  11      -4.436 -30.040 -18.500  1.00 45.42           H  
ATOM    159  O   HIS A  11      -3.129 -27.380 -16.426  1.00 45.42           O  
ATOM    160  CG  HIS A  11      -6.183 -29.028 -19.184  1.00 45.42           C  
ATOM    161  CD2 HIS A  11      -6.683 -30.020 -19.985  1.00 45.42           C  
ATOM    162  HD2 HIS A  11      -6.244 -30.993 -20.151  1.00 45.42           H  
ATOM    163  ND1 HIS A  11      -7.078 -27.983 -19.224  1.00 45.42           N  
ATOM    164  HD1 HIS A  11      -7.040 -27.134 -18.677  1.00 45.42           H  
ATOM    165  CE1 HIS A  11      -8.086 -28.331 -20.039  1.00 45.42           C  
ATOM    166  HE1 HIS A  11      -8.953 -27.724 -20.254  1.00 45.42           H  
ATOM    167  NE2 HIS A  11      -7.880 -29.559 -20.536  1.00 45.42           N  
ATOM    168  N   GLN A  12      -1.741 -28.529 -17.730  1.00 45.23           N  
ATOM    169  H   GLN A  12      -1.643 -29.030 -18.601  1.00 45.23           H  
ATOM    170  CA  GLN A  12      -0.717 -28.715 -16.709  1.00 45.23           C  
ATOM    171  HA  GLN A  12      -1.191 -28.723 -15.728  1.00 45.23           H  
ATOM    172  C   GLN A  12       0.347 -27.619 -16.655  1.00 45.23           C  
ATOM    173  CB  GLN A  12      -0.074 -30.082 -16.925  1.00 45.23           C  
ATOM    174  HB2 GLN A  12       0.233 -30.175 -17.967  1.00 45.23           H  
ATOM    175  HB3 GLN A  12       0.811 -30.176 -16.295  1.00 45.23           H  
ATOM    176  O   GLN A  12       1.172 -27.648 -15.739  1.00 45.23           O  
ATOM    177  CG  GLN A  12      -1.046 -31.209 -16.547  1.00 45.23           C  
ATOM    178  HG2 GLN A  12      -1.969 -31.128 -17.121  1.00 45.23           H  
ATOM    179  HG3 GLN A  12      -1.290 -31.134 -15.488  1.00 45.23           H  
ATOM    180  CD  GLN A  12      -0.446 -32.576 -16.818  1.00 45.23           C  
ATOM    181  NE2 GLN A  12      -1.035 -33.616 -16.271  1.00 45.23           N  
ATOM    182 HE21 GLN A  12      -0.624 -34.527 -16.419  1.00 45.23           H  
ATOM    183 HE22 GLN A  12      -1.884 -33.523 -15.732  1.00 45.23           H  
ATOM    184  OE1 GLN A  12       0.533 -32.699 -17.538  1.00 45.23           O  
ATOM    185  N   ARG A  13       0.367 -26.667 -17.597  1.00 45.98           N  
ATOM    186  H   ARG A  13      -0.425 -26.573 -18.217  1.00 45.98           H  
ATOM    187  CA  ARG A  13       1.376 -25.604 -17.545  1.00 45.98           C  
ATOM    188  HA  ARG A  13       2.288 -26.056 -17.155  1.00 45.98           H  
ATOM    189  C   ARG A  13       0.994 -24.498 -16.581  1.00 45.98           C  
ATOM    190  CB  ARG A  13       1.679 -25.000 -18.908  1.00 45.98           C  
ATOM    191  HB2 ARG A  13       0.778 -24.965 -19.520  1.00 45.98           H  
ATOM    192  HB3 ARG A  13       2.071 -23.990 -18.788  1.00 45.98           H  
ATOM    193  O   ARG A  13      -0.184 -24.146 -16.536  1.00 45.98           O  
ATOM    194  CG  ARG A  13       2.746 -25.861 -19.546  1.00 45.98           C  
ATOM    195  HG2 ARG A  13       3.576 -25.977 -18.849  1.00 45.98           H  
ATOM    196  HG3 ARG A  13       2.333 -26.842 -19.780  1.00 45.98           H  
ATOM    197  CD  ARG A  13       3.292 -25.200 -20.792  1.00 45.98           C  
ATOM    198  HD2 ARG A  13       3.799 -24.272 -20.527  1.00 45.98           H  
ATOM    199  HD3 ARG A  13       2.476 -24.989 -21.483  1.00 45.98           H  
ATOM    200  NE  ARG A  13       4.225 -26.164 -21.341  1.00 45.98           N  
ATOM    201  HE  ARG A  13       4.609 -26.818 -20.674  1.00 45.98           H  
ATOM    202  NH1 ARG A  13       4.204 -25.619 -23.532  1.00 45.98           N  
ATOM    203 HH11 ARG A  13       4.412 -25.931 -24.470  1.00 45.98           H  
ATOM    204 HH12 ARG A  13       4.102 -24.660 -23.232  1.00 45.98           H  
ATOM    205  NH2 ARG A  13       4.332 -27.770 -22.832  1.00 45.98           N  
ATOM    206 HH21 ARG A  13       4.350 -28.418 -22.057  1.00 45.98           H  
ATOM    207 HH22 ARG A  13       4.470 -28.062 -23.789  1.00 45.98           H  
ATOM    208  CZ  ARG A  13       4.253 -26.506 -22.582  1.00 45.98           C  
ATOM    209  N   PRO A  14       1.982 -23.923 -15.876  1.00 46.00           N  
ATOM    210  CA  PRO A  14       1.762 -22.707 -15.124  1.00 46.00           C  
ATOM    211  HA  PRO A  14       1.080 -22.965 -14.314  1.00 46.00           H  
ATOM    212  C   PRO A  14       1.164 -21.621 -16.013  1.00 46.00           C  
ATOM    213  CB  PRO A  14       3.112 -22.286 -14.545  1.00 46.00           C  
ATOM    214  HB2 PRO A  14       3.009 -21.875 -13.541  1.00 46.00           H  
ATOM    215  HB3 PRO A  14       3.595 -21.562 -15.201  1.00 46.00           H  
ATOM    216  O   PRO A  14       1.565 -21.488 -17.179  1.00 46.00           O  
ATOM    217  CG  PRO A  14       3.920 -23.579 -14.552  1.00 46.00           C  
ATOM    218  HG2 PRO A  14       4.985 -23.373 -14.654  1.00 46.00           H  
ATOM    219  HG3 PRO A  14       3.718 -24.143 -13.641  1.00 46.00           H  
ATOM    220  CD  PRO A  14       3.374 -24.335 -15.759  1.00 46.00           C  
ATOM    221  HD2 PRO A  14       3.471 -25.407 -15.584  1.00 46.00           H  
ATOM    222  HD3 PRO A  14       3.920 -24.038 -16.654  1.00 46.00           H  
ATOM    223  N   ALA A  15       0.223 -20.855 -15.463  1.00 45.77           N  
ATOM    224  H   ALA A  15       0.045 -20.946 -14.473  1.00 45.77           H  
ATOM    225  CA  ALA A  15      -0.443 -19.783 -16.187  1.00 45.77           C  
ATOM    226  HA  ALA A  15      -1.009 -20.222 -17.009  1.00 45.77           H  
ATOM    227  C   ALA A  15       0.605 -18.836 -16.761  1.00 45.77           C  
ATOM    228  CB  ALA A  15      -1.414 -19.036 -15.269  1.00 45.77           C  
ATOM    229  HB1 ALA A  15      -0.905 -18.235 -14.733  1.00 45.77           H  
ATOM    230  HB2 ALA A  15      -1.820 -19.719 -14.523  1.00 45.77           H  
ATOM    231  HB3 ALA A  15      -2.222 -18.602 -15.858  1.00 45.77           H  
ATOM    232  O   ALA A  15       0.559 -18.585 -17.951  1.00 45.77           O  
ATOM    233  N   ALA A  16       1.600 -18.435 -15.969  1.00 45.61           N  
ATOM    234  H   ALA A  16       1.520 -18.697 -14.997  1.00 45.61           H  
ATOM    235  CA  ALA A  16       2.695 -17.533 -16.292  1.00 45.61           C  
ATOM    236  HA  ALA A  16       2.292 -16.564 -16.585  1.00 45.61           H  
ATOM    237  C   ALA A  16       3.559 -18.047 -17.411  1.00 45.61           C  
ATOM    238  CB  ALA A  16       3.636 -17.331 -15.102  1.00 45.61           C  
ATOM    239  HB1 ALA A  16       3.203 -16.609 -14.410  1.00 45.61           H  
ATOM    240  HB2 ALA A  16       4.581 -16.905 -15.438  1.00 45.61           H  
ATOM    241  HB3 ALA A  16       3.840 -18.279 -14.605  1.00 45.61           H  
ATOM    242  O   ALA A  16       4.002 -17.232 -18.196  1.00 45.61           O  
ATOM    243  N   ASP A  17       3.823 -19.345 -17.529  1.00 48.57           N  
ATOM    244  H   ASP A  17       3.428 -20.002 -16.871  1.00 48.57           H  
ATOM    245  CA  ASP A  17       4.592 -19.809 -18.679  1.00 48.57           C  
ATOM    246  HA  ASP A  17       5.426 -19.128 -18.847  1.00 48.57           H  
ATOM    247  C   ASP A  17       3.741 -19.746 -19.936  1.00 48.57           C  
ATOM    248  CB  ASP A  17       5.160 -21.208 -18.456  1.00 48.57           C  
ATOM    249  HB2 ASP A  17       4.417 -21.831 -17.958  1.00 48.57           H  
ATOM    250  HB3 ASP A  17       5.376 -21.658 -19.425  1.00 48.57           H  
ATOM    251  O   ASP A  17       4.244 -19.341 -20.976  1.00 48.57           O  
ATOM    252  CG  ASP A  17       6.466 -21.187 -17.658  1.00 48.57           C  
ATOM    253  OD1 ASP A  17       7.270 -20.227 -17.805  1.00 48.57           O  
ATOM    254  OD2 ASP A  17       6.695 -22.199 -16.971  1.00 48.57           O  
ATOM    255  N   ASN A  18       2.446 -20.059 -19.856  1.00 50.86           N  
ATOM    256  H   ASN A  18       2.072 -20.334 -18.959  1.00 50.86           H  
ATOM    257  CA  ASN A  18       1.533 -19.861 -20.980  1.00 50.86           C  
ATOM    258  HA  ASN A  18       1.976 -20.292 -21.877  1.00 50.86           H  
ATOM    259  C   ASN A  18       1.284 -18.374 -21.276  1.00 50.86           C  
ATOM    260  CB  ASN A  18       0.211 -20.577 -20.698  1.00 50.86           C  
ATOM    261  HB2 ASN A  18      -0.515 -20.286 -21.458  1.00 50.86           H  
ATOM    262  HB3 ASN A  18      -0.170 -20.259 -19.727  1.00 50.86           H  
ATOM    263  O   ASN A  18       1.134 -18.030 -22.439  1.00 50.86           O  
ATOM    264  CG  ASN A  18       0.295 -22.088 -20.727  1.00 50.86           C  
ATOM    265  ND2 ASN A  18      -0.584 -22.724 -19.988  1.00 50.86           N  
ATOM    266 HD21 ASN A  18      -1.163 -22.200 -19.347  1.00 50.86           H  
ATOM    267 HD22 ASN A  18      -0.589 -23.733 -19.977  1.00 50.86           H  
ATOM    268  OD1 ASN A  18       1.101 -22.700 -21.423  1.00 50.86           O  
ATOM    269  N   LEU A  19       1.278 -17.514 -20.255  1.00 50.64           N  
ATOM    270  H   LEU A  19       1.365 -17.928 -19.337  1.00 50.64           H  
ATOM    271  CA  LEU A  19       1.018 -16.072 -20.273  1.00 50.64           C  
ATOM    272  HA  LEU A  19       0.237 -15.866 -21.005  1.00 50.64           H  
ATOM    273  C   LEU A  19       2.261 -15.264 -20.656  1.00 50.64           C  
ATOM    274  CB  LEU A  19       0.381 -15.606 -18.954  1.00 50.64           C  
ATOM    275  HB2 LEU A  19       0.668 -16.257 -18.127  1.00 50.64           H  
ATOM    276  HB3 LEU A  19       0.767 -14.625 -18.679  1.00 50.64           H  
ATOM    277  O   LEU A  19       2.172 -14.283 -21.375  1.00 50.64           O  
ATOM    278  CG  LEU A  19      -1.152 -15.503 -19.072  1.00 50.64           C  
ATOM    279  HG  LEU A  19      -1.509 -16.217 -19.814  1.00 50.64           H  
ATOM    280  CD1 LEU A  19      -1.839 -15.840 -17.758  1.00 50.64           C  
ATOM    281 HD11 LEU A  19      -2.912 -15.663 -17.828  1.00 50.64           H  
ATOM    282 HD12 LEU A  19      -1.437 -15.223 -16.955  1.00 50.64           H  
ATOM    283 HD13 LEU A  19      -1.668 -16.889 -17.518  1.00 50.64           H  
ATOM    284  CD2 LEU A  19      -1.601 -14.103 -19.476  1.00 50.64           C  
ATOM    285 HD21 LEU A  19      -1.059 -13.778 -20.363  1.00 50.64           H  
ATOM    286 HD22 LEU A  19      -1.451 -13.406 -18.651  1.00 50.64           H  
ATOM    287 HD23 LEU A  19      -2.665 -14.119 -19.710  1.00 50.64           H  
ATOM    288  N   GLN A  20       3.450 -15.702 -20.274  1.00 49.61           N  
ATOM    289  H   GLN A  20       3.486 -16.472 -19.621  1.00 49.61           H  
ATOM    290  CA  GLN A  20       4.709 -15.220 -20.832  1.00 49.61           C  
ATOM    291  HA  GLN A  20       4.696 -14.132 -20.886  1.00 49.61           H  
ATOM    292  C   GLN A  20       4.887 -15.750 -22.234  1.00 49.61           C  
ATOM    293  CB  GLN A  20       5.922 -15.657 -20.018  1.00 49.61           C  
ATOM    294  HB2 GLN A  20       6.811 -15.543 -20.638  1.00 49.61           H  
ATOM    295  HB3 GLN A  20       5.844 -16.710 -19.746  1.00 49.61           H  
ATOM    296  O   GLN A  20       5.362 -15.013 -23.087  1.00 49.61           O  
ATOM    297  CG  GLN A  20       6.119 -14.771 -18.787  1.00 49.61           C  
ATOM    298  HG2 GLN A  20       5.265 -14.864 -18.115  1.00 49.61           H  
ATOM    299  HG3 GLN A  20       6.203 -13.731 -19.101  1.00 49.61           H  
ATOM    300  CD  GLN A  20       7.378 -15.162 -18.036  1.00 49.61           C  
ATOM    301  NE2 GLN A  20       7.972 -14.280 -17.268  1.00 49.61           N  
ATOM    302 HE21 GLN A  20       7.572 -13.362 -17.137  1.00 49.61           H  
ATOM    303 HE22 GLN A  20       8.790 -14.583 -16.760  1.00 49.61           H  
ATOM    304  OE1 GLN A  20       7.867 -16.267 -18.138  1.00 49.61           O  
ATOM    305  N   LYS A  21       4.462 -16.987 -22.510  1.00 51.47           N  
ATOM    306  H   LYS A  21       4.172 -17.595 -21.758  1.00 51.47           H  
ATOM    307  CA  LYS A  21       4.370 -17.457 -23.886  1.00 51.47           C  
ATOM    308  HA  LYS A  21       5.357 -17.332 -24.332  1.00 51.47           H  
ATOM    309  C   LYS A  21       3.394 -16.590 -24.664  1.00 51.47           C  
ATOM    310  CB  LYS A  21       4.016 -18.938 -23.943  1.00 51.47           C  
ATOM    311  HB2 LYS A  21       2.971 -19.101 -23.678  1.00 51.47           H  
ATOM    312  HB3 LYS A  21       4.669 -19.477 -23.256  1.00 51.47           H  
ATOM    313  O   LYS A  21       3.695 -16.269 -25.793  1.00 51.47           O  
ATOM    314  CG  LYS A  21       4.308 -19.526 -25.313  1.00 51.47           C  
ATOM    315  HG2 LYS A  21       5.378 -19.451 -25.505  1.00 51.47           H  
ATOM    316  HG3 LYS A  21       3.765 -18.988 -26.090  1.00 51.47           H  
ATOM    317  CD  LYS A  21       3.870 -20.988 -25.313  1.00 51.47           C  
ATOM    318  HD2 LYS A  21       4.154 -21.469 -24.377  1.00 51.47           H  
ATOM    319  HD3 LYS A  21       2.788 -21.033 -25.436  1.00 51.47           H  
ATOM    320  CE  LYS A  21       4.585 -21.667 -26.471  1.00 51.47           C  
ATOM    321  HE2 LYS A  21       4.463 -21.067 -27.372  1.00 51.47           H  
ATOM    322  HE3 LYS A  21       5.650 -21.699 -26.239  1.00 51.47           H  
ATOM    323  NZ  LYS A  21       4.070 -23.030 -26.682  1.00 51.47           N  
ATOM    324  HZ1 LYS A  21       4.819 -23.573 -27.088  1.00 51.47           H  
ATOM    325  HZ2 LYS A  21       3.800 -23.426 -25.793  1.00 51.47           H  
ATOM    326  HZ3 LYS A  21       3.272 -22.995 -27.301  1.00 51.47           H  
ATOM    327  N   LEU A  22       2.311 -16.136 -24.047  1.00 52.45           N  
ATOM    328  H   LEU A  22       2.098 -16.549 -23.150  1.00 52.45           H  
ATOM    329  CA  LEU A  22       1.351 -15.162 -24.568  1.00 52.45           C  
ATOM    330  HA  LEU A  22       0.911 -15.550 -25.486  1.00 52.45           H  
ATOM    331  C   LEU A  22       2.021 -13.836 -24.868  1.00 52.45           C  
ATOM    332  CB  LEU A  22       0.274 -14.948 -23.500  1.00 52.45           C  
ATOM    333  HB2 LEU A  22       0.379 -15.815 -22.848  1.00 52.45           H  
ATOM    334  HB3 LEU A  22       0.445 -14.033 -22.934  1.00 52.45           H  
ATOM    335  O   LEU A  22       1.910 -13.356 -25.981  1.00 52.45           O  
ATOM    336  CG  LEU A  22      -1.166 -14.960 -23.942  1.00 52.45           C  
ATOM    337  HG  LEU A  22      -1.116 -15.076 -25.025  1.00 52.45           H  
ATOM    338  CD1 LEU A  22      -1.912 -16.105 -23.227  1.00 52.45           C  
ATOM    339 HD11 LEU A  22      -1.825 -15.987 -22.147  1.00 52.45           H  
ATOM    340 HD12 LEU A  22      -2.976 -16.082 -23.464  1.00 52.45           H  
ATOM    341 HD13 LEU A  22      -1.489 -17.065 -23.519  1.00 52.45           H  
ATOM    342  CD2 LEU A  22      -1.889 -13.656 -23.629  1.00 52.45           C  
ATOM    343 HD21 LEU A  22      -1.917 -13.485 -22.553  1.00 52.45           H  
ATOM    344 HD22 LEU A  22      -1.360 -12.830 -24.104  1.00 52.45           H  
ATOM    345 HD23 LEU A  22      -2.913 -13.675 -24.001  1.00 52.45           H  
ATOM    346  N   LYS A  23       2.777 -13.295 -23.912  1.00 52.41           N  
ATOM    347  H   LYS A  23       2.746 -13.721 -22.997  1.00 52.41           H  
ATOM    348  CA  LYS A  23       3.565 -12.079 -24.086  1.00 52.41           C  
ATOM    349  HA  LYS A  23       2.891 -11.272 -24.376  1.00 52.41           H  
ATOM    350  C   LYS A  23       4.540 -12.242 -25.241  1.00 52.41           C  
ATOM    351  CB  LYS A  23       4.282 -11.716 -22.773  1.00 52.41           C  
ATOM    352  HB2 LYS A  23       5.362 -11.799 -22.890  1.00 52.41           H  
ATOM    353  HB3 LYS A  23       3.966 -12.377 -21.965  1.00 52.41           H  
ATOM    354  O   LYS A  23       4.526 -11.446 -26.157  1.00 52.41           O  
ATOM    355  CG  LYS A  23       3.917 -10.288 -22.383  1.00 52.41           C  
ATOM    356  HG2 LYS A  23       4.123  -9.631 -23.228  1.00 52.41           H  
ATOM    357  HG3 LYS A  23       2.849 -10.251 -22.167  1.00 52.41           H  
ATOM    358  CD  LYS A  23       4.702  -9.779 -21.170  1.00 52.41           C  
ATOM    359  HD2 LYS A  23       4.565 -10.437 -20.312  1.00 52.41           H  
ATOM    360  HD3 LYS A  23       5.758  -9.691 -21.425  1.00 52.41           H  
ATOM    361  CE  LYS A  23       4.094  -8.408 -20.890  1.00 52.41           C  
ATOM    362  HE2 LYS A  23       3.116  -8.546 -20.428  1.00 52.41           H  
ATOM    363  HE3 LYS A  23       3.913  -7.912 -21.843  1.00 52.41           H  
ATOM    364  NZ  LYS A  23       4.916  -7.503 -20.062  1.00 52.41           N  
ATOM    365  HZ1 LYS A  23       5.823  -7.302 -20.458  1.00 52.41           H  
ATOM    366  HZ2 LYS A  23       4.421  -6.626 -19.986  1.00 52.41           H  
ATOM    367  HZ3 LYS A  23       4.989  -7.762 -19.088  1.00 52.41           H  
ATOM    368  N   SER A  24       5.299 -13.334 -25.257  1.00 49.15           N  
ATOM    369  H   SER A  24       5.266 -13.936 -24.447  1.00 49.15           H  
ATOM    370  CA  SER A  24       6.234 -13.654 -26.333  1.00 49.15           C  
ATOM    371  HA  SER A  24       6.903 -12.804 -26.466  1.00 49.15           H  
ATOM    372  C   SER A  24       5.528 -13.893 -27.665  1.00 49.15           C  
ATOM    373  CB  SER A  24       7.090 -14.871 -25.958  1.00 49.15           C  
ATOM    374  HB2 SER A  24       7.967 -14.891 -26.604  1.00 49.15           H  
ATOM    375  HB3 SER A  24       7.434 -14.764 -24.929  1.00 49.15           H  
ATOM    376  O   SER A  24       6.067 -13.545 -28.706  1.00 49.15           O  
ATOM    377  OG  SER A  24       6.398 -16.102 -26.104  1.00 49.15           O  
ATOM    378  HG  SER A  24       5.455 -15.950 -26.000  1.00 49.15           H  
ATOM    379  N   LEU A  25       4.330 -14.483 -27.648  1.00 47.37           N  
ATOM    380  H   LEU A  25       3.923 -14.720 -26.755  1.00 47.37           H  
ATOM    381  CA  LEU A  25       3.510 -14.717 -28.826  1.00 47.37           C  
ATOM    382  HA  LEU A  25       4.122 -15.169 -29.606  1.00 47.37           H  
ATOM    383  C   LEU A  25       3.068 -13.369 -29.354  1.00 47.37           C  
ATOM    384  CB  LEU A  25       2.306 -15.632 -28.526  1.00 47.37           C  
ATOM    385  HB2 LEU A  25       1.898 -15.377 -27.548  1.00 47.37           H  
ATOM    386  HB3 LEU A  25       1.522 -15.432 -29.256  1.00 47.37           H  
ATOM    387  O   LEU A  25       3.382 -13.090 -30.487  1.00 47.37           O  
ATOM    388  CG  LEU A  25       2.633 -17.135 -28.577  1.00 47.37           C  
ATOM    389  HG  LEU A  25       3.568 -17.338 -28.056  1.00 47.37           H  
ATOM    390  CD1 LEU A  25       1.518 -17.944 -27.906  1.00 47.37           C  
ATOM    391 HD11 LEU A  25       1.419 -17.634 -26.866  1.00 47.37           H  
ATOM    392 HD12 LEU A  25       1.750 -19.008 -27.947  1.00 47.37           H  
ATOM    393 HD13 LEU A  25       0.575 -17.759 -28.421  1.00 47.37           H  
ATOM    394  CD2 LEU A  25       2.779 -17.631 -30.016  1.00 47.37           C  
ATOM    395 HD21 LEU A  25       3.620 -17.133 -30.499  1.00 47.37           H  
ATOM    396 HD22 LEU A  25       1.874 -17.398 -30.576  1.00 47.37           H  
ATOM    397 HD23 LEU A  25       2.950 -18.707 -30.032  1.00 47.37           H  
ATOM    398  N   LEU A  26       2.488 -12.502 -28.531  1.00 48.92           N  
ATOM    399  H   LEU A  26       2.309 -12.796 -27.582  1.00 48.92           H  
ATOM    400  CA  LEU A  26       2.093 -11.144 -28.899  1.00 48.92           C  
ATOM    401  HA  LEU A  26       1.355 -11.184 -29.700  1.00 48.92           H  
ATOM    402  C   LEU A  26       3.266 -10.312 -29.400  1.00 48.92           C  
ATOM    403  CB  LEU A  26       1.491 -10.456 -27.676  1.00 48.92           C  
ATOM    404  HB2 LEU A  26       1.390  -9.388 -27.873  1.00 48.92           H  
ATOM    405  HB3 LEU A  26       2.185 -10.567 -26.843  1.00 48.92           H  
ATOM    406  O   LEU A  26       3.134  -9.660 -30.425  1.00 48.92           O  
ATOM    407  CG  LEU A  26       0.120 -11.024 -27.306  1.00 48.92           C  
ATOM    408  HG  LEU A  26       0.083 -12.101 -27.467  1.00 48.92           H  
ATOM    409  CD1 LEU A  26      -0.089 -10.747 -25.834  1.00 48.92           C  
ATOM    410 HD11 LEU A  26      -0.107  -9.666 -25.691  1.00 48.92           H  
ATOM    411 HD12 LEU A  26       0.720 -11.179 -25.245  1.00 48.92           H  
ATOM    412 HD13 LEU A  26      -1.025 -11.213 -25.527  1.00 48.92           H  
ATOM    413  CD2 LEU A  26      -0.997 -10.357 -28.107  1.00 48.92           C  
ATOM    414 HD21 LEU A  26      -1.031  -9.287 -27.902  1.00 48.92           H  
ATOM    415 HD22 LEU A  26      -1.958 -10.799 -27.841  1.00 48.92           H  
ATOM    416 HD23 LEU A  26      -0.824 -10.498 -29.174  1.00 48.92           H  
ATOM    417  N   THR A  27       4.419 -10.354 -28.730  1.00 47.42           N  
ATOM    418  H   THR A  27       4.445 -10.815 -27.831  1.00 47.42           H  
ATOM    419  CA  THR A  27       5.628  -9.655 -29.178  1.00 47.42           C  
ATOM    420  HA  THR A  27       5.392  -8.597 -29.300  1.00 47.42           H  
ATOM    421  C   THR A  27       6.091 -10.183 -30.538  1.00 47.42           C  
ATOM    422  CB  THR A  27       6.765  -9.773 -28.148  1.00 47.42           C  
ATOM    423  HB  THR A  27       7.100 -10.809 -28.087  1.00 47.42           H  
ATOM    424  O   THR A  27       6.396  -9.394 -31.429  1.00 47.42           O  
ATOM    425  CG2 THR A  27       7.950  -8.875 -28.489  1.00 47.42           C  
ATOM    426 HG21 THR A  27       8.722  -8.966 -27.724  1.00 47.42           H  
ATOM    427 HG22 THR A  27       8.387  -9.175 -29.441  1.00 47.42           H  
ATOM    428 HG23 THR A  27       7.629  -7.835 -28.556  1.00 47.42           H  
ATOM    429  OG1 THR A  27       6.347  -9.352 -26.872  1.00 47.42           O  
ATOM    430  HG1 THR A  27       7.147  -9.179 -26.370  1.00 47.42           H  
ATOM    431  N   ASN A  28       6.091 -11.506 -30.746  1.00 43.78           N  
ATOM    432  H   ASN A  28       5.808 -12.116 -29.992  1.00 43.78           H  
ATOM    433  CA  ASN A  28       6.440 -12.109 -32.038  1.00 43.78           C  
ATOM    434  HA  ASN A  28       7.373 -11.675 -32.397  1.00 43.78           H  
ATOM    435  C   ASN A  28       5.382 -11.835 -33.115  1.00 43.78           C  
ATOM    436  CB  ASN A  28       6.630 -13.626 -31.876  1.00 43.78           C  
ATOM    437  HB2 ASN A  28       6.591 -14.088 -32.862  1.00 43.78           H  
ATOM    438  HB3 ASN A  28       5.814 -14.044 -31.286  1.00 43.78           H  
ATOM    439  O   ASN A  28       5.726 -11.571 -34.262  1.00 43.78           O  
ATOM    440  CG  ASN A  28       7.973 -14.007 -31.283  1.00 43.78           C  
ATOM    441  ND2 ASN A  28       7.994 -14.851 -30.284  1.00 43.78           N  
ATOM    442 HD21 ASN A  28       7.142 -14.887 -29.743  1.00 43.78           H  
ATOM    443 HD22 ASN A  28       8.899 -14.941 -29.845  1.00 43.78           H  
ATOM    444  OD1 ASN A  28       9.028 -13.595 -31.718  1.00 43.78           O  
ATOM    445  N   THR A  29       4.100 -11.883 -32.759  1.00 43.15           N  
ATOM    446  H   THR A  29       3.881 -12.134 -31.806  1.00 43.15           H  
ATOM    447  CA  THR A  29       2.971 -11.606 -33.644  1.00 43.15           C  
ATOM    448  HA  THR A  29       3.081 -12.207 -34.546  1.00 43.15           H  
ATOM    449  C   THR A  29       3.017 -10.144 -34.077  1.00 43.15           C  
ATOM    450  CB  THR A  29       1.628 -11.979 -32.983  1.00 43.15           C  
ATOM    451  HB  THR A  29       1.444 -11.344 -32.117  1.00 43.15           H  
ATOM    452  O   THR A  29       2.924  -9.893 -35.268  1.00 43.15           O  
ATOM    453  CG2 THR A  29       0.466 -11.889 -33.955  1.00 43.15           C  
ATOM    454 HG21 THR A  29       0.443 -10.886 -34.382  1.00 43.15           H  
ATOM    455 HG22 THR A  29      -0.473 -12.066 -33.431  1.00 43.15           H  
ATOM    456 HG23 THR A  29       0.584 -12.609 -34.764  1.00 43.15           H  
ATOM    457  OG1 THR A  29       1.609 -13.338 -32.605  1.00 43.15           O  
ATOM    458  HG1 THR A  29       1.809 -13.835 -33.402  1.00 43.15           H  
ATOM    459  N   ARG A  30       3.334  -9.202 -33.177  1.00 44.43           N  
ATOM    460  H   ARG A  30       3.358  -9.467 -32.203  1.00 44.43           H  
ATOM    461  CA  ARG A  30       3.649  -7.803 -33.517  1.00 44.43           C  
ATOM    462  HA  ARG A  30       2.789  -7.342 -34.003  1.00 44.43           H  
ATOM    463  C   ARG A  30       4.804  -7.667 -34.498  1.00 44.43           C  
ATOM    464  CB  ARG A  30       4.028  -7.017 -32.257  1.00 44.43           C  
ATOM    465  HB2 ARG A  30       4.528  -7.662 -31.535  1.00 44.43           H  
ATOM    466  HB3 ARG A  30       4.724  -6.226 -32.535  1.00 44.43           H  
ATOM    467  O   ARG A  30       4.715  -6.892 -35.440  1.00 44.43           O  
ATOM    468  CG  ARG A  30       2.823  -6.352 -31.609  1.00 44.43           C  
ATOM    469  HG2 ARG A  30       2.123  -7.101 -31.239  1.00 44.43           H  
ATOM    470  HG3 ARG A  30       2.323  -5.720 -32.343  1.00 44.43           H  
ATOM    471  CD  ARG A  30       3.338  -5.490 -30.457  1.00 44.43           C  
ATOM    472  HD2 ARG A  30       3.662  -6.141 -29.645  1.00 44.43           H  
ATOM    473  HD3 ARG A  30       4.178  -4.884 -30.797  1.00 44.43           H  
ATOM    474  NE  ARG A  30       2.275  -4.602 -30.016  1.00 44.43           N  
ATOM    475  HE  ARG A  30       1.457  -4.547 -30.607  1.00 44.43           H  
ATOM    476  NH1 ARG A  30       3.023  -4.030 -27.906  1.00 44.43           N  
ATOM    477 HH11 ARG A  30       3.894  -4.519 -28.054  1.00 44.43           H  
ATOM    478 HH12 ARG A  30       2.757  -3.647 -27.009  1.00 44.43           H  
ATOM    479  NH2 ARG A  30       1.047  -3.363 -28.671  1.00 44.43           N  
ATOM    480 HH21 ARG A  30       0.372  -3.452 -29.417  1.00 44.43           H  
ATOM    481 HH22 ARG A  30       0.759  -3.190 -27.718  1.00 44.43           H  
ATOM    482  CZ  ARG A  30       2.145  -3.994 -28.869  1.00 44.43           C  
ATOM    483  N   GLN A  31       5.905  -8.388 -34.276  1.00 44.53           N  
ATOM    484  H   GLN A  31       5.952  -8.966 -33.449  1.00 44.53           H  
ATOM    485  CA  GLN A  31       7.035  -8.353 -35.210  1.00 44.53           C  
ATOM    486  HA  GLN A  31       7.347  -7.318 -35.351  1.00 44.53           H  
ATOM    487  C   GLN A  31       6.647  -8.886 -36.597  1.00 44.53           C  
ATOM    488  CB  GLN A  31       8.222  -9.157 -34.662  1.00 44.53           C  
ATOM    489  HB2 GLN A  31       8.918  -9.337 -35.481  1.00 44.53           H  
ATOM    490  HB3 GLN A  31       7.879 -10.123 -34.292  1.00 44.53           H  
ATOM    491  O   GLN A  31       7.165  -8.402 -37.602  1.00 44.53           O  
ATOM    492  CG  GLN A  31       8.987  -8.422 -33.553  1.00 44.53           C  
ATOM    493  HG2 GLN A  31       9.317  -7.454 -33.929  1.00 44.53           H  
ATOM    494  HG3 GLN A  31       8.330  -8.251 -32.700  1.00 44.53           H  
ATOM    495  CD  GLN A  31      10.215  -9.200 -33.082  1.00 44.53           C  
ATOM    496  NE2 GLN A  31      10.981  -8.656 -32.163  1.00 44.53           N  
ATOM    497 HE21 GLN A  31      10.740  -7.771 -31.739  1.00 44.53           H  
ATOM    498 HE22 GLN A  31      11.757  -9.216 -31.840  1.00 44.53           H  
ATOM    499  OE1 GLN A  31      10.523 -10.293 -33.528  1.00 44.53           O  
ATOM    500  N   GLN A  32       5.750  -9.874 -36.658  1.00 41.05           N  
ATOM    501  H   GLN A  32       5.394 -10.251 -35.792  1.00 41.05           H  
ATOM    502  CA  GLN A  32       5.279 -10.462 -37.913  1.00 41.05           C  
ATOM    503  HA  GLN A  32       6.113 -10.510 -38.614  1.00 41.05           H  
ATOM    504  C   GLN A  32       4.189  -9.637 -38.609  1.00 41.05           C  
ATOM    505  CB  GLN A  32       4.780 -11.893 -37.655  1.00 41.05           C  
ATOM    506  HB2 GLN A  32       4.131 -11.909 -36.779  1.00 41.05           H  
ATOM    507  HB3 GLN A  32       4.197 -12.219 -38.517  1.00 41.05           H  
ATOM    508  O   GLN A  32       4.184  -9.562 -39.837  1.00 41.05           O  
ATOM    509  CG  GLN A  32       5.943 -12.875 -37.471  1.00 41.05           C  
ATOM    510  HG2 GLN A  32       6.515 -12.614 -36.580  1.00 41.05           H  
ATOM    511  HG3 GLN A  32       6.605 -12.797 -38.333  1.00 41.05           H  
ATOM    512  CD  GLN A  32       5.474 -14.321 -37.341  1.00 41.05           C  
ATOM    513  NE2 GLN A  32       6.222 -15.268 -37.865  1.00 41.05           N  
ATOM    514 HE21 GLN A  32       5.835 -16.200 -37.815  1.00 41.05           H  
ATOM    515 HE22 GLN A  32       7.057 -15.025 -38.379  1.00 41.05           H  
ATOM    516  OE1 GLN A  32       4.447 -14.651 -36.772  1.00 41.05           O  
ATOM    517  N   ILE A  33       3.271  -9.030 -37.860  1.00 41.06           N  
ATOM    518  H   ILE A  33       3.337  -9.121 -36.856  1.00 41.06           H  
ATOM    519  CA  ILE A  33       2.063  -8.384 -38.377  1.00 41.06           C  
ATOM    520  HA  ILE A  33       1.978  -8.582 -39.445  1.00 41.06           H  
ATOM    521  C   ILE A  33       2.193  -6.867 -38.173  1.00 41.06           C  
ATOM    522  CB  ILE A  33       0.803  -8.981 -37.708  1.00 41.06           C  
ATOM    523  HB  ILE A  33       0.864  -8.758 -36.642  1.00 41.06           H  
ATOM    524  O   ILE A  33       2.168  -6.372 -37.052  1.00 41.06           O  
ATOM    525  CG1 ILE A  33       0.718 -10.522 -37.818  1.00 41.06           C  
ATOM    526 HG12 ILE A  33       1.592 -10.963 -37.338  1.00 41.06           H  
ATOM    527 HG13 ILE A  33       0.728 -10.813 -38.868  1.00 41.06           H  
ATOM    528  CG2 ILE A  33      -0.443  -8.310 -38.318  1.00 41.06           C  
ATOM    529 HG21 ILE A  33      -1.353  -8.698 -37.859  1.00 41.06           H  
ATOM    530 HG22 ILE A  33      -0.493  -8.523 -39.386  1.00 41.06           H  
ATOM    531 HG23 ILE A  33      -0.427  -7.231 -38.159  1.00 41.06           H  
ATOM    532  CD1 ILE A  33      -0.522 -11.136 -37.147  1.00 41.06           C  
ATOM    533 HD11 ILE A  33      -0.359 -12.201 -36.985  1.00 41.06           H  
ATOM    534 HD12 ILE A  33      -1.394 -11.021 -37.791  1.00 41.06           H  
ATOM    535 HD13 ILE A  33      -0.730 -10.641 -36.199  1.00 41.06           H  
ATOM    536  N   LYS A  34       2.351  -6.116 -39.273  1.00 42.63           N  
ATOM    537  H   LYS A  34       2.385  -6.610 -40.153  1.00 42.63           H  
ATOM    538  CA  LYS A  34       2.637  -4.668 -39.245  1.00 42.63           C  
ATOM    539  HA  LYS A  34       3.408  -4.502 -38.492  1.00 42.63           H  
ATOM    540  C   LYS A  34       1.479  -3.766 -38.793  1.00 42.63           C  
ATOM    541  CB  LYS A  34       3.162  -4.174 -40.606  1.00 42.63           C  
ATOM    542  HB2 LYS A  34       2.924  -3.115 -40.699  1.00 42.63           H  
ATOM    543  HB3 LYS A  34       2.647  -4.700 -41.410  1.00 42.63           H  
ATOM    544  O   LYS A  34       1.631  -3.049 -37.816  1.00 42.63           O  
ATOM    545  CG  LYS A  34       4.678  -4.306 -40.783  1.00 42.63           C  
ATOM    546  HG2 LYS A  34       4.960  -5.359 -40.781  1.00 42.63           H  
ATOM    547  HG3 LYS A  34       5.184  -3.796 -39.963  1.00 42.63           H  
ATOM    548  CD  LYS A  34       5.079  -3.655 -42.115  1.00 42.63           C  
ATOM    549  HD2 LYS A  34       4.725  -2.624 -42.129  1.00 42.63           H  
ATOM    550  HD3 LYS A  34       4.609  -4.203 -42.931  1.00 42.63           H  
ATOM    551  CE  LYS A  34       6.599  -3.663 -42.294  1.00 42.63           C  
ATOM    552  HE2 LYS A  34       6.947  -4.695 -42.248  1.00 42.63           H  
ATOM    553  HE3 LYS A  34       7.049  -3.124 -41.460  1.00 42.63           H  
ATOM    554  NZ  LYS A  34       6.992  -3.041 -43.584  1.00 42.63           N  
ATOM    555  HZ1 LYS A  34       6.586  -3.548 -44.357  1.00 42.63           H  
ATOM    556  HZ2 LYS A  34       7.997  -3.049 -43.686  1.00 42.63           H  
ATOM    557  HZ3 LYS A  34       6.675  -2.083 -43.623  1.00 42.63           H  
ATOM    558  N   SER A  35       0.425  -3.629 -39.609  1.00 44.55           N  
ATOM    559  H   SER A  35       0.356  -4.245 -40.406  1.00 44.55           H  
ATOM    560  CA  SER A  35      -0.367  -2.379 -39.642  1.00 44.55           C  
ATOM    561  HA  SER A  35       0.103  -1.634 -39.000  1.00 44.55           H  
ATOM    562  C   SER A  35      -1.818  -2.470 -39.181  1.00 44.55           C  
ATOM    563  CB  SER A  35      -0.368  -1.809 -41.064  1.00 44.55           C  
ATOM    564  HB2 SER A  35      -0.880  -0.846 -41.073  1.00 44.55           H  
ATOM    565  HB3 SER A  35       0.662  -1.656 -41.386  1.00 44.55           H  
ATOM    566  O   SER A  35      -2.383  -1.450 -38.798  1.00 44.55           O  
ATOM    567  OG  SER A  35      -1.010  -2.703 -41.958  1.00 44.55           O  
ATOM    568  HG  SER A  35      -1.912  -2.398 -42.084  1.00 44.55           H  
ATOM    569  N   GLN A  36      -2.482  -3.620 -39.317  1.00 49.99           N  
ATOM    570  H   GLN A  36      -1.971  -4.460 -39.549  1.00 49.99           H  
ATOM    571  CA  GLN A  36      -3.894  -3.725 -38.943  1.00 49.99           C  
ATOM    572  HA  GLN A  36      -4.390  -2.779 -39.159  1.00 49.99           H  
ATOM    573  C   GLN A  36      -4.048  -3.958 -37.445  1.00 49.99           C  
ATOM    574  CB  GLN A  36      -4.620  -4.828 -39.729  1.00 49.99           C  
ATOM    575  HB2 GLN A  36      -3.999  -5.722 -39.788  1.00 49.99           H  
ATOM    576  HB3 GLN A  36      -5.529  -5.085 -39.187  1.00 49.99           H  
ATOM    577  O   GLN A  36      -3.203  -4.604 -36.831  1.00 49.99           O  
ATOM    578  CG  GLN A  36      -5.021  -4.365 -41.137  1.00 49.99           C  
ATOM    579  HG2 GLN A  36      -4.122  -4.272 -41.748  1.00 49.99           H  
ATOM    580  HG3 GLN A  36      -5.497  -3.386 -41.079  1.00 49.99           H  
ATOM    581  CD  GLN A  36      -5.996  -5.317 -41.827  1.00 49.99           C  
ATOM    582  NE2 GLN A  36      -6.219  -5.154 -43.111  1.00 49.99           N  
ATOM    583 HE21 GLN A  36      -6.810  -5.841 -43.558  1.00 49.99           H  
ATOM    584 HE22 GLN A  36      -5.695  -4.476 -43.645  1.00 49.99           H  
ATOM    585  OE1 GLN A  36      -6.638  -6.167 -41.222  1.00 49.99           O  
ATOM    586  N   THR A  37      -5.185  -3.513 -36.900  1.00 57.33           N  
ATOM    587  H   THR A  37      -5.776  -2.879 -37.418  1.00 57.33           H  
ATOM    588  CA  THR A  37      -5.662  -3.927 -35.580  1.00 57.33           C  
ATOM    589  HA  THR A  37      -5.024  -3.482 -34.816  1.00 57.33           H  
ATOM    590  C   THR A  37      -5.601  -5.445 -35.471  1.00 57.33           C  
ATOM    591  CB  THR A  37      -7.110  -3.474 -35.350  1.00 57.33           C  
ATOM    592  HB  THR A  37      -7.772  -4.004 -36.034  1.00 57.33           H  
ATOM    593  O   THR A  37      -6.282  -6.158 -36.220  1.00 57.33           O  
ATOM    594  CG2 THR A  37      -7.563  -3.721 -33.916  1.00 57.33           C  
ATOM    595 HG21 THR A  37      -8.492  -3.189 -33.711  1.00 57.33           H  
ATOM    596 HG22 THR A  37      -7.726  -4.786 -33.751  1.00 57.33           H  
ATOM    597 HG23 THR A  37      -6.797  -3.378 -33.222  1.00 57.33           H  
ATOM    598  OG1 THR A  37      -7.233  -2.099 -35.614  1.00 57.33           O  
ATOM    599  HG1 THR A  37      -7.300  -1.667 -34.760  1.00 57.33           H  
ATOM    600  N   GLN A  38      -4.759  -5.920 -34.560  1.00 65.24           N  
ATOM    601  H   GLN A  38      -4.182  -5.273 -34.042  1.00 65.24           H  
ATOM    602  CA  GLN A  38      -4.601  -7.332 -34.267  1.00 65.24           C  
ATOM    603  HA  GLN A  38      -4.884  -7.925 -35.136  1.00 65.24           H  
ATOM    604  C   GLN A  38      -5.514  -7.716 -33.117  1.00 65.24           C  
ATOM    605  CB  GLN A  38      -3.140  -7.638 -33.938  1.00 65.24           C  
ATOM    606  HB2 GLN A  38      -2.733  -6.856 -33.297  1.00 65.24           H  
ATOM    607  HB3 GLN A  38      -3.074  -8.591 -33.412  1.00 65.24           H  
ATOM    608  O   GLN A  38      -5.508  -7.083 -32.059  1.00 65.24           O  
ATOM    609  CG  GLN A  38      -2.329  -7.741 -35.227  1.00 65.24           C  
ATOM    610  HG2 GLN A  38      -2.550  -6.892 -35.875  1.00 65.24           H  
ATOM    611  HG3 GLN A  38      -2.598  -8.654 -35.757  1.00 65.24           H  
ATOM    612  CD  GLN A  38      -0.845  -7.764 -34.927  1.00 65.24           C  
ATOM    613  NE2 GLN A  38      -0.120  -6.792 -35.424  1.00 65.24           N  
ATOM    614 HE21 GLN A  38       0.886  -6.829 -35.349  1.00 65.24           H  
ATOM    615 HE22 GLN A  38      -0.573  -5.983 -35.826  1.00 65.24           H  
ATOM    616  OE1 GLN A  38      -0.332  -8.644 -34.254  1.00 65.24           O  
ATOM    617  N   GLN A  39      -6.277  -8.779 -33.341  1.00 75.76           N  
ATOM    618  H   GLN A  39      -6.226  -9.235 -34.241  1.00 75.76           H  
ATOM    619  CA  GLN A  39      -7.016  -9.461 -32.299  1.00 75.76           C  
ATOM    620  HA  GLN A  39      -6.945  -8.886 -31.375  1.00 75.76           H  
ATOM    621  C   GLN A  39      -6.364 -10.827 -32.075  1.00 75.76           C  
ATOM    622  CB  GLN A  39      -8.497  -9.513 -32.683  1.00 75.76           C  
ATOM    623  HB2 GLN A  39      -8.842  -8.499 -32.885  1.00 75.76           H  
ATOM    624  HB3 GLN A  39      -8.609 -10.098 -33.596  1.00 75.76           H  
ATOM    625  O   GLN A  39      -6.166 -11.606 -33.011  1.00 75.76           O  
ATOM    626  CG  GLN A  39      -9.361 -10.098 -31.558  1.00 75.76           C  
ATOM    627  HG2 GLN A  39      -9.015 -11.101 -31.309  1.00 75.76           H  
ATOM    628  HG3 GLN A  39      -9.261  -9.472 -30.671  1.00 75.76           H  
ATOM    629  CD  GLN A  39     -10.840 -10.183 -31.933  1.00 75.76           C  
ATOM    630  NE2 GLN A  39     -11.701 -10.551 -31.018  1.00 75.76           N  
ATOM    631 HE21 GLN A  39     -11.384 -10.671 -30.067  1.00 75.76           H  
ATOM    632 HE22 GLN A  39     -12.675 -10.476 -31.276  1.00 75.76           H  
ATOM    633  OE1 GLN A  39     -11.280  -9.937 -33.043  1.00 75.76           O  
ATOM    634  N   VAL A  40      -5.988 -11.113 -30.831  1.00 73.06           N  
ATOM    635  H   VAL A  40      -6.153 -10.416 -30.118  1.00 73.06           H  
ATOM    636  CA  VAL A  40      -5.384 -12.389 -30.441  1.00 73.06           C  
ATOM    637  HA  VAL A  40      -5.360 -13.047 -31.309  1.00 73.06           H  
ATOM    638  C   VAL A  40      -6.257 -13.044 -29.388  1.00 73.06           C  
ATOM    639  CB  VAL A  40      -3.927 -12.229 -29.971  1.00 73.06           C  
ATOM    640  HB  VAL A  40      -3.888 -11.559 -29.113  1.00 73.06           H  
ATOM    641  O   VAL A  40      -6.401 -12.534 -28.280  1.00 73.06           O  
ATOM    642  CG1 VAL A  40      -3.333 -13.586 -29.565  1.00 73.06           C  
ATOM    643 HG11 VAL A  40      -3.848 -13.970 -28.684  1.00 73.06           H  
ATOM    644 HG12 VAL A  40      -2.277 -13.468 -29.320  1.00 73.06           H  
ATOM    645 HG13 VAL A  40      -3.440 -14.294 -30.387  1.00 73.06           H  
ATOM    646  CG2 VAL A  40      -3.056 -11.648 -31.094  1.00 73.06           C  
ATOM    647 HG21 VAL A  40      -2.006 -11.642 -30.801  1.00 73.06           H  
ATOM    648 HG22 VAL A  40      -3.357 -10.622 -31.303  1.00 73.06           H  
ATOM    649 HG23 VAL A  40      -3.168 -12.237 -32.004  1.00 73.06           H  
ATOM    650  N   THR A  41      -6.817 -14.201 -29.723  1.00 78.21           N  
ATOM    651  H   THR A  41      -6.636 -14.555 -30.651  1.00 78.21           H  
ATOM    652  CA  THR A  41      -7.648 -15.002 -28.823  1.00 78.21           C  
ATOM    653  HA  THR A  41      -7.874 -14.411 -27.935  1.00 78.21           H  
ATOM    654  C   THR A  41      -6.903 -16.246 -28.376  1.00 78.21           C  
ATOM    655  CB  THR A  41      -8.990 -15.368 -29.462  1.00 78.21           C  
ATOM    656  HB  THR A  41      -8.811 -15.882 -30.407  1.00 78.21           H  
ATOM    657  O   THR A  41      -6.262 -16.939 -29.161  1.00 78.21           O  
ATOM    658  CG2 THR A  41      -9.858 -16.254 -28.566  1.00 78.21           C  
ATOM    659 HG21 THR A  41      -9.932 -15.823 -27.568  1.00 78.21           H  
ATOM    660 HG22 THR A  41     -10.856 -16.335 -28.998  1.00 78.21           H  
ATOM    661 HG23 THR A  41      -9.425 -17.252 -28.500  1.00 78.21           H  
ATOM    662  OG1 THR A  41      -9.741 -14.209 -29.706  1.00 78.21           O  
ATOM    663  HG1 THR A  41     -10.071 -13.867 -28.872  1.00 78.21           H  
ATOM    664  N   ILE A  42      -7.001 -16.574 -27.095  1.00 72.44           N  
ATOM    665  H   ILE A  42      -7.502 -15.942 -26.486  1.00 72.44           H  
ATOM    666  CA  ILE A  42      -6.319 -17.702 -26.479  1.00 72.44           C  
ATOM    667  HA  ILE A  42      -5.942 -18.353 -27.269  1.00 72.44           H  
ATOM    668  C   ILE A  42      -7.332 -18.481 -25.688  1.00 72.44           C  
ATOM    669  CB  ILE A  42      -5.103 -17.257 -25.661  1.00 72.44           C  
ATOM    670  HB  ILE A  42      -5.406 -16.549 -24.889  1.00 72.44           H  
ATOM    671  O   ILE A  42      -7.862 -18.002 -24.690  1.00 72.44           O  
ATOM    672  CG1 ILE A  42      -4.217 -16.550 -26.706  1.00 72.44           C  
ATOM    673 HG12 ILE A  42      -4.016 -17.217 -27.544  1.00 72.44           H  
ATOM    674 HG13 ILE A  42      -4.721 -15.664 -27.093  1.00 72.44           H  
ATOM    675  CG2 ILE A  42      -4.430 -18.484 -25.007  1.00 72.44           C  
ATOM    676 HG21 ILE A  42      -5.117 -18.965 -24.310  1.00 72.44           H  
ATOM    677 HG22 ILE A  42      -3.551 -18.177 -24.440  1.00 72.44           H  
ATOM    678 HG23 ILE A  42      -4.133 -19.200 -25.773  1.00 72.44           H  
ATOM    679  CD1 ILE A  42      -2.923 -16.022 -26.211  1.00 72.44           C  
ATOM    680 HD11 ILE A  42      -2.377 -15.575 -27.041  1.00 72.44           H  
ATOM    681 HD12 ILE A  42      -2.323 -16.826 -25.785  1.00 72.44           H  
ATOM    682 HD13 ILE A  42      -3.191 -15.237 -25.504  1.00 72.44           H  
ATOM    683  N   LYS A  43      -7.621 -19.680 -26.180  1.00 76.43           N  
ATOM    684  H   LYS A  43      -7.096 -19.993 -26.985  1.00 76.43           H  
ATOM    685  CA  LYS A  43      -8.639 -20.554 -25.621  1.00 76.43           C  
ATOM    686  HA  LYS A  43      -9.325 -19.939 -25.038  1.00 76.43           H  
ATOM    687  C   LYS A  43      -8.026 -21.556 -24.656  1.00 76.43           C  
ATOM    688  CB  LYS A  43      -9.448 -21.231 -26.738  1.00 76.43           C  
ATOM    689  HB2 LYS A  43     -10.184 -21.889 -26.277  1.00 76.43           H  
ATOM    690  HB3 LYS A  43      -8.783 -21.833 -27.357  1.00 76.43           H  
ATOM    691  O   LYS A  43      -6.901 -22.017 -24.868  1.00 76.43           O  
ATOM    692  CG  LYS A  43     -10.180 -20.201 -27.614  1.00 76.43           C  
ATOM    693  HG2 LYS A  43     -10.743 -19.523 -26.972  1.00 76.43           H  
ATOM    694  HG3 LYS A  43      -9.450 -19.624 -28.182  1.00 76.43           H  
ATOM    695  CD  LYS A  43     -11.148 -20.879 -28.592  1.00 76.43           C  
ATOM    696  HD2 LYS A  43     -10.588 -21.534 -29.259  1.00 76.43           H  
ATOM    697  HD3 LYS A  43     -11.867 -21.470 -28.025  1.00 76.43           H  
ATOM    698  CE  LYS A  43     -11.889 -19.810 -29.407  1.00 76.43           C  
ATOM    699  HE2 LYS A  43     -11.159 -19.239 -29.981  1.00 76.43           H  
ATOM    700  HE3 LYS A  43     -12.371 -19.120 -28.715  1.00 76.43           H  
ATOM    701  NZ  LYS A  43     -12.905 -20.401 -30.316  1.00 76.43           N  
ATOM    702  HZ1 LYS A  43     -13.366 -19.669 -30.838  1.00 76.43           H  
ATOM    703  HZ2 LYS A  43     -12.474 -21.031 -30.978  1.00 76.43           H  
ATOM    704  HZ3 LYS A  43     -13.608 -20.900 -29.791  1.00 76.43           H  
ATOM    705  N   ASN A  44      -8.799 -21.942 -23.648  1.00 76.27           N  
ATOM    706  H   ASN A  44      -9.713 -21.518 -23.577  1.00 76.27           H  
ATOM    707  CA  ASN A  44      -8.469 -22.989 -22.681  1.00 76.27           C  
ATOM    708  HA  ASN A  44      -9.276 -22.961 -21.948  1.00 76.27           H  
ATOM    709  C   ASN A  44      -7.170 -22.739 -21.888  1.00 76.27           C  
ATOM    710  CB  ASN A  44      -8.530 -24.370 -23.359  1.00 76.27           C  
ATOM    711  HB2 ASN A  44      -7.741 -24.441 -24.108  1.00 76.27           H  
ATOM    712  HB3 ASN A  44      -8.350 -25.145 -22.614  1.00 76.27           H  
ATOM    713  O   ASN A  44      -6.395 -23.659 -21.610  1.00 76.27           O  
ATOM    714  CG  ASN A  44      -9.870 -24.663 -24.006  1.00 76.27           C  
ATOM    715  ND2 ASN A  44      -9.896 -25.528 -24.991  1.00 76.27           N  
ATOM    716 HD21 ASN A  44      -9.058 -26.028 -25.253  1.00 76.27           H  
ATOM    717 HD22 ASN A  44     -10.814 -25.758 -25.344  1.00 76.27           H  
ATOM    718  OD1 ASN A  44     -10.904 -24.136 -23.644  1.00 76.27           O  
ATOM    719  N   LEU A  45      -6.902 -21.485 -21.528  1.00 73.92           N  
ATOM    720  H   LEU A  45      -7.606 -20.779 -21.692  1.00 73.92           H  
ATOM    721  CA  LEU A  45      -5.772 -21.120 -20.683  1.00 73.92           C  
ATOM    722  HA  LEU A  45      -4.885 -21.642 -21.042  1.00 73.92           H  
ATOM    723  C   LEU A  45      -6.050 -21.547 -19.236  1.00 73.92           C  
ATOM    724  CB  LEU A  45      -5.540 -19.608 -20.813  1.00 73.92           C  
ATOM    725  HB2 LEU A  45      -5.330 -19.369 -21.856  1.00 73.92           H  
ATOM    726  HB3 LEU A  45      -6.458 -19.092 -20.533  1.00 73.92           H  
ATOM    727  O   LEU A  45      -6.980 -21.051 -18.608  1.00 73.92           O  
ATOM    728  CG  LEU A  45      -4.402 -19.067 -19.934  1.00 73.92           C  
ATOM    729  HG  LEU A  45      -4.589 -19.311 -18.888  1.00 73.92           H  
ATOM    730  CD1 LEU A  45      -3.043 -19.634 -20.344  1.00 73.92           C  
ATOM    731 HD11 LEU A  45      -3.013 -20.708 -20.159  1.00 73.92           H  
ATOM    732 HD12 LEU A  45      -2.859 -19.431 -21.399  1.00 73.92           H  
ATOM    733 HD13 LEU A  45      -2.270 -19.156 -19.742  1.00 73.92           H  
ATOM    734  CD2 LEU A  45      -4.352 -17.551 -20.071  1.00 73.92           C  
ATOM    735 HD21 LEU A  45      -3.576 -17.157 -19.414  1.00 73.92           H  
ATOM    736 HD22 LEU A  45      -4.142 -17.264 -21.101  1.00 73.92           H  
ATOM    737 HD23 LEU A  45      -5.307 -17.122 -19.766  1.00 73.92           H  
ATOM    738  N   TYR A  46      -5.240 -22.458 -18.698  1.00 73.36           N  
ATOM    739  H   TYR A  46      -4.494 -22.844 -19.259  1.00 73.36           H  
ATOM    740  CA  TYR A  46      -5.338 -22.861 -17.296  1.00 73.36           C  
ATOM    741  HA  TYR A  46      -6.389 -22.855 -17.005  1.00 73.36           H  
ATOM    742  C   TYR A  46      -4.593 -21.880 -16.384  1.00 73.36           C  
ATOM    743  CB  TYR A  46      -4.826 -24.293 -17.119  1.00 73.36           C  
ATOM    744  HB2 TYR A  46      -5.376 -24.946 -17.796  1.00 73.36           H  
ATOM    745  HB3 TYR A  46      -3.772 -24.336 -17.394  1.00 73.36           H  
ATOM    746  O   TYR A  46      -3.412 -21.601 -16.601  1.00 73.36           O  
ATOM    747  CG  TYR A  46      -5.001 -24.813 -15.706  1.00 73.36           C  
ATOM    748  CD1 TYR A  46      -3.896 -24.922 -14.838  1.00 73.36           C  
ATOM    749  HD1 TYR A  46      -2.916 -24.630 -15.185  1.00 73.36           H  
ATOM    750  CD2 TYR A  46      -6.286 -25.166 -15.253  1.00 73.36           C  
ATOM    751  HD2 TYR A  46      -7.143 -25.055 -15.901  1.00 73.36           H  
ATOM    752  CE1 TYR A  46      -4.073 -25.413 -13.527  1.00 73.36           C  
ATOM    753  HE1 TYR A  46      -3.233 -25.486 -12.853  1.00 73.36           H  
ATOM    754  CE2 TYR A  46      -6.465 -25.662 -13.951  1.00 73.36           C  
ATOM    755  HE2 TYR A  46      -7.445 -25.947 -13.598  1.00 73.36           H  
ATOM    756  OH  TYR A  46      -5.576 -26.270 -11.838  1.00 73.36           O  
ATOM    757  HH  TYR A  46      -4.852 -26.188 -11.213  1.00 73.36           H  
ATOM    758  CZ  TYR A  46      -5.362 -25.791 -13.088  1.00 73.36           C  
ATOM    759  N   VAL A  47      -5.275 -21.389 -15.351  1.00 82.56           N  
ATOM    760  H   VAL A  47      -6.241 -21.666 -15.251  1.00 82.56           H  
ATOM    761  CA  VAL A  47      -4.723 -20.492 -14.332  1.00 82.56           C  
ATOM    762  HA  VAL A  47      -3.865 -19.971 -14.756  1.00 82.56           H  
ATOM    763  C   VAL A  47      -4.261 -21.326 -13.136  1.00 82.56           C  
ATOM    764  CB  VAL A  47      -5.739 -19.404 -13.930  1.00 82.56           C  
ATOM    765  HB  VAL A  47      -6.603 -19.870 -13.456  1.00 82.56           H  
ATOM    766  O   VAL A  47      -5.070 -21.750 -12.316  1.00 82.56           O  
ATOM    767  CG1 VAL A  47      -5.108 -18.412 -12.948  1.00 82.56           C  
ATOM    768 HG11 VAL A  47      -5.831 -17.641 -12.683  1.00 82.56           H  
ATOM    769 HG12 VAL A  47      -4.827 -18.927 -12.030  1.00 82.56           H  
ATOM    770 HG13 VAL A  47      -4.227 -17.943 -13.386  1.00 82.56           H  
ATOM    771  CG2 VAL A  47      -6.226 -18.606 -15.148  1.00 82.56           C  
ATOM    772 HG21 VAL A  47      -6.762 -19.260 -15.835  1.00 82.56           H  
ATOM    773 HG22 VAL A  47      -6.911 -17.823 -14.825  1.00 82.56           H  
ATOM    774 HG23 VAL A  47      -5.381 -18.152 -15.665  1.00 82.56           H  
ATOM    775  N   SER A  48      -2.963 -21.610 -13.040  1.00 74.74           N  
ATOM    776  H   SER A  48      -2.339 -21.264 -13.755  1.00 74.74           H  
ATOM    777  CA  SER A  48      -2.400 -22.497 -12.010  1.00 74.74           C  
ATOM    778  HA  SER A  48      -3.062 -23.354 -11.881  1.00 74.74           H  
ATOM    779  C   SER A  48      -2.218 -21.864 -10.635  1.00 74.74           C  
ATOM    780  CB  SER A  48      -1.032 -22.997 -12.458  1.00 74.74           C  
ATOM    781  HB2 SER A  48      -1.146 -23.587 -13.367  1.00 74.74           H  
ATOM    782  HB3 SER A  48      -0.594 -23.624 -11.681  1.00 74.74           H  
ATOM    783  O   SER A  48      -2.211 -22.580  -9.642  1.00 74.74           O  
ATOM    784  OG  SER A  48      -0.180 -21.898 -12.725  1.00 74.74           O  
ATOM    785  HG  SER A  48      -0.042 -21.355 -11.945  1.00 74.74           H  
ATOM    786  N   SER A  49      -2.014 -20.552 -10.579  1.00 83.72           N  
ATOM    787  H   SER A  49      -2.044 -20.011 -11.431  1.00 83.72           H  
ATOM    788  CA  SER A  49      -1.735 -19.793  -9.360  1.00 83.72           C  
ATOM    789  HA  SER A  49      -2.038 -20.370  -8.487  1.00 83.72           H  
ATOM    790  C   SER A  49      -2.542 -18.501  -9.378  1.00 83.72           C  
ATOM    791  CB  SER A  49      -0.234 -19.501  -9.236  1.00 83.72           C  
ATOM    792  HB2 SER A  49       0.309 -20.443  -9.152  1.00 83.72           H  
ATOM    793  HB3 SER A  49      -0.040 -18.896  -8.350  1.00 83.72           H  
ATOM    794  O   SER A  49      -3.074 -18.092 -10.414  1.00 83.72           O  
ATOM    795  OG  SER A  49       0.189 -18.814 -10.388  1.00 83.72           O  
ATOM    796  HG  SER A  49       1.145 -18.827 -10.470  1.00 83.72           H  
ATOM    797  N   PHE A  50      -2.684 -17.873  -8.214  1.00 93.17           N  
ATOM    798  H   PHE A  50      -2.166 -18.193  -7.408  1.00 93.17           H  
ATOM    799  CA  PHE A  50      -3.414 -16.620  -8.109  1.00 93.17           C  
ATOM    800  HA  PHE A  50      -4.420 -16.754  -8.505  1.00 93.17           H  
ATOM    801  C   PHE A  50      -2.690 -15.560  -8.944  1.00 93.17           C  
ATOM    802  CB  PHE A  50      -3.512 -16.244  -6.635  1.00 93.17           C  
ATOM    803  HB2 PHE A  50      -2.517 -16.032  -6.242  1.00 93.17           H  
ATOM    804  HB3 PHE A  50      -3.905 -17.096  -6.081  1.00 93.17           H  
ATOM    805  O   PHE A  50      -1.516 -15.283  -8.704  1.00 93.17           O  
ATOM    806  CG  PHE A  50      -4.415 -15.064  -6.386  1.00 93.17           C  
ATOM    807  CD1 PHE A  50      -3.886 -13.763  -6.321  1.00 93.17           C  
ATOM    808  HD1 PHE A  50      -2.830 -13.600  -6.480  1.00 93.17           H  
ATOM    809  CD2 PHE A  50      -5.792 -15.272  -6.201  1.00 93.17           C  
ATOM    810  HD2 PHE A  50      -6.208 -16.267  -6.268  1.00 93.17           H  
ATOM    811  CE1 PHE A  50      -4.721 -12.684  -5.989  1.00 93.17           C  
ATOM    812  HE1 PHE A  50      -4.307 -11.695  -5.859  1.00 93.17           H  
ATOM    813  CE2 PHE A  50      -6.628 -14.185  -5.912  1.00 93.17           C  
ATOM    814  HE2 PHE A  50      -7.690 -14.339  -5.785  1.00 93.17           H  
ATOM    815  CZ  PHE A  50      -6.089 -12.899  -5.766  1.00 93.17           C  
ATOM    816  HZ  PHE A  50      -6.726 -12.076  -5.479  1.00 93.17           H  
ATOM    817  N   THR A  51      -3.354 -15.028  -9.967  1.00 91.20           N  
ATOM    818  H   THR A  51      -4.337 -15.236 -10.070  1.00 91.20           H  
ATOM    819  CA  THR A  51      -2.687 -14.250 -11.019  1.00 91.20           C  
ATOM    820  HA  THR A  51      -1.630 -14.135 -10.779  1.00 91.20           H  
ATOM    821  C   THR A  51      -3.286 -12.860 -11.120  1.00 91.20           C  
ATOM    822  CB  THR A  51      -2.757 -14.964 -12.377  1.00 91.20           C  
ATOM    823  HB  THR A  51      -3.798 -15.085 -12.675  1.00 91.20           H  
ATOM    824  O   THR A  51      -4.503 -12.705 -11.204  1.00 91.20           O  
ATOM    825  CG2 THR A  51      -2.007 -14.210 -13.475  1.00 91.20           C  
ATOM    826 HG21 THR A  51      -1.992 -14.814 -14.382  1.00 91.20           H  
ATOM    827 HG22 THR A  51      -0.982 -14.020 -13.156  1.00 91.20           H  
ATOM    828 HG23 THR A  51      -2.505 -13.266 -13.695  1.00 91.20           H  
ATOM    829  OG1 THR A  51      -2.157 -16.236 -12.310  1.00 91.20           O  
ATOM    830  HG1 THR A  51      -2.555 -16.740 -11.597  1.00 91.20           H  
ATOM    831  N   LEU A  52      -2.418 -11.855 -11.162  1.00 93.67           N  
ATOM    832  H   LEU A  52      -1.435 -12.067 -11.072  1.00 93.67           H  
ATOM    833  CA  LEU A  52      -2.770 -10.470 -11.438  1.00 93.67           C  
ATOM    834  HA  LEU A  52      -3.851 -10.351 -11.361  1.00 93.67           H  
ATOM    835  C   LEU A  52      -2.361 -10.123 -12.866  1.00 93.67           C  
ATOM    836  CB  LEU A  52      -2.111  -9.538 -10.407  1.00 93.67           C  
ATOM    837  HB2 LEU A  52      -2.504  -8.532 -10.555  1.00 93.67           H  
ATOM    838  HB3 LEU A  52      -1.038  -9.511 -10.597  1.00 93.67           H  
ATOM    839  O   LEU A  52      -1.242 -10.430 -13.277  1.00 93.67           O  
ATOM    840  CG  LEU A  52      -2.326  -9.954  -8.943  1.00 93.67           C  
ATOM    841  HG  LEU A  52      -1.856 -10.921  -8.763  1.00 93.67           H  
ATOM    842  CD1 LEU A  52      -1.688  -8.936  -8.000  1.00 93.67           C  
ATOM    843 HD11 LEU A  52      -0.624  -8.856  -8.221  1.00 93.67           H  
ATOM    844 HD12 LEU A  52      -1.811  -9.259  -6.966  1.00 93.67           H  
ATOM    845 HD13 LEU A  52      -2.156  -7.960  -8.129  1.00 93.67           H  
ATOM    846  CD2 LEU A  52      -3.807 -10.054  -8.598  1.00 93.67           C  
ATOM    847 HD21 LEU A  52      -3.908 -10.456  -7.590  1.00 93.67           H  
ATOM    848 HD22 LEU A  52      -4.261  -9.065  -8.662  1.00 93.67           H  
ATOM    849 HD23 LEU A  52      -4.321 -10.744  -9.268  1.00 93.67           H  
ATOM    850  N   VAL A  53      -3.251  -9.478 -13.616  1.00 89.47           N  
ATOM    851  H   VAL A  53      -4.155  -9.279 -13.212  1.00 89.47           H  
ATOM    852  CA  VAL A  53      -2.951  -8.953 -14.955  1.00 89.47           C  
ATOM    853  HA  VAL A  53      -1.893  -9.108 -15.170  1.00 89.47           H  
ATOM    854  C   VAL A  53      -3.208  -7.454 -14.945  1.00 89.47           C  
ATOM    855  CB  VAL A  53      -3.739  -9.669 -16.070  1.00 89.47           C  
ATOM    856  HB  VAL A  53      -4.802  -9.445 -15.978  1.00 89.47           H  
ATOM    857  O   VAL A  53      -4.358  -7.024 -14.916  1.00 89.47           O  
ATOM    858  CG1 VAL A  53      -3.277  -9.191 -17.451  1.00 89.47           C  
ATOM    859 HG11 VAL A  53      -2.211  -9.382 -17.575  1.00 89.47           H  
ATOM    860 HG12 VAL A  53      -3.832  -9.713 -18.231  1.00 89.47           H  
ATOM    861 HG13 VAL A  53      -3.464  -8.123 -17.563  1.00 89.47           H  
ATOM    862  CG2 VAL A  53      -3.571 -11.193 -16.002  1.00 89.47           C  
ATOM    863 HG21 VAL A  53      -4.079 -11.660 -16.846  1.00 89.47           H  
ATOM    864 HG22 VAL A  53      -2.512 -11.452 -16.024  1.00 89.47           H  
ATOM    865 HG23 VAL A  53      -4.015 -11.575 -15.083  1.00 89.47           H  
ATOM    866  N   CYS A  54      -2.140  -6.665 -14.927  1.00 88.75           N  
ATOM    867  H   CYS A  54      -1.236  -7.095 -15.059  1.00 88.75           H  
ATOM    868  CA  CYS A  54      -2.199  -5.209 -14.978  1.00 88.75           C  
ATOM    869  HA  CYS A  54      -3.139  -4.851 -14.558  1.00 88.75           H  
ATOM    870  C   CYS A  54      -2.119  -4.770 -16.437  1.00 88.75           C  
ATOM    871  CB  CYS A  54      -1.046  -4.649 -14.138  1.00 88.75           C  
ATOM    872  HB2 CYS A  54      -0.092  -4.936 -14.579  1.00 88.75           H  
ATOM    873  HB3 CYS A  54      -1.110  -5.055 -13.128  1.00 88.75           H  
ATOM    874  O   CYS A  54      -1.137  -5.076 -17.106  1.00 88.75           O  
ATOM    875  SG  CYS A  54      -1.170  -2.842 -14.052  1.00 88.75           S  
ATOM    876  HG  CYS A  54      -0.113  -2.648 -13.259  1.00 88.75           H  
ATOM    877  N   PHE A  55      -3.131  -4.082 -16.947  1.00 85.15           N  
ATOM    878  H   PHE A  55      -3.873  -3.771 -16.336  1.00 85.15           H  
ATOM    879  CA  PHE A  55      -3.186  -3.650 -18.339  1.00 85.15           C  
ATOM    880  HA  PHE A  55      -2.285  -3.971 -18.861  1.00 85.15           H  
ATOM    881  C   PHE A  55      -3.210  -2.122 -18.409  1.00 85.15           C  
ATOM    882  CB  PHE A  55      -4.355  -4.336 -19.044  1.00 85.15           C  
ATOM    883  HB2 PHE A  55      -4.217  -5.416 -18.995  1.00 85.15           H  
ATOM    884  HB3 PHE A  55      -4.348  -4.053 -20.097  1.00 85.15           H  
ATOM    885  O   PHE A  55      -3.932  -1.451 -17.671  1.00 85.15           O  
ATOM    886  CG  PHE A  55      -5.691  -3.984 -18.444  1.00 85.15           C  
ATOM    887  CD1 PHE A  55      -6.239  -4.744 -17.390  1.00 85.15           C  
ATOM    888  HD1 PHE A  55      -5.708  -5.601 -17.005  1.00 85.15           H  
ATOM    889  CD2 PHE A  55      -6.370  -2.865 -18.943  1.00 85.15           C  
ATOM    890  HD2 PHE A  55      -5.961  -2.284 -19.756  1.00 85.15           H  
ATOM    891  CE1 PHE A  55      -7.491  -4.394 -16.856  1.00 85.15           C  
ATOM    892  HE1 PHE A  55      -7.946  -5.002 -16.088  1.00 85.15           H  
ATOM    893  CE2 PHE A  55      -7.602  -2.520 -18.397  1.00 85.15           C  
ATOM    894  HE2 PHE A  55      -8.163  -1.693 -18.805  1.00 85.15           H  
ATOM    895  CZ  PHE A  55      -8.166  -3.276 -17.377  1.00 85.15           C  
ATOM    896  HZ  PHE A  55      -9.171  -3.009 -17.087  1.00 85.15           H  
ATOM    897  N   ARG A  56      -2.358  -1.577 -19.275  1.00 84.18           N  
ATOM    898  H   ARG A  56      -1.832  -2.211 -19.860  1.00 84.18           H  
ATOM    899  CA  ARG A  56      -2.068  -0.145 -19.403  1.00 84.18           C  
ATOM    900  HA  ARG A  56      -2.534   0.404 -18.585  1.00 84.18           H  
ATOM    901  C   ARG A  56      -2.651   0.445 -20.680  1.00 84.18           C  
ATOM    902  CB  ARG A  56      -0.544   0.075 -19.350  1.00 84.18           C  
ATOM    903  HB2 ARG A  56      -0.340   1.132 -19.517  1.00 84.18           H  
ATOM    904  HB3 ARG A  56      -0.064  -0.495 -20.145  1.00 84.18           H  
ATOM    905  O   ARG A  56      -3.047   1.602 -20.671  1.00 84.18           O  
ATOM    906  CG  ARG A  56       0.056  -0.336 -17.995  1.00 84.18           C  
ATOM    907  HG2 ARG A  56      -0.088  -1.404 -17.830  1.00 84.18           H  
ATOM    908  HG3 ARG A  56      -0.474   0.202 -17.209  1.00 84.18           H  
ATOM    909  CD  ARG A  56       1.552  -0.010 -17.875  1.00 84.18           C  
ATOM    910  HD2 ARG A  56       1.829  -0.088 -16.824  1.00 84.18           H  
ATOM    911  HD3 ARG A  56       1.716   1.019 -18.193  1.00 84.18           H  
ATOM    912  NE  ARG A  56       2.395  -0.905 -18.685  1.00 84.18           N  
ATOM    913  HE  ARG A  56       2.301  -0.839 -19.688  1.00 84.18           H  
ATOM    914  NH1 ARG A  56       3.802  -1.815 -17.101  1.00 84.18           N  
ATOM    915 HH11 ARG A  56       3.330  -1.326 -16.354  1.00 84.18           H  
ATOM    916 HH12 ARG A  56       4.365  -2.621 -16.870  1.00 84.18           H  
ATOM    917  NH2 ARG A  56       3.914  -2.524 -19.167  1.00 84.18           N  
ATOM    918 HH21 ARG A  56       4.318  -3.360 -18.770  1.00 84.18           H  
ATOM    919 HH22 ARG A  56       3.613  -2.513 -20.132  1.00 84.18           H  
ATOM    920  CZ  ARG A  56       3.362  -1.725 -18.319  1.00 84.18           C  
ATOM    921  N   SER A  57      -2.680  -0.340 -21.757  1.00 84.10           N  
ATOM    922  H   SER A  57      -2.373  -1.298 -21.668  1.00 84.10           H  
ATOM    923  CA  SER A  57      -3.314   0.045 -23.020  1.00 84.10           C  
ATOM    924  HA  SER A  57      -4.150   0.705 -22.785  1.00 84.10           H  
ATOM    925  C   SER A  57      -3.867  -1.164 -23.767  1.00 84.10           C  
ATOM    926  CB  SER A  57      -2.347   0.816 -23.926  1.00 84.10           C  
ATOM    927  HB2 SER A  57      -2.863   1.096 -24.845  1.00 84.10           H  
ATOM    928  HB3 SER A  57      -2.032   1.728 -23.419  1.00 84.10           H  
ATOM    929  O   SER A  57      -3.353  -2.277 -23.604  1.00 84.10           O  
ATOM    930  OG  SER A  57      -1.206   0.033 -24.245  1.00 84.10           O  
ATOM    931  HG  SER A  57      -0.781  -0.192 -23.414  1.00 84.10           H  
ATOM    932  N   GLY A  58      -4.870  -0.925 -24.605  1.00 83.50           N  
ATOM    933  H   GLY A  58      -5.263   0.006 -24.587  1.00 83.50           H  
ATOM    934  CA  GLY A  58      -5.587  -1.934 -25.375  1.00 83.50           C  
ATOM    935  HA2 GLY A  58      -5.858  -1.512 -26.342  1.00 83.50           H  
ATOM    936  HA3 GLY A  58      -4.936  -2.789 -25.554  1.00 83.50           H  
ATOM    937  C   GLY A  58      -6.856  -2.426 -24.678  1.00 83.50           C  
ATOM    938  O   GLY A  58      -7.209  -1.989 -23.583  1.00 83.50           O  
ATOM    939  N   LYS A  59      -7.546  -3.371 -25.319  1.00 84.78           N  
ATOM    940  H   LYS A  59      -7.218  -3.672 -26.225  1.00 84.78           H  
ATOM    941  CA  LYS A  59      -8.743  -4.018 -24.769  1.00 84.78           C  
ATOM    942  HA  LYS A  59      -9.019  -3.540 -23.828  1.00 84.78           H  
ATOM    943  C   LYS A  59      -8.486  -5.481 -24.469  1.00 84.78           C  
ATOM    944  CB  LYS A  59      -9.920  -3.861 -25.730  1.00 84.78           C  
ATOM    945  HB2 LYS A  59     -10.733  -4.516 -25.417  1.00 84.78           H  
ATOM    946  HB3 LYS A  59      -9.605  -4.147 -26.734  1.00 84.78           H  
ATOM    947  O   LYS A  59      -7.881  -6.200 -25.267  1.00 84.78           O  
ATOM    948  CG  LYS A  59     -10.431  -2.421 -25.746  1.00 84.78           C  
ATOM    949  HG2 LYS A  59      -9.614  -1.739 -25.985  1.00 84.78           H  
ATOM    950  HG3 LYS A  59     -10.831  -2.166 -24.765  1.00 84.78           H  
ATOM    951  CD  LYS A  59     -11.526  -2.295 -26.800  1.00 84.78           C  
ATOM    952  HD2 LYS A  59     -11.126  -2.572 -27.776  1.00 84.78           H  
ATOM    953  HD3 LYS A  59     -12.347  -2.966 -26.546  1.00 84.78           H  
ATOM    954  CE  LYS A  59     -12.025  -0.854 -26.833  1.00 84.78           C  
ATOM    955  HE2 LYS A  59     -12.388  -0.590 -25.840  1.00 84.78           H  
ATOM    956  HE3 LYS A  59     -11.188  -0.200 -27.074  1.00 84.78           H  
ATOM    957  NZ  LYS A  59     -13.103  -0.721 -27.836  1.00 84.78           N  
ATOM    958  HZ1 LYS A  59     -13.406   0.240 -27.897  1.00 84.78           H  
ATOM    959  HZ2 LYS A  59     -13.884  -1.300 -27.559  1.00 84.78           H  
ATOM    960  HZ3 LYS A  59     -12.770  -1.043 -28.734  1.00 84.78           H  
ATOM    961  N   LEU A  60      -8.996  -5.938 -23.331  1.00 86.40           N  
ATOM    962  H   LEU A  60      -9.493  -5.288 -22.739  1.00 86.40           H  
ATOM    963  CA  LEU A  60      -8.895  -7.329 -22.913  1.00 86.40           C  
ATOM    964  HA  LEU A  60      -8.527  -7.926 -23.747  1.00 86.40           H  
ATOM    965  C   LEU A  60     -10.285  -7.848 -22.555  1.00 86.40           C  
ATOM    966  CB  LEU A  60      -7.844  -7.428 -21.792  1.00 86.40           C  
ATOM    967  HB2 LEU A  60      -8.168  -6.844 -20.931  1.00 86.40           H  
ATOM    968  HB3 LEU A  60      -6.934  -6.963 -22.170  1.00 86.40           H  
ATOM    969  O   LEU A  60     -10.960  -7.319 -21.678  1.00 86.40           O  
ATOM    970  CG  LEU A  60      -7.493  -8.860 -21.345  1.00 86.40           C  
ATOM    971  HG  LEU A  60      -7.352  -9.498 -22.218  1.00 86.40           H  
ATOM    972  CD1 LEU A  60      -6.189  -8.849 -20.545  1.00 86.40           C  
ATOM    973 HD11 LEU A  60      -6.335  -8.295 -19.617  1.00 86.40           H  
ATOM    974 HD12 LEU A  60      -5.402  -8.357 -21.115  1.00 86.40           H  
ATOM    975 HD13 LEU A  60      -5.880  -9.870 -20.318  1.00 86.40           H  
ATOM    976  CD2 LEU A  60      -8.568  -9.473 -20.452  1.00 86.40           C  
ATOM    977 HD21 LEU A  60      -9.356  -9.903 -21.070  1.00 86.40           H  
ATOM    978 HD22 LEU A  60      -8.150 -10.268 -19.835  1.00 86.40           H  
ATOM    979 HD23 LEU A  60      -9.003  -8.698 -19.820  1.00 86.40           H  
ATOM    980  N   THR A  61     -10.709  -8.909 -23.232  1.00 88.66           N  
ATOM    981  H   THR A  61     -10.099  -9.285 -23.944  1.00 88.66           H  
ATOM    982  CA  THR A  61     -11.895  -9.685 -22.858  1.00 88.66           C  
ATOM    983  HA  THR A  61     -12.463  -9.153 -22.095  1.00 88.66           H  
ATOM    984  C   THR A  61     -11.447 -11.020 -22.289  1.00 88.66           C  
ATOM    985  CB  THR A  61     -12.825  -9.901 -24.052  1.00 88.66           C  
ATOM    986  HB  THR A  61     -12.312 -10.493 -24.809  1.00 88.66           H  
ATOM    987  O   THR A  61     -10.671 -11.733 -22.924  1.00 88.66           O  
ATOM    988  CG2 THR A  61     -14.120 -10.608 -23.656  1.00 88.66           C  
ATOM    989 HG21 THR A  61     -13.914 -11.623 -23.316  1.00 88.66           H  
ATOM    990 HG22 THR A  61     -14.617 -10.054 -22.860  1.00 88.66           H  
ATOM    991 HG23 THR A  61     -14.783 -10.658 -24.519  1.00 88.66           H  
ATOM    992  OG1 THR A  61     -13.175  -8.661 -24.613  1.00 88.66           O  
ATOM    993  HG1 THR A  61     -12.380  -8.125 -24.672  1.00 88.66           H  
ATOM    994  N   ILE A  62     -11.920 -11.376 -21.101  1.00 91.08           N  
ATOM    995  H   ILE A  62     -12.560 -10.753 -20.629  1.00 91.08           H  
ATOM    996  CA  ILE A  62     -11.623 -12.660 -20.467  1.00 91.08           C  
ATOM    997  HA  ILE A  62     -11.138 -13.297 -21.207  1.00 91.08           H  
ATOM    998  C   ILE A  62     -12.919 -13.355 -20.070  1.00 91.08           C  
ATOM    999  CB  ILE A  62     -10.629 -12.492 -19.302  1.00 91.08           C  
ATOM   1000  HB  ILE A  62      -9.743 -12.000 -19.705  1.00 91.08           H  
ATOM   1001  O   ILE A  62     -13.826 -12.727 -19.535  1.00 91.08           O  
ATOM   1002  CG1 ILE A  62     -10.185 -13.875 -18.781  1.00 91.08           C  
ATOM   1003 HG12 ILE A  62      -9.894 -14.498 -19.626  1.00 91.08           H  
ATOM   1004 HG13 ILE A  62     -11.018 -14.369 -18.280  1.00 91.08           H  
ATOM   1005  CG2 ILE A  62     -11.202 -11.598 -18.188  1.00 91.08           C  
ATOM   1006 HG21 ILE A  62     -12.093 -12.059 -17.761  1.00 91.08           H  
ATOM   1007 HG22 ILE A  62     -10.468 -11.437 -17.398  1.00 91.08           H  
ATOM   1008 HG23 ILE A  62     -11.469 -10.621 -18.590  1.00 91.08           H  
ATOM   1009  CD1 ILE A  62      -9.000 -13.799 -17.816  1.00 91.08           C  
ATOM   1010 HD11 ILE A  62      -8.159 -13.291 -18.288  1.00 91.08           H  
ATOM   1011 HD12 ILE A  62      -9.296 -13.258 -16.917  1.00 91.08           H  
ATOM   1012 HD13 ILE A  62      -8.700 -14.805 -17.524  1.00 91.08           H  
ATOM   1013  N   SER A  63     -13.016 -14.653 -20.331  1.00 91.32           N  
ATOM   1014  H   SER A  63     -12.257 -15.103 -20.821  1.00 91.32           H  
ATOM   1015  CA  SER A  63     -14.221 -15.430 -20.034  1.00 91.32           C  
ATOM   1016  HA  SER A  63     -14.808 -14.892 -19.289  1.00 91.32           H  
ATOM   1017  C   SER A  63     -13.889 -16.799 -19.459  1.00 91.32           C  
ATOM   1018  CB  SER A  63     -15.077 -15.595 -21.295  1.00 91.32           C  
ATOM   1019  HB2 SER A  63     -15.308 -14.619 -21.723  1.00 91.32           H  
ATOM   1020  HB3 SER A  63     -16.008 -16.098 -21.034  1.00 91.32           H  
ATOM   1021  O   SER A  63     -12.930 -17.426 -19.909  1.00 91.32           O  
ATOM   1022  OG  SER A  63     -14.361 -16.379 -22.237  1.00 91.32           O  
ATOM   1023  HG  SER A  63     -13.789 -16.943 -21.711  1.00 91.32           H  
ATOM   1024  N   ASN A  64     -14.717 -17.304 -18.554  1.00 89.49           N  
ATOM   1025  H   ASN A  64     -15.518 -16.741 -18.305  1.00 89.49           H  
ATOM   1026  CA  ASN A  64     -14.763 -18.717 -18.170  1.00 89.49           C  
ATOM   1027  HA  ASN A  64     -14.035 -19.278 -18.756  1.00 89.49           H  
ATOM   1028  C   ASN A  64     -16.148 -19.302 -18.551  1.00 89.49           C  
ATOM   1029  CB  ASN A  64     -14.333 -18.838 -16.687  1.00 89.49           C  
ATOM   1030  HB2 ASN A  64     -14.227 -19.889 -16.418  1.00 89.49           H  
ATOM   1031  HB3 ASN A  64     -13.354 -18.373 -16.567  1.00 89.49           H  
ATOM   1032  O   ASN A  64     -16.828 -18.757 -19.417  1.00 89.49           O  
ATOM   1033  CG  ASN A  64     -15.292 -18.191 -15.705  1.00 89.49           C  
ATOM   1034  ND2 ASN A  64     -14.858 -17.749 -14.550  1.00 89.49           N  
ATOM   1035 HD21 ASN A  64     -15.538 -17.233 -14.010  1.00 89.49           H  
ATOM   1036 HD22 ASN A  64     -13.875 -17.755 -14.320  1.00 89.49           H  
ATOM   1037  OD1 ASN A  64     -16.473 -18.121 -15.954  1.00 89.49           O  
ATOM   1038  N   ASN A  65     -16.570 -20.415 -17.941  1.00 85.43           N  
ATOM   1039  H   ASN A  65     -15.976 -20.837 -17.242  1.00 85.43           H  
ATOM   1040  CA  ASN A  65     -17.874 -21.042 -18.226  1.00 85.43           C  
ATOM   1041  HA  ASN A  65     -18.012 -21.085 -19.306  1.00 85.43           H  
ATOM   1042  C   ASN A  65     -19.092 -20.271 -17.670  1.00 85.43           C  
ATOM   1043  CB  ASN A  65     -17.870 -22.479 -17.673  1.00 85.43           C  
ATOM   1044  HB2 ASN A  65     -17.629 -22.459 -16.610  1.00 85.43           H  
ATOM   1045  HB3 ASN A  65     -18.871 -22.897 -17.776  1.00 85.43           H  
ATOM   1046  O   ASN A  65     -20.227 -20.652 -17.950  1.00 85.43           O  
ATOM   1047  CG  ASN A  65     -16.924 -23.424 -18.389  1.00 85.43           C  
ATOM   1048  ND2 ASN A  65     -16.733 -24.604 -17.849  1.00 85.43           N  
ATOM   1049 HD21 ASN A  65     -17.249 -24.873 -17.023  1.00 85.43           H  
ATOM   1050 HD22 ASN A  65     -16.142 -25.239 -18.367  1.00 85.43           H  
ATOM   1051  OD1 ASN A  65     -16.341 -23.140 -19.420  1.00 85.43           O  
ATOM   1052  N   HIS A  66     -18.876 -19.242 -16.851  1.00 84.66           N  
ATOM   1053  H   HIS A  66     -17.921 -18.953 -16.691  1.00 84.66           H  
ATOM   1054  CA  HIS A  66     -19.914 -18.519 -16.112  1.00 84.66           C  
ATOM   1055  HA  HIS A  66     -20.901 -18.843 -16.442  1.00 84.66           H  
ATOM   1056  C   HIS A  66     -19.852 -17.005 -16.336  1.00 84.66           C  
ATOM   1057  CB  HIS A  66     -19.765 -18.840 -14.617  1.00 84.66           C  
ATOM   1058  HB2 HIS A  66     -20.548 -18.318 -14.067  1.00 84.66           H  
ATOM   1059  HB3 HIS A  66     -18.807 -18.461 -14.262  1.00 84.66           H  
ATOM   1060  O   HIS A  66     -20.889 -16.368 -16.490  1.00 84.66           O  
ATOM   1061  CG  HIS A  66     -19.860 -20.313 -14.309  1.00 84.66           C  
ATOM   1062  CD2 HIS A  66     -18.897 -21.092 -13.731  1.00 84.66           C  
ATOM   1063  HD2 HIS A  66     -17.935 -20.744 -13.384  1.00 84.66           H  
ATOM   1064  ND1 HIS A  66     -20.914 -21.137 -14.622  1.00 84.66           N  
ATOM   1065  HD1 HIS A  66     -21.717 -20.870 -15.173  1.00 84.66           H  
ATOM   1066  CE1 HIS A  66     -20.598 -22.383 -14.233  1.00 84.66           C  
ATOM   1067  HE1 HIS A  66     -21.218 -23.255 -14.382  1.00 84.66           H  
ATOM   1068  NE2 HIS A  66     -19.368 -22.411 -13.693  1.00 84.66           N  
ATOM   1069  N   ASP A  67     -18.643 -16.453 -16.398  1.00 84.78           N  
ATOM   1070  H   ASP A  67     -17.844 -17.057 -16.271  1.00 84.78           H  
ATOM   1071  CA  ASP A  67     -18.369 -15.024 -16.410  1.00 84.78           C  
ATOM   1072  HA  ASP A  67     -19.304 -14.474 -16.300  1.00 84.78           H  
ATOM   1073  C   ASP A  67     -17.695 -14.624 -17.723  1.00 84.78           C  
ATOM   1074  CB  ASP A  67     -17.458 -14.649 -15.228  1.00 84.78           C  
ATOM   1075  HB2 ASP A  67     -16.460 -15.043 -15.419  1.00 84.78           H  
ATOM   1076  HB3 ASP A  67     -17.379 -13.563 -15.177  1.00 84.78           H  
ATOM   1077  O   ASP A  67     -16.830 -15.338 -18.238  1.00 84.78           O  
ATOM   1078  CG  ASP A  67     -17.943 -15.174 -13.873  1.00 84.78           C  
ATOM   1079  OD1 ASP A  67     -19.137 -14.980 -13.568  1.00 84.78           O  
ATOM   1080  OD2 ASP A  67     -17.091 -15.770 -13.158  1.00 84.78           O  
ATOM   1081  N   THR A  68     -18.038 -13.446 -18.238  1.00 89.95           N  
ATOM   1082  H   THR A  68     -18.753 -12.911 -17.767  1.00 89.95           H  
ATOM   1083  CA  THR A  68     -17.255 -12.741 -19.261  1.00 89.95           C  
ATOM   1084  HA  THR A  68     -16.279 -13.216 -19.365  1.00 89.95           H  
ATOM   1085  C   THR A  68     -17.036 -11.313 -18.793  1.00 89.95           C  
ATOM   1086  CB  THR A  68     -17.932 -12.771 -20.635  1.00 89.95           C  
ATOM   1087  HB  THR A  68     -18.922 -12.319 -20.572  1.00 89.95           H  
ATOM   1088  O   THR A  68     -17.994 -10.603 -18.498  1.00 89.95           O  
ATOM   1089  CG2 THR A  68     -17.107 -12.056 -21.706  1.00 89.95           C  
ATOM   1090 HG21 THR A  68     -17.048 -10.990 -21.486  1.00 89.95           H  
ATOM   1091 HG22 THR A  68     -17.587 -12.183 -22.676  1.00 89.95           H  
ATOM   1092 HG23 THR A  68     -16.098 -12.468 -21.744  1.00 89.95           H  
ATOM   1093  OG1 THR A  68     -18.053 -14.112 -21.049  1.00 89.95           O  
ATOM   1094  HG1 THR A  68     -18.394 -14.606 -20.299  1.00 89.95           H  
ATOM   1095  N   ILE A  69     -15.774 -10.903 -18.709  1.00 91.01           N  
ATOM   1096  H   ILE A  69     -15.043 -11.539 -18.996  1.00 91.01           H  
ATOM   1097  CA  ILE A  69     -15.366  -9.576 -18.264  1.00 91.01           C  
ATOM   1098  HA  ILE A  69     -16.256  -9.002 -18.006  1.00 91.01           H  
ATOM   1099  C   ILE A  69     -14.678  -8.859 -19.413  1.00 91.01           C  
ATOM   1100  CB  ILE A  69     -14.493  -9.642 -16.994  1.00 91.01           C  
ATOM   1101  HB  ILE A  69     -13.584 -10.203 -17.211  1.00 91.01           H  
ATOM   1102  O   ILE A  69     -13.707  -9.355 -19.989  1.00 91.01           O  
ATOM   1103  CG1 ILE A  69     -15.281 -10.388 -15.894  1.00 91.01           C  
ATOM   1104 HG12 ILE A  69     -16.315 -10.043 -15.894  1.00 91.01           H  
ATOM   1105 HG13 ILE A  69     -15.285 -11.452 -16.130  1.00 91.01           H  
ATOM   1106  CG2 ILE A  69     -14.084  -8.225 -16.549  1.00 91.01           C  
ATOM   1107 HG21 ILE A  69     -14.964  -7.649 -16.261  1.00 91.01           H  
ATOM   1108 HG22 ILE A  69     -13.396  -8.282 -15.706  1.00 91.01           H  
ATOM   1109 HG23 ILE A  69     -13.564  -7.696 -17.348  1.00 91.01           H  
ATOM   1110  CD1 ILE A  69     -14.751 -10.227 -14.473  1.00 91.01           C  
ATOM   1111 HD11 ILE A  69     -13.682 -10.435 -14.436  1.00 91.01           H  
ATOM   1112 HD12 ILE A  69     -15.299 -10.924 -13.838  1.00 91.01           H  
ATOM   1113 HD13 ILE A  69     -14.936  -9.216 -14.111  1.00 91.01           H  
ATOM   1114  N   TYR A  70     -15.186  -7.669 -19.703  1.00 87.53           N  
ATOM   1115  H   TYR A  70     -15.963  -7.335 -19.151  1.00 87.53           H  
ATOM   1116  CA  TYR A  70     -14.618  -6.723 -20.647  1.00 87.53           C  
ATOM   1117  HA  TYR A  70     -13.927  -7.233 -21.319  1.00 87.53           H  
ATOM   1118  C   TYR A  70     -13.854  -5.670 -19.851  1.00 87.53           C  
ATOM   1119  CB  TYR A  70     -15.740  -6.110 -21.491  1.00 87.53           C  
ATOM   1120  HB2 TYR A  70     -16.404  -5.536 -20.845  1.00 87.53           H  
ATOM   1121  HB3 TYR A  70     -15.301  -5.415 -22.206  1.00 87.53           H  
ATOM   1122  O   TYR A  70     -14.400  -5.071 -18.926  1.00 87.53           O  
ATOM   1123  CG  TYR A  70     -16.559  -7.144 -22.242  1.00 87.53           C  
ATOM   1124  CD1 TYR A  70     -16.169  -7.541 -23.534  1.00 87.53           C  
ATOM   1125  HD1 TYR A  70     -15.295  -7.102 -23.992  1.00 87.53           H  
ATOM   1126  CD2 TYR A  70     -17.692  -7.726 -21.639  1.00 87.53           C  
ATOM   1127  HD2 TYR A  70     -17.995  -7.422 -20.648  1.00 87.53           H  
ATOM   1128  CE1 TYR A  70     -16.914  -8.510 -24.231  1.00 87.53           C  
ATOM   1129  HE1 TYR A  70     -16.607  -8.806 -25.223  1.00 87.53           H  
ATOM   1130  CE2 TYR A  70     -18.435  -8.703 -22.328  1.00 87.53           C  
ATOM   1131  HE2 TYR A  70     -19.304  -9.154 -21.873  1.00 87.53           H  
ATOM   1132  OH  TYR A  70     -18.768 -10.032 -24.294  1.00 87.53           O  
ATOM   1133  HH  TYR A  70     -18.421 -10.179 -25.177  1.00 87.53           H  
ATOM   1134  CZ  TYR A  70     -18.049  -9.093 -23.627  1.00 87.53           C  
ATOM   1135  N   CYS A  71     -12.578  -5.500 -20.170  1.00 83.20           N  
ATOM   1136  H   CYS A  71     -12.180  -6.039 -20.926  1.00 83.20           H  
ATOM   1137  CA  CYS A  71     -11.686  -4.583 -19.479  1.00 83.20           C  
ATOM   1138  HA  CYS A  71     -12.164  -4.184 -18.584  1.00 83.20           H  
ATOM   1139  C   CYS A  71     -11.334  -3.415 -20.403  1.00 83.20           C  
ATOM   1140  CB  CYS A  71     -10.433  -5.353 -19.056  1.00 83.20           C  
ATOM   1141  HB2 CYS A  71      -9.933  -5.740 -19.945  1.00 83.20           H  
ATOM   1142  HB3 CYS A  71      -9.749  -4.668 -18.556  1.00 83.20           H  
ATOM   1143  O   CYS A  71     -10.706  -3.634 -21.443  1.00 83.20           O  
ATOM   1144  SG  CYS A  71     -10.852  -6.718 -17.942  1.00 83.20           S  
ATOM   1145  HG  CYS A  71     -11.681  -7.315 -18.803  1.00 83.20           H  
ATOM   1146  N   ASP A  72     -11.706  -2.201 -19.991  1.00 75.62           N  
ATOM   1147  H   ASP A  72     -12.238  -2.115 -19.137  1.00 75.62           H  
ATOM   1148  CA  ASP A  72     -11.294  -0.946 -20.627  1.00 75.62           C  
ATOM   1149  HA  ASP A  72     -10.996  -1.145 -21.656  1.00 75.62           H  
ATOM   1150  C   ASP A  72     -10.081  -0.349 -19.896  1.00 75.62           C  
ATOM   1151  CB  ASP A  72     -12.462   0.053 -20.666  1.00 75.62           C  
ATOM   1152  HB2 ASP A  72     -12.073   1.027 -20.963  1.00 75.62           H  
ATOM   1153  HB3 ASP A  72     -12.881   0.152 -19.665  1.00 75.62           H  
ATOM   1154  O   ASP A  72     -10.036  -0.347 -18.664  1.00 75.62           O  
ATOM   1155  CG  ASP A  72     -13.567  -0.331 -21.660  1.00 75.62           C  
ATOM   1156  OD1 ASP A  72     -13.232  -0.808 -22.772  1.00 75.62           O  
ATOM   1157  OD2 ASP A  72     -14.748  -0.103 -21.318  1.00 75.62           O  
ATOM   1158  N   GLU A  73      -9.088   0.114 -20.663  1.00 73.00           N  
ATOM   1159  H   GLU A  73      -9.236   0.102 -21.662  1.00 73.00           H  
ATOM   1160  CA  GLU A  73      -7.795   0.660 -20.209  1.00 73.00           C  
ATOM   1161  HA  GLU A  73      -7.246  -0.129 -19.695  1.00 73.00           H  
ATOM   1162  C   GLU A  73      -7.918   1.853 -19.235  1.00 73.00           C  
ATOM   1163  CB  GLU A  73      -6.943   1.033 -21.447  1.00 73.00           C  
ATOM   1164  HB2 GLU A  73      -5.976   1.402 -21.107  1.00 73.00           H  
ATOM   1165  HB3 GLU A  73      -6.768   0.119 -22.015  1.00 73.00           H  
ATOM   1166  O   GLU A  73      -8.778   2.710 -19.445  1.00 73.00           O  
ATOM   1167  CG  GLU A  73      -7.586   2.088 -22.377  1.00 73.00           C  
ATOM   1168  HG2 GLU A  73      -8.599   1.773 -22.628  1.00 73.00           H  
ATOM   1169  HG3 GLU A  73      -7.654   3.032 -21.835  1.00 73.00           H  
ATOM   1170  CD  GLU A  73      -6.834   2.339 -23.699  1.00 73.00           C  
ATOM   1171  OE1 GLU A  73      -7.220   3.290 -24.416  1.00 73.00           O  
ATOM   1172  OE2 GLU A  73      -5.894   1.579 -24.030  1.00 73.00           O  
ATOM   1173  N   PRO A  74      -7.026   2.021 -18.230  1.00 85.51           N  
ATOM   1174  CA  PRO A  74      -6.132   1.067 -17.558  1.00 85.51           C  
ATOM   1175  HA  PRO A  74      -5.794   0.287 -18.241  1.00 85.51           H  
ATOM   1176  C   PRO A  74      -6.770   0.415 -16.308  1.00 85.51           C  
ATOM   1177  CB  PRO A  74      -4.934   1.925 -17.140  1.00 85.51           C  
ATOM   1178  HB2 PRO A  74      -4.275   2.067 -17.997  1.00 85.51           H  
ATOM   1179  HB3 PRO A  74      -4.382   1.496 -16.304  1.00 85.51           H  
ATOM   1180  O   PRO A  74      -7.631   0.993 -15.642  1.00 85.51           O  
ATOM   1181  CG  PRO A  74      -5.581   3.261 -16.772  1.00 85.51           C  
ATOM   1182  HG2 PRO A  74      -5.938   3.229 -15.742  1.00 85.51           H  
ATOM   1183  HG3 PRO A  74      -4.889   4.093 -16.906  1.00 85.51           H  
ATOM   1184  CD  PRO A  74      -6.773   3.361 -17.722  1.00 85.51           C  
ATOM   1185  HD2 PRO A  74      -6.524   4.020 -18.553  1.00 85.51           H  
ATOM   1186  HD3 PRO A  74      -7.646   3.742 -17.193  1.00 85.51           H  
ATOM   1187  N   GLY A  75      -6.276  -0.756 -15.902  1.00 89.00           N  
ATOM   1188  H   GLY A  75      -5.548  -1.195 -16.448  1.00 89.00           H  
ATOM   1189  CA  GLY A  75      -6.723  -1.404 -14.668  1.00 89.00           C  
ATOM   1190  HA2 GLY A  75      -6.509  -0.741 -13.830  1.00 89.00           H  
ATOM   1191  HA3 GLY A  75      -7.806  -1.525 -14.712  1.00 89.00           H  
ATOM   1192  C   GLY A  75      -6.055  -2.750 -14.394  1.00 89.00           C  
ATOM   1193  O   GLY A  75      -4.991  -3.059 -14.931  1.00 89.00           O  
ATOM   1194  N   MET A  76      -6.643  -3.549 -13.501  1.00 92.83           N  
ATOM   1195  H   MET A  76      -7.515  -3.254 -13.084  1.00 92.83           H  
ATOM   1196  CA  MET A  76      -6.072  -4.837 -13.102  1.00 92.83           C  
ATOM   1197  HA  MET A  76      -5.386  -5.157 -13.886  1.00 92.83           H  
ATOM   1198  C   MET A  76      -7.138  -5.915 -12.959  1.00 92.83           C  
ATOM   1199  CB  MET A  76      -5.251  -4.680 -11.813  1.00 92.83           C  
ATOM   1200  HB2 MET A  76      -4.530  -3.875 -11.953  1.00 92.83           H  
ATOM   1201  HB3 MET A  76      -5.917  -4.414 -10.992  1.00 92.83           H  
ATOM   1202  O   MET A  76      -8.130  -5.736 -12.250  1.00 92.83           O  
ATOM   1203  CG  MET A  76      -4.473  -5.949 -11.445  1.00 92.83           C  
ATOM   1204  HG2 MET A  76      -3.824  -6.210 -12.282  1.00 92.83           H  
ATOM   1205  HG3 MET A  76      -5.170  -6.771 -11.287  1.00 92.83           H  
ATOM   1206  SD  MET A  76      -3.440  -5.786  -9.964  1.00 92.83           S  
ATOM   1207  CE  MET A  76      -4.719  -5.708  -8.678  1.00 92.83           C  
ATOM   1208  HE1 MET A  76      -5.400  -6.554  -8.781  1.00 92.83           H  
ATOM   1209  HE2 MET A  76      -4.246  -5.749  -7.698  1.00 92.83           H  
ATOM   1210  HE3 MET A  76      -5.279  -4.776  -8.762  1.00 92.83           H  
ATOM   1211  N   LEU A  77      -6.886  -7.055 -13.595  1.00 93.10           N  
ATOM   1212  H   LEU A  77      -6.042  -7.105 -14.148  1.00 93.10           H  
ATOM   1213  CA  LEU A  77      -7.624  -8.288 -13.379  1.00 93.10           C  
ATOM   1214  HA  LEU A  77      -8.646  -8.035 -13.098  1.00 93.10           H  
ATOM   1215  C   LEU A  77      -7.002  -9.101 -12.247  1.00 93.10           C  
ATOM   1216  CB  LEU A  77      -7.651  -9.117 -14.664  1.00 93.10           C  
ATOM   1217  HB2 LEU A  77      -7.884 -10.153 -14.415  1.00 93.10           H  
ATOM   1218  HB3 LEU A  77      -6.650  -9.099 -15.094  1.00 93.10           H  
ATOM   1219  O   LEU A  77      -5.781  -9.238 -12.164  1.00 93.10           O  
ATOM   1220  CG  LEU A  77      -8.657  -8.631 -15.712  1.00 93.10           C  
ATOM   1221  HG  LEU A  77      -8.549  -7.559 -15.879  1.00 93.10           H  
ATOM   1222  CD1 LEU A  77      -8.365  -9.371 -17.012  1.00 93.10           C  
ATOM   1223 HD11 LEU A  77      -9.161  -9.147 -17.722  1.00 93.10           H  
ATOM   1224 HD12 LEU A  77      -8.332 -10.447 -16.841  1.00 93.10           H  
ATOM   1225 HD13 LEU A  77      -7.414  -9.030 -17.422  1.00 93.10           H  
ATOM   1226  CD2 LEU A  77     -10.089  -8.947 -15.278  1.00 93.10           C  
ATOM   1227 HD21 LEU A  77     -10.382  -8.293 -14.457  1.00 93.10           H  
ATOM   1228 HD22 LEU A  77     -10.165  -9.988 -14.962  1.00 93.10           H  
ATOM   1229 HD23 LEU A  77     -10.785  -8.783 -16.101  1.00 93.10           H  
ATOM   1230  N   VAL A  78      -7.863  -9.697 -11.433  1.00 94.77           N  
ATOM   1231  H   VAL A  78      -8.844  -9.506 -11.584  1.00 94.77           H  
ATOM   1232  CA  VAL A  78      -7.524 -10.661 -10.392  1.00 94.77           C  
ATOM   1233  HA  VAL A  78      -6.441 -10.781 -10.339  1.00 94.77           H  
ATOM   1234  C   VAL A  78      -8.150 -11.995 -10.769  1.00 94.77           C  
ATOM   1235  CB  VAL A  78      -8.024 -10.186  -9.018  1.00 94.77           C  
ATOM   1236  HB  VAL A  78      -9.113 -10.155  -9.024  1.00 94.77           H  
ATOM   1237  O   VAL A  78      -9.370 -12.105 -10.905  1.00 94.77           O  
ATOM   1238  CG1 VAL A  78      -7.590 -11.154  -7.922  1.00 94.77           C  
ATOM   1239 HG11 VAL A  78      -7.959 -10.794  -6.962  1.00 94.77           H  
ATOM   1240 HG12 VAL A  78      -8.012 -12.144  -8.094  1.00 94.77           H  
ATOM   1241 HG13 VAL A  78      -6.502 -11.217  -7.896  1.00 94.77           H  
ATOM   1242  CG2 VAL A  78      -7.511  -8.785  -8.664  1.00 94.77           C  
ATOM   1243 HG21 VAL A  78      -7.804  -8.532  -7.645  1.00 94.77           H  
ATOM   1244 HG22 VAL A  78      -7.946  -8.047  -9.338  1.00 94.77           H  
ATOM   1245 HG23 VAL A  78      -6.425  -8.750  -8.746  1.00 94.77           H  
ATOM   1246  N   LEU A  79      -7.313 -13.011 -10.961  1.00 92.96           N  
ATOM   1247  H   LEU A  79      -6.323 -12.841 -10.863  1.00 92.96           H  
ATOM   1248  CA  LEU A  79      -7.730 -14.345 -11.373  1.00 92.96           C  
ATOM   1249  HA  LEU A  79      -8.798 -14.347 -11.592  1.00 92.96           H  
ATOM   1250  C   LEU A  79      -7.480 -15.326 -10.232  1.00 92.96           C  
ATOM   1251  CB  LEU A  79      -6.985 -14.770 -12.654  1.00 92.96           C  
ATOM   1252  HB2 LEU A  79      -5.949 -14.983 -12.391  1.00 92.96           H  
ATOM   1253  HB3 LEU A  79      -7.433 -15.696 -13.015  1.00 92.96           H  
ATOM   1254  O   LEU A  79      -6.331 -15.568  -9.845  1.00 92.96           O  
ATOM   1255  CG  LEU A  79      -6.977 -13.739 -13.796  1.00 92.96           C  
ATOM   1256  HG  LEU A  79      -6.454 -12.838 -13.475  1.00 92.96           H  
ATOM   1257  CD1 LEU A  79      -6.236 -14.310 -15.006  1.00 92.96           C  
ATOM   1258 HD11 LEU A  79      -6.743 -15.203 -15.371  1.00 92.96           H  
ATOM   1259 HD12 LEU A  79      -5.214 -14.563 -14.721  1.00 92.96           H  
ATOM   1260 HD13 LEU A  79      -6.203 -13.563 -15.799  1.00 92.96           H  
ATOM   1261  CD2 LEU A  79      -8.385 -13.358 -14.240  1.00 92.96           C  
ATOM   1262 HD21 LEU A  79      -8.318 -12.602 -15.022  1.00 92.96           H  
ATOM   1263 HD22 LEU A  79      -8.915 -14.236 -14.609  1.00 92.96           H  
ATOM   1264 HD23 LEU A  79      -8.939 -12.922 -13.409  1.00 92.96           H  
ATOM   1265  N   LYS A  80      -8.554 -15.941  -9.727  1.00 93.19           N  
ATOM   1266  H   LYS A  80      -9.466 -15.672 -10.067  1.00 93.19           H  
ATOM   1267  CA  LYS A  80      -8.442 -17.080  -8.811  1.00 93.19           C  
ATOM   1268  HA  LYS A  80      -7.893 -16.753  -7.928  1.00 93.19           H  
ATOM   1269  C   LYS A  80      -7.653 -18.207  -9.489  1.00 93.19           C  
ATOM   1270  CB  LYS A  80      -9.845 -17.552  -8.386  1.00 93.19           C  
ATOM   1271  HB2 LYS A  80     -10.439 -16.694  -8.071  1.00 93.19           H  
ATOM   1272  HB3 LYS A  80     -10.334 -18.013  -9.244  1.00 93.19           H  
ATOM   1273  O   LYS A  80      -7.807 -18.436 -10.691  1.00 93.19           O  
ATOM   1274  CG  LYS A  80      -9.781 -18.559  -7.227  1.00 93.19           C  
ATOM   1275  HG2 LYS A  80      -9.042 -19.332  -7.441  1.00 93.19           H  
ATOM   1276  HG3 LYS A  80      -9.470 -18.036  -6.323  1.00 93.19           H  
ATOM   1277  CD  LYS A  80     -11.120 -19.253  -6.962  1.00 93.19           C  
ATOM   1278  HD2 LYS A  80     -11.503 -19.698  -7.881  1.00 93.19           H  
ATOM   1279  HD3 LYS A  80     -11.841 -18.515  -6.612  1.00 93.19           H  
ATOM   1280  CE  LYS A  80     -10.949 -20.337  -5.887  1.00 93.19           C  
ATOM   1281  HE2 LYS A  80     -11.923 -20.574  -5.458  1.00 93.19           H  
ATOM   1282  HE3 LYS A  80     -10.343 -19.926  -5.079  1.00 93.19           H  
ATOM   1283  NZ  LYS A  80     -10.315 -21.571  -6.429  1.00 93.19           N  
ATOM   1284  HZ1 LYS A  80      -9.493 -21.353  -6.974  1.00 93.19           H  
ATOM   1285  HZ2 LYS A  80     -10.941 -22.092  -7.025  1.00 93.19           H  
ATOM   1286  HZ3 LYS A  80     -10.021 -22.178  -5.677  1.00 93.19           H  
ATOM   1287  N   LYS A  81      -6.855 -18.951  -8.724  1.00 88.66           N  
ATOM   1288  H   LYS A  81      -6.787 -18.727  -7.741  1.00 88.66           H  
ATOM   1289  CA  LYS A  81      -6.233 -20.183  -9.222  1.00 88.66           C  
ATOM   1290  HA  LYS A  81      -5.772 -19.954 -10.183  1.00 88.66           H  
ATOM   1291  C   LYS A  81      -7.257 -21.294  -9.485  1.00 88.66           C  
ATOM   1292  CB  LYS A  81      -5.113 -20.638  -8.278  1.00 88.66           C  
ATOM   1293  HB2 LYS A  81      -4.517 -21.381  -8.807  1.00 88.66           H  
ATOM   1294  HB3 LYS A  81      -4.475 -19.782  -8.058  1.00 88.66           H  
ATOM   1295  O   LYS A  81      -8.370 -21.273  -8.949  1.00 88.66           O  
ATOM   1296  CG  LYS A  81      -5.573 -21.240  -6.942  1.00 88.66           C  
ATOM   1297  HG2 LYS A  81      -6.236 -22.087  -7.116  1.00 88.66           H  
ATOM   1298  HG3 LYS A  81      -6.109 -20.492  -6.358  1.00 88.66           H  
ATOM   1299  CD  LYS A  81      -4.334 -21.709  -6.169  1.00 88.66           C  
ATOM   1300  HD2 LYS A  81      -3.818 -20.837  -5.768  1.00 88.66           H  
ATOM   1301  HD3 LYS A  81      -3.654 -22.231  -6.843  1.00 88.66           H  
ATOM   1302  CE  LYS A  81      -4.678 -22.671  -5.030  1.00 88.66           C  
ATOM   1303  HE2 LYS A  81      -5.437 -22.231  -4.384  1.00 88.66           H  
ATOM   1304  HE3 LYS A  81      -5.087 -23.593  -5.444  1.00 88.66           H  
ATOM   1305  NZ  LYS A  81      -3.460 -22.959  -4.237  1.00 88.66           N  
ATOM   1306  HZ1 LYS A  81      -3.139 -22.120  -3.776  1.00 88.66           H  
ATOM   1307  HZ2 LYS A  81      -3.659 -23.621  -3.500  1.00 88.66           H  
ATOM   1308  HZ3 LYS A  81      -2.703 -23.345  -4.782  1.00 88.66           H  
ATOM   1309  N   GLU A  82      -6.825 -22.285 -10.257  1.00 82.01           N  
ATOM   1310  H   GLU A  82      -5.923 -22.162 -10.695  1.00 82.01           H  
ATOM   1311  CA  GLU A  82      -7.559 -23.511 -10.591  1.00 82.01           C  
ATOM   1312  HA  GLU A  82      -6.923 -24.085 -11.265  1.00 82.01           H  
ATOM   1313  C   GLU A  82      -8.838 -23.243 -11.388  1.00 82.01           C  
ATOM   1314  CB  GLU A  82      -7.767 -24.390  -9.355  1.00 82.01           C  
ATOM   1315  HB2 GLU A  82      -8.409 -23.878  -8.639  1.00 82.01           H  
ATOM   1316  HB3 GLU A  82      -8.258 -25.314  -9.661  1.00 82.01           H  
ATOM   1317  O   GLU A  82      -9.946 -23.639 -11.024  1.00 82.01           O  
ATOM   1318  CG  GLU A  82      -6.433 -24.744  -8.694  1.00 82.01           C  
ATOM   1319  HG2 GLU A  82      -5.904 -23.846  -8.377  1.00 82.01           H  
ATOM   1320  HG3 GLU A  82      -5.796 -25.254  -9.417  1.00 82.01           H  
ATOM   1321  CD  GLU A  82      -6.682 -25.632  -7.487  1.00 82.01           C  
ATOM   1322  OE1 GLU A  82      -6.247 -26.799  -7.568  1.00 82.01           O  
ATOM   1323  OE2 GLU A  82      -7.269 -25.108  -6.512  1.00 82.01           O  
ATOM   1324  N   GLN A  83      -8.676 -22.536 -12.506  1.00 84.54           N  
ATOM   1325  H   GLN A  83      -7.746 -22.222 -12.744  1.00 84.54           H  
ATOM   1326  CA  GLN A  83      -9.739 -22.321 -13.484  1.00 84.54           C  
ATOM   1327  HA  GLN A  83     -10.442 -23.151 -13.413  1.00 84.54           H  
ATOM   1328  C   GLN A  83      -9.191 -22.327 -14.910  1.00 84.54           C  
ATOM   1329  CB  GLN A  83     -10.515 -21.030 -13.174  1.00 84.54           C  
ATOM   1330  HB2 GLN A  83     -11.377 -20.976 -13.839  1.00 84.54           H  
ATOM   1331  HB3 GLN A  83     -10.888 -21.077 -12.150  1.00 84.54           H  
ATOM   1332  O   GLN A  83      -7.993 -22.155 -15.136  1.00 84.54           O  
ATOM   1333  CG  GLN A  83      -9.681 -19.752 -13.340  1.00 84.54           C  
ATOM   1334  HG2 GLN A  83      -8.834 -19.794 -12.655  1.00 84.54           H  
ATOM   1335  HG3 GLN A  83      -9.292 -19.682 -14.355  1.00 84.54           H  
ATOM   1336  CD  GLN A  83     -10.500 -18.498 -13.056  1.00 84.54           C  
ATOM   1337  NE2 GLN A  83     -10.002 -17.620 -12.219  1.00 84.54           N  
ATOM   1338 HE21 GLN A  83     -10.553 -16.804 -11.993  1.00 84.54           H  
ATOM   1339 HE22 GLN A  83      -9.124 -17.812 -11.759  1.00 84.54           H  
ATOM   1340  OE1 GLN A  83     -11.598 -18.305 -13.560  1.00 84.54           O  
ATOM   1341  N   VAL A  84     -10.088 -22.509 -15.874  1.00 83.27           N  
ATOM   1342  H   VAL A  84     -11.063 -22.575 -15.618  1.00 83.27           H  
ATOM   1343  CA  VAL A  84      -9.792 -22.389 -17.300  1.00 83.27           C  
ATOM   1344  HA  VAL A  84      -8.718 -22.267 -17.440  1.00 83.27           H  
ATOM   1345  C   VAL A  84     -10.483 -21.140 -17.826  1.00 83.27           C  
ATOM   1346  CB  VAL A  84     -10.220 -23.650 -18.068  1.00 83.27           C  
ATOM   1347  HB  VAL A  84     -11.289 -23.817 -17.933  1.00 83.27           H  
ATOM   1348  O   VAL A  84     -11.671 -20.940 -17.574  1.00 83.27           O  
ATOM   1349  CG1 VAL A  84      -9.918 -23.512 -19.559  1.00 83.27           C  
ATOM   1350 HG11 VAL A  84      -8.860 -23.288 -19.698  1.00 83.27           H  
ATOM   1351 HG12 VAL A  84     -10.170 -24.437 -20.078  1.00 83.27           H  
ATOM   1352 HG13 VAL A  84     -10.524 -22.714 -19.990  1.00 83.27           H  
ATOM   1353  CG2 VAL A  84      -9.455 -24.886 -17.576  1.00 83.27           C  
ATOM   1354 HG21 VAL A  84      -9.802 -25.768 -18.115  1.00 83.27           H  
ATOM   1355 HG22 VAL A  84      -9.638 -25.047 -16.514  1.00 83.27           H  
ATOM   1356 HG23 VAL A  84      -8.388 -24.750 -17.751  1.00 83.27           H  
ATOM   1357  N   VAL A  85      -9.736 -20.311 -18.548  1.00 86.49           N  
ATOM   1358  H   VAL A  85      -8.762 -20.537 -18.690  1.00 86.49           H  
ATOM   1359  CA  VAL A  85     -10.225 -19.061 -19.132  1.00 86.49           C  
ATOM   1360  HA  VAL A  85     -11.311 -19.043 -19.044  1.00 86.49           H  
ATOM   1361  C   VAL A  85      -9.904 -18.991 -20.621  1.00 86.49           C  
ATOM   1362  CB  VAL A  85      -9.692 -17.822 -18.379  1.00 86.49           C  
ATOM   1363  HB  VAL A  85     -10.129 -16.934 -18.838  1.00 86.49           H  
ATOM   1364  O   VAL A  85      -8.942 -19.591 -21.104  1.00 86.49           O  
ATOM   1365  CG1 VAL A  85     -10.107 -17.836 -16.905  1.00 86.49           C  
ATOM   1366 HG11 VAL A  85      -9.615 -18.654 -16.380  1.00 86.49           H  
ATOM   1367 HG12 VAL A  85     -11.187 -17.964 -16.832  1.00 86.49           H  
ATOM   1368 HG13 VAL A  85      -9.836 -16.892 -16.432  1.00 86.49           H  
ATOM   1369  CG2 VAL A  85      -8.165 -17.690 -18.446  1.00 86.49           C  
ATOM   1370 HG21 VAL A  85      -7.688 -18.576 -18.026  1.00 86.49           H  
ATOM   1371 HG22 VAL A  85      -7.836 -16.821 -17.877  1.00 86.49           H  
ATOM   1372 HG23 VAL A  85      -7.851 -17.562 -19.482  1.00 86.49           H  
ATOM   1373  N   ASN A  86     -10.698 -18.221 -21.352  1.00 83.88           N  
ATOM   1374  H   ASN A  86     -11.468 -17.772 -20.877  1.00 83.88           H  
ATOM   1375  CA  ASN A  86     -10.379 -17.750 -22.690  1.00 83.88           C  
ATOM   1376  HA  ASN A  86      -9.497 -18.282 -23.048  1.00 83.88           H  
ATOM   1377  C   ASN A  86     -10.056 -16.258 -22.596  1.00 83.88           C  
ATOM   1378  CB  ASN A  86     -11.538 -18.035 -23.656  1.00 83.88           C  
ATOM   1379  HB2 ASN A  86     -11.217 -17.817 -24.675  1.00 83.88           H  
ATOM   1380  HB3 ASN A  86     -12.370 -17.370 -23.424  1.00 83.88           H  
ATOM   1381  O   ASN A  86     -10.785 -15.524 -21.935  1.00 83.88           O  
ATOM   1382  CG  ASN A  86     -12.011 -19.475 -23.605  1.00 83.88           C  
ATOM   1383  ND2 ASN A  86     -13.278 -19.707 -23.360  1.00 83.88           N  
ATOM   1384 HD21 ASN A  86     -13.919 -18.946 -23.184  1.00 83.88           H  
ATOM   1385 HD22 ASN A  86     -13.559 -20.671 -23.254  1.00 83.88           H  
ATOM   1386  OD1 ASN A  86     -11.246 -20.407 -23.798  1.00 83.88           O  
ATOM   1387  N   VAL A  87      -8.981 -15.811 -23.239  1.00 84.59           N  
ATOM   1388  H   VAL A  87      -8.447 -16.470 -23.787  1.00 84.59           H  
ATOM   1389  CA  VAL A  87      -8.539 -14.410 -23.231  1.00 84.59           C  
ATOM   1390  HA  VAL A  87      -9.248 -13.802 -22.669  1.00 84.59           H  
ATOM   1391  C   VAL A  87      -8.505 -13.907 -24.662  1.00 84.59           C  
ATOM   1392  CB  VAL A  87      -7.154 -14.246 -22.574  1.00 84.59           C  
ATOM   1393  HB  VAL A  87      -6.406 -14.760 -23.178  1.00 84.59           H  
ATOM   1394  O   VAL A  87      -7.958 -14.576 -25.527  1.00 84.59           O  
ATOM   1395  CG1 VAL A  87      -6.764 -12.765 -22.465  1.00 84.59           C  
ATOM   1396 HG11 VAL A  87      -5.799 -12.667 -21.969  1.00 84.59           H  
ATOM   1397 HG12 VAL A  87      -6.679 -12.321 -23.457  1.00 84.59           H  
ATOM   1398 HG13 VAL A  87      -7.515 -12.219 -21.895  1.00 84.59           H  
ATOM   1399  CG2 VAL A  87      -7.111 -14.838 -21.161  1.00 84.59           C  
ATOM   1400 HG21 VAL A  87      -6.121 -14.694 -20.729  1.00 84.59           H  
ATOM   1401 HG22 VAL A  87      -7.322 -15.907 -21.191  1.00 84.59           H  
ATOM   1402 HG23 VAL A  87      -7.848 -14.337 -20.532  1.00 84.59           H  
ATOM   1403  N   THR A  88      -9.064 -12.737 -24.921  1.00 83.80           N  
ATOM   1404  H   THR A  88      -9.503 -12.239 -24.160  1.00 83.80           H  
ATOM   1405  CA  THR A  88      -8.992 -12.050 -26.207  1.00 83.80           C  
ATOM   1406  HA  THR A  88      -8.338 -12.595 -26.887  1.00 83.80           H  
ATOM   1407  C   THR A  88      -8.404 -10.670 -25.987  1.00 83.80           C  
ATOM   1408  CB  THR A  88     -10.370 -11.976 -26.857  1.00 83.80           C  
ATOM   1409  HB  THR A  88     -11.070 -11.485 -26.181  1.00 83.80           H  
ATOM   1410  O   THR A  88      -8.910  -9.907 -25.170  1.00 83.80           O  
ATOM   1411  CG2 THR A  88     -10.373 -11.243 -28.185  1.00 83.80           C  
ATOM   1412 HG21 THR A  88     -10.172 -10.182 -28.032  1.00 83.80           H  
ATOM   1413 HG22 THR A  88      -9.627 -11.663 -28.859  1.00 83.80           H  
ATOM   1414 HG23 THR A  88     -11.375 -11.358 -28.599  1.00 83.80           H  
ATOM   1415  OG1 THR A  88     -10.827 -13.287 -27.118  1.00 83.80           O  
ATOM   1416  HG1 THR A  88     -11.179 -13.609 -26.285  1.00 83.80           H  
ATOM   1417  N   LEU A  89      -7.322 -10.377 -26.694  1.00 81.91           N  
ATOM   1418  H   LEU A  89      -6.989 -11.060 -27.359  1.00 81.91           H  
ATOM   1419  CA  LEU A  89      -6.591  -9.119 -26.643  1.00 81.91           C  
ATOM   1420  HA  LEU A  89      -6.973  -8.484 -25.843  1.00 81.91           H  
ATOM   1421  C   LEU A  89      -6.785  -8.394 -27.970  1.00 81.91           C  
ATOM   1422  CB  LEU A  89      -5.107  -9.427 -26.394  1.00 81.91           C  
ATOM   1423  HB2 LEU A  89      -4.527  -8.507 -26.471  1.00 81.91           H  
ATOM   1424  HB3 LEU A  89      -4.766 -10.098 -27.182  1.00 81.91           H  
ATOM   1425  O   LEU A  89      -6.635  -9.013 -29.021  1.00 81.91           O  
ATOM   1426  CG  LEU A  89      -4.839 -10.074 -25.029  1.00 81.91           C  
ATOM   1427  HG  LEU A  89      -5.546 -10.882 -24.841  1.00 81.91           H  
ATOM   1428  CD1 LEU A  89      -3.442 -10.665 -25.024  1.00 81.91           C  
ATOM   1429 HD11 LEU A  89      -3.220 -11.077 -24.039  1.00 81.91           H  
ATOM   1430 HD12 LEU A  89      -2.736  -9.868 -25.256  1.00 81.91           H  
ATOM   1431 HD13 LEU A  89      -3.380 -11.453 -25.774  1.00 81.91           H  
ATOM   1432  CD2 LEU A  89      -4.910  -9.066 -23.888  1.00 81.91           C  
ATOM   1433 HD21 LEU A  89      -5.896  -8.603 -23.865  1.00 81.91           H  
ATOM   1434 HD22 LEU A  89      -4.725  -9.575 -22.942  1.00 81.91           H  
ATOM   1435 HD23 LEU A  89      -4.164  -8.283 -24.026  1.00 81.91           H  
ATOM   1436  N   GLU A  90      -7.097  -7.107 -27.921  1.00 82.26           N  
ATOM   1437  H   GLU A  90      -7.263  -6.678 -27.021  1.00 82.26           H  
ATOM   1438  CA  GLU A  90      -7.289  -6.259 -29.099  1.00 82.26           C  
ATOM   1439  HA  GLU A  90      -6.941  -6.774 -29.995  1.00 82.26           H  
ATOM   1440  C   GLU A  90      -6.487  -4.966 -28.948  1.00 82.26           C  
ATOM   1441  CB  GLU A  90      -8.786  -5.976 -29.268  1.00 82.26           C  
ATOM   1442  HB2 GLU A  90      -9.141  -5.460 -28.377  1.00 82.26           H  
ATOM   1443  HB3 GLU A  90      -9.316  -6.925 -29.347  1.00 82.26           H  
ATOM   1444  O   GLU A  90      -6.672  -4.216 -27.986  1.00 82.26           O  
ATOM   1445  CG  GLU A  90      -9.107  -5.128 -30.510  1.00 82.26           C  
ATOM   1446  HG2 GLU A  90      -8.928  -5.731 -31.401  1.00 82.26           H  
ATOM   1447  HG3 GLU A  90      -8.437  -4.269 -30.548  1.00 82.26           H  
ATOM   1448  CD  GLU A  90     -10.554  -4.608 -30.515  1.00 82.26           C  
ATOM   1449  OE1 GLU A  90     -10.831  -3.674 -31.303  1.00 82.26           O  
ATOM   1450  OE2 GLU A  90     -11.386  -5.117 -29.730  1.00 82.26           O  
ATOM   1451  N   GLU A  91      -5.580  -4.705 -29.890  1.00 79.84           N  
ATOM   1452  H   GLU A  91      -5.482  -5.342 -30.669  1.00 79.84           H  
ATOM   1453  CA  GLU A  91      -4.805  -3.463 -29.894  1.00 79.84           C  
ATOM   1454  HA  GLU A  91      -4.347  -3.338 -28.912  1.00 79.84           H  
ATOM   1455  C   GLU A  91      -5.697  -2.241 -30.145  1.00 79.84           C  
ATOM   1456  CB  GLU A  91      -3.684  -3.499 -30.940  1.00 79.84           C  
ATOM   1457  HB2 GLU A  91      -4.120  -3.557 -31.938  1.00 79.84           H  
ATOM   1458  HB3 GLU A  91      -3.130  -2.563 -30.863  1.00 79.84           H  
ATOM   1459  O   GLU A  91      -6.518  -2.229 -31.060  1.00 79.84           O  
ATOM   1460  CG  GLU A  91      -2.703  -4.663 -30.752  1.00 79.84           C  
ATOM   1461  HG2 GLU A  91      -2.472  -4.776 -29.692  1.00 79.84           H  
ATOM   1462  HG3 GLU A  91      -3.170  -5.587 -31.092  1.00 79.84           H  
ATOM   1463  CD  GLU A  91      -1.408  -4.422 -31.529  1.00 79.84           C  
ATOM   1464  OE1 GLU A  91      -0.326  -4.559 -30.901  1.00 79.84           O  
ATOM   1465  OE2 GLU A  91      -1.506  -4.061 -32.719  1.00 79.84           O  
ATOM   1466  N   VAL A  92      -5.479  -1.169 -29.386  1.00 78.95           N  
ATOM   1467  H   VAL A  92      -4.744  -1.207 -28.694  1.00 78.95           H  
ATOM   1468  CA  VAL A  92      -6.158   0.118 -29.577  1.00 78.95           C  
ATOM   1469  HA  VAL A  92      -6.900   0.029 -30.370  1.00 78.95           H  
ATOM   1470  C   VAL A  92      -5.117   1.138 -30.010  1.00 78.95           C  
ATOM   1471  CB  VAL A  92      -6.901   0.554 -28.304  1.00 78.95           C  
ATOM   1472  HB  VAL A  92      -6.197   0.614 -27.474  1.00 78.95           H  
ATOM   1473  O   VAL A  92      -4.096   1.305 -29.351  1.00 78.95           O  
ATOM   1474  CG1 VAL A  92      -7.570   1.923 -28.489  1.00 78.95           C  
ATOM   1475 HG11 VAL A  92      -6.813   2.692 -28.644  1.00 78.95           H  
ATOM   1476 HG12 VAL A  92      -8.111   2.185 -27.579  1.00 78.95           H  
ATOM   1477 HG13 VAL A  92      -8.259   1.905 -29.332  1.00 78.95           H  
ATOM   1478  CG2 VAL A  92      -8.008  -0.447 -27.950  1.00 78.95           C  
ATOM   1479 HG21 VAL A  92      -8.738  -0.505 -28.757  1.00 78.95           H  
ATOM   1480 HG22 VAL A  92      -8.494  -0.117 -27.032  1.00 78.95           H  
ATOM   1481 HG23 VAL A  92      -7.591  -1.441 -27.787  1.00 78.95           H  
ATOM   1482  N   ASN A  93      -5.343   1.803 -31.146  1.00 78.26           N  
ATOM   1483  H   ASN A  93      -6.230   1.671 -31.611  1.00 78.26           H  
ATOM   1484  CA  ASN A  93      -4.387   2.750 -31.741  1.00 78.26           C  
ATOM   1485  HA  ASN A  93      -4.735   2.972 -32.749  1.00 78.26           H  
ATOM   1486  C   ASN A  93      -2.969   2.163 -31.919  1.00 78.26           C  
ATOM   1487  CB  ASN A  93      -4.416   4.072 -30.949  1.00 78.26           C  
ATOM   1488  HB2 ASN A  93      -4.081   3.891 -29.928  1.00 78.26           H  
ATOM   1489  HB3 ASN A  93      -3.730   4.786 -31.405  1.00 78.26           H  
ATOM   1490  O   ASN A  93      -1.976   2.866 -31.757  1.00 78.26           O  
ATOM   1491  CG  ASN A  93      -5.791   4.707 -30.927  1.00 78.26           C  
ATOM   1492  ND2 ASN A  93      -6.140   5.386 -29.861  1.00 78.26           N  
ATOM   1493 HD21 ASN A  93      -5.533   5.416 -29.054  1.00 78.26           H  
ATOM   1494 HD22 ASN A  93      -7.078   5.759 -29.846  1.00 78.26           H  
ATOM   1495  OD1 ASN A  93      -6.571   4.595 -31.859  1.00 78.26           O  
ATOM   1496  N   GLY A  94      -2.871   0.862 -32.218  1.00 72.95           N  
ATOM   1497  H   GLY A  94      -3.722   0.325 -32.304  1.00 72.95           H  
ATOM   1498  CA  GLY A  94      -1.592   0.151 -32.353  1.00 72.95           C  
ATOM   1499  HA2 GLY A  94      -1.767  -0.813 -32.830  1.00 72.95           H  
ATOM   1500  HA3 GLY A  94      -0.922   0.732 -32.988  1.00 72.95           H  
ATOM   1501  C   GLY A  94      -0.868  -0.114 -31.028  1.00 72.95           C  
ATOM   1502  O   GLY A  94       0.278  -0.562 -31.028  1.00 72.95           O  
ATOM   1503  N   HIS A  95      -1.519   0.147 -29.893  1.00 75.99           N  
ATOM   1504  H   HIS A  95      -2.446   0.547 -29.939  1.00 75.99           H  
ATOM   1505  CA  HIS A  95      -0.976  -0.078 -28.564  1.00 75.99           C  
ATOM   1506  HA  HIS A  95       0.047  -0.439 -28.671  1.00 75.99           H  
ATOM   1507  C   HIS A  95      -1.749  -1.175 -27.823  1.00 75.99           C  
ATOM   1508  CB  HIS A  95      -0.882   1.246 -27.798  1.00 75.99           C  
ATOM   1509  HB2 HIS A  95      -0.536   1.047 -26.783  1.00 75.99           H  
ATOM   1510  HB3 HIS A  95      -1.873   1.695 -27.730  1.00 75.99           H  
ATOM   1511  O   HIS A  95      -2.962  -1.341 -27.923  1.00 75.99           O  
ATOM   1512  CG  HIS A  95       0.075   2.225 -28.441  1.00 75.99           C  
ATOM   1513  CD2 HIS A  95      -0.245   3.420 -29.027  1.00 75.99           C  
ATOM   1514  HD2 HIS A  95      -1.239   3.835 -29.118  1.00 75.99           H  
ATOM   1515  ND1 HIS A  95       1.435   2.061 -28.583  1.00 75.99           N  
ATOM   1516  HD1 HIS A  95       1.967   1.243 -28.321  1.00 75.99           H  
ATOM   1517  CE1 HIS A  95       1.920   3.134 -29.228  1.00 75.99           C  
ATOM   1518  HE1 HIS A  95       2.954   3.281 -29.504  1.00 75.99           H  
ATOM   1519  NE2 HIS A  95       0.937   4.000 -29.505  1.00 75.99           N  
ATOM   1520  N   MET A  96      -0.975  -1.974 -27.106  1.00 78.67           N  
ATOM   1521  H   MET A  96      -0.020  -1.663 -27.002  1.00 78.67           H  
ATOM   1522  CA  MET A  96      -1.396  -3.067 -26.240  1.00 78.67           C  
ATOM   1523  HA  MET A  96      -2.282  -2.765 -25.682  1.00 78.67           H  
ATOM   1524  C   MET A  96      -0.229  -3.282 -25.303  1.00 78.67           C  
ATOM   1525  CB  MET A  96      -1.712  -4.356 -27.016  1.00 78.67           C  
ATOM   1526  HB2 MET A  96      -2.598  -4.173 -27.624  1.00 78.67           H  
ATOM   1527  HB3 MET A  96      -0.891  -4.611 -27.686  1.00 78.67           H  
ATOM   1528  O   MET A  96       0.886  -3.573 -25.758  1.00 78.67           O  
ATOM   1529  CG  MET A  96      -1.955  -5.575 -26.115  1.00 78.67           C  
ATOM   1530  HG2 MET A  96      -2.060  -6.449 -26.758  1.00 78.67           H  
ATOM   1531  HG3 MET A  96      -1.077  -5.742 -25.489  1.00 78.67           H  
ATOM   1532  SD  MET A  96      -3.410  -5.499 -25.049  1.00 78.67           S  
ATOM   1533  CE  MET A  96      -4.660  -5.512 -26.342  1.00 78.67           C  
ATOM   1534  HE1 MET A  96      -5.647  -5.577 -25.885  1.00 78.67           H  
ATOM   1535  HE2 MET A  96      -4.590  -4.578 -26.899  1.00 78.67           H  
ATOM   1536  HE3 MET A  96      -4.504  -6.350 -27.021  1.00 78.67           H  
ATOM   1537  N   ASP A  97      -0.477  -3.083 -24.024  1.00 82.09           N  
ATOM   1538  H   ASP A  97      -1.415  -2.834 -23.744  1.00 82.09           H  
ATOM   1539  CA  ASP A  97       0.554  -3.170 -23.014  1.00 82.09           C  
ATOM   1540  HA  ASP A  97       1.306  -3.891 -23.333  1.00 82.09           H  
ATOM   1541  C   ASP A  97      -0.057  -3.661 -21.712  1.00 82.09           C  
ATOM   1542  CB  ASP A  97       1.236  -1.810 -22.859  1.00 82.09           C  
ATOM   1543  HB2 ASP A  97       0.518  -1.082 -22.479  1.00 82.09           H  
ATOM   1544  HB3 ASP A  97       1.592  -1.469 -23.831  1.00 82.09           H  
ATOM   1545  O   ASP A  97      -0.967  -3.046 -21.159  1.00 82.09           O  
ATOM   1546  CG  ASP A  97       2.422  -1.895 -21.913  1.00 82.09           C  
ATOM   1547  OD1 ASP A  97       2.959  -3.003 -21.686  1.00 82.09           O  
ATOM   1548  OD2 ASP A  97       2.767  -0.851 -21.330  1.00 82.09           O  
ATOM   1549  N   PHE A  98       0.440  -4.794 -21.239  1.00 84.15           N  
ATOM   1550  H   PHE A  98       1.253  -5.187 -21.692  1.00 84.15           H  
ATOM   1551  CA  PHE A  98       0.023  -5.392 -19.987  1.00 84.15           C  
ATOM   1552  HA  PHE A  98      -0.226  -4.586 -19.296  1.00 84.15           H  
ATOM   1553  C   PHE A  98       1.173  -6.175 -19.372  1.00 84.15           C  
ATOM   1554  CB  PHE A  98      -1.219  -6.277 -20.188  1.00 84.15           C  
ATOM   1555  HB2 PHE A  98      -1.597  -6.585 -19.213  1.00 84.15           H  
ATOM   1556  HB3 PHE A  98      -2.005  -5.685 -20.657  1.00 84.15           H  
ATOM   1557  O   PHE A  98       2.132  -6.572 -20.037  1.00 84.15           O  
ATOM   1558  CG  PHE A  98      -0.978  -7.517 -21.019  1.00 84.15           C  
ATOM   1559  CD1 PHE A  98      -1.075  -7.440 -22.416  1.00 84.15           C  
ATOM   1560  HD1 PHE A  98      -1.332  -6.502 -22.888  1.00 84.15           H  
ATOM   1561  CD2 PHE A  98      -0.678  -8.746 -20.403  1.00 84.15           C  
ATOM   1562  HD2 PHE A  98      -0.621  -8.805 -19.326  1.00 84.15           H  
ATOM   1563  CE1 PHE A  98      -0.874  -8.584 -23.198  1.00 84.15           C  
ATOM   1564  HE1 PHE A  98      -1.007  -8.497 -24.266  1.00 84.15           H  
ATOM   1565  CE2 PHE A  98      -0.480  -9.893 -21.190  1.00 84.15           C  
ATOM   1566  HE2 PHE A  98      -0.296 -10.849 -20.723  1.00 84.15           H  
ATOM   1567  CZ  PHE A  98      -0.570  -9.814 -22.588  1.00 84.15           C  
ATOM   1568  HZ  PHE A  98      -0.445 -10.705 -23.184  1.00 84.15           H  
ATOM   1569  N   ASP A  99       1.054  -6.435 -18.084  1.00 85.80           N  
ATOM   1570  H   ASP A  99       0.241  -6.069 -17.610  1.00 85.80           H  
ATOM   1571  CA  ASP A  99       1.976  -7.212 -17.290  1.00 85.80           C  
ATOM   1572  HA  ASP A  99       2.620  -7.789 -17.954  1.00 85.80           H  
ATOM   1573  C   ASP A  99       1.228  -8.225 -16.437  1.00 85.80           C  
ATOM   1574  CB  ASP A  99       2.850  -6.279 -16.452  1.00 85.80           C  
ATOM   1575  HB2 ASP A  99       2.280  -5.428 -16.080  1.00 85.80           H  
ATOM   1576  HB3 ASP A  99       3.236  -6.848 -15.606  1.00 85.80           H  
ATOM   1577  O   ASP A  99       0.068  -8.043 -16.076  1.00 85.80           O  
ATOM   1578  CG  ASP A  99       4.060  -5.837 -17.253  1.00 85.80           C  
ATOM   1579  OD1 ASP A  99       4.870  -6.742 -17.574  1.00 85.80           O  
ATOM   1580  OD2 ASP A  99       4.219  -4.653 -17.585  1.00 85.80           O  
ATOM   1581  N   ILE A 100       1.905  -9.329 -16.141  1.00 87.20           N  
ATOM   1582  H   ILE A 100       2.887  -9.372 -16.376  1.00 87.20           H  
ATOM   1583  CA  ILE A 100       1.341 -10.463 -15.416  1.00 87.20           C  
ATOM   1584  HA  ILE A 100       0.325 -10.231 -15.095  1.00 87.20           H  
ATOM   1585  C   ILE A 100       2.204 -10.714 -14.193  1.00 87.20           C  
ATOM   1586  CB  ILE A 100       1.290 -11.711 -16.308  1.00 87.20           C  
ATOM   1587  HB  ILE A 100       2.320 -11.944 -16.577  1.00 87.20           H  
ATOM   1588  O   ILE A 100       3.434 -10.732 -14.292  1.00 87.20           O  
ATOM   1589  CG1 ILE A 100       0.462 -11.479 -17.591  1.00 87.20           C  
ATOM   1590 HG12 ILE A 100      -0.522 -11.934 -17.478  1.00 87.20           H  
ATOM   1591 HG13 ILE A 100       0.283 -10.420 -17.778  1.00 87.20           H  
ATOM   1592  CG2 ILE A 100       0.709 -12.927 -15.564  1.00 87.20           C  
ATOM   1593 HG21 ILE A 100      -0.282 -12.683 -15.180  1.00 87.20           H  
ATOM   1594 HG22 ILE A 100       0.629 -13.779 -16.240  1.00 87.20           H  
ATOM   1595 HG23 ILE A 100       1.351 -13.216 -14.732  1.00 87.20           H  
ATOM   1596  CD1 ILE A 100       1.197 -12.051 -18.807  1.00 87.20           C  
ATOM   1597 HD11 ILE A 100       1.812 -11.267 -19.249  1.00 87.20           H  
ATOM   1598 HD12 ILE A 100       1.865 -12.863 -18.523  1.00 87.20           H  
ATOM   1599 HD13 ILE A 100       0.493 -12.407 -19.559  1.00 87.20           H  
ATOM   1600  N   LEU A 101       1.552 -10.942 -13.062  1.00 90.05           N  
ATOM   1601  H   LEU A 101       0.544 -10.875 -13.071  1.00 90.05           H  
ATOM   1602  CA  LEU A 101       2.188 -11.279 -11.804  1.00 90.05           C  
ATOM   1603  HA  LEU A 101       3.226 -11.555 -11.986  1.00 90.05           H  
ATOM   1604  C   LEU A 101       1.471 -12.478 -11.192  1.00 90.05           C  
ATOM   1605  CB  LEU A 101       2.166 -10.034 -10.906  1.00 90.05           C  
ATOM   1606  HB2 LEU A 101       1.132  -9.722 -10.758  1.00 90.05           H  
ATOM   1607  HB3 LEU A 101       2.694  -9.228 -11.415  1.00 90.05           H  
ATOM   1608  O   LEU A 101       0.330 -12.380 -10.748  1.00 90.05           O  
ATOM   1609  CG  LEU A 101       2.818 -10.243  -9.537  1.00 90.05           C  
ATOM   1610  HG  LEU A 101       2.328 -11.072  -9.027  1.00 90.05           H  
ATOM   1611  CD1 LEU A 101       4.303 -10.560  -9.688  1.00 90.05           C  
ATOM   1612 HD11 LEU A 101       4.815 -10.418  -8.737  1.00 90.05           H  
ATOM   1613 HD12 LEU A 101       4.434 -11.593 -10.011  1.00 90.05           H  
ATOM   1614 HD13 LEU A 101       4.732  -9.884 -10.428  1.00 90.05           H  
ATOM   1615  CD2 LEU A 101       2.664  -8.981  -8.691  1.00 90.05           C  
ATOM   1616 HD21 LEU A 101       1.614  -8.691  -8.642  1.00 90.05           H  
ATOM   1617 HD22 LEU A 101       3.233  -8.162  -9.131  1.00 90.05           H  
ATOM   1618 HD23 LEU A 101       3.017  -9.175  -7.679  1.00 90.05           H  
ATOM   1619  N   GLU A 102       2.150 -13.619 -11.167  1.00 87.49           N  
ATOM   1620  H   GLU A 102       3.093 -13.639 -11.529  1.00 87.49           H  
ATOM   1621  CA  GLU A 102       1.697 -14.769 -10.394  1.00 87.49           C  
ATOM   1622  HA  GLU A 102       0.609 -14.838 -10.423  1.00 87.49           H  
ATOM   1623  C   GLU A 102       2.124 -14.621  -8.940  1.00 87.49           C  
ATOM   1624  CB  GLU A 102       2.271 -16.066 -10.950  1.00 87.49           C  
ATOM   1625  HB2 GLU A 102       2.135 -16.841 -10.196  1.00 87.49           H  
ATOM   1626  HB3 GLU A 102       3.338 -15.947 -11.138  1.00 87.49           H  
ATOM   1627  O   GLU A 102       3.301 -14.411  -8.642  1.00 87.49           O  
ATOM   1628  CG  GLU A 102       1.560 -16.506 -12.228  1.00 87.49           C  
ATOM   1629  HG2 GLU A 102       0.484 -16.478 -12.053  1.00 87.49           H  
ATOM   1630  HG3 GLU A 102       1.782 -15.806 -13.033  1.00 87.49           H  
ATOM   1631  CD  GLU A 102       1.962 -17.941 -12.599  1.00 87.49           C  
ATOM   1632  OE1 GLU A 102       1.225 -18.587 -13.368  1.00 87.49           O  
ATOM   1633  OE2 GLU A 102       2.993 -18.448 -12.104  1.00 87.49           O  
ATOM   1634  N   ILE A 103       1.167 -14.768  -8.032  1.00 91.94           N  
ATOM   1635  H   ILE A 103       0.225 -14.955  -8.347  1.00 91.94           H  
ATOM   1636  CA  ILE A 103       1.393 -14.711  -6.595  1.00 91.94           C  
ATOM   1637  HA  ILE A 103       2.283 -14.110  -6.408  1.00 91.94           H  
ATOM   1638  C   ILE A 103       1.607 -16.139  -6.085  1.00 91.94           C  
ATOM   1639  CB  ILE A 103       0.223 -14.011  -5.879  1.00 91.94           C  
ATOM   1640  HB  ILE A 103      -0.648 -14.664  -5.925  1.00 91.94           H  
ATOM   1641  O   ILE A 103       0.690 -16.964  -6.171  1.00 91.94           O  
ATOM   1642  CG1 ILE A 103      -0.190 -12.668  -6.529  1.00 91.94           C  
ATOM   1643 HG12 ILE A 103      -0.995 -12.225  -5.941  1.00 91.94           H  
ATOM   1644 HG13 ILE A 103      -0.592 -12.861  -7.523  1.00 91.94           H  
ATOM   1645  CG2 ILE A 103       0.578 -13.814  -4.396  1.00 91.94           C  
ATOM   1646 HG21 ILE A 103       1.488 -13.223  -4.289  1.00 91.94           H  
ATOM   1647 HG22 ILE A 103       0.713 -14.780  -3.909  1.00 91.94           H  
ATOM   1648 HG23 ILE A 103      -0.246 -13.304  -3.898  1.00 91.94           H  
ATOM   1649  CD1 ILE A 103       0.928 -11.637  -6.658  1.00 91.94           C  
ATOM   1650 HD11 ILE A 103       1.756 -12.063  -7.224  1.00 91.94           H  
ATOM   1651 HD12 ILE A 103       0.552 -10.758  -7.182  1.00 91.94           H  
ATOM   1652 HD13 ILE A 103       1.269 -11.335  -5.667  1.00 91.94           H  
ATOM   1653  N   PRO A 104       2.788 -16.465  -5.528  1.00 85.92           N  
ATOM   1654  CA  PRO A 104       3.015 -17.777  -4.938  1.00 85.92           C  
ATOM   1655  HA  PRO A 104       2.872 -18.533  -5.710  1.00 85.92           H  
ATOM   1656  C   PRO A 104       2.052 -18.035  -3.774  1.00 85.92           C  
ATOM   1657  CB  PRO A 104       4.478 -17.782  -4.480  1.00 85.92           C  
ATOM   1658  HB2 PRO A 104       4.544 -17.520  -3.424  1.00 85.92           H  
ATOM   1659  HB3 PRO A 104       4.948 -18.750  -4.655  1.00 85.92           H  
ATOM   1660  O   PRO A 104       1.865 -17.166  -2.922  1.00 85.92           O  
ATOM   1661  CG  PRO A 104       5.134 -16.682  -5.316  1.00 85.92           C  
ATOM   1662  HG2 PRO A 104       5.992 -16.241  -4.810  1.00 85.92           H  
ATOM   1663  HG3 PRO A 104       5.424 -17.084  -6.287  1.00 85.92           H  
ATOM   1664  CD  PRO A 104       4.009 -15.672  -5.504  1.00 85.92           C  
ATOM   1665  HD2 PRO A 104       3.976 -14.979  -4.663  1.00 85.92           H  
ATOM   1666  HD3 PRO A 104       4.165 -15.126  -6.435  1.00 85.92           H  
ATOM   1667  N   THR A 105       1.516 -19.253  -3.677  1.00 89.21           N  
ATOM   1668  H   THR A 105       1.604 -19.879  -4.465  1.00 89.21           H  
ATOM   1669  CA  THR A 105       0.545 -19.662  -2.643  1.00 89.21           C  
ATOM   1670  HA  THR A 105      -0.390 -19.128  -2.814  1.00 89.21           H  
ATOM   1671  C   THR A 105       1.008 -19.319  -1.219  1.00 89.21           C  
ATOM   1672  CB  THR A 105       0.256 -21.167  -2.807  1.00 89.21           C  
ATOM   1673  HB  THR A 105       1.178 -21.733  -2.671  1.00 89.21           H  
ATOM   1674  O   THR A 105       0.233 -18.800  -0.420  1.00 89.21           O  
ATOM   1675  CG2 THR A 105      -0.800 -21.696  -1.845  1.00 89.21           C  
ATOM   1676 HG21 THR A 105      -1.036 -22.731  -2.094  1.00 89.21           H  
ATOM   1677 HG22 THR A 105      -0.432 -21.657  -0.820  1.00 89.21           H  
ATOM   1678 HG23 THR A 105      -1.705 -21.095  -1.922  1.00 89.21           H  
ATOM   1679  OG1 THR A 105      -0.204 -21.355  -4.129  1.00 89.21           O  
ATOM   1680  HG1 THR A 105      -0.347 -22.281  -4.339  1.00 89.21           H  
ATOM   1681  N   GLN A 106       2.302 -19.481  -0.918  1.00 83.43           N  
ATOM   1682  H   GLN A 106       2.906 -19.892  -1.615  1.00 83.43           H  
ATOM   1683  CA  GLN A 106       2.878 -19.112   0.384  1.00 83.43           C  
ATOM   1684  HA  GLN A 106       2.323 -19.631   1.166  1.00 83.43           H  
ATOM   1685  C   GLN A 106       2.791 -17.603   0.685  1.00 83.43           C  
ATOM   1686  CB  GLN A 106       4.338 -19.589   0.418  1.00 83.43           C  
ATOM   1687  HB2 GLN A 106       4.369 -20.644   0.147  1.00 83.43           H  
ATOM   1688  HB3 GLN A 106       4.915 -19.027  -0.316  1.00 83.43           H  
ATOM   1689  O   GLN A 106       2.568 -17.215   1.830  1.00 83.43           O  
ATOM   1690  CG  GLN A 106       4.983 -19.427   1.806  1.00 83.43           C  
ATOM   1691  HG2 GLN A 106       4.978 -18.378   2.100  1.00 83.43           H  
ATOM   1692  HG3 GLN A 106       4.405 -19.990   2.538  1.00 83.43           H  
ATOM   1693  CD  GLN A 106       6.428 -19.914   1.847  1.00 83.43           C  
ATOM   1694  NE2 GLN A 106       7.058 -19.899   3.001  1.00 83.43           N  
ATOM   1695 HE21 GLN A 106       6.597 -19.585   3.843  1.00 83.43           H  
ATOM   1696 HE22 GLN A 106       8.013 -20.227   2.993  1.00 83.43           H  
ATOM   1697  OE1 GLN A 106       7.020 -20.300   0.853  1.00 83.43           O  
ATOM   1698  N   ARG A 107       2.946 -16.740  -0.329  1.00 90.46           N  
ATOM   1699  H   ARG A 107       2.967 -17.114  -1.267  1.00 90.46           H  
ATOM   1700  CA  ARG A 107       2.808 -15.281  -0.170  1.00 90.46           C  
ATOM   1701  HA  ARG A 107       3.354 -14.953   0.714  1.00 90.46           H  
ATOM   1702  C   ARG A 107       1.366 -14.885   0.087  1.00 90.46           C  
ATOM   1703  CB  ARG A 107       3.309 -14.533  -1.417  1.00 90.46           C  
ATOM   1704  HB2 ARG A 107       3.149 -13.464  -1.272  1.00 90.46           H  
ATOM   1705  HB3 ARG A 107       2.722 -14.831  -2.285  1.00 90.46           H  
ATOM   1706  O   ARG A 107       1.123 -13.972   0.868  1.00 90.46           O  
ATOM   1707  CG  ARG A 107       4.786 -14.762  -1.724  1.00 90.46           C  
ATOM   1708  HG2 ARG A 107       4.968 -15.823  -1.897  1.00 90.46           H  
ATOM   1709  HG3 ARG A 107       5.037 -14.214  -2.633  1.00 90.46           H  
ATOM   1710  CD  ARG A 107       5.677 -14.272  -0.586  1.00 90.46           C  
ATOM   1711  HD2 ARG A 107       5.470 -14.840   0.321  1.00 90.46           H  
ATOM   1712  HD3 ARG A 107       5.480 -13.216  -0.404  1.00 90.46           H  
ATOM   1713  NE  ARG A 107       7.075 -14.463  -0.960  1.00 90.46           N  
ATOM   1714  HE  ARG A 107       7.261 -14.938  -1.832  1.00 90.46           H  
ATOM   1715  NH1 ARG A 107       8.062 -13.402   0.828  1.00 90.46           N  
ATOM   1716 HH11 ARG A 107       8.943 -13.031   1.156  1.00 90.46           H  
ATOM   1717 HH12 ARG A 107       7.188 -13.138   1.258  1.00 90.46           H  
ATOM   1718  NH2 ARG A 107       9.293 -14.273  -0.813  1.00 90.46           N  
ATOM   1719 HH21 ARG A 107      10.054 -13.806  -0.340  1.00 90.46           H  
ATOM   1720 HH22 ARG A 107       9.429 -14.649  -1.740  1.00 90.46           H  
ATOM   1721  CZ  ARG A 107       8.127 -14.046  -0.301  1.00 90.46           C  
ATOM   1722  N   LEU A 108       0.429 -15.593  -0.536  1.00 91.99           N  
ATOM   1723  H   LEU A 108       0.713 -16.322  -1.175  1.00 91.99           H  
ATOM   1724  CA  LEU A 108      -0.991 -15.361  -0.323  1.00 91.99           C  
ATOM   1725  HA  LEU A 108      -1.161 -14.289  -0.421  1.00 91.99           H  
ATOM   1726  C   LEU A 108      -1.426 -15.751   1.098  1.00 91.99           C  
ATOM   1727  CB  LEU A 108      -1.768 -16.106  -1.417  1.00 91.99           C  
ATOM   1728  HB2 LEU A 108      -1.229 -16.039  -2.363  1.00 91.99           H  
ATOM   1729  HB3 LEU A 108      -1.843 -17.158  -1.144  1.00 91.99           H  
ATOM   1730  O   LEU A 108      -2.212 -15.036   1.708  1.00 91.99           O  
ATOM   1731  CG  LEU A 108      -3.173 -15.528  -1.622  1.00 91.99           C  
ATOM   1732  HG  LEU A 108      -3.696 -15.503  -0.666  1.00 91.99           H  
ATOM   1733  CD1 LEU A 108      -3.151 -14.132  -2.254  1.00 91.99           C  
ATOM   1734 HD11 LEU A 108      -2.632 -14.158  -3.212  1.00 91.99           H  
ATOM   1735 HD12 LEU A 108      -4.173 -13.788  -2.418  1.00 91.99           H  
ATOM   1736 HD13 LEU A 108      -2.661 -13.415  -1.597  1.00 91.99           H  
ATOM   1737  CD2 LEU A 108      -3.940 -16.416  -2.582  1.00 91.99           C  
ATOM   1738 HD21 LEU A 108      -3.420 -16.488  -3.537  1.00 91.99           H  
ATOM   1739 HD22 LEU A 108      -4.930 -15.987  -2.733  1.00 91.99           H  
ATOM   1740 HD23 LEU A 108      -4.035 -17.406  -2.134  1.00 91.99           H  
ATOM   1741  N   GLY A 109      -0.841 -16.812   1.666  1.00 89.15           N  
ATOM   1742  H   GLY A 109      -0.269 -17.413   1.089  1.00 89.15           H  
ATOM   1743  CA  GLY A 109      -1.024 -17.155   3.081  1.00 89.15           C  
ATOM   1744  HA2 GLY A 109      -2.084 -17.316   3.280  1.00 89.15           H  
ATOM   1745  HA3 GLY A 109      -0.485 -18.077   3.297  1.00 89.15           H  
ATOM   1746  C   GLY A 109      -0.518 -16.066   4.037  1.00 89.15           C  
ATOM   1747  O   GLY A 109      -1.203 -15.725   4.996  1.00 89.15           O  
ATOM   1748  N   ALA A 110       0.642 -15.463   3.750  1.00 86.69           N  
ATOM   1749  H   ALA A 110       1.182 -15.794   2.964  1.00 86.69           H  
ATOM   1750  CA  ALA A 110       1.164 -14.346   4.547  1.00 86.69           C  
ATOM   1751  HA  ALA A 110       1.168 -14.641   5.597  1.00 86.69           H  
ATOM   1752  C   ALA A 110       0.292 -13.082   4.440  1.00 86.69           C  
ATOM   1753  CB  ALA A 110       2.608 -14.062   4.119  1.00 86.69           C  
ATOM   1754  HB1 ALA A 110       3.210 -14.964   4.234  1.00 86.69           H  
ATOM   1755  HB2 ALA A 110       2.635 -13.734   3.080  1.00 86.69           H  
ATOM   1756  HB3 ALA A 110       3.021 -13.277   4.752  1.00 86.69           H  
ATOM   1757  O   ALA A 110       0.096 -12.392   5.434  1.00 86.69           O  
ATOM   1758  N   LEU A 111      -0.255 -12.795   3.252  1.00 88.89           N  
ATOM   1759  H   LEU A 111      -0.021 -13.375   2.459  1.00 88.89           H  
ATOM   1760  CA  LEU A 111      -1.236 -11.723   3.068  1.00 88.89           C  
ATOM   1761  HA  LEU A 111      -0.801 -10.779   3.397  1.00 88.89           H  
ATOM   1762  C   LEU A 111      -2.487 -11.969   3.909  1.00 88.89           C  
ATOM   1763  CB  LEU A 111      -1.613 -11.620   1.581  1.00 88.89           C  
ATOM   1764  HB2 LEU A 111      -1.867 -12.614   1.212  1.00 88.89           H  
ATOM   1765  HB3 LEU A 111      -0.745 -11.263   1.027  1.00 88.89           H  
ATOM   1766  O   LEU A 111      -2.958 -11.052   4.568  1.00 88.89           O  
ATOM   1767  CG  LEU A 111      -2.814 -10.693   1.307  1.00 88.89           C  
ATOM   1768  HG  LEU A 111      -3.664 -10.955   1.937  1.00 88.89           H  
ATOM   1769  CD1 LEU A 111      -2.452  -9.237   1.558  1.00 88.89           C  
ATOM   1770 HD11 LEU A 111      -1.605  -8.946   0.936  1.00 88.89           H  
ATOM   1771 HD12 LEU A 111      -2.199  -9.092   2.609  1.00 88.89           H  
ATOM   1772 HD13 LEU A 111      -3.317  -8.614   1.330  1.00 88.89           H  
ATOM   1773  CD2 LEU A 111      -3.284 -10.867  -0.130  1.00 88.89           C  
ATOM   1774 HD21 LEU A 111      -3.717 -11.861  -0.243  1.00 88.89           H  
ATOM   1775 HD22 LEU A 111      -2.446 -10.752  -0.818  1.00 88.89           H  
ATOM   1776 HD23 LEU A 111      -4.059 -10.133  -0.349  1.00 88.89           H  
ATOM   1777  N   TYR A 112      -3.025 -13.187   3.874  1.00 83.63           N  
ATOM   1778  H   TYR A 112      -2.603 -13.889   3.283  1.00 83.63           H  
ATOM   1779  CA  TYR A 112      -4.258 -13.531   4.575  1.00 83.63           C  
ATOM   1780  HA  TYR A 112      -5.072 -12.922   4.182  1.00 83.63           H  
ATOM   1781  C   TYR A 112      -4.172 -13.253   6.082  1.00 83.63           C  
ATOM   1782  CB  TYR A 112      -4.567 -14.997   4.286  1.00 83.63           C  
ATOM   1783  HB2 TYR A 112      -3.719 -15.613   4.585  1.00 83.63           H  
ATOM   1784  HB3 TYR A 112      -4.700 -15.126   3.212  1.00 83.63           H  
ATOM   1785  O   TYR A 112      -5.114 -12.713   6.655  1.00 83.63           O  
ATOM   1786  CG  TYR A 112      -5.795 -15.505   4.994  1.00 83.63           C  
ATOM   1787  CD1 TYR A 112      -5.663 -16.127   6.251  1.00 83.63           C  
ATOM   1788  HD1 TYR A 112      -4.695 -16.195   6.725  1.00 83.63           H  
ATOM   1789  CD2 TYR A 112      -7.057 -15.377   4.390  1.00 83.63           C  
ATOM   1790  HD2 TYR A 112      -7.172 -14.871   3.443  1.00 83.63           H  
ATOM   1791  CE1 TYR A 112      -6.787 -16.683   6.884  1.00 83.63           C  
ATOM   1792  HE1 TYR A 112      -6.683 -17.191   7.831  1.00 83.63           H  
ATOM   1793  CE2 TYR A 112      -8.172 -15.963   5.007  1.00 83.63           C  
ATOM   1794  HE2 TYR A 112      -9.144 -15.919   4.540  1.00 83.63           H  
ATOM   1795  OH  TYR A 112      -9.062 -17.358   6.744  1.00 83.63           O  
ATOM   1796  HH  TYR A 112      -8.910 -17.664   7.641  1.00 83.63           H  
ATOM   1797  CZ  TYR A 112      -8.033 -16.640   6.236  1.00 83.63           C  
ATOM   1798  N   ALA A 113      -3.018 -13.521   6.701  1.00 80.01           N  
ATOM   1799  H   ALA A 113      -2.279 -13.963   6.174  1.00 80.01           H  
ATOM   1800  CA  ALA A 113      -2.765 -13.198   8.107  1.00 80.01           C  
ATOM   1801  HA  ALA A 113      -3.540 -13.663   8.717  1.00 80.01           H  
ATOM   1802  C   ALA A 113      -2.800 -11.684   8.415  1.00 80.01           C  
ATOM   1803  CB  ALA A 113      -1.413 -13.810   8.491  1.00 80.01           C  
ATOM   1804  HB1 ALA A 113      -1.423 -14.884   8.301  1.00 80.01           H  
ATOM   1805  HB2 ALA A 113      -0.614 -13.344   7.915  1.00 80.01           H  
ATOM   1806  HB3 ALA A 113      -1.230 -13.643   9.552  1.00 80.01           H  
ATOM   1807  O   ALA A 113      -2.999 -11.294   9.563  1.00 80.01           O  
ATOM   1808  N   LEU A 114      -2.626 -10.828   7.402  1.00 80.49           N  
ATOM   1809  H   LEU A 114      -2.502 -11.205   6.473  1.00 80.49           H  
ATOM   1810  CA  LEU A 114      -2.723  -9.372   7.526  1.00 80.49           C  
ATOM   1811  HA  LEU A 114      -2.498  -9.103   8.558  1.00 80.49           H  
ATOM   1812  C   LEU A 114      -4.129  -8.820   7.245  1.00 80.49           C  
ATOM   1813  CB  LEU A 114      -1.692  -8.686   6.610  1.00 80.49           C  
ATOM   1814  HB2 LEU A 114      -1.912  -8.946   5.575  1.00 80.49           H  
ATOM   1815  HB3 LEU A 114      -1.820  -7.608   6.707  1.00 80.49           H  
ATOM   1816  O   LEU A 114      -4.341  -7.621   7.414  1.00 80.49           O  
ATOM   1817  CG  LEU A 114      -0.220  -9.011   6.902  1.00 80.49           C  
ATOM   1818  HG  LEU A 114      -0.040 -10.079   6.780  1.00 80.49           H  
ATOM   1819  CD1 LEU A 114       0.650  -8.252   5.902  1.00 80.49           C  
ATOM   1820 HD11 LEU A 114       0.437  -8.604   4.892  1.00 80.49           H  
ATOM   1821 HD12 LEU A 114       1.698  -8.418   6.150  1.00 80.49           H  
ATOM   1822 HD13 LEU A 114       0.443  -7.183   5.964  1.00 80.49           H  
ATOM   1823  CD2 LEU A 114       0.215  -8.592   8.307  1.00 80.49           C  
ATOM   1824 HD21 LEU A 114       1.282  -8.772   8.439  1.00 80.49           H  
ATOM   1825 HD22 LEU A 114      -0.320  -9.183   9.050  1.00 80.49           H  
ATOM   1826 HD23 LEU A 114       0.007  -7.534   8.468  1.00 80.49           H  
ATOM   1827  N   ILE A 115      -5.086  -9.640   6.799  1.00 78.37           N  
ATOM   1828  H   ILE A 115      -4.897 -10.631   6.737  1.00 78.37           H  
ATOM   1829  CA  ILE A 115      -6.442  -9.164   6.496  1.00 78.37           C  
ATOM   1830  HA  ILE A 115      -6.341  -8.165   6.072  1.00 78.37           H  
ATOM   1831  C   ILE A 115      -7.264  -9.098   7.799  1.00 78.37           C  
ATOM   1832  CB  ILE A 115      -7.135 -10.000   5.400  1.00 78.37           C  
ATOM   1833  HB  ILE A 115      -7.220 -11.032   5.739  1.00 78.37           H  
ATOM   1834  O   ILE A 115      -7.420 -10.127   8.465  1.00 78.37           O  
ATOM   1835  CG1 ILE A 115      -6.311  -9.962   4.092  1.00 78.37           C  
ATOM   1836 HG12 ILE A 115      -5.285 -10.263   4.306  1.00 78.37           H  
ATOM   1837 HG13 ILE A 115      -6.284  -8.944   3.703  1.00 78.37           H  
ATOM   1838  CG2 ILE A 115      -8.548  -9.434   5.147  1.00 78.37           C  
ATOM   1839 HG21 ILE A 115      -9.050  -9.974   4.345  1.00 78.37           H  
ATOM   1840 HG22 ILE A 115      -9.168  -9.538   6.038  1.00 78.37           H  
ATOM   1841 HG23 ILE A 115      -8.494  -8.380   4.874  1.00 78.37           H  
ATOM   1842  CD1 ILE A 115      -6.828 -10.902   2.998  1.00 78.37           C  
ATOM   1843 HD11 ILE A 115      -7.784 -10.552   2.607  1.00 78.37           H  
ATOM   1844 HD12 ILE A 115      -6.106 -10.925   2.181  1.00 78.37           H  
ATOM   1845 HD13 ILE A 115      -6.951 -11.909   3.396  1.00 78.37           H  
ATOM   1846  N   PRO A 116      -7.830  -7.930   8.166  1.00 67.06           N  
ATOM   1847  CA  PRO A 116      -8.568  -7.743   9.417  1.00 67.06           C  
ATOM   1848  HA  PRO A 116      -7.867  -7.882  10.241  1.00 67.06           H  
ATOM   1849  C   PRO A 116      -9.761  -8.683   9.598  1.00 67.06           C  
ATOM   1850  CB  PRO A 116      -9.049  -6.290   9.418  1.00 67.06           C  
ATOM   1851  HB2 PRO A 116      -9.056  -5.862  10.421  1.00 67.06           H  
ATOM   1852  HB3 PRO A 116     -10.037  -6.215   8.963  1.00 67.06           H  
ATOM   1853  O   PRO A 116     -10.490  -8.985   8.653  1.00 67.06           O  
ATOM   1854  CG  PRO A 116      -8.037  -5.598   8.520  1.00 67.06           C  
ATOM   1855  HG2 PRO A 116      -8.447  -4.701   8.056  1.00 67.06           H  
ATOM   1856  HG3 PRO A 116      -7.145  -5.377   9.106  1.00 67.06           H  
ATOM   1857  CD  PRO A 116      -7.696  -6.652   7.482  1.00 67.06           C  
ATOM   1858  HD2 PRO A 116      -6.679  -6.473   7.131  1.00 67.06           H  
ATOM   1859  HD3 PRO A 116      -8.403  -6.604   6.654  1.00 67.06           H  
ATOM   1860  N   ASN A 117     -10.011  -9.071  10.853  1.00 61.82           N  
ATOM   1861  H   ASN A 117      -9.387  -8.740  11.575  1.00 61.82           H  
ATOM   1862  CA  ASN A 117     -10.992 -10.097  11.217  1.00 61.82           C  
ATOM   1863  HA  ASN A 117     -10.749 -10.978  10.625  1.00 61.82           H  
ATOM   1864  C   ASN A 117     -12.454  -9.703  10.904  1.00 61.82           C  
ATOM   1865  CB  ASN A 117     -10.781 -10.481  12.696  1.00 61.82           C  
ATOM   1866  HB2 ASN A 117     -11.530  -9.995  13.321  1.00 61.82           H  
ATOM   1867  HB3 ASN A 117      -9.797 -10.150  13.029  1.00 61.82           H  
ATOM   1868  O   ASN A 117     -13.254 -10.534  10.488  1.00 61.82           O  
ATOM   1869  CG  ASN A 117     -10.838 -11.982  12.938  1.00 61.82           C  
ATOM   1870  ND2 ASN A 117     -10.508 -12.433  14.122  1.00 61.82           N  
ATOM   1871 HD21 ASN A 117     -10.251 -11.806  14.871  1.00 61.82           H  
ATOM   1872 HD22 ASN A 117     -10.545 -13.438  14.214  1.00 61.82           H  
ATOM   1873  OD1 ASN A 117     -11.160 -12.778  12.087  1.00 61.82           O  
ATOM   1874  N   GLU A 118     -12.812  -8.421  11.043  1.00 58.91           N  
ATOM   1875  H   GLU A 118     -12.132  -7.760  11.389  1.00 58.91           H  
ATOM   1876  CA  GLU A 118     -14.172  -7.926  10.753  1.00 58.91           C  
ATOM   1877  HA  GLU A 118     -14.895  -8.463  11.366  1.00 58.91           H  
ATOM   1878  C   GLU A 118     -14.591  -8.121   9.287  1.00 58.91           C  
ATOM   1879  CB  GLU A 118     -14.267  -6.429  11.071  1.00 58.91           C  
ATOM   1880  HB2 GLU A 118     -13.504  -5.897  10.503  1.00 58.91           H  
ATOM   1881  HB3 GLU A 118     -15.247  -6.080  10.746  1.00 58.91           H  
ATOM   1882  O   GLU A 118     -15.780  -8.230   8.983  1.00 58.91           O  
ATOM   1883  CG  GLU A 118     -14.114  -6.102  12.563  1.00 58.91           C  
ATOM   1884  HG2 GLU A 118     -14.825  -6.707  13.124  1.00 58.91           H  
ATOM   1885  HG3 GLU A 118     -13.108  -6.374  12.884  1.00 58.91           H  
ATOM   1886  CD  GLU A 118     -14.363  -4.613  12.866  1.00 58.91           C  
ATOM   1887  OE1 GLU A 118     -14.399  -4.280  14.071  1.00 58.91           O  
ATOM   1888  OE2 GLU A 118     -14.540  -3.826  11.906  1.00 58.91           O  
ATOM   1889  N   GLN A 119     -13.624  -8.182   8.365  1.00 57.63           N  
ATOM   1890  H   GLN A 119     -12.661  -8.132   8.665  1.00 57.63           H  
ATOM   1891  CA  GLN A 119     -13.899  -8.504   6.965  1.00 57.63           C  
ATOM   1892  HA  GLN A 119     -14.819  -8.002   6.662  1.00 57.63           H  
ATOM   1893  C   GLN A 119     -14.139 -10.008   6.758  1.00 57.63           C  
ATOM   1894  CB  GLN A 119     -12.764  -7.988   6.066  1.00 57.63           C  
ATOM   1895  HB2 GLN A 119     -12.984  -8.284   5.041  1.00 57.63           H  
ATOM   1896  HB3 GLN A 119     -11.821  -8.453   6.355  1.00 57.63           H  
ATOM   1897  O   GLN A 119     -14.839 -10.382   5.822  1.00 57.63           O  
ATOM   1898  CG  GLN A 119     -12.615  -6.458   6.108  1.00 57.63           C  
ATOM   1899  HG2 GLN A 119     -12.203  -6.156   7.071  1.00 57.63           H  
ATOM   1900  HG3 GLN A 119     -13.595  -5.995   5.990  1.00 57.63           H  
ATOM   1901  CD  GLN A 119     -11.692  -5.955   5.000  1.00 57.63           C  
ATOM   1902  NE2 GLN A 119     -12.229  -5.555   3.868  1.00 57.63           N  
ATOM   1903 HE21 GLN A 119     -11.599  -5.436   3.087  1.00 57.63           H  
ATOM   1904 HE22 GLN A 119     -13.214  -5.700   3.695  1.00 57.63           H  
ATOM   1905  OE1 GLN A 119     -10.478  -5.933   5.118  1.00 57.63           O  
ATOM   1906  N   GLN A 120     -13.616 -10.856   7.649  1.00 55.94           N  
ATOM   1907  H   GLN A 120     -13.135 -10.471   8.449  1.00 55.94           H  
ATOM   1908  CA  GLN A 120     -13.706 -12.317   7.571  1.00 55.94           C  
ATOM   1909  HA  GLN A 120     -13.479 -12.628   6.551  1.00 55.94           H  
ATOM   1910  C   GLN A 120     -15.118 -12.818   7.906  1.00 55.94           C  
ATOM   1911  CB  GLN A 120     -12.667 -12.965   8.515  1.00 55.94           C  
ATOM   1912  HB2 GLN A 120     -12.989 -12.867   9.552  1.00 55.94           H  
ATOM   1913  HB3 GLN A 120     -12.630 -14.031   8.291  1.00 55.94           H  
ATOM   1914  O   GLN A 120     -15.648 -13.705   7.242  1.00 55.94           O  
ATOM   1915  CG  GLN A 120     -11.262 -12.351   8.371  1.00 55.94           C  
ATOM   1916  HG2 GLN A 120     -11.290 -11.326   8.743  1.00 55.94           H  
ATOM   1917  HG3 GLN A 120     -11.025 -12.233   7.314  1.00 55.94           H  
ATOM   1918  CD  GLN A 120     -10.132 -13.108   9.083  1.00 55.94           C  
ATOM   1919  NE2 GLN A 120      -8.886 -12.730   8.892  1.00 55.94           N  
ATOM   1920 HE21 GLN A 120      -8.655 -11.856   8.443  1.00 55.94           H  
ATOM   1921 HE22 GLN A 120      -8.185 -13.240   9.410  1.00 55.94           H  
ATOM   1922  OE1 GLN A 120     -10.299 -14.106   9.760  1.00 55.94           O  
ATOM   1923  N   THR A 121     -15.774 -12.226   8.911  1.00 52.13           N  
ATOM   1924  H   THR A 121     -15.304 -11.495   9.425  1.00 52.13           H  
ATOM   1925  CA  THR A 121     -17.071 -12.704   9.430  1.00 52.13           C  
ATOM   1926  HA  THR A 121     -17.037 -13.792   9.482  1.00 52.13           H  
ATOM   1927  C   THR A 121     -18.278 -12.366   8.559  1.00 52.13           C  
ATOM   1928  CB  THR A 121     -17.335 -12.173  10.846  1.00 52.13           C  
ATOM   1929  HB  THR A 121     -18.396 -12.265  11.081  1.00 52.13           H  
ATOM   1930  O   THR A 121     -19.263 -13.103   8.589  1.00 52.13           O  
ATOM   1931  CG2 THR A 121     -16.551 -12.952  11.897  1.00 52.13           C  
ATOM   1932 HG21 THR A 121     -16.829 -14.005  11.853  1.00 52.13           H  
ATOM   1933 HG22 THR A 121     -15.482 -12.858  11.710  1.00 52.13           H  
ATOM   1934 HG23 THR A 121     -16.781 -12.570  12.891  1.00 52.13           H  
ATOM   1935  OG1 THR A 121     -16.951 -10.821  10.947  1.00 52.13           O  
ATOM   1936  HG1 THR A 121     -16.826 -10.622  11.877  1.00 52.13           H  
ATOM   1937  N   LYS A 122     -18.237 -11.296   7.754  1.00 50.28           N  
ATOM   1938  H   LYS A 122     -17.402 -10.728   7.770  1.00 50.28           H  
ATOM   1939  CA  LYS A 122     -19.352 -10.945   6.848  1.00 50.28           C  
ATOM   1940  HA  LYS A 122     -20.275 -10.904   7.428  1.00 50.28           H  
ATOM   1941  C   LYS A 122     -19.621 -11.999   5.763  1.00 50.28           C  
ATOM   1942  CB  LYS A 122     -19.102  -9.572   6.199  1.00 50.28           C  
ATOM   1943  HB2 LYS A 122     -19.675  -9.510   5.273  1.00 50.28           H  
ATOM   1944  HB3 LYS A 122     -18.047  -9.471   5.946  1.00 50.28           H  
ATOM   1945  O   LYS A 122     -20.690 -11.975   5.162  1.00 50.28           O  
ATOM   1946  CG  LYS A 122     -19.546  -8.413   7.101  1.00 50.28           C  
ATOM   1947  HG2 LYS A 122     -18.965  -8.429   8.023  1.00 50.28           H  
ATOM   1948  HG3 LYS A 122     -20.602  -8.529   7.342  1.00 50.28           H  
ATOM   1949  CD  LYS A 122     -19.334  -7.074   6.384  1.00 50.28           C  
ATOM   1950  HD2 LYS A 122     -18.270  -6.954   6.181  1.00 50.28           H  
ATOM   1951  HD3 LYS A 122     -19.881  -7.078   5.441  1.00 50.28           H  
ATOM   1952  CE  LYS A 122     -19.828  -5.923   7.264  1.00 50.28           C  
ATOM   1953  HE2 LYS A 122     -19.337  -6.003   8.234  1.00 50.28           H  
ATOM   1954  HE3 LYS A 122     -20.901  -6.038   7.421  1.00 50.28           H  
ATOM   1955  NZ  LYS A 122     -19.525  -4.607   6.650  1.00 50.28           N  
ATOM   1956  HZ1 LYS A 122     -18.526  -4.511   6.538  1.00 50.28           H  
ATOM   1957  HZ2 LYS A 122     -19.964  -4.530   5.744  1.00 50.28           H  
ATOM   1958  HZ3 LYS A 122     -19.847  -3.859   7.247  1.00 50.28           H  
ATOM   1959  N   MET A 123     -18.670 -12.896   5.499  1.00 49.47           N  
ATOM   1960  H   MET A 123     -17.838 -12.877   6.071  1.00 49.47           H  
ATOM   1961  CA  MET A 123     -18.624 -13.735   4.298  1.00 49.47           C  
ATOM   1962  HA  MET A 123     -19.150 -13.233   3.487  1.00 49.47           H  
ATOM   1963  C   MET A 123     -19.256 -15.126   4.403  1.00 49.47           C  
ATOM   1964  CB  MET A 123     -17.155 -13.899   3.897  1.00 49.47           C  
ATOM   1965  HB2 MET A 123     -16.537 -14.091   4.774  1.00 49.47           H  
ATOM   1966  HB3 MET A 123     -17.050 -14.775   3.258  1.00 49.47           H  
ATOM   1967  O   MET A 123     -19.240 -15.854   3.418  1.00 49.47           O  
ATOM   1968  CG  MET A 123     -16.618 -12.683   3.149  1.00 49.47           C  
ATOM   1969  HG2 MET A 123     -17.418 -12.194   2.594  1.00 49.47           H  
ATOM   1970  HG3 MET A 123     -16.202 -11.975   3.865  1.00 49.47           H  
ATOM   1971  SD  MET A 123     -15.340 -13.178   1.979  1.00 49.47           S  
ATOM   1972  CE  MET A 123     -16.393 -13.967   0.739  1.00 49.47           C  
ATOM   1973  HE1 MET A 123     -15.791 -14.242  -0.128  1.00 49.47           H  
ATOM   1974  HE2 MET A 123     -16.882 -14.854   1.143  1.00 49.47           H  
ATOM   1975  HE3 MET A 123     -17.187 -13.285   0.436  1.00 49.47           H  
ATOM   1976  N   ALA A 124     -19.792 -15.530   5.556  1.00 47.68           N  
ATOM   1977  H   ALA A 124     -19.793 -14.879   6.328  1.00 47.68           H  
ATOM   1978  CA  ALA A 124     -20.000 -16.950   5.863  1.00 47.68           C  
ATOM   1979  HA  ALA A 124     -19.033 -17.444   5.769  1.00 47.68           H  
ATOM   1980  C   ALA A 124     -20.965 -17.744   4.954  1.00 47.68           C  
ATOM   1981  CB  ALA A 124     -20.437 -17.059   7.328  1.00 47.68           C  
ATOM   1982  HB1 ALA A 124     -21.419 -16.603   7.459  1.00 47.68           H  
ATOM   1983  HB2 ALA A 124     -20.487 -18.107   7.622  1.00 47.68           H  
ATOM   1984  HB3 ALA A 124     -19.715 -16.552   7.969  1.00 47.68           H  
ATOM   1985  O   ALA A 124     -21.149 -18.934   5.194  1.00 47.68           O  
ATOM   1986  N   VAL A 125     -21.604 -17.147   3.945  1.00 45.40           N  
ATOM   1987  H   VAL A 125     -21.307 -16.215   3.697  1.00 45.40           H  
ATOM   1988  CA  VAL A 125     -22.363 -17.916   2.953  1.00 45.40           C  
ATOM   1989  HA  VAL A 125     -22.612 -18.892   3.370  1.00 45.40           H  
ATOM   1990  C   VAL A 125     -21.477 -18.133   1.722  1.00 45.40           C  
ATOM   1991  CB  VAL A 125     -23.720 -17.274   2.607  1.00 45.40           C  
ATOM   1992  HB  VAL A 125     -23.576 -16.390   1.986  1.00 45.40           H  
ATOM   1993  O   VAL A 125     -21.462 -17.278   0.836  1.00 45.40           O  
ATOM   1994  CG1 VAL A 125     -24.585 -18.295   1.851  1.00 45.40           C  
ATOM   1995 HG11 VAL A 125     -24.757 -19.178   2.466  1.00 45.40           H  
ATOM   1996 HG12 VAL A 125     -24.087 -18.590   0.927  1.00 45.40           H  
ATOM   1997 HG13 VAL A 125     -25.543 -17.844   1.592  1.00 45.40           H  
ATOM   1998  CG2 VAL A 125     -24.496 -16.849   3.862  1.00 45.40           C  
ATOM   1999 HG21 VAL A 125     -25.482 -16.481   3.580  1.00 45.40           H  
ATOM   2000 HG22 VAL A 125     -23.966 -16.046   4.374  1.00 45.40           H  
ATOM   2001 HG23 VAL A 125     -24.604 -17.697   4.539  1.00 45.40           H  
ATOM   2002  N   PRO A 126     -20.738 -19.256   1.621  1.00 47.83           N  
ATOM   2003  CA  PRO A 126     -20.069 -19.622   0.384  1.00 47.83           C  
ATOM   2004  HA  PRO A 126     -19.422 -18.810   0.053  1.00 47.83           H  
ATOM   2005  C   PRO A 126     -21.132 -19.889  -0.685  1.00 47.83           C  
ATOM   2006  CB  PRO A 126     -19.207 -20.847   0.718  1.00 47.83           C  
ATOM   2007  HB2 PRO A 126     -18.213 -20.513   1.014  1.00 47.83           H  
ATOM   2008  HB3 PRO A 126     -19.133 -21.546  -0.115  1.00 47.83           H  
ATOM   2009  O   PRO A 126     -21.712 -20.970  -0.764  1.00 47.83           O  
ATOM   2010  CG  PRO A 126     -19.902 -21.471   1.926  1.00 47.83           C  
ATOM   2011  HG2 PRO A 126     -19.201 -22.011   2.562  1.00 47.83           H  
ATOM   2012  HG3 PRO A 126     -20.701 -22.131   1.588  1.00 47.83           H  
ATOM   2013  CD  PRO A 126     -20.502 -20.268   2.641  1.00 47.83           C  
ATOM   2014  HD2 PRO A 126     -21.418 -20.569   3.149  1.00 47.83           H  
ATOM   2015  HD3 PRO A 126     -19.773 -19.885   3.355  1.00 47.83           H  
ATOM   2016  N   THR A 127     -21.427 -18.894  -1.517  1.00 48.12           N  
ATOM   2017  H   THR A 127     -21.115 -17.959  -1.295  1.00 48.12           H  
ATOM   2018  CA  THR A 127     -22.221 -19.118  -2.724  1.00 48.12           C  
ATOM   2019  HA  THR A 127     -23.077 -19.735  -2.450  1.00 48.12           H  
ATOM   2020  C   THR A 127     -21.373 -19.911  -3.709  1.00 48.12           C  
ATOM   2021  CB  THR A 127     -22.756 -17.822  -3.365  1.00 48.12           C  
ATOM   2022  HB  THR A 127     -22.517 -17.810  -4.429  1.00 48.12           H  
ATOM   2023  O   THR A 127     -20.356 -19.429  -4.193  1.00 48.12           O  
ATOM   2024  CG2 THR A 127     -24.275 -17.747  -3.220  1.00 48.12           C  
ATOM   2025 HG21 THR A 127     -24.542 -17.754  -2.163  1.00 48.12           H  
ATOM   2026 HG22 THR A 127     -24.742 -18.594  -3.722  1.00 48.12           H  
ATOM   2027 HG23 THR A 127     -24.635 -16.822  -3.670  1.00 48.12           H  
ATOM   2028  OG1 THR A 127     -22.239 -16.655  -2.771  1.00 48.12           O  
ATOM   2029  HG1 THR A 127     -21.337 -16.526  -3.073  1.00 48.12           H  
ATOM   2030  N   GLU A 128     -21.801 -21.133  -4.023  1.00 49.49           N  
ATOM   2031  H   GLU A 128     -22.563 -21.508  -3.477  1.00 49.49           H  
ATOM   2032  CA  GLU A 128     -21.100 -22.074  -4.911  1.00 49.49           C  
ATOM   2033  HA  GLU A 128     -20.172 -22.387  -4.433  1.00 49.49           H  
ATOM   2034  C   GLU A 128     -20.752 -21.461  -6.286  1.00 49.49           C  
ATOM   2035  CB  GLU A 128     -22.027 -23.290  -5.057  1.00 49.49           C  
ATOM   2036  HB2 GLU A 128     -22.512 -23.477  -4.099  1.00 49.49           H  
ATOM   2037  HB3 GLU A 128     -22.801 -23.049  -5.786  1.00 49.49           H  
ATOM   2038  O   GLU A 128     -19.705 -21.744  -6.869  1.00 49.49           O  
ATOM   2039  CG  GLU A 128     -21.310 -24.583  -5.457  1.00 49.49           C  
ATOM   2040  HG2 GLU A 128     -20.844 -24.442  -6.432  1.00 49.49           H  
ATOM   2041  HG3 GLU A 128     -20.525 -24.785  -4.729  1.00 49.49           H  
ATOM   2042  CD  GLU A 128     -22.282 -25.774  -5.523  1.00 49.49           C  
ATOM   2043  OE1 GLU A 128     -21.802 -26.915  -5.348  1.00 49.49           O  
ATOM   2044  OE2 GLU A 128     -23.483 -25.536  -5.790  1.00 49.49           O  
ATOM   2045  N   LYS A 129     -21.591 -20.534  -6.771  1.00 58.91           N  
ATOM   2046  H   LYS A 129     -22.398 -20.326  -6.200  1.00 58.91           H  
ATOM   2047  CA  LYS A 129     -21.339 -19.693  -7.953  1.00 58.91           C  
ATOM   2048  HA  LYS A 129     -20.752 -20.271  -8.667  1.00 58.91           H  
ATOM   2049  C   LYS A 129     -20.473 -18.468  -7.625  1.00 58.91           C  
ATOM   2050  CB  LYS A 129     -22.661 -19.297  -8.628  1.00 58.91           C  
ATOM   2051  HB2 LYS A 129     -23.325 -18.845  -7.891  1.00 58.91           H  
ATOM   2052  HB3 LYS A 129     -22.452 -18.554  -9.398  1.00 58.91           H  
ATOM   2053  O   LYS A 129     -20.817 -17.349  -7.996  1.00 58.91           O  
ATOM   2054  CG  LYS A 129     -23.357 -20.475  -9.314  1.00 58.91           C  
ATOM   2055  HG2 LYS A 129     -22.675 -20.931 -10.031  1.00 58.91           H  
ATOM   2056  HG3 LYS A 129     -23.650 -21.218  -8.571  1.00 58.91           H  
ATOM   2057  CD  LYS A 129     -24.599 -19.957 -10.046  1.00 58.91           C  
ATOM   2058  HD2 LYS A 129     -24.302 -19.182 -10.752  1.00 58.91           H  
ATOM   2059  HD3 LYS A 129     -25.287 -19.529  -9.316  1.00 58.91           H  
ATOM   2060  CE  LYS A 129     -25.284 -21.097 -10.799  1.00 58.91           C  
ATOM   2061  HE2 LYS A 129     -24.579 -21.509 -11.521  1.00 58.91           H  
ATOM   2062  HE3 LYS A 129     -25.530 -21.884 -10.086  1.00 58.91           H  
ATOM   2063  NZ  LYS A 129     -26.510 -20.618 -11.482  1.00 58.91           N  
ATOM   2064  HZ1 LYS A 129     -26.283 -19.883 -12.136  1.00 58.91           H  
ATOM   2065  HZ2 LYS A 129     -26.958 -21.375 -11.979  1.00 58.91           H  
ATOM   2066  HZ3 LYS A 129     -27.162 -20.250 -10.804  1.00 58.91           H  
ATOM   2067  N   ALA A 130     -19.369 -18.661  -6.911  1.00 65.72           N  
ATOM   2068  H   ALA A 130     -19.170 -19.589  -6.564  1.00 65.72           H  
ATOM   2069  CA  ALA A 130     -18.454 -17.569  -6.610  1.00 65.72           C  
ATOM   2070  HA  ALA A 130     -19.034 -16.722  -6.244  1.00 65.72           H  
ATOM   2071  C   ALA A 130     -17.723 -17.139  -7.889  1.00 65.72           C  
ATOM   2072  CB  ALA A 130     -17.489 -17.981  -5.493  1.00 65.72           C  
ATOM   2073  HB1 ALA A 130     -18.048 -18.217  -4.588  1.00 65.72           H  
ATOM   2074  HB2 ALA A 130     -16.913 -18.853  -5.800  1.00 65.72           H  
ATOM   2075  HB3 ALA A 130     -16.808 -17.157  -5.278  1.00 65.72           H  
ATOM   2076  O   ALA A 130     -17.064 -17.956  -8.542  1.00 65.72           O  
ATOM   2077  N   GLN A 131     -17.834 -15.854  -8.226  1.00 85.05           N  
ATOM   2078  H   GLN A 131     -18.439 -15.266  -7.670  1.00 85.05           H  
ATOM   2079  CA  GLN A 131     -17.075 -15.209  -9.292  1.00 85.05           C  
ATOM   2080  HA  GLN A 131     -17.416 -15.597 -10.252  1.00 85.05           H  
ATOM   2081  C   GLN A 131     -15.576 -15.520  -9.126  1.00 85.05           C  
ATOM   2082  CB  GLN A 131     -17.397 -13.707  -9.226  1.00 85.05           C  
ATOM   2083  HB2 GLN A 131     -17.102 -13.313  -8.253  1.00 85.05           H  
ATOM   2084  HB3 GLN A 131     -18.476 -13.592  -9.326  1.00 85.05           H  
ATOM   2085  O   GLN A 131     -15.046 -15.513  -8.016  1.00 85.05           O  
ATOM   2086  CG  GLN A 131     -16.723 -12.878 -10.324  1.00 85.05           C  
ATOM   2087  HG2 GLN A 131     -16.913 -13.337 -11.294  1.00 85.05           H  
ATOM   2088  HG3 GLN A 131     -15.648 -12.870 -10.141  1.00 85.05           H  
ATOM   2089  CD  GLN A 131     -17.220 -11.432 -10.373  1.00 85.05           C  
ATOM   2090  NE2 GLN A 131     -16.669 -10.616 -11.239  1.00 85.05           N  
ATOM   2091 HE21 GLN A 131     -15.868 -10.933 -11.766  1.00 85.05           H  
ATOM   2092 HE22 GLN A 131     -17.052  -9.682 -11.266  1.00 85.05           H  
ATOM   2093  OE1 GLN A 131     -18.095 -10.996  -9.649  1.00 85.05           O  
ATOM   2094  N   LYS A 132     -14.879 -15.853 -10.220  1.00 92.44           N  
ATOM   2095  H   LYS A 132     -15.393 -15.910 -11.087  1.00 92.44           H  
ATOM   2096  CA  LYS A 132     -13.446 -16.249 -10.174  1.00 92.44           C  
ATOM   2097  HA  LYS A 132     -13.110 -16.243  -9.137  1.00 92.44           H  
ATOM   2098  C   LYS A 132     -12.515 -15.279 -10.891  1.00 92.44           C  
ATOM   2099  CB  LYS A 132     -13.269 -17.676 -10.712  1.00 92.44           C  
ATOM   2100  HB2 LYS A 132     -12.208 -17.928 -10.695  1.00 92.44           H  
ATOM   2101  HB3 LYS A 132     -13.621 -17.720 -11.742  1.00 92.44           H  
ATOM   2102  O   LYS A 132     -11.293 -15.459 -10.866  1.00 92.44           O  
ATOM   2103  CG  LYS A 132     -14.012 -18.717  -9.872  1.00 92.44           C  
ATOM   2104  HG2 LYS A 132     -15.084 -18.544  -9.967  1.00 92.44           H  
ATOM   2105  HG3 LYS A 132     -13.722 -18.620  -8.826  1.00 92.44           H  
ATOM   2106  CD  LYS A 132     -13.708 -20.136 -10.362  1.00 92.44           C  
ATOM   2107  HD2 LYS A 132     -12.643 -20.341 -10.262  1.00 92.44           H  
ATOM   2108  HD3 LYS A 132     -13.997 -20.217 -11.410  1.00 92.44           H  
ATOM   2109  CE  LYS A 132     -14.521 -21.124  -9.520  1.00 92.44           C  
ATOM   2110  HE2 LYS A 132     -14.205 -21.046  -8.480  1.00 92.44           H  
ATOM   2111  HE3 LYS A 132     -15.568 -20.821  -9.556  1.00 92.44           H  
ATOM   2112  NZ  LYS A 132     -14.382 -22.521 -10.006  1.00 92.44           N  
ATOM   2113  HZ1 LYS A 132     -14.920 -23.142  -9.419  1.00 92.44           H  
ATOM   2114  HZ2 LYS A 132     -13.418 -22.820 -10.008  1.00 92.44           H  
ATOM   2115  HZ3 LYS A 132     -14.754 -22.596 -10.942  1.00 92.44           H  
ATOM   2116  N   ILE A 133     -13.090 -14.289 -11.556  1.00 93.74           N  
ATOM   2117  H   ILE A 133     -14.092 -14.191 -11.472  1.00 93.74           H  
ATOM   2118  CA  ILE A 133     -12.401 -13.271 -12.338  1.00 93.74           C  
ATOM   2119  HA  ILE A 133     -11.326 -13.320 -12.167  1.00 93.74           H  
ATOM   2120  C   ILE A 133     -12.933 -11.936 -11.840  1.00 93.74           C  
ATOM   2121  CB  ILE A 133     -12.690 -13.451 -13.844  1.00 93.74           C  
ATOM   2122  HB  ILE A 133     -13.750 -13.255 -14.005  1.00 93.74           H  
ATOM   2123  O   ILE A 133     -14.141 -11.725 -11.839  1.00 93.74           O  
ATOM   2124  CG1 ILE A 133     -12.395 -14.885 -14.342  1.00 93.74           C  
ATOM   2125 HG12 ILE A 133     -12.947 -15.608 -13.742  1.00 93.74           H  
ATOM   2126 HG13 ILE A 133     -11.331 -15.100 -14.237  1.00 93.74           H  
ATOM   2127  CG2 ILE A 133     -11.882 -12.433 -14.667  1.00 93.74           C  
ATOM   2128 HG21 ILE A 133     -11.754 -11.490 -14.135  1.00 93.74           H  
ATOM   2129 HG22 ILE A 133     -12.422 -12.224 -15.591  1.00 93.74           H  
ATOM   2130 HG23 ILE A 133     -10.897 -12.828 -14.914  1.00 93.74           H  
ATOM   2131  CD1 ILE A 133     -12.815 -15.111 -15.799  1.00 93.74           C  
ATOM   2132 HD11 ILE A 133     -12.270 -14.440 -16.462  1.00 93.74           H  
ATOM   2133 HD12 ILE A 133     -13.885 -14.931 -15.908  1.00 93.74           H  
ATOM   2134 HD13 ILE A 133     -12.599 -16.141 -16.083  1.00 93.74           H  
ATOM   2135  N   PHE A 134     -12.051 -11.040 -11.423  1.00 92.48           N  
ATOM   2136  H   PHE A 134     -11.071 -11.284 -11.403  1.00 92.48           H  
ATOM   2137  CA  PHE A 134     -12.444  -9.736 -10.900  1.00 92.48           C  
ATOM   2138  HA  PHE A 134     -13.504  -9.562 -11.087  1.00 92.48           H  
ATOM   2139  C   PHE A 134     -11.663  -8.643 -11.598  1.00 92.48           C  
ATOM   2140  CB  PHE A 134     -12.227  -9.679  -9.389  1.00 92.48           C  
ATOM   2141  HB2 PHE A 134     -11.160  -9.740  -9.173  1.00 92.48           H  
ATOM   2142  HB3 PHE A 134     -12.572  -8.712  -9.022  1.00 92.48           H  
ATOM   2143  O   PHE A 134     -10.486  -8.820 -11.900  1.00 92.48           O  
ATOM   2144  CG  PHE A 134     -12.937 -10.773  -8.629  1.00 92.48           C  
ATOM   2145  CD1 PHE A 134     -14.205 -10.520  -8.078  1.00 92.48           C  
ATOM   2146  HD1 PHE A 134     -14.686  -9.564  -8.221  1.00 92.48           H  
ATOM   2147  CD2 PHE A 134     -12.336 -12.038  -8.470  1.00 92.48           C  
ATOM   2148  HD2 PHE A 134     -11.365 -12.236  -8.899  1.00 92.48           H  
ATOM   2149  CE1 PHE A 134     -14.857 -11.511  -7.331  1.00 92.48           C  
ATOM   2150  HE1 PHE A 134     -15.825 -11.310  -6.895  1.00 92.48           H  
ATOM   2151  CE2 PHE A 134     -13.001 -13.038  -7.741  1.00 92.48           C  
ATOM   2152  HE2 PHE A 134     -12.556 -14.013  -7.612  1.00 92.48           H  
ATOM   2153  CZ  PHE A 134     -14.251 -12.763  -7.156  1.00 92.48           C  
ATOM   2154  HZ  PHE A 134     -14.761 -13.516  -6.574  1.00 92.48           H  
ATOM   2155  N   TYR A 135     -12.311  -7.508 -11.820  1.00 91.90           N  
ATOM   2156  H   TYR A 135     -13.260  -7.411 -11.487  1.00 91.90           H  
ATOM   2157  CA  TYR A 135     -11.695  -6.325 -12.396  1.00 91.90           C  
ATOM   2158  HA  TYR A 135     -10.673  -6.554 -12.696  1.00 91.90           H  
ATOM   2159  C   TYR A 135     -11.629  -5.202 -11.359  1.00 91.90           C  
ATOM   2160  CB  TYR A 135     -12.477  -5.911 -13.649  1.00 91.90           C  
ATOM   2161  HB2 TYR A 135     -12.376  -6.688 -14.407  1.00 91.90           H  
ATOM   2162  HB3 TYR A 135     -13.533  -5.808 -13.399  1.00 91.90           H  
ATOM   2163  O   TYR A 135     -12.577  -5.001 -10.603  1.00 91.90           O  
ATOM   2164  CG  TYR A 135     -11.969  -4.613 -14.220  1.00 91.90           C  
ATOM   2165  CD1 TYR A 135     -12.798  -3.474 -14.298  1.00 91.90           C  
ATOM   2166  HD1 TYR A 135     -13.843  -3.547 -14.037  1.00 91.90           H  
ATOM   2167  CD2 TYR A 135     -10.611  -4.520 -14.546  1.00 91.90           C  
ATOM   2168  HD2 TYR A 135      -9.964  -5.382 -14.476  1.00 91.90           H  
ATOM   2169  CE1 TYR A 135     -12.275  -2.248 -14.759  1.00 91.90           C  
ATOM   2170  HE1 TYR A 135     -12.916  -1.386 -14.876  1.00 91.90           H  
ATOM   2171  CE2 TYR A 135     -10.077  -3.273 -14.873  1.00 91.90           C  
ATOM   2172  HE2 TYR A 135      -9.010  -3.169 -15.003  1.00 91.90           H  
ATOM   2173  OH  TYR A 135     -10.338  -1.000 -15.501  1.00 91.90           O  
ATOM   2174  HH  TYR A 135     -10.948  -0.364 -15.881  1.00 91.90           H  
ATOM   2175  CZ  TYR A 135     -10.902  -2.150 -15.057  1.00 91.90           C  
ATOM   2176  N   THR A 136     -10.515  -4.466 -11.322  1.00 91.23           N  
ATOM   2177  H   THR A 136      -9.771  -4.692 -11.967  1.00 91.23           H  
ATOM   2178  CA  THR A 136     -10.358  -3.276 -10.477  1.00 91.23           C  
ATOM   2179  HA  THR A 136     -11.352  -2.991 -10.130  1.00 91.23           H  
ATOM   2180  C   THR A 136      -9.757  -2.103 -11.263  1.00 91.23           C  
ATOM   2181  CB  THR A 136      -9.515  -3.548  -9.222  1.00 91.23           C  
ATOM   2182  HB  THR A 136      -9.494  -2.638  -8.624  1.00 91.23           H  
ATOM   2183  O   THR A 136      -8.723  -2.281 -11.925  1.00 91.23           O  
ATOM   2184  CG2 THR A 136     -10.065  -4.675  -8.351  1.00 91.23           C  
ATOM   2185 HG21 THR A 136     -10.047  -5.624  -8.886  1.00 91.23           H  
ATOM   2186 HG22 THR A 136     -11.091  -4.449  -8.059  1.00 91.23           H  
ATOM   2187 HG23 THR A 136      -9.451  -4.760  -7.454  1.00 91.23           H  
ATOM   2188  OG1 THR A 136      -8.185  -3.883  -9.558  1.00 91.23           O  
ATOM   2189  HG1 THR A 136      -8.243  -4.598 -10.197  1.00 91.23           H  
ATOM   2190  N   PRO A 137     -10.338  -0.894 -11.155  1.00 88.21           N  
ATOM   2191  CA  PRO A 137      -9.828   0.301 -11.830  1.00 88.21           C  
ATOM   2192  HA  PRO A 137      -9.721   0.123 -12.900  1.00 88.21           H  
ATOM   2193  C   PRO A 137      -8.479   0.723 -11.252  1.00 88.21           C  
ATOM   2194  CB  PRO A 137     -10.885   1.380 -11.589  1.00 88.21           C  
ATOM   2195  HB2 PRO A 137     -11.659   1.307 -12.352  1.00 88.21           H  
ATOM   2196  HB3 PRO A 137     -10.460   2.384 -11.576  1.00 88.21           H  
ATOM   2197  O   PRO A 137      -8.176   0.395 -10.103  1.00 88.21           O  
ATOM   2198  CG  PRO A 137     -11.467   0.993 -10.230  1.00 88.21           C  
ATOM   2199  HG2 PRO A 137     -10.811   1.345  -9.434  1.00 88.21           H  
ATOM   2200  HG3 PRO A 137     -12.477   1.382 -10.096  1.00 88.21           H  
ATOM   2201  CD  PRO A 137     -11.449  -0.533 -10.281  1.00 88.21           C  
ATOM   2202  HD2 PRO A 137     -11.317  -0.931  -9.275  1.00 88.21           H  
ATOM   2203  HD3 PRO A 137     -12.381  -0.896 -10.715  1.00 88.21           H  
ATOM   2204  N   ASP A 138      -7.662   1.426 -12.032  1.00 90.51           N  
ATOM   2205  H   ASP A 138      -7.956   1.678 -12.965  1.00 90.51           H  
ATOM   2206  CA  ASP A 138      -6.344   1.882 -11.584  1.00 90.51           C  
ATOM   2207  HA  ASP A 138      -5.807   0.996 -11.246  1.00 90.51           H  
ATOM   2208  C   ASP A 138      -6.397   2.839 -10.376  1.00 90.51           C  
ATOM   2209  CB  ASP A 138      -5.557   2.464 -12.770  1.00 90.51           C  
ATOM   2210  HB2 ASP A 138      -5.729   1.839 -13.646  1.00 90.51           H  
ATOM   2211  HB3 ASP A 138      -5.920   3.469 -12.989  1.00 90.51           H  
ATOM   2212  O   ASP A 138      -7.404   3.503 -10.122  1.00 90.51           O  
ATOM   2213  CG  ASP A 138      -4.046   2.491 -12.512  1.00 90.51           C  
ATOM   2214  OD1 ASP A 138      -3.588   1.651 -11.700  1.00 90.51           O  
ATOM   2215  OD2 ASP A 138      -3.353   3.318 -13.138  1.00 90.51           O  
ATOM   2216  N   PHE A 139      -5.310   2.891  -9.604  1.00 91.14           N  
ATOM   2217  H   PHE A 139      -4.482   2.410  -9.926  1.00 91.14           H  
ATOM   2218  CA  PHE A 139      -5.155   3.819  -8.481  1.00 91.14           C  
ATOM   2219  HA  PHE A 139      -5.732   4.711  -8.723  1.00 91.14           H  
ATOM   2220  C   PHE A 139      -3.685   4.246  -8.313  1.00 91.14           C  
ATOM   2221  CB  PHE A 139      -5.745   3.218  -7.188  1.00 91.14           C  
ATOM   2222  HB2 PHE A 139      -5.691   3.959  -6.390  1.00 91.14           H  
ATOM   2223  HB3 PHE A 139      -6.806   3.030  -7.357  1.00 91.14           H  
ATOM   2224  O   PHE A 139      -2.783   3.530  -8.759  1.00 91.14           O  
ATOM   2225  CG  PHE A 139      -5.093   1.940  -6.691  1.00 91.14           C  
ATOM   2226  CD1 PHE A 139      -5.746   0.708  -6.856  1.00 91.14           C  
ATOM   2227  HD1 PHE A 139      -6.722   0.686  -7.316  1.00 91.14           H  
ATOM   2228  CD2 PHE A 139      -3.862   1.978  -6.015  1.00 91.14           C  
ATOM   2229  HD2 PHE A 139      -3.384   2.927  -5.822  1.00 91.14           H  
ATOM   2230  CE1 PHE A 139      -5.147  -0.481  -6.394  1.00 91.14           C  
ATOM   2231  HE1 PHE A 139      -5.659  -1.427  -6.491  1.00 91.14           H  
ATOM   2232  CE2 PHE A 139      -3.250   0.791  -5.580  1.00 91.14           C  
ATOM   2233  HE2 PHE A 139      -2.301   0.833  -5.067  1.00 91.14           H  
ATOM   2234  CZ  PHE A 139      -3.886  -0.442  -5.783  1.00 91.14           C  
ATOM   2235  HZ  PHE A 139      -3.431  -1.353  -5.422  1.00 91.14           H  
ATOM   2236  N   PRO A 140      -3.416   5.392  -7.655  1.00 92.03           N  
ATOM   2237  CA  PRO A 140      -2.058   5.911  -7.490  1.00 92.03           C  
ATOM   2238  HA  PRO A 140      -1.706   6.251  -8.464  1.00 92.03           H  
ATOM   2239  C   PRO A 140      -1.062   4.886  -6.938  1.00 92.03           C  
ATOM   2240  CB  PRO A 140      -2.195   7.122  -6.566  1.00 92.03           C  
ATOM   2241  HB2 PRO A 140      -1.422   7.866  -6.759  1.00 92.03           H  
ATOM   2242  HB3 PRO A 140      -2.174   6.808  -5.522  1.00 92.03           H  
ATOM   2243  O   PRO A 140      -1.369   4.126  -6.022  1.00 92.03           O  
ATOM   2244  CG  PRO A 140      -3.587   7.640  -6.914  1.00 92.03           C  
ATOM   2245  HG2 PRO A 140      -4.020   8.221  -6.100  1.00 92.03           H  
ATOM   2246  HG3 PRO A 140      -3.542   8.230  -7.829  1.00 92.03           H  
ATOM   2247  CD  PRO A 140      -4.384   6.365  -7.163  1.00 92.03           C  
ATOM   2248  HD2 PRO A 140      -5.168   6.566  -7.893  1.00 92.03           H  
ATOM   2249  HD3 PRO A 140      -4.822   6.022  -6.225  1.00 92.03           H  
ATOM   2250  N   ALA A 141       0.155   4.889  -7.475  1.00 94.60           N  
ATOM   2251  H   ALA A 141       0.371   5.605  -8.153  1.00 94.60           H  
ATOM   2252  CA  ALA A 141       1.274   4.033  -7.085  1.00 94.60           C  
ATOM   2253  HA  ALA A 141       2.113   4.346  -7.706  1.00 94.60           H  
ATOM   2254  C   ALA A 141       1.120   2.523  -7.358  1.00 94.60           C  
ATOM   2255  CB  ALA A 141       1.662   4.365  -5.641  1.00 94.60           C  
ATOM   2256  HB1 ALA A 141       1.499   5.422  -5.433  1.00 94.60           H  
ATOM   2257  HB2 ALA A 141       2.726   4.163  -5.518  1.00 94.60           H  
ATOM   2258  HB3 ALA A 141       1.082   3.762  -4.942  1.00 94.60           H  
ATOM   2259  O   ALA A 141       2.076   1.764  -7.161  1.00 94.60           O  
ATOM   2260  N   ARG A 142      -0.026   2.060  -7.885  1.00 93.96           N  
ATOM   2261  H   ARG A 142      -0.792   2.709  -7.997  1.00 93.96           H  
ATOM   2262  CA  ARG A 142      -0.253   0.644  -8.229  1.00 93.96           C  
ATOM   2263  HA  ARG A 142      -0.240   0.054  -7.313  1.00 93.96           H  
ATOM   2264  C   ARG A 142       0.841   0.095  -9.144  1.00 93.96           C  
ATOM   2265  CB  ARG A 142      -1.628   0.502  -8.906  1.00 93.96           C  
ATOM   2266  HB2 ARG A 142      -2.398   0.943  -8.273  1.00 93.96           H  
ATOM   2267  HB3 ARG A 142      -1.623   1.036  -9.856  1.00 93.96           H  
ATOM   2268  O   ARG A 142       1.366  -0.990  -8.901  1.00 93.96           O  
ATOM   2269  CG  ARG A 142      -1.973  -0.974  -9.145  1.00 93.96           C  
ATOM   2270  HG2 ARG A 142      -1.140  -1.485  -9.628  1.00 93.96           H  
ATOM   2271  HG3 ARG A 142      -2.164  -1.441  -8.179  1.00 93.96           H  
ATOM   2272  CD  ARG A 142      -3.188  -1.161 -10.048  1.00 93.96           C  
ATOM   2273  HD2 ARG A 142      -3.098  -0.514 -10.920  1.00 93.96           H  
ATOM   2274  HD3 ARG A 142      -3.183  -2.194 -10.397  1.00 93.96           H  
ATOM   2275  NE  ARG A 142      -4.449  -0.917  -9.335  1.00 93.96           N  
ATOM   2276  HE  ARG A 142      -4.406  -0.605  -8.375  1.00 93.96           H  
ATOM   2277  NH1 ARG A 142      -5.862  -1.552 -11.025  1.00 93.96           N  
ATOM   2278 HH11 ARG A 142      -5.141  -1.298 -11.685  1.00 93.96           H  
ATOM   2279 HH12 ARG A 142      -6.812  -1.718 -11.326  1.00 93.96           H  
ATOM   2280  NH2 ARG A 142      -6.631  -1.412  -8.971  1.00 93.96           N  
ATOM   2281 HH21 ARG A 142      -7.191  -0.571  -8.975  1.00 93.96           H  
ATOM   2282 HH22 ARG A 142      -7.212  -2.211  -9.178  1.00 93.96           H  
ATOM   2283  CZ  ARG A 142      -5.632  -1.280  -9.776  1.00 93.96           C  
ATOM   2284  N   ARG A 143       1.192   0.847 -10.193  1.00 92.40           N  
ATOM   2285  H   ARG A 143       0.682   1.709 -10.319  1.00 92.40           H  
ATOM   2286  CA  ARG A 143       2.181   0.436 -11.201  1.00 92.40           C  
ATOM   2287  HA  ARG A 143       1.869  -0.519 -11.624  1.00 92.40           H  
ATOM   2288  C   ARG A 143       3.565   0.204 -10.597  1.00 92.40           C  
ATOM   2289  CB  ARG A 143       2.222   1.489 -12.319  1.00 92.40           C  
ATOM   2290  HB2 ARG A 143       1.215   1.623 -12.715  1.00 92.40           H  
ATOM   2291  HB3 ARG A 143       2.553   2.438 -11.899  1.00 92.40           H  
ATOM   2292  O   ARG A 143       4.194  -0.803 -10.905  1.00 92.40           O  
ATOM   2293  CG  ARG A 143       3.154   1.072 -13.471  1.00 92.40           C  
ATOM   2294  HG2 ARG A 143       4.166   0.908 -13.103  1.00 92.40           H  
ATOM   2295  HG3 ARG A 143       2.789   0.139 -13.900  1.00 92.40           H  
ATOM   2296  CD  ARG A 143       3.203   2.136 -14.574  1.00 92.40           C  
ATOM   2297  HD2 ARG A 143       2.187   2.339 -14.912  1.00 92.40           H  
ATOM   2298  HD3 ARG A 143       3.778   1.737 -15.409  1.00 92.40           H  
ATOM   2299  NE  ARG A 143       3.834   3.384 -14.101  1.00 92.40           N  
ATOM   2300  HE  ARG A 143       4.127   3.409 -13.135  1.00 92.40           H  
ATOM   2301  NH1 ARG A 143       3.650   4.581 -16.051  1.00 92.40           N  
ATOM   2302 HH11 ARG A 143       3.193   3.792 -16.485  1.00 92.40           H  
ATOM   2303 HH12 ARG A 143       3.757   5.449 -16.557  1.00 92.40           H  
ATOM   2304  NH2 ARG A 143       4.546   5.537 -14.240  1.00 92.40           N  
ATOM   2305 HH21 ARG A 143       4.638   6.401 -14.754  1.00 92.40           H  
ATOM   2306 HH22 ARG A 143       4.756   5.527 -13.252  1.00 92.40           H  
ATOM   2307  CZ  ARG A 143       4.008   4.490 -14.799  1.00 92.40           C  
ATOM   2308  N   GLU A 144       4.036   1.117  -9.750  1.00 93.56           N  
ATOM   2309  H   GLU A 144       3.444   1.886  -9.470  1.00 93.56           H  
ATOM   2310  CA  GLU A 144       5.363   1.005  -9.133  1.00 93.56           C  
ATOM   2311  HA  GLU A 144       6.103   0.833  -9.915  1.00 93.56           H  
ATOM   2312  C   GLU A 144       5.430  -0.201  -8.186  1.00 93.56           C  
ATOM   2313  CB  GLU A 144       5.711   2.328  -8.432  1.00 93.56           C  
ATOM   2314  HB2 GLU A 144       5.034   2.489  -7.593  1.00 93.56           H  
ATOM   2315  HB3 GLU A 144       5.577   3.138  -9.149  1.00 93.56           H  
ATOM   2316  O   GLU A 144       6.378  -0.987  -8.245  1.00 93.56           O  
ATOM   2317  CG  GLU A 144       7.170   2.336  -7.944  1.00 93.56           C  
ATOM   2318  HG2 GLU A 144       7.819   2.115  -8.791  1.00 93.56           H  
ATOM   2319  HG3 GLU A 144       7.296   1.540  -7.210  1.00 93.56           H  
ATOM   2320  CD  GLU A 144       7.618   3.664  -7.312  1.00 93.56           C  
ATOM   2321  OE1 GLU A 144       8.661   3.641  -6.621  1.00 93.56           O  
ATOM   2322  OE2 GLU A 144       6.932   4.693  -7.478  1.00 93.56           O  
ATOM   2323  N   VAL A 145       4.376  -0.420  -7.394  1.00 95.72           N  
ATOM   2324  H   VAL A 145       3.632   0.263  -7.376  1.00 95.72           H  
ATOM   2325  CA  VAL A 145       4.272  -1.601  -6.526  1.00 95.72           C  
ATOM   2326  HA  VAL A 145       5.177  -1.660  -5.922  1.00 95.72           H  
ATOM   2327  C   VAL A 145       4.210  -2.899  -7.333  1.00 95.72           C  
ATOM   2328  CB  VAL A 145       3.071  -1.466  -5.571  1.00 95.72           C  
ATOM   2329  HB  VAL A 145       2.168  -1.235  -6.136  1.00 95.72           H  
ATOM   2330  O   VAL A 145       4.867  -3.877  -6.973  1.00 95.72           O  
ATOM   2331  CG1 VAL A 145       2.826  -2.765  -4.794  1.00 95.72           C  
ATOM   2332 HG11 VAL A 145       2.373  -3.507  -5.452  1.00 95.72           H  
ATOM   2333 HG12 VAL A 145       3.768  -3.167  -4.423  1.00 95.72           H  
ATOM   2334 HG13 VAL A 145       2.146  -2.591  -3.960  1.00 95.72           H  
ATOM   2335  CG2 VAL A 145       3.350  -0.317  -4.594  1.00 95.72           C  
ATOM   2336 HG21 VAL A 145       3.277   0.636  -5.118  1.00 95.72           H  
ATOM   2337 HG22 VAL A 145       2.631  -0.308  -3.775  1.00 95.72           H  
ATOM   2338 HG23 VAL A 145       4.349  -0.413  -4.169  1.00 95.72           H  
ATOM   2339  N   PHE A 146       3.471  -2.916  -8.444  1.00 94.99           N  
ATOM   2340  H   PHE A 146       2.933  -2.095  -8.680  1.00 94.99           H  
ATOM   2341  CA  PHE A 146       3.380  -4.084  -9.317  1.00 94.99           C  
ATOM   2342  HA  PHE A 146       3.020  -4.928  -8.728  1.00 94.99           H  
ATOM   2343  C   PHE A 146       4.752  -4.476  -9.885  1.00 94.99           C  
ATOM   2344  CB  PHE A 146       2.363  -3.809 -10.434  1.00 94.99           C  
ATOM   2345  HB2 PHE A 146       1.444  -3.433  -9.984  1.00 94.99           H  
ATOM   2346  HB3 PHE A 146       2.745  -3.033 -11.097  1.00 94.99           H  
ATOM   2347  O   PHE A 146       5.147  -5.639  -9.784  1.00 94.99           O  
ATOM   2348  CG  PHE A 146       2.026  -5.034 -11.260  1.00 94.99           C  
ATOM   2349  CD1 PHE A 146       2.942  -5.530 -12.206  1.00 94.99           C  
ATOM   2350  HD1 PHE A 146       3.883  -5.028 -12.376  1.00 94.99           H  
ATOM   2351  CD2 PHE A 146       0.803  -5.701 -11.061  1.00 94.99           C  
ATOM   2352  HD2 PHE A 146       0.092  -5.327 -10.339  1.00 94.99           H  
ATOM   2353  CE1 PHE A 146       2.646  -6.703 -12.917  1.00 94.99           C  
ATOM   2354  HE1 PHE A 146       3.390  -7.123 -13.578  1.00 94.99           H  
ATOM   2355  CE2 PHE A 146       0.485  -6.842 -11.816  1.00 94.99           C  
ATOM   2356  HE2 PHE A 146      -0.466  -7.334 -11.678  1.00 94.99           H  
ATOM   2357  CZ  PHE A 146       1.403  -7.335 -12.755  1.00 94.99           C  
ATOM   2358  HZ  PHE A 146       1.156  -8.213 -13.334  1.00 94.99           H  
ATOM   2359  N   GLU A 147       5.502  -3.524 -10.450  1.00 91.62           N  
ATOM   2360  H   GLU A 147       5.138  -2.583 -10.508  1.00 91.62           H  
ATOM   2361  CA  GLU A 147       6.833  -3.807 -11.008  1.00 91.62           C  
ATOM   2362  HA  GLU A 147       6.758  -4.665 -11.675  1.00 91.62           H  
ATOM   2363  C   GLU A 147       7.848  -4.193  -9.922  1.00 91.62           C  
ATOM   2364  CB  GLU A 147       7.357  -2.616 -11.826  1.00 91.62           C  
ATOM   2365  HB2 GLU A 147       8.394  -2.813 -12.100  1.00 91.62           H  
ATOM   2366  HB3 GLU A 147       7.345  -1.722 -11.203  1.00 91.62           H  
ATOM   2367  O   GLU A 147       8.687  -5.075 -10.146  1.00 91.62           O  
ATOM   2368  CG  GLU A 147       6.567  -2.336 -13.116  1.00 91.62           C  
ATOM   2369  HG2 GLU A 147       7.043  -1.501 -13.630  1.00 91.62           H  
ATOM   2370  HG3 GLU A 147       5.563  -2.013 -12.841  1.00 91.62           H  
ATOM   2371  CD  GLU A 147       6.460  -3.522 -14.101  1.00 91.62           C  
ATOM   2372  OE1 GLU A 147       5.446  -3.571 -14.829  1.00 91.62           O  
ATOM   2373  OE2 GLU A 147       7.348  -4.412 -14.164  1.00 91.62           O  
ATOM   2374  N   HIS A 148       7.742  -3.610  -8.720  1.00 92.15           N  
ATOM   2375  H   HIS A 148       7.076  -2.862  -8.591  1.00 92.15           H  
ATOM   2376  CA  HIS A 148       8.555  -4.027  -7.578  1.00 92.15           C  
ATOM   2377  HA  HIS A 148       9.604  -3.950  -7.863  1.00 92.15           H  
ATOM   2378  C   HIS A 148       8.291  -5.495  -7.208  1.00 92.15           C  
ATOM   2379  CB  HIS A 148       8.320  -3.098  -6.380  1.00 92.15           C  
ATOM   2380  HB2 HIS A 148       8.606  -2.082  -6.651  1.00 92.15           H  
ATOM   2381  HB3 HIS A 148       7.261  -3.094  -6.120  1.00 92.15           H  
ATOM   2382  O   HIS A 148       9.233  -6.287  -7.140  1.00 92.15           O  
ATOM   2383  CG  HIS A 148       9.120  -3.527  -5.175  1.00 92.15           C  
ATOM   2384  CD2 HIS A 148       8.626  -3.925  -3.961  1.00 92.15           C  
ATOM   2385  HD2 HIS A 148       7.585  -3.946  -3.672  1.00 92.15           H  
ATOM   2386  ND1 HIS A 148      10.488  -3.682  -5.124  1.00 92.15           N  
ATOM   2387  HD1 HIS A 148      11.141  -3.486  -5.869  1.00 92.15           H  
ATOM   2388  CE1 HIS A 148      10.811  -4.163  -3.911  1.00 92.15           C  
ATOM   2389  HE1 HIS A 148      11.809  -4.403  -3.577  1.00 92.15           H  
ATOM   2390  NE2 HIS A 148       9.706  -4.324  -3.168  1.00 92.15           N  
ATOM   2391  N   LEU A 149       7.022  -5.892  -7.055  1.00 92.78           N  
ATOM   2392  H   LEU A 149       6.290  -5.201  -7.138  1.00 92.78           H  
ATOM   2393  CA  LEU A 149       6.652  -7.277  -6.745  1.00 92.78           C  
ATOM   2394  HA  LEU A 149       7.195  -7.596  -5.854  1.00 92.78           H  
ATOM   2395  C   LEU A 149       7.046  -8.248  -7.862  1.00 92.78           C  
ATOM   2396  CB  LEU A 149       5.141  -7.369  -6.485  1.00 92.78           C  
ATOM   2397  HB2 LEU A 149       4.862  -8.422  -6.501  1.00 92.78           H  
ATOM   2398  HB3 LEU A 149       4.613  -6.869  -7.297  1.00 92.78           H  
ATOM   2399  O   LEU A 149       7.559  -9.332  -7.589  1.00 92.78           O  
ATOM   2400  CG  LEU A 149       4.677  -6.780  -5.144  1.00 92.78           C  
ATOM   2401  HG  LEU A 149       4.956  -5.728  -5.074  1.00 92.78           H  
ATOM   2402  CD1 LEU A 149       3.159  -6.894  -5.055  1.00 92.78           C  
ATOM   2403 HD11 LEU A 149       2.848  -7.937  -5.102  1.00 92.78           H  
ATOM   2404 HD12 LEU A 149       2.722  -6.340  -5.885  1.00 92.78           H  
ATOM   2405 HD13 LEU A 149       2.808  -6.445  -4.125  1.00 92.78           H  
ATOM   2406  CD2 LEU A 149       5.282  -7.532  -3.959  1.00 92.78           C  
ATOM   2407 HD21 LEU A 149       5.198  -8.608  -4.114  1.00 92.78           H  
ATOM   2408 HD22 LEU A 149       4.764  -7.266  -3.038  1.00 92.78           H  
ATOM   2409 HD23 LEU A 149       6.331  -7.253  -3.856  1.00 92.78           H  
ATOM   2410  N   LYS A 150       6.869  -7.855  -9.125  1.00 88.06           N  
ATOM   2411  H   LYS A 150       6.405  -6.973  -9.284  1.00 88.06           H  
ATOM   2412  CA  LYS A 150       7.298  -8.650 -10.282  1.00 88.06           C  
ATOM   2413  HA  LYS A 150       6.843  -9.638 -10.223  1.00 88.06           H  
ATOM   2414  C   LYS A 150       8.803  -8.887 -10.277  1.00 88.06           C  
ATOM   2415  CB  LYS A 150       6.804  -7.936 -11.541  1.00 88.06           C  
ATOM   2416  HB2 LYS A 150       5.721  -7.830 -11.470  1.00 88.06           H  
ATOM   2417  HB3 LYS A 150       7.239  -6.937 -11.573  1.00 88.06           H  
ATOM   2418  O   LYS A 150       9.239 -10.012 -10.525  1.00 88.06           O  
ATOM   2419  CG  LYS A 150       7.143  -8.661 -12.849  1.00 88.06           C  
ATOM   2420  HG2 LYS A 150       6.811  -9.698 -12.809  1.00 88.06           H  
ATOM   2421  HG3 LYS A 150       8.222  -8.630 -12.999  1.00 88.06           H  
ATOM   2422  CD  LYS A 150       6.425  -7.931 -13.990  1.00 88.06           C  
ATOM   2423  HD2 LYS A 150       6.273  -6.892 -13.697  1.00 88.06           H  
ATOM   2424  HD3 LYS A 150       5.441  -8.372 -14.151  1.00 88.06           H  
ATOM   2425  CE  LYS A 150       7.225  -7.950 -15.289  1.00 88.06           C  
ATOM   2426  HE2 LYS A 150       8.279  -8.072 -15.041  1.00 88.06           H  
ATOM   2427  HE3 LYS A 150       6.905  -8.781 -15.917  1.00 88.06           H  
ATOM   2428  NZ  LYS A 150       7.048  -6.648 -15.980  1.00 88.06           N  
ATOM   2429  HZ1 LYS A 150       6.134  -6.554 -16.399  1.00 88.06           H  
ATOM   2430  HZ2 LYS A 150       7.734  -6.476 -16.701  1.00 88.06           H  
ATOM   2431  HZ3 LYS A 150       7.122  -5.877 -15.332  1.00 88.06           H  
ATOM   2432  N   THR A 151       9.590  -7.874  -9.926  1.00 83.27           N  
ATOM   2433  H   THR A 151       9.161  -6.977  -9.754  1.00 83.27           H  
ATOM   2434  CA  THR A 151      11.042  -8.010  -9.746  1.00 83.27           C  
ATOM   2435  HA  THR A 151      11.470  -8.452 -10.646  1.00 83.27           H  
ATOM   2436  C   THR A 151      11.367  -8.938  -8.575  1.00 83.27           C  
ATOM   2437  CB  THR A 151      11.692  -6.635  -9.547  1.00 83.27           C  
ATOM   2438  HB  THR A 151      11.298  -6.156  -8.650  1.00 83.27           H  
ATOM   2439  O   THR A 151      12.129  -9.893  -8.743  1.00 83.27           O  
ATOM   2440  CG2 THR A 151      13.213  -6.726  -9.437  1.00 83.27           C  
ATOM   2441 HG21 THR A 151      13.497  -7.274  -8.539  1.00 83.27           H  
ATOM   2442 HG22 THR A 151      13.620  -7.223 -10.318  1.00 83.27           H  
ATOM   2443 HG23 THR A 151      13.623  -5.719  -9.366  1.00 83.27           H  
ATOM   2444  OG1 THR A 151      11.409  -5.827 -10.665  1.00 83.27           O  
ATOM   2445  HG1 THR A 151      10.517  -5.486 -10.566  1.00 83.27           H  
ATOM   2446  N   ALA A 152      10.734  -8.722  -7.418  1.00 84.64           N  
ATOM   2447  H   ALA A 152      10.118  -7.926  -7.341  1.00 84.64           H  
ATOM   2448  CA  ALA A 152      10.947  -9.523  -6.216  1.00 84.64           C  
ATOM   2449  HA  ALA A 152      11.999  -9.463  -5.939  1.00 84.64           H  
ATOM   2450  C   ALA A 152      10.609 -11.010  -6.428  1.00 84.64           C  
ATOM   2451  CB  ALA A 152      10.116  -8.915  -5.080  1.00 84.64           C  
ATOM   2452  HB1 ALA A 152       9.053  -8.977  -5.310  1.00 84.64           H  
ATOM   2453  HB2 ALA A 152      10.315  -9.459  -4.157  1.00 84.64           H  
ATOM   2454  HB3 ALA A 152      10.390  -7.870  -4.934  1.00 84.64           H  
ATOM   2455  O   ALA A 152      11.332 -11.879  -5.947  1.00 84.64           O  
ATOM   2456  N   PHE A 153       9.547 -11.323  -7.180  1.00 80.33           N  
ATOM   2457  H   PHE A 153       8.942 -10.571  -7.477  1.00 80.33           H  
ATOM   2458  CA  PHE A 153       9.098 -12.705  -7.412  1.00 80.33           C  
ATOM   2459  HA  PHE A 153       9.313 -13.304  -6.528  1.00 80.33           H  
ATOM   2460  C   PHE A 153       9.828 -13.391  -8.567  1.00 80.33           C  
ATOM   2461  CB  PHE A 153       7.582 -12.728  -7.648  1.00 80.33           C  
ATOM   2462  HB2 PHE A 153       7.355 -12.100  -8.510  1.00 80.33           H  
ATOM   2463  HB3 PHE A 153       7.292 -13.748  -7.902  1.00 80.33           H  
ATOM   2464  O   PHE A 153       9.947 -14.617  -8.577  1.00 80.33           O  
ATOM   2465  CG  PHE A 153       6.703 -12.284  -6.491  1.00 80.33           C  
ATOM   2466  CD1 PHE A 153       7.234 -11.934  -5.231  1.00 80.33           C  
ATOM   2467  HD1 PHE A 153       8.294 -11.981  -5.030  1.00 80.33           H  
ATOM   2468  CD2 PHE A 153       5.313 -12.215  -6.688  1.00 80.33           C  
ATOM   2469  HD2 PHE A 153       4.886 -12.506  -7.636  1.00 80.33           H  
ATOM   2470  CE1 PHE A 153       6.394 -11.478  -4.208  1.00 80.33           C  
ATOM   2471  HE1 PHE A 153       6.831 -11.167  -3.271  1.00 80.33           H  
ATOM   2472  CE2 PHE A 153       4.476 -11.762  -5.656  1.00 80.33           C  
ATOM   2473  HE2 PHE A 153       3.411 -11.686  -5.822  1.00 80.33           H  
ATOM   2474  CZ  PHE A 153       5.010 -11.387  -4.415  1.00 80.33           C  
ATOM   2475  HZ  PHE A 153       4.364 -11.015  -3.635  1.00 80.33           H  
ATOM   2476  N   SER A 154      10.342 -12.621  -9.528  1.00 68.99           N  
ATOM   2477  H   SER A 154      10.170 -11.626  -9.493  1.00 68.99           H  
ATOM   2478  CA  SER A 154      11.202 -13.154 -10.593  1.00 68.99           C  
ATOM   2479  HA  SER A 154      10.730 -14.032 -11.033  1.00 68.99           H  
ATOM   2480  C   SER A 154      12.568 -13.572 -10.055  1.00 68.99           C  
ATOM   2481  CB  SER A 154      11.409 -12.114 -11.692  1.00 68.99           C  
ATOM   2482  HB2 SER A 154      11.874 -11.220 -11.276  1.00 68.99           H  
ATOM   2483  HB3 SER A 154      12.064 -12.528 -12.458  1.00 68.99           H  
ATOM   2484  O   SER A 154      13.188 -14.500 -10.579  1.00 68.99           O  
ATOM   2485  OG  SER A 154      10.171 -11.775 -12.279  1.00 68.99           O  
ATOM   2486  HG  SER A 154       9.732 -11.172 -11.675  1.00 68.99           H  
ATOM   2487  N   CYS A 155      13.029 -12.904  -8.997  1.00 58.69           N  
ATOM   2488  H   CYS A 155      12.479 -12.141  -8.629  1.00 58.69           H  
ATOM   2489  CA  CYS A 155      14.243 -13.262  -8.293  1.00 58.69           C  
ATOM   2490  HA  CYS A 155      15.029 -13.421  -9.032  1.00 58.69           H  
ATOM   2491  C   CYS A 155      14.012 -14.568  -7.532  1.00 58.69           C  
ATOM   2492  CB  CYS A 155      14.660 -12.091  -7.397  1.00 58.69           C  
ATOM   2493  HB2 CYS A 155      14.130 -11.198  -7.728  1.00 58.69           H  
ATOM   2494  HB3 CYS A 155      14.357 -12.264  -6.364  1.00 58.69           H  
ATOM   2495  O   CYS A 155      13.505 -14.589  -6.411  1.00 58.69           O  
ATOM   2496  SG  CYS A 155      16.420 -11.700  -7.467  1.00 58.69           S  
ATOM   2497  N   THR A 156      14.379 -15.692  -8.143  1.00 51.14           N  
ATOM   2498  H   THR A 156      14.679 -15.651  -9.107  1.00 51.14           H  
ATOM   2499  CA  THR A 156      14.464 -16.967  -7.434  1.00 51.14           C  
ATOM   2500  HA  THR A 156      13.538 -17.137  -6.885  1.00 51.14           H  
ATOM   2501  C   THR A 156      15.600 -16.866  -6.428  1.00 51.14           C  
ATOM   2502  CB  THR A 156      14.681 -18.148  -8.390  1.00 51.14           C  
ATOM   2503  HB  THR A 156      14.874 -19.046  -7.802  1.00 51.14           H  
ATOM   2504  O   THR A 156      16.742 -17.204  -6.737  1.00 51.14           O  
ATOM   2505  CG2 THR A 156      13.456 -18.395  -9.265  1.00 51.14           C  
ATOM   2506 HG21 THR A 156      12.581 -18.553  -8.633  1.00 51.14           H  
ATOM   2507 HG22 THR A 156      13.284 -17.539  -9.917  1.00 51.14           H  
ATOM   2508 HG23 THR A 156      13.646 -19.282  -9.869  1.00 51.14           H  
ATOM   2509  OG1 THR A 156      15.771 -17.917  -9.250  1.00 51.14           O  
ATOM   2510  HG1 THR A 156      16.521 -17.753  -8.673  1.00 51.14           H  
ATOM   2511  N   LYS A 157      15.313 -16.347  -5.233  1.00 47.13           N  
ATOM   2512  H   LYS A 157      14.403 -15.930  -5.100  1.00 47.13           H  
ATOM   2513  CA  LYS A 157      16.209 -16.499  -4.094  1.00 47.13           C  
ATOM   2514  HA  LYS A 157      17.198 -16.106  -4.333  1.00 47.13           H  
ATOM   2515  C   LYS A 157      16.343 -17.995  -3.835  1.00 47.13           C  
ATOM   2516  CB  LYS A 157      15.656 -15.780  -2.848  1.00 47.13           C  
ATOM   2517  HB2 LYS A 157      14.600 -16.025  -2.727  1.00 47.13           H  
ATOM   2518  HB3 LYS A 157      16.189 -16.155  -1.975  1.00 47.13           H  
ATOM   2519  O   LYS A 157      15.466 -18.588  -3.213  1.00 47.13           O  
ATOM   2520  CG  LYS A 157      15.828 -14.258  -2.879  1.00 47.13           C  
ATOM   2521  HG2 LYS A 157      15.299 -13.852  -3.741  1.00 47.13           H  
ATOM   2522  HG3 LYS A 157      16.888 -14.019  -2.968  1.00 47.13           H  
ATOM   2523  CD  LYS A 157      15.268 -13.636  -1.590  1.00 47.13           C  
ATOM   2524  HD2 LYS A 157      15.772 -14.046  -0.715  1.00 47.13           H  
ATOM   2525  HD3 LYS A 157      14.200 -13.849  -1.529  1.00 47.13           H  
ATOM   2526  CE  LYS A 157      15.481 -12.127  -1.651  1.00 47.13           C  
ATOM   2527  HE2 LYS A 157      16.541 -11.900  -1.533  1.00 47.13           H  
ATOM   2528  HE3 LYS A 157      15.182 -11.798  -2.646  1.00 47.13           H  
ATOM   2529  NZ  LYS A 157      14.674 -11.373  -0.664  1.00 47.13           N  
ATOM   2530  HZ1 LYS A 157      14.688 -10.394  -0.912  1.00 47.13           H  
ATOM   2531  HZ2 LYS A 157      13.692 -11.595  -0.741  1.00 47.13           H  
ATOM   2532  HZ3 LYS A 157      14.965 -11.495   0.295  1.00 47.13           H  
ATOM   2533  N   ASP A 158      17.458 -18.588  -4.245  1.00 41.59           N  
ATOM   2534  H   ASP A 158      18.071 -18.090  -4.874  1.00 41.59           H  
ATOM   2535  CA  ASP A 158      18.054 -19.608  -3.389  1.00 41.59           C  
ATOM   2536  HA  ASP A 158      17.311 -20.357  -3.117  1.00 41.59           H  
ATOM   2537  C   ASP A 158      18.460 -18.859  -2.115  1.00 41.59           C  
ATOM   2538  CB  ASP A 158      19.241 -20.311  -4.079  1.00 41.59           C  
ATOM   2539  HB2 ASP A 158      19.905 -20.698  -3.306  1.00 41.59           H  
ATOM   2540  HB3 ASP A 158      19.804 -19.586  -4.666  1.00 41.59           H  
ATOM   2541  O   ASP A 158      19.527 -18.261  -2.033  1.00 41.59           O  
ATOM   2542  CG  ASP A 158      18.837 -21.502  -4.960  1.00 41.59           C  
ATOM   2543  OD1 ASP A 158      17.728 -22.045  -4.760  1.00 41.59           O  
ATOM   2544  OD2 ASP A 158      19.666 -21.890  -5.817  1.00 41.59           O  
ATOM   2545  N   THR A 159      17.542 -18.776  -1.149  1.00 43.27           N  
ATOM   2546  H   THR A 159      16.666 -19.259  -1.287  1.00 43.27           H  
ATOM   2547  CA  THR A 159      17.682 -17.970   0.079  1.00 43.27           C  
ATOM   2548  HA  THR A 159      17.657 -16.910  -0.173  1.00 43.27           H  
ATOM   2549  C   THR A 159      18.991 -18.223   0.817  1.00 43.27           C  
ATOM   2550  CB  THR A 159      16.548 -18.290   1.066  1.00 43.27           C  
ATOM   2551  HB  THR A 159      16.827 -17.954   2.065  1.00 43.27           H  
ATOM   2552  O   THR A 159      19.504 -17.326   1.479  1.00 43.27           O  
ATOM   2553  CG2 THR A 159      15.240 -17.603   0.682  1.00 43.27           C  
ATOM   2554 HG21 THR A 159      14.917 -17.938  -0.304  1.00 43.27           H  
ATOM   2555 HG22 THR A 159      15.386 -16.523   0.665  1.00 43.27           H  
ATOM   2556 HG23 THR A 159      14.470 -17.840   1.415  1.00 43.27           H  
ATOM   2557  OG1 THR A 159      16.298 -19.679   1.092  1.00 43.27           O  
ATOM   2558  HG1 THR A 159      15.613 -19.841   1.745  1.00 43.27           H  
ATOM   2559  N   SER A 160      19.534 -19.435   0.705  1.00 43.56           N  
ATOM   2560  H   SER A 160      19.074 -20.100   0.100  1.00 43.56           H  
ATOM   2561  CA  SER A 160      20.737 -19.867   1.412  1.00 43.56           C  
ATOM   2562  HA  SER A 160      20.620 -19.634   2.470  1.00 43.56           H  
ATOM   2563  C   SER A 160      22.020 -19.179   0.945  1.00 43.56           C  
ATOM   2564  CB  SER A 160      20.878 -21.384   1.270  1.00 43.56           C  
ATOM   2565  HB2 SER A 160      20.001 -21.861   1.708  1.00 43.56           H  
ATOM   2566  HB3 SER A 160      21.764 -21.720   1.808  1.00 43.56           H  
ATOM   2567  O   SER A 160      22.986 -19.129   1.704  1.00 43.56           O  
ATOM   2568  OG  SER A 160      20.978 -21.754  -0.095  1.00 43.56           O  
ATOM   2569  HG  SER A 160      20.611 -22.634  -0.208  1.00 43.56           H  
ATOM   2570  N   LYS A 161      22.064 -18.646  -0.279  1.00 40.44           N  
ATOM   2571  H   LYS A 161      21.233 -18.694  -0.852  1.00 40.44           H  
ATOM   2572  CA  LYS A 161      23.218 -17.911  -0.803  1.00 40.44           C  
ATOM   2573  HA  LYS A 161      23.835 -17.550   0.019  1.00 40.44           H  
ATOM   2574  C   LYS A 161      22.676 -16.708  -1.549  1.00 40.44           C  
ATOM   2575  CB  LYS A 161      24.071 -18.824  -1.705  1.00 40.44           C  
ATOM   2576  HB2 LYS A 161      24.835 -18.217  -2.191  1.00 40.44           H  
ATOM   2577  HB3 LYS A 161      23.441 -19.269  -2.475  1.00 40.44           H  
ATOM   2578  O   LYS A 161      22.048 -16.887  -2.588  1.00 40.44           O  
ATOM   2579  CG  LYS A 161      24.757 -19.934  -0.892  1.00 40.44           C  
ATOM   2580  HG2 LYS A 161      25.342 -19.479  -0.093  1.00 40.44           H  
ATOM   2581  HG3 LYS A 161      23.998 -20.578  -0.448  1.00 40.44           H  
ATOM   2582  CD  LYS A 161      25.677 -20.803  -1.753  1.00 40.44           C  
ATOM   2583  HD2 LYS A 161      25.090 -21.270  -2.543  1.00 40.44           H  
ATOM   2584  HD3 LYS A 161      26.454 -20.178  -2.194  1.00 40.44           H  
ATOM   2585  CE  LYS A 161      26.306 -21.876  -0.857  1.00 40.44           C  
ATOM   2586  HE2 LYS A 161      25.503 -22.453  -0.397  1.00 40.44           H  
ATOM   2587  HE3 LYS A 161      26.851 -21.378  -0.055  1.00 40.44           H  
ATOM   2588  NZ  LYS A 161      27.213 -22.771  -1.616  1.00 40.44           N  
ATOM   2589  HZ1 LYS A 161      27.612 -23.464  -0.999  1.00 40.44           H  
ATOM   2590  HZ2 LYS A 161      26.704 -23.243  -2.349  1.00 40.44           H  
ATOM   2591  HZ3 LYS A 161      27.965 -22.236  -2.026  1.00 40.44           H  
ATOM   2592  N   GLY A 162      22.892 -15.506  -0.996  1.00 44.87           N  
ATOM   2593  H   GLY A 162      23.385 -15.474  -0.115  1.00 44.87           H  
ATOM   2594  CA  GLY A 162      22.452 -14.239  -1.590  1.00 44.87           C  
ATOM   2595  HA2 GLY A 162      23.050 -13.414  -1.204  1.00 44.87           H  
ATOM   2596  HA3 GLY A 162      21.407 -14.069  -1.335  1.00 44.87           H  
ATOM   2597  C   GLY A 162      22.606 -14.286  -3.105  1.00 44.87           C  
ATOM   2598  O   GLY A 162      23.614 -14.795  -3.590  1.00 44.87           O  
ATOM   2599  N   CYS A 163      21.571 -13.868  -3.836  1.00 46.69           N  
ATOM   2600  H   CYS A 163      20.770 -13.467  -3.370  1.00 46.69           H  
ATOM   2601  CA  CYS A 163      21.511 -14.060  -5.279  1.00 46.69           C  
ATOM   2602  HA  CYS A 163      21.694 -15.112  -5.499  1.00 46.69           H  
ATOM   2603  C   CYS A 163      22.631 -13.241  -5.939  1.00 46.69           C  
ATOM   2604  CB  CYS A 163      20.096 -13.717  -5.755  1.00 46.69           C  
ATOM   2605  HB2 CYS A 163      19.379 -14.364  -5.249  1.00 46.69           H  
ATOM   2606  HB3 CYS A 163      19.876 -12.684  -5.484  1.00 46.69           H  
ATOM   2607  O   CYS A 163      22.456 -12.088  -6.305  1.00 46.69           O  
ATOM   2608  SG  CYS A 163      19.934 -13.957  -7.550  1.00 46.69           S  
ATOM   2609  HG  CYS A 163      18.787 -13.282  -7.672  1.00 46.69           H  
ATOM   2610  N   SER A 164      23.811 -13.845  -6.057  1.00 46.15           N  
ATOM   2611  H   SER A 164      23.922 -14.737  -5.597  1.00 46.15           H  
ATOM   2612  CA  SER A 164      25.023 -13.221  -6.584  1.00 46.15           C  
ATOM   2613  HA  SER A 164      25.281 -12.352  -5.979  1.00 46.15           H  
ATOM   2614  C   SER A 164      24.831 -12.754  -8.020  1.00 46.15           C  
ATOM   2615  CB  SER A 164      26.168 -14.236  -6.529  1.00 46.15           C  
ATOM   2616  HB2 SER A 164      26.420 -14.433  -5.486  1.00 46.15           H  
ATOM   2617  HB3 SER A 164      27.043 -13.818  -7.026  1.00 46.15           H  
ATOM   2618  O   SER A 164      25.469 -11.806  -8.459  1.00 46.15           O  
ATOM   2619  OG  SER A 164      25.795 -15.457  -7.154  1.00 46.15           O  
ATOM   2620  HG  SER A 164      26.509 -15.713  -7.743  1.00 46.15           H  
ATOM   2621  N   ASN A 165      23.935 -13.427  -8.744  1.00 45.05           N  
ATOM   2622  H   ASN A 165      23.490 -14.216  -8.298  1.00 45.05           H  
ATOM   2623  CA  ASN A 165      23.588 -13.098 -10.117  1.00 45.05           C  
ATOM   2624  HA  ASN A 165      24.489 -12.810 -10.658  1.00 45.05           H  
ATOM   2625  C   ASN A 165      22.621 -11.922 -10.230  1.00 45.05           C  
ATOM   2626  CB  ASN A 165      22.966 -14.333 -10.783  1.00 45.05           C  
ATOM   2627  HB2 ASN A 165      22.488 -14.026 -11.713  1.00 45.05           H  
ATOM   2628  HB3 ASN A 165      22.199 -14.755 -10.134  1.00 45.05           H  
ATOM   2629  O   ASN A 165      22.607 -11.273 -11.275  1.00 45.05           O  
ATOM   2630  CG  ASN A 165      23.974 -15.402 -11.143  1.00 45.05           C  
ATOM   2631  ND2 ASN A 165      23.506 -16.562 -11.537  1.00 45.05           N  
ATOM   2632 HD21 ASN A 165      22.510 -16.727 -11.522  1.00 45.05           H  
ATOM   2633 HD22 ASN A 165      24.191 -17.295 -11.657  1.00 45.05           H  
ATOM   2634  OD1 ASN A 165      25.178 -15.234 -11.134  1.00 45.05           O  
ATOM   2635  N   CYS A 166      21.786 -11.644  -9.221  1.00 47.52           N  
ATOM   2636  H   CYS A 166      21.894 -12.104  -8.328  1.00 47.52           H  
ATOM   2637  CA  CYS A 166      21.025 -10.410  -9.264  1.00 47.52           C  
ATOM   2638  HA  CYS A 166      20.795 -10.188 -10.306  1.00 47.52           H  
ATOM   2639  C   CYS A 166      21.942  -9.288  -8.773  1.00 47.52           C  
ATOM   2640  CB  CYS A 166      19.640 -10.516  -8.598  1.00 47.52           C  
ATOM   2641  HB2 CYS A 166      19.042  -9.662  -8.914  1.00 47.52           H  
ATOM   2642  HB3 CYS A 166      19.138 -11.419  -8.944  1.00 47.52           H  
ATOM   2643  O   CYS A 166      22.040  -8.985  -7.590  1.00 47.52           O  
ATOM   2644  SG  CYS A 166      19.677 -10.502  -6.788  1.00 47.52           S  
ATOM   2645  HG  CYS A 166      20.631  -9.578  -6.633  1.00 47.52           H  
ATOM   2646  N   ASN A 167      22.535  -8.562  -9.718  1.00 45.62           N  
ATOM   2647  H   ASN A 167      22.590  -8.935 -10.655  1.00 45.62           H  
ATOM   2648  CA  ASN A 167      23.042  -7.211  -9.448  1.00 45.62           C  
ATOM   2649  HA  ASN A 167      23.821  -7.266  -8.687  1.00 45.62           H  
ATOM   2650  C   ASN A 167      21.947  -6.275  -8.897  1.00 45.62           C  
ATOM   2651  CB  ASN A 167      23.632  -6.640 -10.746  1.00 45.62           C  
ATOM   2652  HB2 ASN A 167      23.786  -5.568 -10.629  1.00 45.62           H  
ATOM   2653  HB3 ASN A 167      22.938  -6.794 -11.573  1.00 45.62           H  
ATOM   2654  O   ASN A 167      22.215  -5.143  -8.502  1.00 45.62           O  
ATOM   2655  CG  ASN A 167      24.981  -7.234 -11.095  1.00 45.62           C  
ATOM   2656  ND2 ASN A 167      25.416  -7.080 -12.321  1.00 45.62           N  
ATOM   2657 HD21 ASN A 167      24.880  -6.572 -13.010  1.00 45.62           H  
ATOM   2658 HD22 ASN A 167      26.325  -7.477 -12.513  1.00 45.62           H  
ATOM   2659  OD1 ASN A 167      25.671  -7.820 -10.284  1.00 45.62           O  
ATOM   2660  N   ASN A 168      20.696  -6.736  -8.878  1.00 47.80           N  
ATOM   2661  H   ASN A 168      20.546  -7.689  -9.176  1.00 47.80           H  
ATOM   2662  CA  ASN A 168      19.584  -6.051  -8.271  1.00 47.80           C  
ATOM   2663  HA  ASN A 168      19.693  -4.993  -8.509  1.00 47.80           H  
ATOM   2664  C   ASN A 168      19.667  -6.183  -6.740  1.00 47.80           C  
ATOM   2665  CB  ASN A 168      18.283  -6.590  -8.915  1.00 47.80           C  
ATOM   2666  HB2 ASN A 168      17.722  -7.204  -8.211  1.00 47.80           H  
ATOM   2667  HB3 ASN A 168      18.516  -7.209  -9.782  1.00 47.80           H  
ATOM   2668  O   ASN A 168      19.086  -7.096  -6.154  1.00 47.80           O  
ATOM   2669  CG  ASN A 168      17.372  -5.481  -9.400  1.00 47.80           C  
ATOM   2670  ND2 ASN A 168      16.365  -5.807 -10.170  1.00 47.80           N  
ATOM   2671 HD21 ASN A 168      16.166  -6.773 -10.387  1.00 47.80           H  
ATOM   2672 HD22 ASN A 168      15.755  -5.055 -10.458  1.00 47.80           H  
ATOM   2673  OD1 ASN A 168      17.529  -4.314  -9.078  1.00 47.80           O  
ATOM   2674  N   LYS A 169      20.363  -5.235  -6.091  1.00 50.80           N  
ATOM   2675  H   LYS A 169      20.920  -4.609  -6.654  1.00 50.80           H  
ATOM   2676  CA  LYS A 169      20.296  -5.004  -4.629  1.00 50.80           C  
ATOM   2677  HA  LYS A 169      20.863  -5.768  -4.098  1.00 50.80           H  
ATOM   2678  C   LYS A 169      18.853  -5.080  -4.103  1.00 50.80           C  
ATOM   2679  CB  LYS A 169      20.855  -3.609  -4.289  1.00 50.80           C  
ATOM   2680  HB2 LYS A 169      20.530  -3.355  -3.280  1.00 50.80           H  
ATOM   2681  HB3 LYS A 169      20.427  -2.869  -4.965  1.00 50.80           H  
ATOM   2682  O   LYS A 169      18.593  -5.659  -3.048  1.00 50.80           O  
ATOM   2683  CG  LYS A 169      22.387  -3.513  -4.320  1.00 50.80           C  
ATOM   2684  HG2 LYS A 169      22.752  -3.705  -5.329  1.00 50.80           H  
ATOM   2685  HG3 LYS A 169      22.807  -4.253  -3.638  1.00 50.80           H  
ATOM   2686  CD  LYS A 169      22.809  -2.106  -3.872  1.00 50.80           C  
ATOM   2687  HD2 LYS A 169      22.434  -1.377  -4.590  1.00 50.80           H  
ATOM   2688  HD3 LYS A 169      22.354  -1.899  -2.903  1.00 50.80           H  
ATOM   2689  CE  LYS A 169      24.330  -1.975  -3.746  1.00 50.80           C  
ATOM   2690  HE2 LYS A 169      24.782  -2.168  -4.719  1.00 50.80           H  
ATOM   2691  HE3 LYS A 169      24.684  -2.734  -3.049  1.00 50.80           H  
ATOM   2692  NZ  LYS A 169      24.697  -0.621  -3.258  1.00 50.80           N  
ATOM   2693  HZ1 LYS A 169      24.373   0.089  -3.898  1.00 50.80           H  
ATOM   2694  HZ2 LYS A 169      24.252  -0.449  -2.368  1.00 50.80           H  
ATOM   2695  HZ3 LYS A 169      25.696  -0.531  -3.139  1.00 50.80           H  
ATOM   2696  N   SER A 170      17.916  -4.600  -4.922  1.00 52.33           N  
ATOM   2697  H   SER A 170      18.233  -4.147  -5.767  1.00 52.33           H  
ATOM   2698  CA  SER A 170      16.476  -4.606  -4.665  1.00 52.33           C  
ATOM   2699  HA  SER A 170      16.284  -4.001  -3.779  1.00 52.33           H  
ATOM   2700  C   SER A 170      15.863  -5.986  -4.424  1.00 52.33           C  
ATOM   2701  CB  SER A 170      15.745  -3.965  -5.846  1.00 52.33           C  
ATOM   2702  HB2 SER A 170      16.170  -2.983  -6.051  1.00 52.33           H  
ATOM   2703  HB3 SER A 170      14.692  -3.844  -5.590  1.00 52.33           H  
ATOM   2704  O   SER A 170      14.832  -6.062  -3.769  1.00 52.33           O  
ATOM   2705  OG  SER A 170      15.853  -4.790  -6.991  1.00 52.33           O  
ATOM   2706  HG  SER A 170      16.287  -4.295  -7.690  1.00 52.33           H  
ATOM   2707  N   CYS A 171      16.458  -7.088  -4.908  1.00 57.04           N  
ATOM   2708  H   CYS A 171      17.310  -7.000  -5.443  1.00 57.04           H  
ATOM   2709  CA  CYS A 171      15.890  -8.416  -4.666  1.00 57.04           C  
ATOM   2710  HA  CYS A 171      14.858  -8.431  -5.015  1.00 57.04           H  
ATOM   2711  C   CYS A 171      15.871  -8.760  -3.175  1.00 57.04           C  
ATOM   2712  CB  CYS A 171      16.679  -9.503  -5.402  1.00 57.04           C  
ATOM   2713  HB2 CYS A 171      16.428 -10.460  -4.944  1.00 57.04           H  
ATOM   2714  HB3 CYS A 171      17.744  -9.333  -5.246  1.00 57.04           H  
ATOM   2715  O   CYS A 171      15.040  -9.559  -2.750  1.00 57.04           O  
ATOM   2716  SG  CYS A 171      16.351  -9.679  -7.171  1.00 57.04           S  
ATOM   2717  N   ILE A 172      16.808  -8.228  -2.384  1.00 58.34           N  
ATOM   2718  H   ILE A 172      17.420  -7.526  -2.774  1.00 58.34           H  
ATOM   2719  CA  ILE A 172      16.948  -8.565  -0.962  1.00 58.34           C  
ATOM   2720  HA  ILE A 172      16.381  -9.471  -0.749  1.00 58.34           H  
ATOM   2721  C   ILE A 172      16.332  -7.483  -0.077  1.00 58.34           C  
ATOM   2722  CB  ILE A 172      18.418  -8.885  -0.617  1.00 58.34           C  
ATOM   2723  HB  ILE A 172      19.025  -8.003  -0.817  1.00 58.34           H  
ATOM   2724  O   ILE A 172      15.701  -7.816   0.927  1.00 58.34           O  
ATOM   2725  CG1 ILE A 172      18.923 -10.058  -1.498  1.00 58.34           C  
ATOM   2726 HG12 ILE A 172      18.351 -10.956  -1.267  1.00 58.34           H  
ATOM   2727 HG13 ILE A 172      18.769  -9.821  -2.551  1.00 58.34           H  
ATOM   2728  CG2 ILE A 172      18.544  -9.249   0.875  1.00 58.34           C  
ATOM   2729 HG21 ILE A 172      18.233  -8.411   1.498  1.00 58.34           H  
ATOM   2730 HG22 ILE A 172      19.584  -9.455   1.132  1.00 58.34           H  
ATOM   2731 HG23 ILE A 172      17.932 -10.118   1.115  1.00 58.34           H  
ATOM   2732  CD1 ILE A 172      20.413 -10.376  -1.341  1.00 58.34           C  
ATOM   2733 HD11 ILE A 172      20.620 -10.783  -0.351  1.00 58.34           H  
ATOM   2734 HD12 ILE A 172      21.003  -9.473  -1.497  1.00 58.34           H  
ATOM   2735 HD13 ILE A 172      20.702 -11.119  -2.085  1.00 58.34           H  
ATOM   2736  N   GLU A 173      16.469  -6.219  -0.465  1.00 64.40           N  
ATOM   2737  H   GLU A 173      16.967  -6.008  -1.318  1.00 64.40           H  
ATOM   2738  CA  GLU A 173      15.898  -5.095   0.271  1.00 64.40           C  
ATOM   2739  HA  GLU A 173      16.277  -5.119   1.293  1.00 64.40           H  
ATOM   2740  C   GLU A 173      14.364  -5.221   0.338  1.00 64.40           C  
ATOM   2741  CB  GLU A 173      16.370  -3.777  -0.370  1.00 64.40           C  
ATOM   2742  HB2 GLU A 173      16.181  -3.823  -1.443  1.00 64.40           H  
ATOM   2743  HB3 GLU A 173      15.799  -2.950   0.053  1.00 64.40           H  
ATOM   2744  O   GLU A 173      13.694  -5.396  -0.675  1.00 64.40           O  
ATOM   2745  CG  GLU A 173      17.872  -3.530  -0.104  1.00 64.40           C  
ATOM   2746  HG2 GLU A 173      18.429  -4.433  -0.352  1.00 64.40           H  
ATOM   2747  HG3 GLU A 173      18.006  -3.347   0.962  1.00 64.40           H  
ATOM   2748  CD  GLU A 173      18.481  -2.364  -0.905  1.00 64.40           C  
ATOM   2749  OE1 GLU A 173      19.706  -2.140  -0.756  1.00 64.40           O  
ATOM   2750  OE2 GLU A 173      17.758  -1.759  -1.728  1.00 64.40           O  
ATOM   2751  N   ASN A 174      13.803  -5.137   1.549  1.00 75.21           N  
ATOM   2752  H   ASN A 174      14.418  -4.960   2.331  1.00 75.21           H  
ATOM   2753  CA  ASN A 174      12.357  -5.097   1.820  1.00 75.21           C  
ATOM   2754  HA  ASN A 174      12.264  -4.881   2.884  1.00 75.21           H  
ATOM   2755  C   ASN A 174      11.560  -6.402   1.631  1.00 75.21           C  
ATOM   2756  CB  ASN A 174      11.731  -3.894   1.092  1.00 75.21           C  
ATOM   2757  HB2 ASN A 174      11.714  -4.073   0.017  1.00 75.21           H  
ATOM   2758  HB3 ASN A 174      10.695  -3.764   1.405  1.00 75.21           H  
ATOM   2759  O   ASN A 174      10.332  -6.367   1.584  1.00 75.21           O  
ATOM   2760  CG  ASN A 174      12.481  -2.614   1.389  1.00 75.21           C  
ATOM   2761  ND2 ASN A 174      12.816  -1.844   0.383  1.00 75.21           N  
ATOM   2762 HD21 ASN A 174      12.657  -2.152  -0.566  1.00 75.21           H  
ATOM   2763 HD22 ASN A 174      13.350  -1.017   0.611  1.00 75.21           H  
ATOM   2764  OD1 ASN A 174      12.797  -2.317   2.528  1.00 75.21           O  
ATOM   2765  N   GLU A 175      12.214  -7.565   1.624  1.00 81.73           N  
ATOM   2766  H   GLU A 175      13.222  -7.526   1.576  1.00 81.73           H  
ATOM   2767  CA  GLU A 175      11.556  -8.887   1.600  1.00 81.73           C  
ATOM   2768  HA  GLU A 175      11.142  -9.068   0.608  1.00 81.73           H  
ATOM   2769  C   GLU A 175      10.417  -9.030   2.631  1.00 81.73           C  
ATOM   2770  CB  GLU A 175      12.648  -9.922   1.899  1.00 81.73           C  
ATOM   2771  HB2 GLU A 175      13.109  -9.681   2.856  1.00 81.73           H  
ATOM   2772  HB3 GLU A 175      13.426  -9.839   1.140  1.00 81.73           H  
ATOM   2773  O   GLU A 175       9.355  -9.585   2.353  1.00 81.73           O  
ATOM   2774  CG  GLU A 175      12.164 -11.371   1.967  1.00 81.73           C  
ATOM   2775  HG2 GLU A 175      13.028 -12.001   2.176  1.00 81.73           H  
ATOM   2776  HG3 GLU A 175      11.469 -11.486   2.799  1.00 81.73           H  
ATOM   2777  CD  GLU A 175      11.525 -11.851   0.672  1.00 81.73           C  
ATOM   2778  OE1 GLU A 175      10.651 -12.727   0.779  1.00 81.73           O  
ATOM   2779  OE2 GLU A 175      11.993 -11.484  -0.427  1.00 81.73           O  
ATOM   2780  N   GLU A 176      10.628  -8.491   3.827  1.00 84.84           N  
ATOM   2781  H   GLU A 176      11.527  -8.064   3.997  1.00 84.84           H  
ATOM   2782  CA  GLU A 176       9.674  -8.537   4.937  1.00 84.84           C  
ATOM   2783  HA  GLU A 176       9.278  -9.548   5.039  1.00 84.84           H  
ATOM   2784  C   GLU A 176       8.476  -7.589   4.740  1.00 84.84           C  
ATOM   2785  CB  GLU A 176      10.439  -8.175   6.210  1.00 84.84           C  
ATOM   2786  HB2 GLU A 176      10.849  -7.177   6.050  1.00 84.84           H  
ATOM   2787  HB3 GLU A 176       9.747  -8.148   7.052  1.00 84.84           H  
ATOM   2788  O   GLU A 176       7.462  -7.726   5.422  1.00 84.84           O  
ATOM   2789  CG  GLU A 176      11.590  -9.145   6.538  1.00 84.84           C  
ATOM   2790  HG2 GLU A 176      12.257  -9.240   5.681  1.00 84.84           H  
ATOM   2791  HG3 GLU A 176      11.171 -10.129   6.750  1.00 84.84           H  
ATOM   2792  CD  GLU A 176      12.409  -8.645   7.729  1.00 84.84           C  
ATOM   2793  OE1 GLU A 176      12.582  -9.385   8.712  1.00 84.84           O  
ATOM   2794  OE2 GLU A 176      12.771  -7.447   7.729  1.00 84.84           O  
ATOM   2795  N   LEU A 177       8.569  -6.640   3.802  1.00 90.41           N  
ATOM   2796  H   LEU A 177       9.401  -6.619   3.229  1.00 90.41           H  
ATOM   2797  CA  LEU A 177       7.480  -5.735   3.426  1.00 90.41           C  
ATOM   2798  HA  LEU A 177       6.821  -5.614   4.286  1.00 90.41           H  
ATOM   2799  C   LEU A 177       6.604  -6.297   2.297  1.00 90.41           C  
ATOM   2800  CB  LEU A 177       8.034  -4.346   3.056  1.00 90.41           C  
ATOM   2801  HB2 LEU A 177       8.706  -4.467   2.206  1.00 90.41           H  
ATOM   2802  HB3 LEU A 177       7.200  -3.723   2.732  1.00 90.41           H  
ATOM   2803  O   LEU A 177       5.515  -5.774   2.066  1.00 90.41           O  
ATOM   2804  CG  LEU A 177       8.786  -3.595   4.168  1.00 90.41           C  
ATOM   2805  HG  LEU A 177       9.679  -4.155   4.446  1.00 90.41           H  
ATOM   2806  CD1 LEU A 177       9.207  -2.205   3.687  1.00 90.41           C  
ATOM   2807 HD11 LEU A 177       9.836  -2.278   2.800  1.00 90.41           H  
ATOM   2808 HD12 LEU A 177       8.329  -1.607   3.443  1.00 90.41           H  
ATOM   2809 HD13 LEU A 177       9.779  -1.698   4.464  1.00 90.41           H  
ATOM   2810  CD2 LEU A 177       7.922  -3.391   5.412  1.00 90.41           C  
ATOM   2811 HD21 LEU A 177       8.477  -2.824   6.160  1.00 90.41           H  
ATOM   2812 HD22 LEU A 177       7.635  -4.355   5.832  1.00 90.41           H  
ATOM   2813 HD23 LEU A 177       7.023  -2.836   5.145  1.00 90.41           H  
ATOM   2814  N   ILE A 178       7.025  -7.370   1.617  1.00 91.71           N  
ATOM   2815  H   ILE A 178       7.932  -7.747   1.855  1.00 91.71           H  
ATOM   2816  CA  ILE A 178       6.288  -7.992   0.502  1.00 91.71           C  
ATOM   2817  HA  ILE A 178       6.298  -7.292  -0.334  1.00 91.71           H  
ATOM   2818  C   ILE A 178       4.800  -8.237   0.810  1.00 91.71           C  
ATOM   2819  CB  ILE A 178       7.000  -9.289   0.050  1.00 91.71           C  
ATOM   2820  HB  ILE A 178       7.239  -9.876   0.937  1.00 91.71           H  
ATOM   2821  O   ILE A 178       3.975  -7.903  -0.043  1.00 91.71           O  
ATOM   2822  CG1 ILE A 178       8.347  -8.994  -0.646  1.00 91.71           C  
ATOM   2823 HG12 ILE A 178       8.956  -8.373   0.011  1.00 91.71           H  
ATOM   2824 HG13 ILE A 178       8.881  -9.935  -0.784  1.00 91.71           H  
ATOM   2825  CG2 ILE A 178       6.114 -10.195  -0.823  1.00 91.71           C  
ATOM   2826 HG21 ILE A 178       6.696 -11.067  -1.123  1.00 91.71           H  
ATOM   2827 HG22 ILE A 178       5.764  -9.649  -1.699  1.00 91.71           H  
ATOM   2828 HG23 ILE A 178       5.252 -10.552  -0.259  1.00 91.71           H  
ATOM   2829  CD1 ILE A 178       8.270  -8.286  -2.004  1.00 91.71           C  
ATOM   2830 HD11 ILE A 178       7.754  -8.911  -2.733  1.00 91.71           H  
ATOM   2831 HD12 ILE A 178       9.283  -8.099  -2.360  1.00 91.71           H  
ATOM   2832 HD13 ILE A 178       7.765  -7.325  -1.910  1.00 91.71           H  
ATOM   2833  N   PRO A 179       4.407  -8.769   1.988  1.00 91.16           N  
ATOM   2834  CA  PRO A 179       2.993  -8.956   2.310  1.00 91.16           C  
ATOM   2835  HA  PRO A 179       2.552  -9.652   1.596  1.00 91.16           H  
ATOM   2836  C   PRO A 179       2.193  -7.648   2.287  1.00 91.16           C  
ATOM   2837  CB  PRO A 179       2.982  -9.585   3.704  1.00 91.16           C  
ATOM   2838  HB2 PRO A 179       2.140 -10.263   3.843  1.00 91.16           H  
ATOM   2839  HB3 PRO A 179       2.979  -8.796   4.456  1.00 91.16           H  
ATOM   2840  O   PRO A 179       1.045  -7.641   1.855  1.00 91.16           O  
ATOM   2841  CG  PRO A 179       4.321 -10.305   3.789  1.00 91.16           C  
ATOM   2842  HG2 PRO A 179       4.637 -10.457   4.821  1.00 91.16           H  
ATOM   2843  HG3 PRO A 179       4.271 -11.251   3.249  1.00 91.16           H  
ATOM   2844  CD  PRO A 179       5.232  -9.331   3.054  1.00 91.16           C  
ATOM   2845  HD2 PRO A 179       6.109  -9.860   2.682  1.00 91.16           H  
ATOM   2846  HD3 PRO A 179       5.537  -8.536   3.734  1.00 91.16           H  
ATOM   2847  N   TYR A 180       2.809  -6.533   2.682  1.00 90.32           N  
ATOM   2848  H   TYR A 180       3.782  -6.576   2.946  1.00 90.32           H  
ATOM   2849  CA  TYR A 180       2.166  -5.223   2.683  1.00 90.32           C  
ATOM   2850  HA  TYR A 180       1.140  -5.337   3.036  1.00 90.32           H  
ATOM   2851  C   TYR A 180       2.116  -4.579   1.296  1.00 90.32           C  
ATOM   2852  CB  TYR A 180       2.882  -4.284   3.639  1.00 90.32           C  
ATOM   2853  HB2 TYR A 180       2.315  -3.354   3.587  1.00 90.32           H  
ATOM   2854  HB3 TYR A 180       3.894  -4.084   3.287  1.00 90.32           H  
ATOM   2855  O   TYR A 180       1.123  -3.939   0.961  1.00 90.32           O  
ATOM   2856  CG  TYR A 180       2.927  -4.725   5.086  1.00 90.32           C  
ATOM   2857  CD1 TYR A 180       1.867  -4.393   5.950  1.00 90.32           C  
ATOM   2858  HD1 TYR A 180       1.007  -3.855   5.580  1.00 90.32           H  
ATOM   2859  CD2 TYR A 180       4.036  -5.441   5.574  1.00 90.32           C  
ATOM   2860  HD2 TYR A 180       4.838  -5.712   4.904  1.00 90.32           H  
ATOM   2861  CE1 TYR A 180       1.931  -4.750   7.309  1.00 90.32           C  
ATOM   2862  HE1 TYR A 180       1.128  -4.497   7.986  1.00 90.32           H  
ATOM   2863  CE2 TYR A 180       4.098  -5.813   6.930  1.00 90.32           C  
ATOM   2864  HE2 TYR A 180       4.949  -6.367   7.300  1.00 90.32           H  
ATOM   2865  OH  TYR A 180       3.092  -5.800   9.114  1.00 90.32           O  
ATOM   2866  HH  TYR A 180       3.853  -6.343   9.332  1.00 90.32           H  
ATOM   2867  CZ  TYR A 180       3.045  -5.458   7.802  1.00 90.32           C  
ATOM   2868  N   PHE A 181       3.143  -4.779   0.464  1.00 94.11           N  
ATOM   2869  H   PHE A 181       3.965  -5.251   0.813  1.00 94.11           H  
ATOM   2870  CA  PHE A 181       3.072  -4.422  -0.956  1.00 94.11           C  
ATOM   2871  HA  PHE A 181       2.862  -3.357  -1.057  1.00 94.11           H  
ATOM   2872  C   PHE A 181       1.934  -5.175  -1.650  1.00 94.11           C  
ATOM   2873  CB  PHE A 181       4.403  -4.740  -1.649  1.00 94.11           C  
ATOM   2874  HB2 PHE A 181       4.738  -5.733  -1.348  1.00 94.11           H  
ATOM   2875  HB3 PHE A 181       4.236  -4.768  -2.726  1.00 94.11           H  
ATOM   2876  O   PHE A 181       1.178  -4.589  -2.421  1.00 94.11           O  
ATOM   2877  CG  PHE A 181       5.508  -3.742  -1.391  1.00 94.11           C  
ATOM   2878  CD1 PHE A 181       5.492  -2.498  -2.045  1.00 94.11           C  
ATOM   2879  HD1 PHE A 181       4.677  -2.236  -2.703  1.00 94.11           H  
ATOM   2880  CD2 PHE A 181       6.578  -4.060  -0.538  1.00 94.11           C  
ATOM   2881  HD2 PHE A 181       6.634  -5.035  -0.076  1.00 94.11           H  
ATOM   2882  CE1 PHE A 181       6.521  -1.570  -1.825  1.00 94.11           C  
ATOM   2883  HE1 PHE A 181       6.516  -0.620  -2.338  1.00 94.11           H  
ATOM   2884  CE2 PHE A 181       7.598  -3.123  -0.304  1.00 94.11           C  
ATOM   2885  HE2 PHE A 181       8.434  -3.369   0.334  1.00 94.11           H  
ATOM   2886  CZ  PHE A 181       7.558  -1.871  -0.933  1.00 94.11           C  
ATOM   2887  HZ  PHE A 181       8.337  -1.145  -0.749  1.00 94.11           H  
ATOM   2888  N   LEU A 182       1.776  -6.465  -1.344  1.00 95.08           N  
ATOM   2889  H   LEU A 182       2.446  -6.900  -0.725  1.00 95.08           H  
ATOM   2890  CA  LEU A 182       0.695  -7.276  -1.890  1.00 95.08           C  
ATOM   2891  HA  LEU A 182       0.687  -7.126  -2.970  1.00 95.08           H  
ATOM   2892  C   LEU A 182      -0.675  -6.829  -1.362  1.00 95.08           C  
ATOM   2893  CB  LEU A 182       0.994  -8.751  -1.588  1.00 95.08           C  
ATOM   2894  HB2 LEU A 182       2.001  -8.985  -1.932  1.00 95.08           H  
ATOM   2895  HB3 LEU A 182       0.961  -8.904  -0.509  1.00 95.08           H  
ATOM   2896  O   LEU A 182      -1.617  -6.721  -2.146  1.00 95.08           O  
ATOM   2897  CG  LEU A 182       0.006  -9.717  -2.258  1.00 95.08           C  
ATOM   2898  HG  LEU A 182      -1.000  -9.502  -1.899  1.00 95.08           H  
ATOM   2899  CD1 LEU A 182       0.027  -9.599  -3.783  1.00 95.08           C  
ATOM   2900 HD11 LEU A 182       1.052  -9.639  -4.149  1.00 95.08           H  
ATOM   2901 HD12 LEU A 182      -0.561 -10.405  -4.221  1.00 95.08           H  
ATOM   2902 HD13 LEU A 182      -0.429  -8.656  -4.086  1.00 95.08           H  
ATOM   2903  CD2 LEU A 182       0.362 -11.156  -1.883  1.00 95.08           C  
ATOM   2904 HD21 LEU A 182       0.496 -11.238  -0.804  1.00 95.08           H  
ATOM   2905 HD22 LEU A 182       1.287 -11.454  -2.376  1.00 95.08           H  
ATOM   2906 HD23 LEU A 182      -0.453 -11.816  -2.182  1.00 95.08           H  
ATOM   2907  N   LEU A 183      -0.771  -6.517  -0.064  1.00 92.82           N  
ATOM   2908  H   LEU A 183       0.021  -6.700   0.536  1.00 92.82           H  
ATOM   2909  CA  LEU A 183      -1.975  -5.955   0.545  1.00 92.82           C  
ATOM   2910  HA  LEU A 183      -2.790  -6.665   0.409  1.00 92.82           H  
ATOM   2911  C   LEU A 183      -2.380  -4.667  -0.167  1.00 92.82           C  
ATOM   2912  CB  LEU A 183      -1.730  -5.726   2.051  1.00 92.82           C  
ATOM   2913  HB2 LEU A 183      -0.922  -5.003   2.163  1.00 92.82           H  
ATOM   2914  HB3 LEU A 183      -1.405  -6.662   2.504  1.00 92.82           H  
ATOM   2915  O   LEU A 183      -3.525  -4.560  -0.591  1.00 92.82           O  
ATOM   2916  CG  LEU A 183      -2.945  -5.199   2.836  1.00 92.82           C  
ATOM   2917  HG  LEU A 183      -3.307  -4.275   2.384  1.00 92.82           H  
ATOM   2918  CD1 LEU A 183      -4.083  -6.211   2.893  1.00 92.82           C  
ATOM   2919 HD11 LEU A 183      -3.764  -7.112   3.416  1.00 92.82           H  
ATOM   2920 HD12 LEU A 183      -4.385  -6.469   1.878  1.00 92.82           H  
ATOM   2921 HD13 LEU A 183      -4.937  -5.780   3.417  1.00 92.82           H  
ATOM   2922  CD2 LEU A 183      -2.533  -4.909   4.274  1.00 92.82           C  
ATOM   2923 HD21 LEU A 183      -1.773  -4.128   4.293  1.00 92.82           H  
ATOM   2924 HD22 LEU A 183      -2.134  -5.810   4.741  1.00 92.82           H  
ATOM   2925 HD23 LEU A 183      -3.404  -4.586   4.844  1.00 92.82           H  
ATOM   2926  N   PHE A 184      -1.429  -3.748  -0.366  1.00 95.00           N  
ATOM   2927  H   PHE A 184      -0.512  -3.925   0.018  1.00 95.00           H  
ATOM   2928  CA  PHE A 184      -1.634  -2.487  -1.075  1.00 95.00           C  
ATOM   2929  HA  PHE A 184      -2.388  -1.906  -0.543  1.00 95.00           H  
ATOM   2930  C   PHE A 184      -2.103  -2.695  -2.520  1.00 95.00           C  
ATOM   2931  CB  PHE A 184      -0.354  -1.660  -1.030  1.00 95.00           C  
ATOM   2932  HB2 PHE A 184      -0.108  -1.470   0.015  1.00 95.00           H  
ATOM   2933  HB3 PHE A 184       0.469  -2.219  -1.474  1.00 95.00           H  
ATOM   2934  O   PHE A 184      -3.094  -2.099  -2.948  1.00 95.00           O  
ATOM   2935  CG  PHE A 184      -0.507  -0.335  -1.742  1.00 95.00           C  
ATOM   2936  CD1 PHE A 184       0.041  -0.154  -3.023  1.00 95.00           C  
ATOM   2937  HD1 PHE A 184       0.561  -0.970  -3.504  1.00 95.00           H  
ATOM   2938  CD2 PHE A 184      -1.253   0.698  -1.149  1.00 95.00           C  
ATOM   2939  HD2 PHE A 184      -1.722   0.552  -0.187  1.00 95.00           H  
ATOM   2940  CE1 PHE A 184      -0.085   1.080  -3.681  1.00 95.00           C  
ATOM   2941  HE1 PHE A 184       0.357   1.227  -4.655  1.00 95.00           H  
ATOM   2942  CE2 PHE A 184      -1.410   1.920  -1.820  1.00 95.00           C  
ATOM   2943  HE2 PHE A 184      -2.010   2.697  -1.371  1.00 95.00           H  
ATOM   2944  CZ  PHE A 184      -0.811   2.118  -3.076  1.00 95.00           C  
ATOM   2945  HZ  PHE A 184      -0.924   3.057  -3.598  1.00 95.00           H  
ATOM   2946  N   LEU A 185      -1.438  -3.588  -3.259  1.00 95.75           N  
ATOM   2947  H   LEU A 185      -0.630  -4.039  -2.856  1.00 95.75           H  
ATOM   2948  CA  LEU A 185      -1.788  -3.894  -4.645  1.00 95.75           C  
ATOM   2949  HA  LEU A 185      -1.740  -2.961  -5.207  1.00 95.75           H  
ATOM   2950  C   LEU A 185      -3.221  -4.440  -4.775  1.00 95.75           C  
ATOM   2951  CB  LEU A 185      -0.742  -4.878  -5.204  1.00 95.75           C  
ATOM   2952  HB2 LEU A 185       0.249  -4.448  -5.056  1.00 95.75           H  
ATOM   2953  HB3 LEU A 185      -0.792  -5.806  -4.635  1.00 95.75           H  
ATOM   2954  O   LEU A 185      -3.901  -4.164  -5.761  1.00 95.75           O  
ATOM   2955  CG  LEU A 185      -0.913  -5.207  -6.698  1.00 95.75           C  
ATOM   2956  HG  LEU A 185      -1.859  -5.730  -6.846  1.00 95.75           H  
ATOM   2957  CD1 LEU A 185      -0.891  -3.953  -7.568  1.00 95.75           C  
ATOM   2958 HD11 LEU A 185      -0.920  -4.228  -8.622  1.00 95.75           H  
ATOM   2959 HD12 LEU A 185      -0.001  -3.356  -7.366  1.00 95.75           H  
ATOM   2960 HD13 LEU A 185      -1.790  -3.375  -7.356  1.00 95.75           H  
ATOM   2961  CD2 LEU A 185       0.212  -6.117  -7.183  1.00 95.75           C  
ATOM   2962 HD21 LEU A 185      -0.006  -6.456  -8.195  1.00 95.75           H  
ATOM   2963 HD22 LEU A 185       0.297  -6.983  -6.527  1.00 95.75           H  
ATOM   2964 HD23 LEU A 185       1.150  -5.561  -7.193  1.00 95.75           H  
ATOM   2965  N   LEU A 186      -3.692  -5.181  -3.769  1.00 95.21           N  
ATOM   2966  H   LEU A 186      -3.071  -5.371  -2.996  1.00 95.21           H  
ATOM   2967  CA  LEU A 186      -5.013  -5.808  -3.747  1.00 95.21           C  
ATOM   2968  HA  LEU A 186      -5.373  -5.896  -4.772  1.00 95.21           H  
ATOM   2969  C   LEU A 186      -6.090  -4.986  -3.029  1.00 95.21           C  
ATOM   2970  CB  LEU A 186      -4.879  -7.223  -3.157  1.00 95.21           C  
ATOM   2971  HB2 LEU A 186      -4.404  -7.147  -2.178  1.00 95.21           H  
ATOM   2972  HB3 LEU A 186      -5.872  -7.649  -3.010  1.00 95.21           H  
ATOM   2973  O   LEU A 186      -7.223  -5.448  -2.945  1.00 95.21           O  
ATOM   2974  CG  LEU A 186      -4.072  -8.182  -4.045  1.00 95.21           C  
ATOM   2975  HG  LEU A 186      -3.090  -7.762  -4.263  1.00 95.21           H  
ATOM   2976  CD1 LEU A 186      -3.870  -9.507  -3.316  1.00 95.21           C  
ATOM   2977 HD11 LEU A 186      -4.831  -9.957  -3.068  1.00 95.21           H  
ATOM   2978 HD12 LEU A 186      -3.316  -9.301  -2.400  1.00 95.21           H  
ATOM   2979 HD13 LEU A 186      -3.287 -10.191  -3.932  1.00 95.21           H  
ATOM   2980  CD2 LEU A 186      -4.782  -8.477  -5.364  1.00 95.21           C  
ATOM   2981 HD21 LEU A 186      -4.822  -7.581  -5.984  1.00 95.21           H  
ATOM   2982 HD22 LEU A 186      -4.209  -9.233  -5.900  1.00 95.21           H  
ATOM   2983 HD23 LEU A 186      -5.792  -8.846  -5.181  1.00 95.21           H  
ATOM   2984  N   THR A 187      -5.798  -3.776  -2.552  1.00 91.49           N  
ATOM   2985  H   THR A 187      -4.845  -3.453  -2.642  1.00 91.49           H  
ATOM   2986  CA  THR A 187      -6.735  -2.956  -1.750  1.00 91.49           C  
ATOM   2987  HA  THR A 187      -6.894  -3.442  -0.787  1.00 91.49           H  
ATOM   2988  C   THR A 187      -8.105  -2.775  -2.390  1.00 91.49           C  
ATOM   2989  CB  THR A 187      -6.176  -1.554  -1.494  1.00 91.49           C  
ATOM   2990  HB  THR A 187      -6.954  -0.924  -1.064  1.00 91.49           H  
ATOM   2991  O   THR A 187      -9.121  -2.986  -1.735  1.00 91.49           O  
ATOM   2992  CG2 THR A 187      -5.022  -1.617  -0.525  1.00 91.49           C  
ATOM   2993 HG21 THR A 187      -5.391  -1.898   0.461  1.00 91.49           H  
ATOM   2994 HG22 THR A 187      -4.338  -2.401  -0.849  1.00 91.49           H  
ATOM   2995 HG23 THR A 187      -4.499  -0.660  -0.511  1.00 91.49           H  
ATOM   2996  OG1 THR A 187      -5.707  -0.968  -2.686  1.00 91.49           O  
ATOM   2997  HG1 THR A 187      -4.782  -1.201  -2.791  1.00 91.49           H  
ATOM   2998  N   ALA A 188      -8.153  -2.442  -3.682  1.00 91.39           N  
ATOM   2999  H   ALA A 188      -7.283  -2.192  -4.131  1.00 91.39           H  
ATOM   3000  CA  ALA A 188      -9.409  -2.289  -4.412  1.00 91.39           C  
ATOM   3001  HA  ALA A 188     -10.043  -1.585  -3.874  1.00 91.39           H  
ATOM   3002  C   ALA A 188     -10.190  -3.612  -4.522  1.00 91.39           C  
ATOM   3003  CB  ALA A 188      -9.094  -1.701  -5.792  1.00 91.39           C  
ATOM   3004  HB1 ALA A 188     -10.022  -1.552  -6.345  1.00 91.39           H  
ATOM   3005  HB2 ALA A 188      -8.594  -0.739  -5.678  1.00 91.39           H  
ATOM   3006  HB3 ALA A 188      -8.447  -2.378  -6.351  1.00 91.39           H  
ATOM   3007  O   ALA A 188     -11.414  -3.613  -4.432  1.00 91.39           O  
ATOM   3008  N   PHE A 189      -9.490  -4.739  -4.675  1.00 93.01           N  
ATOM   3009  H   PHE A 189      -8.484  -4.685  -4.612  1.00 93.01           H  
ATOM   3010  CA  PHE A 189     -10.099  -6.069  -4.724  1.00 93.01           C  
ATOM   3011  HA  PHE A 189     -10.965  -6.043  -5.387  1.00 93.01           H  
ATOM   3012  C   PHE A 189     -10.613  -6.508  -3.347  1.00 93.01           C  
ATOM   3013  CB  PHE A 189      -9.081  -7.065  -5.298  1.00 93.01           C  
ATOM   3014  HB2 PHE A 189      -8.114  -6.918  -4.817  1.00 93.01           H  
ATOM   3015  HB3 PHE A 189      -8.949  -6.858  -6.360  1.00 93.01           H  
ATOM   3016  O   PHE A 189     -11.722  -7.015  -3.249  1.00 93.01           O  
ATOM   3017  CG  PHE A 189      -9.483  -8.515  -5.132  1.00 93.01           C  
ATOM   3018  CD1 PHE A 189      -8.801  -9.335  -4.213  1.00 93.01           C  
ATOM   3019  HD1 PHE A 189      -7.984  -8.939  -3.629  1.00 93.01           H  
ATOM   3020  CD2 PHE A 189     -10.575  -9.028  -5.853  1.00 93.01           C  
ATOM   3021  HD2 PHE A 189     -11.114  -8.395  -6.543  1.00 93.01           H  
ATOM   3022  CE1 PHE A 189      -9.201 -10.670  -4.037  1.00 93.01           C  
ATOM   3023  HE1 PHE A 189      -8.690 -11.298  -3.323  1.00 93.01           H  
ATOM   3024  CE2 PHE A 189     -10.993 -10.353  -5.649  1.00 93.01           C  
ATOM   3025  HE2 PHE A 189     -11.866 -10.733  -6.157  1.00 93.01           H  
ATOM   3026  CZ  PHE A 189     -10.294 -11.178  -4.755  1.00 93.01           C  
ATOM   3027  HZ  PHE A 189     -10.622 -12.195  -4.594  1.00 93.01           H  
ATOM   3028  N   LEU A 190      -9.857  -6.242  -2.280  1.00 89.25           N  
ATOM   3029  H   LEU A 190      -8.960  -5.809  -2.445  1.00 89.25           H  
ATOM   3030  CA  LEU A 190     -10.186  -6.588  -0.888  1.00 89.25           C  
ATOM   3031  HA  LEU A 190     -10.385  -7.657  -0.822  1.00 89.25           H  
ATOM   3032  C   LEU A 190     -11.432  -5.886  -0.339  1.00 89.25           C  
ATOM   3033  CB  LEU A 190      -8.979  -6.233  -0.012  1.00 89.25           C  
ATOM   3034  HB2 LEU A 190      -8.652  -5.222  -0.255  1.00 89.25           H  
ATOM   3035  HB3 LEU A 190      -9.274  -6.239   1.037  1.00 89.25           H  
ATOM   3036  O   LEU A 190     -11.931  -6.225   0.733  1.00 89.25           O  
ATOM   3037  CG  LEU A 190      -7.812  -7.209  -0.190  1.00 89.25           C  
ATOM   3038  HG  LEU A 190      -7.588  -7.358  -1.246  1.00 89.25           H  
ATOM   3039  CD1 LEU A 190      -6.575  -6.648   0.494  1.00 89.25           C  
ATOM   3040 HD11 LEU A 190      -6.315  -5.682   0.061  1.00 89.25           H  
ATOM   3041 HD12 LEU A 190      -5.742  -7.333   0.334  1.00 89.25           H  
ATOM   3042 HD13 LEU A 190      -6.763  -6.532   1.561  1.00 89.25           H  
ATOM   3043  CD2 LEU A 190      -8.120  -8.562   0.441  1.00 89.25           C  
ATOM   3044 HD21 LEU A 190      -8.879  -9.086  -0.139  1.00 89.25           H  
ATOM   3045 HD22 LEU A 190      -8.484  -8.426   1.459  1.00 89.25           H  
ATOM   3046 HD23 LEU A 190      -7.208  -9.158   0.478  1.00 89.25           H  
ATOM   3047  N   ARG A 191     -11.932  -4.884  -1.059  1.00 84.35           N  
ATOM   3048  H   ARG A 191     -11.439  -4.625  -1.902  1.00 84.35           H  
ATOM   3049  CA  ARG A 191     -13.206  -4.240  -0.758  1.00 84.35           C  
ATOM   3050  HA  ARG A 191     -13.337  -4.176   0.322  1.00 84.35           H  
ATOM   3051  C   ARG A 191     -14.415  -5.015  -1.269  1.00 84.35           C  
ATOM   3052  CB  ARG A 191     -13.191  -2.841  -1.354  1.00 84.35           C  
ATOM   3053  HB2 ARG A 191     -12.882  -2.877  -2.398  1.00 84.35           H  
ATOM   3054  HB3 ARG A 191     -14.217  -2.475  -1.321  1.00 84.35           H  
ATOM   3055  O   ARG A 191     -15.527  -4.726  -0.832  1.00 84.35           O  
ATOM   3056  CG  ARG A 191     -12.260  -1.909  -0.559  1.00 84.35           C  
ATOM   3057  HG2 ARG A 191     -12.530  -1.940   0.497  1.00 84.35           H  
ATOM   3058  HG3 ARG A 191     -11.223  -2.231  -0.656  1.00 84.35           H  
ATOM   3059  CD  ARG A 191     -12.396  -0.476  -1.061  1.00 84.35           C  
ATOM   3060  HD2 ARG A 191     -12.026  -0.425  -2.085  1.00 84.35           H  
ATOM   3061  HD3 ARG A 191     -11.804   0.180  -0.422  1.00 84.35           H  
ATOM   3062  NE  ARG A 191     -13.808  -0.077  -1.006  1.00 84.35           N  
ATOM   3063  HE  ARG A 191     -14.416  -0.662  -0.452  1.00 84.35           H  
ATOM   3064  NH1 ARG A 191     -13.746   1.741  -2.389  1.00 84.35           N  
ATOM   3065 HH11 ARG A 191     -14.284   2.558  -2.642  1.00 84.35           H  
ATOM   3066 HH12 ARG A 191     -12.739   1.708  -2.452  1.00 84.35           H  
ATOM   3067  NH2 ARG A 191     -15.688   1.011  -1.589  1.00 84.35           N  
ATOM   3068 HH21 ARG A 191     -16.259   0.428  -0.994  1.00 84.35           H  
ATOM   3069 HH22 ARG A 191     -16.059   1.906  -1.877  1.00 84.35           H  
ATOM   3070  CZ  ARG A 191     -14.400   0.882  -1.669  1.00 84.35           C  
ATOM   3071  N   LEU A 192     -14.216  -5.951  -2.197  1.00 85.19           N  
ATOM   3072  H   LEU A 192     -13.270  -6.179  -2.467  1.00 85.19           H  
ATOM   3073  CA  LEU A 192     -15.292  -6.780  -2.722  1.00 85.19           C  
ATOM   3074  HA  LEU A 192     -16.138  -6.125  -2.928  1.00 85.19           H  
ATOM   3075  C   LEU A 192     -15.698  -7.826  -1.677  1.00 85.19           C  
ATOM   3076  CB  LEU A 192     -14.883  -7.453  -4.041  1.00 85.19           C  
ATOM   3077  HB2 LEU A 192     -15.721  -8.054  -4.393  1.00 85.19           H  
ATOM   3078  HB3 LEU A 192     -14.054  -8.134  -3.846  1.00 85.19           H  
ATOM   3079  O   LEU A 192     -14.807  -8.405  -1.041  1.00 85.19           O  
ATOM   3080  CG  LEU A 192     -14.474  -6.475  -5.155  1.00 85.19           C  
ATOM   3081  HG  LEU A 192     -13.610  -5.890  -4.839  1.00 85.19           H  
ATOM   3082  CD1 LEU A 192     -14.082  -7.268  -6.399  1.00 85.19           C  
ATOM   3083 HD11 LEU A 192     -13.690  -6.594  -7.161  1.00 85.19           H  
ATOM   3084 HD12 LEU A 192     -14.961  -7.785  -6.785  1.00 85.19           H  
ATOM   3085 HD13 LEU A 192     -13.324  -8.006  -6.135  1.00 85.19           H  
ATOM   3086  CD2 LEU A 192     -15.604  -5.516  -5.539  1.00 85.19           C  
ATOM   3087 HD21 LEU A 192     -16.502  -6.081  -5.787  1.00 85.19           H  
ATOM   3088 HD22 LEU A 192     -15.816  -4.838  -4.712  1.00 85.19           H  
ATOM   3089 HD23 LEU A 192     -15.304  -4.920  -6.401  1.00 85.19           H  
ATOM   3090  N   PRO A 193     -17.004  -8.099  -1.511  1.00 80.23           N  
ATOM   3091  CA  PRO A 193     -17.489  -9.074  -0.545  1.00 80.23           C  
ATOM   3092  HA  PRO A 193     -17.289  -8.703   0.460  1.00 80.23           H  
ATOM   3093  C   PRO A 193     -16.834 -10.440  -0.705  1.00 80.23           C  
ATOM   3094  CB  PRO A 193     -19.002  -9.169  -0.763  1.00 80.23           C  
ATOM   3095  HB2 PRO A 193     -19.236  -9.945  -1.491  1.00 80.23           H  
ATOM   3096  HB3 PRO A 193     -19.533  -9.354   0.171  1.00 80.23           H  
ATOM   3097  O   PRO A 193     -16.457 -11.022   0.292  1.00 80.23           O  
ATOM   3098  CG  PRO A 193     -19.357  -7.812  -1.358  1.00 80.23           C  
ATOM   3099  HG2 PRO A 193     -20.257  -7.862  -1.971  1.00 80.23           H  
ATOM   3100  HG3 PRO A 193     -19.473  -7.080  -0.558  1.00 80.23           H  
ATOM   3101  CD  PRO A 193     -18.127  -7.469  -2.191  1.00 80.23           C  
ATOM   3102  HD2 PRO A 193     -18.027  -6.385  -2.238  1.00 80.23           H  
ATOM   3103  HD3 PRO A 193     -18.230  -7.889  -3.191  1.00 80.23           H  
ATOM   3104  N   GLU A 194     -16.637 -10.919  -1.934  1.00 83.21           N  
ATOM   3105  H   GLU A 194     -16.999 -10.381  -2.709  1.00 83.21           H  
ATOM   3106  CA  GLU A 194     -16.133 -12.260  -2.255  1.00 83.21           C  
ATOM   3107  HA  GLU A 194     -16.634 -12.981  -1.610  1.00 83.21           H  
ATOM   3108  C   GLU A 194     -14.616 -12.409  -2.050  1.00 83.21           C  
ATOM   3109  CB  GLU A 194     -16.491 -12.638  -3.704  1.00 83.21           C  
ATOM   3110  HB2 GLU A 194     -15.946 -11.999  -4.399  1.00 83.21           H  
ATOM   3111  HB3 GLU A 194     -16.146 -13.658  -3.874  1.00 83.21           H  
ATOM   3112  O   GLU A 194     -14.079 -13.518  -2.081  1.00 83.21           O  
ATOM   3113  CG  GLU A 194     -17.995 -12.607  -4.031  1.00 83.21           C  
ATOM   3114  HG2 GLU A 194     -18.143 -13.170  -4.953  1.00 83.21           H  
ATOM   3115  HG3 GLU A 194     -18.534 -13.129  -3.240  1.00 83.21           H  
ATOM   3116  CD  GLU A 194     -18.586 -11.198  -4.229  1.00 83.21           C  
ATOM   3117  OE1 GLU A 194     -19.829 -11.102  -4.277  1.00 83.21           O  
ATOM   3118  OE2 GLU A 194     -17.806 -10.215  -4.290  1.00 83.21           O  
ATOM   3119  N   SER A 195     -13.902 -11.296  -1.873  1.00 87.62           N  
ATOM   3120  H   SER A 195     -14.408 -10.429  -1.760  1.00 87.62           H  
ATOM   3121  CA  SER A 195     -12.443 -11.253  -1.990  1.00 87.62           C  
ATOM   3122  HA  SER A 195     -12.183 -11.609  -2.987  1.00 87.62           H  
ATOM   3123  C   SER A 195     -11.713 -12.139  -0.986  1.00 87.62           C  
ATOM   3124  CB  SER A 195     -11.956  -9.813  -1.856  1.00 87.62           C  
ATOM   3125  HB2 SER A 195     -12.436  -9.219  -2.635  1.00 87.62           H  
ATOM   3126  HB3 SER A 195     -10.876  -9.779  -2.001  1.00 87.62           H  
ATOM   3127  O   SER A 195     -10.705 -12.762  -1.328  1.00 87.62           O  
ATOM   3128  OG  SER A 195     -12.272  -9.279  -0.586  1.00 87.62           O  
ATOM   3129  HG  SER A 195     -13.168  -8.935  -0.616  1.00 87.62           H  
ATOM   3130  N   TYR A 196     -12.228 -12.239   0.237  1.00 84.80           N  
ATOM   3131  H   TYR A 196     -13.069 -11.722   0.451  1.00 84.80           H  
ATOM   3132  CA  TYR A 196     -11.551 -12.957   1.305  1.00 84.80           C  
ATOM   3133  HA  TYR A 196     -10.486 -12.735   1.237  1.00 84.80           H  
ATOM   3134  C   TYR A 196     -11.660 -14.483   1.148  1.00 84.80           C  
ATOM   3135  CB  TYR A 196     -12.010 -12.384   2.644  1.00 84.80           C  
ATOM   3136  HB2 TYR A 196     -13.091 -12.248   2.678  1.00 84.80           H  
ATOM   3137  HB3 TYR A 196     -11.591 -11.383   2.742  1.00 84.80           H  
ATOM   3138  O   TYR A 196     -10.635 -15.156   1.239  1.00 84.80           O  
ATOM   3139  CG  TYR A 196     -11.587 -13.201   3.828  1.00 84.80           C  
ATOM   3140  CD1 TYR A 196     -12.402 -14.252   4.288  1.00 84.80           C  
ATOM   3141  HD1 TYR A 196     -13.332 -14.491   3.793  1.00 84.80           H  
ATOM   3142  CD2 TYR A 196     -10.369 -12.899   4.458  1.00 84.80           C  
ATOM   3143  HD2 TYR A 196      -9.739 -12.110   4.076  1.00 84.80           H  
ATOM   3144  CE1 TYR A 196     -12.017 -14.973   5.424  1.00 84.80           C  
ATOM   3145  HE1 TYR A 196     -12.648 -15.759   5.813  1.00 84.80           H  
ATOM   3146  CE2 TYR A 196      -9.984 -13.615   5.600  1.00 84.80           C  
ATOM   3147  HE2 TYR A 196      -9.063 -13.380   6.113  1.00 84.80           H  
ATOM   3148  OH  TYR A 196     -10.580 -15.253   7.261  1.00 84.80           O  
ATOM   3149  HH  TYR A 196      -9.840 -14.896   7.756  1.00 84.80           H  
ATOM   3150  CZ  TYR A 196     -10.835 -14.628   6.096  1.00 84.80           C  
ATOM   3151  N   GLU A 197     -12.819 -15.032   0.765  1.00 86.65           N  
ATOM   3152  H   GLU A 197     -13.644 -14.449   0.732  1.00 86.65           H  
ATOM   3153  CA  GLU A 197     -12.943 -16.461   0.407  1.00 86.65           C  
ATOM   3154  HA  GLU A 197     -12.616 -17.079   1.244  1.00 86.65           H  
ATOM   3155  C   GLU A 197     -12.070 -16.828  -0.799  1.00 86.65           C  
ATOM   3156  CB  GLU A 197     -14.399 -16.813   0.065  1.00 86.65           C  
ATOM   3157  HB2 GLU A 197     -14.805 -16.058  -0.609  1.00 86.65           H  
ATOM   3158  HB3 GLU A 197     -14.426 -17.758  -0.478  1.00 86.65           H  
ATOM   3159  O   GLU A 197     -11.450 -17.898  -0.862  1.00 86.65           O  
ATOM   3160  CG  GLU A 197     -15.283 -16.939   1.312  1.00 86.65           C  
ATOM   3161  HG2 GLU A 197     -15.210 -16.016   1.887  1.00 86.65           H  
ATOM   3162  HG3 GLU A 197     -16.316 -17.083   0.995  1.00 86.65           H  
ATOM   3163  CD  GLU A 197     -14.874 -18.089   2.233  1.00 86.65           C  
ATOM   3164  OE1 GLU A 197     -15.125 -17.960   3.449  1.00 86.65           O  
ATOM   3165  OE2 GLU A 197     -14.280 -19.067   1.721  1.00 86.65           O  
ATOM   3166  N   ILE A 198     -11.965 -15.919  -1.770  1.00 91.55           N  
ATOM   3167  H   ILE A 198     -12.511 -15.073  -1.689  1.00 91.55           H  
ATOM   3168  CA  ILE A 198     -11.105 -16.112  -2.938  1.00 91.55           C  
ATOM   3169  HA  ILE A 198     -11.343 -17.079  -3.382  1.00 91.55           H  
ATOM   3170  C   ILE A 198      -9.628 -16.181  -2.530  1.00 91.55           C  
ATOM   3171  CB  ILE A 198     -11.398 -15.010  -3.974  1.00 91.55           C  
ATOM   3172  HB  ILE A 198     -11.359 -14.049  -3.461  1.00 91.55           H  
ATOM   3173  O   ILE A 198      -8.900 -17.038  -3.043  1.00 91.55           O  
ATOM   3174  CG1 ILE A 198     -12.815 -15.143  -4.569  1.00 91.55           C  
ATOM   3175 HG12 ILE A 198     -13.545 -15.202  -3.761  1.00 91.55           H  
ATOM   3176 HG13 ILE A 198     -13.036 -14.236  -5.132  1.00 91.55           H  
ATOM   3177  CG2 ILE A 198     -10.339 -14.976  -5.083  1.00 91.55           C  
ATOM   3178 HG21 ILE A 198     -10.642 -14.281  -5.866  1.00 91.55           H  
ATOM   3179 HG22 ILE A 198     -10.195 -15.970  -5.508  1.00 91.55           H  
ATOM   3180 HG23 ILE A 198      -9.407 -14.619  -4.645  1.00 91.55           H  
ATOM   3181  CD1 ILE A 198     -13.058 -16.356  -5.469  1.00 91.55           C  
ATOM   3182 HD11 ILE A 198     -14.110 -16.378  -5.751  1.00 91.55           H  
ATOM   3183 HD12 ILE A 198     -12.834 -17.279  -4.934  1.00 91.55           H  
ATOM   3184 HD13 ILE A 198     -12.454 -16.281  -6.374  1.00 91.55           H  
ATOM   3185  N   ILE A 199      -9.185 -15.335  -1.596  1.00 91.97           N  
ATOM   3186  H   ILE A 199      -9.837 -14.660  -1.220  1.00 91.97           H  
ATOM   3187  CA  ILE A 199      -7.818 -15.360  -1.056  1.00 91.97           C  
ATOM   3188  HA  ILE A 199      -7.118 -15.420  -1.889  1.00 91.97           H  
ATOM   3189  C   ILE A 199      -7.593 -16.613  -0.212  1.00 91.97           C  
ATOM   3190  CB  ILE A 199      -7.517 -14.061  -0.277  1.00 91.97           C  
ATOM   3191  HB  ILE A 199      -8.350 -13.855   0.395  1.00 91.97           H  
ATOM   3192  O   ILE A 199      -6.608 -17.310  -0.448  1.00 91.97           O  
ATOM   3193  CG1 ILE A 199      -7.389 -12.918  -1.303  1.00 91.97           C  
ATOM   3194 HG12 ILE A 199      -6.513 -13.081  -1.930  1.00 91.97           H  
ATOM   3195 HG13 ILE A 199      -8.263 -12.924  -1.955  1.00 91.97           H  
ATOM   3196  CG2 ILE A 199      -6.228 -14.140   0.565  1.00 91.97           C  
ATOM   3197 HG21 ILE A 199      -6.132 -13.250   1.187  1.00 91.97           H  
ATOM   3198 HG22 ILE A 199      -6.246 -14.996   1.239  1.00 91.97           H  
ATOM   3199 HG23 ILE A 199      -5.357 -14.210  -0.087  1.00 91.97           H  
ATOM   3200  CD1 ILE A 199      -7.290 -11.537  -0.665  1.00 91.97           C  
ATOM   3201 HD11 ILE A 199      -6.340 -11.425  -0.142  1.00 91.97           H  
ATOM   3202 HD12 ILE A 199      -7.342 -10.776  -1.444  1.00 91.97           H  
ATOM   3203 HD13 ILE A 199      -8.118 -11.401   0.031  1.00 91.97           H  
ATOM   3204  N   LEU A 200      -8.506 -16.936   0.708  1.00 88.95           N  
ATOM   3205  H   LEU A 200      -9.292 -16.316   0.841  1.00 88.95           H  
ATOM   3206  CA  LEU A 200      -8.424 -18.107   1.582  1.00 88.95           C  
ATOM   3207  HA  LEU A 200      -7.548 -18.007   2.222  1.00 88.95           H  
ATOM   3208  C   LEU A 200      -8.285 -19.397   0.774  1.00 88.95           C  
ATOM   3209  CB  LEU A 200      -9.688 -18.163   2.459  1.00 88.95           C  
ATOM   3210  HB2 LEU A 200      -9.748 -17.250   3.052  1.00 88.95           H  
ATOM   3211  HB3 LEU A 200     -10.570 -18.175   1.819  1.00 88.95           H  
ATOM   3212  O   LEU A 200      -7.319 -20.143   0.938  1.00 88.95           O  
ATOM   3213  CG  LEU A 200      -9.770 -19.386   3.394  1.00 88.95           C  
ATOM   3214  HG  LEU A 200      -9.924 -20.281   2.791  1.00 88.95           H  
ATOM   3215  CD1 LEU A 200      -8.502 -19.601   4.227  1.00 88.95           C  
ATOM   3216 HD11 LEU A 200      -8.699 -20.314   5.027  1.00 88.95           H  
ATOM   3217 HD12 LEU A 200      -7.701 -19.988   3.597  1.00 88.95           H  
ATOM   3218 HD13 LEU A 200      -8.179 -18.655   4.661  1.00 88.95           H  
ATOM   3219  CD2 LEU A 200     -10.976 -19.243   4.316  1.00 88.95           C  
ATOM   3220 HD21 LEU A 200     -11.885 -19.130   3.725  1.00 88.95           H  
ATOM   3221 HD22 LEU A 200     -10.866 -18.363   4.950  1.00 88.95           H  
ATOM   3222 HD23 LEU A 200     -11.084 -20.127   4.945  1.00 88.95           H  
ATOM   3223  N   SER A 201      -9.220 -19.633  -0.147  1.00 90.08           N  
ATOM   3224  H   SER A 201      -9.993 -18.986  -0.216  1.00 90.08           H  
ATOM   3225  CA  SER A 201      -9.208 -20.825  -0.998  1.00 90.08           C  
ATOM   3226  HA  SER A 201      -9.176 -21.705  -0.356  1.00 90.08           H  
ATOM   3227  C   SER A 201      -7.974 -20.875  -1.901  1.00 90.08           C  
ATOM   3228  CB  SER A 201     -10.489 -20.900  -1.834  1.00 90.08           C  
ATOM   3229  HB2 SER A 201     -11.351 -20.935  -1.168  1.00 90.08           H  
ATOM   3230  HB3 SER A 201     -10.471 -21.815  -2.424  1.00 90.08           H  
ATOM   3231  O   SER A 201      -7.419 -21.946  -2.138  1.00 90.08           O  
ATOM   3232  OG  SER A 201     -10.615 -19.786  -2.702  1.00 90.08           O  
ATOM   3233  HG  SER A 201     -10.949 -19.072  -2.154  1.00 90.08           H  
ATOM   3234  N   SER A 202      -7.487 -19.724  -2.373  1.00 92.86           N  
ATOM   3235  H   SER A 202      -7.977 -18.869  -2.152  1.00 92.86           H  
ATOM   3236  CA  SER A 202      -6.268 -19.662  -3.186  1.00 92.86           C  
ATOM   3237  HA  SER A 202      -6.305 -20.468  -3.920  1.00 92.86           H  
ATOM   3238  C   SER A 202      -4.986 -19.860  -2.365  1.00 92.86           C  
ATOM   3239  CB  SER A 202      -6.215 -18.347  -3.960  1.00 92.86           C  
ATOM   3240  HB2 SER A 202      -6.277 -17.519  -3.254  1.00 92.86           H  
ATOM   3241  HB3 SER A 202      -5.278 -18.289  -4.515  1.00 92.86           H  
ATOM   3242  O   SER A 202      -3.980 -20.304  -2.924  1.00 92.86           O  
ATOM   3243  OG  SER A 202      -7.301 -18.253  -4.859  1.00 92.86           O  
ATOM   3244  HG  SER A 202      -8.011 -17.882  -4.331  1.00 92.86           H  
ATOM   3245  N   ALA A 203      -5.010 -19.563  -1.061  1.00 92.15           N  
ATOM   3246  H   ALA A 203      -5.848 -19.147  -0.681  1.00 92.15           H  
ATOM   3247  CA  ALA A 203      -3.879 -19.713  -0.145  1.00 92.15           C  
ATOM   3248  HA  ALA A 203      -2.967 -19.423  -0.665  1.00 92.15           H  
ATOM   3249  C   ALA A 203      -3.683 -21.164   0.329  1.00 92.15           C  
ATOM   3250  CB  ALA A 203      -4.070 -18.752   1.036  1.00 92.15           C  
ATOM   3251  HB1 ALA A 203      -4.138 -17.725   0.677  1.00 92.15           H  
ATOM   3252  HB2 ALA A 203      -4.982 -19.000   1.580  1.00 92.15           H  
ATOM   3253  HB3 ALA A 203      -3.221 -18.834   1.714  1.00 92.15           H  
ATOM   3254  O   ALA A 203      -2.615 -21.504   0.842  1.00 92.15           O  
ATOM   3255  N   GLN A 204      -4.669 -22.042   0.125  1.00 91.01           N  
ATOM   3256  H   GLN A 204      -5.541 -21.716  -0.268  1.00 91.01           H  
ATOM   3257  CA  GLN A 204      -4.523 -23.464   0.425  1.00 91.01           C  
ATOM   3258  HA  GLN A 204      -4.077 -23.560   1.415  1.00 91.01           H  
ATOM   3259  C   GLN A 204      -3.595 -24.146  -0.580  1.00 91.01           C  
ATOM   3260  CB  GLN A 204      -5.881 -24.170   0.458  1.00 91.01           C  
ATOM   3261  HB2 GLN A 204      -5.695 -25.227   0.649  1.00 91.01           H  
ATOM   3262  HB3 GLN A 204      -6.380 -24.076  -0.507  1.00 91.01           H  
ATOM   3263  O   GLN A 204      -3.807 -24.065  -1.789  1.00 91.01           O  
ATOM   3264  CG  GLN A 204      -6.787 -23.610   1.564  1.00 91.01           C  
ATOM   3265  HG2 GLN A 204      -7.189 -22.648   1.246  1.00 91.01           H  
ATOM   3266  HG3 GLN A 204      -6.205 -23.456   2.472  1.00 91.01           H  
ATOM   3267  CD  GLN A 204      -7.952 -24.530   1.909  1.00 91.01           C  
ATOM   3268  NE2 GLN A 204      -8.834 -24.105   2.784  1.00 91.01           N  
ATOM   3269 HE21 GLN A 204      -9.614 -24.721   2.967  1.00 91.01           H  
ATOM   3270 HE22 GLN A 204      -8.784 -23.172   3.165  1.00 91.01           H  
ATOM   3271  OE1 GLN A 204      -8.079 -25.646   1.433  1.00 91.01           O  
ATOM   3272  N   ILE A 205      -2.568 -24.839  -0.084  1.00 90.39           N  
ATOM   3273  H   ILE A 205      -2.447 -24.872   0.918  1.00 90.39           H  
ATOM   3274  CA  ILE A 205      -1.638 -25.579  -0.939  1.00 90.39           C  
ATOM   3275  HA  ILE A 205      -1.498 -24.972  -1.833  1.00 90.39           H  
ATOM   3276  C   ILE A 205      -2.242 -26.915  -1.385  1.00 90.39           C  
ATOM   3277  CB  ILE A 205      -0.249 -25.710  -0.280  1.00 90.39           C  
ATOM   3278  HB  ILE A 205       0.031 -24.721   0.083  1.00 90.39           H  
ATOM   3279  O   ILE A 205      -2.628 -27.736  -0.548  1.00 90.39           O  
ATOM   3280  CG1 ILE A 205       0.783 -26.123  -1.348  1.00 90.39           C  
ATOM   3281 HG12 ILE A 205       0.703 -25.437  -2.192  1.00 90.39           H  
ATOM   3282 HG13 ILE A 205       0.557 -27.128  -1.705  1.00 90.39           H  
ATOM   3283  CG2 ILE A 205      -0.237 -26.677   0.921  1.00 90.39           C  
ATOM   3284 HG21 ILE A 205      -0.313 -27.705   0.569  1.00 90.39           H  
ATOM   3285 HG22 ILE A 205      -1.078 -26.458   1.578  1.00 90.39           H  
ATOM   3286 HG23 ILE A 205       0.683 -26.549   1.490  1.00 90.39           H  
ATOM   3287  CD1 ILE A 205       2.235 -26.091  -0.868  1.00 90.39           C  
ATOM   3288 HD11 ILE A 205       2.493 -25.089  -0.524  1.00 90.39           H  
ATOM   3289 HD12 ILE A 205       2.389 -26.809  -0.062  1.00 90.39           H  
ATOM   3290 HD13 ILE A 205       2.880 -26.368  -1.701  1.00 90.39           H  
ATOM   3291  N   THR A 206      -2.288 -27.159  -2.692  1.00 88.15           N  
ATOM   3292  H   THR A 206      -1.960 -26.448  -3.330  1.00 88.15           H  
ATOM   3293  CA  THR A 206      -2.811 -28.419  -3.248  1.00 88.15           C  
ATOM   3294  HA  THR A 206      -3.661 -28.731  -2.640  1.00 88.15           H  
ATOM   3295  C   THR A 206      -1.783 -29.545  -3.178  1.00 88.15           C  
ATOM   3296  CB  THR A 206      -3.345 -28.248  -4.671  1.00 88.15           C  
ATOM   3297  HB  THR A 206      -3.869 -29.158  -4.964  1.00 88.15           H  
ATOM   3298  O   THR A 206      -0.591 -29.309  -2.932  1.00 88.15           O  
ATOM   3299  CG2 THR A 206      -4.321 -27.079  -4.743  1.00 88.15           C  
ATOM   3300 HG21 THR A 206      -4.841 -27.117  -5.700  1.00 88.15           H  
ATOM   3301 HG22 THR A 206      -3.800 -26.125  -4.655  1.00 88.15           H  
ATOM   3302 HG23 THR A 206      -5.066 -27.164  -3.952  1.00 88.15           H  
ATOM   3303  OG1 THR A 206      -2.315 -27.998  -5.600  1.00 88.15           O  
ATOM   3304  HG1 THR A 206      -2.797 -27.767  -6.398  1.00 88.15           H  
ATOM   3305  N   LEU A 207      -2.208 -30.797  -3.386  1.00 93.00           N  
ATOM   3306  H   LEU A 207      -3.151 -30.967  -3.706  1.00 93.00           H  
ATOM   3307  CA  LEU A 207      -1.273 -31.922  -3.386  1.00 93.00           C  
ATOM   3308  HA  LEU A 207      -0.704 -31.884  -2.457  1.00 93.00           H  
ATOM   3309  C   LEU A 207      -0.285 -31.797  -4.548  1.00 93.00           C  
ATOM   3310  CB  LEU A 207      -2.050 -33.242  -3.452  1.00 93.00           C  
ATOM   3311  HB2 LEU A 207      -2.553 -33.303  -4.417  1.00 93.00           H  
ATOM   3312  HB3 LEU A 207      -2.813 -33.243  -2.674  1.00 93.00           H  
ATOM   3313  O   LEU A 207       0.915 -32.000  -4.354  1.00 93.00           O  
ATOM   3314  CG  LEU A 207      -1.167 -34.490  -3.304  1.00 93.00           C  
ATOM   3315  HG  LEU A 207      -0.416 -34.520  -4.093  1.00 93.00           H  
ATOM   3316  CD1 LEU A 207      -0.466 -34.551  -1.947  1.00 93.00           C  
ATOM   3317 HD11 LEU A 207      -1.187 -34.393  -1.145  1.00 93.00           H  
ATOM   3318 HD12 LEU A 207       0.315 -33.791  -1.901  1.00 93.00           H  
ATOM   3319 HD13 LEU A 207      -0.004 -35.531  -1.829  1.00 93.00           H  
ATOM   3320  CD2 LEU A 207      -2.050 -35.724  -3.431  1.00 93.00           C  
ATOM   3321 HD21 LEU A 207      -2.831 -35.690  -2.672  1.00 93.00           H  
ATOM   3322 HD22 LEU A 207      -2.507 -35.732  -4.421  1.00 93.00           H  
ATOM   3323 HD23 LEU A 207      -1.460 -36.631  -3.303  1.00 93.00           H  
ATOM   3324  N   LYS A 208      -0.764 -31.389  -5.726  1.00 91.03           N  
ATOM   3325  H   LYS A 208      -1.767 -31.332  -5.833  1.00 91.03           H  
ATOM   3326  CA  LYS A 208       0.060 -31.055  -6.887  1.00 91.03           C  
ATOM   3327  HA  LYS A 208       0.590 -31.952  -7.207  1.00 91.03           H  
ATOM   3328  C   LYS A 208       1.107 -30.000  -6.551  1.00 91.03           C  
ATOM   3329  CB  LYS A 208      -0.868 -30.586  -8.014  1.00 91.03           C  
ATOM   3330  HB2 LYS A 208      -1.502 -31.422  -8.312  1.00 91.03           H  
ATOM   3331  HB3 LYS A 208      -1.511 -29.791  -7.635  1.00 91.03           H  
ATOM   3332  O   LYS A 208       2.274 -30.207  -6.874  1.00 91.03           O  
ATOM   3333  CG  LYS A 208      -0.122 -30.076  -9.252  1.00 91.03           C  
ATOM   3334  HG2 LYS A 208       0.461 -30.888  -9.686  1.00 91.03           H  
ATOM   3335  HG3 LYS A 208       0.544 -29.256  -8.983  1.00 91.03           H  
ATOM   3336  CD  LYS A 208      -1.133 -29.561 -10.275  1.00 91.03           C  
ATOM   3337  HD2 LYS A 208      -1.742 -28.786  -9.810  1.00 91.03           H  
ATOM   3338  HD3 LYS A 208      -1.787 -30.379 -10.580  1.00 91.03           H  
ATOM   3339  CE  LYS A 208      -0.411 -28.984 -11.493  1.00 91.03           C  
ATOM   3340  HE2 LYS A 208       0.277 -28.209 -11.154  1.00 91.03           H  
ATOM   3341  HE3 LYS A 208       0.167 -29.779 -11.964  1.00 91.03           H  
ATOM   3342  NZ  LYS A 208      -1.394 -28.420 -12.448  1.00 91.03           N  
ATOM   3343  HZ1 LYS A 208      -2.036 -29.139 -12.749  1.00 91.03           H  
ATOM   3344  HZ2 LYS A 208      -1.951 -27.712 -11.992  1.00 91.03           H  
ATOM   3345  HZ3 LYS A 208      -0.940 -28.018 -13.256  1.00 91.03           H  
ATOM   3346  N   GLU A 209       0.723 -28.898  -5.904  1.00 88.35           N  
ATOM   3347  H   GLU A 209      -0.253 -28.791  -5.666  1.00 88.35           H  
ATOM   3348  CA  GLU A 209       1.664 -27.842  -5.500  1.00 88.35           C  
ATOM   3349  HA  GLU A 209       2.217 -27.490  -6.370  1.00 88.35           H  
ATOM   3350  C   GLU A 209       2.693 -28.366  -4.491  1.00 88.35           C  
ATOM   3351  CB  GLU A 209       0.907 -26.652  -4.890  1.00 88.35           C  
ATOM   3352  HB2 GLU A 209       1.623 -26.019  -4.366  1.00 88.35           H  
ATOM   3353  HB3 GLU A 209       0.194 -27.038  -4.162  1.00 88.35           H  
ATOM   3354  O   GLU A 209       3.884 -28.083  -4.617  1.00 88.35           O  
ATOM   3355  CG  GLU A 209       0.178 -25.776  -5.922  1.00 88.35           C  
ATOM   3356  HG2 GLU A 209      -0.460 -26.397  -6.551  1.00 88.35           H  
ATOM   3357  HG3 GLU A 209       0.925 -25.314  -6.568  1.00 88.35           H  
ATOM   3358  CD  GLU A 209      -0.675 -24.682  -5.249  1.00 88.35           C  
ATOM   3359  OE1 GLU A 209      -0.844 -23.580  -5.809  1.00 88.35           O  
ATOM   3360  OE2 GLU A 209      -1.180 -24.884  -4.127  1.00 88.35           O  
ATOM   3361  N   ARG A 210       2.268 -29.192  -3.528  1.00 92.21           N  
ATOM   3362  H   ARG A 210       1.275 -29.369  -3.464  1.00 92.21           H  
ATOM   3363  CA  ARG A 210       3.170 -29.800  -2.541  1.00 92.21           C  
ATOM   3364  HA  ARG A 210       3.732 -28.999  -2.062  1.00 92.21           H  
ATOM   3365  C   ARG A 210       4.204 -30.714  -3.205  1.00 92.21           C  
ATOM   3366  CB  ARG A 210       2.328 -30.526  -1.484  1.00 92.21           C  
ATOM   3367  HB2 ARG A 210       1.885 -31.424  -1.916  1.00 92.21           H  
ATOM   3368  HB3 ARG A 210       1.522 -29.862  -1.174  1.00 92.21           H  
ATOM   3369  O   ARG A 210       5.396 -30.575  -2.942  1.00 92.21           O  
ATOM   3370  CG  ARG A 210       3.162 -30.905  -0.251  1.00 92.21           C  
ATOM   3371  HG2 ARG A 210       3.972 -31.569  -0.551  1.00 92.21           H  
ATOM   3372  HG3 ARG A 210       3.595 -30.006   0.187  1.00 92.21           H  
ATOM   3373  CD  ARG A 210       2.316 -31.625   0.808  1.00 92.21           C  
ATOM   3374  HD2 ARG A 210       1.901 -32.531   0.366  1.00 92.21           H  
ATOM   3375  HD3 ARG A 210       2.971 -31.910   1.631  1.00 92.21           H  
ATOM   3376  NE  ARG A 210       1.222 -30.775   1.320  1.00 92.21           N  
ATOM   3377  HE  ARG A 210       1.114 -29.864   0.897  1.00 92.21           H  
ATOM   3378  NH1 ARG A 210       0.366 -32.258   2.849  1.00 92.21           N  
ATOM   3379 HH11 ARG A 210       1.108 -32.907   2.629  1.00 92.21           H  
ATOM   3380 HH12 ARG A 210      -0.271 -32.457   3.607  1.00 92.21           H  
ATOM   3381  NH2 ARG A 210      -0.589 -30.254   2.597  1.00 92.21           N  
ATOM   3382 HH21 ARG A 210      -1.263 -30.491   3.311  1.00 92.21           H  
ATOM   3383 HH22 ARG A 210      -0.698 -29.380   2.103  1.00 92.21           H  
ATOM   3384  CZ  ARG A 210       0.342 -31.099   2.251  1.00 92.21           C  
ATOM   3385  N   VAL A 211       3.766 -31.603  -4.098  1.00 95.49           N  
ATOM   3386  H   VAL A 211       2.770 -31.647  -4.262  1.00 95.49           H  
ATOM   3387  CA  VAL A 211       4.648 -32.500  -4.868  1.00 95.49           C  
ATOM   3388  HA  VAL A 211       5.277 -33.064  -4.179  1.00 95.49           H  
ATOM   3389  C   VAL A 211       5.580 -31.703  -5.779  1.00 95.49           C  
ATOM   3390  CB  VAL A 211       3.810 -33.497  -5.691  1.00 95.49           C  
ATOM   3391  HB  VAL A 211       3.067 -32.944  -6.265  1.00 95.49           H  
ATOM   3392  O   VAL A 211       6.774 -31.995  -5.849  1.00 95.49           O  
ATOM   3393  CG1 VAL A 211       4.654 -34.325  -6.673  1.00 95.49           C  
ATOM   3394 HG11 VAL A 211       4.989 -33.700  -7.501  1.00 95.49           H  
ATOM   3395 HG12 VAL A 211       4.065 -35.145  -7.082  1.00 95.49           H  
ATOM   3396 HG13 VAL A 211       5.546 -34.713  -6.180  1.00 95.49           H  
ATOM   3397  CG2 VAL A 211       3.073 -34.473  -4.769  1.00 95.49           C  
ATOM   3398 HG21 VAL A 211       3.781 -35.104  -4.233  1.00 95.49           H  
ATOM   3399 HG22 VAL A 211       2.467 -33.938  -4.038  1.00 95.49           H  
ATOM   3400 HG23 VAL A 211       2.408 -35.093  -5.371  1.00 95.49           H  
ATOM   3401  N   TYR A 212       5.058 -30.668  -6.439  1.00 90.94           N  
ATOM   3402  H   TYR A 212       4.070 -30.479  -6.348  1.00 90.94           H  
ATOM   3403  CA  TYR A 212       5.847 -29.780  -7.285  1.00 90.94           C  
ATOM   3404  HA  TYR A 212       6.326 -30.368  -8.068  1.00 90.94           H  
ATOM   3405  C   TYR A 212       6.961 -29.101  -6.484  1.00 90.94           C  
ATOM   3406  CB  TYR A 212       4.920 -28.754  -7.947  1.00 90.94           C  
ATOM   3407  HB2 TYR A 212       4.145 -29.278  -8.507  1.00 90.94           H  
ATOM   3408  HB3 TYR A 212       4.421 -28.165  -7.177  1.00 90.94           H  
ATOM   3409  O   TYR A 212       8.117 -29.159  -6.894  1.00 90.94           O  
ATOM   3410  CG  TYR A 212       5.640 -27.811  -8.884  1.00 90.94           C  
ATOM   3411  CD1 TYR A 212       6.222 -26.636  -8.373  1.00 90.94           C  
ATOM   3412  HD1 TYR A 212       6.141 -26.402  -7.322  1.00 90.94           H  
ATOM   3413  CD2 TYR A 212       5.743 -28.114 -10.256  1.00 90.94           C  
ATOM   3414  HD2 TYR A 212       5.302 -29.018 -10.649  1.00 90.94           H  
ATOM   3415  CE1 TYR A 212       6.927 -25.774  -9.228  1.00 90.94           C  
ATOM   3416  HE1 TYR A 212       7.391 -24.888  -8.819  1.00 90.94           H  
ATOM   3417  CE2 TYR A 212       6.427 -27.241 -11.120  1.00 90.94           C  
ATOM   3418  HE2 TYR A 212       6.500 -27.462 -12.174  1.00 90.94           H  
ATOM   3419  OH  TYR A 212       7.728 -25.249 -11.416  1.00 90.94           O  
ATOM   3420  HH  TYR A 212       8.075 -24.520 -10.897  1.00 90.94           H  
ATOM   3421  CZ  TYR A 212       7.038 -26.083 -10.598  1.00 90.94           C  
ATOM   3422  N   ASN A 213       6.647 -28.537  -5.315  1.00 88.85           N  
ATOM   3423  H   ASN A 213       5.674 -28.500  -5.046  1.00 88.85           H  
ATOM   3424  CA  ASN A 213       7.626 -27.865  -4.459  1.00 88.85           C  
ATOM   3425  HA  ASN A 213       8.109 -27.074  -5.033  1.00 88.85           H  
ATOM   3426  C   ASN A 213       8.742 -28.811  -3.993  1.00 88.85           C  
ATOM   3427  CB  ASN A 213       6.894 -27.230  -3.265  1.00 88.85           C  
ATOM   3428  HB2 ASN A 213       7.630 -26.892  -2.535  1.00 88.85           H  
ATOM   3429  HB3 ASN A 213       6.255 -27.973  -2.787  1.00 88.85           H  
ATOM   3430  O   ASN A 213       9.910 -28.421  -4.004  1.00 88.85           O  
ATOM   3431  CG  ASN A 213       6.057 -26.025  -3.654  1.00 88.85           C  
ATOM   3432  ND2 ASN A 213       5.191 -25.577  -2.778  1.00 88.85           N  
ATOM   3433 HD21 ASN A 213       4.624 -24.797  -3.078  1.00 88.85           H  
ATOM   3434 HD22 ASN A 213       5.068 -26.042  -1.890  1.00 88.85           H  
ATOM   3435  OD1 ASN A 213       6.185 -25.447  -4.721  1.00 88.85           O  
ATOM   3436  N   ILE A 214       8.409 -30.063  -3.659  1.00 94.31           N  
ATOM   3437  H   ILE A 214       7.431 -30.314  -3.653  1.00 94.31           H  
ATOM   3438  CA  ILE A 214       9.404 -31.085  -3.294  1.00 94.31           C  
ATOM   3439  HA  ILE A 214       9.997 -30.718  -2.457  1.00 94.31           H  
ATOM   3440  C   ILE A 214      10.367 -31.320  -4.457  1.00 94.31           C  
ATOM   3441  CB  ILE A 214       8.706 -32.392  -2.857  1.00 94.31           C  
ATOM   3442  HB  ILE A 214       7.972 -32.668  -3.615  1.00 94.31           H  
ATOM   3443  O   ILE A 214      11.582 -31.229  -4.284  1.00 94.31           O  
ATOM   3444  CG1 ILE A 214       7.979 -32.153  -1.520  1.00 94.31           C  
ATOM   3445 HG12 ILE A 214       7.469 -31.190  -1.532  1.00 94.31           H  
ATOM   3446 HG13 ILE A 214       8.707 -32.119  -0.710  1.00 94.31           H  
ATOM   3447  CG2 ILE A 214       9.704 -33.558  -2.705  1.00 94.31           C  
ATOM   3448 HG21 ILE A 214      10.166 -33.804  -3.661  1.00 94.31           H  
ATOM   3449 HG22 ILE A 214       9.198 -34.455  -2.350  1.00 94.31           H  
ATOM   3450 HG23 ILE A 214      10.484 -33.292  -1.992  1.00 94.31           H  
ATOM   3451  CD1 ILE A 214       6.926 -33.215  -1.210  1.00 94.31           C  
ATOM   3452 HD11 ILE A 214       6.196 -33.270  -2.018  1.00 94.31           H  
ATOM   3453 HD12 ILE A 214       7.386 -34.192  -1.063  1.00 94.31           H  
ATOM   3454 HD13 ILE A 214       6.418 -32.915  -0.294  1.00 94.31           H  
ATOM   3455  N   ILE A 215       9.843 -31.549  -5.662  1.00 94.59           N  
ATOM   3456  H   ILE A 215       8.838 -31.562  -5.756  1.00 94.59           H  
ATOM   3457  CA  ILE A 215      10.675 -31.836  -6.836  1.00 94.59           C  
ATOM   3458  HA  ILE A 215      11.384 -32.621  -6.571  1.00 94.59           H  
ATOM   3459  C   ILE A 215      11.496 -30.602  -7.233  1.00 94.59           C  
ATOM   3460  CB  ILE A 215       9.795 -32.358  -7.988  1.00 94.59           C  
ATOM   3461  HB  ILE A 215       9.022 -31.617  -8.190  1.00 94.59           H  
ATOM   3462  O   ILE A 215      12.689 -30.717  -7.515  1.00 94.59           O  
ATOM   3463  CG1 ILE A 215       9.124 -33.697  -7.592  1.00 94.59           C  
ATOM   3464 HG12 ILE A 215       9.859 -34.501  -7.619  1.00 94.59           H  
ATOM   3465 HG13 ILE A 215       8.745 -33.644  -6.571  1.00 94.59           H  
ATOM   3466  CG2 ILE A 215      10.636 -32.551  -9.265  1.00 94.59           C  
ATOM   3467 HG21 ILE A 215      11.097 -31.612  -9.574  1.00 94.59           H  
ATOM   3468 HG22 ILE A 215      11.421 -33.287  -9.090  1.00 94.59           H  
ATOM   3469 HG23 ILE A 215      10.000 -32.881 -10.086  1.00 94.59           H  
ATOM   3470  CD1 ILE A 215       7.934 -34.064  -8.482  1.00 94.59           C  
ATOM   3471 HD11 ILE A 215       7.435 -34.943  -8.074  1.00 94.59           H  
ATOM   3472 HD12 ILE A 215       8.264 -34.290  -9.496  1.00 94.59           H  
ATOM   3473 HD13 ILE A 215       7.225 -33.237  -8.500  1.00 94.59           H  
ATOM   3474  N   SER A 216      10.891 -29.413  -7.216  1.00 89.17           N  
ATOM   3475  H   SER A 216       9.907 -29.381  -6.987  1.00 89.17           H  
ATOM   3476  CA  SER A 216      11.551 -28.147  -7.549  1.00 89.17           C  
ATOM   3477  HA  SER A 216      12.038 -28.254  -8.518  1.00 89.17           H  
ATOM   3478  C   SER A 216      12.641 -27.741  -6.562  1.00 89.17           C  
ATOM   3479  CB  SER A 216      10.530 -27.011  -7.638  1.00 89.17           C  
ATOM   3480  HB2 SER A 216      11.057 -26.058  -7.680  1.00 89.17           H  
ATOM   3481  HB3 SER A 216       9.885 -27.015  -6.759  1.00 89.17           H  
ATOM   3482  O   SER A 216      13.546 -27.017  -6.966  1.00 89.17           O  
ATOM   3483  OG  SER A 216       9.753 -27.145  -8.810  1.00 89.17           O  
ATOM   3484  HG  SER A 216      10.338 -27.360  -9.541  1.00 89.17           H  
ATOM   3485  N   SER A 217      12.604 -28.218  -5.314  1.00 89.24           N  
ATOM   3486  H   SER A 217      11.796 -28.745  -5.015  1.00 89.24           H  
ATOM   3487  CA  SER A 217      13.684 -27.978  -4.344  1.00 89.24           C  
ATOM   3488  HA  SER A 217      13.901 -26.910  -4.326  1.00 89.24           H  
ATOM   3489  C   SER A 217      14.984 -28.707  -4.706  1.00 89.24           C  
ATOM   3490  CB  SER A 217      13.240 -28.393  -2.937  1.00 89.24           C  
ATOM   3491  HB2 SER A 217      13.929 -27.957  -2.214  1.00 89.24           H  
ATOM   3492  HB3 SER A 217      12.241 -28.006  -2.735  1.00 89.24           H  
ATOM   3493  O   SER A 217      16.064 -28.338  -4.256  1.00 89.24           O  
ATOM   3494  OG  SER A 217      13.253 -29.801  -2.775  1.00 89.24           O  
ATOM   3495  HG  SER A 217      12.558 -30.208  -3.297  1.00 89.24           H  
ATOM   3496  N   SER A 218      14.901 -29.769  -5.512  1.00 92.94           N  
ATOM   3497  H   SER A 218      13.983 -30.038  -5.837  1.00 92.94           H  
ATOM   3498  CA  SER A 218      16.053 -30.555  -5.962  1.00 92.94           C  
ATOM   3499  HA  SER A 218      16.923 -29.906  -6.067  1.00 92.94           H  
ATOM   3500  C   SER A 218      15.764 -31.187  -7.328  1.00 92.94           C  
ATOM   3501  CB  SER A 218      16.394 -31.620  -4.915  1.00 92.94           C  
ATOM   3502  HB2 SER A 218      15.493 -32.176  -4.653  1.00 92.94           H  
ATOM   3503  HB3 SER A 218      17.132 -32.312  -5.321  1.00 92.94           H  
ATOM   3504  O   SER A 218      15.588 -32.403  -7.422  1.00 92.94           O  
ATOM   3505  OG  SER A 218      16.934 -31.019  -3.760  1.00 92.94           O  
ATOM   3506  HG  SER A 218      16.599 -30.122  -3.693  1.00 92.94           H  
ATOM   3507  N   PRO A 219      15.704 -30.390  -8.410  1.00 91.52           N  
ATOM   3508  CA  PRO A 219      15.230 -30.855  -9.713  1.00 91.52           C  
ATOM   3509  HA  PRO A 219      14.272 -31.360  -9.593  1.00 91.52           H  
ATOM   3510  C   PRO A 219      16.198 -31.839 -10.380  1.00 91.52           C  
ATOM   3511  CB  PRO A 219      15.025 -29.584 -10.543  1.00 91.52           C  
ATOM   3512  HB2 PRO A 219      14.000 -29.238 -10.416  1.00 91.52           H  
ATOM   3513  HB3 PRO A 219      15.242 -29.737 -11.600  1.00 91.52           H  
ATOM   3514  O   PRO A 219      15.765 -32.676 -11.172  1.00 91.52           O  
ATOM   3515  CG  PRO A 219      15.980 -28.570  -9.909  1.00 91.52           C  
ATOM   3516  HG2 PRO A 219      15.598 -27.553  -9.996  1.00 91.52           H  
ATOM   3517  HG3 PRO A 219      16.969 -28.662 -10.357  1.00 91.52           H  
ATOM   3518  CD  PRO A 219      16.035 -28.976  -8.443  1.00 91.52           C  
ATOM   3519  HD2 PRO A 219      17.030 -28.787  -8.040  1.00 91.52           H  
ATOM   3520  HD3 PRO A 219      15.291 -28.413  -7.880  1.00 91.52           H  
ATOM   3521  N   SER A 220      17.491 -31.771 -10.045  1.00 94.26           N  
ATOM   3522  H   SER A 220      17.791 -31.063  -9.390  1.00 94.26           H  
ATOM   3523  CA  SER A 220      18.514 -32.706 -10.522  1.00 94.26           C  
ATOM   3524  HA  SER A 220      18.396 -32.821 -11.599  1.00 94.26           H  
ATOM   3525  C   SER A 220      18.408 -34.098  -9.901  1.00 94.26           C  
ATOM   3526  CB  SER A 220      19.913 -32.146 -10.257  1.00 94.26           C  
ATOM   3527  HB2 SER A 220      20.660 -32.871 -10.580  1.00 94.26           H  
ATOM   3528  HB3 SER A 220      20.054 -31.225 -10.824  1.00 94.26           H  
ATOM   3529  O   SER A 220      18.863 -35.069 -10.504  1.00 94.26           O  
ATOM   3530  OG  SER A 220      20.066 -31.878  -8.875  1.00 94.26           O  
ATOM   3531  HG  SER A 220      20.996 -31.718  -8.696  1.00 94.26           H  
ATOM   3532  N   ARG A 221      17.783 -34.228  -8.723  1.00 95.55           N  
ATOM   3533  H   ARG A 221      17.362 -33.408  -8.310  1.00 95.55           H  
ATOM   3534  CA  ARG A 221      17.566 -35.528  -8.084  1.00 95.55           C  
ATOM   3535  HA  ARG A 221      18.527 -36.041  -8.045  1.00 95.55           H  
ATOM   3536  C   ARG A 221      16.627 -36.372  -8.944  1.00 95.55           C  
ATOM   3537  CB  ARG A 221      17.060 -35.334  -6.644  1.00 95.55           C  
ATOM   3538  HB2 ARG A 221      16.146 -34.741  -6.664  1.00 95.55           H  
ATOM   3539  HB3 ARG A 221      17.813 -34.786  -6.079  1.00 95.55           H  
ATOM   3540  O   ARG A 221      15.648 -35.872  -9.503  1.00 95.55           O  
ATOM   3541  CG  ARG A 221      16.758 -36.660  -5.928  1.00 95.55           C  
ATOM   3542  HG2 ARG A 221      15.924 -37.153  -6.427  1.00 95.55           H  
ATOM   3543  HG3 ARG A 221      17.634 -37.308  -5.970  1.00 95.55           H  
ATOM   3544  CD  ARG A 221      16.373 -36.432  -4.465  1.00 95.55           C  
ATOM   3545  HD2 ARG A 221      15.589 -35.676  -4.419  1.00 95.55           H  
ATOM   3546  HD3 ARG A 221      17.243 -36.064  -3.921  1.00 95.55           H  
ATOM   3547  NE  ARG A 221      15.886 -37.680  -3.846  1.00 95.55           N  
ATOM   3548  HE  ARG A 221      15.822 -38.498  -4.434  1.00 95.55           H  
ATOM   3549  NH1 ARG A 221      15.419 -36.833  -1.762  1.00 95.55           N  
ATOM   3550 HH11 ARG A 221      15.606 -35.902  -2.108  1.00 95.55           H  
ATOM   3551 HH12 ARG A 221      15.069 -36.972  -0.825  1.00 95.55           H  
ATOM   3552  NH2 ARG A 221      15.078 -39.000  -2.181  1.00 95.55           N  
ATOM   3553 HH21 ARG A 221      15.009 -39.776  -2.824  1.00 95.55           H  
ATOM   3554 HH22 ARG A 221      14.734 -39.123  -1.240  1.00 95.55           H  
ATOM   3555  CZ  ARG A 221      15.464 -37.829  -2.602  1.00 95.55           C  
ATOM   3556  N   GLN A 222      16.921 -37.667  -9.025  1.00 95.25           N  
ATOM   3557  H   GLN A 222      17.756 -38.002  -8.567  1.00 95.25           H  
ATOM   3558  CA  GLN A 222      16.068 -38.643  -9.700  1.00 95.25           C  
ATOM   3559  HA  GLN A 222      15.600 -38.158 -10.557  1.00 95.25           H  
ATOM   3560  C   GLN A 222      14.925 -39.075  -8.779  1.00 95.25           C  
ATOM   3561  CB  GLN A 222      16.898 -39.829 -10.226  1.00 95.25           C  
ATOM   3562  HB2 GLN A 222      16.226 -40.527 -10.725  1.00 95.25           H  
ATOM   3563  HB3 GLN A 222      17.350 -40.347  -9.380  1.00 95.25           H  
ATOM   3564  O   GLN A 222      14.955 -40.162  -8.207  1.00 95.25           O  
ATOM   3565  CG  GLN A 222      18.022 -39.449 -11.209  1.00 95.25           C  
ATOM   3566  HG2 GLN A 222      18.546 -40.361 -11.496  1.00 95.25           H  
ATOM   3567  HG3 GLN A 222      18.744 -38.811 -10.701  1.00 95.25           H  
ATOM   3568  CD  GLN A 222      17.573 -38.745 -12.494  1.00 95.25           C  
ATOM   3569  NE2 GLN A 222      18.506 -38.308 -13.309  1.00 95.25           N  
ATOM   3570 HE21 GLN A 222      19.480 -38.525 -13.155  1.00 95.25           H  
ATOM   3571 HE22 GLN A 222      18.255 -37.830 -14.163  1.00 95.25           H  
ATOM   3572  OE1 GLN A 222      16.400 -38.521 -12.774  1.00 95.25           O  
ATOM   3573  N   TRP A 223      13.947 -38.189  -8.587  1.00 96.64           N  
ATOM   3574  H   TRP A 223      13.990 -37.311  -9.084  1.00 96.64           H  
ATOM   3575  CA  TRP A 223      12.794 -38.465  -7.734  1.00 96.64           C  
ATOM   3576  HA  TRP A 223      13.151 -38.763  -6.748  1.00 96.64           H  
ATOM   3577  C   TRP A 223      11.955 -39.615  -8.291  1.00 96.64           C  
ATOM   3578  CB  TRP A 223      11.925 -37.214  -7.574  1.00 96.64           C  
ATOM   3579  HB2 TRP A 223      11.023 -37.500  -7.033  1.00 96.64           H  
ATOM   3580  HB3 TRP A 223      11.600 -36.862  -8.553  1.00 96.64           H  
ATOM   3581  O   TRP A 223      11.596 -39.630  -9.471  1.00 96.64           O  
ATOM   3582  CG  TRP A 223      12.553 -36.091  -6.815  1.00 96.64           C  
ATOM   3583  CD1 TRP A 223      13.175 -35.005  -7.327  1.00 96.64           C  
ATOM   3584  HD1 TRP A 223      13.329 -34.801  -8.376  1.00 96.64           H  
ATOM   3585  CD2 TRP A 223      12.619 -35.941  -5.368  1.00 96.64           C  
ATOM   3586  CE2 TRP A 223      13.256 -34.701  -5.066  1.00 96.64           C  
ATOM   3587  CE3 TRP A 223      12.188 -36.732  -4.283  1.00 96.64           C  
ATOM   3588  HE3 TRP A 223      11.684 -37.667  -4.480  1.00 96.64           H  
ATOM   3589  NE1 TRP A 223      13.581 -34.178  -6.300  1.00 96.64           N  
ATOM   3590  HE1 TRP A 223      14.076 -33.313  -6.466  1.00 96.64           H  
ATOM   3591  CH2 TRP A 223      12.977 -35.062  -2.689  1.00 96.64           C  
ATOM   3592  HH2 TRP A 223      13.057 -34.709  -1.671  1.00 96.64           H  
ATOM   3593  CZ2 TRP A 223      13.437 -34.259  -3.748  1.00 96.64           C  
ATOM   3594  HZ2 TRP A 223      13.871 -33.290  -3.549  1.00 96.64           H  
ATOM   3595  CZ3 TRP A 223      12.363 -36.299  -2.956  1.00 96.64           C  
ATOM   3596  HZ3 TRP A 223      11.982 -36.898  -2.142  1.00 96.64           H  
ATOM   3597  N   LYS A 224      11.578 -40.542  -7.414  1.00 97.66           N  
ATOM   3598  H   LYS A 224      12.022 -40.545  -6.507  1.00 97.66           H  
ATOM   3599  CA  LYS A 224      10.561 -41.563  -7.677  1.00 97.66           C  
ATOM   3600  HA  LYS A 224      10.343 -41.584  -8.745  1.00 97.66           H  
ATOM   3601  C   LYS A 224       9.261 -41.217  -6.954  1.00 97.66           C  
ATOM   3602  CB  LYS A 224      11.106 -42.937  -7.264  1.00 97.66           C  
ATOM   3603  HB2 LYS A 224      10.334 -43.692  -7.416  1.00 97.66           H  
ATOM   3604  HB3 LYS A 224      11.356 -42.916  -6.203  1.00 97.66           H  
ATOM   3605  O   LYS A 224       9.255 -40.488  -5.964  1.00 97.66           O  
ATOM   3606  CG  LYS A 224      12.354 -43.331  -8.070  1.00 97.66           C  
ATOM   3607  HG2 LYS A 224      12.099 -43.389  -9.128  1.00 97.66           H  
ATOM   3608  HG3 LYS A 224      13.136 -42.583  -7.935  1.00 97.66           H  
ATOM   3609  CD  LYS A 224      12.889 -44.684  -7.595  1.00 97.66           C  
ATOM   3610  HD2 LYS A 224      12.127 -45.449  -7.740  1.00 97.66           H  
ATOM   3611  HD3 LYS A 224      13.124 -44.611  -6.533  1.00 97.66           H  
ATOM   3612  CE  LYS A 224      14.156 -45.047  -8.377  1.00 97.66           C  
ATOM   3613  HE2 LYS A 224      13.908 -45.125  -9.435  1.00 97.66           H  
ATOM   3614  HE3 LYS A 224      14.871 -44.233  -8.258  1.00 97.66           H  
ATOM   3615  NZ  LYS A 224      14.743 -46.316  -7.882  1.00 97.66           N  
ATOM   3616  HZ1 LYS A 224      14.969 -46.226  -6.901  1.00 97.66           H  
ATOM   3617  HZ2 LYS A 224      14.090 -47.080  -7.982  1.00 97.66           H  
ATOM   3618  HZ3 LYS A 224      15.592 -46.540  -8.381  1.00 97.66           H  
ATOM   3619  N   LEU A 225       8.153 -41.801  -7.422  1.00 97.74           N  
ATOM   3620  H   LEU A 225       8.225 -42.357  -8.262  1.00 97.74           H  
ATOM   3621  CA  LEU A 225       6.853 -41.687  -6.752  1.00 97.74           C  
ATOM   3622  HA  LEU A 225       6.554 -40.639  -6.759  1.00 97.74           H  
ATOM   3623  C   LEU A 225       6.935 -42.133  -5.282  1.00 97.74           C  
ATOM   3624  CB  LEU A 225       5.814 -42.523  -7.528  1.00 97.74           C  
ATOM   3625  HB2 LEU A 225       6.182 -43.547  -7.591  1.00 97.74           H  
ATOM   3626  HB3 LEU A 225       5.731 -42.130  -8.541  1.00 97.74           H  
ATOM   3627  O   LEU A 225       6.316 -41.502  -4.436  1.00 97.74           O  
ATOM   3628  CG  LEU A 225       4.410 -42.557  -6.886  1.00 97.74           C  
ATOM   3629  HG  LEU A 225       4.479 -42.884  -5.848  1.00 97.74           H  
ATOM   3630  CD1 LEU A 225       3.711 -41.202  -6.940  1.00 97.74           C  
ATOM   3631 HD11 LEU A 225       4.326 -40.442  -6.459  1.00 97.74           H  
ATOM   3632 HD12 LEU A 225       3.529 -40.925  -7.979  1.00 97.74           H  
ATOM   3633 HD13 LEU A 225       2.759 -41.267  -6.414  1.00 97.74           H  
ATOM   3634  CD2 LEU A 225       3.520 -43.559  -7.623  1.00 97.74           C  
ATOM   3635 HD21 LEU A 225       3.394 -43.258  -8.663  1.00 97.74           H  
ATOM   3636 HD22 LEU A 225       2.549 -43.605  -7.131  1.00 97.74           H  
ATOM   3637 HD23 LEU A 225       3.974 -44.549  -7.581  1.00 97.74           H  
ATOM   3638  N   THR A 226       7.704 -43.192  -4.994  1.00 97.68           N  
ATOM   3639  H   THR A 226       8.237 -43.622  -5.736  1.00 97.68           H  
ATOM   3640  CA  THR A 226       7.978 -43.696  -3.635  1.00 97.68           C  
ATOM   3641  HA  THR A 226       7.051 -43.974  -3.135  1.00 97.68           H  
ATOM   3642  C   THR A 226       8.622 -42.631  -2.761  1.00 97.68           C  
ATOM   3643  CB  THR A 226       8.891 -44.935  -3.681  1.00 97.68           C  
ATOM   3644  HB  THR A 226       9.244 -45.172  -2.678  1.00 97.68           H  
ATOM   3645  O   THR A 226       8.094 -42.326  -1.702  1.00 97.68           O  
ATOM   3646  CG2 THR A 226       8.163 -46.156  -4.247  1.00 97.68           C  
ATOM   3647 HG21 THR A 226       7.675 -45.917  -5.192  1.00 97.68           H  
ATOM   3648 HG22 THR A 226       7.433 -46.500  -3.515  1.00 97.68           H  
ATOM   3649 HG23 THR A 226       8.882 -46.960  -4.405  1.00 97.68           H  
ATOM   3650  OG1 THR A 226      10.003 -44.703  -4.527  1.00 97.68           O  
ATOM   3651  HG1 THR A 226      10.718 -44.393  -3.967  1.00 97.68           H  
ATOM   3652  N   ASP A 227       9.681 -41.987  -3.255  1.00 97.86           N  
ATOM   3653  H   ASP A 227      10.078 -42.309  -4.126  1.00 97.86           H  
ATOM   3654  CA  ASP A 227      10.439 -40.994  -2.492  1.00 97.86           C  
ATOM   3655  HA  ASP A 227      10.840 -41.463  -1.594  1.00 97.86           H  
ATOM   3656  C   ASP A 227       9.558 -39.813  -2.076  1.00 97.86           C  
ATOM   3657  CB  ASP A 227      11.591 -40.432  -3.340  1.00 97.86           C  
ATOM   3658  HB2 ASP A 227      12.206 -39.791  -2.708  1.00 97.86           H  
ATOM   3659  HB3 ASP A 227      11.164 -39.808  -4.124  1.00 97.86           H  
ATOM   3660  O   ASP A 227       9.650 -39.321  -0.954  1.00 97.86           O  
ATOM   3661  CG  ASP A 227      12.497 -41.455  -4.020  1.00 97.86           C  
ATOM   3662  OD1 ASP A 227      12.560 -42.624  -3.589  1.00 97.86           O  
ATOM   3663  OD2 ASP A 227      13.113 -41.044  -5.029  1.00 97.86           O  
ATOM   3664  N   VAL A 228       8.703 -39.342  -2.991  1.00 97.91           N  
ATOM   3665  H   VAL A 228       8.682 -39.791  -3.895  1.00 97.91           H  
ATOM   3666  CA  VAL A 228       7.789 -38.233  -2.703  1.00 97.91           C  
ATOM   3667  HA  VAL A 228       8.342 -37.463  -2.165  1.00 97.91           H  
ATOM   3668  C   VAL A 228       6.660 -38.671  -1.779  1.00 97.91           C  
ATOM   3669  CB  VAL A 228       7.242 -37.605  -3.993  1.00 97.91           C  
ATOM   3670  HB  VAL A 228       6.750 -38.367  -4.598  1.00 97.91           H  
ATOM   3671  O   VAL A 228       6.302 -37.904  -0.891  1.00 97.91           O  
ATOM   3672  CG1 VAL A 228       6.231 -36.493  -3.696  1.00 97.91           C  
ATOM   3673 HG11 VAL A 228       6.696 -35.710  -3.097  1.00 97.91           H  
ATOM   3674 HG12 VAL A 228       5.364 -36.887  -3.166  1.00 97.91           H  
ATOM   3675 HG13 VAL A 228       5.877 -36.078  -4.640  1.00 97.91           H  
ATOM   3676  CG2 VAL A 228       8.391 -36.987  -4.800  1.00 97.91           C  
ATOM   3677 HG21 VAL A 228       9.032 -36.397  -4.144  1.00 97.91           H  
ATOM   3678 HG22 VAL A 228       8.987 -37.775  -5.261  1.00 97.91           H  
ATOM   3679 HG23 VAL A 228       8.001 -36.322  -5.570  1.00 97.91           H  
ATOM   3680  N   ALA A 229       6.112 -39.875  -1.969  1.00 98.06           N  
ATOM   3681  H   ALA A 229       6.500 -40.480  -2.679  1.00 98.06           H  
ATOM   3682  CA  ALA A 229       5.064 -40.427  -1.114  1.00 98.06           C  
ATOM   3683  HA  ALA A 229       4.209 -39.751  -1.125  1.00 98.06           H  
ATOM   3684  C   ALA A 229       5.540 -40.531   0.344  1.00 98.06           C  
ATOM   3685  CB  ALA A 229       4.625 -41.777  -1.697  1.00 98.06           C  
ATOM   3686  HB1 ALA A 229       3.718 -42.119  -1.198  1.00 98.06           H  
ATOM   3687  HB2 ALA A 229       5.411 -42.518  -1.560  1.00 98.06           H  
ATOM   3688  HB3 ALA A 229       4.400 -41.676  -2.759  1.00 98.06           H  
ATOM   3689  O   ALA A 229       4.866 -40.017   1.238  1.00 98.06           O  
ATOM   3690  N   ASP A 230       6.745 -41.066   0.556  1.00 97.38           N  
ATOM   3691  H   ASP A 230       7.220 -41.518  -0.212  1.00 97.38           H  
ATOM   3692  CA  ASP A 230       7.378 -41.152   1.873  1.00 97.38           C  
ATOM   3693  HA  ASP A 230       6.722 -41.700   2.550  1.00 97.38           H  
ATOM   3694  C   ASP A 230       7.609 -39.755   2.467  1.00 97.38           C  
ATOM   3695  CB  ASP A 230       8.709 -41.918   1.761  1.00 97.38           C  
ATOM   3696  HB2 ASP A 230       9.214 -41.874   2.726  1.00 97.38           H  
ATOM   3697  HB3 ASP A 230       9.346 -41.418   1.030  1.00 97.38           H  
ATOM   3698  O   ASP A 230       7.288 -39.510   3.629  1.00 97.38           O  
ATOM   3699  CG  ASP A 230       8.559 -43.397   1.371  1.00 97.38           C  
ATOM   3700  OD1 ASP A 230       7.445 -43.949   1.522  1.00 97.38           O  
ATOM   3701  OD2 ASP A 230       9.575 -43.969   0.915  1.00 97.38           O  
ATOM   3702  N   HIS A 231       8.080 -38.801   1.655  1.00 96.25           N  
ATOM   3703  H   HIS A 231       8.338 -39.065   0.715  1.00 96.25           H  
ATOM   3704  CA  HIS A 231       8.356 -37.432   2.104  1.00 96.25           C  
ATOM   3705  HA  HIS A 231       9.027 -37.493   2.961  1.00 96.25           H  
ATOM   3706  C   HIS A 231       7.108 -36.661   2.566  1.00 96.25           C  
ATOM   3707  CB  HIS A 231       9.067 -36.674   0.976  1.00 96.25           C  
ATOM   3708  HB2 HIS A 231       9.812 -37.329   0.525  1.00 96.25           H  
ATOM   3709  HB3 HIS A 231       8.348 -36.395   0.206  1.00 96.25           H  
ATOM   3710  O   HIS A 231       7.214 -35.757   3.392  1.00 96.25           O  
ATOM   3711  CG  HIS A 231       9.802 -35.454   1.456  1.00 96.25           C  
ATOM   3712  CD2 HIS A 231       9.383 -34.153   1.403  1.00 96.25           C  
ATOM   3713  HD2 HIS A 231       8.431 -33.809   1.025  1.00 96.25           H  
ATOM   3714  ND1 HIS A 231      11.036 -35.458   2.062  1.00 96.25           N  
ATOM   3715  HD1 HIS A 231      11.544 -36.280   2.353  1.00 96.25           H  
ATOM   3716  CE1 HIS A 231      11.358 -34.188   2.355  1.00 96.25           C  
ATOM   3717  HE1 HIS A 231      12.253 -33.876   2.873  1.00 96.25           H  
ATOM   3718  NE2 HIS A 231      10.390 -33.352   1.950  1.00 96.25           N  
ATOM   3719  N   ILE A 232       5.924 -36.993   2.039  1.00 96.24           N  
ATOM   3720  H   ILE A 232       5.911 -37.734   1.353  1.00 96.24           H  
ATOM   3721  CA  ILE A 232       4.644 -36.387   2.449  1.00 96.24           C  
ATOM   3722  HA  ILE A 232       4.864 -35.526   3.079  1.00 96.24           H  
ATOM   3723  C   ILE A 232       3.797 -37.310   3.331  1.00 96.24           C  
ATOM   3724  CB  ILE A 232       3.844 -35.856   1.244  1.00 96.24           C  
ATOM   3725  HB  ILE A 232       2.984 -35.310   1.632  1.00 96.24           H  
ATOM   3726  O   ILE A 232       2.620 -37.010   3.551  1.00 96.24           O  
ATOM   3727  CG1 ILE A 232       3.311 -37.018   0.386  1.00 96.24           C  
ATOM   3728 HG12 ILE A 232       4.126 -37.665   0.063  1.00 96.24           H  
ATOM   3729 HG13 ILE A 232       2.640 -37.627   0.991  1.00 96.24           H  
ATOM   3730  CG2 ILE A 232       4.678 -34.850   0.443  1.00 96.24           C  
ATOM   3731 HG21 ILE A 232       4.056 -34.328  -0.285  1.00 96.24           H  
ATOM   3732 HG22 ILE A 232       5.476 -35.377  -0.079  1.00 96.24           H  
ATOM   3733 HG23 ILE A 232       5.115 -34.124   1.129  1.00 96.24           H  
ATOM   3734  CD1 ILE A 232       2.527 -36.569  -0.836  1.00 96.24           C  
ATOM   3735 HD11 ILE A 232       3.196 -36.176  -1.602  1.00 96.24           H  
ATOM   3736 HD12 ILE A 232       1.800 -35.812  -0.542  1.00 96.24           H  
ATOM   3737 HD13 ILE A 232       2.007 -37.448  -1.215  1.00 96.24           H  
ATOM   3738  N   PHE A 233       4.374 -38.414   3.815  1.00 96.61           N  
ATOM   3739  H   PHE A 233       5.349 -38.574   3.603  1.00 96.61           H  
ATOM   3740  CA  PHE A 233       3.724 -39.400   4.681  1.00 96.61           C  
ATOM   3741  HA  PHE A 233       4.417 -40.238   4.762  1.00 96.61           H  
ATOM   3742  C   PHE A 233       2.428 -39.984   4.086  1.00 96.61           C  
ATOM   3743  CB  PHE A 233       3.557 -38.823   6.096  1.00 96.61           C  
ATOM   3744  HB2 PHE A 233       2.785 -38.053   6.080  1.00 96.61           H  
ATOM   3745  HB3 PHE A 233       3.208 -39.616   6.758  1.00 96.61           H  
ATOM   3746  O   PHE A 233       1.405 -40.107   4.760  1.00 96.61           O  
ATOM   3747  CG  PHE A 233       4.827 -38.233   6.680  1.00 96.61           C  
ATOM   3748  CD1 PHE A 233       5.776 -39.072   7.293  1.00 96.61           C  
ATOM   3749  HD1 PHE A 233       5.602 -40.136   7.349  1.00 96.61           H  
ATOM   3750  CD2 PHE A 233       5.072 -36.849   6.593  1.00 96.61           C  
ATOM   3751  HD2 PHE A 233       4.353 -36.203   6.112  1.00 96.61           H  
ATOM   3752  CE1 PHE A 233       6.957 -38.528   7.827  1.00 96.61           C  
ATOM   3753  HE1 PHE A 233       7.686 -39.176   8.292  1.00 96.61           H  
ATOM   3754  CE2 PHE A 233       6.257 -36.306   7.120  1.00 96.61           C  
ATOM   3755  HE2 PHE A 233       6.452 -35.247   7.038  1.00 96.61           H  
ATOM   3756  CZ  PHE A 233       7.198 -37.146   7.741  1.00 96.61           C  
ATOM   3757  HZ  PHE A 233       8.111 -36.732   8.142  1.00 96.61           H  
ATOM   3758  N   MET A 234       2.453 -40.343   2.800  1.00 97.12           N  
ATOM   3759  H   MET A 234       3.332 -40.253   2.309  1.00 97.12           H  
ATOM   3760  CA  MET A 234       1.365 -41.050   2.116  1.00 97.12           C  
ATOM   3761  HA  MET A 234       0.596 -41.322   2.839  1.00 97.12           H  
ATOM   3762  C   MET A 234       1.870 -42.349   1.488  1.00 97.12           C  
ATOM   3763  CB  MET A 234       0.724 -40.164   1.035  1.00 97.12           C  
ATOM   3764  HB2 MET A 234       1.494 -39.785   0.363  1.00 97.12           H  
ATOM   3765  HB3 MET A 234       0.035 -40.773   0.451  1.00 97.12           H  
ATOM   3766  O   MET A 234       3.018 -42.441   1.075  1.00 97.12           O  
ATOM   3767  CG  MET A 234      -0.066 -38.993   1.624  1.00 97.12           C  
ATOM   3768  HG2 MET A 234       0.634 -38.282   2.063  1.00 97.12           H  
ATOM   3769  HG3 MET A 234      -0.707 -39.370   2.422  1.00 97.12           H  
ATOM   3770  SD  MET A 234      -1.110 -38.134   0.407  1.00 97.12           S  
ATOM   3771  CE  MET A 234      -1.748 -36.817   1.472  1.00 97.12           C  
ATOM   3772  HE1 MET A 234      -2.291 -37.251   2.311  1.00 97.12           H  
ATOM   3773  HE2 MET A 234      -2.402 -36.162   0.895  1.00 97.12           H  
ATOM   3774  HE3 MET A 234      -0.911 -36.235   1.858  1.00 97.12           H  
ATOM   3775  N   SER A 235       0.996 -43.345   1.320  1.00 97.67           N  
ATOM   3776  H   SER A 235       0.056 -43.252   1.677  1.00 97.67           H  
ATOM   3777  CA  SER A 235       1.332 -44.490   0.467  1.00 97.67           C  
ATOM   3778  HA  SER A 235       2.333 -44.824   0.741  1.00 97.67           H  
ATOM   3779  C   SER A 235       1.373 -44.080  -1.010  1.00 97.67           C  
ATOM   3780  CB  SER A 235       0.389 -45.673   0.705  1.00 97.67           C  
ATOM   3781  HB2 SER A 235       0.786 -46.546   0.185  1.00 97.67           H  
ATOM   3782  HB3 SER A 235       0.371 -45.896   1.771  1.00 97.67           H  
ATOM   3783  O   SER A 235       0.619 -43.204  -1.448  1.00 97.67           O  
ATOM   3784  OG  SER A 235      -0.937 -45.438   0.252  1.00 97.67           O  
ATOM   3785  HG  SER A 235      -1.455 -46.175   0.585  1.00 97.67           H  
ATOM   3786  N   THR A 236       2.203 -44.751  -1.811  1.00 97.82           N  
ATOM   3787  H   THR A 236       2.817 -45.444  -1.406  1.00 97.82           H  
ATOM   3788  CA  THR A 236       2.311 -44.508  -3.263  1.00 97.82           C  
ATOM   3789  HA  THR A 236       2.688 -43.499  -3.426  1.00 97.82           H  
ATOM   3790  C   THR A 236       0.969 -44.618  -3.982  1.00 97.82           C  
ATOM   3791  CB  THR A 236       3.274 -45.505  -3.916  1.00 97.82           C  
ATOM   3792  HB  THR A 236       3.200 -45.422  -5.000  1.00 97.82           H  
ATOM   3793  O   THR A 236       0.652 -43.778  -4.826  1.00 97.82           O  
ATOM   3794  CG2 THR A 236       4.713 -45.239  -3.513  1.00 97.82           C  
ATOM   3795 HG21 THR A 236       4.861 -45.416  -2.448  1.00 97.82           H  
ATOM   3796 HG22 THR A 236       5.365 -45.894  -4.091  1.00 97.82           H  
ATOM   3797 HG23 THR A 236       4.959 -44.202  -3.741  1.00 97.82           H  
ATOM   3798  OG1 THR A 236       2.953 -46.820  -3.524  1.00 97.82           O  
ATOM   3799  HG1 THR A 236       3.727 -47.372  -3.659  1.00 97.82           H  
ATOM   3800  N   SER A 237       0.150 -45.608  -3.615  1.00 97.41           N  
ATOM   3801  H   SER A 237       0.532 -46.336  -3.029  1.00 97.41           H  
ATOM   3802  CA  SER A 237      -1.204 -45.799  -4.148  1.00 97.41           C  
ATOM   3803  HA  SER A 237      -1.146 -45.900  -5.231  1.00 97.41           H  
ATOM   3804  C   SER A 237      -2.118 -44.615  -3.830  1.00 97.41           C  
ATOM   3805  CB  SER A 237      -1.820 -47.083  -3.578  1.00 97.41           C  
ATOM   3806  HB2 SER A 237      -2.784 -47.265  -4.054  1.00 97.41           H  
ATOM   3807  HB3 SER A 237      -1.967 -46.976  -2.503  1.00 97.41           H  
ATOM   3808  O   SER A 237      -2.835 -44.137  -4.710  1.00 97.41           O  
ATOM   3809  OG  SER A 237      -0.957 -48.175  -3.823  1.00 97.41           O  
ATOM   3810  HG  SER A 237      -1.356 -48.983  -3.492  1.00 97.41           H  
ATOM   3811  N   THR A 238      -2.062 -44.099  -2.598  1.00 97.45           N  
ATOM   3812  H   THR A 238      -1.399 -44.482  -1.939  1.00 97.45           H  
ATOM   3813  CA  THR A 238      -2.857 -42.932  -2.184  1.00 97.45           C  
ATOM   3814  HA  THR A 238      -3.901 -43.108  -2.442  1.00 97.45           H  
ATOM   3815  C   THR A 238      -2.412 -41.675  -2.918  1.00 97.45           C  
ATOM   3816  CB  THR A 238      -2.775 -42.700  -0.670  1.00 97.45           C  
ATOM   3817  HB  THR A 238      -1.744 -42.505  -0.375  1.00 97.45           H  
ATOM   3818  O   THR A 238      -3.261 -40.955  -3.440  1.00 97.45           O  
ATOM   3819  CG2 THR A 238      -3.656 -41.541  -0.200  1.00 97.45           C  
ATOM   3820 HG21 THR A 238      -3.265 -40.598  -0.580  1.00 97.45           H  
ATOM   3821 HG22 THR A 238      -3.650 -41.504   0.889  1.00 97.45           H  
ATOM   3822 HG23 THR A 238      -4.678 -41.682  -0.552  1.00 97.45           H  
ATOM   3823  OG1 THR A 238      -3.229 -43.853  -0.009  1.00 97.45           O  
ATOM   3824  HG1 THR A 238      -2.450 -44.388   0.159  1.00 97.45           H  
ATOM   3825  N   LEU A 239      -1.099 -41.436  -3.015  1.00 97.95           N  
ATOM   3826  H   LEU A 239      -0.456 -42.061  -2.551  1.00 97.95           H  
ATOM   3827  CA  LEU A 239      -0.549 -40.295  -3.747  1.00 97.95           C  
ATOM   3828  HA  LEU A 239      -0.964 -39.384  -3.316  1.00 97.95           H  
ATOM   3829  C   LEU A 239      -0.964 -40.335  -5.222  1.00 97.95           C  
ATOM   3830  CB  LEU A 239       0.983 -40.274  -3.576  1.00 97.95           C  
ATOM   3831  HB2 LEU A 239       1.394 -41.234  -3.889  1.00 97.95           H  
ATOM   3832  HB3 LEU A 239       1.211 -40.145  -2.518  1.00 97.95           H  
ATOM   3833  O   LEU A 239      -1.478 -39.350  -5.746  1.00 97.95           O  
ATOM   3834  CG  LEU A 239       1.686 -39.161  -4.377  1.00 97.95           C  
ATOM   3835  HG  LEU A 239       1.573 -39.356  -5.444  1.00 97.95           H  
ATOM   3836  CD1 LEU A 239       1.102 -37.787  -4.068  1.00 97.95           C  
ATOM   3837 HD11 LEU A 239       0.119 -37.695  -4.529  1.00 97.95           H  
ATOM   3838 HD12 LEU A 239       1.749 -37.003  -4.461  1.00 97.95           H  
ATOM   3839 HD13 LEU A 239       0.974 -37.658  -2.993  1.00 97.95           H  
ATOM   3840  CD2 LEU A 239       3.179 -39.124  -4.063  1.00 97.95           C  
ATOM   3841 HD21 LEU A 239       3.679 -38.405  -4.712  1.00 97.95           H  
ATOM   3842 HD22 LEU A 239       3.622 -40.107  -4.222  1.00 97.95           H  
ATOM   3843 HD23 LEU A 239       3.334 -38.830  -3.025  1.00 97.95           H  
ATOM   3844  N   LYS A 240      -0.806 -41.486  -5.885  1.00 97.57           N  
ATOM   3845  H   LYS A 240      -0.385 -42.262  -5.395  1.00 97.57           H  
ATOM   3846  CA  LYS A 240      -1.192 -41.655  -7.292  1.00 97.57           C  
ATOM   3847  HA  LYS A 240      -0.649 -40.922  -7.888  1.00 97.57           H  
ATOM   3848  C   LYS A 240      -2.679 -41.370  -7.512  1.00 97.57           C  
ATOM   3849  CB  LYS A 240      -0.807 -43.069  -7.752  1.00 97.57           C  
ATOM   3850  HB2 LYS A 240      -1.401 -43.803  -7.209  1.00 97.57           H  
ATOM   3851  HB3 LYS A 240       0.244 -43.237  -7.517  1.00 97.57           H  
ATOM   3852  O   LYS A 240      -3.014 -40.659  -8.454  1.00 97.57           O  
ATOM   3853  CG  LYS A 240      -1.005 -43.258  -9.263  1.00 97.57           C  
ATOM   3854  HG2 LYS A 240      -2.056 -43.118  -9.516  1.00 97.57           H  
ATOM   3855  HG3 LYS A 240      -0.410 -42.519  -9.800  1.00 97.57           H  
ATOM   3856  CD  LYS A 240      -0.577 -44.666  -9.695  1.00 97.57           C  
ATOM   3857  HD2 LYS A 240      -1.171 -45.399  -9.149  1.00 97.57           H  
ATOM   3858  HD3 LYS A 240       0.476 -44.812  -9.457  1.00 97.57           H  
ATOM   3859  CE  LYS A 240      -0.799 -44.842 -11.203  1.00 97.57           C  
ATOM   3860  HE2 LYS A 240      -0.192 -44.110 -11.734  1.00 97.57           H  
ATOM   3861  HE3 LYS A 240      -1.845 -44.625 -11.423  1.00 97.57           H  
ATOM   3862  NZ  LYS A 240      -0.463 -46.217 -11.654  1.00 97.57           N  
ATOM   3863  HZ1 LYS A 240      -0.631 -46.314 -12.646  1.00 97.57           H  
ATOM   3864  HZ2 LYS A 240      -1.041 -46.895 -11.178  1.00 97.57           H  
ATOM   3865  HZ3 LYS A 240       0.505 -46.434 -11.468  1.00 97.57           H  
ATOM   3866  N   ARG A 241      -3.551 -41.895  -6.642  1.00 96.91           N  
ATOM   3867  H   ARG A 241      -3.190 -42.474  -5.897  1.00 96.91           H  
ATOM   3868  CA  ARG A 241      -5.002 -41.674  -6.722  1.00 96.91           C  
ATOM   3869  HA  ARG A 241      -5.345 -41.925  -7.725  1.00 96.91           H  
ATOM   3870  C   ARG A 241      -5.364 -40.203  -6.524  1.00 96.91           C  
ATOM   3871  CB  ARG A 241      -5.720 -42.587  -5.718  1.00 96.91           C  
ATOM   3872  HB2 ARG A 241      -5.363 -42.363  -4.713  1.00 96.91           H  
ATOM   3873  HB3 ARG A 241      -5.484 -43.625  -5.949  1.00 96.91           H  
ATOM   3874  O   ARG A 241      -6.057 -39.648  -7.363  1.00 96.91           O  
ATOM   3875  CG  ARG A 241      -7.244 -42.391  -5.781  1.00 96.91           C  
ATOM   3876  HG2 ARG A 241      -7.486 -41.365  -5.504  1.00 96.91           H  
ATOM   3877  HG3 ARG A 241      -7.588 -42.556  -6.802  1.00 96.91           H  
ATOM   3878  CD  ARG A 241      -8.008 -43.338  -4.850  1.00 96.91           C  
ATOM   3879  HD2 ARG A 241      -7.860 -44.362  -5.193  1.00 96.91           H  
ATOM   3880  HD3 ARG A 241      -9.072 -43.111  -4.926  1.00 96.91           H  
ATOM   3881  NE  ARG A 241      -7.574 -43.227  -3.443  1.00 96.91           N  
ATOM   3882  HE  ARG A 241      -7.033 -43.996  -3.075  1.00 96.91           H  
ATOM   3883  NH1 ARG A 241      -8.644 -41.239  -2.922  1.00 96.91           N  
ATOM   3884 HH11 ARG A 241      -8.927 -41.044  -3.872  1.00 96.91           H  
ATOM   3885 HH12 ARG A 241      -8.900 -40.492  -2.292  1.00 96.91           H  
ATOM   3886  NH2 ARG A 241      -7.545 -42.358  -1.349  1.00 96.91           N  
ATOM   3887 HH21 ARG A 241      -7.964 -41.713  -0.694  1.00 96.91           H  
ATOM   3888 HH22 ARG A 241      -7.059 -43.178  -1.018  1.00 96.91           H  
ATOM   3889  CZ  ARG A 241      -7.923 -42.273  -2.595  1.00 96.91           C  
ATOM   3890  N   LYS A 242      -4.856 -39.560  -5.471  1.00 97.00           N  
ATOM   3891  H   LYS A 242      -4.273 -40.073  -4.825  1.00 97.00           H  
ATOM   3892  CA  LYS A 242      -5.165 -38.150  -5.187  1.00 97.00           C  
ATOM   3893  HA  LYS A 242      -6.246 -38.010  -5.180  1.00 97.00           H  
ATOM   3894  C   LYS A 242      -4.636 -37.193  -6.258  1.00 97.00           C  
ATOM   3895  CB  LYS A 242      -4.620 -37.755  -3.816  1.00 97.00           C  
ATOM   3896  HB2 LYS A 242      -4.693 -36.669  -3.746  1.00 97.00           H  
ATOM   3897  HB3 LYS A 242      -3.574 -38.049  -3.736  1.00 97.00           H  
ATOM   3898  O   LYS A 242      -5.306 -36.230  -6.598  1.00 97.00           O  
ATOM   3899  CG  LYS A 242      -5.418 -38.352  -2.652  1.00 97.00           C  
ATOM   3900  HG2 LYS A 242      -5.285 -39.433  -2.613  1.00 97.00           H  
ATOM   3901  HG3 LYS A 242      -6.475 -38.129  -2.798  1.00 97.00           H  
ATOM   3902  CD  LYS A 242      -4.949 -37.713  -1.340  1.00 97.00           C  
ATOM   3903  HD2 LYS A 242      -3.921 -38.012  -1.134  1.00 97.00           H  
ATOM   3904  HD3 LYS A 242      -4.992 -36.629  -1.444  1.00 97.00           H  
ATOM   3905  CE  LYS A 242      -5.868 -38.138  -0.194  1.00 97.00           C  
ATOM   3906  HE2 LYS A 242      -5.743 -39.207  -0.019  1.00 97.00           H  
ATOM   3907  HE3 LYS A 242      -6.897 -37.963  -0.508  1.00 97.00           H  
ATOM   3908  NZ  LYS A 242      -5.586 -37.366   1.042  1.00 97.00           N  
ATOM   3909  HZ1 LYS A 242      -4.635 -37.513   1.347  1.00 97.00           H  
ATOM   3910  HZ2 LYS A 242      -5.725 -36.381   0.864  1.00 97.00           H  
ATOM   3911  HZ3 LYS A 242      -6.217 -37.634   1.783  1.00 97.00           H  
ATOM   3912  N   LEU A 243      -3.464 -37.465  -6.836  1.00 95.79           N  
ATOM   3913  H   LEU A 243      -2.916 -38.244  -6.499  1.00 95.79           H  
ATOM   3914  CA  LEU A 243      -2.984 -36.681  -7.980  1.00 95.79           C  
ATOM   3915  HA  LEU A 243      -3.029 -35.622  -7.727  1.00 95.79           H  
ATOM   3916  C   LEU A 243      -3.892 -36.849  -9.202  1.00 95.79           C  
ATOM   3917  CB  LEU A 243      -1.538 -37.066  -8.323  1.00 95.79           C  
ATOM   3918  HB2 LEU A 243      -1.285 -36.633  -9.290  1.00 95.79           H  
ATOM   3919  HB3 LEU A 243      -1.478 -38.150  -8.420  1.00 95.79           H  
ATOM   3920  O   LEU A 243      -4.155 -35.868  -9.891  1.00 95.79           O  
ATOM   3921  CG  LEU A 243      -0.504 -36.588  -7.293  1.00 95.79           C  
ATOM   3922  HG  LEU A 243      -0.744 -37.024  -6.323  1.00 95.79           H  
ATOM   3923  CD1 LEU A 243       0.884 -37.069  -7.726  1.00 95.79           C  
ATOM   3924 HD11 LEU A 243       0.884 -38.156  -7.799  1.00 95.79           H  
ATOM   3925 HD12 LEU A 243       1.623 -36.769  -6.982  1.00 95.79           H  
ATOM   3926 HD13 LEU A 243       1.141 -36.629  -8.689  1.00 95.79           H  
ATOM   3927  CD2 LEU A 243      -0.484 -35.070  -7.119  1.00 95.79           C  
ATOM   3928 HD21 LEU A 243      -1.377 -34.743  -6.587  1.00 95.79           H  
ATOM   3929 HD22 LEU A 243      -0.473 -34.580  -8.092  1.00 95.79           H  
ATOM   3930 HD23 LEU A 243       0.384 -34.759  -6.536  1.00 95.79           H  
ATOM   3931  N   ALA A 244      -4.399 -38.061  -9.445  1.00 94.91           N  
ATOM   3932  H   ALA A 244      -4.149 -38.836  -8.847  1.00 94.91           H  
ATOM   3933  CA  ALA A 244      -5.352 -38.303 -10.524  1.00 94.91           C  
ATOM   3934  HA  ALA A 244      -4.934 -37.898 -11.446  1.00 94.91           H  
ATOM   3935  C   ALA A 244      -6.691 -37.581 -10.286  1.00 94.91           C  
ATOM   3936  CB  ALA A 244      -5.531 -39.815 -10.706  1.00 94.91           C  
ATOM   3937  HB1 ALA A 244      -4.562 -40.283 -10.879  1.00 94.91           H  
ATOM   3938  HB2 ALA A 244      -5.998 -40.253  -9.825  1.00 94.91           H  
ATOM   3939  HB3 ALA A 244      -6.174 -39.996 -11.567  1.00 94.91           H  
ATOM   3940  O   ALA A 244      -7.265 -37.064 -11.241  1.00 94.91           O  
ATOM   3941  N   GLU A 245      -7.151 -37.487  -9.033  1.00 92.82           N  
ATOM   3942  H   GLU A 245      -6.666 -37.994  -8.305  1.00 92.82           H  
ATOM   3943  CA  GLU A 245      -8.311 -36.671  -8.635  1.00 92.82           C  
ATOM   3944  HA  GLU A 245      -9.179 -36.964  -9.226  1.00 92.82           H  
ATOM   3945  C   GLU A 245      -8.076 -35.174  -8.921  1.00 92.82           C  
ATOM   3946  CB  GLU A 245      -8.640 -36.904  -7.143  1.00 92.82           C  
ATOM   3947  HB2 GLU A 245      -9.369 -36.162  -6.819  1.00 92.82           H  
ATOM   3948  HB3 GLU A 245      -7.733 -36.761  -6.557  1.00 92.82           H  
ATOM   3949  O   GLU A 245      -8.982 -34.492  -9.387  1.00 92.82           O  
ATOM   3950  CG  GLU A 245      -9.220 -38.305  -6.857  1.00 92.82           C  
ATOM   3951  HG2 GLU A 245     -10.245 -38.335  -7.227  1.00 92.82           H  
ATOM   3952  HG3 GLU A 245      -8.654 -39.045  -7.423  1.00 92.82           H  
ATOM   3953  CD  GLU A 245      -9.200 -38.730  -5.372  1.00 92.82           C  
ATOM   3954  OE1 GLU A 245      -9.518 -39.916  -5.099  1.00 92.82           O  
ATOM   3955  OE2 GLU A 245      -8.763 -37.962  -4.484  1.00 92.82           O  
ATOM   3956  N   GLU A 246      -6.844 -34.679  -8.755  1.00 85.77           N  
ATOM   3957  H   GLU A 246      -6.160 -35.263  -8.295  1.00 85.77           H  
ATOM   3958  CA  GLU A 246      -6.425 -33.328  -9.179  1.00 85.77           C  
ATOM   3959  HA  GLU A 246      -7.257 -32.646  -9.004  1.00 85.77           H  
ATOM   3960  C   GLU A 246      -6.110 -33.225 -10.694  1.00 85.77           C  
ATOM   3961  CB  GLU A 246      -5.240 -32.836  -8.323  1.00 85.77           C  
ATOM   3962  HB2 GLU A 246      -4.886 -31.892  -8.738  1.00 85.77           H  
ATOM   3963  HB3 GLU A 246      -4.428 -33.560  -8.385  1.00 85.77           H  
ATOM   3964  O   GLU A 246      -5.536 -32.234 -11.158  1.00 85.77           O  
ATOM   3965  CG  GLU A 246      -5.590 -32.588  -6.842  1.00 85.77           C  
ATOM   3966  HG2 GLU A 246      -5.872 -33.532  -6.376  1.00 85.77           H  
ATOM   3967  HG3 GLU A 246      -6.448 -31.918  -6.796  1.00 85.77           H  
ATOM   3968  CD  GLU A 246      -4.425 -31.962  -6.047  1.00 85.77           C  
ATOM   3969  OE1 GLU A 246      -4.531 -31.801  -4.808  1.00 85.77           O  
ATOM   3970  OE2 GLU A 246      -3.363 -31.662  -6.638  1.00 85.77           O  
ATOM   3971  N   GLY A 247      -6.446 -34.245 -11.493  1.00 86.39           N  
ATOM   3972  H   GLY A 247      -6.930 -35.029 -11.078  1.00 86.39           H  
ATOM   3973  CA  GLY A 247      -6.255 -34.247 -12.948  1.00 86.39           C  
ATOM   3974  HA2 GLY A 247      -6.736 -33.364 -13.369  1.00 86.39           H  
ATOM   3975  HA3 GLY A 247      -6.743 -35.134 -13.352  1.00 86.39           H  
ATOM   3976  C   GLY A 247      -4.787 -34.264 -13.395  1.00 86.39           C  
ATOM   3977  O   GLY A 247      -4.448 -33.756 -14.468  1.00 86.39           O  
ATOM   3978  N   THR A 248      -3.883 -34.806 -12.576  1.00 90.36           N  
ATOM   3979  H   THR A 248      -4.206 -35.188 -11.699  1.00 90.36           H  
ATOM   3980  CA  THR A 248      -2.442 -34.841 -12.855  1.00 90.36           C  
ATOM   3981  HA  THR A 248      -2.295 -34.749 -13.931  1.00 90.36           H  
ATOM   3982  C   THR A 248      -1.805 -36.175 -12.456  1.00 90.36           C  
ATOM   3983  CB  THR A 248      -1.764 -33.621 -12.199  1.00 90.36           C  
ATOM   3984  HB  THR A 248      -2.338 -32.734 -12.466  1.00 90.36           H  
ATOM   3985  O   THR A 248      -2.417 -37.047 -11.846  1.00 90.36           O  
ATOM   3986  CG2 THR A 248      -1.675 -33.688 -10.678  1.00 90.36           C  
ATOM   3987 HG21 THR A 248      -2.679 -33.736 -10.258  1.00 90.36           H  
ATOM   3988 HG22 THR A 248      -1.111 -34.566 -10.361  1.00 90.36           H  
ATOM   3989 HG23 THR A 248      -1.196 -32.785 -10.301  1.00 90.36           H  
ATOM   3990  OG1 THR A 248      -0.450 -33.429 -12.682  1.00 90.36           O  
ATOM   3991  HG1 THR A 248       0.131 -33.976 -12.148  1.00 90.36           H  
ATOM   3992  N   SER A 249      -0.538 -36.365 -12.808  1.00 95.54           N  
ATOM   3993  H   SER A 249      -0.099 -35.683 -13.410  1.00 95.54           H  
ATOM   3994  CA  SER A 249       0.259 -37.505 -12.358  1.00 95.54           C  
ATOM   3995  HA  SER A 249      -0.267 -38.023 -11.557  1.00 95.54           H  
ATOM   3996  C   SER A 249       1.603 -37.049 -11.796  1.00 95.54           C  
ATOM   3997  CB  SER A 249       0.431 -38.495 -13.513  1.00 95.54           C  
ATOM   3998  HB2 SER A 249       0.817 -39.435 -13.118  1.00 95.54           H  
ATOM   3999  HB3 SER A 249      -0.533 -38.687 -13.985  1.00 95.54           H  
ATOM   4000  O   SER A 249       2.046 -35.927 -12.042  1.00 95.54           O  
ATOM   4001  OG  SER A 249       1.345 -37.997 -14.467  1.00 95.54           O  
ATOM   4002  HG  SER A 249       0.868 -37.438 -15.085  1.00 95.54           H  
ATOM   4003  N   PHE A 250       2.286 -37.928 -11.056  1.00 96.93           N  
ATOM   4004  H   PHE A 250       1.862 -38.819 -10.838  1.00 96.93           H  
ATOM   4005  CA  PHE A 250       3.653 -37.661 -10.602  1.00 96.93           C  
ATOM   4006  HA  PHE A 250       3.654 -36.776  -9.964  1.00 96.93           H  
ATOM   4007  C   PHE A 250       4.593 -37.365 -11.779  1.00 96.93           C  
ATOM   4008  CB  PHE A 250       4.161 -38.854  -9.784  1.00 96.93           C  
ATOM   4009  HB2 PHE A 250       3.619 -38.865  -8.839  1.00 96.93           H  
ATOM   4010  HB3 PHE A 250       3.938 -39.779 -10.316  1.00 96.93           H  
ATOM   4011  O   PHE A 250       5.358 -36.408 -11.720  1.00 96.93           O  
ATOM   4012  CG  PHE A 250       5.650 -38.804  -9.498  1.00 96.93           C  
ATOM   4013  CD1 PHE A 250       6.555 -39.524 -10.306  1.00 96.93           C  
ATOM   4014  HD1 PHE A 250       6.191 -40.147 -11.109  1.00 96.93           H  
ATOM   4015  CD2 PHE A 250       6.136 -37.974  -8.473  1.00 96.93           C  
ATOM   4016  HD2 PHE A 250       5.454 -37.406  -7.857  1.00 96.93           H  
ATOM   4017  CE1 PHE A 250       7.941 -39.401 -10.096  1.00 96.93           C  
ATOM   4018  HE1 PHE A 250       8.643 -39.925 -10.728  1.00 96.93           H  
ATOM   4019  CE2 PHE A 250       7.520 -37.855  -8.270  1.00 96.93           C  
ATOM   4020  HE2 PHE A 250       7.905 -37.198  -7.505  1.00 96.93           H  
ATOM   4021  CZ  PHE A 250       8.419 -38.560  -9.081  1.00 96.93           C  
ATOM   4022  HZ  PHE A 250       9.482 -38.434  -8.936  1.00 96.93           H  
ATOM   4023  N   SER A 251       4.499 -38.142 -12.863  1.00 95.44           N  
ATOM   4024  H   SER A 251       3.825 -38.894 -12.874  1.00 95.44           H  
ATOM   4025  CA  SER A 251       5.327 -37.968 -14.062  1.00 95.44           C  
ATOM   4026  HA  SER A 251       6.378 -38.056 -13.786  1.00 95.44           H  
ATOM   4027  C   SER A 251       5.133 -36.597 -14.709  1.00 95.44           C  
ATOM   4028  CB  SER A 251       4.988 -39.058 -15.081  1.00 95.44           C  
ATOM   4029  HB2 SER A 251       3.934 -38.989 -15.351  1.00 95.44           H  
ATOM   4030  HB3 SER A 251       5.591 -38.924 -15.980  1.00 95.44           H  
ATOM   4031  O   SER A 251       6.107 -35.974 -15.131  1.00 95.44           O  
ATOM   4032  OG  SER A 251       5.247 -40.334 -14.519  1.00 95.44           O  
ATOM   4033  HG  SER A 251       6.183 -40.525 -14.616  1.00 95.44           H  
ATOM   4034  N   ASP A 252       3.897 -36.102 -14.730  1.00 92.44           N  
ATOM   4035  H   ASP A 252       3.132 -36.678 -14.408  1.00 92.44           H  
ATOM   4036  CA  ASP A 252       3.581 -34.783 -15.275  1.00 92.44           C  
ATOM   4037  HA  ASP A 252       4.014 -34.687 -16.270  1.00 92.44           H  
ATOM   4038  C   ASP A 252       4.138 -33.652 -14.408  1.00 92.44           C  
ATOM   4039  CB  ASP A 252       2.068 -34.629 -15.390  1.00 92.44           C  
ATOM   4040  HB2 ASP A 252       1.861 -33.602 -15.690  1.00 92.44           H  
ATOM   4041  HB3 ASP A 252       1.613 -34.781 -14.411  1.00 92.44           H  
ATOM   4042  O   ASP A 252       4.742 -32.709 -14.925  1.00 92.44           O  
ATOM   4043  CG  ASP A 252       1.450 -35.600 -16.394  1.00 92.44           C  
ATOM   4044  OD1 ASP A 252       2.105 -35.931 -17.405  1.00 92.44           O  
ATOM   4045  OD2 ASP A 252       0.330 -36.070 -16.079  1.00 92.44           O  
ATOM   4046  N   ILE A 253       3.992 -33.761 -13.082  1.00 93.75           N  
ATOM   4047  H   ILE A 253       3.488 -34.558 -12.722  1.00 93.75           H  
ATOM   4048  CA  ILE A 253       4.538 -32.772 -12.142  1.00 93.75           C  
ATOM   4049  HA  ILE A 253       4.202 -31.783 -12.451  1.00 93.75           H  
ATOM   4050  C   ILE A 253       6.066 -32.774 -12.205  1.00 93.75           C  
ATOM   4051  CB  ILE A 253       4.040 -33.025 -10.703  1.00 93.75           C  
ATOM   4052  HB  ILE A 253       4.357 -34.017 -10.381  1.00 93.75           H  
ATOM   4053  O   ILE A 253       6.681 -31.709 -12.237  1.00 93.75           O  
ATOM   4054  CG1 ILE A 253       2.504 -32.925 -10.630  1.00 93.75           C  
ATOM   4055 HG12 ILE A 253       2.202 -31.887 -10.769  1.00 93.75           H  
ATOM   4056 HG13 ILE A 253       2.047 -33.502 -11.435  1.00 93.75           H  
ATOM   4057  CG2 ILE A 253       4.643 -31.964  -9.767  1.00 93.75           C  
ATOM   4058 HG21 ILE A 253       4.378 -30.970 -10.128  1.00 93.75           H  
ATOM   4059 HG22 ILE A 253       4.258 -32.063  -8.752  1.00 93.75           H  
ATOM   4060 HG23 ILE A 253       5.729 -32.049  -9.722  1.00 93.75           H  
ATOM   4061  CD1 ILE A 253       1.931 -33.450  -9.312  1.00 93.75           C  
ATOM   4062 HD11 ILE A 253       2.264 -32.843  -8.470  1.00 93.75           H  
ATOM   4063 HD12 ILE A 253       0.844 -33.391  -9.362  1.00 93.75           H  
ATOM   4064 HD13 ILE A 253       2.231 -34.487  -9.160  1.00 93.75           H  
ATOM   4065  N   TYR A 254       6.674 -33.955 -12.286  1.00 94.99           N  
ATOM   4066  H   TYR A 254       6.105 -34.788 -12.235  1.00 94.99           H  
ATOM   4067  CA  TYR A 254       8.117 -34.125 -12.395  1.00 94.99           C  
ATOM   4068  HA  TYR A 254       8.590 -33.636 -11.544  1.00 94.99           H  
ATOM   4069  C   TYR A 254       8.685 -33.477 -13.657  1.00 94.99           C  
ATOM   4070  CB  TYR A 254       8.426 -35.623 -12.350  1.00 94.99           C  
ATOM   4071  HB2 TYR A 254       7.955 -36.119 -13.199  1.00 94.99           H  
ATOM   4072  HB3 TYR A 254       7.991 -36.044 -11.443  1.00 94.99           H  
ATOM   4073  O   TYR A 254       9.642 -32.701 -13.586  1.00 94.99           O  
ATOM   4074  CG  TYR A 254       9.901 -35.936 -12.337  1.00 94.99           C  
ATOM   4075  CD1 TYR A 254      10.509 -36.578 -13.433  1.00 94.99           C  
ATOM   4076  HD1 TYR A 254       9.928 -36.807 -14.315  1.00 94.99           H  
ATOM   4077  CD2 TYR A 254      10.650 -35.627 -11.189  1.00 94.99           C  
ATOM   4078  HD2 TYR A 254      10.179 -35.151 -10.341  1.00 94.99           H  
ATOM   4079  CE1 TYR A 254      11.848 -37.002 -13.338  1.00 94.99           C  
ATOM   4080  HE1 TYR A 254      12.303 -37.571 -14.135  1.00 94.99           H  
ATOM   4081  CE2 TYR A 254      11.995 -36.008 -11.110  1.00 94.99           C  
ATOM   4082  HE2 TYR A 254      12.582 -35.810 -10.224  1.00 94.99           H  
ATOM   4083  OH  TYR A 254      13.783 -37.307 -11.946  1.00 94.99           O  
ATOM   4084  HH  TYR A 254      14.090 -37.874 -12.656  1.00 94.99           H  
ATOM   4085  CZ  TYR A 254      12.566 -36.759 -12.149  1.00 94.99           C  
ATOM   4086  N   LEU A 255       8.055 -33.733 -14.809  1.00 92.48           N  
ATOM   4087  H   LEU A 255       7.276 -34.375 -14.804  1.00 92.48           H  
ATOM   4088  CA  LEU A 255       8.420 -33.083 -16.063  1.00 92.48           C  
ATOM   4089  HA  LEU A 255       9.477 -33.276 -16.247  1.00 92.48           H  
ATOM   4090  C   LEU A 255       8.236 -31.564 -15.963  1.00 92.48           C  
ATOM   4091  CB  LEU A 255       7.585 -33.687 -17.206  1.00 92.48           C  
ATOM   4092  HB2 LEU A 255       6.529 -33.542 -16.979  1.00 92.48           H  
ATOM   4093  HB3 LEU A 255       7.771 -34.760 -17.248  1.00 92.48           H  
ATOM   4094  O   LEU A 255       9.146 -30.821 -16.325  1.00 92.48           O  
ATOM   4095  CG  LEU A 255       7.881 -33.069 -18.587  1.00 92.48           C  
ATOM   4096  HG  LEU A 255       7.705 -31.994 -18.556  1.00 92.48           H  
ATOM   4097  CD1 LEU A 255       9.322 -33.320 -19.044  1.00 92.48           C  
ATOM   4098 HD11 LEU A 255       9.528 -34.390 -19.056  1.00 92.48           H  
ATOM   4099 HD12 LEU A 255       9.469 -32.907 -20.043  1.00 92.48           H  
ATOM   4100 HD13 LEU A 255      10.017 -32.822 -18.368  1.00 92.48           H  
ATOM   4101  CD2 LEU A 255       6.939 -33.663 -19.634  1.00 92.48           C  
ATOM   4102 HD21 LEU A 255       7.087 -34.742 -19.694  1.00 92.48           H  
ATOM   4103 HD22 LEU A 255       7.131 -33.209 -20.606  1.00 92.48           H  
ATOM   4104 HD23 LEU A 255       5.907 -33.468 -19.342  1.00 92.48           H  
ATOM   4105  N   SER A 256       7.095 -31.104 -15.445  1.00 87.38           N  
ATOM   4106  H   SER A 256       6.393 -31.772 -15.161  1.00 87.38           H  
ATOM   4107  CA  SER A 256       6.792 -29.676 -15.296  1.00 87.38           C  
ATOM   4108  HA  SER A 256       6.815 -29.214 -16.283  1.00 87.38           H  
ATOM   4109  C   SER A 256       7.835 -28.960 -14.434  1.00 87.38           C  
ATOM   4110  CB  SER A 256       5.381 -29.505 -14.725  1.00 87.38           C  
ATOM   4111  HB2 SER A 256       5.325 -29.961 -13.736  1.00 87.38           H  
ATOM   4112  HB3 SER A 256       4.673 -30.010 -15.382  1.00 87.38           H  
ATOM   4113  O   SER A 256       8.424 -27.980 -14.883  1.00 87.38           O  
ATOM   4114  OG  SER A 256       5.025 -28.137 -14.633  1.00 87.38           O  
ATOM   4115  HG  SER A 256       4.073 -28.095 -14.520  1.00 87.38           H  
ATOM   4116  N   ALA A 257       8.157 -29.492 -13.252  1.00 89.29           N  
ATOM   4117  H   ALA A 257       7.665 -30.318 -12.942  1.00 89.29           H  
ATOM   4118  CA  ALA A 257       9.150 -28.915 -12.344  1.00 89.29           C  
ATOM   4119  HA  ALA A 257       8.833 -27.913 -12.056  1.00 89.29           H  
ATOM   4120  C   ALA A 257      10.532 -28.778 -13.002  1.00 89.29           C  
ATOM   4121  CB  ALA A 257       9.205 -29.790 -11.086  1.00 89.29           C  
ATOM   4122  HB1 ALA A 257       9.440 -30.819 -11.357  1.00 89.29           H  
ATOM   4123  HB2 ALA A 257       8.241 -29.769 -10.578  1.00 89.29           H  
ATOM   4124  HB3 ALA A 257       9.966 -29.414 -10.403  1.00 89.29           H  
ATOM   4125  O   ALA A 257      11.157 -27.716 -12.922  1.00 89.29           O  
ATOM   4126  N   ARG A 258      10.993 -29.818 -13.710  1.00 91.50           N  
ATOM   4127  H   ARG A 258      10.431 -30.657 -13.739  1.00 91.50           H  
ATOM   4128  CA  ARG A 258      12.280 -29.792 -14.422  1.00 91.50           C  
ATOM   4129  HA  ARG A 258      13.051 -29.425 -13.744  1.00 91.50           H  
ATOM   4130  C   ARG A 258      12.279 -28.823 -15.604  1.00 91.50           C  
ATOM   4131  CB  ARG A 258      12.652 -31.211 -14.870  1.00 91.50           C  
ATOM   4132  HB2 ARG A 258      13.467 -31.139 -15.591  1.00 91.50           H  
ATOM   4133  HB3 ARG A 258      11.801 -31.686 -15.357  1.00 91.50           H  
ATOM   4134  O   ARG A 258      13.254 -28.098 -15.793  1.00 91.50           O  
ATOM   4135  CG  ARG A 258      13.134 -32.071 -13.693  1.00 91.50           C  
ATOM   4136  HG2 ARG A 258      12.346 -32.177 -12.948  1.00 91.50           H  
ATOM   4137  HG3 ARG A 258      13.993 -31.582 -13.234  1.00 91.50           H  
ATOM   4138  CD  ARG A 258      13.555 -33.457 -14.189  1.00 91.50           C  
ATOM   4139  HD2 ARG A 258      12.664 -34.046 -14.404  1.00 91.50           H  
ATOM   4140  HD3 ARG A 258      14.133 -33.336 -15.105  1.00 91.50           H  
ATOM   4141  NE  ARG A 258      14.386 -34.147 -13.190  1.00 91.50           N  
ATOM   4142  HE  ARG A 258      14.543 -33.678 -12.309  1.00 91.50           H  
ATOM   4143  NH1 ARG A 258      15.285 -35.746 -14.570  1.00 91.50           N  
ATOM   4144 HH11 ARG A 258      16.120 -36.294 -14.721  1.00 91.50           H  
ATOM   4145 HH12 ARG A 258      14.841 -35.288 -15.353  1.00 91.50           H  
ATOM   4146  NH2 ARG A 258      15.936 -35.638 -12.455  1.00 91.50           N  
ATOM   4147 HH21 ARG A 258      15.819 -35.290 -11.515  1.00 91.50           H  
ATOM   4148 HH22 ARG A 258      16.388 -36.531 -12.589  1.00 91.50           H  
ATOM   4149  CZ  ARG A 258      15.188 -35.169 -13.406  1.00 91.50           C  
ATOM   4150  N   MET A 259      11.196 -28.772 -16.380  1.00 84.47           N  
ATOM   4151  H   MET A 259      10.426 -29.389 -16.165  1.00 84.47           H  
ATOM   4152  CA  MET A 259      11.065 -27.851 -17.516  1.00 84.47           C  
ATOM   4153  HA  MET A 259      11.955 -27.921 -18.140  1.00 84.47           H  
ATOM   4154  C   MET A 259      10.982 -26.389 -17.073  1.00 84.47           C  
ATOM   4155  CB  MET A 259       9.842 -28.227 -18.363  1.00 84.47           C  
ATOM   4156  HB2 MET A 259       9.659 -27.437 -19.091  1.00 84.47           H  
ATOM   4157  HB3 MET A 259       8.964 -28.294 -17.720  1.00 84.47           H  
ATOM   4158  O   MET A 259      11.629 -25.537 -17.681  1.00 84.47           O  
ATOM   4159  CG  MET A 259      10.001 -29.544 -19.131  1.00 84.47           C  
ATOM   4160  HG2 MET A 259       9.071 -29.719 -19.673  1.00 84.47           H  
ATOM   4161  HG3 MET A 259      10.113 -30.367 -18.426  1.00 84.47           H  
ATOM   4162  SD  MET A 259      11.364 -29.645 -20.327  1.00 84.47           S  
ATOM   4163  CE  MET A 259      12.660 -30.352 -19.276  1.00 84.47           C  
ATOM   4164  HE1 MET A 259      13.374 -30.899 -19.891  1.00 84.47           H  
ATOM   4165  HE2 MET A 259      12.209 -31.022 -18.545  1.00 84.47           H  
ATOM   4166  HE3 MET A 259      13.188 -29.560 -18.744  1.00 84.47           H  
ATOM   4167  N   ASN A 260      10.257 -26.095 -15.994  1.00 79.75           N  
ATOM   4168  H   ASN A 260       9.695 -26.818 -15.569  1.00 79.75           H  
ATOM   4169  CA  ASN A 260      10.149 -24.736 -15.465  1.00 79.75           C  
ATOM   4170  HA  ASN A 260       9.906 -24.052 -16.279  1.00 79.75           H  
ATOM   4171  C   ASN A 260      11.482 -24.279 -14.859  1.00 79.75           C  
ATOM   4172  CB  ASN A 260       9.010 -24.675 -14.440  1.00 79.75           C  
ATOM   4173  HB2 ASN A 260       9.227 -25.371 -13.629  1.00 79.75           H  
ATOM   4174  HB3 ASN A 260       8.946 -23.667 -14.031  1.00 79.75           H  
ATOM   4175  O   ASN A 260      11.878 -23.129 -15.047  1.00 79.75           O  
ATOM   4176  CG  ASN A 260       7.647 -25.016 -15.023  1.00 79.75           C  
ATOM   4177  ND2 ASN A 260       6.727 -25.403 -14.175  1.00 79.75           N  
ATOM   4178 HD21 ASN A 260       6.941 -25.425 -13.188  1.00 79.75           H  
ATOM   4179 HD22 ASN A 260       5.881 -25.800 -14.559  1.00 79.75           H  
ATOM   4180  OD1 ASN A 260       7.411 -25.031 -16.220  1.00 79.75           O  
ATOM   4181  N   GLN A 261      12.226 -25.176 -14.200  1.00 84.89           N  
ATOM   4182  H   GLN A 261      11.847 -26.092 -14.006  1.00 84.89           H  
ATOM   4183  CA  GLN A 261      13.588 -24.862 -13.765  1.00 84.89           C  
ATOM   4184  HA  GLN A 261      13.542 -23.948 -13.173  1.00 84.89           H  
ATOM   4185  C   GLN A 261      14.508 -24.580 -14.956  1.00 84.89           C  
ATOM   4186  CB  GLN A 261      14.155 -25.994 -12.894  1.00 84.89           C  
ATOM   4187  HB2 GLN A 261      14.283 -26.891 -13.501  1.00 84.89           H  
ATOM   4188  HB3 GLN A 261      13.457 -26.226 -12.090  1.00 84.89           H  
ATOM   4189  O   GLN A 261      15.262 -23.607 -14.932  1.00 84.89           O  
ATOM   4190  CG  GLN A 261      15.514 -25.598 -12.286  1.00 84.89           C  
ATOM   4191  HG2 GLN A 261      16.207 -25.299 -13.073  1.00 84.89           H  
ATOM   4192  HG3 GLN A 261      15.958 -26.472 -11.810  1.00 84.89           H  
ATOM   4193  CD  GLN A 261      15.420 -24.468 -11.257  1.00 84.89           C  
ATOM   4194  NE2 GLN A 261      16.536 -23.983 -10.764  1.00 84.89           N  
ATOM   4195 HE21 GLN A 261      16.437 -23.301 -10.026  1.00 84.89           H  
ATOM   4196 HE22 GLN A 261      17.433 -24.387 -10.994  1.00 84.89           H  
ATOM   4197  OE1 GLN A 261      14.355 -23.994 -10.888  1.00 84.89           O  
ATOM   4198  N   ALA A 262      14.423 -25.384 -16.018  1.00 87.89           N  
ATOM   4199  H   ALA A 262      13.832 -26.202 -15.973  1.00 87.89           H  
ATOM   4200  CA  ALA A 262      15.204 -25.152 -17.225  1.00 87.89           C  
ATOM   4201  HA  ALA A 262      16.261 -25.151 -16.959  1.00 87.89           H  
ATOM   4202  C   ALA A 262      14.882 -23.785 -17.843  1.00 87.89           C  
ATOM   4203  CB  ALA A 262      14.953 -26.290 -18.214  1.00 87.89           C  
ATOM   4204  HB1 ALA A 262      15.238 -27.241 -17.764  1.00 87.89           H  
ATOM   4205  HB2 ALA A 262      15.559 -26.114 -19.102  1.00 87.89           H  
ATOM   4206  HB3 ALA A 262      13.902 -26.328 -18.502  1.00 87.89           H  
ATOM   4207  O   ALA A 262      15.795 -23.024 -18.147  1.00 87.89           O  
ATOM   4208  N   ALA A 263      13.598 -23.437 -17.966  1.00 78.19           N  
ATOM   4209  H   ALA A 263      12.887 -24.104 -17.702  1.00 78.19           H  
ATOM   4210  CA  ALA A 263      13.168 -22.135 -18.469  1.00 78.19           C  
ATOM   4211  HA  ALA A 263      13.548 -22.008 -19.482  1.00 78.19           H  
ATOM   4212  C   ALA A 263      13.724 -20.980 -17.623  1.00 78.19           C  
ATOM   4213  CB  ALA A 263      11.639 -22.113 -18.523  1.00 78.19           C  
ATOM   4214  HB1 ALA A 263      11.289 -22.875 -19.220  1.00 78.19           H  
ATOM   4215  HB2 ALA A 263      11.293 -21.137 -18.864  1.00 78.19           H  
ATOM   4216  HB3 ALA A 263      11.216 -22.307 -17.537  1.00 78.19           H  
ATOM   4217  O   ALA A 263      14.251 -20.020 -18.183  1.00 78.19           O  
ATOM   4218  N   LYS A 264      13.684 -21.092 -16.289  1.00 74.12           N  
ATOM   4219  H   LYS A 264      13.220 -21.897 -15.893  1.00 74.12           H  
ATOM   4220  CA  LYS A 264      14.283 -20.104 -15.377  1.00 74.12           C  
ATOM   4221  HA  LYS A 264      13.834 -19.127 -15.553  1.00 74.12           H  
ATOM   4222  C   LYS A 264      15.782 -19.928 -15.630  1.00 74.12           C  
ATOM   4223  CB  LYS A 264      14.027 -20.515 -13.920  1.00 74.12           C  
ATOM   4224  HB2 LYS A 264      14.664 -19.917 -13.268  1.00 74.12           H  
ATOM   4225  HB3 LYS A 264      14.301 -21.561 -13.784  1.00 74.12           H  
ATOM   4226  O   LYS A 264      16.234 -18.805 -15.828  1.00 74.12           O  
ATOM   4227  CG  LYS A 264      12.570 -20.304 -13.488  1.00 74.12           C  
ATOM   4228  HG2 LYS A 264      12.380 -19.234 -13.400  1.00 74.12           H  
ATOM   4229  HG3 LYS A 264      11.882 -20.719 -14.224  1.00 74.12           H  
ATOM   4230  CD  LYS A 264      12.340 -20.983 -12.134  1.00 74.12           C  
ATOM   4231  HD2 LYS A 264      13.114 -20.654 -11.441  1.00 74.12           H  
ATOM   4232  HD3 LYS A 264      12.429 -22.063 -12.254  1.00 74.12           H  
ATOM   4233  CE  LYS A 264      10.956 -20.644 -11.575  1.00 74.12           C  
ATOM   4234  HE2 LYS A 264      10.814 -19.565 -11.624  1.00 74.12           H  
ATOM   4235  HE3 LYS A 264      10.199 -21.111 -12.207  1.00 74.12           H  
ATOM   4236  NZ  LYS A 264      10.825 -21.103 -10.169  1.00 74.12           N  
ATOM   4237  HZ1 LYS A 264       9.900 -20.909  -9.813  1.00 74.12           H  
ATOM   4238  HZ2 LYS A 264      11.016 -22.092 -10.096  1.00 74.12           H  
ATOM   4239  HZ3 LYS A 264      11.492 -20.618  -9.586  1.00 74.12           H  
ATOM   4240  N   LEU A 265      16.545 -21.021 -15.687  1.00 81.69           N  
ATOM   4241  H   LEU A 265      16.104 -21.917 -15.534  1.00 81.69           H  
ATOM   4242  CA  LEU A 265      17.995 -20.964 -15.911  1.00 81.69           C  
ATOM   4243  HA  LEU A 265      18.438 -20.283 -15.184  1.00 81.69           H  
ATOM   4244  C   LEU A 265      18.356 -20.402 -17.295  1.00 81.69           C  
ATOM   4245  CB  LEU A 265      18.603 -22.365 -15.731  1.00 81.69           C  
ATOM   4246  HB2 LEU A 265      19.654 -22.313 -16.016  1.00 81.69           H  
ATOM   4247  HB3 LEU A 265      18.102 -23.047 -16.417  1.00 81.69           H  
ATOM   4248  O   LEU A 265      19.320 -19.650 -17.414  1.00 81.69           O  
ATOM   4249  CG  LEU A 265      18.524 -22.942 -14.306  1.00 81.69           C  
ATOM   4250  HG  LEU A 265      17.491 -22.950 -13.960  1.00 81.69           H  
ATOM   4251  CD1 LEU A 265      19.042 -24.382 -14.321  1.00 81.69           C  
ATOM   4252 HD11 LEU A 265      20.065 -24.413 -14.696  1.00 81.69           H  
ATOM   4253 HD12 LEU A 265      19.005 -24.799 -13.314  1.00 81.69           H  
ATOM   4254 HD13 LEU A 265      18.405 -24.989 -14.964  1.00 81.69           H  
ATOM   4255  CD2 LEU A 265      19.355 -22.147 -13.297  1.00 81.69           C  
ATOM   4256 HD21 LEU A 265      18.977 -21.128 -13.221  1.00 81.69           H  
ATOM   4257 HD22 LEU A 265      20.404 -22.124 -13.594  1.00 81.69           H  
ATOM   4258 HD23 LEU A 265      19.270 -22.604 -12.311  1.00 81.69           H  
ATOM   4259  N   LEU A 266      17.574 -20.734 -18.326  1.00 80.03           N  
ATOM   4260  H   LEU A 266      16.818 -21.384 -18.163  1.00 80.03           H  
ATOM   4261  CA  LEU A 266      17.770 -20.216 -19.682  1.00 80.03           C  
ATOM   4262  HA  LEU A 266      18.819 -20.331 -19.955  1.00 80.03           H  
ATOM   4263  C   LEU A 266      17.466 -18.715 -19.772  1.00 80.03           C  
ATOM   4264  CB  LEU A 266      16.900 -21.004 -20.677  1.00 80.03           C  
ATOM   4265  HB2 LEU A 266      16.928 -20.503 -21.644  1.00 80.03           H  
ATOM   4266  HB3 LEU A 266      15.870 -20.976 -20.320  1.00 80.03           H  
ATOM   4267  O   LEU A 266      18.203 -18.009 -20.452  1.00 80.03           O  
ATOM   4268  CG  LEU A 266      17.326 -22.469 -20.874  1.00 80.03           C  
ATOM   4269  HG  LEU A 266      17.489 -22.935 -19.902  1.00 80.03           H  
ATOM   4270  CD1 LEU A 266      16.222 -23.229 -21.610  1.00 80.03           C  
ATOM   4271 HD11 LEU A 266      16.050 -22.789 -22.593  1.00 80.03           H  
ATOM   4272 HD12 LEU A 266      15.302 -23.171 -21.028  1.00 80.03           H  
ATOM   4273 HD13 LEU A 266      16.500 -24.278 -21.713  1.00 80.03           H  
ATOM   4274  CD2 LEU A 266      18.610 -22.635 -21.683  1.00 80.03           C  
ATOM   4275 HD21 LEU A 266      18.426 -22.329 -22.713  1.00 80.03           H  
ATOM   4276 HD22 LEU A 266      19.409 -22.029 -21.256  1.00 80.03           H  
ATOM   4277 HD23 LEU A 266      18.918 -23.681 -21.667  1.00 80.03           H  
ATOM   4278  N   ARG A 267      16.434 -18.222 -19.067  1.00 70.03           N  
ATOM   4279  H   ARG A 267      15.860 -18.869 -18.546  1.00 70.03           H  
ATOM   4280  CA  ARG A 267      16.123 -16.780 -18.980  1.00 70.03           C  
ATOM   4281  HA  ARG A 267      16.059 -16.353 -19.981  1.00 70.03           H  
ATOM   4282  C   ARG A 267      17.229 -15.987 -18.285  1.00 70.03           C  
ATOM   4283  CB  ARG A 267      14.796 -16.538 -18.236  1.00 70.03           C  
ATOM   4284  HB2 ARG A 267      14.794 -17.110 -17.308  1.00 70.03           H  
ATOM   4285  HB3 ARG A 267      14.732 -15.480 -17.979  1.00 70.03           H  
ATOM   4286  O   ARG A 267      17.498 -14.867 -18.682  1.00 70.03           O  
ATOM   4287  CG  ARG A 267      13.554 -16.891 -19.063  1.00 70.03           C  
ATOM   4288  HG2 ARG A 267      13.610 -17.937 -19.362  1.00 70.03           H  
ATOM   4289  HG3 ARG A 267      13.517 -16.272 -19.959  1.00 70.03           H  
ATOM   4290  CD  ARG A 267      12.267 -16.666 -18.263  1.00 70.03           C  
ATOM   4291  HD2 ARG A 267      12.123 -15.596 -18.115  1.00 70.03           H  
ATOM   4292  HD3 ARG A 267      12.392 -17.138 -17.289  1.00 70.03           H  
ATOM   4293  NE  ARG A 267      11.092 -17.238 -18.960  1.00 70.03           N  
ATOM   4294  HE  ARG A 267      11.074 -17.142 -19.965  1.00 70.03           H  
ATOM   4295  NH1 ARG A 267       9.953 -18.026 -17.115  1.00 70.03           N  
ATOM   4296 HH11 ARG A 267      10.522 -17.460 -16.501  1.00 70.03           H  
ATOM   4297 HH12 ARG A 267       9.103 -18.468 -16.795  1.00 70.03           H  
ATOM   4298  NH2 ARG A 267       9.187 -18.516 -19.120  1.00 70.03           N  
ATOM   4299 HH21 ARG A 267       9.049 -18.253 -20.085  1.00 70.03           H  
ATOM   4300 HH22 ARG A 267       8.453 -19.013 -18.637  1.00 70.03           H  
ATOM   4301  CZ  ARG A 267      10.091 -17.909 -18.403  1.00 70.03           C  
ATOM   4302  N   ILE A 268      17.881 -16.560 -17.269  1.00 68.54           N  
ATOM   4303  H   ILE A 268      17.562 -17.462 -16.944  1.00 68.54           H  
ATOM   4304  CA  ILE A 268      19.010 -15.902 -16.584  1.00 68.54           C  
ATOM   4305  HA  ILE A 268      18.710 -14.887 -16.321  1.00 68.54           H  
ATOM   4306  C   ILE A 268      20.220 -15.758 -17.526  1.00 68.54           C  
ATOM   4307  CB  ILE A 268      19.359 -16.655 -15.275  1.00 68.54           C  
ATOM   4308  HB  ILE A 268      19.511 -17.707 -15.517  1.00 68.54           H  
ATOM   4309  O   ILE A 268      21.022 -14.849 -17.356  1.00 68.54           O  
ATOM   4310  CG1 ILE A 268      18.196 -16.541 -14.260  1.00 68.54           C  
ATOM   4311 HG12 ILE A 268      18.158 -15.526 -13.866  1.00 68.54           H  
ATOM   4312 HG13 ILE A 268      17.246 -16.725 -14.761  1.00 68.54           H  
ATOM   4313  CG2 ILE A 268      20.650 -16.123 -14.619  1.00 68.54           C  
ATOM   4314 HG21 ILE A 268      20.855 -16.640 -13.682  1.00 68.54           H  
ATOM   4315 HG22 ILE A 268      20.556 -15.054 -14.428  1.00 68.54           H  
ATOM   4316 HG23 ILE A 268      21.507 -16.283 -15.273  1.00 68.54           H  
ATOM   4317  CD1 ILE A 268      18.291 -17.529 -13.088  1.00 68.54           C  
ATOM   4318 HD11 ILE A 268      19.139 -17.290 -12.445  1.00 68.54           H  
ATOM   4319 HD12 ILE A 268      17.381 -17.463 -12.492  1.00 68.54           H  
ATOM   4320 HD13 ILE A 268      18.391 -18.546 -13.466  1.00 68.54           H  
ATOM   4321  N   GLY A 269      20.380 -16.648 -18.511  1.00 73.00           N  
ATOM   4322  H   GLY A 269      19.666 -17.350 -18.637  1.00 73.00           H  
ATOM   4323  CA  GLY A 269      21.414 -16.531 -19.549  1.00 73.00           C  
ATOM   4324  HA2 GLY A 269      21.432 -15.500 -19.903  1.00 73.00           H  
ATOM   4325  HA3 GLY A 269      21.140 -17.170 -20.388  1.00 73.00           H  
ATOM   4326  C   GLY A 269      22.843 -16.895 -19.118  1.00 73.00           C  
ATOM   4327  O   GLY A 269      23.712 -17.034 -19.972  1.00 73.00           O  
ATOM   4328  N   ASN A 270      23.094 -17.145 -17.829  1.00 76.20           N  
ATOM   4329  H   ASN A 270      22.370 -16.877 -17.178  1.00 76.20           H  
ATOM   4330  CA  ASN A 270      24.434 -17.459 -17.298  1.00 76.20           C  
ATOM   4331  HA  ASN A 270      25.156 -16.829 -17.816  1.00 76.20           H  
ATOM   4332  C   ASN A 270      24.902 -18.908 -17.542  1.00 76.20           C  
ATOM   4333  CB  ASN A 270      24.478 -17.100 -15.798  1.00 76.20           C  
ATOM   4334  HB2 ASN A 270      25.397 -17.490 -15.360  1.00 76.20           H  
ATOM   4335  HB3 ASN A 270      23.633 -17.551 -15.278  1.00 76.20           H  
ATOM   4336  O   ASN A 270      25.984 -19.303 -17.101  1.00 76.20           O  
ATOM   4337  CG  ASN A 270      24.486 -15.601 -15.552  1.00 76.20           C  
ATOM   4338  ND2 ASN A 270      24.400 -15.169 -14.318  1.00 76.20           N  
ATOM   4339 HD21 ASN A 270      24.416 -15.788 -13.520  1.00 76.20           H  
ATOM   4340 HD22 ASN A 270      24.465 -14.166 -14.218  1.00 76.20           H  
ATOM   4341  OD1 ASN A 270      24.599 -14.796 -16.452  1.00 76.20           O  
ATOM   4342  N   HIS A 271      24.092 -19.738 -18.201  1.00 82.23           N  
ATOM   4343  H   HIS A 271      23.252 -19.353 -18.610  1.00 82.23           H  
ATOM   4344  CA  HIS A 271      24.396 -21.145 -18.440  1.00 82.23           C  
ATOM   4345  HA  HIS A 271      25.455 -21.324 -18.256  1.00 82.23           H  
ATOM   4346  C   HIS A 271      24.123 -21.527 -19.890  1.00 82.23           C  
ATOM   4347  CB  HIS A 271      23.588 -22.026 -17.476  1.00 82.23           C  
ATOM   4348  HB2 HIS A 271      22.528 -21.822 -17.624  1.00 82.23           H  
ATOM   4349  HB3 HIS A 271      23.765 -23.073 -17.721  1.00 82.23           H  
ATOM   4350  O   HIS A 271      23.077 -21.204 -20.449  1.00 82.23           O  
ATOM   4351  CG  HIS A 271      23.927 -21.822 -16.020  1.00 82.23           C  
ATOM   4352  CD2 HIS A 271      23.038 -21.649 -14.997  1.00 82.23           C  
ATOM   4353  HD2 HIS A 271      21.963 -21.631 -15.100  1.00 82.23           H  
ATOM   4354  ND1 HIS A 271      25.188 -21.722 -15.478  1.00 82.23           N  
ATOM   4355  HD1 HIS A 271      26.023 -21.506 -16.004  1.00 82.23           H  
ATOM   4356  CE1 HIS A 271      25.058 -21.492 -14.163  1.00 82.23           C  
ATOM   4357  HE1 HIS A 271      25.876 -21.257 -13.498  1.00 82.23           H  
ATOM   4358  NE2 HIS A 271      23.762 -21.491 -13.808  1.00 82.23           N  
ATOM   4359  N   ASN A 272      25.046 -22.285 -20.483  1.00 91.32           N  
ATOM   4360  H   ASN A 272      25.881 -22.534 -19.972  1.00 91.32           H  
ATOM   4361  CA  ASN A 272      24.788 -22.915 -21.770  1.00 91.32           C  
ATOM   4362  HA  ASN A 272      24.337 -22.160 -22.414  1.00 91.32           H  
ATOM   4363  C   ASN A 272      23.750 -24.047 -21.628  1.00 91.32           C  
ATOM   4364  CB  ASN A 272      26.118 -23.333 -22.430  1.00 91.32           C  
ATOM   4365  HB2 ASN A 272      25.937 -23.593 -23.473  1.00 91.32           H  
ATOM   4366  HB3 ASN A 272      26.793 -22.477 -22.425  1.00 91.32           H  
ATOM   4367  O   ASN A 272      23.481 -24.552 -20.535  1.00 91.32           O  
ATOM   4368  CG  ASN A 272      26.816 -24.518 -21.782  1.00 91.32           C  
ATOM   4369  ND2 ASN A 272      28.125 -24.550 -21.793  1.00 91.32           N  
ATOM   4370 HD21 ASN A 272      28.661 -23.799 -22.203  1.00 91.32           H  
ATOM   4371 HD22 ASN A 272      28.576 -25.341 -21.358  1.00 91.32           H  
ATOM   4372  OD1 ASN A 272      26.203 -25.449 -21.295  1.00 91.32           O  
ATOM   4373  N   VAL A 273      23.193 -24.480 -22.759  1.00 94.99           N  
ATOM   4374  H   VAL A 273      23.445 -24.011 -23.617  1.00 94.99           H  
ATOM   4375  CA  VAL A 273      22.131 -25.499 -22.811  1.00 94.99           C  
ATOM   4376  HA  VAL A 273      21.268 -25.129 -22.256  1.00 94.99           H  
ATOM   4377  C   VAL A 273      22.548 -26.822 -22.145  1.00 94.99           C  
ATOM   4378  CB  VAL A 273      21.708 -25.716 -24.280  1.00 94.99           C  
ATOM   4379  HB  VAL A 273      22.582 -26.019 -24.856  1.00 94.99           H  
ATOM   4380  O   VAL A 273      21.724 -27.452 -21.488  1.00 94.99           O  
ATOM   4381  CG1 VAL A 273      20.627 -26.786 -24.455  1.00 94.99           C  
ATOM   4382 HG11 VAL A 273      19.723 -26.473 -23.933  1.00 94.99           H  
ATOM   4383 HG12 VAL A 273      20.403 -26.914 -25.514  1.00 94.99           H  
ATOM   4384 HG13 VAL A 273      20.964 -27.746 -24.063  1.00 94.99           H  
ATOM   4385  CG2 VAL A 273      21.146 -24.418 -24.886  1.00 94.99           C  
ATOM   4386 HG21 VAL A 273      20.814 -24.597 -25.908  1.00 94.99           H  
ATOM   4387 HG22 VAL A 273      21.911 -23.642 -24.913  1.00 94.99           H  
ATOM   4388 HG23 VAL A 273      20.304 -24.060 -24.293  1.00 94.99           H  
ATOM   4389  N   ASN A 274      23.822 -27.219 -22.260  1.00 95.53           N  
ATOM   4390  H   ASN A 274      24.479 -26.597 -22.708  1.00 95.53           H  
ATOM   4391  CA  ASN A 274      24.351 -28.454 -21.667  1.00 95.53           C  
ATOM   4392  HA  ASN A 274      23.693 -29.282 -21.933  1.00 95.53           H  
ATOM   4393  C   ASN A 274      24.385 -28.380 -20.128  1.00 95.53           C  
ATOM   4394  CB  ASN A 274      25.752 -28.704 -22.268  1.00 95.53           C  
ATOM   4395  HB2 ASN A 274      26.459 -27.976 -21.869  1.00 95.53           H  
ATOM   4396  HB3 ASN A 274      25.712 -28.584 -23.351  1.00 95.53           H  
ATOM   4397  O   ASN A 274      23.929 -29.286 -19.437  1.00 95.53           O  
ATOM   4398  CG  ASN A 274      26.285 -30.102 -22.003  1.00 95.53           C  
ATOM   4399  ND2 ASN A 274      27.571 -30.273 -21.822  1.00 95.53           N  
ATOM   4400 HD21 ASN A 274      27.868 -31.224 -21.658  1.00 95.53           H  
ATOM   4401 HD22 ASN A 274      28.220 -29.499 -21.824  1.00 95.53           H  
ATOM   4402  OD1 ASN A 274      25.564 -31.076 -22.024  1.00 95.53           O  
ATOM   4403  N   ALA A 275      24.855 -27.258 -19.579  1.00 95.31           N  
ATOM   4404  H   ALA A 275      25.198 -26.530 -20.189  1.00 95.31           H  
ATOM   4405  CA  ALA A 275      24.878 -27.016 -18.140  1.00 95.31           C  
ATOM   4406  HA  ALA A 275      25.390 -27.845 -17.652  1.00 95.31           H  
ATOM   4407  C   ALA A 275      23.461 -26.935 -17.548  1.00 95.31           C  
ATOM   4408  CB  ALA A 275      25.671 -25.729 -17.884  1.00 95.31           C  
ATOM   4409  HB1 ALA A 275      26.689 -25.845 -18.256  1.00 95.31           H  
ATOM   4410  HB2 ALA A 275      25.706 -25.528 -16.814  1.00 95.31           H  
ATOM   4411  HB3 ALA A 275      25.199 -24.890 -18.395  1.00 95.31           H  
ATOM   4412  O   ALA A 275      23.230 -27.419 -16.439  1.00 95.31           O  
ATOM   4413  N   VAL A 276      22.503 -26.362 -18.288  1.00 95.88           N  
ATOM   4414  H   VAL A 276      22.764 -25.946 -19.171  1.00 95.88           H  
ATOM   4415  CA  VAL A 276      21.086 -26.357 -17.887  1.00 95.88           C  
ATOM   4416  HA  VAL A 276      21.016 -25.968 -16.872  1.00 95.88           H  
ATOM   4417  C   VAL A 276      20.522 -27.777 -17.846  1.00 95.88           C  
ATOM   4418  CB  VAL A 276      20.237 -25.449 -18.798  1.00 95.88           C  
ATOM   4419  HB  VAL A 276      20.378 -25.734 -19.841  1.00 95.88           H  
ATOM   4420  O   VAL A 276      19.870 -28.127 -16.864  1.00 95.88           O  
ATOM   4421  CG1 VAL A 276      18.743 -25.551 -18.463  1.00 95.88           C  
ATOM   4422 HG11 VAL A 276      18.583 -25.335 -17.407  1.00 95.88           H  
ATOM   4423 HG12 VAL A 276      18.368 -26.550 -18.683  1.00 95.88           H  
ATOM   4424 HG13 VAL A 276      18.173 -24.844 -19.066  1.00 95.88           H  
ATOM   4425  CG2 VAL A 276      20.653 -23.984 -18.622  1.00 95.88           C  
ATOM   4426 HG21 VAL A 276      21.678 -23.837 -18.963  1.00 95.88           H  
ATOM   4427 HG22 VAL A 276      20.587 -23.702 -17.571  1.00 95.88           H  
ATOM   4428 HG23 VAL A 276      20.006 -23.333 -19.209  1.00 95.88           H  
ATOM   4429  N   ALA A 277      20.803 -28.610 -18.854  1.00 96.68           N  
ATOM   4430  H   ALA A 277      21.342 -28.272 -19.639  1.00 96.68           H  
ATOM   4431  CA  ALA A 277      20.351 -30.002 -18.883  1.00 96.68           C  
ATOM   4432  HA  ALA A 277      19.261 -30.012 -18.900  1.00 96.68           H  
ATOM   4433  C   ALA A 277      20.804 -30.770 -17.627  1.00 96.68           C  
ATOM   4434  CB  ALA A 277      20.860 -30.664 -20.171  1.00 96.68           C  
ATOM   4435  HB1 ALA A 277      20.444 -31.668 -20.258  1.00 96.68           H  
ATOM   4436  HB2 ALA A 277      20.565 -30.076 -21.040  1.00 96.68           H  
ATOM   4437  HB3 ALA A 277      21.946 -30.746 -20.156  1.00 96.68           H  
ATOM   4438  O   ALA A 277      19.968 -31.339 -16.920  1.00 96.68           O  
ATOM   4439  N   LEU A 278      22.097 -30.681 -17.290  1.00 95.42           N  
ATOM   4440  H   LEU A 278      22.721 -30.226 -17.940  1.00 95.42           H  
ATOM   4441  CA  LEU A 278      22.674 -31.318 -16.101  1.00 95.42           C  
ATOM   4442  HA  LEU A 278      22.465 -32.387 -16.138  1.00 95.42           H  
ATOM   4443  C   LEU A 278      22.052 -30.792 -14.798  1.00 95.42           C  
ATOM   4444  CB  LEU A 278      24.199 -31.098 -16.099  1.00 95.42           C  
ATOM   4445  HB2 LEU A 278      24.395 -30.030 -16.202  1.00 95.42           H  
ATOM   4446  HB3 LEU A 278      24.595 -31.417 -15.135  1.00 95.42           H  
ATOM   4447  O   LEU A 278      21.646 -31.575 -13.939  1.00 95.42           O  
ATOM   4448  CG  LEU A 278      24.960 -31.854 -17.205  1.00 95.42           C  
ATOM   4449  HG  LEU A 278      24.528 -31.620 -18.178  1.00 95.42           H  
ATOM   4450  CD1 LEU A 278      26.422 -31.403 -17.204  1.00 95.42           C  
ATOM   4451 HD11 LEU A 278      26.478 -30.331 -17.393  1.00 95.42           H  
ATOM   4452 HD12 LEU A 278      26.886 -31.635 -16.245  1.00 95.42           H  
ATOM   4453 HD13 LEU A 278      26.961 -31.925 -17.995  1.00 95.42           H  
ATOM   4454  CD2 LEU A 278      24.925 -33.368 -16.998  1.00 95.42           C  
ATOM   4455 HD21 LEU A 278      25.318 -33.632 -16.016  1.00 95.42           H  
ATOM   4456 HD22 LEU A 278      25.522 -33.861 -17.765  1.00 95.42           H  
ATOM   4457 HD23 LEU A 278      23.905 -33.741 -17.089  1.00 95.42           H  
ATOM   4458  N   LYS A 279      21.893 -29.467 -14.660  1.00 94.42           N  
ATOM   4459  H   LYS A 279      22.230 -28.873 -15.404  1.00 94.42           H  
ATOM   4460  CA  LYS A 279      21.245 -28.846 -13.485  1.00 94.42           C  
ATOM   4461  HA  LYS A 279      21.751 -29.187 -12.581  1.00 94.42           H  
ATOM   4462  C   LYS A 279      19.780 -29.261 -13.314  1.00 94.42           C  
ATOM   4463  CB  LYS A 279      21.353 -27.317 -13.581  1.00 94.42           C  
ATOM   4464  HB2 LYS A 279      21.115 -27.001 -14.597  1.00 94.42           H  
ATOM   4465  HB3 LYS A 279      20.622 -26.866 -12.909  1.00 94.42           H  
ATOM   4466  O   LYS A 279      19.272 -29.247 -12.195  1.00 94.42           O  
ATOM   4467  CG  LYS A 279      22.743 -26.805 -13.178  1.00 94.42           C  
ATOM   4468  HG2 LYS A 279      22.894 -26.992 -12.115  1.00 94.42           H  
ATOM   4469  HG3 LYS A 279      23.512 -27.336 -13.740  1.00 94.42           H  
ATOM   4470  CD  LYS A 279      22.863 -25.302 -13.460  1.00 94.42           C  
ATOM   4471  HD2 LYS A 279      22.818 -25.158 -14.539  1.00 94.42           H  
ATOM   4472  HD3 LYS A 279      22.030 -24.760 -13.013  1.00 94.42           H  
ATOM   4473  CE  LYS A 279      24.198 -24.737 -12.956  1.00 94.42           C  
ATOM   4474  HE2 LYS A 279      24.957 -25.516 -13.020  1.00 94.42           H  
ATOM   4475  HE3 LYS A 279      24.493 -23.931 -13.628  1.00 94.42           H  
ATOM   4476  NZ  LYS A 279      24.098 -24.202 -11.574  1.00 94.42           N  
ATOM   4477  HZ1 LYS A 279      23.735 -24.898 -10.939  1.00 94.42           H  
ATOM   4478  HZ2 LYS A 279      25.002 -23.895 -11.244  1.00 94.42           H  
ATOM   4479  HZ3 LYS A 279      23.484 -23.400 -11.568  1.00 94.42           H  
ATOM   4480  N   CYS A 280      19.110 -29.648 -14.396  1.00 95.20           N  
ATOM   4481  H   CYS A 280      19.570 -29.554 -15.290  1.00 95.20           H  
ATOM   4482  CA  CYS A 280      17.740 -30.158 -14.386  1.00 95.20           C  
ATOM   4483  HA  CYS A 280      17.240 -29.806 -13.483  1.00 95.20           H  
ATOM   4484  C   CYS A 280      17.653 -31.695 -14.323  1.00 95.20           C  
ATOM   4485  CB  CYS A 280      16.995 -29.569 -15.591  1.00 95.20           C  
ATOM   4486  HB2 CYS A 280      17.565 -29.762 -16.500  1.00 95.20           H  
ATOM   4487  HB3 CYS A 280      16.011 -30.030 -15.680  1.00 95.20           H  
ATOM   4488  O   CYS A 280      16.552 -32.233 -14.426  1.00 95.20           O  
ATOM   4489  SG  CYS A 280      16.797 -27.778 -15.366  1.00 95.20           S  
ATOM   4490  HG  CYS A 280      15.922 -27.843 -14.358  1.00 95.20           H  
ATOM   4491  N   GLY A 281      18.777 -32.402 -14.148  1.00 96.03           N  
ATOM   4492  H   GLY A 281      19.660 -31.913 -14.117  1.00 96.03           H  
ATOM   4493  CA  GLY A 281      18.811 -33.856 -13.944  1.00 96.03           C  
ATOM   4494  HA2 GLY A 281      19.762 -34.117 -13.479  1.00 96.03           H  
ATOM   4495  HA3 GLY A 281      18.010 -34.151 -13.267  1.00 96.03           H  
ATOM   4496  C   GLY A 281      18.682 -34.687 -15.220  1.00 96.03           C  
ATOM   4497  O   GLY A 281      18.149 -35.801 -15.173  1.00 96.03           O  
ATOM   4498  N   TYR A 282      19.111 -34.135 -16.357  1.00 96.36           N  
ATOM   4499  H   TYR A 282      19.529 -33.217 -16.318  1.00 96.36           H  
ATOM   4500  CA  TYR A 282      19.203 -34.845 -17.629  1.00 96.36           C  
ATOM   4501  HA  TYR A 282      18.644 -35.779 -17.574  1.00 96.36           H  
ATOM   4502  C   TYR A 282      20.660 -35.181 -17.948  1.00 96.36           C  
ATOM   4503  CB  TYR A 282      18.604 -33.997 -18.758  1.00 96.36           C  
ATOM   4504  HB2 TYR A 282      19.104 -33.028 -18.784  1.00 96.36           H  
ATOM   4505  HB3 TYR A 282      18.813 -34.489 -19.708  1.00 96.36           H  
ATOM   4506  O   TYR A 282      21.474 -34.278 -18.118  1.00 96.36           O  
ATOM   4507  CG  TYR A 282      17.111 -33.778 -18.651  1.00 96.36           C  
ATOM   4508  CD1 TYR A 282      16.232 -34.699 -19.245  1.00 96.36           C  
ATOM   4509  HD1 TYR A 282      16.636 -35.549 -19.776  1.00 96.36           H  
ATOM   4510  CD2 TYR A 282      16.603 -32.666 -17.957  1.00 96.36           C  
ATOM   4511  HD2 TYR A 282      17.287 -31.969 -17.494  1.00 96.36           H  
ATOM   4512  CE1 TYR A 282      14.841 -34.529 -19.134  1.00 96.36           C  
ATOM   4513  HE1 TYR A 282      14.172 -35.245 -19.588  1.00 96.36           H  
ATOM   4514  CE2 TYR A 282      15.212 -32.488 -17.840  1.00 96.36           C  
ATOM   4515  HE2 TYR A 282      14.818 -31.646 -17.290  1.00 96.36           H  
ATOM   4516  OH  TYR A 282      12.990 -33.299 -18.259  1.00 96.36           O  
ATOM   4517  HH  TYR A 282      12.513 -34.019 -18.678  1.00 96.36           H  
ATOM   4518  CZ  TYR A 282      14.331 -33.429 -18.415  1.00 96.36           C  
ATOM   4519  N   ASP A 283      20.953 -36.470 -18.119  1.00 94.52           N  
ATOM   4520  H   ASP A 283      20.304 -37.168 -17.785  1.00 94.52           H  
ATOM   4521  CA  ASP A 283      22.294 -36.940 -18.497  1.00 94.52           C  
ATOM   4522  HA  ASP A 283      23.041 -36.381 -17.934  1.00 94.52           H  
ATOM   4523  C   ASP A 283      22.582 -36.740 -19.996  1.00 94.52           C  
ATOM   4524  CB  ASP A 283      22.429 -38.422 -18.117  1.00 94.52           C  
ATOM   4525  HB2 ASP A 283      21.778 -39.013 -18.761  1.00 94.52           H  
ATOM   4526  HB3 ASP A 283      23.457 -38.743 -18.287  1.00 94.52           H  
ATOM   4527  O   ASP A 283      23.728 -36.624 -20.419  1.00 94.52           O  
ATOM   4528  CG  ASP A 283      22.063 -38.675 -16.651  1.00 94.52           C  
ATOM   4529  OD1 ASP A 283      22.576 -37.939 -15.783  1.00 94.52           O  
ATOM   4530  OD2 ASP A 283      21.178 -39.530 -16.425  1.00 94.52           O  
ATOM   4531  N   SER A 284      21.527 -36.669 -20.818  1.00 96.11           N  
ATOM   4532  H   SER A 284      20.616 -36.730 -20.388  1.00 96.11           H  
ATOM   4533  CA  SER A 284      21.616 -36.438 -22.261  1.00 96.11           C  
ATOM   4534  HA  SER A 284      22.664 -36.437 -22.560  1.00 96.11           H  
ATOM   4535  C   SER A 284      21.019 -35.089 -22.642  1.00 96.11           C  
ATOM   4536  CB  SER A 284      20.946 -37.582 -23.025  1.00 96.11           C  
ATOM   4537  HB2 SER A 284      21.532 -38.490 -22.881  1.00 96.11           H  
ATOM   4538  HB3 SER A 284      19.945 -37.750 -22.628  1.00 96.11           H  
ATOM   4539  O   SER A 284      19.804 -34.878 -22.571  1.00 96.11           O  
ATOM   4540  OG  SER A 284      20.857 -37.288 -24.413  1.00 96.11           O  
ATOM   4541  HG  SER A 284      21.041 -38.106 -24.880  1.00 96.11           H  
ATOM   4542  N   THR A 285      21.870 -34.190 -23.134  1.00 96.09           N  
ATOM   4543  H   THR A 285      22.859 -34.370 -23.036  1.00 96.09           H  
ATOM   4544  CA  THR A 285      21.449 -32.875 -23.639  1.00 96.09           C  
ATOM   4545  HA  THR A 285      20.869 -32.385 -22.857  1.00 96.09           H  
ATOM   4546  C   THR A 285      20.545 -32.984 -24.861  1.00 96.09           C  
ATOM   4547  CB  THR A 285      22.679 -32.002 -23.899  1.00 96.09           C  
ATOM   4548  HB  THR A 285      23.423 -32.540 -24.487  1.00 96.09           H  
ATOM   4549  O   THR A 285      19.590 -32.217 -24.983  1.00 96.09           O  
ATOM   4550  CG2 THR A 285      22.377 -30.644 -24.530  1.00 96.09           C  
ATOM   4551 HG21 THR A 285      22.046 -30.780 -25.560  1.00 96.09           H  
ATOM   4552 HG22 THR A 285      23.282 -30.036 -24.533  1.00 96.09           H  
ATOM   4553 HG23 THR A 285      21.602 -30.135 -23.957  1.00 96.09           H  
ATOM   4554  OG1 THR A 285      23.151 -31.747 -22.611  1.00 96.09           O  
ATOM   4555  HG1 THR A 285      24.103 -31.622 -22.583  1.00 96.09           H  
ATOM   4556  N   SER A 286      20.757 -33.981 -25.724  1.00 95.86           N  
ATOM   4557  H   SER A 286      21.560 -34.580 -25.596  1.00 95.86           H  
ATOM   4558  CA  SER A 286      19.863 -34.255 -26.856  1.00 95.86           C  
ATOM   4559  HA  SER A 286      19.786 -33.359 -27.471  1.00 95.86           H  
ATOM   4560  C   SER A 286      18.455 -34.622 -26.380  1.00 95.86           C  
ATOM   4561  CB  SER A 286      20.435 -35.380 -27.724  1.00 95.86           C  
ATOM   4562  HB2 SER A 286      19.778 -35.551 -28.577  1.00 95.86           H  
ATOM   4563  HB3 SER A 286      20.512 -36.297 -27.140  1.00 95.86           H  
ATOM   4564  O   SER A 286      17.468 -34.074 -26.878  1.00 95.86           O  
ATOM   4565  OG  SER A 286      21.717 -35.003 -28.185  1.00 95.86           O  
ATOM   4566  HG  SER A 286      22.071 -35.693 -28.751  1.00 95.86           H  
ATOM   4567  N   TYR A 287      18.351 -35.485 -25.362  1.00 96.33           N  
ATOM   4568  H   TYR A 287      19.191 -35.872 -24.957  1.00 96.33           H  
ATOM   4569  CA  TYR A 287      17.062 -35.854 -24.775  1.00 96.33           C  
ATOM   4570  HA  TYR A 287      16.393 -36.158 -25.581  1.00 96.33           H  
ATOM   4571  C   TYR A 287      16.398 -34.674 -24.050  1.00 96.33           C  
ATOM   4572  CB  TYR A 287      17.251 -37.045 -23.832  1.00 96.33           C  
ATOM   4573  HB2 TYR A 287      17.939 -36.757 -23.036  1.00 96.33           H  
ATOM   4574  HB3 TYR A 287      17.700 -37.870 -24.384  1.00 96.33           H  
ATOM   4575  O   TYR A 287      15.192 -34.456 -24.197  1.00 96.33           O  
ATOM   4576  CG  TYR A 287      15.954 -37.530 -23.216  1.00 96.33           C  
ATOM   4577  CD1 TYR A 287      15.788 -37.522 -21.818  1.00 96.33           C  
ATOM   4578  HD1 TYR A 287      16.609 -37.218 -21.186  1.00 96.33           H  
ATOM   4579  CD2 TYR A 287      14.910 -37.983 -24.046  1.00 96.33           C  
ATOM   4580  HD2 TYR A 287      15.038 -38.011 -25.118  1.00 96.33           H  
ATOM   4581  CE1 TYR A 287      14.577 -37.953 -21.245  1.00 96.33           C  
ATOM   4582  HE1 TYR A 287      14.461 -37.967 -20.171  1.00 96.33           H  
ATOM   4583  CE2 TYR A 287      13.698 -38.417 -23.477  1.00 96.33           C  
ATOM   4584  HE2 TYR A 287      12.898 -38.780 -24.104  1.00 96.33           H  
ATOM   4585  OH  TYR A 287      12.356 -38.827 -21.539  1.00 96.33           O  
ATOM   4586  HH  TYR A 287      12.399 -38.867 -20.581  1.00 96.33           H  
ATOM   4587  CZ  TYR A 287      13.528 -38.401 -22.078  1.00 96.33           C  
ATOM   4588  N   PHE A 288      17.180 -33.858 -23.334  1.00 97.32           N  
ATOM   4589  H   PHE A 288      18.148 -34.113 -23.200  1.00 97.32           H  
ATOM   4590  CA  PHE A 288      16.698 -32.610 -22.742  1.00 97.32           C  
ATOM   4591  HA  PHE A 288      15.903 -32.840 -22.033  1.00 97.32           H  
ATOM   4592  C   PHE A 288      16.107 -31.666 -23.799  1.00 97.32           C  
ATOM   4593  CB  PHE A 288      17.833 -31.918 -21.976  1.00 97.32           C  
ATOM   4594  HB2 PHE A 288      18.033 -32.470 -21.057  1.00 97.32           H  
ATOM   4595  HB3 PHE A 288      18.741 -31.942 -22.577  1.00 97.32           H  
ATOM   4596  O   PHE A 288      14.977 -31.207 -23.636  1.00 97.32           O  
ATOM   4597  CG  PHE A 288      17.520 -30.476 -21.633  1.00 97.32           C  
ATOM   4598  CD1 PHE A 288      18.182 -29.430 -22.304  1.00 97.32           C  
ATOM   4599  HD1 PHE A 288      18.963 -29.650 -23.018  1.00 97.32           H  
ATOM   4600  CD2 PHE A 288      16.513 -30.180 -20.698  1.00 97.32           C  
ATOM   4601  HD2 PHE A 288      16.000 -30.981 -20.187  1.00 97.32           H  
ATOM   4602  CE1 PHE A 288      17.840 -28.096 -22.031  1.00 97.32           C  
ATOM   4603  HE1 PHE A 288      18.366 -27.287 -22.517  1.00 97.32           H  
ATOM   4604  CE2 PHE A 288      16.162 -28.844 -20.440  1.00 97.32           C  
ATOM   4605  HE2 PHE A 288      15.384 -28.624 -19.723  1.00 97.32           H  
ATOM   4606  CZ  PHE A 288      16.824 -27.802 -21.110  1.00 97.32           C  
ATOM   4607  HZ  PHE A 288      16.566 -26.771 -20.917  1.00 97.32           H  
ATOM   4608  N   ILE A 289      16.816 -31.413 -24.907  1.00 96.48           N  
ATOM   4609  H   ILE A 289      17.741 -31.813 -24.978  1.00 96.48           H  
ATOM   4610  CA  ILE A 289      16.339 -30.547 -25.997  1.00 96.48           C  
ATOM   4611  HA  ILE A 289      16.126 -29.560 -25.586  1.00 96.48           H  
ATOM   4612  C   ILE A 289      15.025 -31.083 -26.581  1.00 96.48           C  
ATOM   4613  CB  ILE A 289      17.429 -30.398 -27.088  1.00 96.48           C  
ATOM   4614  HB  ILE A 289      17.800 -31.391 -27.341  1.00 96.48           H  
ATOM   4615  O   ILE A 289      14.100 -30.302 -26.823  1.00 96.48           O  
ATOM   4616  CG1 ILE A 289      18.608 -29.544 -26.566  1.00 96.48           C  
ATOM   4617 HG12 ILE A 289      18.314 -28.495 -26.540  1.00 96.48           H  
ATOM   4618 HG13 ILE A 289      18.859 -29.837 -25.547  1.00 96.48           H  
ATOM   4619  CG2 ILE A 289      16.861 -29.755 -28.372  1.00 96.48           C  
ATOM   4620 HG21 ILE A 289      16.389 -28.800 -28.140  1.00 96.48           H  
ATOM   4621 HG22 ILE A 289      16.133 -30.419 -28.838  1.00 96.48           H  
ATOM   4622 HG23 ILE A 289      17.656 -29.597 -29.102  1.00 96.48           H  
ATOM   4623  CD1 ILE A 289      19.882 -29.673 -27.413  1.00 96.48           C  
ATOM   4624 HD11 ILE A 289      19.731 -29.262 -28.411  1.00 96.48           H  
ATOM   4625 HD12 ILE A 289      20.173 -30.720 -27.489  1.00 96.48           H  
ATOM   4626 HD13 ILE A 289      20.687 -29.118 -26.932  1.00 96.48           H  
ATOM   4627  N   GLN A 290      14.910 -32.402 -26.773  1.00 96.25           N  
ATOM   4628  H   GLN A 290      15.710 -32.987 -26.581  1.00 96.25           H  
ATOM   4629  CA  GLN A 290      13.681 -33.035 -27.256  1.00 96.25           C  
ATOM   4630  HA  GLN A 290      13.400 -32.564 -28.198  1.00 96.25           H  
ATOM   4631  C   GLN A 290      12.521 -32.845 -26.270  1.00 96.25           C  
ATOM   4632  CB  GLN A 290      13.949 -34.524 -27.520  1.00 96.25           C  
ATOM   4633  HB2 GLN A 290      14.813 -34.616 -28.178  1.00 96.25           H  
ATOM   4634  HB3 GLN A 290      14.183 -35.020 -26.578  1.00 96.25           H  
ATOM   4635  O   GLN A 290      11.426 -32.450 -26.684  1.00 96.25           O  
ATOM   4636  CG  GLN A 290      12.752 -35.232 -28.178  1.00 96.25           C  
ATOM   4637  HG2 GLN A 290      11.868 -35.128 -27.548  1.00 96.25           H  
ATOM   4638  HG3 GLN A 290      12.547 -34.770 -29.144  1.00 96.25           H  
ATOM   4639  CD  GLN A 290      12.999 -36.723 -28.390  1.00 96.25           C  
ATOM   4640  NE2 GLN A 290      12.066 -37.444 -28.969  1.00 96.25           N  
ATOM   4641 HE21 GLN A 290      12.312 -38.414 -29.105  1.00 96.25           H  
ATOM   4642 HE22 GLN A 290      11.226 -37.035 -29.352  1.00 96.25           H  
ATOM   4643  OE1 GLN A 290      14.021 -37.274 -28.033  1.00 96.25           O  
ATOM   4644  N   CYS A 291      12.757 -33.069 -24.974  1.00 94.24           N  
ATOM   4645  H   CYS A 291      13.670 -33.406 -24.703  1.00 94.24           H  
ATOM   4646  CA  CYS A 291      11.765 -32.857 -23.920  1.00 94.24           C  
ATOM   4647  HA  CYS A 291      10.877 -33.450 -24.140  1.00 94.24           H  
ATOM   4648  C   CYS A 291      11.326 -31.390 -23.855  1.00 94.24           C  
ATOM   4649  CB  CYS A 291      12.332 -33.313 -22.569  1.00 94.24           C  
ATOM   4650  HB2 CYS A 291      11.664 -32.985 -21.773  1.00 94.24           H  
ATOM   4651  HB3 CYS A 291      13.316 -32.876 -22.402  1.00 94.24           H  
ATOM   4652  O   CYS A 291      10.127 -31.108 -23.888  1.00 94.24           O  
ATOM   4653  SG  CYS A 291      12.441 -35.121 -22.514  1.00 94.24           S  
ATOM   4654  HG  CYS A 291      13.589 -35.254 -23.186  1.00 94.24           H  
ATOM   4655  N   PHE A 292      12.280 -30.457 -23.857  1.00 89.76           N  
ATOM   4656  H   PHE A 292      13.242 -30.761 -23.821  1.00 89.76           H  
ATOM   4657  CA  PHE A 292      12.025 -29.019 -23.816  1.00 89.76           C  
ATOM   4658  HA  PHE A 292      11.428 -28.794 -22.932  1.00 89.76           H  
ATOM   4659  C   PHE A 292      11.225 -28.559 -25.036  1.00 89.76           C  
ATOM   4660  CB  PHE A 292      13.360 -28.275 -23.694  1.00 89.76           C  
ATOM   4661  HB2 PHE A 292      13.915 -28.362 -24.628  1.00 89.76           H  
ATOM   4662  HB3 PHE A 292      13.957 -28.751 -22.917  1.00 89.76           H  
ATOM   4663  O   PHE A 292      10.217 -27.870 -24.885  1.00 89.76           O  
ATOM   4664  CG  PHE A 292      13.201 -26.812 -23.336  1.00 89.76           C  
ATOM   4665  CD1 PHE A 292      12.915 -25.860 -24.332  1.00 89.76           C  
ATOM   4666  HD1 PHE A 292      12.817 -26.167 -25.362  1.00 89.76           H  
ATOM   4667  CD2 PHE A 292      13.331 -26.401 -21.996  1.00 89.76           C  
ATOM   4668  HD2 PHE A 292      13.546 -27.125 -21.223  1.00 89.76           H  
ATOM   4669  CE1 PHE A 292      12.753 -24.507 -23.991  1.00 89.76           C  
ATOM   4670  HE1 PHE A 292      12.526 -23.779 -24.757  1.00 89.76           H  
ATOM   4671  CE2 PHE A 292      13.174 -25.046 -21.656  1.00 89.76           C  
ATOM   4672  HE2 PHE A 292      13.261 -24.732 -20.627  1.00 89.76           H  
ATOM   4673  CZ  PHE A 292      12.882 -24.099 -22.652  1.00 89.76           C  
ATOM   4674  HZ  PHE A 292      12.748 -23.061 -22.385  1.00 89.76           H  
ATOM   4675  N   LYS A 293      11.588 -29.015 -26.244  1.00 87.92           N  
ATOM   4676  H   LYS A 293      12.432 -29.567 -26.304  1.00 87.92           H  
ATOM   4677  CA  LYS A 293      10.838 -28.725 -27.474  1.00 87.92           C  
ATOM   4678  HA  LYS A 293      10.708 -27.645 -27.545  1.00 87.92           H  
ATOM   4679  C   LYS A 293       9.430 -29.309 -27.430  1.00 87.92           C  
ATOM   4680  CB  LYS A 293      11.630 -29.207 -28.701  1.00 87.92           C  
ATOM   4681  HB2 LYS A 293      12.632 -28.779 -28.660  1.00 87.92           H  
ATOM   4682  HB3 LYS A 293      11.720 -30.293 -28.667  1.00 87.92           H  
ATOM   4683  O   LYS A 293       8.476 -28.610 -27.770  1.00 87.92           O  
ATOM   4684  CG  LYS A 293      10.968 -28.784 -30.025  1.00 87.92           C  
ATOM   4685  HG2 LYS A 293      10.927 -27.696 -30.071  1.00 87.92           H  
ATOM   4686  HG3 LYS A 293       9.953 -29.176 -30.071  1.00 87.92           H  
ATOM   4687  CD  LYS A 293      11.747 -29.314 -31.239  1.00 87.92           C  
ATOM   4688  HD2 LYS A 293      12.766 -28.930 -31.208  1.00 87.92           H  
ATOM   4689  HD3 LYS A 293      11.782 -30.403 -31.191  1.00 87.92           H  
ATOM   4690  CE  LYS A 293      11.071 -28.880 -32.551  1.00 87.92           C  
ATOM   4691  HE2 LYS A 293      11.022 -27.792 -32.573  1.00 87.92           H  
ATOM   4692  HE3 LYS A 293      10.048 -29.256 -32.557  1.00 87.92           H  
ATOM   4693  NZ  LYS A 293      11.797 -29.376 -33.753  1.00 87.92           N  
ATOM   4694  HZ1 LYS A 293      11.836 -30.385 -33.770  1.00 87.92           H  
ATOM   4695  HZ2 LYS A 293      12.743 -29.023 -33.782  1.00 87.92           H  
ATOM   4696  HZ3 LYS A 293      11.335 -29.074 -34.599  1.00 87.92           H  
ATOM   4697  N   LYS A 294       9.262 -30.559 -26.986  1.00 86.46           N  
ATOM   4698  H   LYS A 294      10.084 -31.085 -26.726  1.00 86.46           H  
ATOM   4699  CA  LYS A 294       7.935 -31.182 -26.841  1.00 86.46           C  
ATOM   4700  HA  LYS A 294       7.428 -31.138 -27.805  1.00 86.46           H  
ATOM   4701  C   LYS A 294       7.075 -30.417 -25.840  1.00 86.46           C  
ATOM   4702  CB  LYS A 294       8.092 -32.656 -26.432  1.00 86.46           C  
ATOM   4703  HB2 LYS A 294       8.725 -33.157 -27.164  1.00 86.46           H  
ATOM   4704  HB3 LYS A 294       8.583 -32.716 -25.460  1.00 86.46           H  
ATOM   4705  O   LYS A 294       5.879 -30.232 -26.095  1.00 86.46           O  
ATOM   4706  CG  LYS A 294       6.737 -33.384 -26.364  1.00 86.46           C  
ATOM   4707  HG2 LYS A 294       6.108 -32.919 -25.605  1.00 86.46           H  
ATOM   4708  HG3 LYS A 294       6.239 -33.306 -27.331  1.00 86.46           H  
ATOM   4709  CD  LYS A 294       6.910 -34.867 -26.006  1.00 86.46           C  
ATOM   4710  HD2 LYS A 294       7.417 -34.943 -25.044  1.00 86.46           H  
ATOM   4711  HD3 LYS A 294       7.524 -35.351 -26.765  1.00 86.46           H  
ATOM   4712  CE  LYS A 294       5.544 -35.569 -25.922  1.00 86.46           C  
ATOM   4713  HE2 LYS A 294       4.932 -35.053 -25.183  1.00 86.46           H  
ATOM   4714  HE3 LYS A 294       5.046 -35.485 -26.888  1.00 86.46           H  
ATOM   4715  NZ  LYS A 294       5.670 -37.004 -25.547  1.00 86.46           N  
ATOM   4716  HZ1 LYS A 294       6.109 -37.109 -24.644  1.00 86.46           H  
ATOM   4717  HZ2 LYS A 294       6.216 -37.518 -26.224  1.00 86.46           H  
ATOM   4718  HZ3 LYS A 294       4.762 -37.444 -25.491  1.00 86.46           H  
ATOM   4719  N   TYR A 295       7.687 -29.956 -24.751  1.00 81.72           N  
ATOM   4720  H   TYR A 295       8.654 -30.210 -24.604  1.00 81.72           H  
ATOM   4721  CA  TYR A 295       7.062 -29.105 -23.759  1.00 81.72           C  
ATOM   4722  HA  TYR A 295       6.086 -29.542 -23.548  1.00 81.72           H  
ATOM   4723  C   TYR A 295       6.820 -27.711 -24.374  1.00 81.72           C  
ATOM   4724  CB  TYR A 295       7.849 -29.150 -22.435  1.00 81.72           C  
ATOM   4725  HB2 TYR A 295       8.741 -28.528 -22.507  1.00 81.72           H  
ATOM   4726  HB3 TYR A 295       8.199 -30.170 -22.274  1.00 81.72           H  
ATOM   4727  O   TYR A 295       5.764 -27.483 -24.970  1.00 81.72           O  
ATOM   4728  CG  TYR A 295       7.050 -28.767 -21.201  1.00 81.72           C  
ATOM   4729  CD1 TYR A 295       7.181 -27.481 -20.643  1.00 81.72           C  
ATOM   4730  HD1 TYR A 295       7.834 -26.752 -21.100  1.00 81.72           H  
ATOM   4731  CD2 TYR A 295       6.225 -29.720 -20.567  1.00 81.72           C  
ATOM   4732  HD2 TYR A 295       6.151 -30.724 -20.956  1.00 81.72           H  
ATOM   4733  CE1 TYR A 295       6.525 -27.154 -19.441  1.00 81.72           C  
ATOM   4734  HE1 TYR A 295       6.676 -26.187 -18.984  1.00 81.72           H  
ATOM   4735  CE2 TYR A 295       5.537 -29.383 -19.384  1.00 81.72           C  
ATOM   4736  HE2 TYR A 295       4.924 -30.111 -18.872  1.00 81.72           H  
ATOM   4737  OH  TYR A 295       5.054 -27.792 -17.662  1.00 81.72           O  
ATOM   4738  HH  TYR A 295       5.422 -27.019 -17.229  1.00 81.72           H  
ATOM   4739  CZ  TYR A 295       5.703 -28.107 -18.807  1.00 81.72           C  
ATOM   4740  N   PHE A 296       7.767 -26.781 -24.334  1.00 72.50           N  
ATOM   4741  H   PHE A 296       8.682 -27.044 -23.996  1.00 72.50           H  
ATOM   4742  CA  PHE A 296       7.566 -25.375 -24.702  1.00 72.50           C  
ATOM   4743  HA  PHE A 296       6.733 -24.993 -24.111  1.00 72.50           H  
ATOM   4744  C   PHE A 296       7.190 -25.110 -26.169  1.00 72.50           C  
ATOM   4745  CB  PHE A 296       8.796 -24.572 -24.275  1.00 72.50           C  
ATOM   4746  HB2 PHE A 296       8.710 -23.554 -24.656  1.00 72.50           H  
ATOM   4747  HB3 PHE A 296       9.696 -25.014 -24.703  1.00 72.50           H  
ATOM   4748  O   PHE A 296       6.723 -24.015 -26.479  1.00 72.50           O  
ATOM   4749  CG  PHE A 296       8.917 -24.485 -22.769  1.00 72.50           C  
ATOM   4750  CD1 PHE A 296       8.061 -23.631 -22.047  1.00 72.50           C  
ATOM   4751  HD1 PHE A 296       7.348 -23.004 -22.561  1.00 72.50           H  
ATOM   4752  CD2 PHE A 296       9.862 -25.268 -22.085  1.00 72.50           C  
ATOM   4753  HD2 PHE A 296      10.533 -25.915 -22.630  1.00 72.50           H  
ATOM   4754  CE1 PHE A 296       8.144 -23.569 -20.645  1.00 72.50           C  
ATOM   4755  HE1 PHE A 296       7.504 -22.906 -20.081  1.00 72.50           H  
ATOM   4756  CE2 PHE A 296       9.963 -25.182 -20.686  1.00 72.50           C  
ATOM   4757  HE2 PHE A 296      10.722 -25.745 -20.164  1.00 72.50           H  
ATOM   4758  CZ  PHE A 296       9.093 -24.347 -19.964  1.00 72.50           C  
ATOM   4759  HZ  PHE A 296       9.166 -24.281 -18.888  1.00 72.50           H  
ATOM   4760  N   LYS A 297       7.269 -26.106 -27.062  1.00 73.91           N  
ATOM   4761  H   LYS A 297       7.630 -26.990 -26.735  1.00 73.91           H  
ATOM   4762  CA  LYS A 297       7.059 -25.967 -28.520  1.00 73.91           C  
ATOM   4763  HA  LYS A 297       7.226 -26.948 -28.964  1.00 73.91           H  
ATOM   4764  C   LYS A 297       8.117 -25.092 -29.198  1.00 73.91           C  
ATOM   4765  CB  LYS A 297       5.613 -25.566 -28.886  1.00 73.91           C  
ATOM   4766  HB2 LYS A 297       5.489 -25.686 -29.962  1.00 73.91           H  
ATOM   4767  HB3 LYS A 297       5.469 -24.507 -28.674  1.00 73.91           H  
ATOM   4768  O   LYS A 297       7.895 -24.583 -30.286  1.00 73.91           O  
ATOM   4769  CG  LYS A 297       4.504 -26.369 -28.187  1.00 73.91           C  
ATOM   4770  HG2 LYS A 297       4.524 -26.173 -27.115  1.00 73.91           H  
ATOM   4771  HG3 LYS A 297       3.544 -26.029 -28.575  1.00 73.91           H  
ATOM   4772  CD  LYS A 297       4.637 -27.876 -28.435  1.00 73.91           C  
ATOM   4773  HD2 LYS A 297       4.696 -28.067 -29.506  1.00 73.91           H  
ATOM   4774  HD3 LYS A 297       5.548 -28.236 -27.956  1.00 73.91           H  
ATOM   4775  CE  LYS A 297       3.434 -28.619 -27.848  1.00 73.91           C  
ATOM   4776  HE2 LYS A 297       3.287 -28.285 -26.821  1.00 73.91           H  
ATOM   4777  HE3 LYS A 297       2.545 -28.361 -28.423  1.00 73.91           H  
ATOM   4778  NZ  LYS A 297       3.661 -30.083 -27.865  1.00 73.91           N  
ATOM   4779  HZ1 LYS A 297       2.861 -30.573 -27.492  1.00 73.91           H  
ATOM   4780  HZ2 LYS A 297       4.460 -30.294 -27.286  1.00 73.91           H  
ATOM   4781  HZ3 LYS A 297       3.834 -30.407 -28.806  1.00 73.91           H  
ATOM   4782  N   THR A 298       9.272 -24.948 -28.559  1.00 75.49           N  
ATOM   4783  H   THR A 298       9.387 -25.412 -27.669  1.00 75.49           H  
ATOM   4784  CA  THR A 298      10.444 -24.231 -29.064  1.00 75.49           C  
ATOM   4785  HA  THR A 298      10.480 -24.318 -30.150  1.00 75.49           H  
ATOM   4786  C   THR A 298      11.706 -24.871 -28.489  1.00 75.49           C  
ATOM   4787  CB  THR A 298      10.353 -22.737 -28.727  1.00 75.49           C  
ATOM   4788  HB  THR A 298       9.419 -22.344 -29.129  1.00 75.49           H  
ATOM   4789  O   THR A 298      11.641 -25.531 -27.452  1.00 75.49           O  
ATOM   4790  CG2 THR A 298      10.411 -22.421 -27.234  1.00 75.49           C  
ATOM   4791 HG21 THR A 298       9.543 -22.850 -26.735  1.00 75.49           H  
ATOM   4792 HG22 THR A 298      11.322 -22.825 -26.792  1.00 75.49           H  
ATOM   4793 HG23 THR A 298      10.394 -21.340 -27.091  1.00 75.49           H  
ATOM   4794  OG1 THR A 298      11.410 -22.071 -29.355  1.00 75.49           O  
ATOM   4795  HG1 THR A 298      11.279 -21.132 -29.206  1.00 75.49           H  
ATOM   4796  N   THR A 299      12.845 -24.743 -29.162  1.00 83.94           N  
ATOM   4797  H   THR A 299      12.890 -24.053 -29.898  1.00 83.94           H  
ATOM   4798  CA  THR A 299      14.115 -25.288 -28.657  1.00 83.94           C  
ATOM   4799  HA  THR A 299      13.925 -26.278 -28.242  1.00 83.94           H  
ATOM   4800  C   THR A 299      14.678 -24.395 -27.545  1.00 83.94           C  
ATOM   4801  CB  THR A 299      15.153 -25.436 -29.779  1.00 83.94           C  
ATOM   4802  HB  THR A 299      16.060 -25.883 -29.371  1.00 83.94           H  
ATOM   4803  O   THR A 299      14.366 -23.202 -27.520  1.00 83.94           O  
ATOM   4804  CG2 THR A 299      14.650 -26.319 -30.922  1.00 83.94           C  
ATOM   4805 HG21 THR A 299      13.797 -25.854 -31.418  1.00 83.94           H  
ATOM   4806 HG22 THR A 299      15.451 -26.461 -31.647  1.00 83.94           H  
ATOM   4807 HG23 THR A 299      14.362 -27.291 -30.523  1.00 83.94           H  
ATOM   4808  OG1 THR A 299      15.468 -24.171 -30.302  1.00 83.94           O  
ATOM   4809  HG1 THR A 299      15.919 -24.276 -31.143  1.00 83.94           H  
ATOM   4810  N   PRO A 300      15.549 -24.912 -26.656  1.00 89.48           N  
ATOM   4811  CA  PRO A 300      16.229 -24.081 -25.660  1.00 89.48           C  
ATOM   4812  HA  PRO A 300      15.496 -23.730 -24.934  1.00 89.48           H  
ATOM   4813  C   PRO A 300      16.944 -22.866 -26.271  1.00 89.48           C  
ATOM   4814  CB  PRO A 300      17.217 -25.021 -24.961  1.00 89.48           C  
ATOM   4815  HB2 PRO A 300      17.388 -24.733 -23.924  1.00 89.48           H  
ATOM   4816  HB3 PRO A 300      18.160 -25.054 -25.506  1.00 89.48           H  
ATOM   4817  O   PRO A 300      16.825 -21.760 -25.759  1.00 89.48           O  
ATOM   4818  CG  PRO A 300      16.530 -26.380 -25.067  1.00 89.48           C  
ATOM   4819  HG2 PRO A 300      17.240 -27.202 -24.980  1.00 89.48           H  
ATOM   4820  HG3 PRO A 300      15.765 -26.458 -24.294  1.00 89.48           H  
ATOM   4821  CD  PRO A 300      15.880 -26.318 -26.449  1.00 89.48           C  
ATOM   4822  HD2 PRO A 300      16.599 -26.637 -27.204  1.00 89.48           H  
ATOM   4823  HD3 PRO A 300      14.995 -26.953 -26.469  1.00 89.48           H  
ATOM   4824  N   SER A 301      17.625 -23.040 -27.409  1.00 87.09           N  
ATOM   4825  H   SER A 301      17.746 -23.974 -27.772  1.00 87.09           H  
ATOM   4826  CA  SER A 301      18.342 -21.953 -28.090  1.00 87.09           C  
ATOM   4827  HA  SER A 301      19.032 -21.490 -27.386  1.00 87.09           H  
ATOM   4828  C   SER A 301      17.413 -20.856 -28.611  1.00 87.09           C  
ATOM   4829  CB  SER A 301      19.149 -22.514 -29.263  1.00 87.09           C  
ATOM   4830  HB2 SER A 301      19.758 -21.724 -29.702  1.00 87.09           H  
ATOM   4831  HB3 SER A 301      18.465 -22.895 -30.022  1.00 87.09           H  
ATOM   4832  O   SER A 301      17.725 -19.676 -28.475  1.00 87.09           O  
ATOM   4833  OG  SER A 301      19.978 -23.572 -28.825  1.00 87.09           O  
ATOM   4834  HG  SER A 301      20.825 -23.210 -28.551  1.00 87.09           H  
ATOM   4835  N   THR A 302      16.266 -21.219 -29.192  1.00 77.97           N  
ATOM   4836  H   THR A 302      16.045 -22.198 -29.301  1.00 77.97           H  
ATOM   4837  CA  THR A 302      15.268 -20.234 -29.635  1.00 77.97           C  
ATOM   4838  HA  THR A 302      15.763 -19.449 -30.207  1.00 77.97           H  
ATOM   4839  C   THR A 302      14.594 -19.565 -28.440  1.00 77.97           C  
ATOM   4840  CB  THR A 302      14.225 -20.897 -30.539  1.00 77.97           C  
ATOM   4841  HB  THR A 302      13.749 -21.715 -29.997  1.00 77.97           H  
ATOM   4842  O   THR A 302      14.344 -18.366 -28.471  1.00 77.97           O  
ATOM   4843  CG2 THR A 302      13.164 -19.925 -31.054  1.00 77.97           C  
ATOM   4844 HG21 THR A 302      12.580 -19.535 -30.221  1.00 77.97           H  
ATOM   4845 HG22 THR A 302      13.638 -19.090 -31.570  1.00 77.97           H  
ATOM   4846 HG23 THR A 302      12.484 -20.438 -31.734  1.00 77.97           H  
ATOM   4847  OG1 THR A 302      14.855 -21.427 -31.682  1.00 77.97           O  
ATOM   4848  HG1 THR A 302      14.237 -21.324 -32.409  1.00 77.97           H  
ATOM   4849  N   PHE A 303      14.356 -20.314 -27.363  1.00 75.31           N  
ATOM   4850  H   PHE A 303      14.575 -21.299 -27.392  1.00 75.31           H  
ATOM   4851  CA  PHE A 303      13.796 -19.775 -26.129  1.00 75.31           C  
ATOM   4852  HA  PHE A 303      12.845 -19.294 -26.355  1.00 75.31           H  
ATOM   4853  C   PHE A 303      14.696 -18.706 -25.493  1.00 75.31           C  
ATOM   4854  CB  PHE A 303      13.535 -20.937 -25.173  1.00 75.31           C  
ATOM   4855  HB2 PHE A 303      12.918 -21.677 -25.683  1.00 75.31           H  
ATOM   4856  HB3 PHE A 303      14.476 -21.421 -24.911  1.00 75.31           H  
ATOM   4857  O   PHE A 303      14.187 -17.660 -25.109  1.00 75.31           O  
ATOM   4858  CG  PHE A 303      12.836 -20.525 -23.902  1.00 75.31           C  
ATOM   4859  CD1 PHE A 303      13.595 -20.184 -22.769  1.00 75.31           C  
ATOM   4860  HD1 PHE A 303      14.675 -20.197 -22.810  1.00 75.31           H  
ATOM   4861  CD2 PHE A 303      11.431 -20.485 -23.850  1.00 75.31           C  
ATOM   4862  HD2 PHE A 303      10.847 -20.726 -24.726  1.00 75.31           H  
ATOM   4863  CE1 PHE A 303      12.948 -19.832 -21.577  1.00 75.31           C  
ATOM   4864  HE1 PHE A 303      13.538 -19.601 -20.702  1.00 75.31           H  
ATOM   4865  CE2 PHE A 303      10.783 -20.124 -22.657  1.00 75.31           C  
ATOM   4866  HE2 PHE A 303       9.705 -20.098 -22.609  1.00 75.31           H  
ATOM   4867  CZ  PHE A 303      11.545 -19.806 -21.520  1.00 75.31           C  
ATOM   4868  HZ  PHE A 303      11.055 -19.561 -20.590  1.00 75.31           H  
ATOM   4869  N   ILE A 304      16.020 -18.915 -25.451  1.00 76.32           N  
ATOM   4870  H   ILE A 304      16.375 -19.817 -25.735  1.00 76.32           H  
ATOM   4871  CA  ILE A 304      16.979 -17.897 -24.975  1.00 76.32           C  
ATOM   4872  HA  ILE A 304      16.746 -17.644 -23.941  1.00 76.32           H  
ATOM   4873  C   ILE A 304      16.846 -16.604 -25.792  1.00 76.32           C  
ATOM   4874  CB  ILE A 304      18.432 -18.432 -25.030  1.00 76.32           C  
ATOM   4875  HB  ILE A 304      18.618 -18.814 -26.034  1.00 76.32           H  
ATOM   4876  O   ILE A 304      16.765 -15.520 -25.221  1.00 76.32           O  
ATOM   4877  CG1 ILE A 304      18.663 -19.574 -24.014  1.00 76.32           C  
ATOM   4878 HG12 ILE A 304      18.742 -19.155 -23.011  1.00 76.32           H  
ATOM   4879 HG13 ILE A 304      17.812 -20.255 -24.014  1.00 76.32           H  
ATOM   4880  CG2 ILE A 304      19.446 -17.304 -24.748  1.00 76.32           C  
ATOM   4881 HG21 ILE A 304      19.397 -16.528 -25.512  1.00 76.32           H  
ATOM   4882 HG22 ILE A 304      20.470 -17.676 -24.742  1.00 76.32           H  
ATOM   4883 HG23 ILE A 304      19.234 -16.852 -23.779  1.00 76.32           H  
ATOM   4884  CD1 ILE A 304      19.929 -20.393 -24.318  1.00 76.32           C  
ATOM   4885 HD11 ILE A 304      20.818 -19.761 -24.309  1.00 76.32           H  
ATOM   4886 HD12 ILE A 304      20.074 -21.161 -23.558  1.00 76.32           H  
ATOM   4887 HD13 ILE A 304      19.836 -20.871 -25.293  1.00 76.32           H  
ATOM   4888  N   LYS A 305      16.775 -16.711 -27.127  1.00 70.70           N  
ATOM   4889  H   LYS A 305      16.825 -17.634 -27.534  1.00 70.70           H  
ATOM   4890  CA  LYS A 305      16.633 -15.541 -28.011  1.00 70.70           C  
ATOM   4891  HA  LYS A 305      17.436 -14.834 -27.804  1.00 70.70           H  
ATOM   4892  C   LYS A 305      15.339 -14.766 -27.758  1.00 70.70           C  
ATOM   4893  CB  LYS A 305      16.697 -15.961 -29.485  1.00 70.70           C  
ATOM   4894  HB2 LYS A 305      15.948 -16.729 -29.679  1.00 70.70           H  
ATOM   4895  HB3 LYS A 305      16.455 -15.092 -30.098  1.00 70.70           H  
ATOM   4896  O   LYS A 305      15.352 -13.549 -27.848  1.00 70.70           O  
ATOM   4897  CG  LYS A 305      18.081 -16.472 -29.900  1.00 70.70           C  
ATOM   4898  HG2 LYS A 305      18.357 -17.337 -29.298  1.00 70.70           H  
ATOM   4899  HG3 LYS A 305      18.817 -15.683 -29.740  1.00 70.70           H  
ATOM   4900  CD  LYS A 305      18.066 -16.861 -31.382  1.00 70.70           C  
ATOM   4901  HD2 LYS A 305      17.807 -15.981 -31.971  1.00 70.70           H  
ATOM   4902  HD3 LYS A 305      17.316 -17.635 -31.546  1.00 70.70           H  
ATOM   4903  CE  LYS A 305      19.444 -17.377 -31.806  1.00 70.70           C  
ATOM   4904  HE2 LYS A 305      20.188 -16.632 -31.522  1.00 70.70           H  
ATOM   4905  HE3 LYS A 305      19.661 -18.292 -31.254  1.00 70.70           H  
ATOM   4906  NZ  LYS A 305      19.505 -17.615 -33.270  1.00 70.70           N  
ATOM   4907  HZ1 LYS A 305      18.818 -18.297 -33.558  1.00 70.70           H  
ATOM   4908  HZ2 LYS A 305      19.321 -16.752 -33.762  1.00 70.70           H  
ATOM   4909  HZ3 LYS A 305      20.426 -17.929 -33.543  1.00 70.70           H  
ATOM   4910  N   MET A 306      14.250 -15.469 -27.448  1.00 60.27           N  
ATOM   4911  H   MET A 306      14.331 -16.475 -27.417  1.00 60.27           H  
ATOM   4912  CA  MET A 306      12.944 -14.866 -27.152  1.00 60.27           C  
ATOM   4913  HA  MET A 306      12.755 -14.043 -27.841  1.00 60.27           H  
ATOM   4914  C   MET A 306      12.845 -14.286 -25.737  1.00 60.27           C  
ATOM   4915  CB  MET A 306      11.845 -15.926 -27.318  1.00 60.27           C  
ATOM   4916  HB2 MET A 306      10.904 -15.525 -26.941  1.00 60.27           H  
ATOM   4917  HB3 MET A 306      12.099 -16.806 -26.727  1.00 60.27           H  
ATOM   4918  O   MET A 306      11.980 -13.460 -25.487  1.00 60.27           O  
ATOM   4919  CG  MET A 306      11.625 -16.340 -28.773  1.00 60.27           C  
ATOM   4920  HG2 MET A 306      11.273 -15.469 -29.326  1.00 60.27           H  
ATOM   4921  HG3 MET A 306      12.572 -16.658 -29.210  1.00 60.27           H  
ATOM   4922  SD  MET A 306      10.417 -17.684 -28.959  1.00 60.27           S  
ATOM   4923  CE  MET A 306      10.230 -17.642 -30.761  1.00 60.27           C  
ATOM   4924  HE1 MET A 306       9.523 -18.410 -31.076  1.00 60.27           H  
ATOM   4925  HE2 MET A 306       9.854 -16.667 -31.069  1.00 60.27           H  
ATOM   4926  HE3 MET A 306      11.194 -17.811 -31.240  1.00 60.27           H  
ATOM   4927  N   ALA A 307      13.658 -14.762 -24.794  1.00 55.55           N  
ATOM   4928  H   ALA A 307      14.310 -15.495 -25.035  1.00 55.55           H  
ATOM   4929  CA  ALA A 307      13.630 -14.298 -23.410  1.00 55.55           C  
ATOM   4930  HA  ALA A 307      12.603 -14.086 -23.115  1.00 55.55           H  
ATOM   4931  C   ALA A 307      14.435 -13.010 -23.185  1.00 55.55           C  
ATOM   4932  CB  ALA A 307      14.173 -15.426 -22.531  1.00 55.55           C  
ATOM   4933  HB1 ALA A 307      13.494 -16.278 -22.548  1.00 55.55           H  
ATOM   4934  HB2 ALA A 307      14.285 -15.042 -21.517  1.00 55.55           H  
ATOM   4935  HB3 ALA A 307      15.157 -15.732 -22.884  1.00 55.55           H  
ATOM   4936  O   ALA A 307      14.126 -12.261 -22.264  1.00 55.55           O  
ATOM   4937  N   ASN A 308      15.465 -12.786 -24.004  1.00 51.99           N  
ATOM   4938  H   ASN A 308      15.652 -13.468 -24.725  1.00 51.99           H
[truncated: 405,010 more chars]
