# Supplementary material for: HilE represses the activity of the Salmonella virulence regulator HilD via a mechanism distinct from that of intestinal long-chain fatty acids
Source: J Biol Chem. 2023 Oct 27;299(12):105387. doi: 10.1016/j.jbc.2023.105387 (PMC10696396; doi:10.1016/j.jbc.2023.105387)
Supplement: Dataset S2 [file mmc3.zip › S5 Dataset/ranked_4.pdb]

ATOM      1  N   MET A   1      56.041  20.145 -95.937  1.00 19.93           N  
ATOM      2  H   MET A   1      55.743  19.333 -96.458  1.00 19.93           H  
ATOM      3  H2  MET A   1      56.736  20.664 -96.455  1.00 19.93           H  
ATOM      4  H3  MET A   1      55.220  20.714 -95.787  1.00 19.93           H  
ATOM      5  CA  MET A   1      56.562  19.711 -94.620  1.00 19.93           C  
ATOM      6  HA  MET A   1      57.415  19.048 -94.766  1.00 19.93           H  
ATOM      7  C   MET A   1      55.485  18.889 -93.914  1.00 19.93           C  
ATOM      8  CB  MET A   1      57.019  20.916 -93.773  1.00 19.93           C  
ATOM      9  HB2 MET A   1      56.343  21.757 -93.928  1.00 19.93           H  
ATOM     10  HB3 MET A   1      56.998  20.660 -92.714  1.00 19.93           H  
ATOM     11  O   MET A   1      54.408  18.777 -94.478  1.00 19.93           O  
ATOM     12  CG  MET A   1      58.455  21.331 -94.111  1.00 19.93           C  
ATOM     13  HG2 MET A   1      58.531  21.565 -95.173  1.00 19.93           H  
ATOM     14  HG3 MET A   1      59.120  20.496 -93.890  1.00 19.93           H  
ATOM     15  SD  MET A   1      59.010  22.770 -93.164  1.00 19.93           S  
ATOM     16  CE  MET A   1      60.787  22.759 -93.532  1.00 19.93           C  
ATOM     17  HE1 MET A   1      61.230  21.830 -93.174  1.00 19.93           H  
ATOM     18  HE2 MET A   1      61.264  23.598 -93.027  1.00 19.93           H  
ATOM     19  HE3 MET A   1      60.944  22.850 -94.607  1.00 19.93           H  
ATOM     20  N   GLU A   2      55.849  18.295 -92.775  1.00 19.28           N  
ATOM     21  H   GLU A   2      56.821  18.409 -92.526  1.00 19.28           H  
ATOM     22  CA  GLU A   2      55.084  17.753 -91.624  1.00 19.28           C  
ATOM     23  HA  GLU A   2      55.457  16.737 -91.495  1.00 19.28           H  
ATOM     24  C   GLU A   2      53.530  17.607 -91.602  1.00 19.28           C  
ATOM     25  CB  GLU A   2      55.520  18.633 -90.427  1.00 19.28           C  
ATOM     26  HB2 GLU A   2      54.844  18.474 -89.587  1.00 19.28           H  
ATOM     27  HB3 GLU A   2      55.428  19.687 -90.690  1.00 19.28           H  
ATOM     28  O   GLU A   2      52.833  18.393 -92.228  1.00 19.28           O  
ATOM     29  CG  GLU A   2      56.982  18.337 -90.023  1.00 19.28           C  
ATOM     30  HG2 GLU A   2      57.249  17.329 -90.339  1.00 19.28           H  
ATOM     31  HG3 GLU A   2      57.631  19.019 -90.572  1.00 19.28           H  
ATOM     32  CD  GLU A   2      57.249  18.435 -88.512  1.00 19.28           C  
ATOM     33  OE1 GLU A   2      58.344  18.921 -88.165  1.00 19.28           O  
ATOM     34  OE2 GLU A   2      56.399  17.948 -87.729  1.00 19.28           O  
ATOM     35  N   ASN A   3      52.887  16.728 -90.791  1.00 20.13           N  
ATOM     36  H   ASN A   3      51.885  16.845 -90.846  1.00 20.13           H  
ATOM     37  CA  ASN A   3      53.321  15.517 -90.031  1.00 20.13           C  
ATOM     38  HA  ASN A   3      53.714  14.777 -90.729  1.00 20.13           H  
ATOM     39  C   ASN A   3      52.156  14.811 -89.253  1.00 20.13           C  
ATOM     40  CB  ASN A   3      54.442  15.890 -89.035  1.00 20.13           C  
ATOM     41  HB2 ASN A   3      54.119  16.717 -88.403  1.00 20.13           H  
ATOM     42  HB3 ASN A   3      55.332  16.207 -89.580  1.00 20.13           H  
ATOM     43  O   ASN A   3      51.876  13.644 -89.500  1.00 20.13           O  
ATOM     44  CG  ASN A   3      55.033  14.818 -88.152  1.00 20.13           C  
ATOM     45  ND2 ASN A   3      55.870  15.241 -87.236  1.00 20.13           N  
ATOM     46 HD21 ASN A   3      56.352  14.552 -86.676  1.00 20.13           H  
ATOM     47 HD22 ASN A   3      56.107  16.222 -87.211  1.00 20.13           H  
ATOM     48  OD1 ASN A   3      54.821  13.631 -88.305  1.00 20.13           O  
ATOM     49  N   VAL A   4      51.507  15.505 -88.301  1.00 20.53           N  
ATOM     50  H   VAL A   4      51.686  16.499 -88.298  1.00 20.53           H  
ATOM     51  CA  VAL A   4      50.976  14.966 -87.005  1.00 20.53           C  
ATOM     52  HA  VAL A   4      51.353  13.951 -86.881  1.00 20.53           H  
ATOM     53  C   VAL A   4      49.425  14.854 -86.856  1.00 20.53           C  
ATOM     54  CB  VAL A   4      51.542  15.849 -85.875  1.00 20.53           C  
ATOM     55  HB  VAL A   4      50.736  15.974 -85.152  1.00 20.53           H  
ATOM     56  O   VAL A   4      48.730  15.235 -87.790  1.00 20.53           O  
ATOM     57  CG1 VAL A   4      52.717  15.151 -85.188  1.00 20.53           C  
ATOM     58 HG11 VAL A   4      53.540  15.039 -85.894  1.00 20.53           H  
ATOM     59 HG12 VAL A   4      53.062  15.741 -84.339  1.00 20.53           H  
ATOM     60 HG13 VAL A   4      52.421  14.159 -84.846  1.00 20.53           H  
ATOM     61  CG2 VAL A   4      51.950  17.291 -86.218  1.00 20.53           C  
ATOM     62 HG21 VAL A   4      52.117  17.845 -85.294  1.00 20.53           H  
ATOM     63 HG22 VAL A   4      52.880  17.314 -86.787  1.00 20.53           H  
ATOM     64 HG23 VAL A   4      51.152  17.784 -86.773  1.00 20.53           H  
ATOM     65  N   THR A   5      48.748  14.399 -85.763  1.00 21.12           N  
ATOM     66  H   THR A   5      47.756  14.451 -85.943  1.00 21.12           H  
ATOM     67  CA  THR A   5      49.057  13.854 -84.387  1.00 21.12           C  
ATOM     68  HA  THR A   5      50.028  13.359 -84.426  1.00 21.12           H  
ATOM     69  C   THR A   5      48.031  12.729 -83.980  1.00 21.12           C  
ATOM     70  CB  THR A   5      49.124  14.944 -83.252  1.00 21.12           C  
ATOM     71  HB  THR A   5      48.684  14.560 -82.331  1.00 21.12           H  
ATOM     72  O   THR A   5      47.913  11.739 -84.691  1.00 21.12           O  
ATOM     73  CG2 THR A   5      50.485  15.395 -82.713  1.00 21.12           C  
ATOM     74 HG21 THR A   5      50.410  15.537 -81.635  1.00 21.12           H  
ATOM     75 HG22 THR A   5      51.237  14.626 -82.892  1.00 21.12           H  
ATOM     76 HG23 THR A   5      50.802  16.352 -83.128  1.00 21.12           H  
ATOM     77  OG1 THR A   5      48.362  16.074 -83.584  1.00 21.12           O  
ATOM     78  HG1 THR A   5      48.685  16.819 -83.072  1.00 21.12           H  
ATOM     79  N   PHE A   6      47.320  12.826 -82.831  1.00 19.84           N  
ATOM     80  H   PHE A   6      47.211  13.762 -82.466  1.00 19.84           H  
ATOM     81  CA  PHE A   6      46.895  11.759 -81.881  1.00 19.84           C  
ATOM     82  HA  PHE A   6      46.737  10.819 -82.409  1.00 19.84           H  
ATOM     83  C   PHE A   6      45.578  12.158 -81.115  1.00 19.84           C  
ATOM     84  CB  PHE A   6      48.042  11.616 -80.865  1.00 19.84           C  
ATOM     85  HB2 PHE A   6      47.797  10.815 -80.168  1.00 19.84           H  
ATOM     86  HB3 PHE A   6      48.087  12.554 -80.311  1.00 19.84           H  
ATOM     87  O   PHE A   6      45.033  13.216 -81.406  1.00 19.84           O  
ATOM     88  CG  PHE A   6      49.449  11.296 -81.329  1.00 19.84           C  
ATOM     89  CD1 PHE A   6      49.756  10.015 -81.824  1.00 19.84           C  
ATOM     90  HD1 PHE A   6      48.971   9.290 -81.984  1.00 19.84           H  
ATOM     91  CD2 PHE A   6      50.488  12.216 -81.082  1.00 19.84           C  
ATOM     92  HD2 PHE A   6      50.269  13.183 -80.654  1.00 19.84           H  
ATOM     93  CE1 PHE A   6      51.094   9.660 -82.076  1.00 19.84           C  
ATOM     94  HE1 PHE A   6      51.330   8.672 -82.442  1.00 19.84           H  
ATOM     95  CE2 PHE A   6      51.824  11.863 -81.340  1.00 19.84           C  
ATOM     96  HE2 PHE A   6      52.620  12.563 -81.136  1.00 19.84           H  
ATOM     97  CZ  PHE A   6      52.127  10.583 -81.835  1.00 19.84           C  
ATOM     98  HZ  PHE A   6      53.155  10.304 -82.016  1.00 19.84           H  
ATOM     99  N   VAL A   7      44.984  11.480 -80.098  1.00 22.30           N  
ATOM    100  H   VAL A   7      44.125  11.937 -79.828  1.00 22.30           H  
ATOM    101  CA  VAL A   7      45.401  10.329 -79.241  1.00 22.30           C  
ATOM    102  HA  VAL A   7      46.092   9.700 -79.802  1.00 22.30           H  
ATOM    103  C   VAL A   7      44.267   9.382 -78.755  1.00 22.30           C  
ATOM    104  CB  VAL A   7      46.075  10.791 -77.902  1.00 22.30           C  
ATOM    105  HB  VAL A   7      45.284  10.943 -77.169  1.00 22.30           H  
ATOM    106  O   VAL A   7      44.494   8.182 -78.677  1.00 22.30           O  
ATOM    107  CG1 VAL A   7      47.000   9.700 -77.343  1.00 22.30           C  
ATOM    108 HG11 VAL A   7      46.447   8.778 -77.164  1.00 22.30           H  
ATOM    109 HG12 VAL A   7      47.807   9.492 -78.047  1.00 22.30           H  
ATOM    110 HG13 VAL A   7      47.431  10.021 -76.395  1.00 22.30           H  
ATOM    111  CG2 VAL A   7      46.871  12.104 -77.847  1.00 22.30           C  
ATOM    112 HG21 VAL A   7      46.973  12.409 -76.805  1.00 22.30           H  
ATOM    113 HG22 VAL A   7      47.882  11.966 -78.229  1.00 22.30           H  
ATOM    114 HG23 VAL A   7      46.358  12.904 -78.380  1.00 22.30           H  
ATOM    115  N   SER A   8      43.132   9.897 -78.247  1.00 21.36           N  
ATOM    116  H   SER A   8      42.881  10.838 -78.513  1.00 21.36           H  
ATOM    117  CA  SER A   8      42.585   9.402 -76.951  1.00 21.36           C  
ATOM    118  HA  SER A   8      43.340   8.747 -76.517  1.00 21.36           H  
ATOM    119  C   SER A   8      41.289   8.552 -76.986  1.00 21.36           C  
ATOM    120  CB  SER A   8      42.453  10.584 -75.983  1.00 21.36           C  
ATOM    121  HB2 SER A   8      41.569  11.168 -76.239  1.00 21.36           H  
ATOM    122  HB3 SER A   8      43.331  11.223 -76.071  1.00 21.36           H  
ATOM    123  O   SER A   8      40.637   8.426 -78.013  1.00 21.36           O  
ATOM    124  OG  SER A   8      42.362  10.134 -74.643  1.00 21.36           O  
ATOM    125  HG  SER A   8      42.426  10.899 -74.065  1.00 21.36           H  
ATOM    126  N   ASN A   9      40.935   7.943 -75.839  1.00 21.47           N  
ATOM    127  H   ASN A   9      41.406   8.312 -75.025  1.00 21.47           H  
ATOM    128  CA  ASN A   9      40.633   6.501 -75.786  1.00 21.47           C  
ATOM    129  HA  ASN A   9      40.589   6.109 -76.803  1.00 21.47           H  
ATOM    130  C   ASN A   9      39.329   6.039 -75.065  1.00 21.47           C  
ATOM    131  CB  ASN A   9      41.869   5.900 -75.066  1.00 21.47           C  
ATOM    132  HB2 ASN A   9      42.772   6.405 -75.409  1.00 21.47           H  
ATOM    133  HB3 ASN A   9      41.779   6.068 -73.992  1.00 21.47           H  
ATOM    134  O   ASN A   9      38.836   4.946 -75.332  1.00 21.47           O  
ATOM    135  CG  ASN A   9      42.124   4.424 -75.312  1.00 21.47           C  
ATOM    136  ND2 ASN A   9      42.935   3.799 -74.489  1.00 21.47           N  
ATOM    137 HD21 ASN A   9      43.124   2.835 -74.724  1.00 21.47           H  
ATOM    138 HD22 ASN A   9      43.408   4.287 -73.742  1.00 21.47           H  
ATOM    139  OD1 ASN A   9      41.661   3.819 -76.254  1.00 21.47           O  
ATOM    140  N   SER A  10      38.835   6.752 -74.041  1.00 22.18           N  
ATOM    141  H   SER A  10      39.121   7.715 -73.936  1.00 22.18           H  
ATOM    142  CA  SER A  10      38.255   6.074 -72.853  1.00 22.18           C  
ATOM    143  HA  SER A  10      38.803   5.136 -72.763  1.00 22.18           H  
ATOM    144  C   SER A  10      36.768   5.640 -72.899  1.00 22.18           C  
ATOM    145  CB  SER A  10      38.600   6.849 -71.576  1.00 22.18           C  
ATOM    146  HB2 SER A  10      39.677   7.008 -71.535  1.00 22.18           H  
ATOM    147  HB3 SER A  10      38.302   6.268 -70.704  1.00 22.18           H  
ATOM    148  O   SER A  10      35.959   6.109 -73.693  1.00 22.18           O  
ATOM    149  OG  SER A  10      37.946   8.097 -71.550  1.00 22.18           O  
ATOM    150  HG  SER A  10      38.206   8.588 -70.767  1.00 22.18           H  
ATOM    151  N   HIS A  11      36.418   4.673 -72.031  1.00 21.99           N  
ATOM    152  H   HIS A  11      37.145   4.351 -71.408  1.00 21.99           H  
ATOM    153  CA  HIS A  11      35.298   3.735 -72.240  1.00 21.99           C  
ATOM    154  HA  HIS A  11      35.152   3.592 -73.311  1.00 21.99           H  
ATOM    155  C   HIS A  11      33.920   4.068 -71.630  1.00 21.99           C  
ATOM    156  CB  HIS A  11      35.688   2.386 -71.605  1.00 21.99           C  
ATOM    157  HB2 HIS A  11      34.877   1.678 -71.774  1.00 21.99           H  
ATOM    158  HB3 HIS A  11      35.783   2.526 -70.528  1.00 21.99           H  
ATOM    159  O   HIS A  11      32.886   3.702 -72.192  1.00 21.99           O  
ATOM    160  CG  HIS A  11      36.953   1.726 -72.074  1.00 21.99           C  
ATOM    161  CD2 HIS A  11      37.716   0.869 -71.326  1.00 21.99           C  
ATOM    162  HD2 HIS A  11      37.544   0.590 -70.297  1.00 21.99           H  
ATOM    163  ND1 HIS A  11      37.488   1.750 -73.343  1.00 21.99           N  
ATOM    164  HD1 HIS A  11      37.179   2.300 -74.131  1.00 21.99           H  
ATOM    165  CE1 HIS A  11      38.548   0.922 -73.355  1.00 21.99           C  
ATOM    166  HE1 HIS A  11      39.182   0.742 -74.210  1.00 21.99           H  
ATOM    167  NE2 HIS A  11      38.728   0.371 -72.145  1.00 21.99           N  
ATOM    168  N   GLN A  12      33.881   4.523 -70.373  1.00 23.12           N  
ATOM    169  H   GLN A  12      34.726   4.912 -69.981  1.00 23.12           H  
ATOM    170  CA  GLN A  12      32.862   4.020 -69.435  1.00 23.12           C  
ATOM    171  HA  GLN A  12      32.633   2.996 -69.730  1.00 23.12           H  
ATOM    172  C   GLN A  12      31.507   4.754 -69.491  1.00 23.12           C  
ATOM    173  CB  GLN A  12      33.451   3.926 -68.009  1.00 23.12           C  
ATOM    174  HB2 GLN A  12      34.153   4.744 -67.846  1.00 23.12           H  
ATOM    175  HB3 GLN A  12      32.652   4.026 -67.274  1.00 23.12           H  
ATOM    176  O   GLN A  12      31.240   5.668 -68.717  1.00 23.12           O  
ATOM    177  CG  GLN A  12      34.144   2.572 -67.751  1.00 23.12           C  
ATOM    178  HG2 GLN A  12      34.961   2.438 -68.460  1.00 23.12           H  
ATOM    179  HG3 GLN A  12      33.423   1.769 -67.900  1.00 23.12           H  
ATOM    180  CD  GLN A  12      34.723   2.445 -66.342  1.00 23.12           C  
ATOM    181  NE2 GLN A  12      35.109   1.261 -65.918  1.00 23.12           N  
ATOM    182 HE21 GLN A  12      35.058   0.441 -66.505  1.00 23.12           H  
ATOM    183 HE22 GLN A  12      35.508   1.244 -64.990  1.00 23.12           H  
ATOM    184  OE1 GLN A  12      34.849   3.396 -65.595  1.00 23.12           O  
ATOM    185  N   ARG A  13      30.584   4.240 -70.319  1.00 24.24           N  
ATOM    186  H   ARG A  13      30.921   3.583 -71.007  1.00 24.24           H  
ATOM    187  CA  ARG A  13      29.151   4.611 -70.330  1.00 24.24           C  
ATOM    188  HA  ARG A  13      29.080   5.688 -70.481  1.00 24.24           H  
ATOM    189  C   ARG A  13      28.300   4.343 -69.059  1.00 24.24           C  
ATOM    190  CB  ARG A  13      28.441   3.895 -71.501  1.00 24.24           C  
ATOM    191  HB2 ARG A  13      28.712   2.839 -71.498  1.00 24.24           H  
ATOM    192  HB3 ARG A  13      27.365   3.955 -71.340  1.00 24.24           H  
ATOM    193  O   ARG A  13      27.264   4.992 -68.954  1.00 24.24           O  
ATOM    194  CG  ARG A  13      28.717   4.492 -72.889  1.00 24.24           C  
ATOM    195  HG2 ARG A  13      29.761   4.334 -73.159  1.00 24.24           H  
ATOM    196  HG3 ARG A  13      28.509   5.562 -72.869  1.00 24.24           H  
ATOM    197  CD  ARG A  13      27.798   3.817 -73.922  1.00 24.24           C  
ATOM    198  HD2 ARG A  13      28.025   2.752 -73.949  1.00 24.24           H  
ATOM    199  HD3 ARG A  13      26.763   3.946 -73.604  1.00 24.24           H  
ATOM    200  NE  ARG A  13      27.960   4.388 -75.274  1.00 24.24           N  
ATOM    201  HE  ARG A  13      28.674   5.094 -75.384  1.00 24.24           H  
ATOM    202  NH1 ARG A  13      26.330   3.156 -76.332  1.00 24.24           N  
ATOM    203 HH11 ARG A  13      25.823   2.916 -77.172  1.00 24.24           H  
ATOM    204 HH12 ARG A  13      26.107   2.703 -75.458  1.00 24.24           H  
ATOM    205  NH2 ARG A  13      27.512   4.642 -77.494  1.00 24.24           N  
ATOM    206 HH21 ARG A  13      28.236   5.343 -77.566  1.00 24.24           H  
ATOM    207 HH22 ARG A  13      26.979   4.399 -78.317  1.00 24.24           H  
ATOM    208  CZ  ARG A  13      27.269   4.061 -76.354  1.00 24.24           C  
ATOM    209  N   PRO A  14      28.565   3.368 -68.158  1.00 24.16           N  
ATOM    210  CA  PRO A  14      27.451   2.606 -67.572  1.00 24.16           C  
ATOM    211  HA  PRO A  14      26.662   2.476 -68.313  1.00 24.16           H  
ATOM    212  C   PRO A  14      26.796   3.191 -66.312  1.00 24.16           C  
ATOM    213  CB  PRO A  14      28.054   1.232 -67.252  1.00 24.16           C  
ATOM    214  HB2 PRO A  14      27.538   0.729 -66.433  1.00 24.16           H  
ATOM    215  HB3 PRO A  14      28.036   0.609 -68.145  1.00 24.16           H  
ATOM    216  O   PRO A  14      25.686   2.796 -65.974  1.00 24.16           O  
ATOM    217  CG  PRO A  14      29.498   1.567 -66.891  1.00 24.16           C  
ATOM    218  HG2 PRO A  14      29.552   1.960 -65.876  1.00 24.16           H  
ATOM    219  HG3 PRO A  14      30.157   0.707 -67.009  1.00 24.16           H  
ATOM    220  CD  PRO A  14      29.816   2.667 -67.898  1.00 24.16           C  
ATOM    221  HD2 PRO A  14      30.186   2.206 -68.814  1.00 24.16           H  
ATOM    222  HD3 PRO A  14      30.556   3.344 -67.471  1.00 24.16           H  
ATOM    223  N   ALA A  15      27.498   4.018 -65.536  1.00 27.94           N  
ATOM    224  H   ALA A  15      28.368   4.383 -65.895  1.00 27.94           H  
ATOM    225  CA  ALA A  15      27.334   3.964 -64.078  1.00 27.94           C  
ATOM    226  HA  ALA A  15      27.262   2.915 -63.791  1.00 27.94           H  
ATOM    227  C   ALA A  15      26.077   4.644 -63.493  1.00 27.94           C  
ATOM    228  CB  ALA A  15      28.615   4.520 -63.446  1.00 27.94           C  
ATOM    229  HB1 ALA A  15      28.733   5.573 -63.704  1.00 27.94           H  
ATOM    230  HB2 ALA A  15      29.482   3.961 -63.798  1.00 27.94           H  
ATOM    231  HB3 ALA A  15      28.557   4.429 -62.361  1.00 27.94           H  
ATOM    232  O   ALA A  15      25.663   4.279 -62.393  1.00 27.94           O  
ATOM    233  N   ALA A  16      25.497   5.634 -64.180  1.00 28.53           N  
ATOM    234  H   ALA A  16      25.833   5.826 -65.113  1.00 28.53           H  
ATOM    235  CA  ALA A  16      24.592   6.611 -63.560  1.00 28.53           C  
ATOM    236  HA  ALA A  16      25.120   7.085 -62.733  1.00 28.53           H  
ATOM    237  C   ALA A  16      23.299   6.010 -62.967  1.00 28.53           C  
ATOM    238  CB  ALA A  16      24.282   7.696 -64.601  1.00 28.53           C  
ATOM    239  HB1 ALA A  16      25.205   8.163 -64.943  1.00 28.53           H  
ATOM    240  HB2 ALA A  16      23.758   7.262 -65.453  1.00 28.53           H  
ATOM    241  HB3 ALA A  16      23.647   8.459 -64.152  1.00 28.53           H  
ATOM    242  O   ALA A  16      22.931   6.334 -61.836  1.00 28.53           O  
ATOM    243  N   ASP A  17      22.637   5.110 -63.699  1.00 26.44           N  
ATOM    244  H   ASP A  17      22.998   4.889 -64.616  1.00 26.44           H  
ATOM    245  CA  ASP A  17      21.292   4.600 -63.372  1.00 26.44           C  
ATOM    246  HA  ASP A  17      20.615   5.447 -63.257  1.00 26.44           H  
ATOM    247  C   ASP A  17      21.221   3.811 -62.052  1.00 26.44           C  
ATOM    248  CB  ASP A  17      20.818   3.692 -64.531  1.00 26.44           C  
ATOM    249  HB2 ASP A  17      21.664   3.424 -65.164  1.00 26.44           H  
ATOM    250  HB3 ASP A  17      20.436   2.759 -64.117  1.00 26.44           H  
ATOM    251  O   ASP A  17      20.195   3.793 -61.365  1.00 26.44           O  
ATOM    252  CG  ASP A  17      19.711   4.282 -65.411  1.00 26.44           C  
ATOM    253  OD1 ASP A  17      19.318   5.446 -65.184  1.00 26.44           O  
ATOM    254  OD2 ASP A  17      19.263   3.528 -66.301  1.00 26.44           O  
ATOM    255  N   ASN A  18      22.317   3.153 -61.664  1.00 29.60           N  
ATOM    256  H   ASN A  18      23.145   3.251 -62.233  1.00 29.60           H  
ATOM    257  CA  ASN A  18      22.319   2.208 -60.543  1.00 29.60           C  
ATOM    258  HA  ASN A  18      21.528   1.476 -60.709  1.00 29.60           H  
ATOM    259  C   ASN A  18      22.005   2.859 -59.185  1.00 29.60           C  
ATOM    260  CB  ASN A  18      23.679   1.485 -60.512  1.00 29.60           C  
ATOM    261  HB2 ASN A  18      23.837   1.060 -59.521  1.00 29.60           H  
ATOM    262  HB3 ASN A  18      24.481   2.197 -60.706  1.00 29.60           H  
ATOM    263  O   ASN A  18      21.518   2.181 -58.274  1.00 29.60           O  
ATOM    264  CG  ASN A  18      23.762   0.330 -61.495  1.00 29.60           C  
ATOM    265  ND2 ASN A  18      24.947  -0.016 -61.936  1.00 29.60           N  
ATOM    266 HD21 ASN A  18      25.766   0.519 -61.681  1.00 29.60           H  
ATOM    267 HD22 ASN A  18      24.967  -0.772 -62.606  1.00 29.60           H  
ATOM    268  OD1 ASN A  18      22.783  -0.307 -61.844  1.00 29.60           O  
ATOM    269  N   LEU A  19      22.269   4.161 -59.024  1.00 32.35           N  
ATOM    270  H   LEU A  19      22.604   4.682 -59.822  1.00 32.35           H  
ATOM    271  CA  LEU A  19      22.213   4.812 -57.713  1.00 32.35           C  
ATOM    272  HA  LEU A  19      22.780   4.188 -57.022  1.00 32.35           H  
ATOM    273  C   LEU A  19      20.785   4.922 -57.150  1.00 32.35           C  
ATOM    274  CB  LEU A  19      22.888   6.194 -57.796  1.00 32.35           C  
ATOM    275  HB2 LEU A  19      22.141   6.930 -58.093  1.00 32.35           H  
ATOM    276  HB3 LEU A  19      23.663   6.192 -58.562  1.00 32.35           H  
ATOM    277  O   LEU A  19      20.596   4.805 -55.937  1.00 32.35           O  
ATOM    278  CG  LEU A  19      23.519   6.590 -56.447  1.00 32.35           C  
ATOM    279  HG  LEU A  19      22.920   6.194 -55.626  1.00 32.35           H  
ATOM    280  CD1 LEU A  19      24.942   6.040 -56.333  1.00 32.35           C  
ATOM    281 HD11 LEU A  19      25.572   6.461 -57.117  1.00 32.35           H  
ATOM    282 HD12 LEU A  19      25.363   6.300 -55.362  1.00 32.35           H  
ATOM    283 HD13 LEU A  19      24.932   4.955 -56.431  1.00 32.35           H  
ATOM    284  CD2 LEU A  19      23.571   8.107 -56.285  1.00 32.35           C  
ATOM    285 HD21 LEU A  19      24.030   8.362 -55.330  1.00 32.35           H  
ATOM    286 HD22 LEU A  19      22.561   8.516 -56.321  1.00 32.35           H  
ATOM    287 HD23 LEU A  19      24.161   8.543 -57.091  1.00 32.35           H  
ATOM    288  N   GLN A  20      19.770   5.125 -58.002  1.00 29.79           N  
ATOM    289  H   GLN A  20      19.966   5.162 -58.992  1.00 29.79           H  
ATOM    290  CA  GLN A  20      18.381   5.255 -57.535  1.00 29.79           C  
ATOM    291  HA  GLN A  20      18.351   5.993 -56.734  1.00 29.79           H  
ATOM    292  C   GLN A  20      17.852   3.946 -56.932  1.00 29.79           C  
ATOM    293  CB  GLN A  20      17.444   5.728 -58.656  1.00 29.79           C  
ATOM    294  HB2 GLN A  20      16.426   5.509 -58.334  1.00 29.79           H  
ATOM    295  HB3 GLN A  20      17.635   5.165 -59.570  1.00 29.79           H  
ATOM    296  O   GLN A  20      17.286   3.968 -55.836  1.00 29.79           O  
ATOM    297  CG  GLN A  20      17.526   7.238 -58.944  1.00 29.79           C  
ATOM    298  HG2 GLN A  20      18.443   7.455 -59.494  1.00 29.79           H  
ATOM    299  HG3 GLN A  20      17.548   7.786 -58.002  1.00 29.79           H  
ATOM    300  CD  GLN A  20      16.325   7.742 -59.750  1.00 29.79           C  
ATOM    301  NE2 GLN A  20      16.202   9.030 -59.976  1.00 29.79           N  
ATOM    302 HE21 GLN A  20      15.417   9.283 -60.559  1.00 29.79           H  
ATOM    303 HE22 GLN A  20      16.938   9.682 -59.743  1.00 29.79           H  
ATOM    304  OE1 GLN A  20      15.452   7.001 -60.161  1.00 29.79           O  
ATOM    305  N   LYS A  21      18.087   2.802 -57.596  1.00 29.89           N  
ATOM    306  H   LYS A  21      18.586   2.862 -58.472  1.00 29.89           H  
ATOM    307  CA  LYS A  21      17.673   1.475 -57.097  1.00 29.89           C  
ATOM    308  HA  LYS A  21      16.594   1.466 -56.946  1.00 29.89           H  
ATOM    309  C   LYS A  21      18.276   1.155 -55.728  1.00 29.89           C  
ATOM    310  CB  LYS A  21      18.060   0.375 -58.103  1.00 29.89           C  
ATOM    311  HB2 LYS A  21      19.037   0.594 -58.534  1.00 29.89           H  
ATOM    312  HB3 LYS A  21      18.133  -0.574 -57.571  1.00 29.89           H  
ATOM    313  O   LYS A  21      17.597   0.594 -54.873  1.00 29.89           O  
ATOM    314  CG  LYS A  21      17.017   0.204 -59.216  1.00 29.89           C  
ATOM    315  HG2 LYS A  21      16.054  -0.038 -58.766  1.00 29.89           H  
ATOM    316  HG3 LYS A  21      16.923   1.136 -59.773  1.00 29.89           H  
ATOM    317  CD  LYS A  21      17.426  -0.925 -60.174  1.00 29.89           C  
ATOM    318  HD2 LYS A  21      17.601  -1.839 -59.607  1.00 29.89           H  
ATOM    319  HD3 LYS A  21      18.349  -0.637 -60.677  1.00 29.89           H  
ATOM    320  CE  LYS A  21      16.323  -1.170 -61.211  1.00 29.89           C  
ATOM    321  HE2 LYS A  21      16.073  -0.216 -61.676  1.00 29.89           H  
ATOM    322  HE3 LYS A  21      15.432  -1.534 -60.700  1.00 29.89           H  
ATOM    323  NZ  LYS A  21      16.755  -2.134 -62.256  1.00 29.89           N  
ATOM    324  HZ1 LYS A  21      17.563  -1.775 -62.744  1.00 29.89           H  
ATOM    325  HZ2 LYS A  21      16.993  -3.028 -61.851  1.00 29.89           H  
ATOM    326  HZ3 LYS A  21      16.022  -2.268 -62.938  1.00 29.89           H  
ATOM    327  N   LEU A  22      19.534   1.532 -55.499  1.00 33.70           N  
ATOM    328  H   LEU A  22      20.046   1.972 -56.250  1.00 33.70           H  
ATOM    329  CA  LEU A  22      20.219   1.282 -54.227  1.00 33.70           C  
ATOM    330  HA  LEU A  22      20.165   0.213 -54.020  1.00 33.70           H  
ATOM    331  C   LEU A  22      19.542   1.973 -53.035  1.00 33.70           C  
ATOM    332  CB  LEU A  22      21.696   1.696 -54.365  1.00 33.70           C  
ATOM    333  HB2 LEU A  22      21.795   2.434 -55.161  1.00 33.70           H  
ATOM    334  HB3 LEU A  22      22.038   2.166 -53.443  1.00 33.70           H  
ATOM    335  O   LEU A  22      19.442   1.369 -51.966  1.00 33.70           O  
ATOM    336  CG  LEU A  22      22.599   0.488 -54.664  1.00 33.70           C  
ATOM    337  HG  LEU A  22      22.120  -0.153 -55.404  1.00 33.70           H  
ATOM    338  CD1 LEU A  22      23.937   0.957 -55.231  1.00 33.70           C  
ATOM    339 HD11 LEU A  22      24.572   0.095 -55.434  1.00 33.70           H  
ATOM    340 HD12 LEU A  22      24.439   1.615 -54.521  1.00 33.70           H  
ATOM    341 HD13 LEU A  22      23.769   1.492 -56.166  1.00 33.70           H  
ATOM    342  CD2 LEU A  22      22.867  -0.320 -53.389  1.00 33.70           C  
ATOM    343 HD21 LEU A  22      23.378   0.298 -52.651  1.00 33.70           H  
ATOM    344 HD22 LEU A  22      21.931  -0.683 -52.965  1.00 33.70           H  
ATOM    345 HD23 LEU A  22      23.494  -1.179 -53.628  1.00 33.70           H  
ATOM    346  N   LYS A  23      19.026   3.199 -53.207  1.00 35.57           N  
ATOM    347  H   LYS A  23      19.106   3.630 -54.117  1.00 35.57           H  
ATOM    348  CA  LYS A  23      18.301   3.895 -52.131  1.00 35.57           C  
ATOM    349  HA  LYS A  23      18.924   3.895 -51.236  1.00 35.57           H  
ATOM    350  C   LYS A  23      17.026   3.156 -51.720  1.00 35.57           C  
ATOM    351  CB  LYS A  23      17.981   5.349 -52.510  1.00 35.57           C  
ATOM    352  HB2 LYS A  23      17.600   5.394 -53.530  1.00 35.57           H  
ATOM    353  HB3 LYS A  23      17.199   5.709 -51.841  1.00 35.57           H  
ATOM    354  O   LYS A  23      16.811   2.987 -50.525  1.00 35.57           O  
ATOM    355  CG  LYS A  23      19.197   6.276 -52.360  1.00 35.57           C  
ATOM    356  HG2 LYS A  23      19.613   6.159 -51.360  1.00 35.57           H  
ATOM    357  HG3 LYS A  23      19.955   6.006 -53.095  1.00 35.57           H  
ATOM    358  CD  LYS A  23      18.778   7.740 -52.559  1.00 35.57           C  
ATOM    359  HD2 LYS A  23      17.969   7.976 -51.867  1.00 35.57           H  
ATOM    360  HD3 LYS A  23      18.421   7.871 -53.580  1.00 35.57           H  
ATOM    361  CE  LYS A  23      19.960   8.682 -52.294  1.00 35.57           C  
ATOM    362  HE2 LYS A  23      20.331   8.497 -51.285  1.00 35.57           H  
ATOM    363  HE3 LYS A  23      20.761   8.435 -52.992  1.00 35.57           H  
ATOM    364  NZ  LYS A  23      19.570  10.109 -52.442  1.00 35.57           N  
ATOM    365  HZ1 LYS A  23      18.837  10.348 -51.791  1.00 35.57           H  
ATOM    366  HZ2 LYS A  23      19.239  10.291 -53.378  1.00 35.57           H  
ATOM    367  HZ3 LYS A  23      20.361  10.712 -52.265  1.00 35.57           H  
ATOM    368  N   SER A  24      16.206   2.700 -52.673  1.00 34.81           N  
ATOM    369  H   SER A  24      16.466   2.804 -53.644  1.00 34.81           H  
ATOM    370  CA  SER A  24      14.965   1.977 -52.346  1.00 34.81           C  
ATOM    371  HA  SER A  24      14.421   2.558 -51.601  1.00 34.81           H  
ATOM    372  C   SER A  24      15.238   0.608 -51.718  1.00 34.81           C  
ATOM    373  CB  SER A  24      14.054   1.841 -53.571  1.00 34.81           C  
ATOM    374  HB2 SER A  24      13.111   1.393 -53.259  1.00 34.81           H  
ATOM    375  HB3 SER A  24      13.850   2.831 -53.978  1.00 34.81           H  
ATOM    376  O   SER A  24      14.548   0.221 -50.772  1.00 34.81           O  
ATOM    377  OG  SER A  24      14.638   1.034 -54.573  1.00 34.81           O  
ATOM    378  HG  SER A  24      14.001   0.918 -55.282  1.00 34.81           H  
ATOM    379  N   LEU A  25      16.287  -0.084 -52.180  1.00 34.33           N  
ATOM    380  H   LEU A  25      16.751   0.259 -53.009  1.00 34.33           H  
ATOM    381  CA  LEU A  25      16.764  -1.322 -51.568  1.00 34.33           C  
ATOM    382  HA  LEU A  25      15.945  -2.041 -51.566  1.00 34.33           H  
ATOM    383  C   LEU A  25      17.142  -1.111 -50.100  1.00 34.33           C  
ATOM    384  CB  LEU A  25      17.942  -1.894 -52.377  1.00 34.33           C  
ATOM    385  HB2 LEU A  25      18.543  -2.537 -51.734  1.00 34.33           H  
ATOM    386  HB3 LEU A  25      18.577  -1.072 -52.704  1.00 34.33           H  
ATOM    387  O   LEU A  25      16.636  -1.841 -49.259  1.00 34.33           O  
ATOM    388  CG  LEU A  25      17.488  -2.716 -53.596  1.00 34.33           C  
ATOM    389  HG  LEU A  25      16.699  -2.184 -54.128  1.00 34.33           H  
ATOM    390  CD1 LEU A  25      18.661  -2.923 -54.554  1.00 34.33           C  
ATOM    391 HD11 LEU A  25      18.336  -3.510 -55.413  1.00 34.33           H  
ATOM    392 HD12 LEU A  25      19.472  -3.445 -54.047  1.00 34.33           H  
ATOM    393 HD13 LEU A  25      19.018  -1.955 -54.906  1.00 34.33           H  
ATOM    394  CD2 LEU A  25      16.973  -4.098 -53.178  1.00 34.33           C  
ATOM    395 HD21 LEU A  25      16.675  -4.663 -54.062  1.00 34.33           H  
ATOM    396 HD22 LEU A  25      16.106  -4.001 -52.525  1.00 34.33           H  
ATOM    397 HD23 LEU A  25      17.753  -4.648 -52.652  1.00 34.33           H  
ATOM    398  N   LEU A  26      17.949  -0.098 -49.764  1.00 34.50           N  
ATOM    399  H   LEU A  26      18.321   0.484 -50.500  1.00 34.50           H  
ATOM    400  CA  LEU A  26      18.364   0.156 -48.376  1.00 34.50           C  
ATOM    401  HA  LEU A  26      18.889  -0.727 -48.011  1.00 34.50           H  
ATOM    402  C   LEU A  26      17.184   0.369 -47.413  1.00 34.50           C  
ATOM    403  CB  LEU A  26      19.310   1.369 -48.334  1.00 34.50           C  
ATOM    404  HB2 LEU A  26      18.882   2.163 -48.946  1.00 34.50           H  
ATOM    405  HB3 LEU A  26      19.366   1.740 -47.310  1.00 34.50           H  
ATOM    406  O   LEU A  26      17.241  -0.110 -46.278  1.00 34.50           O  
ATOM    407  CG  LEU A  26      20.741   1.069 -48.813  1.00 34.50           C  
ATOM    408  HG  LEU A  26      20.714   0.562 -49.778  1.00 34.50           H  
ATOM    409  CD1 LEU A  26      21.507   2.384 -48.971  1.00 34.50           C  
ATOM    410 HD11 LEU A  26      21.552   2.912 -48.019  1.00 34.50           H  
ATOM    411 HD12 LEU A  26      21.006   3.006 -49.713  1.00 34.50           H  
ATOM    412 HD13 LEU A  26      22.519   2.177 -49.320  1.00 34.50           H  
ATOM    413  CD2 LEU A  26      21.509   0.194 -47.817  1.00 34.50           C  
ATOM    414 HD21 LEU A  26      22.531   0.054 -48.167  1.00 34.50           H  
ATOM    415 HD22 LEU A  26      21.042  -0.788 -47.738  1.00 34.50           H  
ATOM    416 HD23 LEU A  26      21.528   0.666 -46.835  1.00 34.50           H  
ATOM    417  N   THR A  27      16.113   1.039 -47.849  1.00 34.30           N  
ATOM    418  H   THR A  27      16.135   1.468 -48.763  1.00 34.30           H  
ATOM    419  CA  THR A  27      14.901   1.221 -47.032  1.00 34.30           C  
ATOM    420  HA  THR A  27      15.200   1.651 -46.075  1.00 34.30           H  
ATOM    421  C   THR A  27      14.219  -0.117 -46.743  1.00 34.30           C  
ATOM    422  CB  THR A  27      13.886   2.170 -47.696  1.00 34.30           C  
ATOM    423  HB  THR A  27      13.215   1.601 -48.340  1.00 34.30           H  
ATOM    424  O   THR A  27      13.922  -0.417 -45.586  1.00 34.30           O  
ATOM    425  CG2 THR A  27      13.073   2.928 -46.649  1.00 34.30           C  
ATOM    426 HG21 THR A  27      13.731   3.545 -46.037  1.00 34.30           H  
ATOM    427 HG22 THR A  27      12.547   2.218 -46.010  1.00 34.30           H  
ATOM    428 HG23 THR A  27      12.336   3.562 -47.142  1.00 34.30           H  
ATOM    429  OG1 THR A  27      14.517   3.153 -48.478  1.00 34.30           O  
ATOM    430  HG1 THR A  27      13.832   3.618 -48.965  1.00 34.30           H  
ATOM    431  N   ASN A  28      14.038  -0.952 -47.774  1.00 34.24           N  
ATOM    432  H   ASN A  28      14.341  -0.660 -48.692  1.00 34.24           H  
ATOM    433  CA  ASN A  28      13.471  -2.296 -47.629  1.00 34.24           C  
ATOM    434  HA  ASN A  28      12.534  -2.227 -47.076  1.00 34.24           H  
ATOM    435  C   ASN A  28      14.376  -3.218 -46.803  1.00 34.24           C  
ATOM    436  CB  ASN A  28      13.196  -2.900 -49.021  1.00 34.24           C  
ATOM    437  HB2 ASN A  28      13.942  -2.556 -49.736  1.00 34.24           H  
ATOM    438  HB3 ASN A  28      13.272  -3.986 -48.956  1.00 34.24           H  
ATOM    439  O   ASN A  28      13.880  -3.935 -45.939  1.00 34.24           O  
ATOM    440  CG  ASN A  28      11.806  -2.599 -49.553  1.00 34.24           C  
ATOM    441  ND2 ASN A  28      11.528  -2.967 -50.781  1.00 34.24           N  
ATOM    442 HD21 ASN A  28      12.219  -3.436 -51.348  1.00 34.24           H  
ATOM    443 HD22 ASN A  28      10.585  -2.777 -51.087  1.00 34.24           H  
ATOM    444  OD1 ASN A  28      10.940  -2.060 -48.891  1.00 34.24           O  
ATOM    445  N   THR A  29      15.696  -3.176 -47.000  1.00 36.80           N  
ATOM    446  H   THR A  29      16.059  -2.642 -47.777  1.00 36.80           H  
ATOM    447  CA  THR A  29      16.640  -3.979 -46.214  1.00 36.80           C  
ATOM    448  HA  THR A  29      16.337  -5.024 -46.287  1.00 36.80           H  
ATOM    449  C   THR A  29      16.587  -3.588 -44.743  1.00 36.80           C  
ATOM    450  CB  THR A  29      18.081  -3.877 -46.735  1.00 36.80           C  
ATOM    451  HB  THR A  29      18.473  -2.877 -46.546  1.00 36.80           H  
ATOM    452  O   THR A  29      16.566  -4.476 -43.903  1.00 36.80           O  
ATOM    453  CG2 THR A  29      19.000  -4.919 -46.096  1.00 36.80           C  
ATOM    454 HG21 THR A  29      18.609  -5.920 -46.275  1.00 36.80           H  
ATOM    455 HG22 THR A  29      20.002  -4.841 -46.518  1.00 36.80           H  
ATOM    456 HG23 THR A  29      19.067  -4.753 -45.021  1.00 36.80           H  
ATOM    457  OG1 THR A  29      18.129  -4.134 -48.116  1.00 36.80           O  
ATOM    458  HG1 THR A  29      19.044  -4.294 -48.356  1.00 36.80           H  
ATOM    459  N   ARG A  30      16.474  -2.295 -44.395  1.00 34.93           N  
ATOM    460  H   ARG A  30      16.489  -1.594 -45.122  1.00 34.93           H  
ATOM    461  CA  ARG A  30      16.270  -1.879 -42.993  1.00 34.93           C  
ATOM    462  HA  ARG A  30      17.044  -2.343 -42.383  1.00 34.93           H  
ATOM    463  C   ARG A  30      14.965  -2.409 -42.393  1.00 34.93           C  
ATOM    464  CB  ARG A  30      16.354  -0.351 -42.841  1.00 34.93           C  
ATOM    465  HB2 ARG A  30      15.642  -0.033 -42.079  1.00 34.93           H  
ATOM    466  HB3 ARG A  30      16.086   0.141 -43.775  1.00 34.93           H  
ATOM    467  O   ARG A  30      14.982  -2.781 -41.229  1.00 34.93           O  
ATOM    468  CG  ARG A  30      17.753   0.088 -42.388  1.00 34.93           C  
ATOM    469  HG2 ARG A  30      18.480  -0.145 -43.166  1.00 34.93           H  
ATOM    470  HG3 ARG A  30      18.017  -0.449 -41.478  1.00 34.93           H  
ATOM    471  CD  ARG A  30      17.767   1.594 -42.098  1.00 34.93           C  
ATOM    472  HD2 ARG A  30      16.951   1.824 -41.413  1.00 34.93           H  
ATOM    473  HD3 ARG A  30      17.604   2.129 -43.034  1.00 34.93           H  
ATOM    474  NE  ARG A  30      19.042   2.021 -41.486  1.00 34.93           N  
ATOM    475  HE  ARG A  30      19.695   1.289 -41.248  1.00 34.93           H  
ATOM    476  NH1 ARG A  30      18.604   4.275 -41.421  1.00 34.93           N  
ATOM    477 HH11 ARG A  30      17.700   4.098 -41.836  1.00 34.93           H  
ATOM    478 HH12 ARG A  30      18.864   5.209 -41.140  1.00 34.93           H  
ATOM    479  NH2 ARG A  30      20.527   3.505 -40.597  1.00 34.93           N  
ATOM    480 HH21 ARG A  30      20.773   4.448 -40.332  1.00 34.93           H  
ATOM    481 HH22 ARG A  30      21.147   2.746 -40.356  1.00 34.93           H  
ATOM    482  CZ  ARG A  30      19.384   3.260 -41.173  1.00 34.93           C  
ATOM    483  N   GLN A  31      13.874  -2.490 -43.159  1.00 34.46           N  
ATOM    484  H   GLN A  31      13.919  -2.148 -44.108  1.00 34.46           H  
ATOM    485  CA  GLN A  31      12.639  -3.145 -42.694  1.00 34.46           C  
ATOM    486  HA  GLN A  31      12.390  -2.775 -41.699  1.00 34.46           H  
ATOM    487  C   GLN A  31      12.781  -4.671 -42.576  1.00 34.46           C  
ATOM    488  CB  GLN A  31      11.473  -2.834 -43.641  1.00 34.46           C  
ATOM    489  HB2 GLN A  31      11.763  -3.055 -44.668  1.00 34.46           H  
ATOM    490  HB3 GLN A  31      10.643  -3.491 -43.380  1.00 34.46           H  
ATOM    491  O   GLN A  31      12.189  -5.275 -41.684  1.00 34.46           O  
ATOM    492  CG  GLN A  31      10.966  -1.389 -43.554  1.00 34.46           C  
ATOM    493  HG2 GLN A  31      10.731  -1.155 -42.516  1.00 34.46           H  
ATOM    494  HG3 GLN A  31      11.741  -0.704 -43.899  1.00 34.46           H  
ATOM    495  CD  GLN A  31       9.711  -1.181 -44.400  1.00 34.46           C  
ATOM    496  NE2 GLN A  31       8.992  -0.098 -44.209  1.00 34.46           N  
ATOM    497 HE21 GLN A  31       8.167  -0.021 -44.786  1.00 34.46           H  
ATOM    498 HE22 GLN A  31       9.245   0.583 -43.506  1.00 34.46           H  
ATOM    499  OE1 GLN A  31       9.334  -1.983 -45.235  1.00 34.46           O  
ATOM    500  N   GLN A  32      13.550  -5.306 -43.469  1.00 34.98           N  
ATOM    501  H   GLN A  32      13.937  -4.771 -44.233  1.00 34.98           H  
ATOM    502  CA  GLN A  32      13.834  -6.744 -43.417  1.00 34.98           C  
ATOM    503  HA  GLN A  32      12.946  -7.233 -43.017  1.00 34.98           H  
ATOM    504  C   GLN A  32      14.935  -7.135 -42.430  1.00 34.98           C  
ATOM    505  CB  GLN A  32      14.097  -7.330 -44.810  1.00 34.98           C  
ATOM    506  HB2 GLN A  32      14.793  -8.163 -44.714  1.00 34.98           H  
ATOM    507  HB3 GLN A  32      14.550  -6.585 -45.464  1.00 34.98           H  
ATOM    508  O   GLN A  32      14.979  -8.303 -42.046  1.00 34.98           O  
ATOM    509  CG  GLN A  32      12.797  -7.871 -45.426  1.00 34.98           C  
ATOM    510  HG2 GLN A  32      12.158  -7.037 -45.716  1.00 34.98           H  
ATOM    511  HG3 GLN A  32      12.269  -8.472 -44.685  1.00 34.98           H  
ATOM    512  CD  GLN A  32      13.049  -8.759 -46.640  1.00 34.98           C  
ATOM    513  NE2 GLN A  32      12.056  -9.488 -47.099  1.00 34.98           N  
ATOM    514 HE21 GLN A  32      11.135  -9.436 -46.688  1.00 34.98           H  
ATOM    515 HE22 GLN A  32      12.276 -10.056 -47.904  1.00 34.98           H  
ATOM    516  OE1 GLN A  32      14.126  -8.833 -47.202  1.00 34.98           O  
ATOM    517  N   ILE A  33      15.677  -6.176 -41.865  1.00 37.29           N  
ATOM    518  H   ILE A  33      15.679  -5.261 -42.294  1.00 37.29           H  
ATOM    519  CA  ILE A  33      16.144  -6.279 -40.477  1.00 37.29           C  
ATOM    520  HA  ILE A  33      16.493  -7.301 -40.331  1.00 37.29           H  
ATOM    521  C   ILE A  33      14.921  -6.103 -39.560  1.00 37.29           C  
ATOM    522  CB  ILE A  33      17.339  -5.353 -40.123  1.00 37.29           C  
ATOM    523  HB  ILE A  33      16.981  -4.326 -40.065  1.00 37.29           H  
ATOM    524  O   ILE A  33      14.853  -5.231 -38.697  1.00 37.29           O  
ATOM    525  CG1 ILE A  33      18.479  -5.420 -41.169  1.00 37.29           C  
ATOM    526 HG12 ILE A  33      18.972  -6.391 -41.116  1.00 37.29           H  
ATOM    527 HG13 ILE A  33      18.071  -5.319 -42.175  1.00 37.29           H  
ATOM    528  CG2 ILE A  33      17.915  -5.784 -38.755  1.00 37.29           C  
ATOM    529 HG21 ILE A  33      18.786  -5.183 -38.494  1.00 37.29           H  
ATOM    530 HG22 ILE A  33      17.178  -5.637 -37.966  1.00 37.29           H  
ATOM    531 HG23 ILE A  33      18.199  -6.836 -38.779  1.00 37.29           H  
ATOM    532  CD1 ILE A  33      19.529  -4.311 -41.013  1.00 37.29           C  
ATOM    533 HD11 ILE A  33      19.041  -3.338 -40.954  1.00 37.29           H  
ATOM    534 HD12 ILE A  33      20.134  -4.471 -40.120  1.00 37.29           H  
ATOM    535 HD13 ILE A  33      20.190  -4.320 -41.879  1.00 37.29           H  
ATOM    536  N   LYS A  34      13.974  -7.038 -39.696  1.00 37.53           N  
ATOM    537  H   LYS A  34      14.101  -7.662 -40.479  1.00 37.53           H  
ATOM    538  CA  LYS A  34      13.404  -7.652 -38.513  1.00 37.53           C  
ATOM    539  HA  LYS A  34      12.908  -6.908 -37.889  1.00 37.53           H  
ATOM    540  C   LYS A  34      14.613  -8.207 -37.772  1.00 37.53           C  
ATOM    541  CB  LYS A  34      12.425  -8.781 -38.890  1.00 37.53           C  
ATOM    542  HB2 LYS A  34      12.926  -9.494 -39.545  1.00 37.53           H  
ATOM    543  HB3 LYS A  34      12.145  -9.300 -37.973  1.00 37.53           H  
ATOM    544  O   LYS A  34      15.164  -9.235 -38.172  1.00 37.53           O  
ATOM    545  CG  LYS A  34      11.150  -8.278 -39.580  1.00 37.53           C  
ATOM    546  HG2 LYS A  34      11.406  -7.825 -40.539  1.00 37.53           H  
ATOM    547  HG3 LYS A  34      10.675  -7.527 -38.949  1.00 37.53           H  
ATOM    548  CD  LYS A  34      10.174  -9.441 -39.809  1.00 37.53           C  
ATOM    549  HD2 LYS A  34      10.639 -10.177 -40.466  1.00 37.53           H  
ATOM    550  HD3 LYS A  34       9.956  -9.907 -38.848  1.00 37.53           H  
ATOM    551  CE  LYS A  34       8.875  -8.923 -40.435  1.00 37.53           C  
ATOM    552  HE2 LYS A  34       8.497  -8.112 -39.812  1.00 37.53           H  
ATOM    553  HE3 LYS A  34       9.104  -8.505 -41.416  1.00 37.53           H  
ATOM    554  NZ  LYS A  34       7.857  -9.997 -40.543  1.00 37.53           N  
ATOM    555  HZ1 LYS A  34       8.198 -10.754 -41.119  1.00 37.53           H  
ATOM    556  HZ2 LYS A  34       7.004  -9.634 -40.944  1.00 37.53           H  
ATOM    557  HZ3 LYS A  34       7.644 -10.361 -39.625  1.00 37.53           H  
ATOM    558  N   SER A  35      15.042  -7.520 -36.713  1.00 45.70           N  
ATOM    559  H   SER A  35      14.569  -6.658 -36.482  1.00 45.70           H  
ATOM    560  CA  SER A  35      15.659  -8.229 -35.597  1.00 45.70           C  
ATOM    561  HA  SER A  35      16.671  -8.535 -35.860  1.00 45.70           H  
ATOM    562  C   SER A  35      14.792  -9.466 -35.373  1.00 45.70           C  
ATOM    563  CB  SER A  35      15.700  -7.340 -34.343  1.00 45.70           C  
ATOM    564  HB2 SER A  35      15.829  -7.965 -33.459  1.00 45.70           H  
ATOM    565  HB3 SER A  35      16.553  -6.666 -34.419  1.00 45.70           H  
ATOM    566  O   SER A  35      13.566  -9.349 -35.362  1.00 45.70           O  
ATOM    567  OG  SER A  35      14.523  -6.560 -34.217  1.00 45.70           O  
ATOM    568  HG  SER A  35      14.492  -6.174 -33.339  1.00 45.70           H  
ATOM    569  N   GLN A  36      15.393 -10.659 -35.361  1.00 49.56           N  
ATOM    570  H   GLN A  36      16.400 -10.721 -35.413  1.00 49.56           H  
ATOM    571  CA  GLN A  36      14.617 -11.882 -35.186  1.00 49.56           C  
ATOM    572  HA  GLN A  36      13.775 -11.880 -35.877  1.00 49.56           H  
ATOM    573  C   GLN A  36      14.050 -11.853 -33.774  1.00 49.56           C  
ATOM    574  CB  GLN A  36      15.458 -13.144 -35.441  1.00 49.56           C  
ATOM    575  HB2 GLN A  36      16.463 -13.010 -35.043  1.00 49.56           H  
ATOM    576  HB3 GLN A  36      14.993 -13.981 -34.919  1.00 49.56           H  
ATOM    577  O   GLN A  36      14.712 -12.275 -32.832  1.00 49.56           O  
ATOM    578  CG  GLN A  36      15.518 -13.509 -36.931  1.00 49.56           C  
ATOM    579  HG2 GLN A  36      16.036 -12.721 -37.478  1.00 49.56           H  
ATOM    580  HG3 GLN A  36      14.502 -13.586 -37.318  1.00 49.56           H  
ATOM    581  CD  GLN A  36      16.234 -14.835 -37.183  1.00 49.56           C  
ATOM    582  NE2 GLN A  36      16.029 -15.453 -38.325  1.00 49.56           N  
ATOM    583 HE21 GLN A  36      15.435 -15.045 -39.033  1.00 49.56           H  
ATOM    584 HE22 GLN A  36      16.546 -16.311 -38.452  1.00 49.56           H  
ATOM    585  OE1 GLN A  36      16.993 -15.353 -36.384  1.00 49.56           O  
ATOM    586  N   THR A  37      12.847 -11.297 -33.648  1.00 61.94           N  
ATOM    587  H   THR A  37      12.469 -10.779 -34.429  1.00 61.94           H  
ATOM    588  CA  THR A  37      12.101 -11.211 -32.409  1.00 61.94           C  
ATOM    589  HA  THR A  37      12.686 -10.661 -31.672  1.00 61.94           H  
ATOM    590  C   THR A  37      11.908 -12.637 -31.943  1.00 61.94           C  
ATOM    591  CB  THR A  37      10.740 -10.514 -32.618  1.00 61.94           C  
ATOM    592  HB  THR A  37       9.947 -11.244 -32.778  1.00 61.94           H  
ATOM    593  O   THR A  37      11.126 -13.387 -32.539  1.00 61.94           O  
ATOM    594  CG2 THR A  37      10.403  -9.671 -31.406  1.00 61.94           C  
ATOM    595 HG21 THR A  37       9.410  -9.233 -31.514  1.00 61.94           H  
ATOM    596 HG22 THR A  37      10.413 -10.305 -30.520  1.00 61.94           H  
ATOM    597 HG23 THR A  37      11.139  -8.877 -31.285  1.00 61.94           H  
ATOM    598  OG1 THR A  37      10.734  -9.612 -33.704  1.00 61.94           O  
ATOM    599  HG1 THR A  37      10.175  -8.884 -33.423  1.00 61.94           H  
ATOM    600  N   GLN A  38      12.688 -13.060 -30.947  1.00 77.89           N  
ATOM    601  H   GLN A  38      13.373 -12.446 -30.531  1.00 77.89           H  
ATOM    602  CA  GLN A  38      12.483 -14.379 -30.382  1.00 77.89           C  
ATOM    603  HA  GLN A  38      12.502 -15.106 -31.193  1.00 77.89           H  
ATOM    604  C   GLN A  38      11.081 -14.379 -29.780  1.00 77.89           C  
ATOM    605  CB  GLN A  38      13.582 -14.763 -29.383  1.00 77.89           C  
ATOM    606  HB2 GLN A  38      13.674 -13.986 -28.624  1.00 77.89           H  
ATOM    607  HB3 GLN A  38      13.293 -15.693 -28.893  1.00 77.89           H  
ATOM    608  O   GLN A  38      10.655 -13.417 -29.139  1.00 77.89           O  
ATOM    609  CG  GLN A  38      14.935 -14.984 -30.079  1.00 77.89           C  
ATOM    610  HG2 GLN A  38      15.300 -14.033 -30.466  1.00 77.89           H  
ATOM    611  HG3 GLN A  38      14.807 -15.671 -30.915  1.00 77.89           H  
ATOM    612  CD  GLN A  38      15.980 -15.566 -29.130  1.00 77.89           C  
ATOM    613  NE2 GLN A  38      16.569 -14.743 -28.290  1.00 77.89           N  
ATOM    614 HE21 GLN A  38      17.121 -15.111 -27.529  1.00 77.89           H  
ATOM    615 HE22 GLN A  38      16.166 -13.832 -28.123  1.00 77.89           H  
ATOM    616  OE1 GLN A  38      16.270 -16.764 -29.155  1.00 77.89           O  
ATOM    617  N   GLN A  39      10.337 -15.440 -30.068  1.00 88.24           N  
ATOM    618  H   GLN A  39      10.730 -16.168 -30.647  1.00 88.24           H  
ATOM    619  CA  GLN A  39       8.995 -15.639 -29.561  1.00 88.24           C  
ATOM    620  HA  GLN A  39       8.845 -14.966 -28.716  1.00 88.24           H  
ATOM    621  C   GLN A  39       8.892 -17.077 -29.074  1.00 88.24           C  
ATOM    622  CB  GLN A  39       7.951 -15.297 -30.635  1.00 88.24           C  
ATOM    623  HB2 GLN A  39       8.018 -16.020 -31.448  1.00 88.24           H  
ATOM    624  HB3 GLN A  39       8.158 -14.304 -31.033  1.00 88.24           H  
ATOM    625  O   GLN A  39       9.186 -18.018 -29.817  1.00 88.24           O  
ATOM    626  CG  GLN A  39       6.531 -15.302 -30.046  1.00 88.24           C  
ATOM    627  HG2 GLN A  39       6.318 -16.273 -29.599  1.00 88.24           H  
ATOM    628  HG3 GLN A  39       6.476 -14.546 -29.263  1.00 88.24           H  
ATOM    629  CD  GLN A  39       5.454 -15.027 -31.090  1.00 88.24           C  
ATOM    630  NE2 GLN A  39       4.473 -14.209 -30.784  1.00 88.24           N  
ATOM    631 HE21 GLN A  39       3.861 -13.962 -31.549  1.00 88.24           H  
ATOM    632 HE22 GLN A  39       4.564 -13.600 -29.984  1.00 88.24           H  
ATOM    633  OE1 GLN A  39       5.451 -15.559 -32.189  1.00 88.24           O  
ATOM    634  N   VAL A  40       8.473 -17.259 -27.824  1.00 89.98           N  
ATOM    635  H   VAL A  40       8.269 -16.440 -27.269  1.00 89.98           H  
ATOM    636  CA  VAL A  40       8.296 -18.585 -27.228  1.00 89.98           C  
ATOM    637  HA  VAL A  40       8.329 -19.333 -28.020  1.00 89.98           H  
ATOM    638  C   VAL A  40       6.927 -18.676 -26.581  1.00 89.98           C  
ATOM    639  CB  VAL A  40       9.432 -18.933 -26.246  1.00 89.98           C  
ATOM    640  HB  VAL A  40       9.502 -18.165 -25.476  1.00 89.98           H  
ATOM    641  O   VAL A  40       6.609 -17.949 -25.644  1.00 89.98           O  
ATOM    642  CG1 VAL A  40       9.198 -20.287 -25.558  1.00 89.98           C  
ATOM    643 HG11 VAL A  40      10.063 -20.528 -24.940  1.00 89.98           H  
ATOM    644 HG12 VAL A  40       9.052 -21.066 -26.307  1.00 89.98           H  
ATOM    645 HG13 VAL A  40       8.325 -20.230 -24.908  1.00 89.98           H  
ATOM    646  CG2 VAL A  40      10.765 -19.029 -27.002  1.00 89.98           C  
ATOM    647 HG21 VAL A  40      10.676 -19.720 -27.840  1.00 89.98           H  
ATOM    648 HG22 VAL A  40      11.041 -18.050 -27.393  1.00 89.98           H  
ATOM    649 HG23 VAL A  40      11.561 -19.363 -26.336  1.00 89.98           H  
ATOM    650  N   THR A  41       6.130 -19.625 -27.067  1.00 93.57           N  
ATOM    651  H   THR A  41       6.425 -20.121 -27.896  1.00 93.57           H  
ATOM    652  CA  THR A  41       4.866 -20.020 -26.446  1.00 93.57           C  
ATOM    653  HA  THR A  41       4.512 -19.198 -25.824  1.00 93.57           H  
ATOM    654  C   THR A  41       5.069 -21.243 -25.557  1.00 93.57           C  
ATOM    655  CB  THR A  41       3.778 -20.291 -27.492  1.00 93.57           C  
ATOM    656  HB  THR A  41       4.079 -21.143 -28.102  1.00 93.57           H  
ATOM    657  O   THR A  41       5.547 -22.285 -26.011  1.00 93.57           O  
ATOM    658  CG2 THR A  41       2.414 -20.588 -26.869  1.00 93.57           C  
ATOM    659 HG21 THR A  41       2.455 -21.527 -26.318  1.00 93.57           H  
ATOM    660 HG22 THR A  41       1.663 -20.664 -27.656  1.00 93.57           H  
ATOM    661 HG23 THR A  41       2.137 -19.788 -26.182  1.00 93.57           H  
ATOM    662  OG1 THR A  41       3.595 -19.186 -28.339  1.00 93.57           O  
ATOM    663  HG1 THR A  41       3.186 -18.480 -27.832  1.00 93.57           H  
ATOM    664  N   ILE A  42       4.634 -21.136 -24.305  1.00 93.74           N  
ATOM    665  H   ILE A  42       4.264 -20.240 -24.023  1.00 93.74           H  
ATOM    666  CA  ILE A  42       4.434 -22.237 -23.364  1.00 93.74           C  
ATOM    667  HA  ILE A  42       4.853 -23.147 -23.794  1.00 93.74           H  
ATOM    668  C   ILE A  42       2.925 -22.459 -23.199  1.00 93.74           C  
ATOM    669  CB  ILE A  42       5.201 -21.971 -22.044  1.00 93.74           C  
ATOM    670  HB  ILE A  42       6.262 -21.966 -22.296  1.00 93.74           H  
ATOM    671  O   ILE A  42       2.189 -21.561 -22.795  1.00 93.74           O  
ATOM    672  CG1 ILE A  42       4.959 -23.111 -21.038  1.00 93.74           C  
ATOM    673 HG12 ILE A  42       3.975 -23.000 -20.582  1.00 93.74           H  
ATOM    674 HG13 ILE A  42       4.971 -24.055 -21.582  1.00 93.74           H  
ATOM    675  CG2 ILE A  42       4.878 -20.614 -21.394  1.00 93.74           C  
ATOM    676 HG21 ILE A  42       5.090 -19.800 -22.088  1.00 93.74           H  
ATOM    677 HG22 ILE A  42       5.493 -20.451 -20.510  1.00 93.74           H  
ATOM    678 HG23 ILE A  42       3.830 -20.573 -21.098  1.00 93.74           H  
ATOM    679  CD1 ILE A  42       6.021 -23.191 -19.932  1.00 93.74           C  
ATOM    680 HD11 ILE A  42       7.001 -23.370 -20.376  1.00 93.74           H  
ATOM    681 HD12 ILE A  42       6.042 -22.274 -19.345  1.00 93.74           H  
ATOM    682 HD13 ILE A  42       5.793 -24.016 -19.258  1.00 93.74           H  
ATOM    683  N   LYS A  43       2.440 -23.650 -23.558  1.00 96.37           N  
ATOM    684  H   LYS A  43       3.095 -24.357 -23.862  1.00 96.37           H  
ATOM    685  CA  LYS A  43       1.023 -24.030 -23.419  1.00 96.37           C  
ATOM    686  HA  LYS A  43       0.423 -23.130 -23.287  1.00 96.37           H  
ATOM    687  C   LYS A  43       0.798 -24.869 -22.169  1.00 96.37           C  
ATOM    688  CB  LYS A  43       0.528 -24.760 -24.676  1.00 96.37           C  
ATOM    689  HB2 LYS A  43      -0.500 -25.079 -24.508  1.00 96.37           H  
ATOM    690  HB3 LYS A  43       1.139 -25.647 -24.846  1.00 96.37           H  
ATOM    691  O   LYS A  43       1.725 -25.523 -21.716  1.00 96.37           O  
ATOM    692  CG  LYS A  43       0.580 -23.851 -25.912  1.00 96.37           C  
ATOM    693  HG2 LYS A  43       0.266 -22.847 -25.628  1.00 96.37           H  
ATOM    694  HG3 LYS A  43       1.604 -23.806 -26.281  1.00 96.37           H  
ATOM    695  CD  LYS A  43      -0.349 -24.343 -27.029  1.00 96.37           C  
ATOM    696  HD2 LYS A  43      -0.047 -25.339 -27.352  1.00 96.37           H  
ATOM    697  HD3 LYS A  43      -1.367 -24.377 -26.641  1.00 96.37           H  
ATOM    698  CE  LYS A  43      -0.275 -23.360 -28.204  1.00 96.37           C  
ATOM    699  HE2 LYS A  43       0.711 -23.430 -28.664  1.00 96.37           H  
ATOM    700  HE3 LYS A  43      -0.377 -22.350 -27.806  1.00 96.37           H  
ATOM    701  NZ  LYS A  43      -1.343 -23.601 -29.208  1.00 96.37           N  
ATOM    702  HZ1 LYS A  43      -2.251 -23.491 -28.780  1.00 96.37           H  
ATOM    703  HZ2 LYS A  43      -1.275 -24.526 -29.608  1.00 96.37           H  
ATOM    704  HZ3 LYS A  43      -1.279 -22.920 -29.951  1.00 96.37           H  
ATOM    705  N   ASN A  44      -0.430 -24.940 -21.668  1.00 95.96           N  
ATOM    706  H   ASN A  44      -1.152 -24.382 -22.101  1.00 95.96           H  
ATOM    707  CA  ASN A  44      -0.794 -25.791 -20.525  1.00 95.96           C  
ATOM    708  HA  ASN A  44      -1.840 -25.567 -20.319  1.00 95.96           H  
ATOM    709  C   ASN A  44      -0.024 -25.502 -19.212  1.00 95.96           C  
ATOM    710  CB  ASN A  44      -0.725 -27.285 -20.904  1.00 95.96           C  
ATOM    711  HB2 ASN A  44       0.320 -27.575 -21.017  1.00 95.96           H  
ATOM    712  HB3 ASN A  44      -1.135 -27.877 -20.086  1.00 95.96           H  
ATOM    713  O   ASN A  44       0.196 -26.415 -18.416  1.00 95.96           O  
ATOM    714  CG  ASN A  44      -1.489 -27.660 -22.152  1.00 95.96           C  
ATOM    715  ND2 ASN A  44      -0.969 -28.578 -22.931  1.00 95.96           N  
ATOM    716 HD21 ASN A  44      -0.040 -28.918 -22.731  1.00 95.96           H  
ATOM    717 HD22 ASN A  44      -1.561 -28.855 -23.702  1.00 95.96           H  
ATOM    718  OD1 ASN A  44      -2.555 -27.165 -22.464  1.00 95.96           O  
ATOM    719  N   LEU A  45       0.400 -24.260 -18.965  1.00 96.54           N  
ATOM    720  H   LEU A  45       0.098 -23.513 -19.575  1.00 96.54           H  
ATOM    721  CA  LEU A  45       1.019 -23.886 -17.693  1.00 96.54           C  
ATOM    722  HA  LEU A  45       1.744 -24.653 -17.423  1.00 96.54           H  
ATOM    723  C   LEU A  45      -0.052 -23.851 -16.596  1.00 96.54           C  
ATOM    724  CB  LEU A  45       1.752 -22.543 -17.858  1.00 96.54           C  
ATOM    725  HB2 LEU A  45       1.017 -21.784 -18.125  1.00 96.54           H  
ATOM    726  HB3 LEU A  45       2.459 -22.626 -18.684  1.00 96.54           H  
ATOM    727  O   LEU A  45      -1.055 -23.153 -16.731  1.00 96.54           O  
ATOM    728  CG  LEU A  45       2.510 -22.076 -16.600  1.00 96.54           C  
ATOM    729  HG  LEU A  45       1.826 -22.035 -15.752  1.00 96.54           H  
ATOM    730  CD1 LEU A  45       3.679 -23.005 -16.256  1.00 96.54           C  
ATOM    731 HD11 LEU A  45       3.306 -23.988 -15.968  1.00 96.54           H  
ATOM    732 HD12 LEU A  45       4.351 -23.100 -17.109  1.00 96.54           H  
ATOM    733 HD13 LEU A  45       4.227 -22.597 -15.407  1.00 96.54           H  
ATOM    734  CD2 LEU A  45       3.068 -20.673 -16.835  1.00 96.54           C  
ATOM    735 HD21 LEU A  45       3.585 -20.328 -15.940  1.00 96.54           H  
ATOM    736 HD22 LEU A  45       2.249 -19.985 -17.045  1.00 96.54           H  
ATOM    737 HD23 LEU A  45       3.761 -20.676 -17.676  1.00 96.54           H  
ATOM    738  N   TYR A  46       0.141 -24.605 -15.516  1.00 97.29           N  
ATOM    739  H   TYR A  46       0.996 -25.134 -15.423  1.00 97.29           H  
ATOM    740  CA  TYR A  46      -0.821 -24.653 -14.417  1.00 97.29           C  
ATOM    741  HA  TYR A  46      -1.817 -24.438 -14.804  1.00 97.29           H  
ATOM    742  C   TYR A  46      -0.496 -23.585 -13.367  1.00 97.29           C  
ATOM    743  CB  TYR A  46      -0.858 -26.072 -13.838  1.00 97.29           C  
ATOM    744  HB2 TYR A  46      -1.200 -26.756 -14.615  1.00 97.29           H  
ATOM    745  HB3 TYR A  46       0.151 -26.376 -13.561  1.00 97.29           H  
ATOM    746  O   TYR A  46       0.617 -23.546 -12.846  1.00 97.29           O  
ATOM    747  CG  TYR A  46      -1.775 -26.217 -12.641  1.00 97.29           C  
ATOM    748  CD1 TYR A  46      -1.259 -26.568 -11.377  1.00 97.29           C  
ATOM    749  HD1 TYR A  46      -0.203 -26.762 -11.261  1.00 97.29           H  
ATOM    750  CD2 TYR A  46      -3.151 -25.977 -12.799  1.00 97.29           C  
ATOM    751  HD2 TYR A  46      -3.545 -25.680 -13.760  1.00 97.29           H  
ATOM    752  CE1 TYR A  46      -2.121 -26.686 -10.269  1.00 97.29           C  
ATOM    753  HE1 TYR A  46      -1.728 -26.970  -9.303  1.00 97.29           H  
ATOM    754  CE2 TYR A  46      -4.014 -26.095 -11.700  1.00 97.29           C  
ATOM    755  HE2 TYR A  46      -5.066 -25.881 -11.816  1.00 97.29           H  
ATOM    756  OH  TYR A  46      -4.370 -26.586  -9.403  1.00 97.29           O  
ATOM    757  HH  TYR A  46      -3.948 -26.692  -8.547  1.00 97.29           H  
ATOM    758  CZ  TYR A  46      -3.502 -26.450 -10.435  1.00 97.29           C  
ATOM    759  N   VAL A  47      -1.460 -22.731 -13.028  1.00 97.68           N  
ATOM    760  H   VAL A  47      -2.366 -22.825 -13.464  1.00 97.68           H  
ATOM    761  CA  VAL A  47      -1.295 -21.687 -12.006  1.00 97.68           C  
ATOM    762  HA  VAL A  47      -0.251 -21.378 -11.971  1.00 97.68           H  
ATOM    763  C   VAL A  47      -1.658 -22.285 -10.644  1.00 97.68           C  
ATOM    764  CB  VAL A  47      -2.129 -20.436 -12.358  1.00 97.68           C  
ATOM    765  HB  VAL A  47      -3.189 -20.689 -12.336  1.00 97.68           H  
ATOM    766  O   VAL A  47      -2.820 -22.295 -10.251  1.00 97.68           O  
ATOM    767  CG1 VAL A  47      -1.869 -19.303 -11.362  1.00 97.68           C  
ATOM    768 HG11 VAL A  47      -0.813 -19.033 -11.351  1.00 97.68           H  
ATOM    769 HG12 VAL A  47      -2.463 -18.429 -11.629  1.00 97.68           H  
ATOM    770 HG13 VAL A  47      -2.173 -19.615 -10.362  1.00 97.68           H  
ATOM    771  CG2 VAL A  47      -1.790 -19.898 -13.756  1.00 97.68           C  
ATOM    772 HG21 VAL A  47      -2.044 -20.637 -14.516  1.00 97.68           H  
ATOM    773 HG22 VAL A  47      -2.369 -18.995 -13.954  1.00 97.68           H  
ATOM    774 HG23 VAL A  47      -0.728 -19.664 -13.821  1.00 97.68           H  
ATOM    775  N   SER A  48      -0.682 -22.853  -9.933  1.00 96.08           N  
ATOM    776  H   SER A  48       0.255 -22.859 -10.309  1.00 96.08           H  
ATOM    777  CA  SER A  48      -0.936 -23.622  -8.700  1.00 96.08           C  
ATOM    778  HA  SER A  48      -1.781 -24.288  -8.879  1.00 96.08           H  
ATOM    779  C   SER A  48      -1.302 -22.787  -7.473  1.00 96.08           C  
ATOM    780  CB  SER A  48       0.275 -24.490  -8.370  1.00 96.08           C  
ATOM    781  HB2 SER A  48       0.343 -25.273  -9.125  1.00 96.08           H  
ATOM    782  HB3 SER A  48       0.128 -24.956  -7.395  1.00 96.08           H  
ATOM    783  O   SER A  48      -1.957 -23.286  -6.565  1.00 96.08           O  
ATOM    784  OG  SER A  48       1.490 -23.754  -8.374  1.00 96.08           O  
ATOM    785  HG  SER A  48       1.469 -23.093  -7.679  1.00 96.08           H  
ATOM    786  N   SER A  49      -0.882 -21.528  -7.442  1.00 96.02           N  
ATOM    787  H   SER A  49      -0.364 -21.176  -8.235  1.00 96.02           H  
ATOM    788  CA  SER A  49      -1.087 -20.570  -6.353  1.00 96.02           C  
ATOM    789  HA  SER A  49      -1.891 -20.914  -5.703  1.00 96.02           H  
ATOM    790  C   SER A  49      -1.496 -19.223  -6.942  1.00 96.02           C  
ATOM    791  CB  SER A  49       0.191 -20.441  -5.512  1.00 96.02           C  
ATOM    792  HB2 SER A  49       0.114 -19.580  -4.847  1.00 96.02           H  
ATOM    793  HB3 SER A  49       0.309 -21.342  -4.910  1.00 96.02           H  
ATOM    794  O   SER A  49      -1.279 -18.963  -8.128  1.00 96.02           O  
ATOM    795  OG  SER A  49       1.320 -20.302  -6.355  1.00 96.02           O  
ATOM    796  HG  SER A  49       2.110 -20.194  -5.820  1.00 96.02           H  
ATOM    797  N   PHE A  50      -2.123 -18.360  -6.142  1.00 97.43           N  
ATOM    798  H   PHE A  50      -2.210 -18.563  -5.156  1.00 97.43           H  
ATOM    799  CA  PHE A  50      -2.514 -17.033  -6.615  1.00 97.43           C  
ATOM    800  HA  PHE A  50      -3.127 -17.125  -7.511  1.00 97.43           H  
ATOM    801  C   PHE A  50      -1.241 -16.262  -6.954  1.00 97.43           C  
ATOM    802  CB  PHE A  50      -3.322 -16.338  -5.529  1.00 97.43           C  
ATOM    803  HB2 PHE A  50      -4.150 -16.985  -5.240  1.00 97.43           H  
ATOM    804  HB3 PHE A  50      -2.670 -16.207  -4.665  1.00 97.43           H  
ATOM    805  O   PHE A  50      -0.352 -16.151  -6.114  1.00 97.43           O  
ATOM    806  CG  PHE A  50      -3.874 -14.985  -5.912  1.00 97.43           C  
ATOM    807  CD1 PHE A  50      -3.098 -13.831  -5.709  1.00 97.43           C  
ATOM    808  HD1 PHE A  50      -2.091 -13.915  -5.328  1.00 97.43           H  
ATOM    809  CD2 PHE A  50      -5.179 -14.871  -6.423  1.00 97.43           C  
ATOM    810  HD2 PHE A  50      -5.778 -15.754  -6.589  1.00 97.43           H  
ATOM    811  CE1 PHE A  50      -3.638 -12.564  -5.974  1.00 97.43           C  
ATOM    812  HE1 PHE A  50      -3.041 -11.682  -5.794  1.00 97.43           H  
ATOM    813  CE2 PHE A  50      -5.719 -13.602  -6.691  1.00 97.43           C  
ATOM    814  HE2 PHE A  50      -6.725 -13.507  -7.070  1.00 97.43           H  
ATOM    815  CZ  PHE A  50      -4.957 -12.448  -6.444  1.00 97.43           C  
ATOM    816  HZ  PHE A  50      -5.386 -11.472  -6.620  1.00 97.43           H  
ATOM    817  N   THR A  51      -1.108 -15.807  -8.194  1.00 97.84           N  
ATOM    818  H   THR A  51      -1.898 -15.853  -8.822  1.00 97.84           H  
ATOM    819  CA  THR A  51       0.194 -15.398  -8.728  1.00 97.84           C  
ATOM    820  HA  THR A  51       0.953 -15.448  -7.947  1.00 97.84           H  
ATOM    821  C   THR A  51       0.144 -13.962  -9.215  1.00 97.84           C  
ATOM    822  CB  THR A  51       0.650 -16.361  -9.832  1.00 97.84           C  
ATOM    823  HB  THR A  51      -0.105 -16.415 -10.615  1.00 97.84           H  
ATOM    824  O   THR A  51      -0.714 -13.606 -10.022  1.00 97.84           O  
ATOM    825  CG2 THR A  51       1.979 -15.947 -10.450  1.00 97.84           C  
ATOM    826 HG21 THR A  51       2.325 -16.731 -11.124  1.00 97.84           H  
ATOM    827 HG22 THR A  51       2.714 -15.796  -9.660  1.00 97.84           H  
ATOM    828 HG23 THR A  51       1.859 -15.025 -11.019  1.00 97.84           H  
ATOM    829  OG1 THR A  51       0.858 -17.652  -9.306  1.00 97.84           O  
ATOM    830  HG1 THR A  51       0.037 -17.976  -8.929  1.00 97.84           H  
ATOM    831  N   LEU A  52       1.097 -13.156  -8.755  1.00 97.71           N  
ATOM    832  H   LEU A  52       1.769 -13.533  -8.101  1.00 97.71           H  
ATOM    833  CA  LEU A  52       1.390 -11.844  -9.318  1.00 97.71           C  
ATOM    834  HA  LEU A  52       0.524 -11.493  -9.879  1.00 97.71           H  
ATOM    835  C   LEU A  52       2.562 -11.971 -10.294  1.00 97.71           C  
ATOM    836  CB  LEU A  52       1.682 -10.833  -8.195  1.00 97.71           C  
ATOM    837  HB2 LEU A  52       2.577 -11.156  -7.662  1.00 97.71           H  
ATOM    838  HB3 LEU A  52       1.892  -9.865  -8.651  1.00 97.71           H  
ATOM    839  O   LEU A  52       3.558 -12.624  -9.976  1.00 97.71           O  
ATOM    840  CG  LEU A  52       0.553 -10.664  -7.165  1.00 97.71           C  
ATOM    841  HG  LEU A  52       0.386 -11.605  -6.639  1.00 97.71           H  
ATOM    842  CD1 LEU A  52       0.935  -9.601  -6.137  1.00 97.71           C  
ATOM    843 HD11 LEU A  52       1.065  -8.638  -6.631  1.00 97.71           H  
ATOM    844 HD12 LEU A  52       1.866  -9.884  -5.645  1.00 97.71           H  
ATOM    845 HD13 LEU A  52       0.153  -9.516  -5.382  1.00 97.71           H  
ATOM    846  CD2 LEU A  52      -0.749 -10.225  -7.824  1.00 97.71           C  
ATOM    847 HD21 LEU A  52      -1.140 -11.028  -8.449  1.00 97.71           H  
ATOM    848 HD22 LEU A  52      -0.572  -9.338  -8.432  1.00 97.71           H  
ATOM    849 HD23 LEU A  52      -1.485  -9.998  -7.052  1.00 97.71           H  
ATOM    850  N   VAL A  53       2.471 -11.331 -11.460  1.00 97.24           N  
ATOM    851  H   VAL A  53       1.622 -10.820 -11.658  1.00 97.24           H  
ATOM    852  CA  VAL A  53       3.603 -11.201 -12.391  1.00 97.24           C  
ATOM    853  HA  VAL A  53       4.480 -11.661 -11.936  1.00 97.24           H  
ATOM    854  C   VAL A  53       3.903  -9.723 -12.588  1.00 97.24           C  
ATOM    855  CB  VAL A  53       3.380 -11.920 -13.738  1.00 97.24           C  
ATOM    856  HB  VAL A  53       2.610 -11.398 -14.305  1.00 97.24           H  
ATOM    857  O   VAL A  53       3.081  -9.003 -13.152  1.00 97.24           O  
ATOM    858  CG1 VAL A  53       4.649 -11.919 -14.599  1.00 97.24           C  
ATOM    859 HG11 VAL A  53       5.445 -12.466 -14.094  1.00 97.24           H  
ATOM    860 HG12 VAL A  53       4.445 -12.385 -15.563  1.00 97.24           H  
ATOM    861 HG13 VAL A  53       4.982 -10.897 -14.780  1.00 97.24           H  
ATOM    862  CG2 VAL A  53       2.932 -13.376 -13.546  1.00 97.24           C  
ATOM    863 HG21 VAL A  53       2.860 -13.874 -14.514  1.00 97.24           H  
ATOM    864 HG22 VAL A  53       1.951 -13.404 -13.072  1.00 97.24           H  
ATOM    865 HG23 VAL A  53       3.649 -13.903 -12.916  1.00 97.24           H  
ATOM    866  N   CYS A  54       5.064  -9.272 -12.117  1.00 96.47           N  
ATOM    867  H   CYS A  54       5.717  -9.953 -11.755  1.00 96.47           H  
ATOM    868  CA  CYS A  54       5.569  -7.925 -12.360  1.00 96.47           C  
ATOM    869  HA  CYS A  54       4.743  -7.216 -12.407  1.00 96.47           H  
ATOM    870  C   CYS A  54       6.290  -7.929 -13.710  1.00 96.47           C  
ATOM    871  CB  CYS A  54       6.491  -7.525 -11.199  1.00 96.47           C  
ATOM    872  HB2 CYS A  54       5.925  -7.524 -10.268  1.00 96.47           H  
ATOM    873  HB3 CYS A  54       7.308  -8.242 -11.110  1.00 96.47           H  
ATOM    874  O   CYS A  54       7.346  -8.543 -13.837  1.00 96.47           O  
ATOM    875  SG  CYS A  54       7.174  -5.866 -11.485  1.00 96.47           S  
ATOM    876  HG  CYS A  54       7.860  -6.185 -12.586  1.00 96.47           H  
ATOM    877  N   PHE A  55       5.718  -7.273 -14.714  1.00 95.40           N  
ATOM    878  H   PHE A  55       4.895  -6.719 -14.527  1.00 95.40           H  
ATOM    879  CA  PHE A  55       6.229  -7.233 -16.082  1.00 95.40           C  
ATOM    880  HA  PHE A  55       6.997  -7.994 -16.219  1.00 95.40           H  
ATOM    881  C   PHE A  55       6.867  -5.865 -16.355  1.00 95.40           C  
ATOM    882  CB  PHE A  55       5.066  -7.561 -17.024  1.00 95.40           C  
ATOM    883  HB2 PHE A  55       4.721  -8.575 -16.819  1.00 95.40           H  
ATOM    884  HB3 PHE A  55       4.238  -6.884 -16.815  1.00 95.40           H  
ATOM    885  O   PHE A  55       6.239  -4.832 -16.117  1.00 95.40           O  
ATOM    886  CG  PHE A  55       5.422  -7.460 -18.487  1.00 95.40           C  
ATOM    887  CD1 PHE A  55       5.015  -6.334 -19.223  1.00 95.40           C  
ATOM    888  HD1 PHE A  55       4.435  -5.555 -18.751  1.00 95.40           H  
ATOM    889  CD2 PHE A  55       6.176  -8.473 -19.107  1.00 95.40           C  
ATOM    890  HD2 PHE A  55       6.483  -9.345 -18.548  1.00 95.40           H  
ATOM    891  CE1 PHE A  55       5.361  -6.218 -20.576  1.00 95.40           C  
ATOM    892  HE1 PHE A  55       5.044  -5.358 -21.146  1.00 95.40           H  
ATOM    893  CE2 PHE A  55       6.540  -8.351 -20.456  1.00 95.40           C  
ATOM    894  HE2 PHE A  55       7.150  -9.107 -20.928  1.00 95.40           H  
ATOM    895  CZ  PHE A  55       6.125  -7.224 -21.182  1.00 95.40           C  
ATOM    896  HZ  PHE A  55       6.398  -7.115 -22.221  1.00 95.40           H  
ATOM    897  N   ARG A  56       8.127  -5.852 -16.808  1.00 93.65           N  
ATOM    898  H   ARG A  56       8.578  -6.736 -16.996  1.00 93.65           H  
ATOM    899  CA  ARG A  56       8.949  -4.633 -16.918  1.00 93.65           C  
ATOM    900  HA  ARG A  56       8.341  -3.769 -16.650  1.00 93.65           H  
ATOM    901  C   ARG A  56       9.440  -4.350 -18.340  1.00 93.65           C  
ATOM    902  CB  ARG A  56      10.135  -4.686 -15.932  1.00 93.65           C  
ATOM    903  HB2 ARG A  56      10.584  -3.694 -15.887  1.00 93.65           H  
ATOM    904  HB3 ARG A  56      10.879  -5.373 -16.335  1.00 93.65           H  
ATOM    905  O   ARG A  56       9.604  -3.181 -18.677  1.00 93.65           O  
ATOM    906  CG  ARG A  56       9.779  -5.143 -14.502  1.00 93.65           C  
ATOM    907  HG2 ARG A  56       8.877  -4.631 -14.165  1.00 93.65           H  
ATOM    908  HG3 ARG A  56       9.582  -6.215 -14.526  1.00 93.65           H  
ATOM    909  CD  ARG A  56      10.911  -4.861 -13.495  1.00 93.65           C  
ATOM    910  HD2 ARG A  56      11.876  -4.973 -13.989  1.00 93.65           H  
ATOM    911  HD3 ARG A  56      10.842  -3.822 -13.172  1.00 93.65           H  
ATOM    912  NE  ARG A  56      10.859  -5.757 -12.315  1.00 93.65           N  
ATOM    913  HE  ARG A  56      10.389  -5.436 -11.480  1.00 93.65           H  
ATOM    914  NH1 ARG A  56      12.035  -7.521 -13.212  1.00 93.65           N  
ATOM    915 HH11 ARG A  56      12.290  -7.015 -14.048  1.00 93.65           H  
ATOM    916 HH12 ARG A  56      12.430  -8.449 -13.157  1.00 93.65           H  
ATOM    917  NH2 ARG A  56      11.297  -7.691 -11.170  1.00 93.65           N  
ATOM    918 HH21 ARG A  56      11.735  -8.602 -11.167  1.00 93.65           H  
ATOM    919 HH22 ARG A  56      10.926  -7.363 -10.290  1.00 93.65           H  
ATOM    920  CZ  ARG A  56      11.391  -6.968 -12.238  1.00 93.65           C  
ATOM    921  N   SER A  57       9.665  -5.368 -19.180  1.00 92.93           N  
ATOM    922  H   SER A  57       9.537  -6.312 -18.845  1.00 92.93           H  
ATOM    923  CA  SER A  57      10.000  -5.175 -20.604  1.00 92.93           C  
ATOM    924  HA  SER A  57       9.382  -4.361 -20.983  1.00 92.93           H  
ATOM    925  C   SER A  57       9.713  -6.404 -21.481  1.00 92.93           C  
ATOM    926  CB  SER A  57      11.469  -4.754 -20.767  1.00 92.93           C  
ATOM    927  HB2 SER A  57      11.703  -3.937 -20.084  1.00 92.93           H  
ATOM    928  HB3 SER A  57      11.620  -4.396 -21.785  1.00 92.93           H  
ATOM    929  O   SER A  57       9.631  -7.524 -20.978  1.00 92.93           O  
ATOM    930  OG  SER A  57      12.359  -5.826 -20.540  1.00 92.93           O  
ATOM    931  HG  SER A  57      12.341  -6.069 -19.611  1.00 92.93           H  
ATOM    932  N   GLY A  58       9.594  -6.191 -22.797  1.00 93.01           N  
ATOM    933  H   GLY A  58       9.623  -5.235 -23.122  1.00 93.01           H  
ATOM    934  CA  GLY A  58       9.257  -7.212 -23.800  1.00 93.01           C  
ATOM    935  HA2 GLY A  58       9.386  -8.205 -23.369  1.00 93.01           H  
ATOM    936  HA3 GLY A  58       9.930  -7.130 -24.653  1.00 93.01           H  
ATOM    937  C   GLY A  58       7.812  -7.072 -24.291  1.00 93.01           C  
ATOM    938  O   GLY A  58       7.256  -5.976 -24.267  1.00 93.01           O  
ATOM    939  N   LYS A  59       7.178  -8.184 -24.677  1.00 94.29           N  
ATOM    940  H   LYS A  59       7.742  -9.005 -24.846  1.00 94.29           H  
ATOM    941  CA  LYS A  59       5.714  -8.350 -24.710  1.00 94.29           C  
ATOM    942  HA  LYS A  59       5.260  -7.585 -24.080  1.00 94.29           H  
ATOM    943  C   LYS A  59       5.320  -9.718 -24.168  1.00 94.29           C  
ATOM    944  CB  LYS A  59       5.121  -8.211 -26.115  1.00 94.29           C  
ATOM    945  HB2 LYS A  59       5.433  -9.075 -26.702  1.00 94.29           H  
ATOM    946  HB3 LYS A  59       4.035  -8.237 -26.035  1.00 94.29           H  
ATOM    947  O   LYS A  59       5.978 -10.723 -24.446  1.00 94.29           O  
ATOM    948  CG  LYS A  59       5.520  -6.940 -26.864  1.00 94.29           C  
ATOM    949  HG2 LYS A  59       6.607  -6.897 -26.935  1.00 94.29           H  
ATOM    950  HG3 LYS A  59       5.150  -6.055 -26.345  1.00 94.29           H  
ATOM    951  CD  LYS A  59       4.943  -7.010 -28.276  1.00 94.29           C  
ATOM    952  HD2 LYS A  59       5.157  -7.996 -28.688  1.00 94.29           H  
ATOM    953  HD3 LYS A  59       3.863  -6.866 -28.245  1.00 94.29           H  
ATOM    954  CE  LYS A  59       5.594  -5.946 -29.155  1.00 94.29           C  
ATOM    955  HE2 LYS A  59       5.058  -5.004 -29.035  1.00 94.29           H  
ATOM    956  HE3 LYS A  59       6.621  -5.805 -28.818  1.00 94.29           H  
ATOM    957  NZ  LYS A  59       5.602  -6.406 -30.561  1.00 94.29           N  
ATOM    958  HZ1 LYS A  59       4.666  -6.622 -30.873  1.00 94.29           H  
ATOM    959  HZ2 LYS A  59       6.052  -5.740 -31.172  1.00 94.29           H  
ATOM    960  HZ3 LYS A  59       6.118  -7.272 -30.620  1.00 94.29           H  
ATOM    961  N   LEU A  60       4.199  -9.774 -23.466  1.00 94.07           N  
ATOM    962  H   LEU A  60       3.711  -8.905 -23.301  1.00 94.07           H  
ATOM    963  CA  LEU A  60       3.628 -10.994 -22.911  1.00 94.07           C  
ATOM    964  HA  LEU A  60       4.152 -11.857 -23.322  1.00 94.07           H  
ATOM    965  C   LEU A  60       2.158 -11.100 -23.327  1.00 94.07           C  
ATOM    966  CB  LEU A  60       3.891 -10.976 -21.393  1.00 94.07           C  
ATOM    967  HB2 LEU A  60       4.973 -10.937 -21.266  1.00 94.07           H  
ATOM    968  HB3 LEU A  60       3.490 -10.058 -20.964  1.00 94.07           H  
ATOM    969  O   LEU A  60       1.365 -10.195 -23.103  1.00 94.07           O  
ATOM    970  CG  LEU A  60       3.363 -12.183 -20.596  1.00 94.07           C  
ATOM    971  HG  LEU A  60       3.567 -13.104 -21.142  1.00 94.07           H  
ATOM    972  CD1 LEU A  60       4.078 -12.255 -19.245  1.00 94.07           C  
ATOM    973 HD11 LEU A  60       3.869 -11.354 -18.668  1.00 94.07           H  
ATOM    974 HD12 LEU A  60       3.744 -13.131 -18.688  1.00 94.07           H  
ATOM    975 HD13 LEU A  60       5.155 -12.330 -19.399  1.00 94.07           H  
ATOM    976  CD2 LEU A  60       1.863 -12.086 -20.313  1.00 94.07           C  
ATOM    977 HD21 LEU A  60       1.589 -12.733 -19.479  1.00 94.07           H  
ATOM    978 HD22 LEU A  60       1.289 -12.392 -21.188  1.00 94.07           H  
ATOM    979 HD23 LEU A  60       1.600 -11.056 -20.072  1.00 94.07           H  
ATOM    980  N   THR A  61       1.772 -12.223 -23.927  1.00 96.79           N  
ATOM    981  H   THR A  61       2.479 -12.923 -24.103  1.00 96.79           H  
ATOM    982  CA  THR A  61       0.362 -12.593 -24.130  1.00 96.79           C  
ATOM    983  HA  THR A  61      -0.290 -11.765 -23.856  1.00 96.79           H  
ATOM    984  C   THR A  61       0.042 -13.781 -23.242  1.00 96.79           C  
ATOM    985  CB  THR A  61       0.073 -12.955 -25.589  1.00 96.79           C  
ATOM    986  HB  THR A  61       0.649 -13.841 -25.856  1.00 96.79           H  
ATOM    987  O   THR A  61       0.718 -14.804 -23.332  1.00 96.79           O  
ATOM    988  CG2 THR A  61      -1.408 -13.236 -25.843  1.00 96.79           C  
ATOM    989 HG21 THR A  61      -1.723 -14.131 -25.307  1.00 96.79           H  
ATOM    990 HG22 THR A  61      -2.007 -12.389 -25.508  1.00 96.79           H  
ATOM    991 HG23 THR A  61      -1.571 -13.391 -26.909  1.00 96.79           H  
ATOM    992  OG1 THR A  61       0.466 -11.904 -26.434  1.00 96.79           O  
ATOM    993  HG1 THR A  61       1.163 -11.423 -25.983  1.00 96.79           H  
ATOM    994  N   ILE A  62      -0.987 -13.680 -22.408  1.00 97.62           N  
ATOM    995  H   ILE A  62      -1.520 -12.822 -22.400  1.00 97.62           H  
ATOM    996  CA  ILE A  62      -1.433 -14.766 -21.533  1.00 97.62           C  
ATOM    997  HA  ILE A  62      -0.906 -15.673 -21.829  1.00 97.62           H  
ATOM    998  C   ILE A  62      -2.921 -15.038 -21.752  1.00 97.62           C  
ATOM    999  CB  ILE A  62      -1.030 -14.497 -20.069  1.00 97.62           C  
ATOM   1000  HB  ILE A  62       0.055 -14.389 -20.053  1.00 97.62           H  
ATOM   1001  O   ILE A  62      -3.727 -14.120 -21.853  1.00 97.62           O  
ATOM   1002  CG1 ILE A  62      -1.374 -15.718 -19.191  1.00 97.62           C  
ATOM   1003 HG12 ILE A  62      -2.455 -15.794 -19.077  1.00 97.62           H  
ATOM   1004 HG13 ILE A  62      -1.034 -16.625 -19.692  1.00 97.62           H  
ATOM   1005  CG2 ILE A  62      -1.642 -13.189 -19.540  1.00 97.62           C  
ATOM   1006 HG21 ILE A  62      -1.340 -12.998 -18.510  1.00 97.62           H  
ATOM   1007 HG22 ILE A  62      -1.307 -12.343 -20.141  1.00 97.62           H  
ATOM   1008 HG23 ILE A  62      -2.729 -13.243 -19.597  1.00 97.62           H  
ATOM   1009  CD1 ILE A  62      -0.734 -15.669 -17.801  1.00 97.62           C  
ATOM   1010 HD11 ILE A  62      -1.080 -14.791 -17.256  1.00 97.62           H  
ATOM   1011 HD12 ILE A  62       0.352 -15.632 -17.888  1.00 97.62           H  
ATOM   1012 HD13 ILE A  62      -1.020 -16.556 -17.236  1.00 97.62           H  
ATOM   1013  N   SER A  63      -3.285 -16.312 -21.870  1.00 97.41           N  
ATOM   1014  H   SER A  63      -2.578 -17.025 -21.762  1.00 97.41           H  
ATOM   1015  CA  SER A  63      -4.643 -16.740 -22.224  1.00 97.41           C  
ATOM   1016  HA  SER A  63      -5.344 -15.942 -21.979  1.00 97.41           H  
ATOM   1017  C   SER A  63      -5.070 -17.975 -21.445  1.00 97.41           C  
ATOM   1018  CB  SER A  63      -4.743 -17.022 -23.730  1.00 97.41           C  
ATOM   1019  HB2 SER A  63      -5.729 -17.420 -23.968  1.00 97.41           H  
ATOM   1020  HB3 SER A  63      -4.603 -16.088 -24.275  1.00 97.41           H  
ATOM   1021  O   SER A  63      -4.241 -18.838 -21.160  1.00 97.41           O  
ATOM   1022  OG  SER A  63      -3.736 -17.941 -24.130  1.00 97.41           O  
ATOM   1023  HG  SER A  63      -2.903 -17.580 -23.818  1.00 97.41           H  
ATOM   1024  N   ASN A  64      -6.362 -18.086 -21.147  1.00 95.70           N  
ATOM   1025  H   ASN A  64      -6.971 -17.345 -21.462  1.00 95.70           H  
ATOM   1026  CA  ASN A  64      -7.006 -19.335 -20.732  1.00 95.70           C  
ATOM   1027  HA  ASN A  64      -6.284 -20.149 -20.799  1.00 95.70           H  
ATOM   1028  C   ASN A  64      -8.112 -19.688 -21.758  1.00 95.70           C  
ATOM   1029  CB  ASN A  64      -7.408 -19.232 -19.239  1.00 95.70           C  
ATOM   1030  HB2 ASN A  64      -7.765 -20.200 -18.887  1.00 95.70           H  
ATOM   1031  HB3 ASN A  64      -6.517 -18.991 -18.659  1.00 95.70           H  
ATOM   1032  O   ASN A  64      -7.996 -19.326 -22.928  1.00 95.70           O  
ATOM   1033  CG  ASN A  64      -8.472 -18.194 -18.931  1.00 95.70           C  
ATOM   1034  ND2 ASN A  64      -8.433 -17.562 -17.786  1.00 95.70           N  
ATOM   1035 HD21 ASN A  64      -9.051 -16.770 -17.685  1.00 95.70           H  
ATOM   1036 HD22 ASN A  64      -7.712 -17.746 -17.104  1.00 95.70           H  
ATOM   1037  OD1 ASN A  64      -9.380 -17.984 -19.710  1.00 95.70           O  
ATOM   1038  N   ASN A  65      -9.159 -20.420 -21.367  1.00 91.23           N  
ATOM   1039  H   ASN A  65      -9.230 -20.668 -20.390  1.00 91.23           H  
ATOM   1040  CA  ASN A  65     -10.260 -20.796 -22.269  1.00 91.23           C  
ATOM   1041  HA  ASN A  65      -9.839 -21.053 -23.242  1.00 91.23           H  
ATOM   1042  C   ASN A  65     -11.284 -19.666 -22.535  1.00 91.23           C  
ATOM   1043  CB  ASN A  65     -10.963 -22.042 -21.702  1.00 91.23           C  
ATOM   1044  HB2 ASN A  65     -11.845 -22.254 -22.306  1.00 91.23           H  
ATOM   1045  HB3 ASN A  65     -11.304 -21.832 -20.688  1.00 91.23           H  
ATOM   1046  O   ASN A  65     -12.194 -19.857 -23.342  1.00 91.23           O  
ATOM   1047  CG  ASN A  65     -10.116 -23.303 -21.698  1.00 91.23           C  
ATOM   1048  ND2 ASN A  65     -10.574 -24.326 -21.018  1.00 91.23           N  
ATOM   1049 HD21 ASN A  65     -10.014 -25.167 -21.038  1.00 91.23           H  
ATOM   1050 HD22 ASN A  65     -11.462 -24.264 -20.540  1.00 91.23           H  
ATOM   1051  OD1 ASN A  65      -9.055 -23.409 -22.291  1.00 91.23           O  
ATOM   1052  N   HIS A  66     -11.177 -18.531 -21.841  1.00 88.67           N  
ATOM   1053  H   HIS A  66     -10.402 -18.440 -21.200  1.00 88.67           H  
ATOM   1054  CA  HIS A  66     -12.139 -17.420 -21.870  1.00 88.67           C  
ATOM   1055  HA  HIS A  66     -12.816 -17.536 -22.716  1.00 88.67           H  
ATOM   1056  C   HIS A  66     -11.443 -16.064 -22.030  1.00 88.67           C  
ATOM   1057  CB  HIS A  66     -12.962 -17.436 -20.569  1.00 88.67           C  
ATOM   1058  HB2 HIS A  66     -12.317 -17.166 -19.734  1.00 88.67           H  
ATOM   1059  HB3 HIS A  66     -13.743 -16.679 -20.638  1.00 88.67           H  
ATOM   1060  O   HIS A  66     -11.859 -15.246 -22.846  1.00 88.67           O  
ATOM   1061  CG  HIS A  66     -13.603 -18.768 -20.270  1.00 88.67           C  
ATOM   1062  CD2 HIS A  66     -13.416 -19.520 -19.144  1.00 88.67           C  
ATOM   1063  HD2 HIS A  66     -12.814 -19.234 -18.294  1.00 88.67           H  
ATOM   1064  ND1 HIS A  66     -14.399 -19.499 -21.119  1.00 88.67           N  
ATOM   1065  HD1 HIS A  66     -14.586 -19.268 -22.085  1.00 88.67           H  
ATOM   1066  CE1 HIS A  66     -14.689 -20.664 -20.516  1.00 88.67           C  
ATOM   1067  HE1 HIS A  66     -15.268 -21.463 -20.955  1.00 88.67           H  
ATOM   1068  NE2 HIS A  66     -14.097 -20.731 -19.313  1.00 88.67           N  
ATOM   1069  N   ASP A  67     -10.358 -15.861 -21.285  1.00 87.95           N  
ATOM   1070  H   ASP A  67     -10.089 -16.586 -20.635  1.00 87.95           H  
ATOM   1071  CA  ASP A  67      -9.595 -14.622 -21.231  1.00 87.95           C  
ATOM   1072  HA  ASP A  67     -10.242 -13.792 -21.513  1.00 87.95           H  
ATOM   1073  C   ASP A  67      -8.393 -14.686 -22.181  1.00 87.95           C  
ATOM   1074  CB  ASP A  67      -9.089 -14.372 -19.800  1.00 87.95           C  
ATOM   1075  HB2 ASP A  67      -8.294 -15.088 -19.593  1.00 87.95           H  
ATOM   1076  HB3 ASP A  67      -8.659 -13.373 -19.747  1.00 87.95           H  
ATOM   1077  O   ASP A  67      -7.721 -15.716 -22.300  1.00 87.95           O  
ATOM   1078  CG  ASP A  67     -10.151 -14.512 -18.707  1.00 87.95           C  
ATOM   1079  OD1 ASP A  67     -11.269 -13.998 -18.890  1.00 87.95           O  
ATOM   1080  OD2 ASP A  67      -9.817 -15.121 -17.658  1.00 87.95           O  
ATOM   1081  N   THR A  68      -8.048 -13.560 -22.803  1.00 95.27           N  
ATOM   1082  H   THR A  68      -8.648 -12.754 -22.704  1.00 95.27           H  
ATOM   1083  CA  THR A  68      -6.715 -13.331 -23.377  1.00 95.27           C  
ATOM   1084  HA  THR A  68      -6.000 -13.992 -22.888  1.00 95.27           H  
ATOM   1085  C   THR A  68      -6.300 -11.900 -23.086  1.00 95.27           C  
ATOM   1086  CB  THR A  68      -6.662 -13.629 -24.880  1.00 95.27           C  
ATOM   1087  HB  THR A  68      -7.402 -13.026 -25.406  1.00 95.27           H  
ATOM   1088  O   THR A  68      -6.988 -10.958 -23.469  1.00 95.27           O  
ATOM   1089  CG2 THR A  68      -5.274 -13.382 -25.473  1.00 95.27           C  
ATOM   1090 HG21 THR A  68      -5.267 -13.693 -26.518  1.00 95.27           H  
ATOM   1091 HG22 THR A  68      -4.520 -13.943 -24.921  1.00 95.27           H  
ATOM   1092 HG23 THR A  68      -5.029 -12.322 -25.423  1.00 95.27           H  
ATOM   1093  OG1 THR A  68      -6.935 -14.997 -25.078  1.00 95.27           O  
ATOM   1094  HG1 THR A  68      -7.552 -15.259 -24.390  1.00 95.27           H  
ATOM   1095  N   ILE A  69      -5.175 -11.753 -22.394  1.00 96.04           N  
ATOM   1096  H   ILE A  69      -4.651 -12.583 -22.157  1.00 96.04           H  
ATOM   1097  CA  ILE A  69      -4.597 -10.478 -21.989  1.00 96.04           C  
ATOM   1098  HA  ILE A  69      -5.260  -9.666 -22.288  1.00 96.04           H  
ATOM   1099  C   ILE A  69      -3.273 -10.295 -22.727  1.00 96.04           C  
ATOM   1100  CB  ILE A  69      -4.440 -10.430 -20.455  1.00 96.04           C  
ATOM   1101  HB  ILE A  69      -3.778 -11.245 -20.162  1.00 96.04           H  
ATOM   1102  O   ILE A  69      -2.422 -11.189 -22.737  1.00 96.04           O  
ATOM   1103  CG1 ILE A  69      -5.772 -10.630 -19.692  1.00 96.04           C  
ATOM   1104 HG12 ILE A  69      -5.569 -10.591 -18.622  1.00 96.04           H  
ATOM   1105 HG13 ILE A  69      -6.160 -11.626 -19.905  1.00 96.04           H  
ATOM   1106  CG2 ILE A  69      -3.772  -9.126 -20.004  1.00 96.04           C  
ATOM   1107 HG21 ILE A  69      -2.749  -9.071 -20.376  1.00 96.04           H  
ATOM   1108 HG22 ILE A  69      -3.740  -9.116 -18.914  1.00 96.04           H  
ATOM   1109 HG23 ILE A  69      -4.326  -8.258 -20.361  1.00 96.04           H  
ATOM   1110  CD1 ILE A  69      -6.878  -9.610 -19.992  1.00 96.04           C  
ATOM   1111 HD11 ILE A  69      -7.765  -9.870 -19.415  1.00 96.04           H  
ATOM   1112 HD12 ILE A  69      -7.141  -9.626 -21.050  1.00 96.04           H  
ATOM   1113 HD13 ILE A  69      -6.559  -8.606 -19.710  1.00 96.04           H  
ATOM   1114  N   TYR A  70      -3.118  -9.125 -23.336  1.00 95.09           N  
ATOM   1115  H   TYR A  70      -3.844  -8.431 -23.228  1.00 95.09           H  
ATOM   1116  CA  TYR A  70      -1.907  -8.683 -24.013  1.00 95.09           C  
ATOM   1117  HA  TYR A  70      -1.213  -9.516 -24.120  1.00 95.09           H  
ATOM   1118  C   TYR A  70      -1.247  -7.601 -23.152  1.00 95.09           C  
ATOM   1119  CB  TYR A  70      -2.262  -8.167 -25.418  1.00 95.09           C  
ATOM   1120  HB2 TYR A  70      -2.907  -7.294 -25.320  1.00 95.09           H  
ATOM   1121  HB3 TYR A  70      -1.345  -7.831 -25.902  1.00 95.09           H  
ATOM   1122  O   TYR A  70      -1.916  -6.662 -22.725  1.00 95.09           O  
ATOM   1123  CG  TYR A  70      -2.950  -9.181 -26.321  1.00 95.09           C  
ATOM   1124  CD1 TYR A  70      -2.184  -9.999 -27.173  1.00 95.09           C  
ATOM   1125  HD1 TYR A  70      -1.108  -9.906 -27.179  1.00 95.09           H  
ATOM   1126  CD2 TYR A  70      -4.356  -9.299 -26.321  1.00 95.09           C  
ATOM   1127  HD2 TYR A  70      -4.950  -8.668 -25.676  1.00 95.09           H  
ATOM   1128  CE1 TYR A  70      -2.813 -10.938 -28.015  1.00 95.09           C  
ATOM   1129  HE1 TYR A  70      -2.212 -11.562 -28.660  1.00 95.09           H  
ATOM   1130  CE2 TYR A  70      -4.991 -10.235 -27.161  1.00 95.09           C  
ATOM   1131  HE2 TYR A  70      -6.066 -10.332 -27.159  1.00 95.09           H  
ATOM   1132  OH  TYR A  70      -4.827 -11.974 -28.807  1.00 95.09           O  
ATOM   1133  HH  TYR A  70      -4.186 -12.452 -29.338  1.00 95.09           H  
ATOM   1134  CZ  TYR A  70      -4.220 -11.060 -28.005  1.00 95.09           C  
ATOM   1135  N   CYS A  71       0.047  -7.752 -22.889  1.00 93.78           N  
ATOM   1136  H   CYS A  71       0.506  -8.596 -23.200  1.00 93.78           H  
ATOM   1137  CA  CYS A  71       0.881  -6.811 -22.151  1.00 93.78           C  
ATOM   1138  HA  CYS A  71       0.316  -5.911 -21.908  1.00 93.78           H  
ATOM   1139  C   CYS A  71       2.065  -6.419 -23.039  1.00 93.78           C  
ATOM   1140  CB  CYS A  71       1.370  -7.459 -20.845  1.00 93.78           C  
ATOM   1141  HB2 CYS A  71       1.988  -6.741 -20.304  1.00 93.78           H  
ATOM   1142  HB3 CYS A  71       1.982  -8.329 -21.085  1.00 93.78           H  
ATOM   1143  O   CYS A  71       2.969  -7.223 -23.268  1.00 93.78           O  
ATOM   1144  SG  CYS A  71      -0.021  -7.974 -19.800  1.00 93.78           S  
ATOM   1145  HG  CYS A  71      -0.579  -6.764 -19.705  1.00 93.78           H  
ATOM   1146  N   ASP A  72       2.037  -5.200 -23.559  1.00 91.86           N  
ATOM   1147  H   ASP A  72       1.200  -4.641 -23.471  1.00 91.86           H  
ATOM   1148  CA  ASP A  72       3.093  -4.560 -24.350  1.00 91.86           C  
ATOM   1149  HA  ASP A  72       3.910  -5.267 -24.494  1.00 91.86           H  
ATOM   1150  C   ASP A  72       3.719  -3.345 -23.639  1.00 91.86           C  
ATOM   1151  CB  ASP A  72       2.533  -4.206 -25.739  1.00 91.86           C  
ATOM   1152  HB2 ASP A  72       3.308  -3.691 -26.306  1.00 91.86           H  
ATOM   1153  HB3 ASP A  72       2.321  -5.140 -26.261  1.00 91.86           H  
ATOM   1154  O   ASP A  72       4.790  -2.887 -24.034  1.00 91.86           O  
ATOM   1155  CG  ASP A  72       1.250  -3.354 -25.753  1.00 91.86           C  
ATOM   1156  OD1 ASP A  72       0.632  -3.162 -24.679  1.00 91.86           O  
ATOM   1157  OD2 ASP A  72       0.858  -2.986 -26.884  1.00 91.86           O  
ATOM   1158  N   GLU A  73       3.108  -2.889 -22.544  1.00 92.43           N  
ATOM   1159  H   GLU A  73       2.200  -3.274 -22.328  1.00 92.43           H  
ATOM   1160  CA  GLU A  73       3.655  -1.910 -21.603  1.00 92.43           C  
ATOM   1161  HA  GLU A  73       4.584  -1.518 -22.018  1.00 92.43           H  
ATOM   1162  C   GLU A  73       3.969  -2.550 -20.233  1.00 92.43           C  
ATOM   1163  CB  GLU A  73       2.684  -0.730 -21.434  1.00 92.43           C  
ATOM   1164  HB2 GLU A  73       3.070  -0.077 -20.651  1.00 92.43           H  
ATOM   1165  HB3 GLU A  73       1.710  -1.105 -21.118  1.00 92.43           H  
ATOM   1166  O   GLU A  73       3.412  -3.602 -19.902  1.00 92.43           O  
ATOM   1167  CG  GLU A  73       2.533   0.097 -22.721  1.00 92.43           C  
ATOM   1168  HG2 GLU A  73       3.529   0.314 -23.107  1.00 92.43           H  
ATOM   1169  HG3 GLU A  73       2.001  -0.493 -23.468  1.00 92.43           H  
ATOM   1170  CD  GLU A  73       1.789   1.426 -22.498  1.00 92.43           C  
ATOM   1171  OE1 GLU A  73       1.943   2.323 -23.361  1.00 92.43           O  
ATOM   1172  OE2 GLU A  73       1.098   1.568 -21.461  1.00 92.43           O  
ATOM   1173  N   PRO A  74       4.843  -1.936 -19.409  1.00 94.77           N  
ATOM   1174  CA  PRO A  74       5.091  -2.378 -18.039  1.00 94.77           C  
ATOM   1175  HA  PRO A  74       5.476  -3.397 -18.079  1.00 94.77           H  
ATOM   1176  C   PRO A  74       3.829  -2.338 -17.169  1.00 94.77           C  
ATOM   1177  CB  PRO A  74       6.176  -1.451 -17.479  1.00 94.77           C  
ATOM   1178  HB2 PRO A  74       6.868  -1.985 -16.828  1.00 94.77           H  
ATOM   1179  HB3 PRO A  74       5.723  -0.615 -16.947  1.00 94.77           H  
ATOM   1180  O   PRO A  74       3.023  -1.407 -17.241  1.00 94.77           O  
ATOM   1181  CG  PRO A  74       6.868  -0.919 -18.731  1.00 94.77           C  
ATOM   1182  HG2 PRO A  74       7.596  -1.645 -19.091  1.00 94.77           H  
ATOM   1183  HG3 PRO A  74       7.339   0.049 -18.557  1.00 94.77           H  
ATOM   1184  CD  PRO A  74       5.720  -0.821 -19.730  1.00 94.77           C  
ATOM   1185  HD2 PRO A  74       5.183   0.117 -19.589  1.00 94.77           H  
ATOM   1186  HD3 PRO A  74       6.115  -0.886 -20.744  1.00 94.77           H  
ATOM   1187  N   GLY A  75       3.699  -3.313 -16.271  1.00 95.49           N  
ATOM   1188  H   GLY A  75       4.433  -4.003 -16.198  1.00 95.49           H  
ATOM   1189  CA  GLY A  75       2.560  -3.412 -15.367  1.00 95.49           C  
ATOM   1190  HA2 GLY A  75       1.638  -3.397 -15.948  1.00 95.49           H  
ATOM   1191  HA3 GLY A  75       2.552  -2.548 -14.703  1.00 95.49           H  
ATOM   1192  C   GLY A  75       2.590  -4.666 -14.508  1.00 95.49           C  
ATOM   1193  O   GLY A  75       3.611  -5.346 -14.393  1.00 95.49           O  
ATOM   1194  N   MET A  76       1.457  -4.984 -13.885  1.00 96.05           N  
ATOM   1195  H   MET A  76       0.646  -4.404 -14.045  1.00 96.05           H  
ATOM   1196  CA  MET A  76       1.332  -6.170 -13.042  1.00 96.05           C  
ATOM   1197  HA  MET A  76       2.200  -6.806 -13.218  1.00 96.05           H  
ATOM   1198  C   MET A  76       0.096  -6.986 -13.405  1.00 96.05           C  
ATOM   1199  CB  MET A  76       1.375  -5.772 -11.562  1.00 96.05           C  
ATOM   1200  HB2 MET A  76       0.490  -5.184 -11.319  1.00 96.05           H  
ATOM   1201  HB3 MET A  76       2.260  -5.158 -11.396  1.00 96.05           H  
ATOM   1202  O   MET A  76      -1.025  -6.469 -13.396  1.00 96.05           O  
ATOM   1203  CG  MET A  76       1.459  -6.995 -10.638  1.00 96.05           C  
ATOM   1204  HG2 MET A  76       0.498  -7.508 -10.633  1.00 96.05           H  
ATOM   1205  HG3 MET A  76       2.205  -7.682 -11.038  1.00 96.05           H  
ATOM   1206  SD  MET A  76       1.937  -6.617  -8.927  1.00 96.05           S  
ATOM   1207  CE  MET A  76       0.606  -5.483  -8.461  1.00 96.05           C  
ATOM   1208  HE1 MET A  76       0.612  -4.611  -9.115  1.00 96.05           H  
ATOM   1209  HE2 MET A  76       0.759  -5.148  -7.435  1.00 96.05           H  
ATOM   1210  HE3 MET A  76      -0.356  -5.991  -8.536  1.00 96.05           H  
ATOM   1211  N   LEU A  77       0.320  -8.270 -13.685  1.00 96.56           N  
ATOM   1212  H   LEU A  77       1.274  -8.598 -13.641  1.00 96.56           H  
ATOM   1213  CA  LEU A  77      -0.732  -9.264 -13.863  1.00 96.56           C  
ATOM   1214  HA  LEU A  77      -1.605  -8.752 -14.269  1.00 96.56           H  
ATOM   1215  C   LEU A  77      -1.115  -9.902 -12.527  1.00 96.56           C  
ATOM   1216  CB  LEU A  77      -0.299 -10.354 -14.852  1.00 96.56           C  
ATOM   1217  HB2 LEU A  77       0.676 -10.717 -14.526  1.00 96.56           H  
ATOM   1218  HB3 LEU A  77      -0.990 -11.194 -14.785  1.00 96.56           H  
ATOM   1219  O   LEU A  77      -0.250 -10.181 -11.696  1.00 96.56           O  
ATOM   1220  CG  LEU A  77      -0.216  -9.905 -16.318  1.00 96.56           C  
ATOM   1221  HG  LEU A  77       0.236  -8.915 -16.385  1.00 96.56           H  
ATOM   1222  CD1 LEU A  77       0.649 -10.886 -17.102  1.00 96.56           C  
ATOM   1223 HD11 LEU A  77       0.669 -10.570 -18.145  1.00 96.56           H  
ATOM   1224 HD12 LEU A  77       1.668 -10.868 -16.718  1.00 96.56           H  
ATOM   1225 HD13 LEU A  77       0.245 -11.896 -17.031  1.00 96.56           H  
ATOM   1226  CD2 LEU A  77      -1.603  -9.884 -16.959  1.00 96.56           C  
ATOM   1227 HD21 LEU A  77      -1.515  -9.618 -18.012  1.00 96.56           H  
ATOM   1228 HD22 LEU A  77      -2.224  -9.137 -16.465  1.00 96.56           H  
ATOM   1229 HD23 LEU A  77      -2.079 -10.862 -16.879  1.00 96.56           H  
ATOM   1230  N   VAL A  78      -2.401 -10.207 -12.378  1.00 96.72           N  
ATOM   1231  H   VAL A  78      -3.025  -9.920 -13.118  1.00 96.72           H  
ATOM   1232  CA  VAL A  78      -2.979 -10.993 -11.285  1.00 96.72           C  
ATOM   1233  HA  VAL A  78      -2.191 -11.291 -10.593  1.00 96.72           H  
ATOM   1234  C   VAL A  78      -3.613 -12.246 -11.882  1.00 96.72           C  
ATOM   1235  CB  VAL A  78      -4.032 -10.181 -10.504  1.00 96.72           C  
ATOM   1236  HB  VAL A  78      -4.896 -10.007 -11.147  1.00 96.72           H  
ATOM   1237  O   VAL A  78      -4.497 -12.149 -12.735  1.00 96.72           O  
ATOM   1238  CG1 VAL A  78      -4.515 -10.954  -9.277  1.00 96.72           C  
ATOM   1239 HG11 VAL A  78      -3.676 -11.149  -8.609  1.00 96.72           H  
ATOM   1240 HG12 VAL A  78      -4.973 -11.898  -9.572  1.00 96.72           H  
ATOM   1241 HG13 VAL A  78      -5.268 -10.365  -8.753  1.00 96.72           H  
ATOM   1242  CG2 VAL A  78      -3.514  -8.815 -10.036  1.00 96.72           C  
ATOM   1243 HG21 VAL A  78      -4.280  -8.314  -9.444  1.00 96.72           H  
ATOM   1244 HG22 VAL A  78      -2.615  -8.940  -9.432  1.00 96.72           H  
ATOM   1245 HG23 VAL A  78      -3.284  -8.187 -10.896  1.00 96.72           H  
ATOM   1246  N   LEU A  79      -3.167 -13.422 -11.442  1.00 96.99           N  
ATOM   1247  H   LEU A  79      -2.409 -13.422 -10.774  1.00 96.99           H  
ATOM   1248  CA  LEU A  79      -3.661 -14.719 -11.900  1.00 96.99           C  
ATOM   1249  HA  LEU A  79      -4.400 -14.570 -12.687  1.00 96.99           H  
ATOM   1250  C   LEU A  79      -4.344 -15.450 -10.740  1.00 96.99           C  
ATOM   1251  CB  LEU A  79      -2.509 -15.562 -12.489  1.00 96.99           C  
ATOM   1252  HB2 LEU A  79      -1.898 -15.923 -11.661  1.00 96.99           H  
ATOM   1253  HB3 LEU A  79      -2.945 -16.432 -12.980  1.00 96.99           H  
ATOM   1254  O   LEU A  79      -3.692 -15.805  -9.752  1.00 96.99           O  
ATOM   1255  CG  LEU A  79      -1.570 -14.850 -13.480  1.00 96.99           C  
ATOM   1256  HG  LEU A  79      -1.071 -14.018 -12.983  1.00 96.99           H  
ATOM   1257  CD1 LEU A  79      -0.496 -15.823 -13.973  1.00 96.99           C  
ATOM   1258 HD11 LEU A  79      -0.957 -16.665 -14.490  1.00 96.99           H  
ATOM   1259 HD12 LEU A  79       0.180 -15.305 -14.653  1.00 96.99           H  
ATOM   1260 HD13 LEU A  79       0.080 -16.191 -13.124  1.00 96.99           H  
ATOM   1261  CD2 LEU A  79      -2.314 -14.322 -14.701  1.00 96.99           C  
ATOM   1262 HD21 LEU A  79      -2.751 -15.148 -15.262  1.00 96.99           H  
ATOM   1263 HD22 LEU A  79      -3.102 -13.634 -14.394  1.00 96.99           H  
ATOM   1264 HD23 LEU A  79      -1.619 -13.766 -15.330  1.00 96.99           H  
ATOM   1265  N   LYS A  80      -5.644 -15.740 -10.885  1.00 96.50           N  
ATOM   1266  H   LYS A  80      -6.118 -15.397 -11.709  1.00 96.50           H  
ATOM   1267  CA  LYS A  80      -6.356 -16.668  -9.991  1.00 96.50           C  
ATOM   1268  HA  LYS A  80      -6.306 -16.269  -8.978  1.00 96.50           H  
ATOM   1269  C   LYS A  80      -5.656 -18.029 -10.013  1.00 96.50           C  
ATOM   1270  CB  LYS A  80      -7.833 -16.791 -10.414  1.00 96.50           C  
ATOM   1271  HB2 LYS A  80      -7.888 -17.298 -11.377  1.00 96.50           H  
ATOM   1272  HB3 LYS A  80      -8.242 -15.788 -10.534  1.00 96.50           H  
ATOM   1273  O   LYS A  80      -5.191 -18.469 -11.067  1.00 96.50           O  
ATOM   1274  CG  LYS A  80      -8.699 -17.556  -9.392  1.00 96.50           C  
ATOM   1275  HG2 LYS A  80      -8.335 -18.577  -9.273  1.00 96.50           H  
ATOM   1276  HG3 LYS A  80      -8.625 -17.056  -8.426  1.00 96.50           H  
ATOM   1277  CD  LYS A  80     -10.173 -17.611  -9.830  1.00 96.50           C  
ATOM   1278  HD2 LYS A  80     -10.299 -18.368 -10.605  1.00 96.50           H  
ATOM   1279  HD3 LYS A  80     -10.444 -16.645 -10.255  1.00 96.50           H  
ATOM   1280  CE  LYS A  80     -11.143 -17.877  -8.668  1.00 96.50           C  
ATOM   1281  HE2 LYS A  80     -12.158 -17.643  -8.986  1.00 96.50           H  
ATOM   1282  HE3 LYS A  80     -10.916 -17.178  -7.862  1.00 96.50           H  
ATOM   1283  NZ  LYS A  80     -11.099 -19.261  -8.136  1.00 96.50           N  
ATOM   1284  HZ1 LYS A  80     -10.160 -19.529  -7.875  1.00 96.50           H  
ATOM   1285  HZ2 LYS A  80     -11.502 -19.926  -8.780  1.00 96.50           H  
ATOM   1286  HZ3 LYS A  80     -11.659 -19.257  -7.296  1.00 96.50           H  
ATOM   1287  N   LYS A  81      -5.611 -18.715  -8.872  1.00 96.66           N  
ATOM   1288  H   LYS A  81      -6.035 -18.309  -8.051  1.00 96.66           H  
ATOM   1289  CA  LYS A  81      -5.094 -20.087  -8.807  1.00 96.66           C  
ATOM   1290  HA  LYS A  81      -4.152 -20.116  -9.354  1.00 96.66           H  
ATOM   1291  C   LYS A  81      -6.020 -21.102  -9.489  1.00 96.66           C  
ATOM   1292  CB  LYS A  81      -4.786 -20.464  -7.355  1.00 96.66           C  
ATOM   1293  HB2 LYS A  81      -4.199 -21.383  -7.354  1.00 96.66           H  
ATOM   1294  HB3 LYS A  81      -4.186 -19.673  -6.905  1.00 96.66           H  
ATOM   1295  O   LYS A  81      -7.167 -20.809  -9.818  1.00 96.66           O  
ATOM   1296  CG  LYS A  81      -6.037 -20.660  -6.495  1.00 96.66           C  
ATOM   1297  HG2 LYS A  81      -6.574 -19.717  -6.396  1.00 96.66           H  
ATOM   1298  HG3 LYS A  81      -6.704 -21.386  -6.960  1.00 96.66           H  
ATOM   1299  CD  LYS A  81      -5.624 -21.160  -5.112  1.00 96.66           C  
ATOM   1300  HD2 LYS A  81      -4.858 -21.931  -5.193  1.00 96.66           H  
ATOM   1301  HD3 LYS A  81      -5.228 -20.323  -4.537  1.00 96.66           H  
ATOM   1302  CE  LYS A  81      -6.834 -21.765  -4.410  1.00 96.66           C  
ATOM   1303  HE2 LYS A  81      -7.712 -21.134  -4.551  1.00 96.66           H  
ATOM   1304  HE3 LYS A  81      -7.056 -22.740  -4.843  1.00 96.66           H  
ATOM   1305  NZ  LYS A  81      -6.550 -21.906  -2.976  1.00 96.66           N  
ATOM   1306  HZ1 LYS A  81      -6.293 -21.026  -2.551  1.00 96.66           H  
ATOM   1307  HZ2 LYS A  81      -7.365 -22.273  -2.506  1.00 96.66           H  
ATOM   1308  HZ3 LYS A  81      -5.819 -22.586  -2.826  1.00 96.66           H  
ATOM   1309  N   GLU A  82      -5.501 -22.312  -9.652  1.00 94.91           N  
ATOM   1310  H   GLU A  82      -4.520 -22.404  -9.430  1.00 94.91           H  
ATOM   1311  CA  GLU A  82      -6.166 -23.510 -10.173  1.00 94.91           C  
ATOM   1312  HA  GLU A  82      -5.380 -24.264 -10.218  1.00 94.91           H  
ATOM   1313  C   GLU A  82      -6.683 -23.433 -11.618  1.00 94.91           C  
ATOM   1314  CB  GLU A  82      -7.203 -24.061  -9.187  1.00 94.91           C  
ATOM   1315  HB2 GLU A  82      -8.010 -23.342  -9.051  1.00 94.91           H  
ATOM   1316  HB3 GLU A  82      -7.620 -24.976  -9.607  1.00 94.91           H  
ATOM   1317  O   GLU A  82      -7.449 -24.295 -12.052  1.00 94.91           O  
ATOM   1318  CG  GLU A  82      -6.582 -24.412  -7.832  1.00 94.91           C  
ATOM   1319  HG2 GLU A  82      -6.378 -23.508  -7.259  1.00 94.91           H  
ATOM   1320  HG3 GLU A  82      -5.633 -24.928  -7.977  1.00 94.91           H  
ATOM   1321  CD  GLU A  82      -7.545 -25.306  -7.069  1.00 94.91           C  
ATOM   1322  OE1 GLU A  82      -7.208 -26.498  -6.872  1.00 94.91           O  
ATOM   1323  OE2 GLU A  82      -8.629 -24.801  -6.728  1.00 94.91           O  
ATOM   1324  N   GLN A  83      -6.192 -22.475 -12.403  1.00 95.18           N  
ATOM   1325  H   GLN A  83      -5.549 -21.815 -11.990  1.00 95.18           H  
ATOM   1326  CA  GLN A  83      -6.426 -22.406 -13.847  1.00 95.18           C  
ATOM   1327  HA  GLN A  83      -7.275 -23.045 -14.090  1.00 95.18           H  
ATOM   1328  C   GLN A  83      -5.233 -22.936 -14.655  1.00 95.18           C  
ATOM   1329  CB  GLN A  83      -6.833 -20.982 -14.254  1.00 95.18           C  
ATOM   1330  HB2 GLN A  83      -7.666 -20.657 -13.629  1.00 95.18           H  
ATOM   1331  HB3 GLN A  83      -7.175 -20.996 -15.289  1.00 95.18           H  
ATOM   1332  O   GLN A  83      -4.114 -23.068 -14.155  1.00 95.18           O  
ATOM   1333  CG  GLN A  83      -5.686 -19.973 -14.125  1.00 95.18           C  
ATOM   1334  HG2 GLN A  83      -5.326 -19.976 -13.097  1.00 95.18           H  
ATOM   1335  HG3 GLN A  83      -4.858 -20.263 -14.772  1.00 95.18           H  
ATOM   1336  CD  GLN A  83      -6.119 -18.565 -14.508  1.00 95.18           C  
ATOM   1337  NE2 GLN A  83      -5.866 -17.601 -13.657  1.00 95.18           N  
ATOM   1338 HE21 GLN A  83      -5.466 -17.828 -12.758  1.00 95.18           H  
ATOM   1339 HE22 GLN A  83      -6.199 -16.671 -13.867  1.00 95.18           H  
ATOM   1340  OE1 GLN A  83      -6.696 -18.324 -15.559  1.00 95.18           O  
ATOM   1341  N   VAL A  84      -5.476 -23.205 -15.936  1.00 96.46           N  
ATOM   1342  H   VAL A  84      -6.400 -23.014 -16.295  1.00 96.46           H  
ATOM   1343  CA  VAL A  84      -4.444 -23.527 -16.925  1.00 96.46           C  
ATOM   1344  HA  VAL A  84      -3.477 -23.619 -16.430  1.00 96.46           H  
ATOM   1345  C   VAL A  84      -4.357 -22.374 -17.919  1.00 96.46           C  
ATOM   1346  CB  VAL A  84      -4.745 -24.867 -17.619  1.00 96.46           C  
ATOM   1347  HB  VAL A  84      -5.730 -24.826 -18.083  1.00 96.46           H  
ATOM   1348  O   VAL A  84      -5.382 -21.937 -18.441  1.00 96.46           O  
ATOM   1349  CG1 VAL A  84      -3.705 -25.183 -18.692  1.00 96.46           C  
ATOM   1350 HG11 VAL A  84      -3.756 -24.444 -19.492  1.00 96.46           H  
ATOM   1351 HG12 VAL A  84      -3.905 -26.164 -19.124  1.00 96.46           H  
ATOM   1352 HG13 VAL A  84      -2.712 -25.175 -18.244  1.00 96.46           H  
ATOM   1353  CG2 VAL A  84      -4.717 -26.027 -16.613  1.00 96.46           C  
ATOM   1354 HG21 VAL A  84      -3.733 -26.095 -16.150  1.00 96.46           H  
ATOM   1355 HG22 VAL A  84      -4.939 -26.964 -17.125  1.00 96.46           H  
ATOM   1356 HG23 VAL A  84      -5.471 -25.874 -15.841  1.00 96.46           H  
ATOM   1357  N   VAL A  85      -3.141 -21.894 -18.175  1.00 97.56           N  
ATOM   1358  H   VAL A  85      -2.351 -22.312 -17.704  1.00 97.56           H  
ATOM   1359  CA  VAL A  85      -2.865 -20.773 -19.078  1.00 97.56           C  
ATOM   1360  HA  VAL A  85      -3.801 -20.513 -19.572  1.00 97.56           H  
ATOM   1361  C   VAL A  85      -1.881 -21.158 -20.182  1.00 97.56           C  
ATOM   1362  CB  VAL A  85      -2.394 -19.507 -18.325  1.00 97.56           C  
ATOM   1363  HB  VAL A  85      -2.280 -18.704 -19.053  1.00 97.56           H  
ATOM   1364  O   VAL A  85      -1.034 -22.041 -20.023  1.00 97.56           O  
ATOM   1365  CG1 VAL A  85      -3.427 -19.049 -17.292  1.00 97.56           C  
ATOM   1366 HG11 VAL A  85      -3.475 -19.764 -16.470  1.00 97.56           H  
ATOM   1367 HG12 VAL A  85      -4.408 -18.977 -17.761  1.00 97.56           H  
ATOM   1368 HG13 VAL A  85      -3.153 -18.070 -16.899  1.00 97.56           H  
ATOM   1369  CG2 VAL A  85      -1.049 -19.692 -17.611  1.00 97.56           C  
ATOM   1370 HG21 VAL A  85      -0.264 -19.871 -18.345  1.00 97.56           H  
ATOM   1371 HG22 VAL A  85      -1.098 -20.531 -16.917  1.00 97.56           H  
ATOM   1372 HG23 VAL A  85      -0.796 -18.794 -17.048  1.00 97.56           H  
ATOM   1373  N   ASN A  86      -1.964 -20.462 -21.309  1.00 97.54           N  
ATOM   1374  H   ASN A  86      -2.699 -19.771 -21.371  1.00 97.54           H  
ATOM   1375  CA  ASN A  86      -0.922 -20.426 -22.326  1.00 97.54           C  
ATOM   1376  HA  ASN A  86      -0.163 -21.172 -22.094  1.00 97.54           H  
ATOM   1377  C   ASN A  86      -0.272 -19.042 -22.281  1.00 97.54           C  
ATOM   1378  CB  ASN A  86      -1.503 -20.740 -23.714  1.00 97.54           C  
ATOM   1379  HB2 ASN A  86      -2.057 -19.873 -24.075  1.00 97.54           H  
ATOM   1380  HB3 ASN A  86      -0.684 -20.919 -24.410  1.00 97.54           H  
ATOM   1381  O   ASN A  86      -0.985 -18.039 -22.337  1.00 97.54           O  
ATOM   1382  CG  ASN A  86      -2.425 -21.943 -23.722  1.00 97.54           C  
ATOM   1383  ND2 ASN A  86      -3.710 -21.727 -23.875  1.00 97.54           N  
ATOM   1384 HD21 ASN A  86      -4.338 -22.510 -23.762  1.00 97.54           H  
ATOM   1385 HD22 ASN A  86      -4.060 -20.780 -23.887  1.00 97.54           H  
ATOM   1386  OD1 ASN A  86      -1.996 -23.082 -23.611  1.00 97.54           O  
ATOM   1387  N   VAL A  87       1.057 -18.993 -22.200  1.00 95.78           N  
ATOM   1388  H   VAL A  87       1.571 -19.862 -22.233  1.00 95.78           H  
ATOM   1389  CA  VAL A  87       1.839 -17.750 -22.203  1.00 95.78           C  
ATOM   1390  HA  VAL A  87       1.153 -16.903 -22.221  1.00 95.78           H  
ATOM   1391  C   VAL A  87       2.689 -17.711 -23.466  1.00 95.78           C  
ATOM   1392  CB  VAL A  87       2.725 -17.591 -20.948  1.00 95.78           C  
ATOM   1393  HB  VAL A  87       3.579 -18.264 -21.024  1.00 95.78           H  
ATOM   1394  O   VAL A  87       3.354 -18.692 -23.792  1.00 95.78           O  
ATOM   1395  CG1 VAL A  87       3.267 -16.160 -20.836  1.00 95.78           C  
ATOM   1396 HG11 VAL A  87       3.887 -16.063 -19.944  1.00 95.78           H  
ATOM   1397 HG12 VAL A  87       3.883 -15.915 -21.701  1.00 95.78           H  
ATOM   1398 HG13 VAL A  87       2.444 -15.449 -20.773  1.00 95.78           H  
ATOM   1399  CG2 VAL A  87       1.986 -17.924 -19.646  1.00 95.78           C  
ATOM   1400 HG21 VAL A  87       2.638 -17.740 -18.792  1.00 95.78           H  
ATOM   1401 HG22 VAL A  87       1.695 -18.974 -19.634  1.00 95.78           H  
ATOM   1402 HG23 VAL A  87       1.098 -17.297 -19.557  1.00 95.78           H  
ATOM   1403  N   THR A  88       2.691 -16.584 -24.163  1.00 94.88           N  
ATOM   1404  H   THR A  88       2.097 -15.833 -23.842  1.00 94.88           H  
ATOM   1405  CA  THR A  88       3.616 -16.279 -25.254  1.00 94.88           C  
ATOM   1406  HA  THR A  88       4.295 -17.118 -25.409  1.00 94.88           H  
ATOM   1407  C   THR A  88       4.444 -15.072 -24.853  1.00 94.88           C  
ATOM   1408  CB  THR A  88       2.880 -16.025 -26.572  1.00 94.88           C  
ATOM   1409  HB  THR A  88       2.206 -15.176 -26.455  1.00 94.88           H  
ATOM   1410  O   THR A  88       3.889 -14.028 -24.522  1.00 94.88           O  
ATOM   1411  CG2 THR A  88       3.833 -15.751 -27.732  1.00 94.88           C  
ATOM   1412 HG21 THR A  88       4.577 -16.544 -27.803  1.00 94.88           H  
ATOM   1413 HG22 THR A  88       3.271 -15.695 -28.665  1.00 94.88           H  
ATOM   1414 HG23 THR A  88       4.340 -14.798 -27.579  1.00 94.88           H  
ATOM   1415  OG1 THR A  88       2.131 -17.165 -26.945  1.00 94.88           O  
ATOM   1416  HG1 THR A  88       1.340 -16.825 -27.369  1.00 94.88           H  
ATOM   1417  N   LEU A  89       5.761 -15.234 -24.881  1.00 92.21           N  
ATOM   1418  H   LEU A  89       6.126 -16.128 -25.178  1.00 92.21           H  
ATOM   1419  CA  LEU A  89       6.747 -14.202 -24.584  1.00 92.21           C  
ATOM   1420  HA  LEU A  89       6.270 -13.326 -24.143  1.00 92.21           H  
ATOM   1421  C   LEU A  89       7.415 -13.778 -25.897  1.00 92.21           C  
ATOM   1422  CB  LEU A  89       7.765 -14.786 -23.586  1.00 92.21           C  
ATOM   1423  HB2 LEU A  89       8.229 -15.649 -24.065  1.00 92.21           H  
ATOM   1424  HB3 LEU A  89       8.543 -14.047 -23.396  1.00 92.21           H  
ATOM   1425  O   LEU A  89       7.752 -14.647 -26.702  1.00 92.21           O  
ATOM   1426  CG  LEU A  89       7.189 -15.257 -22.237  1.00 92.21           C  
ATOM   1427  HG  LEU A  89       6.404 -15.994 -22.411  1.00 92.21           H  
ATOM   1428  CD1 LEU A  89       8.290 -15.936 -21.421  1.00 92.21           C  
ATOM   1429 HD11 LEU A  89       9.103 -15.232 -21.244  1.00 92.21           H  
ATOM   1430 HD12 LEU A  89       7.890 -16.266 -20.462  1.00 92.21           H  
ATOM   1431 HD13 LEU A  89       8.679 -16.796 -21.966  1.00 92.21           H  
ATOM   1432  CD2 LEU A  89       6.604 -14.110 -21.417  1.00 92.21           C  
ATOM   1433 HD21 LEU A  89       5.782 -13.642 -21.961  1.00 92.21           H  
ATOM   1434 HD22 LEU A  89       7.371 -13.361 -21.222  1.00 92.21           H  
ATOM   1435 HD23 LEU A  89       6.228 -14.484 -20.465  1.00 92.21           H  
ATOM   1436  N   GLU A  90       7.601 -12.476 -26.108  1.00 91.34           N  
ATOM   1437  H   GLU A  90       7.227 -11.828 -25.430  1.00 91.34           H  
ATOM   1438  CA  GLU A  90       8.263 -11.873 -27.276  1.00 91.34           C  
ATOM   1439  HA  GLU A  90       8.816 -12.637 -27.822  1.00 91.34           H  
ATOM   1440  C   GLU A  90       9.255 -10.790 -26.814  1.00 91.34           C  
ATOM   1441  CB  GLU A  90       7.186 -11.305 -28.221  1.00 91.34           C  
ATOM   1442  HB2 GLU A  90       6.534 -12.121 -28.534  1.00 91.34           H  
ATOM   1443  HB3 GLU A  90       6.583 -10.590 -27.661  1.00 91.34           H  
ATOM   1444  O   GLU A  90       8.865  -9.840 -26.140  1.00 91.34           O  
ATOM   1445  CG  GLU A  90       7.737 -10.604 -29.474  1.00 91.34           C  
ATOM   1446  HG2 GLU A  90       8.491  -9.879 -29.166  1.00 91.34           H  
ATOM   1447  HG3 GLU A  90       8.211 -11.349 -30.111  1.00 91.34           H  
ATOM   1448  CD  GLU A  90       6.648  -9.860 -30.269  1.00 91.34           C  
ATOM   1449  OE1 GLU A  90       6.920  -8.745 -30.784  1.00 91.34           O  
ATOM   1450  OE2 GLU A  90       5.510 -10.370 -30.367  1.00 91.34           O  
ATOM   1451  N   GLU A  91      10.539 -10.921 -27.153  1.00 88.54           N  
ATOM   1452  H   GLU A  91      10.804 -11.689 -27.753  1.00 88.54           H  
ATOM   1453  CA  GLU A  91      11.573  -9.927 -26.810  1.00 88.54           C  
ATOM   1454  HA  GLU A  91      11.558  -9.732 -25.737  1.00 88.54           H  
ATOM   1455  C   GLU A  91      11.332  -8.597 -27.538  1.00 88.54           C  
ATOM   1456  CB  GLU A  91      12.966 -10.453 -27.206  1.00 88.54           C  
ATOM   1457  HB2 GLU A  91      12.855 -11.065 -28.101  1.00 88.54           H  
ATOM   1458  HB3 GLU A  91      13.611  -9.613 -27.464  1.00 88.54           H  
ATOM   1459  O   GLU A  91      11.038  -8.580 -28.730  1.00 88.54           O  
ATOM   1460  CG  GLU A  91      13.681 -11.256 -26.110  1.00 88.54           C  
ATOM   1461  HG2 GLU A  91      12.939 -11.796 -25.521  1.00 88.54           H  
ATOM   1462  HG3 GLU A  91      14.192 -10.563 -25.441  1.00 88.54           H  
ATOM   1463  CD  GLU A  91      14.690 -12.252 -26.710  1.00 88.54           C  
ATOM   1464  OE1 GLU A  91      14.750 -13.396 -26.216  1.00 88.54           O  
ATOM   1465  OE2 GLU A  91      15.329 -11.935 -27.743  1.00 88.54           O  
ATOM   1466  N   VAL A  92      11.561  -7.462 -26.875  1.00 88.42           N  
ATOM   1467  H   VAL A  92      11.849  -7.517 -25.908  1.00 88.42           H  
ATOM   1468  CA  VAL A  92      11.575  -6.145 -27.532  1.00 88.42           C  
ATOM   1469  HA  VAL A  92      11.362  -6.267 -28.594  1.00 88.42           H  
ATOM   1470  C   VAL A  92      12.977  -5.568 -27.419  1.00 88.42           C  
ATOM   1471  CB  VAL A  92      10.486  -5.209 -26.980  1.00 88.42           C  
ATOM   1472  HB  VAL A  92      10.596  -5.113 -25.900  1.00 88.42           H  
ATOM   1473  O   VAL A  92      13.508  -5.414 -26.326  1.00 88.42           O  
ATOM   1474  CG1 VAL A  92      10.563  -3.814 -27.617  1.00 88.42           C  
ATOM   1475 HG11 VAL A  92       9.737  -3.203 -27.252  1.00 88.42           H  
ATOM   1476 HG12 VAL A  92      11.493  -3.323 -27.330  1.00 88.42           H  
ATOM   1477 HG13 VAL A  92      10.505  -3.886 -28.703  1.00 88.42           H  
ATOM   1478  CG2 VAL A  92       9.097  -5.773 -27.301  1.00 88.42           C  
ATOM   1479 HG21 VAL A  92       8.993  -6.774 -26.881  1.00 88.42           H  
ATOM   1480 HG22 VAL A  92       8.332  -5.134 -26.861  1.00 88.42           H  
ATOM   1481 HG23 VAL A  92       8.954  -5.836 -28.380  1.00 88.42           H  
ATOM   1482  N   ASN A  93      13.602  -5.280 -28.564  1.00 84.84           N  
ATOM   1483  H   ASN A  93      13.086  -5.396 -29.425  1.00 84.84           H  
ATOM   1484  CA  ASN A  93      14.998  -4.827 -28.657  1.00 84.84           C  
ATOM   1485  HA  ASN A  93      15.274  -4.866 -29.711  1.00 84.84           H  
ATOM   1486  C   ASN A  93      16.016  -5.754 -27.952  1.00 84.84           C  
ATOM   1487  CB  ASN A  93      15.090  -3.348 -28.229  1.00 84.84           C  
ATOM   1488  HB2 ASN A  93      16.117  -3.000 -28.339  1.00 84.84           H  
ATOM   1489  HB3 ASN A  93      14.821  -3.262 -27.177  1.00 84.84           H  
ATOM   1490  O   ASN A  93      17.056  -5.287 -27.502  1.00 84.84           O  
ATOM   1491  CG  ASN A  93      14.204  -2.441 -29.061  1.00 84.84           C  
ATOM   1492  ND2 ASN A  93      13.647  -1.412 -28.468  1.00 84.84           N  
ATOM   1493 HD21 ASN A  93      13.796  -1.256 -27.481  1.00 84.84           H  
ATOM   1494 HD22 ASN A  93      13.039  -0.835 -29.031  1.00 84.84           H  
ATOM   1495  OD1 ASN A  93      13.991  -2.645 -30.246  1.00 84.84           O  
ATOM   1496  N   GLY A  94      15.725  -7.059 -27.872  1.00 80.24           N  
ATOM   1497  H   GLY A  94      14.841  -7.380 -28.241  1.00 80.24           H  
ATOM   1498  CA  GLY A  94      16.562  -8.045 -27.176  1.00 80.24           C  
ATOM   1499  HA2 GLY A  94      17.615  -7.830 -27.360  1.00 80.24           H  
ATOM   1500  HA3 GLY A  94      16.343  -9.038 -27.568  1.00 80.24           H  
ATOM   1501  C   GLY A  94      16.357  -8.099 -25.658  1.00 80.24           C  
ATOM   1502  O   GLY A  94      17.147  -8.741 -24.975  1.00 80.24           O  
ATOM   1503  N   HIS A  95      15.316  -7.445 -25.132  1.00 85.26           N  
ATOM   1504  H   HIS A  95      14.734  -6.880 -25.733  1.00 85.26           H  
ATOM   1505  CA  HIS A  95      14.969  -7.461 -23.713  1.00 85.26           C  
ATOM   1506  HA  HIS A  95      15.710  -8.053 -23.176  1.00 85.26           H  
ATOM   1507  C   HIS A  95      13.606  -8.119 -23.458  1.00 85.26           C  
ATOM   1508  CB  HIS A  95      15.038  -6.037 -23.147  1.00 85.26           C  
ATOM   1509  HB2 HIS A  95      14.708  -6.057 -22.109  1.00 85.26           H  
ATOM   1510  HB3 HIS A  95      14.360  -5.390 -23.703  1.00 85.26           H  
ATOM   1511  O   HIS A  95      12.635  -7.918 -24.198  1.00 85.26           O  
ATOM   1512  CG  HIS A  95      16.433  -5.462 -23.183  1.00 85.26           C  
ATOM   1513  CD2 HIS A  95      16.890  -4.459 -23.996  1.00 85.26           C  
ATOM   1514  HD2 HIS A  95      16.307  -3.933 -24.737  1.00 85.26           H  
ATOM   1515  ND1 HIS A  95      17.499  -5.883 -22.421  1.00 85.26           N  
ATOM   1516  HD1 HIS A  95      17.503  -6.662 -21.779  1.00 85.26           H  
ATOM   1517  CE1 HIS A  95      18.567  -5.144 -22.760  1.00 85.26           C  
ATOM   1518  HE1 HIS A  95      19.556  -5.264 -22.342  1.00 85.26           H  
ATOM   1519  NE2 HIS A  95      18.245  -4.248 -23.709  1.00 85.26           N  
ATOM   1520  N   MET A  96      13.559  -8.902 -22.384  1.00 88.99           N  
ATOM   1521  H   MET A  96      14.415  -9.044 -21.867  1.00 88.99           H  
ATOM   1522  CA  MET A  96      12.382  -9.538 -21.803  1.00 88.99           C  
ATOM   1523  HA  MET A  96      11.481  -8.968 -22.027  1.00 88.99           H  
ATOM   1524  C   MET A  96      12.617  -9.567 -20.295  1.00 88.99           C  
ATOM   1525  CB  MET A  96      12.258 -10.969 -22.359  1.00 88.99           C  
ATOM   1526  HB2 MET A  96      12.040 -10.919 -23.426  1.00 88.99           H  
ATOM   1527  HB3 MET A  96      13.216 -11.478 -22.250  1.00 88.99           H  
ATOM   1528  O   MET A  96      13.463 -10.323 -19.839  1.00 88.99           O  
ATOM   1529  CG  MET A  96      11.192 -11.821 -21.652  1.00 88.99           C  
ATOM   1530  HG2 MET A  96      11.476 -11.944 -20.607  1.00 88.99           H  
ATOM   1531  HG3 MET A  96      11.210 -12.814 -22.102  1.00 88.99           H  
ATOM   1532  SD  MET A  96       9.485 -11.209 -21.710  1.00 88.99           S  
ATOM   1533  CE  MET A  96       9.283 -11.165 -23.498  1.00 88.99           C  
ATOM   1534  HE1 MET A  96       8.244 -10.937 -23.733  1.00 88.99           H  
ATOM   1535  HE2 MET A  96       9.564 -12.123 -23.936  1.00 88.99           H  
ATOM   1536  HE3 MET A  96       9.918 -10.382 -23.912  1.00 88.99           H  
ATOM   1537  N   ASP A  97      11.896  -8.760 -19.522  1.00 91.26           N  
ATOM   1538  H   ASP A  97      11.156  -8.215 -19.942  1.00 91.26           H  
ATOM   1539  CA  ASP A  97      12.083  -8.716 -18.070  1.00 91.26           C  
ATOM   1540  HA  ASP A  97      12.668  -9.582 -17.760  1.00 91.26           H  
ATOM   1541  C   ASP A  97      10.745  -8.805 -17.343  1.00 91.26           C  
ATOM   1542  CB  ASP A  97      12.892  -7.485 -17.644  1.00 91.26           C  
ATOM   1543  HB2 ASP A  97      13.866  -7.503 -18.132  1.00 91.26           H  
ATOM   1544  HB3 ASP A  97      12.364  -6.583 -17.953  1.00 91.26           H  
ATOM   1545  O   ASP A  97       9.853  -7.965 -17.520  1.00 91.26           O  
ATOM   1546  CG  ASP A  97      13.089  -7.464 -16.126  1.00 91.26           C  
ATOM   1547  OD1 ASP A  97      13.180  -8.545 -15.508  1.00 91.26           O  
ATOM   1548  OD2 ASP A  97      13.011  -6.366 -15.530  1.00 91.26           O  
ATOM   1549  N   PHE A  98      10.615  -9.842 -16.521  1.00 93.49           N  
ATOM   1550  H   PHE A  98      11.425 -10.426 -16.374  1.00 93.49           H  
ATOM   1551  CA  PHE A  98       9.468 -10.071 -15.663  1.00 93.49           C  
ATOM   1552  HA  PHE A  98       9.157  -9.101 -15.274  1.00 93.49           H  
ATOM   1553  C   PHE A  98       9.826 -10.968 -14.479  1.00 93.49           C  
ATOM   1554  CB  PHE A  98       8.307 -10.685 -16.463  1.00 93.49           C  
ATOM   1555  HB2 PHE A  98       7.409 -10.661 -15.845  1.00 93.49           H  
ATOM   1556  HB3 PHE A  98       8.118 -10.053 -17.331  1.00 93.49           H  
ATOM   1557  O   PHE A  98      10.645 -11.884 -14.572  1.00 93.49           O  
ATOM   1558  CG  PHE A  98       8.537 -12.107 -16.943  1.00 93.49           C  
ATOM   1559  CD1 PHE A  98       9.261 -12.342 -18.126  1.00 93.49           C  
ATOM   1560  HD1 PHE A  98       9.652 -11.510 -18.693  1.00 93.49           H  
ATOM   1561  CD2 PHE A  98       8.049 -13.198 -16.197  1.00 93.49           C  
ATOM   1562  HD2 PHE A  98       7.503 -13.018 -15.283  1.00 93.49           H  
ATOM   1563  CE1 PHE A  98       9.506 -13.657 -18.557  1.00 93.49           C  
ATOM   1564  HE1 PHE A  98      10.086 -13.821 -19.453  1.00 93.49           H  
ATOM   1565  CE2 PHE A  98       8.284 -14.514 -16.635  1.00 93.49           C  
ATOM   1566  HE2 PHE A  98       7.898 -15.347 -16.065  1.00 93.49           H  
ATOM   1567  CZ  PHE A  98       9.017 -14.745 -17.814  1.00 93.49           C  
ATOM   1568  HZ  PHE A  98       9.211 -15.751 -18.153  1.00 93.49           H  
ATOM   1569  N   ASP A  99       9.118 -10.771 -13.374  1.00 93.74           N  
ATOM   1570  H   ASP A  99       8.440 -10.023 -13.373  1.00 93.74           H  
ATOM   1571  CA  ASP A  99       9.208 -11.631 -12.203  1.00 93.74           C  
ATOM   1572  HA  ASP A  99       9.801 -12.511 -12.452  1.00 93.74           H  
ATOM   1573  C   ASP A  99       7.856 -12.163 -11.759  1.00 93.74           C  
ATOM   1574  CB  ASP A  99       9.898 -10.907 -11.055  1.00 93.74           C  
ATOM   1575  HB2 ASP A  99       9.726  -9.832 -11.120  1.00 93.74           H  
ATOM   1576  HB3 ASP A  99       9.482 -11.260 -10.112  1.00 93.74           H  
ATOM   1577  O   ASP A  99       6.807 -11.592 -12.043  1.00 93.74           O  
ATOM   1578  CG  ASP A  99      11.376 -11.244 -11.018  1.00 93.74           C  
ATOM   1579  OD1 ASP A  99      11.668 -12.442 -10.787  1.00 93.74           O  
ATOM   1580  OD2 ASP A  99      12.198 -10.303 -10.979  1.00 93.74           O  
ATOM   1581  N   ILE A 100       7.904 -13.272 -11.024  1.00 95.49           N  
ATOM   1582  H   ILE A 100       8.814 -13.592 -10.724  1.00 95.49           H  
ATOM   1583  CA  ILE A 100       6.735 -14.008 -10.552  1.00 95.49           C  
ATOM   1584  HA  ILE A 100       5.830 -13.476 -10.845  1.00 95.49           H  
ATOM   1585  C   ILE A 100       6.776 -14.074  -9.026  1.00 95.49           C  
ATOM   1586  CB  ILE A 100       6.685 -15.416 -11.188  1.00 95.49           C  
ATOM   1587  HB  ILE A 100       7.543 -15.988 -10.835  1.00 95.49           H  
ATOM   1588  O   ILE A 100       7.764 -14.540  -8.454  1.00 95.49           O  
ATOM   1589  CG1 ILE A 100       6.753 -15.344 -12.734  1.00 95.49           C  
ATOM   1590 HG12 ILE A 100       7.715 -14.927 -13.031  1.00 95.49           H  
ATOM   1591 HG13 ILE A 100       5.971 -14.678 -13.100  1.00 95.49           H  
ATOM   1592  CG2 ILE A 100       5.407 -16.139 -10.735  1.00 95.49           C  
ATOM   1593 HG21 ILE A 100       4.544 -15.615 -11.146  1.00 95.49           H  
ATOM   1594 HG22 ILE A 100       5.401 -17.175 -11.077  1.00 95.49           H  
ATOM   1595 HG23 ILE A 100       5.330 -16.165  -9.648  1.00 95.49           H  
ATOM   1596  CD1 ILE A 100       6.608 -16.699 -13.440  1.00 95.49           C  
ATOM   1597 HD11 ILE A 100       7.294 -17.424 -13.002  1.00 95.49           H  
ATOM   1598 HD12 ILE A 100       5.585 -17.065 -13.353  1.00 95.49           H  
ATOM   1599 HD13 ILE A 100       6.837 -16.585 -14.500  1.00 95.49           H  
ATOM   1600  N   LEU A 101       5.682 -13.663  -8.388  1.00 96.42           N  
ATOM   1601  H   LEU A 101       4.924 -13.292  -8.944  1.00 96.42           H  
ATOM   1602  CA  LEU A 101       5.448 -13.777  -6.954  1.00 96.42           C  
ATOM   1603  HA  LEU A 101       6.310 -14.260  -6.494  1.00 96.42           H  
ATOM   1604  C   LEU A 101       4.217 -14.661  -6.713  1.00 96.42           C  
ATOM   1605  CB  LEU A 101       5.327 -12.365  -6.359  1.00 96.42           C  
ATOM   1606  HB2 LEU A 101       6.232 -11.805  -6.595  1.00 96.42           H  
ATOM   1607  HB3 LEU A 101       4.484 -11.861  -6.832  1.00 96.42           H  
ATOM   1608  O   LEU A 101       3.075 -14.261  -6.936  1.00 96.42           O  
ATOM   1609  CG  LEU A 101       5.121 -12.332  -4.839  1.00 96.42           C  
ATOM   1610  HG  LEU A 101       4.231 -12.909  -4.591  1.00 96.42           H  
ATOM   1611  CD1 LEU A 101       6.310 -12.934  -4.099  1.00 96.42           C  
ATOM   1612 HD11 LEU A 101       6.250 -12.699  -3.036  1.00 96.42           H  
ATOM   1613 HD12 LEU A 101       6.316 -14.018  -4.217  1.00 96.42           H  
ATOM   1614 HD13 LEU A 101       7.225 -12.514  -4.516  1.00 96.42           H  
ATOM   1615  CD2 LEU A 101       4.915 -10.895  -4.364  1.00 96.42           C  
ATOM   1616 HD21 LEU A 101       4.672 -10.893  -3.301  1.00 96.42           H  
ATOM   1617 HD22 LEU A 101       4.092 -10.437  -4.913  1.00 96.42           H  
ATOM   1618 HD23 LEU A 101       5.821 -10.313  -4.534  1.00 96.42           H  
ATOM   1619  N   GLU A 102       4.471 -15.886  -6.265  1.00 95.51           N  
ATOM   1620  H   GLU A 102       5.435 -16.138  -6.102  1.00 95.51           H  
ATOM   1621  CA  GLU A 102       3.450 -16.853  -5.857  1.00 95.51           C  
ATOM   1622  HA  GLU A 102       2.589 -16.798  -6.523  1.00 95.51           H  
ATOM   1623  C   GLU A 102       2.992 -16.531  -4.425  1.00 95.51           C  
ATOM   1624  CB  GLU A 102       4.052 -18.269  -5.933  1.00 95.51           C  
ATOM   1625  HB2 GLU A 102       3.385 -18.966  -5.426  1.00 95.51           H  
ATOM   1626  HB3 GLU A 102       5.001 -18.268  -5.397  1.00 95.51           H  
ATOM   1627  O   GLU A 102       3.799 -16.568  -3.496  1.00 95.51           O  
ATOM   1628  CG  GLU A 102       4.293 -18.766  -7.372  1.00 95.51           C  
ATOM   1629  HG2 GLU A 102       4.758 -17.968  -7.951  1.00 95.51           H  
ATOM   1630  HG3 GLU A 102       3.335 -19.003  -7.837  1.00 95.51           H  
ATOM   1631  CD  GLU A 102       5.214 -19.999  -7.416  1.00 95.51           C  
ATOM   1632  OE1 GLU A 102       6.032 -20.135  -8.357  1.00 95.51           O  
ATOM   1633  OE2 GLU A 102       5.251 -20.807  -6.460  1.00 95.51           O  
ATOM   1634  N   ILE A 103       1.707 -16.223  -4.230  1.00 95.82           N  
ATOM   1635  H   ILE A 103       1.085 -16.198  -5.025  1.00 95.82           H  
ATOM   1636  CA  ILE A 103       1.132 -15.913  -2.916  1.00 95.82           C  
ATOM   1637  HA  ILE A 103       1.920 -15.476  -2.303  1.00 95.82           H  
ATOM   1638  C   ILE A 103       0.635 -17.210  -2.258  1.00 95.82           C  
ATOM   1639  CB  ILE A 103       0.006 -14.853  -3.005  1.00 95.82           C  
ATOM   1640  HB  ILE A 103      -0.872 -15.319  -3.452  1.00 95.82           H  
ATOM   1641  O   ILE A 103      -0.265 -17.857  -2.803  1.00 95.82           O  
ATOM   1642  CG1 ILE A 103       0.348 -13.619  -3.874  1.00 95.82           C  
ATOM   1643 HG12 ILE A 103       0.397 -13.920  -4.921  1.00 95.82           H  
ATOM   1644 HG13 ILE A 103      -0.455 -12.887  -3.787  1.00 95.82           H  
ATOM   1645  CG2 ILE A 103      -0.378 -14.401  -1.583  1.00 95.82           C  
ATOM   1646 HG21 ILE A 103      -0.807 -15.237  -1.032  1.00 95.82           H  
ATOM   1647 HG22 ILE A 103       0.496 -14.030  -1.047  1.00 95.82           H  
ATOM   1648 HG23 ILE A 103      -1.123 -13.607  -1.635  1.00 95.82           H  
ATOM   1649  CD1 ILE A 103       1.669 -12.938  -3.523  1.00 95.82           C  
ATOM   1650 HD11 ILE A 103       1.674 -12.636  -2.476  1.00 95.82           H  
ATOM   1651 HD12 ILE A 103       2.485 -13.640  -3.690  1.00 95.82           H  
ATOM   1652 HD13 ILE A 103       1.809 -12.061  -4.156  1.00 95.82           H  
ATOM   1653  N   PRO A 104       1.166 -17.609  -1.083  1.00 91.69           N  
ATOM   1654  CA  PRO A 104       0.667 -18.781  -0.372  1.00 91.69           C  
ATOM   1655  HA  PRO A 104       0.728 -19.643  -1.037  1.00 91.69           H  
ATOM   1656  C   PRO A 104      -0.783 -18.576   0.077  1.00 91.69           C  
ATOM   1657  CB  PRO A 104       1.608 -18.995   0.822  1.00 91.69           C  
ATOM   1658  HB2 PRO A 104       1.179 -18.567   1.728  1.00 91.69           H  
ATOM   1659  HB3 PRO A 104       1.824 -20.052   0.976  1.00 91.69           H  
ATOM   1660  O   PRO A 104      -1.118 -17.529   0.631  1.00 91.69           O  
ATOM   1661  CG  PRO A 104       2.871 -18.219   0.444  1.00 91.69           C  
ATOM   1662  HG2 PRO A 104       3.518 -18.848  -0.167  1.00 91.69           H  
ATOM   1663  HG3 PRO A 104       3.406 -17.857   1.322  1.00 91.69           H  
ATOM   1664  CD  PRO A 104       2.334 -17.070  -0.403  1.00 91.69           C  
ATOM   1665  HD2 PRO A 104       3.108 -16.748  -1.101  1.00 91.69           H  
ATOM   1666  HD3 PRO A 104       2.033 -16.239   0.234  1.00 91.69           H  
ATOM   1667  N   THR A 105      -1.629 -19.595  -0.083  1.00 93.75           N  
ATOM   1668  H   THR A 105      -1.323 -20.389  -0.628  1.00 93.75           H  
ATOM   1669  CA  THR A 105      -3.073 -19.538   0.215  1.00 93.75           C  
ATOM   1670  HA  THR A 105      -3.542 -18.855  -0.494  1.00 93.75           H  
ATOM   1671  C   THR A 105      -3.395 -19.009   1.624  1.00 93.75           C  
ATOM   1672  CB  THR A 105      -3.678 -20.934  -0.026  1.00 93.75           C  
ATOM   1673  HB  THR A 105      -3.163 -21.670   0.592  1.00 93.75           H  
ATOM   1674  O   THR A 105      -4.317 -18.216   1.795  1.00 93.75           O  
ATOM   1675  CG2 THR A 105      -5.169 -20.988   0.268  1.00 93.75           C  
ATOM   1676 HG21 THR A 105      -5.644 -20.088  -0.122  1.00 93.75           H  
ATOM   1677 HG22 THR A 105      -5.335 -21.030   1.345  1.00 93.75           H  
ATOM   1678 HG23 THR A 105      -5.619 -21.862  -0.203  1.00 93.75           H  
ATOM   1679  OG1 THR A 105      -3.493 -21.264  -1.385  1.00 93.75           O  
ATOM   1680  HG1 THR A 105      -3.394 -22.216  -1.468  1.00 93.75           H  
ATOM   1681  N   GLN A 106      -2.573 -19.338   2.628  1.00 87.17           N  
ATOM   1682  H   GLN A 106      -1.803 -19.958   2.423  1.00 87.17           H  
ATOM   1683  CA  GLN A 106      -2.705 -18.821   4.002  1.00 87.17           C  
ATOM   1684  HA  GLN A 106      -3.686 -19.090   4.391  1.00 87.17           H  
ATOM   1685  C   GLN A 106      -2.590 -17.283   4.096  1.00 87.17           C  
ATOM   1686  CB  GLN A 106      -1.625 -19.475   4.880  1.00 87.17           C  
ATOM   1687  HB2 GLN A 106      -0.652 -19.301   4.421  1.00 87.17           H  
ATOM   1688  HB3 GLN A 106      -1.628 -18.999   5.860  1.00 87.17           H  
ATOM   1689  O   GLN A 106      -3.261 -16.665   4.921  1.00 87.17           O  
ATOM   1690  CG  GLN A 106      -1.841 -20.988   5.079  1.00 87.17           C  
ATOM   1691  HG2 GLN A 106      -1.958 -21.481   4.114  1.00 87.17           H  
ATOM   1692  HG3 GLN A 106      -2.754 -21.141   5.654  1.00 87.17           H  
ATOM   1693  CD  GLN A 106      -0.679 -21.662   5.806  1.00 87.17           C  
ATOM   1694  NE2 GLN A 106      -0.826 -22.899   6.225  1.00 87.17           N  
ATOM   1695 HE21 GLN A 106      -0.036 -23.277   6.728  1.00 87.17           H  
ATOM   1696 HE22 GLN A 106      -1.713 -23.376   6.148  1.00 87.17           H  
ATOM   1697  OE1 GLN A 106       0.394 -21.116   5.982  1.00 87.17           O  
ATOM   1698  N   ARG A 107      -1.784 -16.643   3.235  1.00 89.93           N  
ATOM   1699  H   ARG A 107      -1.352 -17.184   2.499  1.00 89.93           H  
ATOM   1700  CA  ARG A 107      -1.627 -15.176   3.192  1.00 89.93           C  
ATOM   1701  HA  ARG A 107      -1.549 -14.793   4.209  1.00 89.93           H  
ATOM   1702  C   ARG A 107      -2.850 -14.480   2.602  1.00 89.93           C  
ATOM   1703  CB  ARG A 107      -0.369 -14.778   2.395  1.00 89.93           C  
ATOM   1704  HB2 ARG A 107      -0.511 -15.038   1.346  1.00 89.93           H  
ATOM   1705  HB3 ARG A 107      -0.258 -13.696   2.452  1.00 89.93           H  
ATOM   1706  O   ARG A 107      -3.177 -13.376   3.024  1.00 89.93           O  
ATOM   1707  CG  ARG A 107       0.937 -15.421   2.877  1.00 89.93           C  
ATOM   1708  HG2 ARG A 107       1.762 -15.015   2.293  1.00 89.93           H  
ATOM   1709  HG3 ARG A 107       0.896 -16.499   2.716  1.00 89.93           H  
ATOM   1710  CD  ARG A 107       1.188 -15.141   4.358  1.00 89.93           C  
ATOM   1711  HD2 ARG A 107       0.380 -15.567   4.953  1.00 89.93           H  
ATOM   1712  HD3 ARG A 107       1.211 -14.062   4.511  1.00 89.93           H  
ATOM   1713  NE  ARG A 107       2.457 -15.731   4.806  1.00 89.93           N  
ATOM   1714  HE  ARG A 107       2.994 -16.287   4.156  1.00 89.93           H  
ATOM   1715  NH1 ARG A 107       2.421 -14.780   6.879  1.00 89.93           N  
ATOM   1716 HH11 ARG A 107       3.075 -14.299   7.480  1.00 89.93           H  
ATOM   1717 HH12 ARG A 107       1.537 -14.327   6.692  1.00 89.93           H  
ATOM   1718  NH2 ARG A 107       4.206 -15.955   6.238  1.00 89.93           N  
ATOM   1719 HH21 ARG A 107       4.685 -15.563   7.036  1.00 89.93           H  
ATOM   1720 HH22 ARG A 107       4.772 -16.443   5.558  1.00 89.93           H  
ATOM   1721  CZ  ARG A 107       3.018 -15.496   5.975  1.00 89.93           C  
ATOM   1722  N   LEU A 108      -3.544 -15.136   1.671  1.00 91.86           N  
ATOM   1723  H   LEU A 108      -3.226 -16.055   1.399  1.00 91.86           H  
ATOM   1724  CA  LEU A 108      -4.793 -14.630   1.093  1.00 91.86           C  
ATOM   1725  HA  LEU A 108      -4.647 -13.595   0.783  1.00 91.86           H  
ATOM   1726  C   LEU A 108      -5.933 -14.641   2.115  1.00 91.86           C  
ATOM   1727  CB  LEU A 108      -5.183 -15.458  -0.136  1.00 91.86           C  
ATOM   1728  HB2 LEU A 108      -6.125 -15.081  -0.535  1.00 91.86           H  
ATOM   1729  HB3 LEU A 108      -5.353 -16.484   0.191  1.00 91.86           H  
ATOM   1730  O   LEU A 108      -6.750 -13.730   2.105  1.00 91.86           O  
ATOM   1731  CG  LEU A 108      -4.132 -15.451  -1.254  1.00 91.86           C  
ATOM   1732  HG  LEU A 108      -3.160 -15.720  -0.842  1.00 91.86           H  
ATOM   1733  CD1 LEU A 108      -4.499 -16.510  -2.282  1.00 91.86           C  
ATOM   1734 HD11 LEU A 108      -5.279 -16.134  -2.943  1.00 91.86           H  
ATOM   1735 HD12 LEU A 108      -4.844 -17.417  -1.785  1.00 91.86           H  
ATOM   1736 HD13 LEU A 108      -3.603 -16.773  -2.843  1.00 91.86           H  
ATOM   1737  CD2 LEU A 108      -4.029 -14.091  -1.950  1.00 91.86           C  
ATOM   1738 HD21 LEU A 108      -3.672 -13.336  -1.249  1.00 91.86           H  
ATOM   1739 HD22 LEU A 108      -3.326 -14.158  -2.780  1.00 91.86           H  
ATOM   1740 HD23 LEU A 108      -5.003 -13.789  -2.335  1.00 91.86           H  
ATOM   1741  N   GLY A 109      -5.959 -15.617   3.030  1.00 87.80           N  
ATOM   1742  H   GLY A 109      -5.296 -16.375   2.950  1.00 87.80           H  
ATOM   1743  CA  GLY A 109      -6.909 -15.622   4.148  1.00 87.80           C  
ATOM   1744  HA2 GLY A 109      -6.757 -16.521   4.745  1.00 87.80           H  
ATOM   1745  HA3 GLY A 109      -7.929 -15.623   3.762  1.00 87.80           H  
ATOM   1746  C   GLY A 109      -6.741 -14.401   5.059  1.00 87.80           C  
ATOM   1747  O   GLY A 109      -7.715 -13.717   5.361  1.00 87.80           O  
ATOM   1748  N   ALA A 110      -5.497 -14.072   5.425  1.00 83.82           N  
ATOM   1749  H   ALA A 110      -4.736 -14.681   5.161  1.00 83.82           H  
ATOM   1750  CA  ALA A 110      -5.193 -12.879   6.220  1.00 83.82           C  
ATOM   1751  HA  ALA A 110      -5.820 -12.886   7.111  1.00 83.82           H  
ATOM   1752  C   ALA A 110      -5.495 -11.566   5.470  1.00 83.82           C  
ATOM   1753  CB  ALA A 110      -3.728 -12.959   6.663  1.00 83.82           C  
ATOM   1754  HB1 ALA A 110      -3.502 -12.112   7.310  1.00 83.82           H  
ATOM   1755  HB2 ALA A 110      -3.069 -12.938   5.795  1.00 83.82           H  
ATOM   1756  HB3 ALA A 110      -3.561 -13.880   7.223  1.00 83.82           H  
ATOM   1757  O   ALA A 110      -5.988 -10.617   6.071  1.00 83.82           O  
ATOM   1758  N   LEU A 111      -5.252 -11.519   4.154  1.00 86.08           N  
ATOM   1759  H   LEU A 111      -4.790 -12.310   3.727  1.00 86.08           H  
ATOM   1760  CA  LEU A 111      -5.658 -10.405   3.291  1.00 86.08           C  
ATOM   1761  HA  LEU A 111      -5.234  -9.479   3.679  1.00 86.08           H  
ATOM   1762  C   LEU A 111      -7.184 -10.227   3.258  1.00 86.08           C  
ATOM   1763  CB  LEU A 111      -5.102 -10.662   1.879  1.00 86.08           C  
ATOM   1764  HB2 LEU A 111      -4.014 -10.609   1.908  1.00 86.08           H  
ATOM   1765  HB3 LEU A 111      -5.380 -11.674   1.585  1.00 86.08           H  
ATOM   1766  O   LEU A 111      -7.666  -9.107   3.385  1.00 86.08           O  
ATOM   1767  CG  LEU A 111      -5.636  -9.708   0.797  1.00 86.08           C  
ATOM   1768  HG  LEU A 111      -6.726  -9.705   0.791  1.00 86.08           H  
ATOM   1769  CD1 LEU A 111      -5.132  -8.290   1.014  1.00 86.08           C  
ATOM   1770 HD11 LEU A 111      -5.445  -7.668   0.175  1.00 86.08           H  
ATOM   1771 HD12 LEU A 111      -5.554  -7.883   1.933  1.00 86.08           H  
ATOM   1772 HD13 LEU A 111      -4.044  -8.285   1.084  1.00 86.08           H  
ATOM   1773  CD2 LEU A 111      -5.187 -10.186  -0.579  1.00 86.08           C  
ATOM   1774 HD21 LEU A 111      -4.101 -10.138  -0.663  1.00 86.08           H  
ATOM   1775 HD22 LEU A 111      -5.523 -11.211  -0.741  1.00 86.08           H  
ATOM   1776 HD23 LEU A 111      -5.651  -9.555  -1.337  1.00 86.08           H  
ATOM   1777  N   TYR A 112      -7.942 -11.314   3.082  1.00 82.07           N  
ATOM   1778  H   TYR A 112      -7.488 -12.208   2.961  1.00 82.07           H  
ATOM   1779  CA  TYR A 112      -9.403 -11.267   2.981  1.00 82.07           C  
ATOM   1780  HA  TYR A 112      -9.674 -10.595   2.167  1.00 82.07           H  
ATOM   1781  C   TYR A 112     -10.050 -10.710   4.258  1.00 82.07           C  
ATOM   1782  CB  TYR A 112      -9.932 -12.668   2.647  1.00 82.07           C  
ATOM   1783  HB2 TYR A 112      -9.424 -13.037   1.756  1.00 82.07           H  
ATOM   1784  HB3 TYR A 112      -9.693 -13.348   3.465  1.00 82.07           H  
ATOM   1785  O   TYR A 112     -11.025  -9.970   4.179  1.00 82.07           O  
ATOM   1786  CG  TYR A 112     -11.427 -12.701   2.395  1.00 82.07           C  
ATOM   1787  CD1 TYR A 112     -12.315 -12.993   3.450  1.00 82.07           C  
ATOM   1788  HD1 TYR A 112     -11.932 -13.207   4.437  1.00 82.07           H  
ATOM   1789  CD2 TYR A 112     -11.931 -12.378   1.120  1.00 82.07           C  
ATOM   1790  HD2 TYR A 112     -11.258 -12.129   0.313  1.00 82.07           H  
ATOM   1791  CE1 TYR A 112     -13.706 -12.951   3.234  1.00 82.07           C  
ATOM   1792  HE1 TYR A 112     -14.392 -13.139   4.047  1.00 82.07           H  
ATOM   1793  CE2 TYR A 112     -13.320 -12.352   0.898  1.00 82.07           C  
ATOM   1794  HE2 TYR A 112     -13.719 -12.097  -0.073  1.00 82.07           H  
ATOM   1795  OH  TYR A 112     -15.547 -12.595   1.730  1.00 82.07           O  
ATOM   1796  HH  TYR A 112     -16.039 -12.514   2.550  1.00 82.07           H  
ATOM   1797  CZ  TYR A 112     -14.210 -12.637   1.953  1.00 82.07           C  
ATOM   1798  N   ALA A 113      -9.462 -10.977   5.428  1.00 77.01           N  
ATOM   1799  H   ALA A 113      -8.669 -11.602   5.440  1.00 77.01           H  
ATOM   1800  CA  ALA A 113      -9.906 -10.398   6.696  1.00 77.01           C  
ATOM   1801  HA  ALA A 113     -10.966 -10.618   6.819  1.00 77.01           H  
ATOM   1802  C   ALA A 113      -9.764  -8.858   6.774  1.00 77.01           C  
ATOM   1803  CB  ALA A 113      -9.141 -11.096   7.826  1.00 77.01           C  
ATOM   1804  HB1 ALA A 113      -9.505 -10.735   8.788  1.00 77.01           H  
ATOM   1805  HB2 ALA A 113      -9.295 -12.174   7.771  1.00 77.01           H  
ATOM   1806  HB3 ALA A 113      -8.076 -10.877   7.748  1.00 77.01           H  
ATOM   1807  O   ALA A 113     -10.443  -8.242   7.592  1.00 77.01           O  
ATOM   1808  N   LEU A 114      -8.929  -8.233   5.927  1.00 75.75           N  
ATOM   1809  H   LEU A 114      -8.411  -8.793   5.266  1.00 75.75           H  
ATOM   1810  CA  LEU A 114      -8.820  -6.768   5.793  1.00 75.75           C  
ATOM   1811  HA  LEU A 114      -8.996  -6.307   6.765  1.00 75.75           H  
ATOM   1812  C   LEU A 114      -9.866  -6.156   4.842  1.00 75.75           C  
ATOM   1813  CB  LEU A 114      -7.411  -6.357   5.315  1.00 75.75           C  
ATOM   1814  HB2 LEU A 114      -7.387  -5.267   5.308  1.00 75.75           H  
ATOM   1815  HB3 LEU A 114      -7.285  -6.684   4.283  1.00 75.75           H  
ATOM   1816  O   LEU A 114      -9.900  -4.940   4.666  1.00 75.75           O  
ATOM   1817  CG  LEU A 114      -6.195  -6.843   6.123  1.00 75.75           C  
ATOM   1818  HG  LEU A 114      -6.063  -7.915   5.975  1.00 75.75           H  
ATOM   1819  CD1 LEU A 114      -4.947  -6.122   5.605  1.00 75.75           C  
ATOM   1820 HD11 LEU A 114      -5.091  -5.043   5.664  1.00 75.75           H  
ATOM   1821 HD12 LEU A 114      -4.762  -6.407   4.570  1.00 75.75           H  
ATOM   1822 HD13 LEU A 114      -4.085  -6.381   6.219  1.00 75.75           H  
ATOM   1823  CD2 LEU A 114      -6.318  -6.563   7.617  1.00 75.75           C  
ATOM   1824 HD21 LEU A 114      -5.386  -6.806   8.125  1.00 75.75           H  
ATOM   1825 HD22 LEU A 114      -7.103  -7.202   8.022  1.00 75.75           H  
ATOM   1826 HD23 LEU A 114      -6.561  -5.514   7.786  1.00 75.75           H  
ATOM   1827  N   ILE A 115     -10.683  -6.970   4.170  1.00 73.98           N  
ATOM   1828  H   ILE A 115     -10.665  -7.960   4.371  1.00 73.98           H  
ATOM   1829  CA  ILE A 115     -11.639  -6.492   3.169  1.00 73.98           C  
ATOM   1830  HA  ILE A 115     -11.264  -5.552   2.762  1.00 73.98           H  
ATOM   1831  C   ILE A 115     -13.012  -6.250   3.825  1.00 73.98           C  
ATOM   1832  CB  ILE A 115     -11.703  -7.464   1.977  1.00 73.98           C  
ATOM   1833  HB  ILE A 115     -11.937  -8.463   2.344  1.00 73.98           H  
ATOM   1834  O   ILE A 115     -13.590  -7.197   4.366  1.00 73.98           O  
ATOM   1835  CG1 ILE A 115     -10.332  -7.498   1.251  1.00 73.98           C  
ATOM   1836 HG12 ILE A 115     -10.079  -6.494   0.911  1.00 73.98           H  
ATOM   1837 HG13 ILE A 115      -9.567  -7.810   1.961  1.00 73.98           H  
ATOM   1838  CG2 ILE A 115     -12.836  -7.039   1.034  1.00 73.98           C  
ATOM   1839 HG21 ILE A 115     -13.797  -7.007   1.546  1.00 73.98           H  
ATOM   1840 HG22 ILE A 115     -12.942  -7.801   0.262  1.00 73.98           H  
ATOM   1841 HG23 ILE A 115     -12.630  -6.062   0.596  1.00 73.98           H  
ATOM   1842  CD1 ILE A 115     -10.248  -8.452   0.053  1.00 73.98           C  
ATOM   1843 HD11 ILE A 115     -10.836  -8.064  -0.779  1.00 73.98           H  
ATOM   1844 HD12 ILE A 115      -9.210  -8.534  -0.266  1.00 73.98           H  
ATOM   1845 HD13 ILE A 115     -10.616  -9.439   0.333  1.00 73.98           H  
ATOM   1846  N   PRO A 116     -13.591  -5.034   3.739  1.00 65.13           N  
ATOM   1847  CA  PRO A 116     -14.876  -4.708   4.358  1.00 65.13           C  
ATOM   1848  HA  PRO A 116     -14.753  -4.771   5.439  1.00 65.13           H  
ATOM   1849  C   PRO A 116     -16.038  -5.600   3.917  1.00 65.13           C  
ATOM   1850  CB  PRO A 116     -15.187  -3.258   3.975  1.00 65.13           C  
ATOM   1851  HB2 PRO A 116     -15.679  -2.723   4.788  1.00 65.13           H  
ATOM   1852  HB3 PRO A 116     -15.799  -3.223   3.074  1.00 65.13           H  
ATOM   1853  O   PRO A 116     -16.232  -5.863   2.728  1.00 65.13           O  
ATOM   1854  CG  PRO A 116     -13.826  -2.665   3.661  1.00 65.13           C  
ATOM   1855  HG2 PRO A 116     -13.904  -1.875   2.913  1.00 65.13           H  
ATOM   1856  HG3 PRO A 116     -13.380  -2.291   4.583  1.00 65.13           H  
ATOM   1857  CD  PRO A 116     -13.003  -3.841   3.151  1.00 65.13           C  
ATOM   1858  HD2 PRO A 116     -13.071  -3.903   2.065  1.00 65.13           H  
ATOM   1859  HD3 PRO A 116     -11.966  -3.709   3.459  1.00 65.13           H  
ATOM   1860  N   ASN A 117     -16.908  -5.952   4.866  1.00 60.87           N  
ATOM   1861  H   ASN A 117     -16.666  -5.753   5.826  1.00 60.87           H  
ATOM   1862  CA  ASN A 117     -18.105  -6.755   4.599  1.00 60.87           C  
ATOM   1863  HA  ASN A 117     -17.787  -7.710   4.182  1.00 60.87           H  
ATOM   1864  C   ASN A 117     -19.058  -6.126   3.567  1.00 60.87           C  
ATOM   1865  CB  ASN A 117     -18.849  -7.029   5.919  1.00 60.87           C  
ATOM   1866  HB2 ASN A 117     -18.966  -6.101   6.478  1.00 60.87           H  
ATOM   1867  HB3 ASN A 117     -19.842  -7.412   5.686  1.00 60.87           H  
ATOM   1868  O   ASN A 117     -19.722  -6.868   2.857  1.00 60.87           O  
ATOM   1869  CG  ASN A 117     -18.175  -8.070   6.796  1.00 60.87           C  
ATOM   1870  ND2 ASN A 117     -18.634  -8.232   8.013  1.00 60.87           N  
ATOM   1871 HD21 ASN A 117     -19.416  -7.690   8.352  1.00 60.87           H  
ATOM   1872 HD22 ASN A 117     -18.165  -8.941   8.558  1.00 60.87           H  
ATOM   1873  OD1 ASN A 117     -17.243  -8.753   6.422  1.00 60.87           O  
ATOM   1874  N   GLU A 118     -19.119  -4.797   3.427  1.00 56.42           N  
ATOM   1875  H   GLU A 118     -18.573  -4.213   4.044  1.00 56.42           H  
ATOM   1876  CA  GLU A 118     -19.937  -4.141   2.385  1.00 56.42           C  
ATOM   1877  HA  GLU A 118     -20.961  -4.507   2.445  1.00 56.42           H  
ATOM   1878  C   GLU A 118     -19.443  -4.425   0.956  1.00 56.42           C  
ATOM   1879  CB  GLU A 118     -19.952  -2.622   2.592  1.00 56.42           C  
ATOM   1880  HB2 GLU A 118     -20.486  -2.179   1.751  1.00 56.42           H  
ATOM   1881  HB3 GLU A 118     -18.928  -2.249   2.588  1.00 56.42           H  
ATOM   1882  O   GLU A 118     -20.219  -4.385   0.001  1.00 56.42           O  
ATOM   1883  CG  GLU A 118     -20.650  -2.193   3.889  1.00 56.42           C  
ATOM   1884  HG2 GLU A 118     -21.627  -2.674   3.931  1.00 56.42           H  
ATOM   1885  HG3 GLU A 118     -20.063  -2.542   4.739  1.00 56.42           H  
ATOM   1886  CD  GLU A 118     -20.835  -0.669   3.986  1.00 56.42           C  
ATOM   1887  OE1 GLU A 118     -21.462  -0.242   4.980  1.00 56.42           O  
ATOM   1888  OE2 GLU A 118     -20.373   0.052   3.071  1.00 56.42           O  
ATOM   1889  N   GLN A 119     -18.152  -4.723   0.797  1.00 55.37           N  
ATOM   1890  H   GLN A 119     -17.564  -4.780   1.617  1.00 55.37           H  
ATOM   1891  CA  GLN A 119     -17.585  -5.179  -0.471  1.00 55.37           C  
ATOM   1892  HA  GLN A 119     -18.114  -4.698  -1.294  1.00 55.37           H  
ATOM   1893  C   GLN A 119     -17.798  -6.690  -0.648  1.00 55.37           C  
ATOM   1894  CB  GLN A 119     -16.109  -4.760  -0.558  1.00 55.37           C  
ATOM   1895  HB2 GLN A 119     -15.687  -5.197  -1.463  1.00 55.37           H  
ATOM   1896  HB3 GLN A 119     -15.556  -5.144   0.299  1.00 55.37           H  
ATOM   1897  O   GLN A 119     -18.124  -7.132  -1.748  1.00 55.37           O  
ATOM   1898  CG  GLN A 119     -15.963  -3.228  -0.636  1.00 55.37           C  
ATOM   1899  HG2 GLN A 119     -16.554  -2.866  -1.477  1.00 55.37           H  
ATOM   1900  HG3 GLN A 119     -16.351  -2.772   0.275  1.00 55.37           H  
ATOM   1901  CD  GLN A 119     -14.519  -2.757  -0.817  1.00 55.37           C  
ATOM   1902  NE2 GLN A 119     -14.293  -1.691  -1.554  1.00 55.37           N  
ATOM   1903 HE21 GLN A 119     -13.320  -1.442  -1.661  1.00 55.37           H  
ATOM   1904 HE22 GLN A 119     -15.034  -1.211  -2.044  1.00 55.37           H  
ATOM   1905  OE1 GLN A 119     -13.570  -3.299  -0.272  1.00 55.37           O  
ATOM   1906  N   GLN A 120     -17.745  -7.467   0.441  1.00 53.75           N  
ATOM   1907  H   GLN A 120     -17.461  -7.045   1.314  1.00 53.75           H  
ATOM   1908  CA  GLN A 120     -18.098  -8.894   0.429  1.00 53.75           C  
ATOM   1909  HA  GLN A 120     -17.518  -9.384  -0.353  1.00 53.75           H  
ATOM   1910  C   GLN A 120     -19.589  -9.133   0.102  1.00 53.75           C  
ATOM   1911  CB  GLN A 120     -17.741  -9.559   1.771  1.00 53.75           C  
ATOM   1912  HB2 GLN A 120     -17.952 -10.624   1.675  1.00 53.75           H  
ATOM   1913  HB3 GLN A 120     -18.391  -9.165   2.552  1.00 53.75           H  
ATOM   1914  O   GLN A 120     -19.917 -10.057  -0.631  1.00 53.75           O  
ATOM   1915  CG  GLN A 120     -16.273  -9.393   2.215  1.00 53.75           C  
ATOM   1916  HG2 GLN A 120     -15.611  -9.779   1.440  1.00 53.75           H  
ATOM   1917  HG3 GLN A 120     -16.046  -8.336   2.353  1.00 53.75           H  
ATOM   1918  CD  GLN A 120     -15.971 -10.127   3.524  1.00 53.75           C  
ATOM   1919  NE2 GLN A 120     -14.993  -9.700   4.288  1.00 53.75           N  
ATOM   1920 HE21 GLN A 120     -14.477  -8.855   4.088  1.00 53.75           H  
ATOM   1921 HE22 GLN A 120     -14.903 -10.143   5.191  1.00 53.75           H  
ATOM   1922  OE1 GLN A 120     -16.588 -11.127   3.870  1.00 53.75           O  
ATOM   1923  N   THR A 121     -20.523  -8.299   0.571  1.00 51.61           N  
ATOM   1924  H   THR A 121     -20.255  -7.568   1.215  1.00 51.61           H  
ATOM   1925  CA  THR A 121     -21.961  -8.456   0.258  1.00 51.61           C  
ATOM   1926  HA  THR A 121     -22.205  -9.517   0.300  1.00 51.61           H  
ATOM   1927  C   THR A 121     -22.335  -8.001  -1.151  1.00 51.61           C  
ATOM   1928  CB  THR A 121     -22.861  -7.746   1.275  1.00 51.61           C  
ATOM   1929  HB  THR A 121     -23.889  -7.757   0.913  1.00 51.61           H  
ATOM   1930  O   THR A 121     -23.363  -8.429  -1.670  1.00 51.61           O  
ATOM   1931  CG2 THR A 121     -22.835  -8.433   2.639  1.00 51.61           C  
ATOM   1932 HG21 THR A 121     -23.502  -7.914   3.327  1.00 51.61           H  
ATOM   1933 HG22 THR A 121     -23.171  -9.464   2.532  1.00 51.61           H  
ATOM   1934 HG23 THR A 121     -21.823  -8.431   3.045  1.00 51.61           H  
ATOM   1935  OG1 THR A 121     -22.456  -6.412   1.453  1.00 51.61           O  
ATOM   1936  HG1 THR A 121     -22.907  -6.072   2.230  1.00 51.61           H  
ATOM   1937  N   LYS A 122     -21.480  -7.210  -1.813  1.00 50.51           N  
ATOM   1938  H   LYS A 122     -20.669  -6.880  -1.308  1.00 50.51           H  
ATOM   1939  CA  LYS A 122     -21.560  -6.929  -3.256  1.00 50.51           C  
ATOM   1940  HA  LYS A 122     -22.610  -6.821  -3.528  1.00 50.51           H  
ATOM   1941  C   LYS A 122     -21.053  -8.082  -4.134  1.00 50.51           C  
ATOM   1942  CB  LYS A 122     -20.833  -5.614  -3.581  1.00 50.51           C  
ATOM   1943  HB2 LYS A 122     -19.866  -5.599  -3.079  1.00 50.51           H  
ATOM   1944  HB3 LYS A 122     -20.653  -5.548  -4.654  1.00 50.51           H  
ATOM   1945  O   LYS A 122     -20.952  -7.888  -5.344  1.00 50.51           O  
ATOM   1946  CG  LYS A 122     -21.650  -4.382  -3.180  1.00 50.51           C  
ATOM   1947  HG2 LYS A 122     -21.843  -4.396  -2.107  1.00 50.51           H  
ATOM   1948  HG3 LYS A 122     -22.601  -4.388  -3.713  1.00 50.51           H  
ATOM   1949  CD  LYS A 122     -20.866  -3.118  -3.549  1.00 50.51           C  
ATOM   1950  HD2 LYS A 122     -20.662  -3.119  -4.620  1.00 50.51           H  
ATOM   1951  HD3 LYS A 122     -19.922  -3.124  -3.004  1.00 50.51           H  
ATOM   1952  CE  LYS A 122     -21.663  -1.867  -3.175  1.00 50.51           C  
ATOM   1953  HE2 LYS A 122     -21.892  -1.916  -2.111  1.00 50.51           H  
ATOM   1954  HE3 LYS A 122     -22.604  -1.874  -3.725  1.00 50.51           H  
ATOM   1955  NZ  LYS A 122     -20.891  -0.635  -3.474  1.00 50.51           N  
ATOM   1956  HZ1 LYS A 122     -21.417   0.188  -3.217  1.00 50.51           H  
ATOM   1957  HZ2 LYS A 122     -20.034  -0.631  -2.939  1.00 50.51           H  
ATOM   1958  HZ3 LYS A 122     -20.653  -0.585  -4.455  1.00 50.51           H  
ATOM   1959  N   MET A 123     -20.748  -9.256  -3.567  1.00 48.15           N  
ATOM   1960  H   MET A 123     -20.812  -9.339  -2.562  1.00 48.15           H  
ATOM   1961  CA  MET A 123     -20.371 -10.454  -4.324  1.00 48.15           C  
ATOM   1962  HA  MET A 123     -19.380 -10.295  -4.750  1.00 48.15           H  
ATOM   1963  C   MET A 123     -21.341 -10.699  -5.484  1.00 48.15           C  
ATOM   1964  CB  MET A 123     -20.316 -11.695  -3.412  1.00 48.15           C  
ATOM   1965  HB2 MET A 123     -20.559 -12.585  -3.993  1.00 48.15           H  
ATOM   1966  HB3 MET A 123     -21.051 -11.603  -2.612  1.00 48.15           H  
ATOM   1967  O   MET A 123     -22.489 -11.110  -5.296  1.00 48.15           O  
ATOM   1968  CG  MET A 123     -18.916 -11.902  -2.820  1.00 48.15           C  
ATOM   1969  HG2 MET A 123     -18.227 -12.158  -3.625  1.00 48.15           H  
ATOM   1970  HG3 MET A 123     -18.569 -10.961  -2.393  1.00 48.15           H  
ATOM   1971  SD  MET A 123     -18.814 -13.182  -1.535  1.00 48.15           S  
ATOM   1972  CE  MET A 123     -18.806 -14.671  -2.564  1.00 48.15           C  
ATOM   1973  HE1 MET A 123     -19.724 -14.716  -3.151  1.00 48.15           H  
ATOM   1974  HE2 MET A 123     -17.947 -14.648  -3.234  1.00 48.15           H  
ATOM   1975  HE3 MET A 123     -18.743 -15.551  -1.925  1.00 48.15           H  
ATOM   1976  N   ALA A 124     -20.843 -10.489  -6.702  1.00 48.97           N  
ATOM   1977  H   ALA A 124     -19.923 -10.079  -6.788  1.00 48.97           H  
ATOM   1978  CA  ALA A 124     -21.470 -11.033  -7.888  1.00 48.97           C  
ATOM   1979  HA  ALA A 124     -22.475 -10.620  -7.976  1.00 48.97           H  
ATOM   1980  C   ALA A 124     -21.565 -12.556  -7.724  1.00 48.97           C  
ATOM   1981  CB  ALA A 124     -20.649 -10.633  -9.120  1.00 48.97           C  
ATOM   1982  HB1 ALA A 124     -21.113 -11.036 -10.020  1.00 48.97           H  
ATOM   1983  HB2 ALA A 124     -19.637 -11.027  -9.038  1.00 48.97           H  
ATOM   1984  HB3 ALA A 124     -20.605  -9.546  -9.199  1.00 48.97           H  
ATOM   1985  O   ALA A 124     -20.639 -13.191  -7.214  1.00 48.97           O  
ATOM   1986  N   VAL A 125     -22.676 -13.149  -8.168  1.00 45.38           N  
ATOM   1987  H   VAL A 125     -23.409 -12.578  -8.563  1.00 45.38           H  
ATOM   1988  CA  VAL A 125     -22.793 -14.610  -8.229  1.00 45.38           C  
ATOM   1989  HA  VAL A 125     -22.741 -15.000  -7.213  1.00 45.38           H  
ATOM   1990  C   VAL A 125     -21.618 -15.128  -9.069  1.00 45.38           C  
ATOM   1991  CB  VAL A 125     -24.131 -15.046  -8.860  1.00 45.38           C  
ATOM   1992  HB  VAL A 125     -24.203 -14.645  -9.872  1.00 45.38           H  
ATOM   1993  O   VAL A 125     -21.497 -14.677 -10.212  1.00 45.38           O  
ATOM   1994  CG1 VAL A 125     -24.249 -16.575  -8.933  1.00 45.38           C  
ATOM   1995 HG11 VAL A 125     -23.475 -16.985  -9.583  1.00 45.38           H  
ATOM   1996 HG12 VAL A 125     -25.218 -16.851  -9.347  1.00 45.38           H  
ATOM   1997 HG13 VAL A 125     -24.148 -17.007  -7.938  1.00 45.38           H  
ATOM   1998  CG2 VAL A 125     -25.325 -14.521  -8.052  1.00 45.38           C  
ATOM   1999 HG21 VAL A 125     -25.330 -13.431  -8.043  1.00 45.38           H  
ATOM   2000 HG22 VAL A 125     -25.270 -14.884  -7.026  1.00 45.38           H  
ATOM   2001 HG23 VAL A 125     -26.257 -14.862  -8.503  1.00 45.38           H  
ATOM   2002  N   PRO A 126     -20.759 -16.036  -8.557  1.00 51.66           N  
ATOM   2003  CA  PRO A 126     -19.664 -16.593  -9.340  1.00 51.66           C  
ATOM   2004  HA  PRO A 126     -18.992 -15.791  -9.644  1.00 51.66           H  
ATOM   2005  C   PRO A 126     -20.216 -17.285 -10.583  1.00 51.66           C  
ATOM   2006  CB  PRO A 126     -18.895 -17.560  -8.430  1.00 51.66           C  
ATOM   2007  HB2 PRO A 126     -18.705 -18.520  -8.909  1.00 51.66           H  
ATOM   2008  HB3 PRO A 126     -17.935 -17.122  -8.155  1.00 51.66           H  
ATOM   2009  O   PRO A 126     -20.700 -18.416 -10.536  1.00 51.66           O  
ATOM   2010  CG  PRO A 126     -19.777 -17.736  -7.195  1.00 51.66           C  
ATOM   2011  HG2 PRO A 126     -19.184 -17.796  -6.283  1.00 51.66           H  
ATOM   2012  HG3 PRO A 126     -20.380 -18.636  -7.315  1.00 51.66           H  
ATOM   2013  CD  PRO A 126     -20.698 -16.518  -7.185  1.00 51.66           C  
ATOM   2014  HD2 PRO A 126     -20.269 -15.742  -6.551  1.00 51.66           H  
ATOM   2015  HD3 PRO A 126     -21.682 -16.807  -6.815  1.00 51.66           H  
ATOM   2016  N   THR A 127     -20.147 -16.593 -11.716  1.00 55.47           N  
ATOM   2017  H   THR A 127     -19.804 -15.645 -11.671  1.00 55.47           H  
ATOM   2018  CA  THR A 127     -20.369 -17.219 -13.011  1.00 55.47           C  
ATOM   2019  HA  THR A 127     -21.133 -17.989 -12.896  1.00 55.47           H  
ATOM   2020  C   THR A 127     -19.077 -17.907 -13.419  1.00 55.47           C  
ATOM   2021  CB  THR A 127     -20.877 -16.250 -14.089  1.00 55.47           C  
ATOM   2022  HB  THR A 127     -21.005 -16.818 -15.010  1.00 55.47           H  
ATOM   2023  O   THR A 127     -17.984 -17.377 -13.239  1.00 55.47           O  
ATOM   2024  CG2 THR A 127     -22.225 -15.628 -13.733  1.00 55.47           C  
ATOM   2025 HG21 THR A 127     -22.565 -14.998 -14.556  1.00 55.47           H  
ATOM   2026 HG22 THR A 127     -22.959 -16.414 -13.559  1.00 55.47           H  
ATOM   2027 HG23 THR A 127     -22.138 -15.020 -12.833  1.00 55.47           H  
ATOM   2028  OG1 THR A 127     -19.974 -15.206 -14.354  1.00 55.47           O  
ATOM   2029  HG1 THR A 127     -20.009 -14.580 -13.627  1.00 55.47           H  
ATOM   2030  N   GLU A 128     -19.180 -19.091 -14.014  1.00 57.11           N  
ATOM   2031  H   GLU A 128     -20.082 -19.546 -14.043  1.00 57.11           H  
ATOM   2032  CA  GLU A 128     -18.014 -19.864 -14.470  1.00 57.11           C  
ATOM   2033  HA  GLU A 128     -17.398 -20.105 -13.604  1.00 57.11           H  
ATOM   2034  C   GLU A 128     -17.136 -19.085 -15.482  1.00 57.11           C  
ATOM   2035  CB  GLU A 128     -18.574 -21.161 -15.066  1.00 57.11           C  
ATOM   2036  HB2 GLU A 128     -19.419 -21.487 -14.459  1.00 57.11           H  
ATOM   2037  HB3 GLU A 128     -18.936 -20.958 -16.074  1.00 57.11           H  
ATOM   2038  O   GLU A 128     -15.931 -19.337 -15.605  1.00 57.11           O  
ATOM   2039  CG  GLU A 128     -17.561 -22.307 -15.087  1.00 57.11           C  
ATOM   2040  HG2 GLU A 128     -16.740 -22.047 -15.756  1.00 57.11           H  
ATOM   2041  HG3 GLU A 128     -17.154 -22.432 -14.083  1.00 57.11           H  
ATOM   2042  CD  GLU A 128     -18.208 -23.620 -15.553  1.00 57.11           C  
ATOM   2043  OE1 GLU A 128     -17.683 -24.681 -15.151  1.00 57.11           O  
ATOM   2044  OE2 GLU A 128     -19.193 -23.548 -16.324  1.00 57.11           O  
ATOM   2045  N   LYS A 129     -17.767 -18.090 -16.129  1.00 65.86           N  
ATOM   2046  H   LYS A 129     -18.731 -17.968 -15.854  1.00 65.86           H  
ATOM   2047  CA  LYS A 129     -17.242 -17.096 -17.075  1.00 65.86           C  
ATOM   2048  HA  LYS A 129     -16.476 -17.565 -17.693  1.00 65.86           H  
ATOM   2049  C   LYS A 129     -16.567 -15.875 -16.428  1.00 65.86           C  
ATOM   2050  CB  LYS A 129     -18.393 -16.601 -17.970  1.00 65.86           C  
ATOM   2051  HB2 LYS A 129     -18.001 -15.863 -18.670  1.00 65.86           H  
ATOM   2052  HB3 LYS A 129     -19.140 -16.110 -17.346  1.00 65.86           H  
ATOM   2053  O   LYS A 129     -16.164 -14.980 -17.164  1.00 65.86           O  
ATOM   2054  CG  LYS A 129     -19.063 -17.714 -18.785  1.00 65.86           C  
ATOM   2055  HG2 LYS A 129     -18.312 -18.213 -19.398  1.00 65.86           H  
ATOM   2056  HG3 LYS A 129     -19.519 -18.444 -18.116  1.00 65.86           H  
ATOM   2057  CD  LYS A 129     -20.146 -17.114 -19.687  1.00 65.86           C  
ATOM   2058  HD2 LYS A 129     -20.895 -16.622 -19.067  1.00 65.86           H  
ATOM   2059  HD3 LYS A 129     -19.690 -16.379 -20.351  1.00 65.86           H  
ATOM   2060  CE  LYS A 129     -20.799 -18.224 -20.514  1.00 65.86           C  
ATOM   2061  HE2 LYS A 129     -21.218 -18.964 -19.831  1.00 65.86           H  
ATOM   2062  HE3 LYS A 129     -20.026 -18.717 -21.104  1.00 65.86           H  
ATOM   2063  NZ  LYS A 129     -21.857 -17.680 -21.400  1.00 65.86           N  
ATOM   2064  HZ1 LYS A 129     -21.465 -16.998 -22.033  1.00 65.86           H  
ATOM   2065  HZ2 LYS A 129     -22.574 -17.230 -20.849  1.00 65.86           H  
ATOM   2066  HZ3 LYS A 129     -22.281 -18.421 -21.938  1.00 65.86           H  
ATOM   2067  N   ALA A 130     -16.464 -15.801 -15.100  1.00 76.72           N  
ATOM   2068  H   ALA A 130     -16.870 -16.526 -14.525  1.00 76.72           H  
ATOM   2069  CA  ALA A 130     -15.712 -14.740 -14.437  1.00 76.72           C  
ATOM   2070  HA  ALA A 130     -16.153 -13.781 -14.709  1.00 76.72           H  
ATOM   2071  C   ALA A 130     -14.250 -14.754 -14.911  1.00 76.72           C  
ATOM   2072  CB  ALA A 130     -15.820 -14.903 -12.915  1.00 76.72           C  
ATOM   2073  HB1 ALA A 130     -15.414 -15.868 -12.611  1.00 76.72           H  
ATOM   2074  HB2 ALA A 130     -16.864 -14.839 -12.609  1.00 76.72           H  
ATOM   2075  HB3 ALA A 130     -15.259 -14.110 -12.420  1.00 76.72           H  
ATOM   2076  O   ALA A 130     -13.634 -15.823 -15.006  1.00 76.72           O  
ATOM   2077  N   GLN A 131     -13.716 -13.566 -15.196  1.00 86.61           N  
ATOM   2078  H   GLN A 131     -14.295 -12.744 -15.096  1.00 86.61           H  
ATOM   2079  CA  GLN A 131     -12.334 -13.361 -15.620  1.00 86.61           C  
ATOM   2080  HA  GLN A 131     -12.169 -13.922 -16.540  1.00 86.61           H  
ATOM   2081  C   GLN A 131     -11.369 -13.894 -14.547  1.00 86.61           C  
ATOM   2082  CB  GLN A 131     -12.166 -11.862 -15.929  1.00 86.61           C  
ATOM   2083  HB2 GLN A 131     -12.897 -11.601 -16.694  1.00 86.61           H  
ATOM   2084  HB3 GLN A 131     -12.397 -11.284 -15.034  1.00 86.61           H  
ATOM   2085  O   GLN A 131     -11.626 -13.783 -13.348  1.00 86.61           O  
ATOM   2086  CG  GLN A 131     -10.777 -11.451 -16.439  1.00 86.61           C  
ATOM   2087  HG2 GLN A 131     -10.487 -12.099 -17.266  1.00 86.61           H  
ATOM   2088  HG3 GLN A 131     -10.048 -11.573 -15.638  1.00 86.61           H  
ATOM   2089  CD  GLN A 131     -10.722 -10.005 -16.937  1.00 86.61           C  
ATOM   2090  NE2 GLN A 131      -9.559  -9.512 -17.292  1.00 86.61           N  
ATOM   2091 HE21 GLN A 131      -9.574  -8.570 -17.657  1.00 86.61           H  
ATOM   2092 HE22 GLN A 131      -8.733 -10.086 -17.200  1.00 86.61           H  
ATOM   2093  OE1 GLN A 131     -11.696  -9.279 -17.029  1.00 86.61           O  
ATOM   2094  N   LYS A 132     -10.265 -14.528 -14.952  1.00 93.53           N  
ATOM   2095  H   LYS A 132     -10.169 -14.680 -15.946  1.00 93.53           H  
ATOM   2096  CA  LYS A 132      -9.290 -15.165 -14.032  1.00 93.53           C  
ATOM   2097  HA  LYS A 132      -9.567 -14.930 -13.005  1.00 93.53           H  
ATOM   2098  C   LYS A 132      -7.874 -14.612 -14.194  1.00 93.53           C  
ATOM   2099  CB  LYS A 132      -9.358 -16.698 -14.203  1.00 93.53           C  
ATOM   2100  HB2 LYS A 132      -9.214 -16.942 -15.255  1.00 93.53           H  
ATOM   2101  HB3 LYS A 132      -8.570 -17.176 -13.621  1.00 93.53           H  
ATOM   2102  O   LYS A 132      -6.970 -15.010 -13.454  1.00 93.53           O  
ATOM   2103  CG  LYS A 132     -10.711 -17.245 -13.723  1.00 93.53           C  
ATOM   2104  HG2 LYS A 132     -10.774 -17.152 -12.639  1.00 93.53           H  
ATOM   2105  HG3 LYS A 132     -11.496 -16.621 -14.150  1.00 93.53           H  
ATOM   2106  CD  LYS A 132     -11.011 -18.694 -14.134  1.00 93.53           C  
ATOM   2107  HD2 LYS A 132     -10.407 -19.392 -13.555  1.00 93.53           H  
ATOM   2108  HD3 LYS A 132     -10.798 -18.806 -15.197  1.00 93.53           H  
ATOM   2109  CE  LYS A 132     -12.516 -18.913 -13.883  1.00 93.53           C  
ATOM   2110  HE2 LYS A 132     -13.034 -18.028 -14.253  1.00 93.53           H  
ATOM   2111  HE3 LYS A 132     -12.708 -18.960 -12.811  1.00 93.53           H  
ATOM   2112  NZ  LYS A 132     -13.087 -20.094 -14.580  1.00 93.53           N  
ATOM   2113  HZ1 LYS A 132     -12.825 -20.969 -14.149  1.00 93.53           H  
ATOM   2114  HZ2 LYS A 132     -14.094 -20.017 -14.591  1.00 93.53           H  
ATOM   2115  HZ3 LYS A 132     -12.830 -20.085 -15.557  1.00 93.53           H  
ATOM   2116  N   ILE A 133      -7.682 -13.711 -15.153  1.00 95.55           N  
ATOM   2117  H   ILE A 133      -8.491 -13.455 -15.702  1.00 95.55           H  
ATOM   2118  CA  ILE A 133      -6.413 -13.085 -15.521  1.00 95.55           C  
ATOM   2119  HA  ILE A 133      -5.665 -13.258 -14.747  1.00 95.55           H  
ATOM   2120  C   ILE A 133      -6.665 -11.586 -15.660  1.00 95.55           C  
ATOM   2121  CB  ILE A 133      -5.905 -13.659 -16.861  1.00 95.55           C  
ATOM   2122  HB  ILE A 133      -6.638 -13.403 -17.626  1.00 95.55           H  
ATOM   2123  O   ILE A 133      -7.448 -11.170 -16.511  1.00 95.55           O  
ATOM   2124  CG1 ILE A 133      -5.779 -15.200 -16.841  1.00 95.55           C  
ATOM   2125 HG12 ILE A 133      -5.018 -15.499 -16.120  1.00 95.55           H  
ATOM   2126 HG13 ILE A 133      -6.726 -15.645 -16.536  1.00 95.55           H  
ATOM   2127  CG2 ILE A 133      -4.564 -13.017 -17.262  1.00 95.55           C  
ATOM   2128 HG21 ILE A 133      -3.728 -13.509 -16.764  1.00 95.55           H  
ATOM   2129 HG22 ILE A 133      -4.452 -13.120 -18.341  1.00 95.55           H  
ATOM   2130 HG23 ILE A 133      -4.532 -11.952 -17.035  1.00 95.55           H  
ATOM   2131  CD1 ILE A 133      -5.440 -15.792 -18.212  1.00 95.55           C  
ATOM   2132 HD11 ILE A 133      -5.393 -16.879 -18.137  1.00 95.55           H  
ATOM   2133 HD12 ILE A 133      -4.477 -15.418 -18.561  1.00 95.55           H  
ATOM   2134 HD13 ILE A 133      -6.205 -15.521 -18.939  1.00 95.55           H  
ATOM   2135  N   PHE A 134      -5.985 -10.773 -14.860  1.00 93.96           N  
ATOM   2136  H   PHE A 134      -5.358 -11.176 -14.178  1.00 93.96           H  
ATOM   2137  CA  PHE A 134      -6.184  -9.324 -14.828  1.00 93.96           C  
ATOM   2138  HA  PHE A 134      -6.864  -9.021 -15.625  1.00 93.96           H  
ATOM   2139  C   PHE A 134      -4.866  -8.612 -15.029  1.00 93.96           C  
ATOM   2140  CB  PHE A 134      -6.804  -8.905 -13.497  1.00 93.96           C  
ATOM   2141  HB2 PHE A 134      -7.015  -7.836 -13.523  1.00 93.96           H  
ATOM   2142  HB3 PHE A 134      -6.090  -9.077 -12.692  1.00 93.96           H  
ATOM   2143  O   PHE A 134      -3.856  -9.044 -14.485  1.00 93.96           O  
ATOM   2144  CG  PHE A 134      -8.075  -9.654 -13.198  1.00 93.96           C  
ATOM   2145  CD1 PHE A 134      -9.301  -9.129 -13.630  1.00 93.96           C  
ATOM   2146  HD1 PHE A 134      -9.333  -8.198 -14.177  1.00 93.96           H  
ATOM   2147  CD2 PHE A 134      -8.024 -10.909 -12.564  1.00 93.96           C  
ATOM   2148  HD2 PHE A 134      -7.077 -11.331 -12.263  1.00 93.96           H  
ATOM   2149  CE1 PHE A 134     -10.494  -9.806 -13.343  1.00 93.96           C  
ATOM   2150  HE1 PHE A 134     -11.444  -9.386 -13.638  1.00 93.96           H  
ATOM   2151  CE2 PHE A 134      -9.211 -11.620 -12.342  1.00 93.96           C  
ATOM   2152  HE2 PHE A 134      -9.172 -12.593 -11.875  1.00 93.96           H  
ATOM   2153  CZ  PHE A 134     -10.448 -11.045 -12.690  1.00 93.96           C  
ATOM   2154  HZ  PHE A 134     -11.377 -11.551 -12.474  1.00 93.96           H  
ATOM   2155  N   TYR A 135      -4.885  -7.505 -15.759  1.00 93.78           N  
ATOM   2156  H   TYR A 135      -5.768  -7.179 -16.126  1.00 93.78           H  
ATOM   2157  CA  TYR A 135      -3.746  -6.612 -15.909  1.00 93.78           C  
ATOM   2158  HA  TYR A 135      -2.863  -7.045 -15.440  1.00 93.78           H  
ATOM   2159  C   TYR A 135      -4.036  -5.287 -15.217  1.00 93.78           C  
ATOM   2160  CB  TYR A 135      -3.443  -6.419 -17.395  1.00 93.78           C  
ATOM   2161  HB2 TYR A 135      -3.144  -7.380 -17.814  1.00 93.78           H  
ATOM   2162  HB3 TYR A 135      -4.347  -6.094 -17.909  1.00 93.78           H  
ATOM   2163  O   TYR A 135      -5.153  -4.774 -15.276  1.00 93.78           O  
ATOM   2164  CG  TYR A 135      -2.329  -5.438 -17.672  1.00 93.78           C  
ATOM   2165  CD1 TYR A 135      -2.627  -4.166 -18.200  1.00 93.78           C  
ATOM   2166  HD1 TYR A 135      -3.650  -3.887 -18.407  1.00 93.78           H  
ATOM   2167  CD2 TYR A 135      -0.996  -5.806 -17.411  1.00 93.78           C  
ATOM   2168  HD2 TYR A 135      -0.765  -6.783 -17.013  1.00 93.78           H  
ATOM   2169  CE1 TYR A 135      -1.586  -3.266 -18.495  1.00 93.78           C  
ATOM   2170  HE1 TYR A 135      -1.801  -2.300 -18.928  1.00 93.78           H  
ATOM   2171  CE2 TYR A 135       0.045  -4.909 -17.709  1.00 93.78           C  
ATOM   2172  HE2 TYR A 135       1.079  -5.181 -17.554  1.00 93.78           H  
ATOM   2173  OH  TYR A 135       0.769  -2.805 -18.549  1.00 93.78           O  
ATOM   2174  HH  TYR A 135       0.520  -2.006 -19.019  1.00 93.78           H  
ATOM   2175  CZ  TYR A 135      -0.249  -3.644 -18.256  1.00 93.78           C  
ATOM   2176  N   THR A 136      -3.020  -4.723 -14.575  1.00 91.59           N  
ATOM   2177  H   THR A 136      -2.132  -5.204 -14.565  1.00 91.59           H  
ATOM   2178  CA  THR A 136      -3.058  -3.363 -14.046  1.00 91.59           C  
ATOM   2179  HA  THR A 136      -3.959  -2.877 -14.419  1.00 91.59           H  
ATOM   2180  C   THR A 136      -1.833  -2.606 -14.565  1.00 91.59           C  
ATOM   2181  CB  THR A 136      -3.150  -3.340 -12.511  1.00 91.59           C  
ATOM   2182  HB  THR A 136      -3.265  -2.303 -12.193  1.00 91.59           H  
ATOM   2183  O   THR A 136      -0.743  -3.188 -14.551  1.00 91.59           O  
ATOM   2184  CG2 THR A 136      -4.336  -4.141 -11.968  1.00 91.59           C  
ATOM   2185 HG21 THR A 136      -5.266  -3.741 -12.373  1.00 91.59           H  
ATOM   2186 HG22 THR A 136      -4.362  -4.079 -10.880  1.00 91.59           H  
ATOM   2187 HG23 THR A 136      -4.249  -5.191 -12.248  1.00 91.59           H  
ATOM   2188  OG1 THR A 136      -1.997  -3.860 -11.890  1.00 91.59           O  
ATOM   2189  HG1 THR A 136      -1.760  -4.656 -12.370  1.00 91.59           H  
ATOM   2190  N   PRO A 137      -1.975  -1.338 -15.004  1.00 89.10           N  
ATOM   2191  CA  PRO A 137      -0.841  -0.522 -15.436  1.00 89.10           C  
ATOM   2192  HA  PRO A 137      -0.407  -0.963 -16.334  1.00 89.10           H  
ATOM   2193  C   PRO A 137       0.232  -0.415 -14.354  1.00 89.10           C  
ATOM   2194  CB  PRO A 137      -1.413   0.861 -15.766  1.00 89.10           C  
ATOM   2195  HB2 PRO A 137      -1.372   1.505 -14.888  1.00 89.10           H  
ATOM   2196  HB3 PRO A 137      -0.887   1.324 -16.601  1.00 89.10           H  
ATOM   2197  O   PRO A 137      -0.067  -0.597 -13.168  1.00 89.10           O  
ATOM   2198  CG  PRO A 137      -2.871   0.568 -16.108  1.00 89.10           C  
ATOM   2199  HG2 PRO A 137      -2.943   0.238 -17.144  1.00 89.10           H  
ATOM   2200  HG3 PRO A 137      -3.512   1.433 -15.935  1.00 89.10           H  
ATOM   2201  CD  PRO A 137      -3.215  -0.591 -15.175  1.00 89.10           C  
ATOM   2202  HD2 PRO A 137      -3.996  -1.197 -15.635  1.00 89.10           H  
ATOM   2203  HD3 PRO A 137      -3.545  -0.203 -14.211  1.00 89.10           H  
ATOM   2204  N   ASP A 138       1.462  -0.095 -14.744  1.00 92.15           N  
ATOM   2205  H   ASP A 138       1.668  -0.031 -15.731  1.00 92.15           H  
ATOM   2206  CA  ASP A 138       2.564   0.119 -13.810  1.00 92.15           C  
ATOM   2207  HA  ASP A 138       2.757  -0.824 -13.298  1.00 92.15           H  
ATOM   2208  C   ASP A 138       2.272   1.177 -12.728  1.00 92.15           C  
ATOM   2209  CB  ASP A 138       3.830   0.484 -14.590  1.00 92.15           C  
ATOM   2210  HB2 ASP A 138       4.077  -0.325 -15.277  1.00 92.15           H  
ATOM   2211  HB3 ASP A 138       3.661   1.398 -15.160  1.00 92.15           H  
ATOM   2212  O   ASP A 138       1.501   2.120 -12.906  1.00 92.15           O  
ATOM   2213  CG  ASP A 138       5.009   0.666 -13.648  1.00 92.15           C  
ATOM   2214  OD1 ASP A 138       5.354  -0.307 -12.935  1.00 92.15           O  
ATOM   2215  OD2 ASP A 138       5.580   1.778 -13.586  1.00 92.15           O  
ATOM   2216  N   PHE A 139       2.917   1.010 -11.575  1.00 91.83           N  
ATOM   2217  H   PHE A 139       3.581   0.249 -11.540  1.00 91.83           H  
ATOM   2218  CA  PHE A 139       3.075   2.060 -10.574  1.00 91.83           C  
ATOM   2219  HA  PHE A 139       3.136   3.017 -11.091  1.00 91.83           H  
ATOM   2220  C   PHE A 139       4.374   1.773  -9.802  1.00 91.83           C  
ATOM   2221  CB  PHE A 139       1.845   2.073  -9.649  1.00 91.83           C  
ATOM   2222  HB2 PHE A 139       0.957   2.251 -10.255  1.00 91.83           H  
ATOM   2223  HB3 PHE A 139       1.763   1.080  -9.205  1.00 91.83           H  
ATOM   2224  O   PHE A 139       4.454   0.700  -9.191  1.00 91.83           O  
ATOM   2225  CG  PHE A 139       1.842   3.099  -8.528  1.00 91.83           C  
ATOM   2226  CD1 PHE A 139       1.261   2.778  -7.285  1.00 91.83           C  
ATOM   2227  HD1 PHE A 139       0.802   1.813  -7.125  1.00 91.83           H  
ATOM   2228  CD2 PHE A 139       2.362   4.393  -8.727  1.00 91.83           C  
ATOM   2229  HD2 PHE A 139       2.750   4.691  -9.690  1.00 91.83           H  
ATOM   2230  CE1 PHE A 139       1.234   3.725  -6.247  1.00 91.83           C  
ATOM   2231  HE1 PHE A 139       0.761   3.483  -5.306  1.00 91.83           H  
ATOM   2232  CE2 PHE A 139       2.376   5.325  -7.676  1.00 91.83           C  
ATOM   2233  HE2 PHE A 139       2.815   6.300  -7.824  1.00 91.83           H  
ATOM   2234  CZ  PHE A 139       1.812   4.992  -6.434  1.00 91.83           C  
ATOM   2235  HZ  PHE A 139       1.807   5.719  -5.636  1.00 91.83           H  
ATOM   2236  N   PRO A 140       5.379   2.674  -9.778  1.00 92.87           N  
ATOM   2237  CA  PRO A 140       6.704   2.367  -9.228  1.00 92.87           C  
ATOM   2238  HA  PRO A 140       7.167   1.619  -9.870  1.00 92.87           H  
ATOM   2239  C   PRO A 140       6.682   1.819  -7.795  1.00 92.87           C  
ATOM   2240  CB  PRO A 140       7.499   3.673  -9.334  1.00 92.87           C  
ATOM   2241  HB2 PRO A 140       8.566   3.488  -9.456  1.00 92.87           H  
ATOM   2242  HB3 PRO A 140       7.322   4.300  -8.460  1.00 92.87           H  
ATOM   2243  O   PRO A 140       7.377   0.848  -7.498  1.00 92.87           O  
ATOM   2244  CG  PRO A 140       6.894   4.345 -10.563  1.00 92.87           C  
ATOM   2245  HG2 PRO A 140       7.030   5.426 -10.542  1.00 92.87           H  
ATOM   2246  HG3 PRO A 140       7.320   3.919 -11.472  1.00 92.87           H  
ATOM   2247  CD  PRO A 140       5.421   3.963 -10.463  1.00 92.87           C  
ATOM   2248  HD2 PRO A 140       4.994   3.909 -11.465  1.00 92.87           H  
ATOM   2249  HD3 PRO A 140       4.909   4.716  -9.864  1.00 92.87           H  
ATOM   2250  N   ALA A 141       5.809   2.352  -6.936  1.00 94.35           N  
ATOM   2251  H   ALA A 141       5.296   3.173  -7.225  1.00 94.35           H  
ATOM   2252  CA  ALA A 141       5.625   1.864  -5.571  1.00 94.35           C  
ATOM   2253  HA  ALA A 141       6.567   1.960  -5.031  1.00 94.35           H  
ATOM   2254  C   ALA A 141       5.187   0.389  -5.498  1.00 94.35           C  
ATOM   2255  CB  ALA A 141       4.577   2.749  -4.901  1.00 94.35           C  
ATOM   2256  HB1 ALA A 141       4.902   3.790  -4.889  1.00 94.35           H  
ATOM   2257  HB2 ALA A 141       3.641   2.695  -5.457  1.00 94.35           H  
ATOM   2258  HB3 ALA A 141       4.426   2.418  -3.873  1.00 94.35           H  
ATOM   2259  O   ALA A 141       5.603  -0.329  -4.589  1.00 94.35           O  
ATOM   2260  N   ARG A 142       4.367  -0.092  -6.447  1.00 95.32           N  
ATOM   2261  H   ARG A 142       4.158   0.502  -7.237  1.00 95.32           H  
ATOM   2262  CA  ARG A 142       3.953  -1.505  -6.496  1.00 95.32           C  
ATOM   2263  HA  ARG A 142       3.729  -1.837  -5.482  1.00 95.32           H  
ATOM   2264  C   ARG A 142       5.098  -2.420  -6.925  1.00 95.32           C  
ATOM   2265  CB  ARG A 142       2.683  -1.707  -7.346  1.00 95.32           C  
ATOM   2266  HB2 ARG A 142       2.769  -1.166  -8.288  1.00 95.32           H  
ATOM   2267  HB3 ARG A 142       2.578  -2.769  -7.570  1.00 95.32           H  
ATOM   2268  O   ARG A 142       5.185  -3.516  -6.386  1.00 95.32           O  
ATOM   2269  CG  ARG A 142       1.427  -1.254  -6.576  1.00 95.32           C  
ATOM   2270  HG2 ARG A 142       1.397  -1.776  -5.619  1.00 95.32           H  
ATOM   2271  HG3 ARG A 142       1.491  -0.187  -6.365  1.00 95.32           H  
ATOM   2272  CD  ARG A 142       0.112  -1.559  -7.307  1.00 95.32           C  
ATOM   2273  HD2 ARG A 142      -0.714  -1.393  -6.615  1.00 95.32           H  
ATOM   2274  HD3 ARG A 142       0.108  -2.611  -7.591  1.00 95.32           H  
ATOM   2275  NE  ARG A 142      -0.076  -0.695  -8.489  1.00 95.32           N  
ATOM   2276  HE  ARG A 142       0.408   0.192  -8.491  1.00 95.32           H  
ATOM   2277  NH1 ARG A 142      -1.448  -2.082  -9.682  1.00 95.32           N  
ATOM   2278 HH11 ARG A 142      -1.493  -2.700  -8.885  1.00 95.32           H  
ATOM   2279 HH12 ARG A 142      -1.728  -2.429 -10.588  1.00 95.32           H  
ATOM   2280  NH2 ARG A 142      -0.701  -0.171 -10.594  1.00 95.32           N  
ATOM   2281 HH21 ARG A 142      -0.124   0.658 -10.574  1.00 95.32           H  
ATOM   2282 HH22 ARG A 142      -0.895  -0.511 -11.525  1.00 95.32           H  
ATOM   2283  CZ  ARG A 142      -0.753  -0.984  -9.582  1.00 95.32           C  
ATOM   2284  N   ARG A 143       6.023  -1.976  -7.785  1.00 94.80           N  
ATOM   2285  H   ARG A 143       5.918  -1.047  -8.168  1.00 94.80           H  
ATOM   2286  CA  ARG A 143       7.248  -2.750  -8.075  1.00 94.80           C  
ATOM   2287  HA  ARG A 143       6.973  -3.761  -8.375  1.00 94.80           H  
ATOM   2288  C   ARG A 143       8.125  -2.906  -6.834  1.00 94.80           C  
ATOM   2289  CB  ARG A 143       8.068  -2.116  -9.202  1.00 94.80           C  
ATOM   2290  HB2 ARG A 143       8.367  -1.107  -8.915  1.00 94.80           H  
ATOM   2291  HB3 ARG A 143       8.972  -2.712  -9.328  1.00 94.80           H  
ATOM   2292  O   ARG A 143       8.545  -4.011  -6.518  1.00 94.80           O  
ATOM   2293  CG  ARG A 143       7.323  -2.072 -10.541  1.00 94.80           C  
ATOM   2294  HG2 ARG A 143       6.533  -1.322 -10.508  1.00 94.80           H  
ATOM   2295  HG3 ARG A 143       6.873  -3.045 -10.740  1.00 94.80           H  
ATOM   2296  CD  ARG A 143       8.302  -1.744 -11.672  1.00 94.80           C  
ATOM   2297  HD2 ARG A 143       7.766  -1.827 -12.618  1.00 94.80           H  
ATOM   2298  HD3 ARG A 143       9.095  -2.492 -11.684  1.00 94.80           H  
ATOM   2299  NE  ARG A 143       8.898  -0.399 -11.503  1.00 94.80           N  
ATOM   2300  HE  ARG A 143       9.502  -0.263 -10.705  1.00 94.80           H  
ATOM   2301  NH1 ARG A 143       7.925   0.574 -13.318  1.00 94.80           N  
ATOM   2302 HH11 ARG A 143       7.410   1.396 -13.602  1.00 94.80           H  
ATOM   2303 HH12 ARG A 143       7.289  -0.210 -13.344  1.00 94.80           H  
ATOM   2304  NH2 ARG A 143       9.160   1.822 -11.987  1.00 94.80           N  
ATOM   2305 HH21 ARG A 143       8.953   2.579 -12.622  1.00 94.80           H  
ATOM   2306 HH22 ARG A 143       9.767   1.954 -11.191  1.00 94.80           H  
ATOM   2307  CZ  ARG A 143       8.663   0.653 -12.266  1.00 94.80           C  
ATOM   2308  N   GLU A 144       8.334  -1.820  -6.096  1.00 94.42           N  
ATOM   2309  H   GLU A 144       7.994  -0.934  -6.441  1.00 94.42           H  
ATOM   2310  CA  GLU A 144       9.135  -1.826  -4.866  1.00 94.42           C  
ATOM   2311  HA  GLU A 144      10.138  -2.187  -5.091  1.00 94.42           H  
ATOM   2312  C   GLU A 144       8.533  -2.756  -3.791  1.00 94.42           C  
ATOM   2313  CB  GLU A 144       9.235  -0.372  -4.387  1.00 94.42           C  
ATOM   2314  HB2 GLU A 144       9.604   0.254  -5.200  1.00 94.42           H  
ATOM   2315  HB3 GLU A 144       8.229  -0.019  -4.161  1.00 94.42           H  
ATOM   2316  O   GLU A 144       9.236  -3.569  -3.192  1.00 94.42           O  
ATOM   2317  CG  GLU A 144      10.129  -0.169  -3.154  1.00 94.42           C  
ATOM   2318  HG2 GLU A 144       9.804  -0.835  -2.355  1.00 94.42           H  
ATOM   2319  HG3 GLU A 144       9.977   0.852  -2.803  1.00 94.42           H  
ATOM   2320  CD  GLU A 144      11.628  -0.360  -3.424  1.00 94.42           C  
ATOM   2321  OE1 GLU A 144      12.376  -0.313  -2.422  1.00 94.42           O  
ATOM   2322  OE2 GLU A 144      12.009  -0.493  -4.608  1.00 94.42           O  
ATOM   2323  N   VAL A 145       7.208  -2.717  -3.589  1.00 95.49           N  
ATOM   2324  H   VAL A 145       6.670  -2.016  -4.078  1.00 95.49           H  
ATOM   2325  CA  VAL A 145       6.520  -3.640  -2.664  1.00 95.49           C  
ATOM   2326  HA  VAL A 145       7.075  -3.650  -1.726  1.00 95.49           H  
ATOM   2327  C   VAL A 145       6.529  -5.085  -3.176  1.00 95.49           C  
ATOM   2328  CB  VAL A 145       5.091  -3.156  -2.349  1.00 95.49           C  
ATOM   2329  HB  VAL A 145       4.544  -2.995  -3.277  1.00 95.49           H  
ATOM   2330  O   VAL A 145       6.637  -6.014  -2.375  1.00 95.49           O  
ATOM   2331  CG1 VAL A 145       4.311  -4.140  -1.466  1.00 95.49           C  
ATOM   2332 HG11 VAL A 145       4.127  -5.070  -2.004  1.00 95.49           H  
ATOM   2333 HG12 VAL A 145       3.347  -3.719  -1.183  1.00 95.49           H  
ATOM   2334 HG13 VAL A 145       4.884  -4.360  -0.566  1.00 95.49           H  
ATOM   2335  CG2 VAL A 145       5.154  -1.838  -1.574  1.00 95.49           C  
ATOM   2336 HG21 VAL A 145       5.672  -1.991  -0.628  1.00 95.49           H  
ATOM   2337 HG22 VAL A 145       4.147  -1.469  -1.380  1.00 95.49           H  
ATOM   2338 HG23 VAL A 145       5.689  -1.087  -2.155  1.00 95.49           H  
ATOM   2339  N   PHE A 146       6.464  -5.300  -4.491  1.00 95.87           N  
ATOM   2340  H   PHE A 146       6.369  -4.510  -5.114  1.00 95.87           H  
ATOM   2341  CA  PHE A 146       6.582  -6.627  -5.091  1.00 95.87           C  
ATOM   2342  HA  PHE A 146       5.859  -7.290  -4.617  1.00 95.87           H  
ATOM   2343  C   PHE A 146       7.969  -7.236  -4.826  1.00 95.87           C  
ATOM   2344  CB  PHE A 146       6.222  -6.538  -6.583  1.00 95.87           C  
ATOM   2345  HB2 PHE A 146       5.192  -6.190  -6.670  1.00 95.87           H  
ATOM   2346  HB3 PHE A 146       6.856  -5.794  -7.065  1.00 95.87           H  
ATOM   2347  O   PHE A 146       8.039  -8.362  -4.333  1.00 95.87           O  
ATOM   2348  CG  PHE A 146       6.364  -7.830  -7.357  1.00 95.87           C  
ATOM   2349  CD1 PHE A 146       7.644  -8.261  -7.744  1.00 95.87           C  
ATOM   2350  HD1 PHE A 146       8.514  -7.671  -7.497  1.00 95.87           H  
ATOM   2351  CD2 PHE A 146       5.233  -8.581  -7.730  1.00 95.87           C  
ATOM   2352  HD2 PHE A 146       4.244  -8.244  -7.457  1.00 95.87           H  
ATOM   2353  CE1 PHE A 146       7.804  -9.450  -8.463  1.00 95.87           C  
ATOM   2354  HE1 PHE A 146       8.804  -9.754  -8.738  1.00 95.87           H  
ATOM   2355  CE2 PHE A 146       5.392  -9.756  -8.487  1.00 95.87           C  
ATOM   2356  HE2 PHE A 146       4.527 -10.323  -8.798  1.00 95.87           H  
ATOM   2357  CZ  PHE A 146       6.678 -10.198  -8.842  1.00 95.87           C  
ATOM   2358  HZ  PHE A 146       6.797 -11.106  -9.415  1.00 95.87           H  
ATOM   2359  N   GLU A 147       9.067  -6.502  -5.052  1.00 93.85           N  
ATOM   2360  H   GLU A 147       8.967  -5.587  -5.467  1.00 93.85           H  
ATOM   2361  CA  GLU A 147      10.421  -6.995  -4.740  1.00 93.85           C  
ATOM   2362  HA  GLU A 147      10.547  -7.978  -5.195  1.00 93.85           H  
ATOM   2363  C   GLU A 147      10.638  -7.182  -3.230  1.00 93.85           C  
ATOM   2364  CB  GLU A 147      11.513  -6.073  -5.309  1.00 93.85           C  
ATOM   2365  HB2 GLU A 147      11.395  -5.076  -4.886  1.00 93.85           H  
ATOM   2366  HB3 GLU A 147      12.480  -6.457  -4.986  1.00 93.85           H  
ATOM   2367  O   GLU A 147      11.279  -8.152  -2.810  1.00 93.85           O  
ATOM   2368  CG  GLU A 147      11.543  -5.957  -6.841  1.00 93.85           C  
ATOM   2369  HG2 GLU A 147      12.444  -5.415  -7.128  1.00 93.85           H  
ATOM   2370  HG3 GLU A 147      10.692  -5.356  -7.160  1.00 93.85           H  
ATOM   2371  CD  GLU A 147      11.513  -7.303  -7.586  1.00 93.85           C  
ATOM   2372  OE1 GLU A 147      10.742  -7.401  -8.565  1.00 93.85           O  
ATOM   2373  OE2 GLU A 147      12.237  -8.261  -7.221  1.00 93.85           O  
ATOM   2374  N   HIS A 148      10.050  -6.318  -2.394  1.00 91.13           N  
ATOM   2375  H   HIS A 148       9.601  -5.502  -2.784  1.00 91.13           H  
ATOM   2376  CA  HIS A 148      10.061  -6.484  -0.940  1.00 91.13           C  
ATOM   2377  HA  HIS A 148      11.099  -6.519  -0.608  1.00 91.13           H  
ATOM   2378  C   HIS A 148       9.399  -7.806  -0.511  1.00 91.13           C  
ATOM   2379  CB  HIS A 148       9.386  -5.275  -0.276  1.00 91.13           C  
ATOM   2380  HB2 HIS A 148       9.885  -4.363  -0.604  1.00 91.13           H  
ATOM   2381  HB3 HIS A 148       8.342  -5.220  -0.583  1.00 91.13           H  
ATOM   2382  O   HIS A 148       9.998  -8.591   0.227  1.00 91.13           O  
ATOM   2383  CG  HIS A 148       9.446  -5.341   1.227  1.00 91.13           C  
ATOM   2384  CD2 HIS A 148       8.469  -5.794   2.074  1.00 91.13           C  
ATOM   2385  HD2 HIS A 148       7.489  -6.145   1.785  1.00 91.13           H  
ATOM   2386  ND1 HIS A 148      10.536  -5.018   1.997  1.00 91.13           N  
ATOM   2387  HD1 HIS A 148      11.402  -4.622   1.660  1.00 91.13           H  
ATOM   2388  CE1 HIS A 148      10.226  -5.270   3.278  1.00 91.13           C  
ATOM   2389  HE1 HIS A 148      10.885  -5.096   4.116  1.00 91.13           H  
ATOM   2390  NE2 HIS A 148       8.979  -5.755   3.377  1.00 91.13           N  
ATOM   2391  N   LEU A 149       8.194  -8.098  -1.017  1.00 92.66           N  
ATOM   2392  H   LEU A 149       7.758  -7.426  -1.631  1.00 92.66           H  
ATOM   2393  CA  LEU A 149       7.478  -9.341  -0.714  1.00 92.66           C  
ATOM   2394  HA  LEU A 149       7.492  -9.496   0.365  1.00 92.66           H  
ATOM   2395  C   LEU A 149       8.149 -10.580  -1.317  1.00 92.66           C  
ATOM   2396  CB  LEU A 149       6.023  -9.239  -1.193  1.00 92.66           C  
ATOM   2397  HB2 LEU A 149       6.014  -8.887  -2.224  1.00 92.66           H  
ATOM   2398  HB3 LEU A 149       5.598 -10.243  -1.180  1.00 92.66           H  
ATOM   2399  O   LEU A 149       8.230 -11.608  -0.650  1.00 92.66           O  
ATOM   2400  CG  LEU A 149       5.115  -8.334  -0.342  1.00 92.66           C  
ATOM   2401  HG  LEU A 149       5.465  -7.303  -0.368  1.00 92.66           H  
ATOM   2402  CD1 LEU A 149       3.702  -8.404  -0.915  1.00 92.66           C  
ATOM   2403 HD11 LEU A 149       3.340  -9.432  -0.878  1.00 92.66           H  
ATOM   2404 HD12 LEU A 149       3.028  -7.761  -0.349  1.00 92.66           H  
ATOM   2405 HD13 LEU A 149       3.724  -8.066  -1.951  1.00 92.66           H  
ATOM   2406  CD2 LEU A 149       5.037  -8.803   1.110  1.00 92.66           C  
ATOM   2407 HD21 LEU A 149       4.245  -8.268   1.634  1.00 92.66           H  
ATOM   2408 HD22 LEU A 149       5.978  -8.599   1.623  1.00 92.66           H  
ATOM   2409 HD23 LEU A 149       4.828  -9.872   1.138  1.00 92.66           H  
ATOM   2410  N   LYS A 150       8.686 -10.487  -2.535  1.00 91.49           N  
ATOM   2411  H   LYS A 150       8.544  -9.626  -3.044  1.00 91.49           H  
ATOM   2412  CA  LYS A 150       9.494 -11.542  -3.170  1.00 91.49           C  
ATOM   2413  HA  LYS A 150       8.909 -12.459  -3.252  1.00 91.49           H  
ATOM   2414  C   LYS A 150      10.717 -11.889  -2.324  1.00 91.49           C  
ATOM   2415  CB  LYS A 150       9.874 -11.028  -4.562  1.00 91.49           C  
ATOM   2416  HB2 LYS A 150      10.465 -10.125  -4.413  1.00 91.49           H  
ATOM   2417  HB3 LYS A 150       8.966 -10.737  -5.090  1.00 91.49           H  
ATOM   2418  O   LYS A 150      10.994 -13.067  -2.103  1.00 91.49           O  
ATOM   2419  CG  LYS A 150      10.651 -11.995  -5.470  1.00 91.49           C  
ATOM   2420  HG2 LYS A 150      11.423 -12.522  -4.910  1.00 91.49           H  
ATOM   2421  HG3 LYS A 150       9.968 -12.710  -5.930  1.00 91.49           H  
ATOM   2422  CD  LYS A 150      11.310 -11.108  -6.530  1.00 91.49           C  
ATOM   2423  HD2 LYS A 150      10.553 -10.460  -6.972  1.00 91.49           H  
ATOM   2424  HD3 LYS A 150      12.024 -10.473  -6.006  1.00 91.49           H  
ATOM   2425  CE  LYS A 150      12.055 -11.800  -7.667  1.00 91.49           C  
ATOM   2426  HE2 LYS A 150      11.331 -12.258  -8.341  1.00 91.49           H  
ATOM   2427  HE3 LYS A 150      12.721 -12.569  -7.276  1.00 91.49           H  
ATOM   2428  NZ  LYS A 150      12.827 -10.760  -8.392  1.00 91.49           N  
ATOM   2429  HZ1 LYS A 150      12.442  -9.845  -8.205  1.00 91.49           H  
ATOM   2430  HZ2 LYS A 150      13.792 -10.701  -8.098  1.00 91.49           H  
ATOM   2431  HZ3 LYS A 150      12.786 -10.875  -9.395  1.00 91.49           H  
ATOM   2432  N   THR A 151      11.395 -10.876  -1.785  1.00 86.50           N  
ATOM   2433  H   THR A 151      11.124  -9.938  -2.041  1.00 86.50           H  
ATOM   2434  CA  THR A 151      12.509 -11.059  -0.847  1.00 86.50           C  
ATOM   2435  HA  THR A 151      13.243 -11.718  -1.311  1.00 86.50           H  
ATOM   2436  C   THR A 151      12.036 -11.727   0.444  1.00 86.50           C  
ATOM   2437  CB  THR A 151      13.211  -9.726  -0.548  1.00 86.50           C  
ATOM   2438  HB  THR A 151      12.526  -9.045  -0.043  1.00 86.50           H  
ATOM   2439  O   THR A 151      12.600 -12.752   0.829  1.00 86.50           O  
ATOM   2440  CG2 THR A 151      14.459  -9.916   0.315  1.00 86.50           C  
ATOM   2441 HG21 THR A 151      15.128 -10.637  -0.156  1.00 86.50           H  
ATOM   2442 HG22 THR A 151      14.974  -8.961   0.414  1.00 86.50           H  
ATOM   2443 HG23 THR A 151      14.179 -10.270   1.307  1.00 86.50           H  
ATOM   2444  OG1 THR A 151      13.641  -9.137  -1.751  1.00 86.50           O  
ATOM   2445  HG1 THR A 151      12.881  -8.735  -2.177  1.00 86.50           H  
ATOM   2446  N   ALA A 152      10.966 -11.225   1.072  1.00 84.80           N  
ATOM   2447  H   ALA A 152      10.544 -10.380   0.714  1.00 84.80           H  
ATOM   2448  CA  ALA A 152      10.405 -11.800   2.298  1.00 84.80           C  
ATOM   2449  HA  ALA A 152      11.166 -11.764   3.078  1.00 84.80           H  
ATOM   2450  C   ALA A 152      10.001 -13.278   2.125  1.00 84.80           C  
ATOM   2451  CB  ALA A 152       9.219 -10.936   2.746  1.00 84.80           C  
ATOM   2452  HB1 ALA A 152       9.539  -9.902   2.878  1.00 84.80           H  
ATOM   2453  HB2 ALA A 152       8.836 -11.309   3.696  1.00 84.80           H  
ATOM   2454  HB3 ALA A 152       8.421 -10.971   2.004  1.00 84.80           H  
ATOM   2455  O   ALA A 152      10.405 -14.129   2.915  1.00 84.80           O  
ATOM   2456  N   PHE A 153       9.281 -13.612   1.049  1.00 85.37           N  
ATOM   2457  H   PHE A 153       8.983 -12.877   0.424  1.00 85.37           H  
ATOM   2458  CA  PHE A 153       8.823 -14.979   0.767  1.00 85.37           C  
ATOM   2459  HA  PHE A 153       8.377 -15.396   1.670  1.00 85.37           H  
ATOM   2460  C   PHE A 153       9.982 -15.919   0.381  1.00 85.37           C  
ATOM   2461  CB  PHE A 153       7.751 -14.952  -0.339  1.00 85.37           C  
ATOM   2462  HB2 PHE A 153       7.558 -15.983  -0.633  1.00 85.37           H  
ATOM   2463  HB3 PHE A 153       8.170 -14.447  -1.209  1.00 85.37           H  
ATOM   2464  O   PHE A 153       9.835 -17.138   0.460  1.00 85.37           O  
ATOM   2465  CG  PHE A 153       6.394 -14.319  -0.033  1.00 85.37           C  
ATOM   2466  CD1 PHE A 153       6.135 -13.570   1.137  1.00 85.37           C  
ATOM   2467  HD1 PHE A 153       6.895 -13.429   1.892  1.00 85.37           H  
ATOM   2468  CD2 PHE A 153       5.362 -14.474  -0.980  1.00 85.37           C  
ATOM   2469  HD2 PHE A 153       5.537 -15.045  -1.880  1.00 85.37           H  
ATOM   2470  CE1 PHE A 153       4.882 -12.964   1.330  1.00 85.37           C  
ATOM   2471  HE1 PHE A 153       4.710 -12.358   2.207  1.00 85.37           H  
ATOM   2472  CE2 PHE A 153       4.107 -13.877  -0.776  1.00 85.37           C  
ATOM   2473  HE2 PHE A 153       3.337 -13.992  -1.525  1.00 85.37           H  
ATOM   2474  CZ  PHE A 153       3.864 -13.114   0.376  1.00 85.37           C  
ATOM   2475  HZ  PHE A 153       2.908 -12.632   0.521  1.00 85.37           H  
ATOM   2476  N   SER A 154      11.141 -15.373  -0.010  1.00 77.40           N  
ATOM   2477  H   SER A 154      11.180 -14.370  -0.114  1.00 77.40           H  
ATOM   2478  CA  SER A 154      12.356 -16.151  -0.280  1.00 77.40           C  
ATOM   2479  HA  SER A 154      12.043 -17.099  -0.717  1.00 77.40           H  
ATOM   2480  C   SER A 154      13.170 -16.515   0.973  1.00 77.40           C  
ATOM   2481  CB  SER A 154      13.227 -15.456  -1.332  1.00 77.40           C  
ATOM   2482  HB2 SER A 154      13.914 -16.192  -1.749  1.00 77.40           H  
ATOM   2483  HB3 SER A 154      12.597 -15.076  -2.136  1.00 77.40           H  
ATOM   2484  O   SER A 154      14.029 -17.396   0.881  1.00 77.40           O  
ATOM   2485  OG  SER A 154      13.989 -14.400  -0.781  1.00 77.40           O  
ATOM   2486  HG  SER A 154      13.430 -13.847  -0.231  1.00 77.40           H  
ATOM   2487  N   CYS A 155      12.899 -15.925   2.152  1.00 66.95           N  
ATOM   2488  H   CYS A 155      12.166 -15.231   2.196  1.00 66.95           H  
ATOM   2489  CA  CYS A 155      13.469 -16.400   3.425  1.00 66.95           C  
ATOM   2490  HA  CYS A 155      14.528 -16.600   3.261  1.00 66.95           H  
ATOM   2491  C   CYS A 155      12.795 -17.727   3.802  1.00 66.95           C  
ATOM   2492  CB  CYS A 155      13.382 -15.341   4.551  1.00 66.95           C  
ATOM   2493  HB2 CYS A 155      12.591 -15.589   5.259  1.00 66.95           H  
ATOM   2494  HB3 CYS A 155      13.084 -14.400   4.088  1.00 66.95           H  
ATOM   2495  O   CYS A 155      11.851 -17.780   4.582  1.00 66.95           O  
ATOM   2496  SG  CYS A 155      14.929 -14.994   5.474  1.00 66.95           S  
ATOM   2497  N   THR A 156      13.284 -18.828   3.232  1.00 54.30           N  
ATOM   2498  H   THR A 156      13.987 -18.716   2.516  1.00 54.30           H  
ATOM   2499  CA  THR A 156      12.722 -20.172   3.443  1.00 54.30           C  
ATOM   2500  HA  THR A 156      11.638 -20.112   3.348  1.00 54.30           H  
ATOM   2501  C   THR A 156      13.005 -20.759   4.826  1.00 54.30           C  
ATOM   2502  CB  THR A 156      13.243 -21.162   2.392  1.00 54.30           C  
ATOM   2503  HB  THR A 156      12.884 -22.163   2.627  1.00 54.30           H  
ATOM   2504  O   THR A 156      12.513 -21.847   5.127  1.00 54.30           O  
ATOM   2505  CG2 THR A 156      12.786 -20.826   0.974  1.00 54.30           C  
ATOM   2506 HG21 THR A 156      13.093 -21.616   0.289  1.00 54.30           H  
ATOM   2507 HG22 THR A 156      11.699 -20.745   0.952  1.00 54.30           H  
ATOM   2508 HG23 THR A 156      13.214 -19.878   0.647  1.00 54.30           H  
ATOM   2509  OG1 THR A 156      14.655 -21.168   2.386  1.00 54.30           O  
ATOM   2510  HG1 THR A 156      14.925 -21.664   1.609  1.00 54.30           H  
ATOM   2511  N   LYS A 157      13.807 -20.096   5.675  1.00 48.81           N  
ATOM   2512  H   LYS A 157      14.069 -19.151   5.433  1.00 48.81           H  
ATOM   2513  CA  LYS A 157      14.001 -20.569   7.050  1.00 48.81           C  
ATOM   2514  HA  LYS A 157      14.144 -21.649   7.019  1.00 48.81           H  
ATOM   2515  C   LYS A 157      12.740 -20.303   7.861  1.00 48.81           C  
ATOM   2516  CB  LYS A 157      15.205 -19.950   7.765  1.00 48.81           C  
ATOM   2517  HB2 LYS A 157      15.116 -20.200   8.823  1.00 48.81           H  
ATOM   2518  HB3 LYS A 157      15.153 -18.864   7.686  1.00 48.81           H  
ATOM   2519  O   LYS A 157      12.257 -19.179   7.910  1.00 48.81           O  
ATOM   2520  CG  LYS A 157      16.569 -20.451   7.273  1.00 48.81           C  
ATOM   2521  HG2 LYS A 157      16.569 -21.541   7.271  1.00 48.81           H  
ATOM   2522  HG3 LYS A 157      16.759 -20.088   6.264  1.00 48.81           H  
ATOM   2523  CD  LYS A 157      17.661 -19.948   8.231  1.00 48.81           C  
ATOM   2524  HD2 LYS A 157      17.389 -20.210   9.254  1.00 48.81           H  
ATOM   2525  HD3 LYS A 157      17.722 -18.863   8.154  1.00 48.81           H  
ATOM   2526  CE  LYS A 157      19.021 -20.573   7.913  1.00 48.81           C  
ATOM   2527  HE2 LYS A 157      19.286 -20.330   6.884  1.00 48.81           H  
ATOM   2528  HE3 LYS A 157      18.938 -21.658   7.988  1.00 48.81           H  
ATOM   2529  NZ  LYS A 157      20.070 -20.077   8.842  1.00 48.81           N  
ATOM   2530  HZ1 LYS A 157      20.992 -20.367   8.549  1.00 48.81           H  
ATOM   2531  HZ2 LYS A 157      19.902 -20.331   9.805  1.00 48.81           H  
ATOM   2532  HZ3 LYS A 157      20.117 -19.068   8.833  1.00 48.81           H  
ATOM   2533  N   ASP A 158      12.312 -21.358   8.541  1.00 44.46           N  
ATOM   2534  H   ASP A 158      12.778 -22.235   8.356  1.00 44.46           H  
ATOM   2535  CA  ASP A 158      11.255 -21.409   9.544  1.00 44.46           C  
ATOM   2536  HA  ASP A 158      10.293 -21.544   9.052  1.00 44.46           H  
ATOM   2537  C   ASP A 158      11.198 -20.128  10.401  1.00 44.46           C  
ATOM   2538  CB  ASP A 158      11.564 -22.672  10.368  1.00 44.46           C  
ATOM   2539  HB2 ASP A 158      12.480 -22.519  10.939  1.00 44.46           H  
ATOM   2540  HB3 ASP A 158      11.741 -23.498   9.680  1.00 44.46           H  
ATOM   2541  O   ASP A 158      12.044 -19.902  11.273  1.00 44.46           O  
ATOM   2542  CG  ASP A 158      10.453 -23.102  11.318  1.00 44.46           C  
ATOM   2543  OD1 ASP A 158       9.513 -22.304  11.544  1.00 44.46           O  
ATOM   2544  OD2 ASP A 158      10.586 -24.223  11.852  1.00 44.46           O  
ATOM   2545  N   THR A 159      10.219 -19.259  10.119  1.00 45.37           N  
ATOM   2546  H   THR A 159       9.544 -19.486   9.404  1.00 45.37           H  
ATOM   2547  CA  THR A 159      10.102 -17.929  10.742  1.00 45.37           C  
ATOM   2548  HA  THR A 159      11.060 -17.422  10.636  1.00 45.37           H  
ATOM   2549  C   THR A 159       9.826 -18.009  12.242  1.00 45.37           C  
ATOM   2550  CB  THR A 159       9.037 -17.056  10.049  1.00 45.37           C  
ATOM   2551  HB  THR A 159       8.825 -16.187  10.672  1.00 45.37           H  
ATOM   2552  O   THR A 159      10.133 -17.057  12.958  1.00 45.37           O  
ATOM   2553  CG2 THR A 159       9.512 -16.562   8.683  1.00 45.37           C  
ATOM   2554 HG21 THR A 159       8.745 -15.929   8.237  1.00 45.37           H  
ATOM   2555 HG22 THR A 159      10.424 -15.977   8.799  1.00 45.37           H  
ATOM   2556 HG23 THR A 159       9.711 -17.407   8.024  1.00 45.37           H  
ATOM   2557  OG1 THR A 159       7.843 -17.769   9.830  1.00 45.37           O  
ATOM   2558  HG1 THR A 159       7.209 -17.139   9.479  1.00 45.37           H  
ATOM   2559  N   SER A 160       9.374 -19.165  12.749  1.00 44.13           N  
ATOM   2560  H   SER A 160       9.191 -19.924  12.108  1.00 44.13           H  
ATOM   2561  CA  SER A 160       9.271 -19.441  14.189  1.00 44.13           C  
ATOM   2562  HA  SER A 160       8.614 -18.693  14.635  1.00 44.13           H  
ATOM   2563  C   SER A 160      10.621 -19.361  14.918  1.00 44.13           C  
ATOM   2564  CB  SER A 160       8.649 -20.825  14.416  1.00 44.13           C  
ATOM   2565  HB2 SER A 160       7.747 -20.931  13.814  1.00 44.13           H  
ATOM   2566  HB3 SER A 160       8.378 -20.910  15.468  1.00 44.13           H  
ATOM   2567  O   SER A 160      10.670 -19.057  16.110  1.00 44.13           O  
ATOM   2568  OG  SER A 160       9.559 -21.864  14.103  1.00 44.13           O  
ATOM   2569  HG  SER A 160       9.470 -22.088  13.173  1.00 44.13           H  
ATOM   2570  N   LYS A 161      11.732 -19.595  14.204  1.00 42.52           N  
ATOM   2571  H   LYS A 161      11.604 -19.832  13.230  1.00 42.52           H  
ATOM   2572  CA  LYS A 161      13.106 -19.536  14.715  1.00 42.52           C  
ATOM   2573  HA  LYS A 161      13.097 -19.126  15.725  1.00 42.52           H  
ATOM   2574  C   LYS A 161      13.961 -18.598  13.869  1.00 42.52           C  
ATOM   2575  CB  LYS A 161      13.716 -20.947  14.769  1.00 42.52           C  
ATOM   2576  HB2 LYS A 161      14.777 -20.857  15.000  1.00 42.52           H  
ATOM   2577  HB3 LYS A 161      13.615 -21.412  13.789  1.00 42.52           H  
ATOM   2578  O   LYS A 161      14.889 -19.056  13.205  1.00 42.52           O  
ATOM   2579  CG  LYS A 161      13.087 -21.854  15.828  1.00 42.52           C  
ATOM   2580  HG2 LYS A 161      13.200 -21.401  16.813  1.00 42.52           H  
ATOM   2581  HG3 LYS A 161      12.027 -21.992  15.613  1.00 42.52           H  
ATOM   2582  CD  LYS A 161      13.797 -23.211  15.796  1.00 42.52           C  
ATOM   2583  HD2 LYS A 161      14.855 -23.075  16.018  1.00 42.52           H  
ATOM   2584  HD3 LYS A 161      13.683 -23.638  14.799  1.00 42.52           H  
ATOM   2585  CE  LYS A 161      13.163 -24.144  16.825  1.00 42.52           C  
ATOM   2586  HE2 LYS A 161      13.329 -23.734  17.822  1.00 42.52           H  
ATOM   2587  HE3 LYS A 161      12.088 -24.160  16.646  1.00 42.52           H  
ATOM   2588  NZ  LYS A 161      13.715 -25.515  16.716  1.00 42.52           N  
ATOM   2589  HZ1 LYS A 161      13.270 -26.121  17.390  1.00 42.52           H  
ATOM   2590  HZ2 LYS A 161      14.713 -25.512  16.873  1.00 42.52           H  
ATOM   2591  HZ3 LYS A 161      13.523 -25.878  15.793  1.00 42.52           H  
ATOM   2592  N   GLY A 162      13.672 -17.293  13.938  1.00 45.64           N  
ATOM   2593  H   GLY A 162      12.808 -17.050  14.401  1.00 45.64           H  
ATOM   2594  CA  GLY A 162      14.616 -16.206  13.626  1.00 45.64           C  
ATOM   2595  HA2 GLY A 162      14.104 -15.246  13.576  1.00 45.64           H  
ATOM   2596  HA3 GLY A 162      15.316 -16.129  14.458  1.00 45.64           H  
ATOM   2597  C   GLY A 162      15.454 -16.413  12.360  1.00 45.64           C  
ATOM   2598  O   GLY A 162      16.535 -16.973  12.513  1.00 45.64           O  
ATOM   2599  N   CYS A 163      15.014 -15.971  11.160  1.00 49.47           N  
ATOM   2600  H   CYS A 163      14.115 -15.510  11.140  1.00 49.47           H  
ATOM   2601  CA  CYS A 163      15.639 -16.287   9.848  1.00 49.47           C  
ATOM   2602  HA  CYS A 163      15.543 -17.366   9.722  1.00 49.47           H  
ATOM   2603  C   CYS A 163      17.154 -15.962   9.797  1.00 49.47           C  
ATOM   2604  CB  CYS A 163      14.881 -15.637   8.648  1.00 49.47           C  
ATOM   2605  HB2 CYS A 163      13.808 -15.769   8.786  1.00 49.47           H  
ATOM   2606  HB3 CYS A 163      15.086 -14.566   8.639  1.00 49.47           H  
ATOM   2607  O   CYS A 163      17.583 -14.980   9.209  1.00 49.47           O  
ATOM   2608  SG  CYS A 163      15.322 -16.336   6.999  1.00 49.47           S  
ATOM   2609  N   SER A 164      17.992 -16.832  10.363  1.00 47.11           N  
ATOM   2610  H   SER A 164      17.538 -17.533  10.931  1.00 47.11           H  
ATOM   2611  CA  SER A 164      19.381 -16.535  10.755  1.00 47.11           C  
ATOM   2612  HA  SER A 164      19.402 -15.552  11.224  1.00 47.11           H  
ATOM   2613  C   SER A 164      20.375 -16.481   9.599  1.00 47.11           C  
ATOM   2614  CB  SER A 164      19.835 -17.567  11.798  1.00 47.11           C  
ATOM   2615  HB2 SER A 164      20.903 -17.462  11.990  1.00 47.11           H  
ATOM   2616  HB3 SER A 164      19.304 -17.367  12.729  1.00 47.11           H  
ATOM   2617  O   SER A 164      21.546 -16.198   9.812  1.00 47.11           O  
ATOM   2618  OG  SER A 164      19.539 -18.900  11.385  1.00 47.11           O  
ATOM   2619  HG  SER A 164      19.093 -19.296  12.137  1.00 47.11           H  
ATOM   2620  N   ASN A 165      19.930 -16.804   8.379  1.00 46.64           N  
ATOM   2621  H   ASN A 165      18.927 -16.872   8.279  1.00 46.64           H  
ATOM   2622  CA  ASN A 165      20.750 -16.644   7.174  1.00 46.64           C  
ATOM   2623  HA  ASN A 165      21.805 -16.739   7.431  1.00 46.64           H  
ATOM   2624  C   ASN A 165      20.604 -15.251   6.567  1.00 46.64           C  
ATOM   2625  CB  ASN A 165      20.396 -17.703   6.113  1.00 46.64           C  
ATOM   2626  HB2 ASN A 165      20.463 -17.240   5.129  1.00 46.64           H  
ATOM   2627  HB3 ASN A 165      19.370 -18.054   6.233  1.00 46.64           H  
ATOM   2628  O   ASN A 165      21.592 -14.701   6.090  1.00 46.64           O  
ATOM   2629  CG  ASN A 165      21.350 -18.880   6.100  1.00 46.64           C  
ATOM   2630  ND2 ASN A 165      21.438 -19.582   4.999  1.00 46.64           N  
ATOM   2631 HD21 ASN A 165      20.987 -19.265   4.153  1.00 46.64           H  
ATOM   2632 HD22 ASN A 165      22.137 -20.311   4.984  1.00 46.64           H  
ATOM   2633  OD1 ASN A 165      21.953 -19.251   7.091  1.00 46.64           O  
ATOM   2634  N   CYS A 166      19.394 -14.682   6.559  1.00 47.50           N  
ATOM   2635  H   CYS A 166      18.630 -15.101   7.069  1.00 47.50           H  
ATOM   2636  CA  CYS A 166      19.277 -13.274   6.239  1.00 47.50           C  
ATOM   2637  HA  CYS A 166      20.041 -13.016   5.505  1.00 47.50           H  
ATOM   2638  C   CYS A 166      19.607 -12.520   7.532  1.00 47.50           C  
ATOM   2639  CB  CYS A 166      17.927 -12.967   5.552  1.00 47.50           C  
ATOM   2640  HB2 CYS A 166      17.592 -13.846   5.001  1.00 47.50           H  
ATOM   2641  HB3 CYS A 166      18.077 -12.171   4.823  1.00 47.50           H  
ATOM   2642  O   CYS A 166      18.865 -12.566   8.506  1.00 47.50           O  
ATOM   2643  SG  CYS A 166      16.607 -12.431   6.676  1.00 47.50           S  
ATOM   2644  HG  CYS A 166      17.066 -13.025   7.781  1.00 47.50           H  
ATOM   2645  N   ASN A 167      20.710 -11.774   7.557  1.00 46.64           N  
ATOM   2646  H   ASN A 167      21.364 -11.835   6.790  1.00 46.64           H  
ATOM   2647  CA  ASN A 167      20.989 -10.847   8.665  1.00 46.64           C  
ATOM   2648  HA  ASN A 167      20.853 -11.382   9.605  1.00 46.64           H  
ATOM   2649  C   ASN A 167      19.985  -9.669   8.716  1.00 46.64           C  
ATOM   2650  CB  ASN A 167      22.458 -10.390   8.576  1.00 46.64           C  
ATOM   2651  HB2 ASN A 167      22.693 -10.091   7.554  1.00 46.64           H  
ATOM   2652  HB3 ASN A 167      22.608  -9.525   9.222  1.00 46.64           H  
ATOM   2653  O   ASN A 167      20.170  -8.705   9.455  1.00 46.64           O  
ATOM   2654  CG  ASN A 167      23.434 -11.454   9.048  1.00 46.64           C  
ATOM   2655  ND2 ASN A 167      24.644 -11.450   8.544  1.00 46.64           N  
ATOM   2656 HD21 ASN A 167      25.263 -12.167   8.894  1.00 46.64           H  
ATOM   2657 HD22 ASN A 167      24.931 -10.752   7.873  1.00 46.64           H  
ATOM   2658  OD1 ASN A 167      23.143 -12.283   9.888  1.00 46.64           O  
ATOM   2659  N   ASN A 168      18.917  -9.735   7.920  1.00 47.27           N  
ATOM   2660  H   ASN A 168      18.730 -10.619   7.468  1.00 47.27           H  
ATOM   2661  CA  ASN A 168      17.886  -8.733   7.800  1.00 47.27           C  
ATOM   2662  HA  ASN A 168      18.335  -7.755   7.976  1.00 47.27           H  
ATOM   2663  C   ASN A 168      16.813  -8.966   8.877  1.00 47.27           C  
ATOM   2664  CB  ASN A 168      17.373  -8.772   6.346  1.00 47.27           C  
ATOM   2665  HB2 ASN A 168      16.699  -9.617   6.200  1.00 47.27           H  
ATOM   2666  HB3 ASN A 168      18.216  -8.874   5.663  1.00 47.27           H  
ATOM   2667  O   ASN A 168      15.822  -9.660   8.647  1.00 47.27           O  
ATOM   2668  CG  ASN A 168      16.647  -7.501   5.969  1.00 47.27           C  
ATOM   2669  ND2 ASN A 168      16.200  -7.387   4.742  1.00 47.27           N  
ATOM   2670 HD21 ASN A 168      16.297  -8.143   4.078  1.00 47.27           H  
ATOM   2671 HD22 ASN A 168      15.698  -6.541   4.514  1.00 47.27           H  
ATOM   2672  OD1 ASN A 168      16.474  -6.597   6.771  1.00 47.27           O  
ATOM   2673  N   LYS A 169      17.023  -8.372  10.061  1.00 46.91           N  
ATOM   2674  H   LYS A 169      17.902  -7.888  10.175  1.00 46.91           H  
ATOM   2675  CA  LYS A 169      16.091  -8.416  11.210  1.00 46.91           C  
ATOM   2676  HA  LYS A 169      16.101  -9.411  11.655  1.00 46.91           H  
ATOM   2677  C   LYS A 169      14.631  -8.140  10.818  1.00 46.91           C  
ATOM   2678  CB  LYS A 169      16.507  -7.377  12.264  1.00 46.91           C  
ATOM   2679  HB2 LYS A 169      15.712  -7.313  13.006  1.00 46.91           H  
ATOM   2680  HB3 LYS A 169      16.595  -6.400  11.790  1.00 46.91           H  
ATOM   2681  O   LYS A 169      13.728  -8.768  11.362  1.00 46.91           O  
ATOM   2682  CG  LYS A 169      17.815  -7.709  12.999  1.00 46.91           C  
ATOM   2683  HG2 LYS A 169      17.718  -8.675  13.494  1.00 46.91           H  
ATOM   2684  HG3 LYS A 169      18.643  -7.748  12.290  1.00 46.91           H  
ATOM   2685  CD  LYS A 169      18.082  -6.617  14.045  1.00 46.91           C  
ATOM   2686  HD2 LYS A 169      17.209  -6.531  14.692  1.00 46.91           H  
ATOM   2687  HD3 LYS A 169      18.227  -5.666  13.531  1.00 46.91           H  
ATOM   2688  CE  LYS A 169      19.312  -6.931  14.902  1.00 46.91           C  
ATOM   2689  HE2 LYS A 169      20.180  -7.022  14.249  1.00 46.91           H  
ATOM   2690  HE3 LYS A 169      19.153  -7.890  15.395  1.00 46.91           H  
ATOM   2691  NZ  LYS A 169      19.527  -5.862  15.911  1.00 46.91           N  
ATOM   2692  HZ1 LYS A 169      20.321  -6.072  16.500  1.00 46.91           H  
ATOM   2693  HZ2 LYS A 169      19.686  -4.975  15.455  1.00 46.91           H  
ATOM   2694  HZ3 LYS A 169      18.707  -5.764  16.493  1.00 46.91           H  
ATOM   2695  N   SER A 170      14.424  -7.273   9.822  1.00 51.88           N  
ATOM   2696  H   SER A 170      15.232  -6.828   9.412  1.00 51.88           H  
ATOM   2697  CA  SER A 170      13.103  -6.902   9.302  1.00 51.88           C  
ATOM   2698  HA  SER A 170      12.548  -6.417  10.104  1.00 51.88           H  
ATOM   2699  C   SER A 170      12.253  -8.082   8.808  1.00 51.88           C  
ATOM   2700  CB  SER A 170      13.260  -5.891   8.159  1.00 51.88           C  
ATOM   2701  HB2 SER A 170      12.273  -5.507   7.901  1.00 51.88           H  
ATOM   2702  HB3 SER A 170      13.877  -5.054   8.487  1.00 51.88           H  
ATOM   2703  O   SER A 170      11.033  -7.965   8.752  1.00 51.88           O  
ATOM   2704  OG  SER A 170      13.831  -6.487   7.007  1.00 51.88           O  
ATOM   2705  HG  SER A 170      14.784  -6.371   7.024  1.00 51.88           H  
ATOM   2706  N   CYS A 171      12.856  -9.230   8.470  1.00 56.60           N  
ATOM   2707  H   CYS A 171      13.861  -9.289   8.544  1.00 56.60           H  
ATOM   2708  CA  CYS A 171      12.139 -10.323   7.814  1.00 56.60           C  
ATOM   2709  HA  CYS A 171      11.686  -9.926   6.906  1.00 56.60           H  
ATOM   2710  C   CYS A 171      10.991 -10.911   8.656  1.00 56.60           C  
ATOM   2711  CB  CYS A 171      13.151 -11.403   7.414  1.00 56.60           C  
ATOM   2712  HB2 CYS A 171      14.027 -10.943   6.956  1.00 56.60           H  
ATOM   2713  HB3 CYS A 171      13.465 -11.968   8.292  1.00 56.60           H  
ATOM   2714  O   CYS A 171       9.969 -11.280   8.087  1.00 56.60           O  
ATOM   2715  SG  CYS A 171      12.368 -12.503   6.204  1.00 56.60           S  
ATOM   2716  HG  CYS A 171      11.171 -12.583   6.791  1.00 56.60           H  
ATOM   2717  N   ILE A 172      11.135 -10.986   9.987  1.00 51.68           N  
ATOM   2718  H   ILE A 172      11.978 -10.609  10.395  1.00 51.68           H  
ATOM   2719  CA  ILE A 172      10.058 -11.458  10.884  1.00 51.68           C  
ATOM   2720  HA  ILE A 172       9.406 -12.136  10.333  1.00 51.68           H  
ATOM   2721  C   ILE A 172       9.162 -10.305  11.334  1.00 51.68           C  
ATOM   2722  CB  ILE A 172      10.639 -12.248  12.077  1.00 51.68           C  
ATOM   2723  HB  ILE A 172      11.453 -11.669  12.515  1.00 51.68           H  
ATOM   2724  O   ILE A 172       7.950 -10.466  11.399  1.00 51.68           O  
ATOM   2725  CG1 ILE A 172      11.192 -13.584  11.538  1.00 51.68           C  
ATOM   2726 HG12 ILE A 172      10.370 -14.202  11.178  1.00 51.68           H  
ATOM   2727 HG13 ILE A 172      11.863 -13.394  10.700  1.00 51.68           H  
ATOM   2728  CG2 ILE A 172       9.589 -12.512  13.177  1.00 51.68           C  
ATOM   2729 HG21 ILE A 172      10.019 -13.072  14.007  1.00 51.68           H  
ATOM   2730 HG22 ILE A 172       8.747 -13.068  12.767  1.00 51.68           H  
ATOM   2731 HG23 ILE A 172       9.220 -11.574  13.592  1.00 51.68           H  
ATOM   2732  CD1 ILE A 172      11.981 -14.367  12.580  1.00 51.68           C  
ATOM   2733 HD11 ILE A 172      12.770 -13.729  12.977  1.00 51.68           H  
ATOM   2734 HD12 ILE A 172      12.406 -15.246  12.095  1.00 51.68           H  
ATOM   2735 HD13 ILE A 172      11.336 -14.705  13.391  1.00 51.68           H  
ATOM   2736  N   GLU A 173       9.722  -9.121  11.588  1.00 54.85           N  
ATOM   2737  H   GLU A 173      10.724  -9.020  11.510  1.00 54.85           H  
ATOM   2738  CA  GLU A 173       8.941  -7.940  11.989  1.00 54.85           C  
ATOM   2739  HA  GLU A 173       8.386  -8.168  12.899  1.00 54.85           H  
ATOM   2740  C   GLU A 173       7.903  -7.527  10.924  1.00 54.85           C  
ATOM   2741  CB  GLU A 173       9.900  -6.774  12.273  1.00 54.85           C  
ATOM   2742  HB2 GLU A 173       9.314  -5.874  12.460  1.00 54.85           H  
ATOM   2743  HB3 GLU A 173      10.511  -6.608  11.386  1.00 54.85           H  
ATOM   2744  O   GLU A 173       6.893  -6.899  11.245  1.00 54.85           O  
ATOM   2745  CG  GLU A 173      10.810  -7.026  13.491  1.00 54.85           C  
ATOM   2746  HG2 GLU A 173      11.349  -7.962  13.346  1.00 54.85           H  
ATOM   2747  HG3 GLU A 173      10.183  -7.132  14.376  1.00 54.85           H  
ATOM   2748  CD  GLU A 173      11.842  -5.906  13.724  1.00 54.85           C  
ATOM   2749  OE1 GLU A 173      12.560  -5.988  14.747  1.00 54.85           O  
ATOM   2750  OE2 GLU A 173      11.953  -5.005  12.860  1.00 54.85           O  
ATOM   2751  N   ASN A 174       8.127  -7.898   9.660  1.00 67.81           N  
ATOM   2752  H   ASN A 174       9.011  -8.344   9.457  1.00 67.81           H  
ATOM   2753  CA  ASN A 174       7.221  -7.641   8.539  1.00 67.81           C  
ATOM   2754  HA  ASN A 174       6.682  -6.714   8.737  1.00 67.81           H  
ATOM   2755  C   ASN A 174       6.133  -8.713   8.341  1.00 67.81           C  
ATOM   2756  CB  ASN A 174       8.070  -7.435   7.274  1.00 67.81           C  
ATOM   2757  HB2 ASN A 174       8.735  -8.289   7.141  1.00 67.81           H  
ATOM   2758  HB3 ASN A 174       7.418  -7.372   6.403  1.00 67.81           H  
ATOM   2759  O   ASN A 174       5.282  -8.546   7.468  1.00 67.81           O  
ATOM   2760  CG  ASN A 174       8.888  -6.157   7.321  1.00 67.81           C  
ATOM   2761  ND2 ASN A 174       9.904  -6.056   6.501  1.00 67.81           N  
ATOM   2762 HD21 ASN A 174      10.424  -5.191   6.541  1.00 67.81           H  
ATOM   2763 HD22 ASN A 174      10.085  -6.793   5.835  1.00 67.81           H  
ATOM   2764  OD1 ASN A 174       8.617  -5.215   8.051  1.00 67.81           O  
ATOM   2765  N   GLU A 175       6.122  -9.786   9.136  1.00 76.86           N  
ATOM   2766  H   GLU A 175       6.821  -9.862   9.861  1.00 76.86           H  
ATOM   2767  CA  GLU A 175       5.187 -10.911   8.982  1.00 76.86           C  
ATOM   2768  HA  GLU A 175       5.315 -11.305   7.974  1.00 76.86           H  
ATOM   2769  C   GLU A 175       3.717 -10.466   9.127  1.00 76.86           C  
ATOM   2770  CB  GLU A 175       5.601 -11.997   9.999  1.00 76.86           C  
ATOM   2771  HB2 GLU A 175       5.425 -11.617  11.005  1.00 76.86           H  
ATOM   2772  HB3 GLU A 175       6.671 -12.175   9.891  1.00 76.86           H  
ATOM   2773  O   GLU A 175       2.858 -10.787   8.303  1.00 76.86           O  
ATOM   2774  CG  GLU A 175       4.915 -13.361   9.878  1.00 76.86           C  
ATOM   2775  HG2 GLU A 175       5.273 -14.002  10.684  1.00 76.86           H  
ATOM   2776  HG3 GLU A 175       3.840 -13.236  10.004  1.00 76.86           H  
ATOM   2777  CD  GLU A 175       5.200 -14.023   8.533  1.00 76.86           C  
ATOM   2778  OE1 GLU A 175       4.642 -13.537   7.535  1.00 76.86           O  
ATOM   2779  OE2 GLU A 175       5.808 -15.113   8.445  1.00 76.86           O  
ATOM   2780  N   GLU A 176       3.451  -9.607  10.115  1.00 78.90           N  
ATOM   2781  H   GLU A 176       4.196  -9.394  10.762  1.00 78.90           H  
ATOM   2782  CA  GLU A 176       2.144  -8.976  10.353  1.00 78.90           C  
ATOM   2783  HA  GLU A 176       1.365  -9.737  10.309  1.00 78.90           H  
ATOM   2784  C   GLU A 176       1.786  -7.896   9.312  1.00 78.90           C  
ATOM   2785  CB  GLU A 176       2.138  -8.352  11.758  1.00 78.90           C  
ATOM   2786  HB2 GLU A 176       1.164  -7.891  11.927  1.00 78.90           H  
ATOM   2787  HB3 GLU A 176       2.899  -7.573  11.794  1.00 78.90           H  
ATOM   2788  O   GLU A 176       0.621  -7.522   9.180  1.00 78.90           O  
ATOM   2789  CG  GLU A 176       2.398  -9.373  12.881  1.00 78.90           C  
ATOM   2790  HG2 GLU A 176       1.670 -10.179  12.788  1.00 78.90           H  
ATOM   2791  HG3 GLU A 176       3.393  -9.799  12.759  1.00 78.90           H  
ATOM   2792  CD  GLU A 176       2.298  -8.749  14.283  1.00 78.90           C  
ATOM   2793  OE1 GLU A 176       2.055  -9.524  15.236  1.00 78.90           O  
ATOM   2794  OE2 GLU A 176       2.464  -7.512  14.393  1.00 78.90           O  
ATOM   2795  N   LEU A 177       2.769  -7.392   8.551  1.00 85.76           N  
ATOM   2796  H   LEU A 177       3.686  -7.804   8.640  1.00 85.76           H  
ATOM   2797  CA  LEU A 177       2.567  -6.350   7.536  1.00 85.76           C  
ATOM   2798  HA  LEU A 177       1.702  -5.754   7.826  1.00 85.76           H  
ATOM   2799  C   LEU A 177       2.245  -6.902   6.141  1.00 85.76           C  
ATOM   2800  CB  LEU A 177       3.780  -5.407   7.477  1.00 85.76           C  
ATOM   2801  HB2 LEU A 177       4.674  -5.984   7.241  1.00 85.76           H  
ATOM   2802  HB3 LEU A 177       3.613  -4.713   6.652  1.00 85.76           H  
ATOM   2803  O   LEU A 177       1.681  -6.178   5.316  1.00 85.76           O  
ATOM   2804  CG  LEU A 177       4.041  -4.577   8.745  1.00 85.76           C  
ATOM   2805  HG  LEU A 177       4.374  -5.230   9.552  1.00 85.76           H  
ATOM   2806  CD1 LEU A 177       5.145  -3.561   8.444  1.00 85.76           C  
ATOM   2807 HD11 LEU A 177       5.335  -2.943   9.321  1.00 85.76           H  
ATOM   2808 HD12 LEU A 177       4.848  -2.919   7.615  1.00 85.76           H  
ATOM   2809 HD13 LEU A 177       6.061  -4.089   8.179  1.00 85.76           H  
ATOM   2810  CD2 LEU A 177       2.804  -3.802   9.204  1.00 85.76           C  
ATOM   2811 HD21 LEU A 177       3.083  -3.063   9.955  1.00 85.76           H  
ATOM   2812 HD22 LEU A 177       2.341  -3.292   8.359  1.00 85.76           H  
ATOM   2813 HD23 LEU A 177       2.082  -4.486   9.648  1.00 85.76           H  
ATOM   2814  N   ILE A 178       2.555  -8.173   5.866  1.00 90.53           N  
ATOM   2815  H   ILE A 178       3.028  -8.704   6.584  1.00 90.53           H  
ATOM   2816  CA  ILE A 178       2.312  -8.812   4.561  1.00 90.53           C  
ATOM   2817  HA  ILE A 178       2.931  -8.293   3.830  1.00 90.53           H  
ATOM   2818  C   ILE A 178       0.867  -8.638   4.053  1.00 90.53           C  
ATOM   2819  CB  ILE A 178       2.783 -10.287   4.591  1.00 90.53           C  
ATOM   2820  HB  ILE A 178       2.510 -10.726   5.550  1.00 90.53           H  
ATOM   2821  O   ILE A 178       0.723  -8.285   2.881  1.00 90.53           O  
ATOM   2822  CG1 ILE A 178       4.321 -10.305   4.454  1.00 90.53           C  
ATOM   2823 HG12 ILE A 178       4.598 -10.129   3.415  1.00 90.53           H  
ATOM   2824 HG13 ILE A 178       4.754  -9.500   5.049  1.00 90.53           H  
ATOM   2825  CG2 ILE A 178       2.150 -11.144   3.474  1.00 90.53           C  
ATOM   2826 HG21 ILE A 178       2.354 -10.697   2.501  1.00 90.53           H  
ATOM   2827 HG22 ILE A 178       1.072 -11.220   3.620  1.00 90.53           H  
ATOM   2828 HG23 ILE A 178       2.555 -12.156   3.496  1.00 90.53           H  
ATOM   2829  CD1 ILE A 178       4.968 -11.606   4.922  1.00 90.53           C  
ATOM   2830 HD11 ILE A 178       4.554 -12.477   4.414  1.00 90.53           H  
ATOM   2831 HD12 ILE A 178       4.783 -11.701   5.992  1.00 90.53           H  
ATOM   2832 HD13 ILE A 178       6.044 -11.564   4.751  1.00 90.53           H  
ATOM   2833  N   PRO A 179      -0.203  -8.806   4.860  1.00 89.80           N  
ATOM   2834  CA  PRO A 179      -1.577  -8.592   4.395  1.00 89.80           C  
ATOM   2835  HA  PRO A 179      -1.800  -9.321   3.616  1.00 89.80           H  
ATOM   2836  C   PRO A 179      -1.815  -7.184   3.828  1.00 89.80           C  
ATOM   2837  CB  PRO A 179      -2.461  -8.880   5.613  1.00 89.80           C  
ATOM   2838  HB2 PRO A 179      -3.432  -9.284   5.328  1.00 89.80           H  
ATOM   2839  HB3 PRO A 179      -2.580  -7.979   6.216  1.00 89.80           H  
ATOM   2840  O   PRO A 179      -2.433  -7.040   2.775  1.00 89.80           O  
ATOM   2841  CG  PRO A 179      -1.633  -9.883   6.411  1.00 89.80           C  
ATOM   2842  HG2 PRO A 179      -1.915  -9.902   7.463  1.00 89.80           H  
ATOM   2843  HG3 PRO A 179      -1.715 -10.873   5.962  1.00 89.80           H  
ATOM   2844  CD  PRO A 179      -0.220  -9.345   6.213  1.00 89.80           C  
ATOM   2845  HD2 PRO A 179       0.507 -10.145   6.352  1.00 89.80           H  
ATOM   2846  HD3 PRO A 179      -0.035  -8.541   6.926  1.00 89.80           H  
ATOM   2847  N   TYR A 180      -1.251  -6.152   4.457  1.00 88.51           N  
ATOM   2848  H   TYR A 180      -0.707  -6.334   5.288  1.00 88.51           H  
ATOM   2849  CA  TYR A 180      -1.360  -4.763   4.004  1.00 88.51           C  
ATOM   2850  HA  TYR A 180      -2.405  -4.533   3.796  1.00 88.51           H  
ATOM   2851  C   TYR A 180      -0.548  -4.492   2.732  1.00 88.51           C  
ATOM   2852  CB  TYR A 180      -0.867  -3.842   5.117  1.00 88.51           C  
ATOM   2853  HB2 TYR A 180       0.183  -4.062   5.309  1.00 88.51           H  
ATOM   2854  HB3 TYR A 180      -0.939  -2.815   4.759  1.00 88.51           H  
ATOM   2855  O   TYR A 180      -1.005  -3.778   1.839  1.00 88.51           O  
ATOM   2856  CG  TYR A 180      -1.624  -3.944   6.421  1.00 88.51           C  
ATOM   2857  CD1 TYR A 180      -2.778  -3.168   6.606  1.00 88.51           C  
ATOM   2858  HD1 TYR A 180      -3.123  -2.523   5.811  1.00 88.51           H  
ATOM   2859  CD2 TYR A 180      -1.177  -4.800   7.445  1.00 88.51           C  
ATOM   2860  HD2 TYR A 180      -0.300  -5.414   7.303  1.00 88.51           H  
ATOM   2861  CE1 TYR A 180      -3.484  -3.235   7.818  1.00 88.51           C  
ATOM   2862  HE1 TYR A 180      -4.380  -2.653   7.975  1.00 88.51           H  
ATOM   2863  CE2 TYR A 180      -1.881  -4.876   8.661  1.00 88.51           C  
ATOM   2864  HE2 TYR A 180      -1.539  -5.536   9.444  1.00 88.51           H  
ATOM   2865  OH  TYR A 180      -3.740  -4.135  10.001  1.00 88.51           O  
ATOM   2866  HH  TYR A 180      -3.480  -4.851  10.585  1.00 88.51           H  
ATOM   2867  CZ  TYR A 180      -3.036  -4.085   8.847  1.00 88.51           C  
ATOM   2868  N   PHE A 181       0.645  -5.083   2.617  1.00 92.86           N  
ATOM   2869  H   PHE A 181       0.991  -5.624   3.398  1.00 92.86           H  
ATOM   2870  CA  PHE A 181       1.450  -5.012   1.396  1.00 92.86           C  
ATOM   2871  HA  PHE A 181       1.551  -3.968   1.100  1.00 92.86           H  
ATOM   2872  C   PHE A 181       0.761  -5.712   0.215  1.00 92.86           C  
ATOM   2873  CB  PHE A 181       2.842  -5.602   1.670  1.00 92.86           C  
ATOM   2874  HB2 PHE A 181       2.709  -6.617   2.046  1.00 92.86           H  
ATOM   2875  HB3 PHE A 181       3.375  -5.675   0.722  1.00 92.86           H  
ATOM   2876  O   PHE A 181       0.761  -5.179  -0.894  1.00 92.86           O  
ATOM   2877  CG  PHE A 181       3.737  -4.835   2.633  1.00 92.86           C  
ATOM   2878  CD1 PHE A 181       3.760  -3.426   2.633  1.00 92.86           C  
ATOM   2879  HD1 PHE A 181       3.096  -2.876   1.982  1.00 92.86           H  
ATOM   2880  CD2 PHE A 181       4.599  -5.533   3.502  1.00 92.86           C  
ATOM   2881  HD2 PHE A 181       4.604  -6.613   3.513  1.00 92.86           H  
ATOM   2882  CE1 PHE A 181       4.628  -2.722   3.485  1.00 92.86           C  
ATOM   2883  HE1 PHE A 181       4.629  -1.642   3.491  1.00 92.86           H  
ATOM   2884  CE2 PHE A 181       5.474  -4.831   4.350  1.00 92.86           C  
ATOM   2885  HE2 PHE A 181       6.145  -5.373   5.000  1.00 92.86           H  
ATOM   2886  CZ  PHE A 181       5.490  -3.426   4.342  1.00 92.86           C  
ATOM   2887  HZ  PHE A 181       6.166  -2.894   4.995  1.00 92.86           H  
ATOM   2888  N   LEU A 182       0.109  -6.855   0.448  1.00 93.92           N  
ATOM   2889  H   LEU A 182       0.156  -7.250   1.376  1.00 93.92           H  
ATOM   2890  CA  LEU A 182      -0.699  -7.539  -0.564  1.00 93.92           C  
ATOM   2891  HA  LEU A 182      -0.104  -7.647  -1.471  1.00 93.92           H  
ATOM   2892  C   LEU A 182      -1.932  -6.720  -0.965  1.00 93.92           C  
ATOM   2893  CB  LEU A 182      -1.107  -8.932  -0.053  1.00 93.92           C  
ATOM   2894  HB2 LEU A 182      -1.588  -8.820   0.919  1.00 93.92           H  
ATOM   2895  HB3 LEU A 182      -1.840  -9.353  -0.741  1.00 93.92           H  
ATOM   2896  O   LEU A 182      -2.202  -6.592  -2.159  1.00 93.92           O  
ATOM   2897  CG  LEU A 182       0.058  -9.927   0.078  1.00 93.92           C  
ATOM   2898  HG  LEU A 182       0.856  -9.498   0.683  1.00 93.92           H  
ATOM   2899  CD1 LEU A 182      -0.432 -11.210   0.754  1.00 93.92           C  
ATOM   2900 HD11 LEU A 182      -0.811 -10.971   1.748  1.00 93.92           H  
ATOM   2901 HD12 LEU A 182       0.396 -11.912   0.851  1.00 93.92           H  
ATOM   2902 HD13 LEU A 182      -1.232 -11.663   0.167  1.00 93.92           H  
ATOM   2903  CD2 LEU A 182       0.648 -10.313  -1.276  1.00 93.92           C  
ATOM   2904 HD21 LEU A 182      -0.103 -10.807  -1.892  1.00 93.92           H  
ATOM   2905 HD22 LEU A 182       1.493 -10.980  -1.105  1.00 93.92           H  
ATOM   2906 HD23 LEU A 182       1.021  -9.432  -1.798  1.00 93.92           H  
ATOM   2907  N   LEU A 183      -2.635  -6.115  -0.000  1.00 91.77           N  
ATOM   2908  H   LEU A 183      -2.399  -6.305   0.964  1.00 91.77           H  
ATOM   2909  CA  LEU A 183      -3.768  -5.224  -0.271  1.00 91.77           C  
ATOM   2910  HA  LEU A 183      -4.517  -5.783  -0.832  1.00 91.77           H  
ATOM   2911  C   LEU A 183      -3.331  -4.036  -1.141  1.00 91.77           C  
ATOM   2912  CB  LEU A 183      -4.377  -4.759   1.067  1.00 91.77           C  
ATOM   2913  HB2 LEU A 183      -4.441  -5.600   1.757  1.00 91.77           H  
ATOM   2914  HB3 LEU A 183      -3.708  -4.022   1.512  1.00 91.77           H  
ATOM   2915  O   LEU A 183      -4.002  -3.705  -2.115  1.00 91.77           O  
ATOM   2916  CG  LEU A 183      -5.784  -4.145   0.928  1.00 91.77           C  
ATOM   2917  HG  LEU A 183      -5.805  -3.464   0.077  1.00 91.77           H  
ATOM   2918  CD1 LEU A 183      -6.877  -5.197   0.751  1.00 91.77           C  
ATOM   2919 HD11 LEU A 183      -6.684  -5.805  -0.133  1.00 91.77           H  
ATOM   2920 HD12 LEU A 183      -7.844  -4.708   0.627  1.00 91.77           H  
ATOM   2921 HD13 LEU A 183      -6.925  -5.842   1.628  1.00 91.77           H  
ATOM   2922  CD2 LEU A 183      -6.119  -3.356   2.189  1.00 91.77           C  
ATOM   2923 HD21 LEU A 183      -5.487  -2.468   2.219  1.00 91.77           H  
ATOM   2924 HD22 LEU A 183      -5.950  -3.967   3.076  1.00 91.77           H  
ATOM   2925 HD23 LEU A 183      -7.163  -3.044   2.181  1.00 91.77           H  
ATOM   2926  N   PHE A 184      -2.164  -3.451  -0.850  1.00 93.88           N  
ATOM   2927  H   PHE A 184      -1.680  -3.747  -0.014  1.00 93.88           H  
ATOM   2928  CA  PHE A 184      -1.574  -2.381  -1.652  1.00 93.88           C  
ATOM   2929  HA  PHE A 184      -2.290  -1.561  -1.705  1.00 93.88           H  
ATOM   2930  C   PHE A 184      -1.257  -2.812  -3.095  1.00 93.88           C  
ATOM   2931  CB  PHE A 184      -0.330  -1.836  -0.951  1.00 93.88           C  
ATOM   2932  HB2 PHE A 184      -0.629  -1.370  -0.013  1.00 93.88           H  
ATOM   2933  HB3 PHE A 184       0.343  -2.658  -0.707  1.00 93.88           H  
ATOM   2934  O   PHE A 184      -1.643  -2.114  -4.038  1.00 93.88           O  
ATOM   2935  CG  PHE A 184       0.407  -0.831  -1.809  1.00 93.88           C  
ATOM   2936  CD1 PHE A 184       1.612  -1.204  -2.428  1.00 93.88           C  
ATOM   2937  HD1 PHE A 184       2.027  -2.186  -2.254  1.00 93.88           H  
ATOM   2938  CD2 PHE A 184      -0.151   0.436  -2.064  1.00 93.88           C  
ATOM   2939  HD2 PHE A 184      -1.085   0.720  -1.601  1.00 93.88           H  
ATOM   2940  CE1 PHE A 184       2.276  -0.306  -3.276  1.00 93.88           C  
ATOM   2941  HE1 PHE A 184       3.222  -0.584  -3.717  1.00 93.88           H  
ATOM   2942  CE2 PHE A 184       0.503   1.321  -2.937  1.00 93.88           C  
ATOM   2943  HE2 PHE A 184       0.093   2.298  -3.142  1.00 93.88           H  
ATOM   2944  CZ  PHE A 184       1.712   0.950  -3.541  1.00 93.88           C  
ATOM   2945  HZ  PHE A 184       2.209   1.642  -4.205  1.00 93.88           H  
ATOM   2946  N   LEU A 185      -0.609  -3.968  -3.296  1.00 95.30           N  
ATOM   2947  H   LEU A 185      -0.312  -4.500  -2.490  1.00 95.30           H  
ATOM   2948  CA  LEU A 185      -0.345  -4.503  -4.641  1.00 95.30           C  
ATOM   2949  HA  LEU A 185       0.236  -3.772  -5.204  1.00 95.30           H  
ATOM   2950  C   LEU A 185      -1.639  -4.716  -5.440  1.00 95.30           C  
ATOM   2951  CB  LEU A 185       0.442  -5.827  -4.551  1.00 95.30           C  
ATOM   2952  HB2 LEU A 185      -0.071  -6.502  -3.866  1.00 95.30           H  
ATOM   2953  HB3 LEU A 185       0.424  -6.297  -5.535  1.00 95.30           H  
ATOM   2954  O   LEU A 185      -1.686  -4.418  -6.637  1.00 95.30           O  
ATOM   2955  CG  LEU A 185       1.913  -5.709  -4.115  1.00 95.30           C  
ATOM   2956  HG  LEU A 185       1.962  -5.425  -3.064  1.00 95.30           H  
ATOM   2957  CD1 LEU A 185       2.614  -7.055  -4.291  1.00 95.30           C  
ATOM   2958 HD11 LEU A 185       2.082  -7.824  -3.731  1.00 95.30           H  
ATOM   2959 HD12 LEU A 185       3.637  -6.982  -3.922  1.00 95.30           H  
ATOM   2960 HD13 LEU A 185       2.644  -7.325  -5.347  1.00 95.30           H  
ATOM   2961  CD2 LEU A 185       2.699  -4.684  -4.925  1.00 95.30           C  
ATOM   2962 HD21 LEU A 185       3.754  -4.756  -4.661  1.00 95.30           H  
ATOM   2963 HD22 LEU A 185       2.596  -4.876  -5.993  1.00 95.30           H  
ATOM   2964 HD23 LEU A 185       2.361  -3.678  -4.679  1.00 95.30           H  
ATOM   2965  N   LEU A 186      -2.689  -5.190  -4.768  1.00 93.37           N  
ATOM   2966  H   LEU A 186      -2.559  -5.410  -3.791  1.00 93.37           H  
ATOM   2967  CA  LEU A 186      -3.974  -5.541  -5.367  1.00 93.37           C  
ATOM   2968  HA  LEU A 186      -3.794  -5.861  -6.393  1.00 93.37           H  
ATOM   2969  C   LEU A 186      -4.966  -4.374  -5.495  1.00 93.37           C  
ATOM   2970  CB  LEU A 186      -4.561  -6.730  -4.586  1.00 93.37           C  
ATOM   2971  HB2 LEU A 186      -4.588  -6.473  -3.527  1.00 93.37           H  
ATOM   2972  HB3 LEU A 186      -5.589  -6.901  -4.906  1.00 93.37           H  
ATOM   2973  O   LEU A 186      -6.006  -4.563  -6.114  1.00 93.37           O  
ATOM   2974  CG  LEU A 186      -3.764  -8.035  -4.782  1.00 93.37           C  
ATOM   2975  HG  LEU A 186      -2.708  -7.873  -4.562  1.00 93.37           H  
ATOM   2976  CD1 LEU A 186      -4.285  -9.105  -3.828  1.00 93.37           C  
ATOM   2977 HD11 LEU A 186      -3.738 -10.037  -3.969  1.00 93.37           H  
ATOM   2978 HD12 LEU A 186      -4.121  -8.757  -2.808  1.00 93.37           H  
ATOM   2979 HD13 LEU A 186      -5.349  -9.275  -3.994  1.00 93.37           H  
ATOM   2980  CD2 LEU A 186      -3.886  -8.562  -6.213  1.00 93.37           C  
ATOM   2981 HD21 LEU A 186      -4.934  -8.606  -6.512  1.00 93.37           H  
ATOM   2982 HD22 LEU A 186      -3.473  -9.569  -6.275  1.00 93.37           H  
ATOM   2983 HD23 LEU A 186      -3.336  -7.921  -6.902  1.00 93.37           H  
ATOM   2984  N   THR A 187      -4.653  -3.172  -5.002  1.00 89.12           N  
ATOM   2985  H   THR A 187      -3.812  -3.115  -4.446  1.00 89.12           H  
ATOM   2986  CA  THR A 187      -5.511  -1.963  -5.069  1.00 89.12           C  
ATOM   2987  HA  THR A 187      -6.252  -2.014  -4.270  1.00 89.12           H  
ATOM   2988  C   THR A 187      -6.293  -1.795  -6.370  1.00 89.12           C  
ATOM   2989  CB  THR A 187      -4.687  -0.678  -4.885  1.00 89.12           C  
ATOM   2990  HB  THR A 187      -5.252   0.171  -5.269  1.00 89.12           H  
ATOM   2991  O   THR A 187      -7.519  -1.728  -6.360  1.00 89.12           O  
ATOM   2992  CG2 THR A 187      -4.424  -0.428  -3.415  1.00 89.12           C  
ATOM   2993 HG21 THR A 187      -5.392  -0.295  -2.933  1.00 89.12           H  
ATOM   2994 HG22 THR A 187      -3.933  -1.293  -2.969  1.00 89.12           H  
ATOM   2995 HG23 THR A 187      -3.819   0.470  -3.284  1.00 89.12           H  
ATOM   2996  OG1 THR A 187      -3.450  -0.739  -5.568  1.00 89.12           O  
ATOM   2997  HG1 THR A 187      -2.825  -1.179  -4.987  1.00 89.12           H  
ATOM   2998  N   ALA A 188      -5.602  -1.761  -7.510  1.00 86.99           N  
ATOM   2999  H   ALA A 188      -4.594  -1.766  -7.445  1.00 86.99           H  
ATOM   3000  CA  ALA A 188      -6.246  -1.565  -8.806  1.00 86.99           C  
ATOM   3001  HA  ALA A 188      -6.903  -0.699  -8.729  1.00 86.99           H  
ATOM   3002  C   ALA A 188      -7.131  -2.753  -9.241  1.00 86.99           C  
ATOM   3003  CB  ALA A 188      -5.156  -1.242  -9.833  1.00 86.99           C  
ATOM   3004  HB1 ALA A 188      -4.664  -0.308  -9.564  1.00 86.99           H  
ATOM   3005  HB2 ALA A 188      -4.413  -2.040  -9.852  1.00 86.99           H  
ATOM   3006  HB3 ALA A 188      -5.600  -1.138 -10.823  1.00 86.99           H  
ATOM   3007  O   ALA A 188      -8.094  -2.533  -9.972  1.00 86.99           O  
ATOM   3008  N   PHE A 189      -6.832  -3.972  -8.775  1.00 89.09           N  
ATOM   3009  H   PHE A 189      -6.102  -4.037  -8.080  1.00 89.09           H  
ATOM   3010  CA  PHE A 189      -7.631  -5.184  -8.992  1.00 89.09           C  
ATOM   3011  HA  PHE A 189      -7.991  -5.197 -10.020  1.00 89.09           H  
ATOM   3012  C   PHE A 189      -8.882  -5.222  -8.096  1.00 89.09           C  
ATOM   3013  CB  PHE A 189      -6.721  -6.412  -8.788  1.00 89.09           C  
ATOM   3014  HB2 PHE A 189      -6.054  -6.490  -9.647  1.00 89.09           H  
ATOM   3015  HB3 PHE A 189      -6.091  -6.264  -7.912  1.00 89.09           H  
ATOM   3016  O   PHE A 189      -9.937  -5.641  -8.558  1.00 89.09           O  
ATOM   3017  CG  PHE A 189      -7.447  -7.733  -8.619  1.00 89.09           C  
ATOM   3018  CD1 PHE A 189      -7.542  -8.336  -7.350  1.00 89.09           C  
ATOM   3019  HD1 PHE A 189      -7.117  -7.849  -6.484  1.00 89.09           H  
ATOM   3020  CD2 PHE A 189      -8.066  -8.340  -9.725  1.00 89.09           C  
ATOM   3021  HD2 PHE A 189      -8.026  -7.870 -10.696  1.00 89.09           H  
ATOM   3022  CE1 PHE A 189      -8.207  -9.564  -7.199  1.00 89.09           C  
ATOM   3023  HE1 PHE A 189      -8.282 -10.025  -6.225  1.00 89.09           H  
ATOM   3024  CE2 PHE A 189      -8.779  -9.537  -9.558  1.00 89.09           C  
ATOM   3025  HE2 PHE A 189      -9.319  -9.961 -10.392  1.00 89.09           H  
ATOM   3026  CZ  PHE A 189      -8.823 -10.167  -8.306  1.00 89.09           C  
ATOM   3027  HZ  PHE A 189      -9.370 -11.090  -8.184  1.00 89.09           H  
ATOM   3028  N   LEU A 190      -8.810  -4.708  -6.862  1.00 83.91           N  
ATOM   3029  H   LEU A 190      -7.909  -4.381  -6.541  1.00 83.91           H  
ATOM   3030  CA  LEU A 190      -9.934  -4.653  -5.908  1.00 83.91           C  
ATOM   3031  HA  LEU A 190     -10.350  -5.655  -5.804  1.00 83.91           H  
ATOM   3032  C   LEU A 190     -11.105  -3.757  -6.364  1.00 83.91           C  
ATOM   3033  CB  LEU A 190      -9.405  -4.198  -4.535  1.00 83.91           C  
ATOM   3034  HB2 LEU A 190     -10.250  -4.008  -3.873  1.00 83.91           H  
ATOM   3035  HB3 LEU A 190      -8.876  -3.254  -4.665  1.00 83.91           H  
ATOM   3036  O   LEU A 190     -12.209  -3.861  -5.832  1.00 83.91           O  
ATOM   3037  CG  LEU A 190      -8.475  -5.216  -3.850  1.00 83.91           C  
ATOM   3038  HG  LEU A 190      -7.727  -5.572  -4.558  1.00 83.91           H  
ATOM   3039  CD1 LEU A 190      -7.742  -4.558  -2.683  1.00 83.91           C  
ATOM   3040 HD11 LEU A 190      -8.453  -4.271  -1.909  1.00 83.91           H  
ATOM   3041 HD12 LEU A 190      -7.010  -5.256  -2.280  1.00 83.91           H  
ATOM   3042 HD13 LEU A 190      -7.213  -3.670  -3.028  1.00 83.91           H  
ATOM   3043  CD2 LEU A 190      -9.232  -6.429  -3.311  1.00 83.91           C  
ATOM   3044 HD21 LEU A 190      -8.544  -7.087  -2.780  1.00 83.91           H  
ATOM   3045 HD22 LEU A 190      -9.694  -6.980  -4.130  1.00 83.91           H  
ATOM   3046 HD23 LEU A 190     -10.013  -6.102  -2.625  1.00 83.91           H  
ATOM   3047  N   ARG A 191     -10.900  -2.901  -7.376  1.00 79.16           N  
ATOM   3048  H   ARG A 191      -9.965  -2.844  -7.753  1.00 79.16           H  
ATOM   3049  CA  ARG A 191     -11.989  -2.152  -8.036  1.00 79.16           C  
ATOM   3050  HA  ARG A 191     -12.654  -1.747  -7.274  1.00 79.16           H  
ATOM   3051  C   ARG A 191     -12.890  -3.032  -8.913  1.00 79.16           C  
ATOM   3052  CB  ARG A 191     -11.425  -0.982  -8.859  1.00 79.16           C  
ATOM   3053  HB2 ARG A 191     -12.230  -0.550  -9.453  1.00 79.16           H  
ATOM   3054  HB3 ARG A 191     -10.660  -1.355  -9.540  1.00 79.16           H  
ATOM   3055  O   ARG A 191     -13.962  -2.586  -9.308  1.00 79.16           O  
ATOM   3056  CG  ARG A 191     -10.851   0.127  -7.965  1.00 79.16           C  
ATOM   3057  HG2 ARG A 191     -10.006  -0.265  -7.400  1.00 79.16           H  
ATOM   3058  HG3 ARG A 191     -11.619   0.443  -7.259  1.00 79.16           H  
ATOM   3059  CD  ARG A 191     -10.411   1.360  -8.770  1.00 79.16           C  
ATOM   3060  HD2 ARG A 191     -11.266   1.734  -9.335  1.00 79.16           H  
ATOM   3061  HD3 ARG A 191     -10.111   2.137  -8.067  1.00 79.16           H  
ATOM   3062  NE  ARG A 191      -9.296   1.051  -9.690  1.00 79.16           N  
ATOM   3063  HE  ARG A 191      -9.135   0.071  -9.873  1.00 79.16           H  
ATOM   3064  NH1 ARG A 191      -8.665   3.215 -10.219  1.00 79.16           N  
ATOM   3065 HH11 ARG A 191      -8.058   3.860 -10.704  1.00 79.16           H  
ATOM   3066 HH12 ARG A 191      -9.385   3.626  -9.641  1.00 79.16           H  
ATOM   3067  NH2 ARG A 191      -7.617   1.501 -11.148  1.00 79.16           N  
ATOM   3068 HH21 ARG A 191      -7.112   2.183 -11.695  1.00 79.16           H  
ATOM   3069 HH22 ARG A 191      -7.559   0.515 -11.359  1.00 79.16           H  
ATOM   3070  CZ  ARG A 191      -8.545   1.925 -10.338  1.00 79.16           C  
ATOM   3071  N   LEU A 192     -12.471  -4.254  -9.245  1.00 82.26           N  
ATOM   3072  H   LEU A 192     -11.608  -4.599  -8.850  1.00 82.26           H  
ATOM   3073  CA  LEU A 192     -13.242  -5.159 -10.099  1.00 82.26           C  
ATOM   3074  HA  LEU A 192     -13.761  -4.552 -10.841  1.00 82.26           H  
ATOM   3075  C   LEU A 192     -14.282  -5.935  -9.270  1.00 82.26           C  
ATOM   3076  CB  LEU A 192     -12.297  -6.098 -10.864  1.00 82.26           C  
ATOM   3077  HB2 LEU A 192     -12.896  -6.733 -11.517  1.00 82.26           H  
ATOM   3078  HB3 LEU A 192     -11.790  -6.744 -10.147  1.00 82.26           H  
ATOM   3079  O   LEU A 192     -13.917  -6.456  -8.210  1.00 82.26           O  
ATOM   3080  CG  LEU A 192     -11.242  -5.359 -11.710  1.00 82.26           C  
ATOM   3081  HG  LEU A 192     -10.611  -4.741 -11.070  1.00 82.26           H  
ATOM   3082  CD1 LEU A 192     -10.351  -6.381 -12.398  1.00 82.26           C  
ATOM   3083 HD11 LEU A 192      -9.940  -7.062 -11.653  1.00 82.26           H  
ATOM   3084 HD12 LEU A 192     -10.955  -6.946 -13.109  1.00 82.26           H  
ATOM   3085 HD13 LEU A 192      -9.539  -5.875 -12.921  1.00 82.26           H  
ATOM   3086  CD2 LEU A 192     -11.856  -4.477 -12.799  1.00 82.26           C  
ATOM   3087 HD21 LEU A 192     -12.540  -5.064 -13.412  1.00 82.26           H  
ATOM   3088 HD22 LEU A 192     -12.401  -3.649 -12.345  1.00 82.26           H  
ATOM   3089 HD23 LEU A 192     -11.069  -4.064 -13.430  1.00 82.26           H  
ATOM   3090  N   PRO A 193     -15.546  -6.062  -9.724  1.00 76.84           N  
ATOM   3091  CA  PRO A 193     -16.605  -6.751  -8.974  1.00 76.84           C  
ATOM   3092  HA  PRO A 193     -16.816  -6.184  -8.067  1.00 76.84           H  
ATOM   3093  C   PRO A 193     -16.269  -8.197  -8.585  1.00 76.84           C  
ATOM   3094  CB  PRO A 193     -17.834  -6.719  -9.892  1.00 76.84           C  
ATOM   3095  HB2 PRO A 193     -18.760  -6.652  -9.321  1.00 76.84           H  
ATOM   3096  HB3 PRO A 193     -17.849  -7.600 -10.534  1.00 76.84           H  
ATOM   3097  O   PRO A 193     -16.631  -8.657  -7.503  1.00 76.84           O  
ATOM   3098  CG  PRO A 193     -17.610  -5.482 -10.754  1.00 76.84           C  
ATOM   3099  HG2 PRO A 193     -18.130  -5.554 -11.710  1.00 76.84           H  
ATOM   3100  HG3 PRO A 193     -17.922  -4.591 -10.208  1.00 76.84           H  
ATOM   3101  CD  PRO A 193     -16.097  -5.467 -10.936  1.00 76.84           C  
ATOM   3102  HD2 PRO A 193     -15.771  -4.436 -11.073  1.00 76.84           H  
ATOM   3103  HD3 PRO A 193     -15.820  -6.073 -11.799  1.00 76.84           H  
ATOM   3104  N   GLU A 194     -15.547  -8.910  -9.448  1.00 82.66           N  
ATOM   3105  H   GLU A 194     -15.320  -8.489 -10.338  1.00 82.66           H  
ATOM   3106  CA  GLU A 194     -15.167 -10.313  -9.267  1.00 82.66           C  
ATOM   3107  HA  GLU A 194     -16.027 -10.868  -8.893  1.00 82.66           H  
ATOM   3108  C   GLU A 194     -14.028 -10.492  -8.249  1.00 82.66           C  
ATOM   3109  CB  GLU A 194     -14.744 -10.926 -10.618  1.00 82.66           C  
ATOM   3110  HB2 GLU A 194     -14.552 -11.985 -10.445  1.00 82.66           H  
ATOM   3111  HB3 GLU A 194     -13.804 -10.480 -10.944  1.00 82.66           H  
ATOM   3112  O   GLU A 194     -13.800 -11.600  -7.762  1.00 82.66           O  
ATOM   3113  CG  GLU A 194     -15.778 -10.837 -11.758  1.00 82.66           C  
ATOM   3114  HG2 GLU A 194     -16.739 -11.187 -11.379  1.00 82.66           H  
ATOM   3115  HG3 GLU A 194     -15.467 -11.529 -12.542  1.00 82.66           H  
ATOM   3116  CD  GLU A 194     -15.943  -9.442 -12.392  1.00 82.66           C  
ATOM   3117  OE1 GLU A 194     -16.953  -9.259 -13.103  1.00 82.66           O  
ATOM   3118  OE2 GLU A 194     -15.089  -8.557 -12.140  1.00 82.66           O  
ATOM   3119  N   SER A 195     -13.300  -9.421  -7.911  1.00 86.37           N  
ATOM   3120  H   SER A 195     -13.584  -8.522  -8.272  1.00 86.37           H  
ATOM   3121  CA  SER A 195     -12.054  -9.504  -7.137  1.00 86.37           C  
ATOM   3122  HA  SER A 195     -11.362 -10.125  -7.706  1.00 86.37           H  
ATOM   3123  C   SER A 195     -12.222 -10.167  -5.766  1.00 86.37           C  
ATOM   3124  CB  SER A 195     -11.424  -8.117  -6.984  1.00 86.37           C  
ATOM   3125  HB2 SER A 195     -11.245  -7.694  -7.973  1.00 86.37           H  
ATOM   3126  HB3 SER A 195     -10.471  -8.213  -6.464  1.00 86.37           H  
ATOM   3127  O   SER A 195     -11.367 -10.953  -5.354  1.00 86.37           O  
ATOM   3128  OG  SER A 195     -12.261  -7.255  -6.244  1.00 86.37           O  
ATOM   3129  HG  SER A 195     -12.898  -6.861  -6.845  1.00 86.37           H  
ATOM   3130  N   TYR A 196     -13.347  -9.919  -5.094  1.00 83.07           N  
ATOM   3131  H   TYR A 196     -13.964  -9.217  -5.477  1.00 83.07           H  
ATOM   3132  CA  TYR A 196     -13.658 -10.462  -3.771  1.00 83.07           C  
ATOM   3133  HA  TYR A 196     -12.793 -10.305  -3.126  1.00 83.07           H  
ATOM   3134  C   TYR A 196     -13.923 -11.964  -3.791  1.00 83.07           C  
ATOM   3135  CB  TYR A 196     -14.848  -9.691  -3.185  1.00 83.07           C  
ATOM   3136  HB2 TYR A 196     -15.733  -9.855  -3.801  1.00 83.07           H  
ATOM   3137  HB3 TYR A 196     -15.060 -10.062  -2.182  1.00 83.07           H  
ATOM   3138  O   TYR A 196     -13.361 -12.688  -2.970  1.00 83.07           O  
ATOM   3139  CG  TYR A 196     -14.548  -8.212  -3.107  1.00 83.07           C  
ATOM   3140  CD1 TYR A 196     -13.496  -7.792  -2.278  1.00 83.07           C  
ATOM   3141  HD1 TYR A 196     -12.975  -8.524  -1.681  1.00 83.07           H  
ATOM   3142  CD2 TYR A 196     -15.184  -7.294  -3.963  1.00 83.07           C  
ATOM   3143  HD2 TYR A 196     -15.972  -7.621  -4.625  1.00 83.07           H  
ATOM   3144  CE1 TYR A 196     -13.081  -6.450  -2.283  1.00 83.07           C  
ATOM   3145  HE1 TYR A 196     -12.259  -6.114  -1.669  1.00 83.07           H  
ATOM   3146  CE2 TYR A 196     -14.735  -5.959  -4.011  1.00 83.07           C  
ATOM   3147  HE2 TYR A 196     -15.175  -5.262  -4.709  1.00 83.07           H  
ATOM   3148  OH  TYR A 196     -13.187  -4.280  -3.254  1.00 83.07           O  
ATOM   3149  HH  TYR A 196     -13.268  -3.938  -4.148  1.00 83.07           H  
ATOM   3150  CZ  TYR A 196     -13.679  -5.540  -3.172  1.00 83.07           C  
ATOM   3151  N   GLU A 197     -14.706 -12.447  -4.760  1.00 87.47           N  
ATOM   3152  H   GLU A 197     -15.058 -11.806  -5.456  1.00 87.47           H  
ATOM   3153  CA  GLU A 197     -14.905 -13.884  -4.976  1.00 87.47           C  
ATOM   3154  HA  GLU A 197     -15.305 -14.336  -4.068  1.00 87.47           H  
ATOM   3155  C   GLU A 197     -13.570 -14.554  -5.289  1.00 87.47           C  
ATOM   3156  CB  GLU A 197     -15.902 -14.101  -6.124  1.00 87.47           C  
ATOM   3157  HB2 GLU A 197     -16.809 -13.544  -5.888  1.00 87.47           H  
ATOM   3158  HB3 GLU A 197     -15.499 -13.696  -7.052  1.00 87.47           H  
ATOM   3159  O   GLU A 197     -13.228 -15.576  -4.698  1.00 87.47           O  
ATOM   3160  CG  GLU A 197     -16.303 -15.571  -6.338  1.00 87.47           C  
ATOM   3161  HG2 GLU A 197     -16.660 -15.974  -5.390  1.00 87.47           H  
ATOM   3162  HG3 GLU A 197     -17.151 -15.555  -7.022  1.00 87.47           H  
ATOM   3163  CD  GLU A 197     -15.200 -16.490  -6.918  1.00 87.47           C  
ATOM   3164  OE1 GLU A 197     -14.986 -17.598  -6.372  1.00 87.47           O  
ATOM   3165  OE2 GLU A 197     -14.513 -16.110  -7.891  1.00 87.47           O  
ATOM   3166  N   ILE A 198     -12.779 -13.935  -6.164  1.00 92.28           N  
ATOM   3167  H   ILE A 198     -13.145 -13.117  -6.630  1.00 92.28           H  
ATOM   3168  CA  ILE A 198     -11.512 -14.487  -6.623  1.00 92.28           C  
ATOM   3169  HA  ILE A 198     -11.705 -15.502  -6.970  1.00 92.28           H  
ATOM   3170  C   ILE A 198     -10.504 -14.597  -5.479  1.00 92.28           C  
ATOM   3171  CB  ILE A 198     -11.011 -13.649  -7.814  1.00 92.28           C  
ATOM   3172  HB  ILE A 198     -11.102 -12.593  -7.557  1.00 92.28           H  
ATOM   3173  O   ILE A 198      -9.800 -15.606  -5.406  1.00 92.28           O  
ATOM   3174  CG1 ILE A 198     -11.931 -13.949  -9.016  1.00 92.28           C  
ATOM   3175 HG12 ILE A 198     -11.818 -14.990  -9.321  1.00 92.28           H  
ATOM   3176 HG13 ILE A 198     -12.975 -13.812  -8.733  1.00 92.28           H  
ATOM   3177  CG2 ILE A 198      -9.535 -13.928  -8.146  1.00 92.28           C  
ATOM   3178 HG21 ILE A 198      -8.910 -13.619  -7.308  1.00 92.28           H  
ATOM   3179 HG22 ILE A 198      -9.396 -14.992  -8.339  1.00 92.28           H  
ATOM   3180 HG23 ILE A 198      -9.223 -13.355  -9.020  1.00 92.28           H  
ATOM   3181  CD1 ILE A 198     -11.669 -13.049 -10.215  1.00 92.28           C  
ATOM   3182 HD11 ILE A 198     -10.751 -13.374 -10.706  1.00 92.28           H  
ATOM   3183 HD12 ILE A 198     -12.493 -13.153 -10.921  1.00 92.28           H  
ATOM   3184 HD13 ILE A 198     -11.593 -12.008  -9.903  1.00 92.28           H  
ATOM   3185  N   ILE A 199     -10.436 -13.613  -4.576  1.00 91.59           N  
ATOM   3186  H   ILE A 199     -11.019 -12.799  -4.714  1.00 91.59           H  
ATOM   3187  CA  ILE A 199      -9.602 -13.687  -3.367  1.00 91.59           C  
ATOM   3188  HA  ILE A 199      -8.609 -14.032  -3.655  1.00 91.59           H  
ATOM   3189  C   ILE A 199     -10.161 -14.737  -2.400  1.00 91.59           C  
ATOM   3190  CB  ILE A 199      -9.436 -12.296  -2.708  1.00 91.59           C  
ATOM   3191  HB  ILE A 199     -10.424 -11.856  -2.573  1.00 91.59           H  
ATOM   3192  O   ILE A 199      -9.389 -15.573  -1.932  1.00 91.59           O  
ATOM   3193  CG1 ILE A 199      -8.590 -11.387  -3.630  1.00 91.59           C  
ATOM   3194 HG12 ILE A 199      -7.555 -11.729  -3.632  1.00 91.59           H  
ATOM   3195 HG13 ILE A 199      -8.959 -11.466  -4.653  1.00 91.59           H  
ATOM   3196  CG2 ILE A 199      -8.746 -12.393  -1.331  1.00 91.59           C  
ATOM   3197 HG21 ILE A 199      -9.318 -13.027  -0.654  1.00 91.59           H  
ATOM   3198 HG22 ILE A 199      -8.678 -11.409  -0.866  1.00 91.59           H  
ATOM   3199 HG23 ILE A 199      -7.744 -12.810  -1.436  1.00 91.59           H  
ATOM   3200  CD1 ILE A 199      -8.625  -9.905  -3.240  1.00 91.59           C  
ATOM   3201 HD11 ILE A 199      -8.151  -9.749  -2.271  1.00 91.59           H  
ATOM   3202 HD12 ILE A 199      -8.081  -9.322  -3.983  1.00 91.59           H  
ATOM   3203 HD13 ILE A 199      -9.657  -9.556  -3.203  1.00 91.59           H  
ATOM   3204  N   LEU A 200     -11.476 -14.757  -2.149  1.00 89.77           N  
ATOM   3205  H   LEU A 200     -12.063 -14.060  -2.584  1.00 89.77           H  
ATOM   3206  CA  LEU A 200     -12.122 -15.712  -1.241  1.00 89.77           C  
ATOM   3207  HA  LEU A 200     -11.679 -15.590  -0.253  1.00 89.77           H  
ATOM   3208  C   LEU A 200     -11.900 -17.166  -1.676  1.00 89.77           C  
ATOM   3209  CB  LEU A 200     -13.624 -15.384  -1.151  1.00 89.77           C  
ATOM   3210  HB2 LEU A 200     -13.739 -14.368  -0.773  1.00 89.77           H  
ATOM   3211  HB3 LEU A 200     -14.051 -15.408  -2.154  1.00 89.77           H  
ATOM   3212  O   LEU A 200     -11.419 -17.978  -0.886  1.00 89.77           O  
ATOM   3213  CG  LEU A 200     -14.443 -16.337  -0.261  1.00 89.77           C  
ATOM   3214  HG  LEU A 200     -14.402 -17.344  -0.677  1.00 89.77           H  
ATOM   3215  CD1 LEU A 200     -13.938 -16.394   1.183  1.00 89.77           C  
ATOM   3216 HD11 LEU A 200     -12.936 -16.820   1.218  1.00 89.77           H  
ATOM   3217 HD12 LEU A 200     -14.606 -17.008   1.787  1.00 89.77           H  
ATOM   3218 HD13 LEU A 200     -13.913 -15.387   1.601  1.00 89.77           H  
ATOM   3219  CD2 LEU A 200     -15.905 -15.898  -0.252  1.00 89.77           C  
ATOM   3220 HD21 LEU A 200     -15.991 -14.894   0.164  1.00 89.77           H  
ATOM   3221 HD22 LEU A 200     -16.502 -16.585   0.348  1.00 89.77           H  
ATOM   3222 HD23 LEU A 200     -16.291 -15.889  -1.271  1.00 89.77           H  
ATOM   3223  N   SER A 201     -12.191 -17.505  -2.934  1.00 92.32           N  
ATOM   3224  H   SER A 201     -12.581 -16.809  -3.554  1.00 92.32           H  
ATOM   3225  CA  SER A 201     -11.960 -18.856  -3.455  1.00 92.32           C  
ATOM   3226  HA  SER A 201     -12.343 -19.564  -2.721  1.00 92.32           H  
ATOM   3227  C   SER A 201     -10.470 -19.165  -3.615  1.00 92.32           C  
ATOM   3228  CB  SER A 201     -12.749 -19.102  -4.747  1.00 92.32           C  
ATOM   3229  HB2 SER A 201     -12.598 -20.135  -5.059  1.00 92.32           H  
ATOM   3230  HB3 SER A 201     -13.810 -18.968  -4.533  1.00 92.32           H  
ATOM   3231  O   SER A 201     -10.061 -20.316  -3.466  1.00 92.32           O  
ATOM   3232  OG  SER A 201     -12.388 -18.242  -5.811  1.00 92.32           O  
ATOM   3233  HG  SER A 201     -13.202 -17.777  -6.018  1.00 92.32           H  
ATOM   3234  N   SER A 202      -9.613 -18.157  -3.819  1.00 95.00           N  
ATOM   3235  H   SER A 202      -9.981 -17.225  -3.950  1.00 95.00           H  
ATOM   3236  CA  SER A 202      -8.159 -18.361  -3.770  1.00 95.00           C  
ATOM   3237  HA  SER A 202      -7.943 -19.275  -4.324  1.00 95.00           H  
ATOM   3238  C   SER A 202      -7.618 -18.574  -2.351  1.00 95.00           C  
ATOM   3239  CB  SER A 202      -7.384 -17.256  -4.484  1.00 95.00           C  
ATOM   3240  HB2 SER A 202      -6.320 -17.486  -4.436  1.00 95.00           H  
ATOM   3241  HB3 SER A 202      -7.569 -16.296  -4.002  1.00 95.00           H  
ATOM   3242  O   SER A 202      -6.590 -19.233  -2.217  1.00 95.00           O  
ATOM   3243  OG  SER A 202      -7.773 -17.203  -5.842  1.00 95.00           O  
ATOM   3244  HG  SER A 202      -8.564 -16.658  -5.835  1.00 95.00           H  
ATOM   3245  N   ALA A 203      -8.305 -18.106  -1.304  1.00 94.17           N  
ATOM   3246  H   ALA A 203      -9.103 -17.514  -1.485  1.00 94.17           H  
ATOM   3247  CA  ALA A 203      -7.941 -18.305   0.103  1.00 94.17           C  
ATOM   3248  HA  ALA A 203      -6.858 -18.220   0.194  1.00 94.17           H  
ATOM   3249  C   ALA A 203      -8.325 -19.694   0.667  1.00 94.17           C  
ATOM   3250  CB  ALA A 203      -8.557 -17.166   0.925  1.00 94.17           C  
ATOM   3251  HB1 ALA A 203      -9.645 -17.210   0.878  1.00 94.17           H  
ATOM   3252  HB2 ALA A 203      -8.247 -17.259   1.966  1.00 94.17           H  
ATOM   3253  HB3 ALA A 203      -8.224 -16.201   0.540  1.00 94.17           H  
ATOM   3254  O   ALA A 203      -7.861 -20.070   1.743  1.00 94.17           O  
ATOM   3255  N   GLN A 204      -9.128 -20.486  -0.052  1.00 93.79           N  
ATOM   3256  H   GLN A 204      -9.503 -20.122  -0.917  1.00 93.79           H  
ATOM   3257  CA  GLN A 204      -9.560 -21.829   0.363  1.00 93.79           C  
ATOM   3258  HA  GLN A 204      -9.491 -21.915   1.448  1.00 93.79           H  
ATOM   3259  C   GLN A 204      -8.683 -22.925  -0.263  1.00 93.79           C  
ATOM   3260  CB  GLN A 204     -11.028 -22.034  -0.035  1.00 93.79           C  
ATOM   3261  HB2 GLN A 204     -11.132 -21.879  -1.109  1.00 93.79           H  
ATOM   3262  HB3 GLN A 204     -11.314 -23.061   0.191  1.00 93.79           H  
ATOM   3263  O   GLN A 204      -8.534 -22.964  -1.479  1.00 93.79           O  
ATOM   3264  CG  GLN A 204     -11.984 -21.084   0.706  1.00 93.79           C  
ATOM   3265  HG2 GLN A 204     -11.950 -21.295   1.774  1.00 93.79           H  
ATOM   3266  HG3 GLN A 204     -11.668 -20.051   0.558  1.00 93.79           H  
ATOM   3267  CD  GLN A 204     -13.427 -21.215   0.230  1.00 93.79           C  
ATOM   3268  NE2 GLN A 204     -14.274 -20.257   0.529  1.00 93.79           N  
ATOM   3269 HE21 GLN A 204     -15.212 -20.367   0.170  1.00 93.79           H  
ATOM   3270 HE22 GLN A 204     -13.959 -19.414   0.987  1.00 93.79           H  
ATOM   3271  OE1 GLN A 204     -13.829 -22.177  -0.401  1.00 93.79           O  
ATOM   3272  N   ILE A 205      -8.105 -23.834   0.531  1.00 95.76           N  
ATOM   3273  H   ILE A 205      -8.278 -23.781   1.525  1.00 95.76           H  
ATOM   3274  CA  ILE A 205      -7.255 -24.932   0.018  1.00 95.76           C  
ATOM   3275  HA  ILE A 205      -6.719 -24.576  -0.861  1.00 95.76           H  
ATOM   3276  C   ILE A 205      -8.125 -26.122  -0.424  1.00 95.76           C  
ATOM   3277  CB  ILE A 205      -6.187 -25.362   1.059  1.00 95.76           C  
ATOM   3278  HB  ILE A 205      -6.702 -25.702   1.958  1.00 95.76           H  
ATOM   3279  O   ILE A 205      -8.731 -26.786   0.422  1.00 95.76           O  
ATOM   3280  CG1 ILE A 205      -5.273 -24.177   1.441  1.00 95.76           C  
ATOM   3281 HG12 ILE A 205      -4.725 -23.853   0.556  1.00 95.76           H  
ATOM   3282 HG13 ILE A 205      -5.893 -23.350   1.788  1.00 95.76           H  
ATOM   3283  CG2 ILE A 205      -5.329 -26.527   0.523  1.00 95.76           C  
ATOM   3284 HG21 ILE A 205      -4.609 -26.855   1.273  1.00 95.76           H  
ATOM   3285 HG22 ILE A 205      -5.957 -27.382   0.272  1.00 95.76           H  
ATOM   3286 HG23 ILE A 205      -4.795 -26.208  -0.372  1.00 95.76           H  
ATOM   3287  CD1 ILE A 205      -4.260 -24.463   2.558  1.00 95.76           C  
ATOM   3288 HD11 ILE A 205      -3.491 -25.153   2.211  1.00 95.76           H  
ATOM   3289 HD12 ILE A 205      -3.777 -23.530   2.849  1.00 95.76           H  
ATOM   3290 HD13 ILE A 205      -4.771 -24.884   3.425  1.00 95.76           H  
ATOM   3291  N   THR A 206      -8.127 -26.429  -1.723  1.00 96.02           N  
ATOM   3292  H   THR A 206      -7.595 -25.852  -2.358  1.00 96.02           H  
ATOM   3293  CA  THR A 206      -8.801 -27.602  -2.322  1.00 96.02           C  
ATOM   3294  HA  THR A 206      -9.800 -27.696  -1.895  1.00 96.02           H  
ATOM   3295  C   THR A 206      -8.053 -28.912  -2.047  1.00 96.02           C  
ATOM   3296  CB  THR A 206      -8.958 -27.424  -3.842  1.00 96.02           C  
ATOM   3297  HB  THR A 206      -9.459 -28.296  -4.262  1.00 96.02           H  
ATOM   3298  O   THR A 206      -6.921 -28.918  -1.541  1.00 96.02           O  
ATOM   3299  CG2 THR A 206      -9.783 -26.184  -4.174  1.00 96.02           C  
ATOM   3300 HG21 THR A 206      -9.208 -25.276  -3.991  1.00 96.02           H  
ATOM   3301 HG22 THR A 206     -10.069 -26.220  -5.225  1.00 96.02           H  
ATOM   3302 HG23 THR A 206     -10.693 -26.167  -3.575  1.00 96.02           H  
ATOM   3303  OG1 THR A 206      -7.667 -27.315  -4.400  1.00 96.02           O  
ATOM   3304  HG1 THR A 206      -7.744 -26.977  -5.295  1.00 96.02           H  
ATOM   3305  N   LEU A 207      -8.653 -30.061  -2.385  1.00 97.81           N  
ATOM   3306  H   LEU A 207      -9.534 -30.047  -2.880  1.00 97.81           H  
ATOM   3307  CA  LEU A 207      -7.950 -31.342  -2.278  1.00 97.81           C  
ATOM   3308  HA  LEU A 207      -7.483 -31.386  -1.294  1.00 97.81           H  
ATOM   3309  C   LEU A 207      -6.830 -31.442  -3.322  1.00 97.81           C  
ATOM   3310  CB  LEU A 207      -8.962 -32.488  -2.394  1.00 97.81           C  
ATOM   3311  HB2 LEU A 207      -9.764 -32.324  -1.674  1.00 97.81           H  
ATOM   3312  HB3 LEU A 207      -9.402 -32.469  -3.392  1.00 97.81           H  
ATOM   3313  O   LEU A 207      -5.721 -31.869  -2.988  1.00 97.81           O  
ATOM   3314  CG  LEU A 207      -8.357 -33.880  -2.174  1.00 97.81           C  
ATOM   3315  HG  LEU A 207      -7.574 -34.076  -2.907  1.00 97.81           H  
ATOM   3316  CD1 LEU A 207      -7.777 -34.052  -0.769  1.00 97.81           C  
ATOM   3317 HD11 LEU A 207      -7.514 -35.099  -0.621  1.00 97.81           H  
ATOM   3318 HD12 LEU A 207      -8.511 -33.750  -0.022  1.00 97.81           H  
ATOM   3319 HD13 LEU A 207      -6.874 -33.450  -0.670  1.00 97.81           H  
ATOM   3320  CD2 LEU A 207      -9.458 -34.916  -2.353  1.00 97.81           C  
ATOM   3321 HD21 LEU A 207      -9.069 -35.920  -2.180  1.00 97.81           H  
ATOM   3322 HD22 LEU A 207      -9.834 -34.852  -3.374  1.00 97.81           H  
ATOM   3323 HD23 LEU A 207     -10.269 -34.712  -1.654  1.00 97.81           H  
ATOM   3324  N   LYS A 208      -7.088 -30.989  -4.551  1.00 97.81           N  
ATOM   3325  H   LYS A 208      -8.052 -30.785  -4.773  1.00 97.81           H  
ATOM   3326  CA  LYS A 208      -6.116 -30.849  -5.640  1.00 97.81           C  
ATOM   3327  HA  LYS A 208      -5.753 -31.839  -5.917  1.00 97.81           H  
ATOM   3328  C   LYS A 208      -4.910 -30.012  -5.232  1.00 97.81           C  
ATOM   3329  CB  LYS A 208      -6.855 -30.235  -6.833  1.00 97.81           C  
ATOM   3330  HB2 LYS A 208      -7.652 -30.918  -7.130  1.00 97.81           H  
ATOM   3331  HB3 LYS A 208      -7.314 -29.299  -6.515  1.00 97.81           H  
ATOM   3332  O   LYS A 208      -3.786 -30.477  -5.414  1.00 97.81           O  
ATOM   3333  CG  LYS A 208      -5.981 -29.972  -8.064  1.00 97.81           C  
ATOM   3334  HG2 LYS A 208      -5.603 -30.915  -8.460  1.00 97.81           H  
ATOM   3335  HG3 LYS A 208      -5.148 -29.317  -7.811  1.00 97.81           H  
ATOM   3336  CD  LYS A 208      -6.866 -29.280  -9.101  1.00 97.81           C  
ATOM   3337  HD2 LYS A 208      -7.192 -28.328  -8.682  1.00 97.81           H  
ATOM   3338  HD3 LYS A 208      -7.751 -29.886  -9.293  1.00 97.81           H  
ATOM   3339  CE  LYS A 208      -6.131 -29.030 -10.413  1.00 97.81           C  
ATOM   3340  HE2 LYS A 208      -5.139 -28.636 -10.189  1.00 97.81           H  
ATOM   3341  HE3 LYS A 208      -6.022 -29.976 -10.944  1.00 97.81           H  
ATOM   3342  NZ  LYS A 208      -6.901 -28.049 -11.211  1.00 97.81           N  
ATOM   3343  HZ1 LYS A 208      -6.453 -27.845 -12.093  1.00 97.81           H  
ATOM   3344  HZ2 LYS A 208      -6.990 -27.191 -10.685  1.00 97.81           H  
ATOM   3345  HZ3 LYS A 208      -7.839 -28.387 -11.372  1.00 97.81           H  
ATOM   3346  N   GLU A 209      -5.108 -28.833  -4.638  1.00 97.48           N  
ATOM   3347  H   GLU A 209      -6.050 -28.475  -4.567  1.00 97.48           H  
ATOM   3348  CA  GLU A 209      -4.008 -28.003  -4.130  1.00 97.48           C  
ATOM   3349  HA  GLU A 209      -3.315 -27.803  -4.947  1.00 97.48           H  
ATOM   3350  C   GLU A 209      -3.228 -28.735  -3.029  1.00 97.48           C  
ATOM   3351  CB  GLU A 209      -4.536 -26.650  -3.622  1.00 97.48           C  
ATOM   3352  HB2 GLU A 209      -5.115 -26.171  -4.411  1.00 97.48           H  
ATOM   3353  HB3 GLU A 209      -5.182 -26.820  -2.760  1.00 97.48           H  
ATOM   3354  O   GLU A 209      -1.999 -28.768  -3.062  1.00 97.48           O  
ATOM   3355  CG  GLU A 209      -3.378 -25.715  -3.222  1.00 97.48           C  
ATOM   3356  HG2 GLU A 209      -2.808 -25.452  -4.113  1.00 97.48           H  
ATOM   3357  HG3 GLU A 209      -2.717 -26.251  -2.541  1.00 97.48           H  
ATOM   3358  CD  GLU A 209      -3.832 -24.441  -2.503  1.00 97.48           C  
ATOM   3359  OE1 GLU A 209      -3.018 -23.851  -1.753  1.00 97.48           O  
ATOM   3360  OE2 GLU A 209      -5.005 -24.041  -2.645  1.00 97.48           O  
ATOM   3361  N   ARG A 210      -3.912 -29.394  -2.084  1.00 97.17           N  
ATOM   3362  H   ARG A 210      -4.920 -29.335  -2.104  1.00 97.17           H  
ATOM   3363  CA  ARG A 210      -3.248 -30.152  -1.009  1.00 97.17           C  
ATOM   3364  HA  ARG A 210      -2.587 -29.467  -0.478  1.00 97.17           H  
ATOM   3365  C   ARG A 210      -2.356 -31.272  -1.557  1.00 97.17           C  
ATOM   3366  CB  ARG A 210      -4.314 -30.675  -0.037  1.00 97.17           C  
ATOM   3367  HB2 ARG A 210      -4.895 -31.464  -0.516  1.00 97.17           H  
ATOM   3368  HB3 ARG A 210      -4.987 -29.850   0.198  1.00 97.17           H  
ATOM   3369  O   ARG A 210      -1.207 -31.397  -1.138  1.00 97.17           O  
ATOM   3370  CG  ARG A 210      -3.700 -31.210   1.266  1.00 97.17           C  
ATOM   3371  HG2 ARG A 210      -3.020 -32.032   1.040  1.00 97.17           H  
ATOM   3372  HG3 ARG A 210      -3.131 -30.416   1.750  1.00 97.17           H  
ATOM   3373  CD  ARG A 210      -4.773 -31.721   2.236  1.00 97.17           C  
ATOM   3374  HD2 ARG A 210      -5.297 -32.556   1.772  1.00 97.17           H  
ATOM   3375  HD3 ARG A 210      -4.276 -32.080   3.137  1.00 97.17           H  
ATOM   3376  NE  ARG A 210      -5.743 -30.663   2.587  1.00 97.17           N  
ATOM   3377  HE  ARG A 210      -5.710 -29.820   2.031  1.00 97.17           H  
ATOM   3378  NH1 ARG A 210      -6.862 -31.772   4.257  1.00 97.17           N  
ATOM   3379 HH11 ARG A 210      -7.559 -31.774   4.987  1.00 97.17           H  
ATOM   3380 HH12 ARG A 210      -6.224 -32.549   4.160  1.00 97.17           H  
ATOM   3381  NH2 ARG A 210      -7.500 -29.712   3.667  1.00 97.17           N  
ATOM   3382 HH21 ARG A 210      -7.453 -28.917   3.046  1.00 97.17           H  
ATOM   3383 HH22 ARG A 210      -8.230 -29.739   4.365  1.00 97.17           H  
ATOM   3384  CZ  ARG A 210      -6.692 -30.721   3.501  1.00 97.17           C  
ATOM   3385  N   VAL A 211      -2.857 -32.050  -2.517  1.00 98.40           N  
ATOM   3386  H   VAL A 211      -3.808 -31.871  -2.805  1.00 98.40           H  
ATOM   3387  CA  VAL A 211      -2.101 -33.112  -3.208  1.00 98.40           C  
ATOM   3388  HA  VAL A 211      -1.663 -33.779  -2.465  1.00 98.40           H  
ATOM   3389  C   VAL A 211      -0.943 -32.525  -4.021  1.00 98.40           C  
ATOM   3390  CB  VAL A 211      -3.055 -33.935  -4.099  1.00 98.40           C  
ATOM   3391  HB  VAL A 211      -3.639 -33.251  -4.714  1.00 98.40           H  
ATOM   3392  O   VAL A 211       0.176 -33.035  -3.951  1.00 98.40           O  
ATOM   3393  CG1 VAL A 211      -2.343 -34.922  -5.038  1.00 98.40           C  
ATOM   3394 HG11 VAL A 211      -1.678 -35.579  -4.478  1.00 98.40           H  
ATOM   3395 HG12 VAL A 211      -1.748 -34.381  -5.773  1.00 98.40           H  
ATOM   3396 HG13 VAL A 211      -3.079 -35.520  -5.575  1.00 98.40           H  
ATOM   3397  CG2 VAL A 211      -4.023 -34.750  -3.234  1.00 98.40           C  
ATOM   3398 HG21 VAL A 211      -3.482 -35.497  -2.652  1.00 98.40           H  
ATOM   3399 HG22 VAL A 211      -4.747 -35.243  -3.882  1.00 98.40           H  
ATOM   3400 HG23 VAL A 211      -4.570 -34.101  -2.550  1.00 98.40           H  
ATOM   3401  N   TYR A 212      -1.182 -31.430  -4.747  1.00 98.35           N  
ATOM   3402  H   TYR A 212      -2.120 -31.055  -4.763  1.00 98.35           H  
ATOM   3403  CA  TYR A 212      -0.162 -30.724  -5.522  1.00 98.35           C  
ATOM   3404  HA  TYR A 212       0.275 -31.416  -6.243  1.00 98.35           H  
ATOM   3405  C   TYR A 212       0.977 -30.216  -4.631  1.00 98.35           C  
ATOM   3406  CB  TYR A 212      -0.818 -29.570  -6.297  1.00 98.35           C  
ATOM   3407  HB2 TYR A 212      -1.599 -29.967  -6.945  1.00 98.35           H  
ATOM   3408  HB3 TYR A 212      -1.298 -28.892  -5.592  1.00 98.35           H  
ATOM   3409  O   TYR A 212       2.145 -30.400  -4.975  1.00 98.35           O  
ATOM   3410  CG  TYR A 212       0.155 -28.767  -7.136  1.00 98.35           C  
ATOM   3411  CD1 TYR A 212       0.897 -27.734  -6.532  1.00 98.35           C  
ATOM   3412  HD1 TYR A 212       0.744 -27.488  -5.491  1.00 98.35           H  
ATOM   3413  CD2 TYR A 212       0.337 -29.055  -8.505  1.00 98.35           C  
ATOM   3414  HD2 TYR A 212      -0.237 -29.837  -8.979  1.00 98.35           H  
ATOM   3415  CE1 TYR A 212       1.852 -27.022  -7.276  1.00 98.35           C  
ATOM   3416  HE1 TYR A 212       2.428 -26.242  -6.800  1.00 98.35           H  
ATOM   3417  CE2 TYR A 212       1.264 -28.315  -9.263  1.00 98.35           C  
ATOM   3418  HE2 TYR A 212       1.390 -28.510 -10.318  1.00 98.35           H  
ATOM   3419  OH  TYR A 212       2.918 -26.572  -9.364  1.00 98.35           O  
ATOM   3420  HH  TYR A 212       3.304 -25.893  -8.806  1.00 98.35           H  
ATOM   3421  CZ  TYR A 212       2.037 -27.310  -8.643  1.00 98.35           C  
ATOM   3422  N   ASN A 213       0.661 -29.629  -3.475  1.00 96.84           N  
ATOM   3423  H   ASN A 213      -0.316 -29.454  -3.288  1.00 96.84           H  
ATOM   3424  CA  ASN A 213       1.642 -29.096  -2.529  1.00 96.84           C  
ATOM   3425  HA  ASN A 213       2.332 -28.448  -3.068  1.00 96.84           H  
ATOM   3426  C   ASN A 213       2.492 -30.212  -1.902  1.00 96.84           C  
ATOM   3427  CB  ASN A 213       0.908 -28.247  -1.470  1.00 96.84           C  
ATOM   3428  HB2 ASN A 213       1.599 -28.011  -0.661  1.00 96.84           H  
ATOM   3429  HB3 ASN A 213       0.074 -28.814  -1.057  1.00 96.84           H  
ATOM   3430  O   ASN A 213       3.710 -30.062  -1.809  1.00 96.84           O  
ATOM   3431  CG  ASN A 213       0.387 -26.923  -2.018  1.00 96.84           C  
ATOM   3432  ND2 ASN A 213      -0.437 -26.228  -1.266  1.00 96.84           N  
ATOM   3433 HD21 ASN A 213      -0.771 -26.590  -0.384  1.00 96.84           H  
ATOM   3434 HD22 ASN A 213      -0.843 -25.400  -1.678  1.00 96.84           H  
ATOM   3435  OD1 ASN A 213       0.740 -26.486  -3.100  1.00 96.84           O  
ATOM   3436  N   ILE A 214       1.892 -31.359  -1.555  1.00 97.48           N  
ATOM   3437  H   ILE A 214       0.887 -31.417  -1.636  1.00 97.48           H  
ATOM   3438  CA  ILE A 214       2.634 -32.538  -1.072  1.00 97.48           C  
ATOM   3439  HA  ILE A 214       3.213 -32.248  -0.195  1.00 97.48           H  
ATOM   3440  C   ILE A 214       3.641 -33.005  -2.127  1.00 97.48           C  
ATOM   3441  CB  ILE A 214       1.659 -33.665  -0.652  1.00 97.48           C  
ATOM   3442  HB  ILE A 214       0.926 -33.809  -1.446  1.00 97.48           H  
ATOM   3443  O   ILE A 214       4.829 -33.130  -1.827  1.00 97.48           O  
ATOM   3444  CG1 ILE A 214       0.930 -33.240   0.640  1.00 97.48           C  
ATOM   3445 HG12 ILE A 214       0.603 -32.203   0.558  1.00 97.48           H  
ATOM   3446 HG13 ILE A 214       1.618 -33.298   1.483  1.00 97.48           H  
ATOM   3447  CG2 ILE A 214       2.387 -35.004  -0.418  1.00 97.48           C  
ATOM   3448 HG21 ILE A 214       1.693 -35.766  -0.066  1.00 97.48           H  
ATOM   3449 HG22 ILE A 214       3.174 -34.878   0.325  1.00 97.48           H  
ATOM   3450 HG23 ILE A 214       2.830 -35.373  -1.343  1.00 97.48           H  
ATOM   3451  CD1 ILE A 214      -0.311 -34.081   0.947  1.00 97.48           C  
ATOM   3452 HD11 ILE A 214      -0.036 -35.111   1.175  1.00 97.48           H  
ATOM   3453 HD12 ILE A 214      -0.806 -33.653   1.818  1.00 97.48           H  
ATOM   3454 HD13 ILE A 214      -0.996 -34.061   0.101  1.00 97.48           H  
ATOM   3455  N   ILE A 215       3.205 -33.190  -3.375  1.00 97.91           N  
ATOM   3456  H   ILE A 215       2.224 -33.049  -3.570  1.00 97.91           H  
ATOM   3457  CA  ILE A 215       4.089 -33.645  -4.458  1.00 97.91           C  
ATOM   3458  HA  ILE A 215       4.601 -34.547  -4.122  1.00 97.91           H  
ATOM   3459  C   ILE A 215       5.178 -32.600  -4.753  1.00 97.91           C  
ATOM   3460  CB  ILE A 215       3.250 -34.011  -5.703  1.00 97.91           C  
ATOM   3461  HB  ILE A 215       2.640 -33.147  -5.969  1.00 97.91           H  
ATOM   3462  O   ILE A 215       6.352 -32.950  -4.883  1.00 97.91           O  
ATOM   3463  CG1 ILE A 215       2.319 -35.212  -5.390  1.00 97.91           C  
ATOM   3464 HG12 ILE A 215       2.903 -36.131  -5.353  1.00 97.91           H  
ATOM   3465 HG13 ILE A 215       1.857 -35.084  -4.411  1.00 97.91           H  
ATOM   3466  CG2 ILE A 215       4.162 -34.352  -6.896  1.00 97.91           C  
ATOM   3467 HG21 ILE A 215       4.814 -35.189  -6.646  1.00 97.91           H  
ATOM   3468 HG22 ILE A 215       3.561 -34.607  -7.769  1.00 97.91           H  
ATOM   3469 HG23 ILE A 215       4.777 -33.494  -7.168  1.00 97.91           H  
ATOM   3470  CD1 ILE A 215       1.175 -35.379  -6.395  1.00 97.91           C  
ATOM   3471 HD11 ILE A 215       0.496 -36.156  -6.044  1.00 97.91           H  
ATOM   3472 HD12 ILE A 215       0.622 -34.443  -6.482  1.00 97.91           H  
ATOM   3473 HD13 ILE A 215       1.560 -35.669  -7.372  1.00 97.91           H  
ATOM   3474  N   SER A 216       4.816 -31.315  -4.796  1.00 96.76           N  
ATOM   3475  H   SER A 216       3.838 -31.096  -4.673  1.00 96.76           H  
ATOM   3476  CA  SER A 216       5.732 -30.199  -5.082  1.00 96.76           C  
ATOM   3477  HA  SER A 216       6.296 -30.438  -5.984  1.00 96.76           H  
ATOM   3478  C   SER A 216       6.753 -29.941  -3.971  1.00 96.76           C  
ATOM   3479  CB  SER A 216       4.951 -28.910  -5.352  1.00 96.76           C  
ATOM   3480  HB2 SER A 216       4.383 -28.625  -4.466  1.00 96.76           H  
ATOM   3481  HB3 SER A 216       5.650 -28.112  -5.600  1.00 96.76           H  
ATOM   3482  O   SER A 216       7.812 -29.385  -4.251  1.00 96.76           O  
ATOM   3483  OG  SER A 216       4.071 -29.104  -6.438  1.00 96.76           O  
ATOM   3484  HG  SER A 216       3.264 -29.489  -6.090  1.00 96.76           H  
ATOM   3485  N   SER A 217       6.492 -30.384  -2.735  1.00 94.53           N  
ATOM   3486  H   SER A 217       5.569 -30.744  -2.537  1.00 94.53           H  
ATOM   3487  CA  SER A 217       7.469 -30.326  -1.635  1.00 94.53           C  
ATOM   3488  HA  SER A 217       7.864 -29.311  -1.583  1.00 94.53           H  
ATOM   3489  C   SER A 217       8.664 -31.270  -1.837  1.00 94.53           C  
ATOM   3490  CB  SER A 217       6.788 -30.634  -0.296  1.00 94.53           C  
ATOM   3491  HB2 SER A 217       7.448 -30.303   0.505  1.00 94.53           H  
ATOM   3492  HB3 SER A 217       5.850 -30.084  -0.221  1.00 94.53           H  
ATOM   3493  O   SER A 217       9.729 -31.075  -1.256  1.00 94.53           O  
ATOM   3494  OG  SER A 217       6.550 -32.022  -0.130  1.00 94.53           O  
ATOM   3495  HG  SER A 217       5.868 -32.320  -0.736  1.00 94.53           H  
ATOM   3496  N   SER A 218       8.505 -32.312  -2.658  1.00 96.65           N  
ATOM   3497  H   SER A 218       7.600 -32.418  -3.095  1.00 96.65           H  
ATOM   3498  CA  SER A 218       9.548 -33.290  -2.990  1.00 96.65           C  
ATOM   3499  HA  SER A 218      10.519 -32.796  -3.021  1.00 96.65           H  
ATOM   3500  C   SER A 218       9.278 -33.896  -4.373  1.00 96.65           C  
ATOM   3501  CB  SER A 218       9.610 -34.372  -1.906  1.00 96.65           C  
ATOM   3502  HB2 SER A 218      10.212 -35.212  -2.253  1.00 96.65           H  
ATOM   3503  HB3 SER A 218       8.605 -34.726  -1.677  1.00 96.65           H  
ATOM   3504  O   SER A 218       8.900 -35.065  -4.473  1.00 96.65           O  
ATOM   3505  OG  SER A 218      10.215 -33.845  -0.746  1.00 96.65           O  
ATOM   3506  HG  SER A 218       9.980 -32.917  -0.672  1.00 96.65           H  
ATOM   3507  N   PRO A 219       9.448 -33.126  -5.463  1.00 95.32           N  
ATOM   3508  CA  PRO A 219       9.001 -33.524  -6.798  1.00 95.32           C  
ATOM   3509  HA  PRO A 219       7.969 -33.871  -6.749  1.00 95.32           H  
ATOM   3510  C   PRO A 219       9.846 -34.660  -7.387  1.00 95.32           C  
ATOM   3511  CB  PRO A 219       9.053 -32.242  -7.636  1.00 95.32           C  
ATOM   3512  HB2 PRO A 219       9.311 -32.437  -8.677  1.00 95.32           H  
ATOM   3513  HB3 PRO A 219       8.088 -31.740  -7.577  1.00 95.32           H  
ATOM   3514  O   PRO A 219       9.356 -35.422  -8.220  1.00 95.32           O  
ATOM   3515  CG  PRO A 219      10.109 -31.384  -6.938  1.00 95.32           C  
ATOM   3516  HG2 PRO A 219       9.893 -30.321  -7.041  1.00 95.32           H  
ATOM   3517  HG3 PRO A 219      11.100 -31.627  -7.323  1.00 95.32           H  
ATOM   3518  CD  PRO A 219      10.010 -31.787  -5.474  1.00 95.32           C  
ATOM   3519  HD2 PRO A 219      10.996 -31.763  -5.010  1.00 95.32           H  
ATOM   3520  HD3 PRO A 219       9.336 -31.106  -4.955  1.00 95.32           H  
ATOM   3521  N   SER A 220      11.090 -34.818  -6.923  1.00 96.62           N  
ATOM   3522  H   SER A 220      11.445 -34.159  -6.245  1.00 96.62           H  
ATOM   3523  CA  SER A 220      11.960 -35.943  -7.270  1.00 96.62           C  
ATOM   3524  HA  SER A 220      11.956 -36.045  -8.355  1.00 96.62           H  
ATOM   3525  C   SER A 220      11.499 -37.282  -6.686  1.00 96.62           C  
ATOM   3526  CB  SER A 220      13.399 -35.659  -6.830  1.00 96.62           C  
ATOM   3527  HB2 SER A 220      13.792 -34.813  -7.394  1.00 96.62           H  
ATOM   3528  HB3 SER A 220      14.020 -36.532  -7.033  1.00 96.62           H  
ATOM   3529  O   SER A 220      11.781 -38.325  -7.275  1.00 96.62           O  
ATOM   3530  OG  SER A 220      13.427 -35.356  -5.446  1.00 96.62           O  
ATOM   3531  HG  SER A 220      14.341 -35.358  -5.152  1.00 96.62           H  
ATOM   3532  N   ARG A 221      10.752 -37.282  -5.570  1.00 97.27           N  
ATOM   3533  H   ARG A 221      10.475 -36.392  -5.180  1.00 97.27           H  
ATOM   3534  CA  ARG A 221      10.234 -38.510  -4.952  1.00 97.27           C  
ATOM   3535  HA  ARG A 221      11.080 -39.181  -4.803  1.00 97.27           H  
ATOM   3536  C   ARG A 221       9.258 -39.208  -5.901  1.00 97.27           C  
ATOM   3537  CB  ARG A 221       9.623 -38.195  -3.571  1.00 97.27           C  
ATOM   3538  HB2 ARG A 221       8.855 -37.431  -3.690  1.00 97.27           H  
ATOM   3539  HB3 ARG A 221      10.405 -37.797  -2.926  1.00 97.27           H  
ATOM   3540  O   ARG A 221       8.430 -38.573  -6.555  1.00 97.27           O  
ATOM   3541  CG  ARG A 221       8.974 -39.409  -2.886  1.00 97.27           C  
ATOM   3542  HG2 ARG A 221       8.107 -39.721  -3.470  1.00 97.27           H  
ATOM   3543  HG3 ARG A 221       9.688 -40.232  -2.843  1.00 97.27           H  
ATOM   3544  CD  ARG A 221       8.502 -39.083  -1.464  1.00 97.27           C  
ATOM   3545  HD2 ARG A 221       7.930 -38.155  -1.484  1.00 97.27           H  
ATOM   3546  HD3 ARG A 221       9.372 -38.941  -0.823  1.00 97.27           H  
ATOM   3547  NE  ARG A 221       7.653 -40.165  -0.931  1.00 97.27           N  
ATOM   3548  HE  ARG A 221       7.410 -40.922  -1.554  1.00 97.27           H  
ATOM   3549  NH1 ARG A 221       7.251 -39.294   1.160  1.00 97.27           N  
ATOM   3550 HH11 ARG A 221       6.725 -39.306   2.021  1.00 97.27           H  
ATOM   3551 HH12 ARG A 221       7.720 -38.442   0.885  1.00 97.27           H  
ATOM   3552  NH2 ARG A 221       6.363 -41.268   0.551  1.00 97.27           N  
ATOM   3553 HH21 ARG A 221       6.102 -41.909  -0.184  1.00 97.27           H  
ATOM   3554 HH22 ARG A 221       5.944 -41.372   1.465  1.00 97.27           H  
ATOM   3555  CZ  ARG A 221       7.097 -40.231   0.263  1.00 97.27           C  
ATOM   3556  N   GLN A 222       9.344 -40.536  -5.940  1.00 96.70           N  
ATOM   3557  H   GLN A 222      10.075 -40.981  -5.404  1.00 96.70           H  
ATOM   3558  CA  GLN A 222       8.409 -41.401  -6.660  1.00 96.70           C  
ATOM   3559  HA  GLN A 222       8.124 -40.916  -7.593  1.00 96.70           H  
ATOM   3560  C   GLN A 222       7.120 -41.590  -5.849  1.00 96.70           C  
ATOM   3561  CB  GLN A 222       9.091 -42.730  -7.022  1.00 96.70           C  
ATOM   3562  HB2 GLN A 222       8.341 -43.375  -7.479  1.00 96.70           H  
ATOM   3563  HB3 GLN A 222       9.454 -43.223  -6.121  1.00 96.70           H  
ATOM   3564  O   GLN A 222       6.863 -42.668  -5.314  1.00 96.70           O  
ATOM   3565  CG  GLN A 222      10.259 -42.541  -8.008  1.00 96.70           C  
ATOM   3566  HG2 GLN A 222      10.259 -41.529  -8.413  1.00 96.70           H  
ATOM   3567  HG3 GLN A 222      11.206 -42.695  -7.491  1.00 96.70           H  
ATOM   3568  CD  GLN A 222      10.144 -43.505  -9.180  1.00 96.70           C  
ATOM   3569  NE2 GLN A 222      10.776 -44.657  -9.132  1.00 96.70           N  
ATOM   3570 HE21 GLN A 222      11.445 -44.848  -8.400  1.00 96.70           H  
ATOM   3571 HE22 GLN A 222      10.749 -45.199  -9.983  1.00 96.70           H  
ATOM   3572  OE1 GLN A 222       9.439 -43.247 -10.139  1.00 96.70           O  
ATOM   3573  N   TRP A 223       6.343 -40.514  -5.703  1.00 97.67           N  
ATOM   3574  H   TRP A 223       6.622 -39.657  -6.158  1.00 97.67           H  
ATOM   3575  CA  TRP A 223       5.077 -40.542  -4.972  1.00 97.67           C  
ATOM   3576  HA  TRP A 223       5.270 -40.860  -3.948  1.00 97.67           H  
ATOM   3577  C   TRP A 223       4.097 -41.535  -5.601  1.00 97.67           C  
ATOM   3578  CB  TRP A 223       4.434 -39.150  -4.935  1.00 97.67           C  
ATOM   3579  HB2 TRP A 223       3.441 -39.251  -4.496  1.00 97.67           H  
ATOM   3580  HB3 TRP A 223       4.287 -38.789  -5.953  1.00 97.67           H  
ATOM   3581  O   TRP A 223       3.880 -41.536  -6.814  1.00 97.67           O  
ATOM   3582  CG  TRP A 223       5.158 -38.113  -4.138  1.00 97.67           C  
ATOM   3583  CD1 TRP A 223       5.999 -37.167  -4.616  1.00 97.67           C  
ATOM   3584  HD1 TRP A 223       6.288 -37.045  -5.649  1.00 97.67           H  
ATOM   3585  CD2 TRP A 223       5.085 -37.890  -2.699  1.00 97.67           C  
ATOM   3586  CE2 TRP A 223       5.882 -36.752  -2.372  1.00 97.67           C  
ATOM   3587  CE3 TRP A 223       4.408 -38.532  -1.641  1.00 97.67           C  
ATOM   3588  HE3 TRP A 223       3.777 -39.381  -1.859  1.00 97.67           H  
ATOM   3589  NE1 TRP A 223       6.424 -36.360  -3.579  1.00 97.67           N  
ATOM   3590  HE1 TRP A 223       7.064 -35.592  -3.719  1.00 97.67           H  
ATOM   3591  CH2 TRP A 223       5.298 -36.930  -0.027  1.00 97.67           C  
ATOM   3592  HH2 TRP A 223       5.340 -36.553   0.984  1.00 97.67           H  
ATOM   3593  CZ2 TRP A 223       5.993 -36.272  -1.058  1.00 97.67           C  
ATOM   3594  HZ2 TRP A 223       6.567 -35.382  -0.846  1.00 97.67           H  
ATOM   3595  CZ3 TRP A 223       4.509 -38.057  -0.320  1.00 97.67           C  
ATOM   3596  HZ3 TRP A 223       3.949 -38.535   0.470  1.00 97.67           H  
ATOM   3597  N   LYS A 224       3.446 -42.332  -4.754  1.00 98.36           N  
ATOM   3598  H   LYS A 224       3.725 -42.319  -3.784  1.00 98.36           H  
ATOM   3599  CA  LYS A 224       2.284 -43.149  -5.123  1.00 98.36           C  
ATOM   3600  HA  LYS A 224       2.179 -43.156  -6.208  1.00 98.36           H  
ATOM   3601  C   LYS A 224       1.005 -42.540  -4.549  1.00 98.36           C  
ATOM   3602  CB  LYS A 224       2.497 -44.592  -4.644  1.00 98.36           C  
ATOM   3603  HB2 LYS A 224       2.616 -44.583  -3.560  1.00 98.36           H  
ATOM   3604  HB3 LYS A 224       1.615 -45.187  -4.883  1.00 98.36           H  
ATOM   3605  O   LYS A 224       1.043 -41.760  -3.599  1.00 98.36           O  
ATOM   3606  CG  LYS A 224       3.728 -45.256  -5.279  1.00 98.36           C  
ATOM   3607  HG2 LYS A 224       4.618 -44.659  -5.077  1.00 98.36           H  
ATOM   3608  HG3 LYS A 224       3.586 -45.327  -6.358  1.00 98.36           H  
ATOM   3609  CD  LYS A 224       3.939 -46.654  -4.692  1.00 98.36           C  
ATOM   3610  HD2 LYS A 224       4.052 -46.564  -3.611  1.00 98.36           H  
ATOM   3611  HD3 LYS A 224       3.070 -47.276  -4.908  1.00 98.36           H  
ATOM   3612  CE  LYS A 224       5.201 -47.280  -5.291  1.00 98.36           C  
ATOM   3613  HE2 LYS A 224       5.066 -47.388  -6.368  1.00 98.36           H  
ATOM   3614  HE3 LYS A 224       6.031 -46.592  -5.125  1.00 98.36           H  
ATOM   3615  NZ  LYS A 224       5.497 -48.592  -4.665  1.00 98.36           N  
ATOM   3616  HZ1 LYS A 224       5.624 -48.471  -3.670  1.00 98.36           H  
ATOM   3617  HZ2 LYS A 224       4.734 -49.238  -4.808  1.00 98.36           H  
ATOM   3618  HZ3 LYS A 224       6.343 -48.989  -5.046  1.00 98.36           H  
ATOM   3619  N   LEU A 225      -0.142 -42.956  -5.091  1.00 98.40           N  
ATOM   3620  H   LEU A 225      -0.095 -43.553  -5.904  1.00 98.40           H  
ATOM   3621  CA  LEU A 225      -1.458 -42.590  -4.557  1.00 98.40           C  
ATOM   3622  HA  LEU A 225      -1.557 -41.506  -4.605  1.00 98.40           H  
ATOM   3623  C   LEU A 225      -1.609 -43.001  -3.080  1.00 98.40           C  
ATOM   3624  CB  LEU A 225      -2.546 -43.241  -5.434  1.00 98.40           C  
ATOM   3625  HB2 LEU A 225      -2.368 -44.317  -5.452  1.00 98.40           H  
ATOM   3626  HB3 LEU A 225      -2.447 -42.866  -6.453  1.00 98.40           H  
ATOM   3627  O   LEU A 225      -2.224 -42.261  -2.324  1.00 98.40           O  
ATOM   3628  CG  LEU A 225      -3.993 -43.002  -4.952  1.00 98.40           C  
ATOM   3629  HG  LEU A 225      -4.098 -43.314  -3.913  1.00 98.40           H  
ATOM   3630  CD1 LEU A 225      -4.424 -41.543  -5.081  1.00 98.40           C  
ATOM   3631 HD11 LEU A 225      -3.748 -40.902  -4.516  1.00 98.40           H  
ATOM   3632 HD12 LEU A 225      -4.413 -41.247  -6.130  1.00 98.40           H  
ATOM   3633 HD13 LEU A 225      -5.431 -41.424  -4.682  1.00 98.40           H  
ATOM   3634  CD2 LEU A 225      -4.962 -43.844  -5.781  1.00 98.40           C  
ATOM   3635 HD21 LEU A 225      -4.921 -43.543  -6.827  1.00 98.40           H  
ATOM   3636 HD22 LEU A 225      -4.698 -44.898  -5.693  1.00 98.40           H  
ATOM   3637 HD23 LEU A 225      -5.973 -43.707  -5.398  1.00 98.40           H  
ATOM   3638  N   THR A 226      -1.043 -44.149  -2.682  1.00 98.24           N  
ATOM   3639  H   THR A 226      -0.501 -44.680  -3.349  1.00 98.24           H  
ATOM   3640  CA  THR A 226      -0.965 -44.613  -1.283  1.00 98.24           C  
ATOM   3641  HA  THR A 226      -1.964 -44.737  -0.865  1.00 98.24           H  
ATOM   3642  C   THR A 226      -0.269 -43.588  -0.405  1.00 98.24           C  
ATOM   3643  CB  THR A 226      -0.223 -45.959  -1.178  1.00 98.24           C  
ATOM   3644  HB  THR A 226       0.051 -46.154  -0.141  1.00 98.24           H  
ATOM   3645  O   THR A 226      -0.889 -43.050   0.502  1.00 98.24           O  
ATOM   3646  CG2 THR A 226      -1.099 -47.109  -1.677  1.00 98.24           C  
ATOM   3647 HG21 THR A 226      -1.962 -47.212  -1.018  1.00 98.24           H  
ATOM   3648 HG22 THR A 226      -0.528 -48.036  -1.639  1.00 98.24           H  
ATOM   3649 HG23 THR A 226      -1.427 -46.926  -2.700  1.00 98.24           H  
ATOM   3650  OG1 THR A 226       0.941 -45.964  -1.990  1.00 98.24           O  
ATOM   3651  HG1 THR A 226       1.679 -45.686  -1.442  1.00 98.24           H  
ATOM   3652  N   ASP A 227       0.966 -43.227  -0.757  1.00 98.26           N  
ATOM   3653  H   ASP A 227       1.426 -43.738  -1.497  1.00 98.26           H  
ATOM   3654  CA  ASP A 227       1.807 -42.327   0.025  1.00 98.26           C  
ATOM   3655  HA  ASP A 227       2.068 -42.807   0.968  1.00 98.26           H  
ATOM   3656  C   ASP A 227       1.095 -41.004   0.325  1.00 98.26           C  
ATOM   3657  CB  ASP A 227       3.081 -41.983  -0.762  1.00 98.26           C  
ATOM   3658  HB2 ASP A 227       3.682 -41.322  -0.138  1.00 98.26           H  
ATOM   3659  HB3 ASP A 227       2.799 -41.418  -1.650  1.00 98.26           H  
ATOM   3660  O   ASP A 227       1.134 -40.519   1.453  1.00 98.26           O  
ATOM   3661  CG  ASP A 227       3.968 -43.135  -1.233  1.00 98.26           C  
ATOM   3662  OD1 ASP A 227       3.533 -44.309  -1.250  1.00 98.26           O  
ATOM   3663  OD2 ASP A 227       5.096 -42.779  -1.651  1.00 98.26           O  
ATOM   3664  N   VAL A 228       0.442 -40.415  -0.685  1.00 98.48           N  
ATOM   3665  H   VAL A 228       0.442 -40.877  -1.583  1.00 98.48           H  
ATOM   3666  CA  VAL A 228      -0.271 -39.143  -0.522  1.00 98.48           C  
ATOM   3667  HA  VAL A 228       0.350 -38.485   0.086  1.00 98.48           H  
ATOM   3668  C   VAL A 228      -1.578 -39.318   0.247  1.00 98.48           C  
ATOM   3669  CB  VAL A 228      -0.495 -38.440  -1.871  1.00 98.48           C  
ATOM   3670  HB  VAL A 228      -1.052 -39.091  -2.544  1.00 98.48           H  
ATOM   3671  O   VAL A 228      -1.894 -38.453   1.058  1.00 98.48           O  
ATOM   3672  CG1 VAL A 228      -1.272 -37.131  -1.695  1.00 98.48           C  
ATOM   3673 HG11 VAL A 228      -1.308 -36.592  -2.642  1.00 98.48           H  
ATOM   3674 HG12 VAL A 228      -2.295 -37.334  -1.376  1.00 98.48           H  
ATOM   3675 HG13 VAL A 228      -0.783 -36.504  -0.950  1.00 98.48           H  
ATOM   3676  CG2 VAL A 228       0.858 -38.094  -2.511  1.00 98.48           C  
ATOM   3677 HG21 VAL A 228       1.349 -39.005  -2.853  1.00 98.48           H  
ATOM   3678 HG22 VAL A 228       1.498 -37.597  -1.782  1.00 98.48           H  
ATOM   3679 HG23 VAL A 228       0.720 -37.422  -3.357  1.00 98.48           H  
ATOM   3680  N   ALA A 229      -2.314 -40.413   0.034  1.00 98.55           N  
ATOM   3681  H   ALA A 229      -1.963 -41.128  -0.587  1.00 98.55           H  
ATOM   3682  CA  ALA A 229      -3.528 -40.719   0.793  1.00 98.55           C  
ATOM   3683  HA  ALA A 229      -4.231 -39.894   0.677  1.00 98.55           H  
ATOM   3684  C   ALA A 229      -3.225 -40.843   2.297  1.00 98.55           C  
ATOM   3685  CB  ALA A 229      -4.168 -41.985   0.205  1.00 98.55           C  
ATOM   3686  HB1 ALA A 229      -4.282 -41.887  -0.874  1.00 98.55           H  
ATOM   3687  HB2 ALA A 229      -5.161 -42.125   0.633  1.00 98.55           H  
ATOM   3688  HB3 ALA A 229      -3.554 -42.856   0.432  1.00 98.55           H  
ATOM   3689  O   ALA A 229      -3.908 -40.215   3.109  1.00 98.55           O  
ATOM   3690  N   ASP A 230      -2.133 -41.530   2.643  1.00 98.11           N  
ATOM   3691  H   ASP A 230      -1.661 -42.068   1.931  1.00 98.11           H  
ATOM   3692  CA  ASP A 230      -1.647 -41.669   4.017  1.00 98.11           C  
ATOM   3693  HA  ASP A 230      -2.452 -42.067   4.634  1.00 98.11           H  
ATOM   3694  C   ASP A 230      -1.231 -40.305   4.607  1.00 98.11           C  
ATOM   3695  CB  ASP A 230      -0.478 -42.675   4.056  1.00 98.11           C  
ATOM   3696  HB2 ASP A 230       0.341 -42.282   3.453  1.00 98.11           H  
ATOM   3697  HB3 ASP A 230      -0.125 -42.750   5.084  1.00 98.11           H  
ATOM   3698  O   ASP A 230      -1.633 -39.972   5.721  1.00 98.11           O  
ATOM   3699  CG  ASP A 230      -0.826 -44.091   3.563  1.00 98.11           C  
ATOM   3700  OD1 ASP A 230      -2.010 -44.491   3.658  1.00 98.11           O  
ATOM   3701  OD2 ASP A 230       0.110 -44.773   3.085  1.00 98.11           O  
ATOM   3702  N   HIS A 231      -0.516 -39.457   3.846  1.00 97.24           N  
ATOM   3703  H   HIS A 231      -0.240 -39.771   2.926  1.00 97.24           H  
ATOM   3704  CA  HIS A 231      -0.107 -38.106   4.291  1.00 97.24           C  
ATOM   3705  HA  HIS A 231       0.443 -38.206   5.226  1.00 97.24           H  
ATOM   3706  C   HIS A 231      -1.283 -37.157   4.587  1.00 97.24           C  
ATOM   3707  CB  HIS A 231       0.817 -37.436   3.252  1.00 97.24           C  
ATOM   3708  HB2 HIS A 231       0.439 -37.629   2.248  1.00 97.24           H  
ATOM   3709  HB3 HIS A 231       0.793 -36.357   3.404  1.00 97.24           H  
ATOM   3710  O   HIS A 231      -1.100 -36.173   5.304  1.00 97.24           O  
ATOM   3711  CG  HIS A 231       2.261 -37.862   3.334  1.00 97.24           C  
ATOM   3712  CD2 HIS A 231       3.354 -37.071   3.577  1.00 97.24           C  
ATOM   3713  HD2 HIS A 231       3.336 -36.005   3.751  1.00 97.24           H  
ATOM   3714  ND1 HIS A 231       2.725 -39.141   3.179  1.00 97.24           N  
ATOM   3715  HD1 HIS A 231       2.151 -39.929   2.915  1.00 97.24           H  
ATOM   3716  CE1 HIS A 231       4.052 -39.135   3.344  1.00 97.24           C  
ATOM   3717  HE1 HIS A 231       4.675 -40.017   3.308  1.00 97.24           H  
ATOM   3718  NE2 HIS A 231       4.497 -37.888   3.556  1.00 97.24           N  
ATOM   3719  N   ILE A 232      -2.473 -37.412   4.033  1.00 97.37           N  
ATOM   3720  H   ILE A 232      -2.546 -38.222   3.433  1.00 97.37           H  
ATOM   3721  CA  ILE A 232      -3.685 -36.608   4.275  1.00 97.37           C  
ATOM   3722  HA  ILE A 232      -3.413 -35.774   4.921  1.00 97.37           H  
ATOM   3723  C   ILE A 232      -4.766 -37.362   5.060  1.00 97.37           C  
ATOM   3724  CB  ILE A 232      -4.235 -35.991   2.973  1.00 97.37           C  
ATOM   3725  HB  ILE A 232      -5.036 -35.304   3.246  1.00 97.37           H  
ATOM   3726  O   ILE A 232      -5.894 -36.872   5.148  1.00 97.37           O  
ATOM   3727  CG1 ILE A 232      -4.841 -37.074   2.062  1.00 97.37           C  
ATOM   3728 HG12 ILE A 232      -4.093 -37.830   1.825  1.00 97.37           H  
ATOM   3729 HG13 ILE A 232      -5.651 -37.576   2.589  1.00 97.37           H  
ATOM   3730  CG2 ILE A 232      -3.156 -35.157   2.267  1.00 97.37           C  
ATOM   3731 HG21 ILE A 232      -3.592 -34.568   1.460  1.00 97.37           H  
ATOM   3732 HG22 ILE A 232      -2.685 -34.488   2.987  1.00 97.37           H  
ATOM   3733 HG23 ILE A 232      -2.399 -35.821   1.849  1.00 97.37           H  
ATOM   3734  CD1 ILE A 232      -5.415 -36.530   0.762  1.00 97.37           C  
ATOM   3735 HD11 ILE A 232      -5.995 -37.333   0.305  1.00 97.37           H  
ATOM   3736 HD12 ILE A 232      -6.069 -35.686   0.982  1.00 97.37           H  
ATOM   3737 HD13 ILE A 232      -4.618 -36.225   0.084  1.00 97.37           H  
ATOM   3738  N   PHE A 233      -4.431 -38.529   5.620  1.00 97.69           N  
ATOM   3739  H   PHE A 233      -3.477 -38.846   5.518  1.00 97.69           H  
ATOM   3740  CA  PHE A 233      -5.320 -39.374   6.422  1.00 97.69           C  
ATOM   3741  HA  PHE A 233      -4.780 -40.306   6.588  1.00 97.69           H  
ATOM   3742  C   PHE A 233      -6.623 -39.777   5.696  1.00 97.69           C  
ATOM   3743  CB  PHE A 233      -5.534 -38.739   7.809  1.00 97.69           C  
ATOM   3744  HB2 PHE A 233      -6.181 -37.869   7.705  1.00 97.69           H  
ATOM   3745  HB3 PHE A 233      -6.055 -39.455   8.444  1.00 97.69           H  
ATOM   3746  O   PHE A 233      -7.716 -39.732   6.262  1.00 97.69           O  
ATOM   3747  CG  PHE A 233      -4.251 -38.315   8.507  1.00 97.69           C  
ATOM   3748  CD1 PHE A 233      -3.497 -39.255   9.234  1.00 97.69           C  
ATOM   3749  HD1 PHE A 233      -3.830 -40.280   9.302  1.00 97.69           H  
ATOM   3750  CD2 PHE A 233      -3.795 -36.986   8.406  1.00 97.69           C  
ATOM   3751  HD2 PHE A 233      -4.364 -36.263   7.839  1.00 97.69           H  
ATOM   3752  CE1 PHE A 233      -2.299 -38.868   9.860  1.00 97.69           C  
ATOM   3753  HE1 PHE A 233      -1.718 -39.594  10.410  1.00 97.69           H  
ATOM   3754  CE2 PHE A 233      -2.593 -36.600   9.024  1.00 97.69           C  
ATOM   3755  HE2 PHE A 233      -2.236 -35.585   8.930  1.00 97.69           H  
ATOM   3756  CZ  PHE A 233      -1.846 -37.541   9.755  1.00 97.69           C  
ATOM   3757  HZ  PHE A 233      -0.918 -37.248  10.224  1.00 97.69           H  
ATOM   3758  N   MET A 234      -6.522 -40.174   4.423  1.00 98.01           N  
ATOM   3759  H   MET A 234      -5.595 -40.229   4.024  1.00 98.01           H  
ATOM   3760  CA  MET A 234      -7.637 -40.709   3.626  1.00 98.01           C  
ATOM   3761  HA  MET A 234      -8.512 -40.831   4.265  1.00 98.01           H  
ATOM   3762  C   MET A 234      -7.302 -42.090   3.057  1.00 98.01           C  
ATOM   3763  CB  MET A 234      -8.006 -39.750   2.482  1.00 98.01           C  
ATOM   3764  HB2 MET A 234      -8.771 -40.222   1.864  1.00 98.01           H  
ATOM   3765  HB3 MET A 234      -7.131 -39.567   1.859  1.00 98.01           H  
ATOM   3766  O   MET A 234      -6.144 -42.408   2.821  1.00 98.01           O  
ATOM   3767  CG  MET A 234      -8.562 -38.416   2.985  1.00 98.01           C  
ATOM   3768  HG2 MET A 234      -9.309 -38.611   3.754  1.00 98.01           H  
ATOM   3769  HG3 MET A 234      -7.749 -37.854   3.448  1.00 98.01           H  
ATOM   3770  SD  MET A 234      -9.326 -37.398   1.687  1.00 98.01           S  
ATOM   3771  CE  MET A 234      -9.430 -35.836   2.598  1.00 98.01           C  
ATOM   3772  HE1 MET A 234      -9.867 -35.068   1.960  1.00 98.01           H  
ATOM   3773  HE2 MET A 234      -8.428 -35.527   2.893  1.00 98.01           H  
ATOM   3774  HE3 MET A 234     -10.038 -35.970   3.493  1.00 98.01           H  
ATOM   3775  N   SER A 235      -8.316 -42.903   2.742  1.00 98.25           N  
ATOM   3776  H   SER A 235      -9.264 -42.624   2.949  1.00 98.25           H  
ATOM   3777  CA  SER A 235      -8.087 -44.100   1.923  1.00 98.25           C  
ATOM   3778  HA  SER A 235      -7.217 -44.618   2.326  1.00 98.25           H  
ATOM   3779  C   SER A 235      -7.775 -43.719   0.470  1.00 98.25           C  
ATOM   3780  CB  SER A 235      -9.268 -45.078   1.992  1.00 98.25           C  
ATOM   3781  HB2 SER A 235      -8.951 -46.031   1.570  1.00 98.25           H  
ATOM   3782  HB3 SER A 235      -9.548 -45.240   3.033  1.00 98.25           H  
ATOM   3783  O   SER A 235      -8.295 -42.729  -0.055  1.00 98.25           O  
ATOM   3784  OG  SER A 235     -10.390 -44.608   1.259  1.00 98.25           O  
ATOM   3785  HG  SER A 235     -10.775 -45.359   0.800  1.00 98.25           H  
ATOM   3786  N   THR A 236      -7.001 -44.550  -0.230  1.00 98.35           N  
ATOM   3787  H   THR A 236      -6.566 -45.328   0.246  1.00 98.35           H  
ATOM   3788  CA  THR A 236      -6.718 -44.380  -1.669  1.00 98.35           C  
ATOM   3789  HA  THR A 236      -6.177 -43.446  -1.816  1.00 98.35           H  
ATOM   3790  C   THR A 236      -7.987 -44.317  -2.521  1.00 98.35           C  
ATOM   3791  CB  THR A 236      -5.858 -45.535  -2.197  1.00 98.35           C  
ATOM   3792  HB  THR A 236      -5.782 -45.462  -3.282  1.00 98.35           H  
ATOM   3793  O   THR A 236      -8.055 -43.532  -3.467  1.00 98.35           O  
ATOM   3794  CG2 THR A 236      -4.453 -45.508  -1.615  1.00 98.35           C  
ATOM   3795 HG21 THR A 236      -3.841 -46.262  -2.110  1.00 98.35           H  
ATOM   3796 HG22 THR A 236      -4.011 -44.526  -1.786  1.00 98.35           H  
ATOM   3797 HG23 THR A 236      -4.472 -45.700  -0.542  1.00 98.35           H  
ATOM   3798  OG1 THR A 236      -6.437 -46.773  -1.849  1.00 98.35           O  
ATOM   3799  HG1 THR A 236      -5.737 -47.430  -1.839  1.00 98.35           H  
ATOM   3800  N   SER A 237      -9.014 -45.096  -2.167  1.00 98.28           N  
ATOM   3801  H   SER A 237      -8.872 -45.735  -1.398  1.00 98.28           H  
ATOM   3802  CA  SER A 237     -10.333 -45.073  -2.807  1.00 98.28           C  
ATOM   3803  HA  SER A 237     -10.198 -45.198  -3.882  1.00 98.28           H  
ATOM   3804  C   SER A 237     -11.063 -43.742  -2.600  1.00 98.28           C  
ATOM   3805  CB  SER A 237     -11.182 -46.248  -2.301  1.00 98.28           C  
ATOM   3806  HB2 SER A 237     -10.748 -47.177  -2.672  1.00 98.28           H  
ATOM   3807  HB3 SER A 237     -12.193 -46.159  -2.698  1.00 98.28           H  
ATOM   3808  O   SER A 237     -11.609 -43.192  -3.557  1.00 98.28           O  
ATOM   3809  OG  SER A 237     -11.228 -46.304  -0.880  1.00 98.28           O  
ATOM   3810  HG  SER A 237     -11.767 -47.063  -0.642  1.00 98.28           H  
ATOM   3811  N   THR A 238     -11.022 -43.185  -1.386  1.00 98.28           N  
ATOM   3812  H   THR A 238     -10.527 -43.669  -0.650  1.00 98.28           H  
ATOM   3813  CA  THR A 238     -11.626 -41.881  -1.067  1.00 98.28           C  
ATOM   3814  HA  THR A 238     -12.658 -41.877  -1.418  1.00 98.28           H  
ATOM   3815  C   THR A 238     -10.896 -40.749  -1.779  1.00 98.28           C  
ATOM   3816  CB  THR A 238     -11.640 -41.625   0.447  1.00 98.28           C  
ATOM   3817  HB  THR A 238     -10.622 -41.628   0.837  1.00 98.28           H  
ATOM   3818  O   THR A 238     -11.547 -39.905  -2.391  1.00 98.28           O  
ATOM   3819  CG2 THR A 238     -12.315 -40.305   0.822  1.00 98.28           C  
ATOM   3820 HG21 THR A 238     -11.718 -39.465   0.467  1.00 98.28           H  
ATOM   3821 HG22 THR A 238     -12.396 -40.238   1.907  1.00 98.28           H  
ATOM   3822 HG23 THR A 238     -13.310 -40.260   0.380  1.00 98.28           H  
ATOM   3823  OG1 THR A 238     -12.378 -42.639   1.082  1.00 98.28           O  
ATOM   3824  HG1 THR A 238     -11.761 -43.341   1.302  1.00 98.28           H  
ATOM   3825  N   LEU A 239      -9.558 -40.757  -1.761  1.00 98.58           N  
ATOM   3826  H   LEU A 239      -9.085 -41.469  -1.223  1.00 98.58           H  
ATOM   3827  CA  LEU A 239      -8.745 -39.759  -2.455  1.00 98.58           C  
ATOM   3828  HA  LEU A 239      -9.047 -38.774  -2.099  1.00 98.58           H  
ATOM   3829  C   LEU A 239      -8.997 -39.789  -3.968  1.00 98.58           C  
ATOM   3830  CB  LEU A 239      -7.259 -39.977  -2.098  1.00 98.58           C  
ATOM   3831  HB2 LEU A 239      -7.145 -39.864  -1.020  1.00 98.58           H  
ATOM   3832  HB3 LEU A 239      -6.970 -40.995  -2.360  1.00 98.58           H  
ATOM   3833  O   LEU A 239      -9.275 -38.752  -4.565  1.00 98.58           O  
ATOM   3834  CG  LEU A 239      -6.298 -38.998  -2.804  1.00 98.58           C  
ATOM   3835  HG  LEU A 239      -6.295 -39.204  -3.874  1.00 98.58           H  
ATOM   3836  CD1 LEU A 239      -6.709 -37.545  -2.589  1.00 98.58           C  
ATOM   3837 HD11 LEU A 239      -5.900 -36.873  -2.874  1.00 98.58           H  
ATOM   3838 HD12 LEU A 239      -7.580 -37.316  -3.203  1.00 98.58           H  
ATOM   3839 HD13 LEU A 239      -6.979 -37.372  -1.547  1.00 98.58           H  
ATOM   3840  CD2 LEU A 239      -4.872 -39.170  -2.287  1.00 98.58           C  
ATOM   3841 HD21 LEU A 239      -4.818 -38.881  -1.238  1.00 98.58           H  
ATOM   3842 HD22 LEU A 239      -4.192 -38.541  -2.862  1.00 98.58           H  
ATOM   3843 HD23 LEU A 239      -4.558 -40.209  -2.390  1.00 98.58           H  
ATOM   3844  N   LYS A 240      -8.976 -40.977  -4.590  1.00 98.39           N  
ATOM   3845  H   LYS A 240      -8.745 -41.797  -4.048  1.00 98.39           H  
ATOM   3846  CA  LYS A 240      -9.247 -41.124  -6.028  1.00 98.39           C  
ATOM   3847  HA  LYS A 240      -8.539 -40.499  -6.573  1.00 98.39           H  
ATOM   3848  C   LYS A 240     -10.639 -40.611  -6.406  1.00 98.39           C  
ATOM   3849  CB  LYS A 240      -9.046 -42.590  -6.444  1.00 98.39           C  
ATOM   3850  HB2 LYS A 240      -8.060 -42.917  -6.114  1.00 98.39           H  
ATOM   3851  HB3 LYS A 240      -9.798 -43.211  -5.956  1.00 98.39           H  
ATOM   3852  O   LYS A 240     -10.766 -39.944  -7.428  1.00 98.39           O  
ATOM   3853  CG  LYS A 240      -9.136 -42.768  -7.968  1.00 98.39           C  
ATOM   3854  HG2 LYS A 240     -10.116 -42.443  -8.316  1.00 98.39           H  
ATOM   3855  HG3 LYS A 240      -8.373 -42.151  -8.443  1.00 98.39           H  
ATOM   3856  CD  LYS A 240      -8.936 -44.230  -8.384  1.00 98.39           C  
ATOM   3857  HD2 LYS A 240      -9.705 -44.841  -7.911  1.00 98.39           H  
ATOM   3858  HD3 LYS A 240      -7.953 -44.570  -8.059  1.00 98.39           H  
ATOM   3859  CE  LYS A 240      -9.053 -44.334  -9.911  1.00 98.39           C  
ATOM   3860  HE2 LYS A 240     -10.001 -43.889 -10.213  1.00 98.39           H  
ATOM   3861  HE3 LYS A 240      -8.256 -43.744 -10.363  1.00 98.39           H  
ATOM   3862  NZ  LYS A 240      -8.986 -45.741 -10.383  1.00 98.39           N  
ATOM   3863  HZ1 LYS A 240      -8.109 -46.169 -10.121  1.00 98.39           H  
ATOM   3864  HZ2 LYS A 240      -9.073 -45.776 -11.389  1.00 98.39           H  
ATOM   3865  HZ3 LYS A 240      -9.743 -46.282  -9.989  1.00 98.39           H  
ATOM   3866  N   ARG A 241     -11.663 -40.899  -5.591  1.00 98.30           N  
ATOM   3867  H   ARG A 241     -11.479 -41.469  -4.777  1.00 98.30           H  
ATOM   3868  CA  ARG A 241     -13.032 -40.415  -5.817  1.00 98.30           C  
ATOM   3869  HA  ARG A 241     -13.320 -40.643  -6.843  1.00 98.30           H  
ATOM   3870  C   ARG A 241     -13.122 -38.891  -5.710  1.00 98.30           C  
ATOM   3871  CB  ARG A 241     -14.011 -41.134  -4.873  1.00 98.30           C  
ATOM   3872  HB2 ARG A 241     -13.710 -40.973  -3.838  1.00 98.30           H  
ATOM   3873  HB3 ARG A 241     -13.986 -42.203  -5.084  1.00 98.30           H  
ATOM   3874  O   ARG A 241     -13.597 -38.263  -6.645  1.00 98.30           O  
ATOM   3875  CG  ARG A 241     -15.440 -40.609  -5.074  1.00 98.30           C  
ATOM   3876  HG2 ARG A 241     -15.478 -39.573  -4.736  1.00 98.30           H  
ATOM   3877  HG3 ARG A 241     -15.685 -40.632  -6.136  1.00 98.30           H  
ATOM   3878  CD  ARG A 241     -16.507 -41.406  -4.320  1.00 98.30           C  
ATOM   3879  HD2 ARG A 241     -17.485 -41.032  -4.625  1.00 98.30           H  
ATOM   3880  HD3 ARG A 241     -16.448 -42.451  -4.626  1.00 98.30           H  
ATOM   3881  NE  ARG A 241     -16.375 -41.310  -2.852  1.00 98.30           N  
ATOM   3882  HE  ARG A 241     -15.878 -42.059  -2.392  1.00 98.30           H  
ATOM   3883  NH1 ARG A 241     -17.610 -39.379  -2.539  1.00 98.30           N  
ATOM   3884 HH11 ARG A 241     -18.029 -38.673  -1.951  1.00 98.30           H  
ATOM   3885 HH12 ARG A 241     -17.493 -39.082  -3.497  1.00 98.30           H  
ATOM   3886  NH2 ARG A 241     -16.969 -40.572  -0.785  1.00 98.30           N  
ATOM   3887 HH21 ARG A 241     -17.529 -39.939  -0.233  1.00 98.30           H  
ATOM   3888 HH22 ARG A 241     -16.559 -41.397  -0.370  1.00 98.30           H  
ATOM   3889  CZ  ARG A 241     -16.979 -40.419  -2.080  1.00 98.30           C  
ATOM   3890  N   LYS A 242     -12.619 -38.297  -4.624  1.00 98.32           N  
ATOM   3891  H   LYS A 242     -12.218 -38.874  -3.899  1.00 98.32           H  
ATOM   3892  CA  LYS A 242     -12.703 -36.843  -4.411  1.00 98.32           C  
ATOM   3893  HA  LYS A 242     -13.738 -36.524  -4.537  1.00 98.32           H  
ATOM   3894  C   LYS A 242     -11.907 -36.026  -5.434  1.00 98.32           C  
ATOM   3895  CB  LYS A 242     -12.271 -36.488  -2.989  1.00 98.32           C  
ATOM   3896  HB2 LYS A 242     -11.307 -36.950  -2.774  1.00 98.32           H  
ATOM   3897  HB3 LYS A 242     -12.169 -35.404  -2.946  1.00 98.32           H  
ATOM   3898  O   LYS A 242     -12.352 -34.961  -5.833  1.00 98.32           O  
ATOM   3899  CG  LYS A 242     -13.295 -36.904  -1.928  1.00 98.32           C  
ATOM   3900  HG2 LYS A 242     -14.271 -36.504  -2.201  1.00 98.32           H  
ATOM   3901  HG3 LYS A 242     -13.360 -37.990  -1.866  1.00 98.32           H  
ATOM   3902  CD  LYS A 242     -12.881 -36.323  -0.572  1.00 98.32           C  
ATOM   3903  HD2 LYS A 242     -11.954 -36.791  -0.239  1.00 98.32           H  
ATOM   3904  HD3 LYS A 242     -12.720 -35.251  -0.688  1.00 98.32           H  
ATOM   3905  CE  LYS A 242     -13.994 -36.553   0.451  1.00 98.32           C  
ATOM   3906  HE2 LYS A 242     -14.066 -37.621   0.659  1.00 98.32           H  
ATOM   3907  HE3 LYS A 242     -14.934 -36.230   0.002  1.00 98.32           H  
ATOM   3908  NZ  LYS A 242     -13.742 -35.785   1.695  1.00 98.32           N  
ATOM   3909  HZ1 LYS A 242     -12.868 -36.067   2.115  1.00 98.32           H  
ATOM   3910  HZ2 LYS A 242     -14.491 -35.924   2.358  1.00 98.32           H  
ATOM   3911  HZ3 LYS A 242     -13.696 -34.799   1.479  1.00 98.32           H  
ATOM   3912  N   LEU A 243     -10.766 -36.529  -5.913  1.00 98.43           N  
ATOM   3913  H   LEU A 243     -10.402 -37.385  -5.521  1.00 98.43           H  
ATOM   3914  CA  LEU A 243     -10.049 -35.873  -7.015  1.00 98.43           C  
ATOM   3915  HA  LEU A 243      -9.941 -34.813  -6.785  1.00 98.43           H  
ATOM   3916  C   LEU A 243     -10.840 -35.924  -8.329  1.00 98.43           C  
ATOM   3917  CB  LEU A 243      -8.656 -36.495  -7.191  1.00 98.43           C  
ATOM   3918  HB2 LEU A 243      -8.228 -36.123  -8.122  1.00 98.43           H  
ATOM   3919  HB3 LEU A 243      -8.764 -37.576  -7.281  1.00 98.43           H  
ATOM   3920  O   LEU A 243     -10.841 -34.944  -9.065  1.00 98.43           O  
ATOM   3921  CG  LEU A 243      -7.682 -36.170  -6.047  1.00 98.43           C  
ATOM   3922  HG  LEU A 243      -8.108 -36.526  -5.109  1.00 98.43           H  
ATOM   3923  CD1 LEU A 243      -6.362 -36.905  -6.299  1.00 98.43           C  
ATOM   3924 HD11 LEU A 243      -5.916 -36.545  -7.226  1.00 98.43           H  
ATOM   3925 HD12 LEU A 243      -5.677 -36.719  -5.472  1.00 98.43           H  
ATOM   3926 HD13 LEU A 243      -6.550 -37.976  -6.366  1.00 98.43           H  
ATOM   3927  CD2 LEU A 243      -7.406 -34.674  -5.897  1.00 98.43           C  
ATOM   3928 HD21 LEU A 243      -6.581 -34.499  -5.207  1.00 98.43           H  
ATOM   3929 HD22 LEU A 243      -8.286 -34.165  -5.503  1.00 98.43           H  
ATOM   3930 HD23 LEU A 243      -7.174 -34.236  -6.868  1.00 98.43           H  
ATOM   3931  N   ALA A 244     -11.549 -37.025  -8.602  1.00 98.12           N  
ATOM   3932  H   ALA A 244     -11.525 -37.805  -7.960  1.00 98.12           H  
ATOM   3933  CA  ALA A 244     -12.428 -37.115  -9.767  1.00 98.12           C  
ATOM   3934  HA  ALA A 244     -11.867 -36.791 -10.644  1.00 98.12           H  
ATOM   3935  C   ALA A 244     -13.651 -36.183  -9.648  1.00 98.12           C  
ATOM   3936  CB  ALA A 244     -12.828 -38.581  -9.974  1.00 98.12           C  
ATOM   3937  HB1 ALA A 244     -13.419 -38.663 -10.886  1.00 98.12           H  
ATOM   3938  HB2 ALA A 244     -11.933 -39.196 -10.071  1.00 98.12           H  
ATOM   3939  HB3 ALA A 244     -13.426 -38.932  -9.133  1.00 98.12           H  
ATOM   3940  O   ALA A 244     -14.077 -35.624 -10.654  1.00 98.12           O  
ATOM   3941  N   GLU A 245     -14.169 -35.964  -8.433  1.00 97.48           N  
ATOM   3942  H   GLU A 245     -13.817 -36.511  -7.660  1.00 97.48           H  
ATOM   3943  CA  GLU A 245     -15.192 -34.944  -8.135  1.00 97.48           C  
ATOM   3944  HA  GLU A 245     -16.039 -35.085  -8.805  1.00 97.48           H  
ATOM   3945  C   GLU A 245     -14.665 -33.514  -8.405  1.00 97.48           C  
ATOM   3946  CB  GLU A 245     -15.699 -35.115  -6.680  1.00 97.48           C  
ATOM   3947  HB2 GLU A 245     -16.330 -34.266  -6.420  1.00 97.48           H  
ATOM   3948  HB3 GLU A 245     -14.841 -35.112  -6.008  1.00 97.48           H  
ATOM   3949  O   GLU A 245     -15.402 -32.686  -8.931  1.00 97.48           O  
ATOM   3950  CG  GLU A 245     -16.516 -36.410  -6.463  1.00 97.48           C  
ATOM   3951  HG2 GLU A 245     -17.499 -36.270  -6.914  1.00 97.48           H  
ATOM   3952  HG3 GLU A 245     -16.036 -37.227  -7.002  1.00 97.48           H  
ATOM   3953  CD  GLU A 245     -16.694 -36.866  -4.994  1.00 97.48           C  
ATOM   3954  OE1 GLU A 245     -17.302 -37.949  -4.790  1.00 97.48           O  
ATOM   3955  OE2 GLU A 245     -16.175 -36.237  -4.045  1.00 97.48           O  
ATOM   3956  N   GLU A 246     -13.374 -33.243  -8.165  1.00 95.54           N  
ATOM   3957  H   GLU A 246     -12.837 -33.937  -7.664  1.00 95.54           H  
ATOM   3958  CA  GLU A 246     -12.670 -32.007  -8.572  1.00 95.54           C  
ATOM   3959  HA  GLU A 246     -13.378 -31.179  -8.509  1.00 95.54           H  
ATOM   3960  C   GLU A 246     -12.178 -32.022 -10.047  1.00 95.54           C  
ATOM   3961  CB  GLU A 246     -11.515 -31.700  -7.591  1.00 95.54           C  
ATOM   3962  HB2 GLU A 246     -10.933 -30.865  -7.982  1.00 95.54           H  
ATOM   3963  HB3 GLU A 246     -10.862 -32.571  -7.538  1.00 95.54           H  
ATOM   3964  O   GLU A 246     -11.366 -31.185 -10.453  1.00 95.54           O  
ATOM   3965  CG  GLU A 246     -11.965 -31.311  -6.166  1.00 95.54           C  
ATOM   3966  HG2 GLU A 246     -12.532 -32.135  -5.732  1.00 95.54           H  
ATOM   3967  HG3 GLU A 246     -12.625 -30.446  -6.235  1.00 95.54           H  
ATOM   3968  CD  GLU A 246     -10.784 -30.970  -5.229  1.00 95.54           C  
ATOM   3969  OE1 GLU A 246     -11.005 -30.523  -4.077  1.00 95.54           O  
ATOM   3970  OE2 GLU A 246      -9.615 -31.193  -5.611  1.00 95.54           O  
ATOM   3971  N   GLY A 247     -12.635 -32.973 -10.872  1.00 96.19           N  
ATOM   3972  H   GLY A 247     -13.307 -33.631 -10.503  1.00 96.19           H  
ATOM   3973  CA  GLY A 247     -12.314 -33.044 -12.304  1.00 96.19           C  
ATOM   3974  HA2 GLY A 247     -12.556 -32.087 -12.768  1.00 96.19           H  
ATOM   3975  HA3 GLY A 247     -12.940 -33.813 -12.756  1.00 96.19           H  
ATOM   3976  C   GLY A 247     -10.851 -33.377 -12.626  1.00 96.19           C  
ATOM   3977  O   GLY A 247     -10.342 -32.984 -13.677  1.00 96.19           O  
ATOM   3978  N   THR A 248     -10.138 -34.065 -11.730  1.00 97.63           N  
ATOM   3979  H   THR A 248     -10.592 -34.342 -10.871  1.00 97.63           H  
ATOM   3980  CA  THR A 248      -8.706 -34.362 -11.879  1.00 97.63           C  
ATOM   3981  HA  THR A 248      -8.469 -34.366 -12.943  1.00 97.63           H  
ATOM   3982  C   THR A 248      -8.327 -35.758 -11.361  1.00 97.63           C  
ATOM   3983  CB  THR A 248      -7.894 -33.225 -11.230  1.00 97.63           C  
ATOM   3984  HB  THR A 248      -8.329 -32.276 -11.545  1.00 97.63           H  
ATOM   3985  O   THR A 248      -9.160 -36.532 -10.893  1.00 97.63           O  
ATOM   3986  CG2 THR A 248      -7.880 -33.248  -9.704  1.00 97.63           C  
ATOM   3987 HG21 THR A 248      -7.312 -32.394  -9.335  1.00 97.63           H  
ATOM   3988 HG22 THR A 248      -7.427 -34.170  -9.339  1.00 97.63           H  
ATOM   3989 HG23 THR A 248      -8.899 -33.166  -9.325  1.00 97.63           H  
ATOM   3990  OG1 THR A 248      -6.559 -33.242 -11.694  1.00 97.63           O  
ATOM   3991  HG1 THR A 248      -6.594 -33.083 -12.640  1.00 97.63           H  
ATOM   3992  N   SER A 249      -7.050 -36.126 -11.459  1.00 98.39           N  
ATOM   3993  H   SER A 249      -6.388 -35.463 -11.837  1.00 98.39           H  
ATOM   3994  CA  SER A 249      -6.531 -37.383 -10.919  1.00 98.39           C  
ATOM   3995  HA  SER A 249      -7.202 -37.721 -10.130  1.00 98.39           H  
ATOM   3996  C   SER A 249      -5.154 -37.194 -10.288  1.00 98.39           C  
ATOM   3997  CB  SER A 249      -6.506 -38.471 -12.002  1.00 98.39           C  
ATOM   3998  HB2 SER A 249      -7.393 -38.392 -12.632  1.00 98.39           H  
ATOM   3999  HB3 SER A 249      -6.517 -39.444 -11.511  1.00 98.39           H  
ATOM   4000  O   SER A 249      -4.425 -36.253 -10.603  1.00 98.39           O  
ATOM   4001  OG  SER A 249      -5.343 -38.394 -12.801  1.00 98.39           O  
ATOM   4002  HG  SER A 249      -5.524 -37.751 -13.491  1.00 98.39           H  
ATOM   4003  N   PHE A 250      -4.758 -38.129  -9.421  1.00 98.49           N  
ATOM   4004  H   PHE A 250      -5.406 -38.862  -9.169  1.00 98.49           H  
ATOM   4005  CA  PHE A 250      -3.411 -38.146  -8.845  1.00 98.49           C  
ATOM   4006  HA  PHE A 250      -3.277 -37.257  -8.229  1.00 98.49           H  
ATOM   4007  C   PHE A 250      -2.315 -38.107  -9.925  1.00 98.49           C  
ATOM   4008  CB  PHE A 250      -3.266 -39.387  -7.955  1.00 98.49           C  
ATOM   4009  HB2 PHE A 250      -3.615 -40.265  -8.499  1.00 98.49           H  
ATOM   4010  HB3 PHE A 250      -3.905 -39.253  -7.081  1.00 98.49           H  
ATOM   4011  O   PHE A 250      -1.340 -37.379  -9.772  1.00 98.49           O  
ATOM   4012  CG  PHE A 250      -1.844 -39.637  -7.493  1.00 98.49           C  
ATOM   4013  CD1 PHE A 250      -1.013 -40.525  -8.207  1.00 98.49           C  
ATOM   4014  HD1 PHE A 250      -1.397 -41.062  -9.062  1.00 98.49           H  
ATOM   4015  CD2 PHE A 250      -1.322 -38.909  -6.409  1.00 98.49           C  
ATOM   4016  HD2 PHE A 250      -1.945 -38.212  -5.868  1.00 98.49           H  
ATOM   4017  CE1 PHE A 250       0.339 -40.668  -7.849  1.00 98.49           C  
ATOM   4018  HE1 PHE A 250       0.992 -41.313  -8.418  1.00 98.49           H  
ATOM   4019  CE2 PHE A 250       0.029 -39.058  -6.054  1.00 98.49           C  
ATOM   4020  HE2 PHE A 250       0.442 -38.482  -5.240  1.00 98.49           H  
ATOM   4021  CZ  PHE A 250       0.860 -39.925  -6.779  1.00 98.49           C  
ATOM   4022  HZ  PHE A 250       1.907 -40.002  -6.524  1.00 98.49           H  
ATOM   4023  N   SER A 251      -2.492 -38.834 -11.033  1.00 97.97           N  
ATOM   4024  H   SER A 251      -3.344 -39.365 -11.143  1.00 97.97           H  
ATOM   4025  CA  SER A 251      -1.524 -38.870 -12.136  1.00 97.97           C  
ATOM   4026  HA  SER A 251      -0.543 -39.132 -11.739  1.00 97.97           H  
ATOM   4027  C   SER A 251      -1.396 -37.520 -12.847  1.00 97.97           C  
ATOM   4028  CB  SER A 251      -1.933 -39.934 -13.157  1.00 97.97           C  
ATOM   4029  HB2 SER A 251      -2.907 -39.681 -13.576  1.00 97.97           H  
ATOM   4030  HB3 SER A 251      -1.199 -39.956 -13.962  1.00 97.97           H  
ATOM   4031  O   SER A 251      -0.284 -37.119 -13.193  1.00 97.97           O  
ATOM   4032  OG  SER A 251      -1.996 -41.211 -12.545  1.00 97.97           O  
ATOM   4033  HG  SER A 251      -2.237 -41.848 -13.222  1.00 97.97           H  
ATOM   4034  N   ASP A 252      -2.507 -36.800 -13.025  1.00 97.67           N  
ATOM   4035  H   ASP A 252      -3.391 -37.175 -12.711  1.00 97.67           H  
ATOM   4036  CA  ASP A 252      -2.511 -35.475 -13.657  1.00 97.67           C  
ATOM   4037  HA  ASP A 252      -1.944 -35.526 -14.587  1.00 97.67           H  
ATOM   4038  C   ASP A 252      -1.845 -34.432 -12.758  1.00 97.67           C  
ATOM   4039  CB  ASP A 252      -3.942 -35.039 -13.998  1.00 97.67           C  
ATOM   4040  HB2 ASP A 252      -3.910 -34.060 -14.476  1.00 97.67           H  
ATOM   4041  HB3 ASP A 252      -4.522 -34.948 -13.080  1.00 97.67           H  
ATOM   4042  O   ASP A 252      -1.008 -33.658 -13.226  1.00 97.67           O  
ATOM   4043  CG  ASP A 252      -4.623 -36.026 -14.940  1.00 97.67           C  
ATOM   4044  OD1 ASP A 252      -4.031 -36.329 -15.997  1.00 97.67           O  
ATOM   4045  OD2 ASP A 252      -5.696 -36.535 -14.538  1.00 97.67           O  
ATOM   4046  N   ILE A 253      -2.149 -34.453 -11.454  1.00 98.37           N  
ATOM   4047  H   ILE A 253      -2.860 -35.099 -11.141  1.00 98.37           H  
ATOM   4048  CA  ILE A 253      -1.516 -33.565 -10.470  1.00 98.37           C  
ATOM   4049  HA  ILE A 253      -1.609 -32.540 -10.828  1.00 98.37           H  
ATOM   4050  C   ILE A 253      -0.017 -33.871 -10.357  1.00 98.37           C  
ATOM   4051  CB  ILE A 253      -2.214 -33.655  -9.094  1.00 98.37           C  
ATOM   4052  HB  ILE A 253      -2.129 -34.675  -8.719  1.00 98.37           H  
ATOM   4053  O   ILE A 253       0.795 -32.948 -10.335  1.00 98.37           O  
ATOM   4054  CG1 ILE A 253      -3.707 -33.270  -9.185  1.00 98.37           C  
ATOM   4055 HG12 ILE A 253      -4.181 -33.781 -10.022  1.00 98.37           H  
ATOM   4056 HG13 ILE A 253      -3.796 -32.199  -9.367  1.00 98.37           H  
ATOM   4057  CG2 ILE A 253      -1.513 -32.692  -8.119  1.00 98.37           C  
ATOM   4058 HG21 ILE A 253      -1.503 -31.689  -8.545  1.00 98.37           H  
ATOM   4059 HG22 ILE A 253      -2.033 -32.648  -7.162  1.00 98.37           H  
ATOM   4060 HG23 ILE A 253      -0.487 -33.009  -7.928  1.00 98.37           H  
ATOM   4061  CD1 ILE A 253      -4.495 -33.638  -7.924  1.00 98.37           C  
ATOM   4062 HD11 ILE A 253      -4.146 -33.072  -7.061  1.00 98.37           H  
ATOM   4063 HD12 ILE A 253      -4.405 -34.706  -7.726  1.00 98.37           H  
ATOM   4064 HD13 ILE A 253      -5.544 -33.389  -8.087  1.00 98.37           H  
ATOM   4065  N   TYR A 254       0.371 -35.148 -10.341  1.00 98.08           N  
ATOM   4066  H   TYR A 254      -0.341 -35.864 -10.334  1.00 98.08           H  
ATOM   4067  CA  TYR A 254       1.770 -35.573 -10.268  1.00 98.08           C  
ATOM   4068  HA  TYR A 254       2.227 -35.106  -9.395  1.00 98.08           H  
ATOM   4069  C   TYR A 254       2.586 -35.126 -11.486  1.00 98.08           C  
ATOM   4070  CB  TYR A 254       1.808 -37.095 -10.092  1.00 98.08           C  
ATOM   4071  HB2 TYR A 254       1.312 -37.566 -10.941  1.00 98.08           H  
ATOM   4072  HB3 TYR A 254       1.238 -37.359  -9.201  1.00 98.08           H  
ATOM   4073  O   TYR A 254       3.685 -34.584 -11.336  1.00 98.08           O  
ATOM   4074  CG  TYR A 254       3.194 -37.684  -9.940  1.00 98.08           C  
ATOM   4075  CD1 TYR A 254       3.776 -38.409 -10.999  1.00 98.08           C  
ATOM   4076  HD1 TYR A 254       3.250 -38.505 -11.937  1.00 98.08           H  
ATOM   4077  CD2 TYR A 254       3.875 -37.554  -8.715  1.00 98.08           C  
ATOM   4078  HD2 TYR A 254       3.423 -37.008  -7.900  1.00 98.08           H  
ATOM   4079  CE1 TYR A 254       5.010 -39.062 -10.809  1.00 98.08           C  
ATOM   4080  HE1 TYR A 254       5.430 -39.666 -11.599  1.00 98.08           H  
ATOM   4081  CE2 TYR A 254       5.122 -38.177  -8.535  1.00 98.08           C  
ATOM   4082  HE2 TYR A 254       5.653 -38.102  -7.598  1.00 98.08           H  
ATOM   4083  OH  TYR A 254       6.797 -39.679  -9.331  1.00 98.08           O  
ATOM   4084  HH  TYR A 254       7.016 -40.257 -10.065  1.00 98.08           H  
ATOM   4085  CZ  TYR A 254       5.664 -38.971  -9.562  1.00 98.08           C  
ATOM   4086  N   LEU A 255       2.030 -35.287 -12.692  1.00 97.46           N  
ATOM   4087  H   LEU A 255       1.131 -35.743 -12.756  1.00 97.46           H  
ATOM   4088  CA  LEU A 255       2.646 -34.771 -13.912  1.00 97.46           C  
ATOM   4089  HA  LEU A 255       3.670 -35.141 -13.949  1.00 97.46           H  
ATOM   4090  C   LEU A 255       2.713 -33.238 -13.888  1.00 97.46           C  
ATOM   4091  CB  LEU A 255       1.879 -35.308 -15.134  1.00 97.46           C  
ATOM   4092  HB2 LEU A 255       1.894 -36.397 -15.101  1.00 97.46           H  
ATOM   4093  HB3 LEU A 255       0.840 -34.987 -15.061  1.00 97.46           H  
ATOM   4094  O   LEU A 255       3.776 -32.680 -14.155  1.00 97.46           O  
ATOM   4095  CG  LEU A 255       2.443 -34.839 -16.490  1.00 97.46           C  
ATOM   4096  HG  LEU A 255       2.389 -33.753 -16.552  1.00 97.46           H  
ATOM   4097  CD1 LEU A 255       3.895 -35.273 -16.717  1.00 97.46           C  
ATOM   4098 HD11 LEU A 255       4.226 -34.952 -17.704  1.00 97.46           H  
ATOM   4099 HD12 LEU A 255       3.981 -36.356 -16.634  1.00 97.46           H  
ATOM   4100 HD13 LEU A 255       4.544 -34.803 -15.977  1.00 97.46           H  
ATOM   4101  CD2 LEU A 255       1.600 -35.425 -17.624  1.00 97.46           C  
ATOM   4102 HD21 LEU A 255       1.984 -35.086 -18.586  1.00 97.46           H  
ATOM   4103 HD22 LEU A 255       0.568 -35.093 -17.514  1.00 97.46           H  
ATOM   4104 HD23 LEU A 255       1.625 -36.514 -17.581  1.00 97.46           H  
ATOM   4105  N   SER A 256       1.617 -32.564 -13.526  1.00 97.66           N  
ATOM   4106  H   SER A 256       0.784 -33.090 -13.303  1.00 97.66           H  
ATOM   4107  CA  SER A 256       1.542 -31.101 -13.449  1.00 97.66           C  
ATOM   4108  HA  SER A 256       1.753 -30.692 -14.437  1.00 97.66           H  
ATOM   4109  C   SER A 256       2.577 -30.520 -12.483  1.00 97.66           C  
ATOM   4110  CB  SER A 256       0.130 -30.669 -13.044  1.00 97.66           C  
ATOM   4111  HB2 SER A 256      -0.103 -31.055 -12.052  1.00 97.66           H  
ATOM   4112  HB3 SER A 256      -0.593 -31.068 -13.756  1.00 97.66           H  
ATOM   4113  O   SER A 256       3.355 -29.663 -12.890  1.00 97.66           O  
ATOM   4114  OG  SER A 256       0.039 -29.261 -13.027  1.00 97.66           O  
ATOM   4115  HG  SER A 256       0.170 -28.925 -13.917  1.00 97.66           H  
ATOM   4116  N   ALA A 257       2.679 -31.038 -11.256  1.00 98.11           N  
ATOM   4117  H   ALA A 257       2.013 -31.745 -10.978  1.00 98.11           H  
ATOM   4118  CA  ALA A 257       3.656 -30.599 -10.258  1.00 98.11           C  
ATOM   4119  HA  ALA A 257       3.498 -29.544 -10.036  1.00 98.11           H  
ATOM   4120  C   ALA A 257       5.103 -30.742 -10.756  1.00 98.11           C  
ATOM   4121  CB  ALA A 257       3.416 -31.407  -8.976  1.00 98.11           C  
ATOM   4122  HB1 ALA A 257       3.499 -32.474  -9.182  1.00 98.11           H  
ATOM   4123  HB2 ALA A 257       4.153 -31.127  -8.223  1.00 98.11           H  
ATOM   4124  HB3 ALA A 257       2.420 -31.196  -8.586  1.00 98.11           H  
ATOM   4125  O   ALA A 257       5.897 -29.803 -10.669  1.00 98.11           O  
ATOM   4126  N   ARG A 258       5.448 -31.890 -11.358  1.00 98.08           N  
ATOM   4127  H   ARG A 258       4.754 -32.622 -11.414  1.00 98.08           H  
ATOM   4128  CA  ARG A 258       6.786 -32.116 -11.930  1.00 98.08           C  
ATOM   4129  HA  ARG A 258       7.533 -31.859 -11.179  1.00 98.08           H  
ATOM   4130  C   ARG A 258       7.083 -31.207 -13.125  1.00 98.08           C  
ATOM   4131  CB  ARG A 258       6.945 -33.596 -12.304  1.00 98.08           C  
ATOM   4132  HB2 ARG A 258       6.061 -33.942 -12.840  1.00 98.08           H  
ATOM   4133  HB3 ARG A 258       7.809 -33.695 -12.960  1.00 98.08           H  
ATOM   4134  O   ARG A 258       8.210 -30.728 -13.247  1.00 98.08           O  
ATOM   4135  CG  ARG A 258       7.186 -34.471 -11.066  1.00 98.08           C  
ATOM   4136  HG2 ARG A 258       6.348 -34.394 -10.374  1.00 98.08           H  
ATOM   4137  HG3 ARG A 258       8.089 -34.121 -10.565  1.00 98.08           H  
ATOM   4138  CD  ARG A 258       7.373 -35.935 -11.477  1.00 98.08           C  
ATOM   4139  HD2 ARG A 258       7.993 -35.963 -12.373  1.00 98.08           H  
ATOM   4140  HD3 ARG A 258       6.400 -36.371 -11.700  1.00 98.08           H  
ATOM   4141  NE  ARG A 258       8.035 -36.702 -10.409  1.00 98.08           N  
ATOM   4142  HE  ARG A 258       8.078 -36.279  -9.492  1.00 98.08           H  
ATOM   4143  NH1 ARG A 258       9.033 -38.299 -11.721  1.00 98.08           N  
ATOM   4144 HH11 ARG A 258       9.855 -38.877 -11.819  1.00 98.08           H  
ATOM   4145 HH12 ARG A 258       8.668 -37.831 -12.538  1.00 98.08           H  
ATOM   4146  NH2 ARG A 258       9.431 -38.262  -9.531  1.00 98.08           N  
ATOM   4147 HH21 ARG A 258      10.074 -39.032  -9.645  1.00 98.08           H  
ATOM   4148 HH22 ARG A 258       9.225 -37.902  -8.610  1.00 98.08           H  
ATOM   4149  CZ  ARG A 258       8.823 -37.749 -10.559  1.00 98.08           C  
ATOM   4150  N   MET A 259       6.104 -30.963 -13.996  1.00 97.76           N  
ATOM   4151  H   MET A 259       5.203 -31.388 -13.830  1.00 97.76           H  
ATOM   4152  CA  MET A 259       6.253 -30.083 -15.162  1.00 97.76           C  
ATOM   4153  HA  MET A 259       7.198 -30.307 -15.658  1.00 97.76           H  
ATOM   4154  C   MET A 259       6.342 -28.606 -14.757  1.00 97.76           C  
ATOM   4155  CB  MET A 259       5.116 -30.344 -16.163  1.00 97.76           C  
ATOM   4156  HB2 MET A 259       5.135 -29.583 -16.943  1.00 97.76           H  
ATOM   4157  HB3 MET A 259       4.159 -30.260 -15.647  1.00 97.76           H  
ATOM   4158  O   MET A 259       7.235 -27.906 -15.230  1.00 97.76           O  
ATOM   4159  CG  MET A 259       5.191 -31.717 -16.850  1.00 97.76           C  
ATOM   4160  HG2 MET A 259       4.273 -31.833 -17.427  1.00 97.76           H  
ATOM   4161  HG3 MET A 259       5.190 -32.501 -16.093  1.00 97.76           H  
ATOM   4162  SD  MET A 259       6.584 -32.030 -17.981  1.00 97.76           S  
ATOM   4163  CE  MET A 259       7.877 -32.571 -16.831  1.00 97.76           C  
ATOM   4164  HE1 MET A 259       7.429 -32.917 -15.900  1.00 97.76           H  
ATOM   4165  HE2 MET A 259       8.548 -31.738 -16.620  1.00 97.76           H  
ATOM   4166  HE3 MET A 259       8.449 -33.380 -17.285  1.00 97.76           H  
ATOM   4167  N   ASN A 260       5.505 -28.144 -13.828  1.00 97.38           N  
ATOM   4168  H   ASN A 260       4.771 -28.750 -13.491  1.00 97.38           H  
ATOM   4169  CA  ASN A 260       5.576 -26.795 -13.266  1.00 97.38           C  
ATOM   4170  HA  ASN A 260       5.498 -26.061 -14.069  1.00 97.38           H  
ATOM   4171  C   ASN A 260       6.912 -26.542 -12.562  1.00 97.38           C  
ATOM   4172  CB  ASN A 260       4.419 -26.587 -12.280  1.00 97.38           C  
ATOM   4173  HB2 ASN A 260       4.720 -25.835 -11.551  1.00 97.38           H  
ATOM   4174  HB3 ASN A 260       4.207 -27.502 -11.727  1.00 97.38           H  
ATOM   4175  O   ASN A 260       7.548 -25.521 -12.820  1.00 97.38           O  
ATOM   4176  CG  ASN A 260       3.143 -26.073 -12.914  1.00 97.38           C  
ATOM   4177  ND2 ASN A 260       2.231 -25.664 -12.073  1.00 97.38           N  
ATOM   4178 HD21 ASN A 260       1.517 -25.049 -12.435  1.00 97.38           H  
ATOM   4179 HD22 ASN A 260       2.387 -25.766 -11.080  1.00 97.38           H  
ATOM   4180  OD1 ASN A 260       2.975 -25.978 -14.122  1.00 97.38           O  
ATOM   4181  N   GLN A 261       7.385 -27.482 -11.735  1.00 96.99           N  
ATOM   4182  H   GLN A 261       6.801 -28.269 -11.492  1.00 96.99           H  
ATOM   4183  CA  GLN A 261       8.701 -27.355 -11.109  1.00 96.99           C  
ATOM   4184  HA  GLN A 261       8.714 -26.415 -10.557  1.00 96.99           H  
ATOM   4185  C   GLN A 261       9.815 -27.286 -12.159  1.00 96.99           C  
ATOM   4186  CB  GLN A 261       8.939 -28.513 -10.127  1.00 96.99           C  
ATOM   4187  HB2 GLN A 261       8.936 -29.455 -10.676  1.00 96.99           H  
ATOM   4188  HB3 GLN A 261       8.131 -28.542  -9.396  1.00 96.99           H  
ATOM   4189  O   GLN A 261      10.737 -26.485 -12.020  1.00 96.99           O  
ATOM   4190  CG  GLN A 261      10.283 -28.372  -9.388  1.00 96.99           C  
ATOM   4191  HG2 GLN A 261      10.463 -29.282  -8.816  1.00 96.99           H  
ATOM   4192  HG3 GLN A 261      11.101 -28.302 -10.104  1.00 96.99           H  
ATOM   4193  CD  GLN A 261      10.357 -27.176  -8.435  1.00 96.99           C  
ATOM   4194  NE2 GLN A 261      11.501 -26.925  -7.841  1.00 96.99           N  
ATOM   4195 HE21 GLN A 261      11.484 -26.162  -7.179  1.00 96.99           H  
ATOM   4196 HE22 GLN A 261      12.299 -27.528  -7.980  1.00 96.99           H  
ATOM   4197  OE1 GLN A 261       9.418 -26.439  -8.198  1.00 96.99           O  
ATOM   4198  N   ALA A 262       9.727 -28.081 -13.229  1.00 97.59           N  
ATOM   4199  H   ALA A 262       8.964 -28.740 -13.294  1.00 97.59           H  
ATOM   4200  CA  ALA A 262      10.692 -28.017 -14.317  1.00 97.59           C  
ATOM   4201  HA  ALA A 262      11.687 -28.177 -13.901  1.00 97.59           H  
ATOM   4202  C   ALA A 262      10.696 -26.637 -14.989  1.00 97.59           C  
ATOM   4203  CB  ALA A 262      10.407 -29.139 -15.315  1.00 97.59           C  
ATOM   4204  HB1 ALA A 262      10.478 -30.105 -14.816  1.00 97.59           H  
ATOM   4205  HB2 ALA A 262      11.148 -29.084 -16.113  1.00 97.59           H  
ATOM   4206  HB3 ALA A 262       9.414 -29.029 -15.751  1.00 97.59           H  
ATOM   4207  O   ALA A 262      11.759 -26.040 -15.131  1.00 97.59           O  
ATOM   4208  N   ALA A 263       9.525 -26.095 -15.339  1.00 95.15           N  
ATOM   4209  H   ALA A 263       8.678 -26.622 -15.180  1.00 95.15           H  
ATOM   4210  CA  ALA A 263       9.409 -24.748 -15.897  1.00 95.15           C  
ATOM   4211  HA  ALA A 263       9.996 -24.697 -16.814  1.00 95.15           H  
ATOM   4212  C   ALA A 263       9.972 -23.680 -14.938  1.00 95.15           C  
ATOM   4213  CB  ALA A 263       7.941 -24.493 -16.261  1.00 95.15           C  
ATOM   4214  HB1 ALA A 263       7.843 -23.504 -16.710  1.00 95.15           H  
ATOM   4215  HB2 ALA A 263       7.313 -24.542 -15.371  1.00 95.15           H  
ATOM   4216  HB3 ALA A 263       7.602 -25.238 -16.980  1.00 95.15           H  
ATOM   4217  O   ALA A 263      10.750 -22.828 -15.361  1.00 95.15           O  
ATOM   4218  N   LYS A 264       9.673 -23.769 -13.635  1.00 92.88           N  
ATOM   4219  H   LYS A 264       9.013 -24.480 -13.353  1.00 92.88           H  
ATOM   4220  CA  LYS A 264      10.204 -22.864 -12.602  1.00 92.88           C  
ATOM   4221  HA  LYS A 264       9.935 -21.844 -12.874  1.00 92.88           H  
ATOM   4222  C   LYS A 264      11.733 -22.901 -12.529  1.00 92.88           C  
ATOM   4223  CB  LYS A 264       9.529 -23.207 -11.262  1.00 92.88           C  
ATOM   4224  HB2 LYS A 264       9.809 -24.214 -10.954  1.00 92.88           H  
ATOM   4225  HB3 LYS A 264       8.451 -23.196 -11.425  1.00 92.88           H  
ATOM   4226  O   LYS A 264      12.362 -21.848 -12.549  1.00 92.88           O  
ATOM   4227  CG  LYS A 264       9.856 -22.229 -10.120  1.00 92.88           C  
ATOM   4228  HG2 LYS A 264       9.737 -21.206 -10.477  1.00 92.88           H  
ATOM   4229  HG3 LYS A 264      10.884 -22.377  -9.789  1.00 92.88           H  
ATOM   4230  CD  LYS A 264       8.888 -22.465  -8.948  1.00 92.88           C  
ATOM   4231  HD2 LYS A 264       9.010 -23.480  -8.570  1.00 92.88           H  
ATOM   4232  HD3 LYS A 264       7.870 -22.359  -9.323  1.00 92.88           H  
ATOM   4233  CE  LYS A 264       9.084 -21.463  -7.802  1.00 92.88           C  
ATOM   4234  HE2 LYS A 264       9.994 -21.710  -7.255  1.00 92.88           H  
ATOM   4235  HE3 LYS A 264       9.193 -20.467  -8.232  1.00 92.88           H  
ATOM   4236  NZ  LYS A 264       7.905 -21.457  -6.900  1.00 92.88           N  
ATOM   4237  HZ1 LYS A 264       7.980 -20.799  -6.137  1.00 92.88           H  
ATOM   4238  HZ2 LYS A 264       7.654 -22.366  -6.541  1.00 92.88           H  
ATOM   4239  HZ3 LYS A 264       7.083 -21.137  -7.392  1.00 92.88           H  
ATOM   4240  N   LEU A 265      12.341 -24.090 -12.503  1.00 93.92           N  
ATOM   4241  H   LEU A 265      11.761 -24.917 -12.499  1.00 93.92           H  
ATOM   4242  CA  LEU A 265      13.801 -24.242 -12.455  1.00 93.92           C  
ATOM   4243  HA  LEU A 265      14.192 -23.598 -11.667  1.00 93.92           H  
ATOM   4244  C   LEU A 265      14.494 -23.786 -13.749  1.00 93.92           C  
ATOM   4245  CB  LEU A 265      14.167 -25.702 -12.138  1.00 93.92           C  
ATOM   4246  HB2 LEU A 265      13.690 -26.345 -12.878  1.00 93.92           H  
ATOM   4247  HB3 LEU A 265      15.247 -25.804 -12.252  1.00 93.92           H  
ATOM   4248  O   LEU A 265      15.557 -23.176 -13.671  1.00 93.92           O  
ATOM   4249  CG  LEU A 265      13.793 -26.198 -10.729  1.00 93.92           C  
ATOM   4250  HG  LEU A 265      12.720 -26.097 -10.564  1.00 93.92           H  
ATOM   4251  CD1 LEU A 265      14.167 -27.679 -10.610  1.00 93.92           C  
ATOM   4252 HD11 LEU A 265      13.912 -28.049  -9.616  1.00 93.92           H  
ATOM   4253 HD12 LEU A 265      13.602 -28.251 -11.345  1.00 93.92           H  
ATOM   4254 HD13 LEU A 265      15.232 -27.814 -10.794  1.00 93.92           H  
ATOM   4255  CD2 LEU A 265      14.512 -25.427  -9.619  1.00 93.92           C  
ATOM   4256 HD21 LEU A 265      14.293 -25.876  -8.651  1.00 93.92           H  
ATOM   4257 HD22 LEU A 265      14.155 -24.398  -9.599  1.00 93.92           H  
ATOM   4258 HD23 LEU A 265      15.589 -25.424  -9.789  1.00 93.92           H  
ATOM   4259  N   LEU A 266      13.899 -24.044 -14.920  1.00 93.45           N  
ATOM   4260  H   LEU A 266      13.040 -24.575 -14.914  1.00 93.45           H  
ATOM   4261  CA  LEU A 266      14.427 -23.584 -16.213  1.00 93.45           C  
ATOM   4262  HA  LEU A 266      15.484 -23.844 -16.279  1.00 93.45           H  
ATOM   4263  C   LEU A 266      14.339 -22.054 -16.354  1.00 93.45           C  
ATOM   4264  CB  LEU A 266      13.664 -24.270 -17.362  1.00 93.45           C  
ATOM   4265  HB2 LEU A 266      12.603 -24.062 -17.225  1.00 93.45           H  
ATOM   4266  HB3 LEU A 266      13.975 -23.820 -18.304  1.00 93.45           H  
ATOM   4267  O   LEU A 266      15.261 -21.448 -16.898  1.00 93.45           O  
ATOM   4268  CG  LEU A 266      13.865 -25.793 -17.462  1.00 93.45           C  
ATOM   4269  HG  LEU A 266      13.806 -26.233 -16.466  1.00 93.45           H  
ATOM   4270  CD1 LEU A 266      12.773 -26.404 -18.341  1.00 93.45           C  
ATOM   4271 HD11 LEU A 266      12.897 -27.486 -18.393  1.00 93.45           H  
ATOM   4272 HD12 LEU A 266      12.813 -25.975 -19.343  1.00 93.45           H  
ATOM   4273 HD13 LEU A 266      11.801 -26.183 -17.901  1.00 93.45           H  
ATOM   4274  CD2 LEU A 266      15.205 -26.201 -18.066  1.00 93.45           C  
ATOM   4275 HD21 LEU A 266      15.221 -25.925 -19.120  1.00 93.45           H  
ATOM   4276 HD22 LEU A 266      15.336 -27.279 -17.972  1.00 93.45           H  
ATOM   4277 HD23 LEU A 266      16.018 -25.699 -17.541  1.00 93.45           H  
ATOM   4278  N   ARG A 267      13.267 -21.434 -15.832  1.00 88.60           N  
ATOM   4279  H   ARG A 267      12.529 -22.006 -15.447  1.00 88.60           H  
ATOM   4280  CA  ARG A 267      13.093 -19.969 -15.799  1.00 88.60           C  
ATOM   4281  HA  ARG A 267      13.286 -19.579 -16.798  1.00 88.60           H  
ATOM   4282  C   ARG A 267      14.106 -19.279 -14.885  1.00 88.60           C  
ATOM   4283  CB  ARG A 267      11.654 -19.606 -15.372  1.00 88.60           C  
ATOM   4284  HB2 ARG A 267      10.946 -20.186 -15.965  1.00 88.60           H  
ATOM   4285  HB3 ARG A 267      11.523 -19.875 -14.324  1.00 88.60           H  
ATOM   4286  O   ARG A 267      14.494 -18.160 -15.156  1.00 88.60           O  
ATOM   4287  CG  ARG A 267      11.325 -18.109 -15.565  1.00 88.60           C  
ATOM   4288  HG2 ARG A 267      11.232 -17.913 -16.634  1.00 88.60           H  
ATOM   4289  HG3 ARG A 267      12.125 -17.477 -15.178  1.00 88.60           H  
ATOM   4290  CD  ARG A 267      10.018 -17.666 -14.895  1.00 88.60           C  
ATOM   4291  HD2 ARG A 267       9.766 -16.672 -15.262  1.00 88.60           H  
ATOM   4292  HD3 ARG A 267       9.218 -18.341 -15.198  1.00 88.60           H  
ATOM   4293  NE  ARG A 267      10.110 -17.633 -13.417  1.00 88.60           N  
ATOM   4294  HE  ARG A 267       9.760 -18.441 -12.923  1.00 88.60           H  
ATOM   4295  NH1 ARG A 267      11.053 -15.528 -13.163  1.00 88.60           N  
ATOM   4296 HH11 ARG A 267      11.387 -14.771 -12.583  1.00 88.60           H  
ATOM   4297 HH12 ARG A 267      11.167 -15.410 -14.159  1.00 88.60           H  
ATOM   4298  NH2 ARG A 267      10.469 -16.696 -11.371  1.00 88.60           N  
ATOM   4299 HH21 ARG A 267      10.019 -17.473 -10.909  1.00 88.60           H  
ATOM   4300 HH22 ARG A 267      10.807 -15.907 -10.838  1.00 88.60           H  
ATOM   4301  CZ  ARG A 267      10.548 -16.626 -12.670  1.00 88.60           C  
ATOM   4302  N   ILE A 268      14.516 -19.935 -13.798  1.00 86.99           N  
ATOM   4303  H   ILE A 268      14.097 -20.833 -13.606  1.00 86.99           H  
ATOM   4304  CA  ILE A 268      15.521 -19.406 -12.861  1.00 86.99           C  
ATOM   4305  HA  ILE A 268      15.359 -18.334 -12.744  1.00 86.99           H  
ATOM   4306  C   ILE A 268      16.957 -19.544 -13.417  1.00 86.99           C  
ATOM   4307  CB  ILE A 268      15.311 -20.076 -11.475  1.00 86.99           C  
ATOM   4308  HB  ILE A 268      15.246 -21.153 -11.631  1.00 86.99           H  
ATOM   4309  O   ILE A 268      17.879 -18.941 -12.880  1.00 86.99           O  
ATOM   4310  CG1 ILE A 268      13.984 -19.590 -10.839  1.00 86.99           C  
ATOM   4311 HG12 ILE A 268      14.101 -18.560 -10.500  1.00 86.99           H  
ATOM   4312 HG13 ILE A 268      13.194 -19.591 -11.590  1.00 86.99           H  
ATOM   4313  CG2 ILE A 268      16.459 -19.818 -10.482  1.00 86.99           C  
ATOM   4314 HG21 ILE A 268      17.368 -20.300 -10.840  1.00 86.99           H  
ATOM   4315 HG22 ILE A 268      16.638 -18.747 -10.391  1.00 86.99           H  
ATOM   4316 HG23 ILE A 268      16.237 -20.232  -9.498  1.00 86.99           H  
ATOM   4317  CD1 ILE A 268      13.500 -20.455  -9.665  1.00 86.99           C  
ATOM   4318 HD11 ILE A 268      13.471 -21.504  -9.962  1.00 86.99           H  
ATOM   4319 HD12 ILE A 268      12.496 -20.141  -9.382  1.00 86.99           H  
ATOM   4320 HD13 ILE A 268      14.152 -20.336  -8.800  1.00 86.99           H  
ATOM   4321  N   GLY A 269      17.187 -20.369 -14.446  1.00 87.68           N  
ATOM   4322  H   GLY A 269      16.387 -20.801 -14.886  1.00 87.68           H  
ATOM   4323  CA  GLY A 269      18.473 -20.461 -15.158  1.00 87.68           C  
ATOM   4324  HA2 GLY A 269      18.831 -19.449 -15.346  1.00 87.68           H  
ATOM   4325  HA3 GLY A 269      18.315 -20.945 -16.122  1.00 87.68           H  
ATOM   4326  C   GLY A 269      19.614 -21.182 -14.432  1.00 87.68           C  
ATOM   4327  O   GLY A 269      20.522 -21.701 -15.076  1.00 87.68           O  
ATOM   4328  N   ASN A 270      19.552 -21.307 -13.103  1.00 88.84           N  
ATOM   4329  H   ASN A 270      18.866 -20.712 -12.662  1.00 88.84           H  
ATOM   4330  CA  ASN A 270      20.629 -21.856 -12.262  1.00 88.84           C  
ATOM   4331  HA  ASN A 270      21.535 -21.286 -12.465  1.00 88.84           H  
ATOM   4332  C   ASN A 270      20.990 -23.337 -12.520  1.00 88.84           C  
ATOM   4333  CB  ASN A 270      20.232 -21.645 -10.785  1.00 88.84           C  
ATOM   4334  HB2 ASN A 270      19.230 -22.040 -10.615  1.00 88.84           H  
ATOM   4335  HB3 ASN A 270      20.928 -22.184 -10.143  1.00 88.84           H  
ATOM   4336  O   ASN A 270      21.932 -23.856 -11.914  1.00 88.84           O  
ATOM   4337  CG  ASN A 270      20.283 -20.189 -10.355  1.00 88.84           C  
ATOM   4338  ND2 ASN A 270      19.653 -19.837  -9.260  1.00 88.84           N  
ATOM   4339 HD21 ASN A 270      19.090 -20.489  -8.734  1.00 88.84           H  
ATOM   4340 HD22 ASN A 270      19.689 -18.847  -9.063  1.00 88.84           H  
ATOM   4341  OD1 ASN A 270      20.915 -19.354 -10.964  1.00 88.84           O  
ATOM   4342  N   HIS A 271      20.236 -24.060 -13.354  1.00 93.42           N  
ATOM   4343  H   HIS A 271      19.553 -23.564 -13.908  1.00 93.42           H  
ATOM   4344  CA  HIS A 271      20.407 -25.492 -13.601  1.00 93.42           C  
ATOM   4345  HA  HIS A 271      21.407 -25.795 -13.289  1.00 93.42           H  
ATOM   4346  C   HIS A 271      20.271 -25.831 -15.090  1.00 93.42           C  
ATOM   4347  CB  HIS A 271      19.378 -26.284 -12.774  1.00 93.42           C  
ATOM   4348  HB2 HIS A 271      19.455 -27.340 -13.034  1.00 93.42           H  
ATOM   4349  HB3 HIS A 271      18.380 -25.949 -13.056  1.00 93.42           H  
ATOM   4350  O   HIS A 271      19.314 -25.429 -15.747  1.00 93.42           O  
ATOM   4351  CG  HIS A 271      19.520 -26.161 -11.273  1.00 93.42           C  
ATOM   4352  CD2 HIS A 271      18.503 -26.218 -10.362  1.00 93.42           C  
ATOM   4353  HD2 HIS A 271      17.462 -26.377 -10.602  1.00 93.42           H  
ATOM   4354  ND1 HIS A 271      20.673 -25.902 -10.569  1.00 93.42           N  
ATOM   4355  HD1 HIS A 271      21.506 -25.502 -10.978  1.00 93.42           H  
ATOM   4356  CE1 HIS A 271      20.355 -25.781  -9.272  1.00 93.42           C  
ATOM   4357  HE1 HIS A 271      21.041 -25.457  -8.503  1.00 93.42           H  
ATOM   4358  NE2 HIS A 271      19.044 -26.018  -9.083  1.00 93.42           N  
ATOM   4359  N   ASN A 272      21.190 -26.654 -15.606  1.00 94.59           N  
ATOM   4360  H   ASN A 272      21.948 -26.965 -15.017  1.00 94.59           H  
ATOM   4361  CA  ASN A 272      21.069 -27.211 -16.954  1.00 94.59           C  
ATOM   4362  HA  ASN A 272      20.801 -26.388 -17.616  1.00 94.59           H  
ATOM   4363  C   ASN A 272      19.918 -28.238 -17.050  1.00 94.59           C  
ATOM   4364  CB  ASN A 272      22.441 -27.745 -17.423  1.00 94.59           C  
ATOM   4365  HB2 ASN A 272      22.393 -27.969 -18.488  1.00 94.59           H  
ATOM   4366  HB3 ASN A 272      23.181 -26.956 -17.293  1.00 94.59           H  
ATOM   4367  O   ASN A 272      19.407 -28.732 -16.043  1.00 94.59           O  
ATOM   4368  CG  ASN A 272      22.926 -29.004 -16.716  1.00 94.59           C  
ATOM   4369  ND2 ASN A 272      24.212 -29.130 -16.495  1.00 94.59           N  
ATOM   4370 HD21 ASN A 272      24.521 -29.980 -16.045  1.00 94.59           H  
ATOM   4371 HD22 ASN A 272      24.862 -28.413 -16.784  1.00 94.59           H  
ATOM   4372  OD1 ASN A 272      22.175 -29.902 -16.378  1.00 94.59           O  
ATOM   4373  N   VAL A 273      19.531 -28.588 -18.281  1.00 97.16           N  
ATOM   4374  H   VAL A 273      19.988 -28.139 -19.062  1.00 97.16           H  
ATOM   4375  CA  VAL A 273      18.393 -29.481 -18.574  1.00 97.16           C  
ATOM   4376  HA  VAL A 273      17.486 -29.008 -18.198  1.00 97.16           H  
ATOM   4377  C   VAL A 273      18.509 -30.843 -17.865  1.00 97.16           C  
ATOM   4378  CB  VAL A 273      18.244 -29.654 -20.103  1.00 97.16           C  
ATOM   4379  HB  VAL A 273      19.152 -30.109 -20.498  1.00 97.16           H  
ATOM   4380  O   VAL A 273      17.506 -31.344 -17.358  1.00 97.16           O  
ATOM   4381  CG1 VAL A 273      17.051 -30.529 -20.503  1.00 97.16           C  
ATOM   4382 HG11 VAL A 273      17.029 -30.644 -21.587  1.00 97.16           H  
ATOM   4383 HG12 VAL A 273      17.135 -31.520 -20.058  1.00 97.16           H  
ATOM   4384 HG13 VAL A 273      16.125 -30.056 -20.176  1.00 97.16           H  
ATOM   4385  CG2 VAL A 273      18.028 -28.299 -20.798  1.00 97.16           C  
ATOM   4386 HG21 VAL A 273      17.890 -28.445 -21.869  1.00 97.16           H  
ATOM   4387 HG22 VAL A 273      17.147 -27.804 -20.390  1.00 97.16           H  
ATOM   4388 HG23 VAL A 273      18.895 -27.651 -20.662  1.00 97.16           H  
ATOM   4389  N   ASN A 274      19.714 -31.413 -17.755  1.00 97.67           N  
ATOM   4390  H   ASN A 274      20.505 -30.964 -18.194  1.00 97.67           H  
ATOM   4391  CA  ASN A 274      19.948 -32.695 -17.076  1.00 97.67           C  
ATOM   4392  HA  ASN A 274      19.242 -33.431 -17.460  1.00 97.67           H  
ATOM   4393  C   ASN A 274      19.712 -32.574 -15.559  1.00 97.67           C  
ATOM   4394  CB  ASN A 274      21.383 -33.203 -17.344  1.00 97.67           C  
ATOM   4395  HB2 ASN A 274      21.493 -34.164 -16.842  1.00 97.67           H  
ATOM   4396  HB3 ASN A 274      22.104 -32.514 -16.903  1.00 97.67           H  
ATOM   4397  O   ASN A 274      19.043 -33.411 -14.955  1.00 97.67           O  
ATOM   4398  CG  ASN A 274      21.769 -33.400 -18.803  1.00 97.67           C  
ATOM   4399  ND2 ASN A 274      22.844 -34.107 -19.056  1.00 97.67           N  
ATOM   4400 HD21 ASN A 274      23.087 -34.218 -20.031  1.00 97.67           H  
ATOM   4401 HD22 ASN A 274      23.358 -34.557 -18.312  1.00 97.67           H  
ATOM   4402  OD1 ASN A 274      21.174 -32.883 -19.730  1.00 97.67           O  
ATOM   4403  N   ALA A 275      20.224 -31.507 -14.939  1.00 97.81           N  
ATOM   4404  H   ALA A 275      20.753 -30.842 -15.486  1.00 97.81           H  
ATOM   4405  CA  ALA A 275      20.031 -31.235 -13.518  1.00 97.81           C  
ATOM   4406  HA  ALA A 275      20.322 -32.120 -12.953  1.00 97.81           H  
ATOM   4407  C   ALA A 275      18.559 -30.941 -13.182  1.00 97.81           C  
ATOM   4408  CB  ALA A 275      20.957 -30.080 -13.118  1.00 97.81           C  
ATOM   4409  HB1 ALA A 275      20.728 -29.194 -13.711  1.00 97.81           H  
ATOM   4410  HB2 ALA A 275      21.994 -30.364 -13.295  1.00 97.81           H  
ATOM   4411  HB3 ALA A 275      20.826 -29.852 -12.060  1.00 97.81           H  
ATOM   4412  O   ALA A 275      18.079 -31.368 -12.130  1.00 97.81           O  
ATOM   4413  N   VAL A 276      17.823 -30.266 -14.075  1.00 98.06           N  
ATOM   4414  H   VAL A 276      18.285 -29.901 -14.896  1.00 98.06           H  
ATOM   4415  CA  VAL A 276      16.367 -30.085 -13.940  1.00 98.06           C  
ATOM   4416  HA  VAL A 276      16.161 -29.691 -12.945  1.00 98.06           H  
ATOM   4417  C   VAL A 276      15.633 -31.424 -14.032  1.00 98.06           C  
ATOM   4418  CB  VAL A 276      15.814 -29.070 -14.961  1.00 98.06           C  
ATOM   4419  HB  VAL A 276      16.097 -29.368 -15.971  1.00 98.06           H  
ATOM   4420  O   VAL A 276      14.788 -31.692 -13.180  1.00 98.06           O  
ATOM   4421  CG1 VAL A 276      14.284 -28.976 -14.887  1.00 98.06           C  
ATOM   4422 HG11 VAL A 276      13.920 -28.211 -15.573  1.00 98.06           H  
ATOM   4423 HG12 VAL A 276      13.826 -29.922 -15.177  1.00 98.06           H  
ATOM   4424 HG13 VAL A 276      13.974 -28.726 -13.872  1.00 98.06           H  
ATOM   4425  CG2 VAL A 276      16.378 -27.673 -14.674  1.00 98.06           C  
ATOM   4426 HG21 VAL A 276      16.162 -27.387 -13.644  1.00 98.06           H  
ATOM   4427 HG22 VAL A 276      17.457 -27.659 -14.827  1.00 98.06           H  
ATOM   4428 HG23 VAL A 276      15.935 -26.939 -15.347  1.00 98.06           H  
ATOM   4429  N   ALA A 277      15.979 -32.291 -14.991  1.00 98.43           N  
ATOM   4430  H   ALA A 277      16.669 -32.016 -15.675  1.00 98.43           H  
ATOM   4431  CA  ALA A 277      15.373 -33.619 -15.123  1.00 98.43           C  
ATOM   4432  HA  ALA A 277      14.312 -33.492 -15.342  1.00 98.43           H  
ATOM   4433  C   ALA A 277      15.483 -34.427 -13.815  1.00 98.43           C  
ATOM   4434  CB  ALA A 277      16.022 -34.354 -16.305  1.00 98.43           C  
ATOM   4435  HB1 ALA A 277      15.511 -35.302 -16.472  1.00 98.43           H  
ATOM   4436  HB2 ALA A 277      15.957 -33.745 -17.206  1.00 98.43           H  
ATOM   4437  HB3 ALA A 277      17.072 -34.562 -16.096  1.00 98.43           H  
ATOM   4438  O   ALA A 277      14.465 -34.867 -13.277  1.00 98.43           O  
ATOM   4439  N   LEU A 278      16.692 -34.519 -13.246  1.00 98.15           N  
ATOM   4440  H   LEU A 278      17.480 -34.143 -13.754  1.00 98.15           H  
ATOM   4441  CA  LEU A 278      16.945 -35.211 -11.975  1.00 98.15           C  
ATOM   4442  HA  LEU A 278      16.584 -36.236 -12.057  1.00 98.15           H  
ATOM   4443  C   LEU A 278      16.186 -34.569 -10.798  1.00 98.15           C  
ATOM   4444  CB  LEU A 278      18.462 -35.229 -11.705  1.00 98.15           C  
ATOM   4445  HB2 LEU A 278      18.629 -35.611 -10.698  1.00 98.15           H  
ATOM   4446  HB3 LEU A 278      18.830 -34.204 -11.737  1.00 98.15           H  
ATOM   4447  O   LEU A 278      15.540 -35.271 -10.020  1.00 98.15           O  
ATOM   4448  CG  LEU A 278      19.287 -36.086 -12.687  1.00 98.15           C  
ATOM   4449  HG  LEU A 278      19.076 -35.781 -13.712  1.00 98.15           H  
ATOM   4450  CD1 LEU A 278      20.777 -35.865 -12.418  1.00 98.15           C  
ATOM   4451 HD11 LEU A 278      21.365 -36.465 -13.113  1.00 98.15           H  
ATOM   4452 HD12 LEU A 278      21.025 -34.814 -12.566  1.00 98.15           H  
ATOM   4453 HD13 LEU A 278      21.021 -36.161 -11.398  1.00 98.15           H  
ATOM   4454  CD2 LEU A 278      18.991 -37.579 -12.550  1.00 98.15           C  
ATOM   4455 HD21 LEU A 278      19.634 -38.149 -13.221  1.00 98.15           H  
ATOM   4456 HD22 LEU A 278      19.162 -37.912 -11.526  1.00 98.15           H  
ATOM   4457 HD23 LEU A 278      17.958 -37.788 -12.826  1.00 98.15           H  
ATOM   4458  N   LYS A 279      16.188 -33.232 -10.685  1.00 97.61           N  
ATOM   4459  H   LYS A 279      16.719 -32.703 -11.361  1.00 97.61           H  
ATOM   4460  CA  LYS A 279      15.445 -32.500  -9.634  1.00 97.61           C  
ATOM   4461  HA  LYS A 279      15.724 -32.903  -8.661  1.00 97.61           H  
ATOM   4462  C   LYS A 279      13.927 -32.683  -9.725  1.00 97.61           C  
ATOM   4463  CB  LYS A 279      15.813 -31.009  -9.687  1.00 97.61           C  
ATOM   4464  HB2 LYS A 279      15.074 -30.431  -9.132  1.00 97.61           H  
ATOM   4465  HB3 LYS A 279      15.800 -30.671 -10.723  1.00 97.61           H  
ATOM   4466  O   LYS A 279      13.248 -32.626  -8.703  1.00 97.61           O  
ATOM   4467  CG  LYS A 279      17.190 -30.762  -9.057  1.00 97.61           C  
ATOM   4468  HG2 LYS A 279      17.903 -31.498  -9.427  1.00 97.61           H  
ATOM   4469  HG3 LYS A 279      17.110 -30.875  -7.976  1.00 97.61           H  
ATOM   4470  CD  LYS A 279      17.717 -29.363  -9.392  1.00 97.61           C  
ATOM   4471  HD2 LYS A 279      17.851 -29.294 -10.472  1.00 97.61           H  
ATOM   4472  HD3 LYS A 279      17.000 -28.601  -9.086  1.00 97.61           H  
ATOM   4473  CE  LYS A 279      19.076 -29.142  -8.717  1.00 97.61           C  
ATOM   4474  HE2 LYS A 279      19.566 -30.106  -8.583  1.00 97.61           H  
ATOM   4475  HE3 LYS A 279      19.695 -28.545  -9.386  1.00 97.61           H  
ATOM   4476  NZ  LYS A 279      18.940 -28.428  -7.423  1.00 97.61           N  
ATOM   4477  HZ1 LYS A 279      19.826 -28.395  -6.940  1.00 97.61           H  
ATOM   4478  HZ2 LYS A 279      18.673 -27.474  -7.621  1.00 97.61           H  
ATOM   4479  HZ3 LYS A 279      18.246 -28.861  -6.832  1.00 97.61           H  
ATOM   4480  N   CYS A 280      13.402 -32.943 -10.919  1.00 98.14           N  
ATOM   4481  H   CYS A 280      14.012 -32.875 -11.721  1.00 98.14           H  
ATOM   4482  CA  CYS A 280      11.997 -33.269 -11.166  1.00 98.14           C  
ATOM   4483  HA  CYS A 280      11.395 -32.867 -10.351  1.00 98.14           H  
ATOM   4484  C   CYS A 280      11.715 -34.787 -11.179  1.00 98.14           C  
ATOM   4485  CB  CYS A 280      11.566 -32.560 -12.457  1.00 98.14           C  
ATOM   4486  HB2 CYS A 280      12.237 -32.847 -13.267  1.00 98.14           H  
ATOM   4487  HB3 CYS A 280      10.546 -32.842 -12.717  1.00 98.14           H  
ATOM   4488  O   CYS A 280      10.600 -35.189 -11.509  1.00 98.14           O  
ATOM   4489  SG  CYS A 280      11.651 -30.761 -12.213  1.00 98.14           S  
ATOM   4490  HG  CYS A 280      10.403 -30.605 -11.762  1.00 98.14           H  
ATOM   4491  N   GLY A 281      12.700 -35.622 -10.822  1.00 97.68           N  
ATOM   4492  H   GLY A 281      13.609 -35.233 -10.618  1.00 97.68           H  
ATOM   4493  CA  GLY A 281      12.555 -37.071 -10.649  1.00 97.68           C  
ATOM   4494  HA2 GLY A 281      13.416 -37.437 -10.091  1.00 97.68           H  
ATOM   4495  HA3 GLY A 281      11.661 -37.276 -10.059  1.00 97.68           H  
ATOM   4496  C   GLY A 281      12.471 -37.875 -11.943  1.00 97.68           C  
ATOM   4497  O   GLY A 281      11.714 -38.846 -12.007  1.00 97.68           O  
ATOM   4498  N   TYR A 282      13.201 -37.452 -12.975  1.00 97.80           N  
ATOM   4499  H   TYR A 282      13.762 -36.621 -12.852  1.00 97.80           H  
ATOM   4500  CA  TYR A 282      13.376 -38.184 -14.227  1.00 97.80           C  
ATOM   4501  HA  TYR A 282      12.704 -39.043 -14.254  1.00 97.80           H  
ATOM   4502  C   TYR A 282      14.816 -38.693 -14.342  1.00 97.80           C  
ATOM   4503  CB  TYR A 282      13.048 -37.276 -15.422  1.00 97.80           C  
ATOM   4504  HB2 TYR A 282      13.687 -36.393 -15.377  1.00 97.80           H  
ATOM   4505  HB3 TYR A 282      13.305 -37.807 -16.338  1.00 97.80           H  
ATOM   4506  O   TYR A 282      15.740 -37.895 -14.491  1.00 97.80           O  
ATOM   4507  CG  TYR A 282      11.607 -36.819 -15.521  1.00 97.80           C  
ATOM   4508  CD1 TYR A 282      10.707 -37.514 -16.349  1.00 97.80           C  
ATOM   4509  HD1 TYR A 282      11.046 -38.370 -16.914  1.00 97.80           H  
ATOM   4510  CD2 TYR A 282      11.172 -35.689 -14.804  1.00 97.80           C  
ATOM   4511  HD2 TYR A 282      11.870 -35.160 -14.172  1.00 97.80           H  
ATOM   4512  CE1 TYR A 282       9.364 -37.103 -16.437  1.00 97.80           C  
ATOM   4513  HE1 TYR A 282       8.668 -37.639 -17.065  1.00 97.80           H  
ATOM   4514  CE2 TYR A 282       9.829 -35.275 -14.884  1.00 97.80           C  
ATOM   4515  HE2 TYR A 282       9.502 -34.421 -14.309  1.00 97.80           H  
ATOM   4516  OH  TYR A 282       7.610 -35.632 -15.747  1.00 97.80           O  
ATOM   4517  HH  TYR A 282       7.410 -34.885 -15.179  1.00 97.80           H  
ATOM   4518  CZ  TYR A 282       8.919 -35.992 -15.692  1.00 97.80           C  
ATOM   4519  N   ASP A 283      14.993 -40.014 -14.362  1.00 95.91           N  
ATOM   4520  H   ASP A 283      14.234 -40.613 -14.070  1.00 95.91           H  
ATOM   4521  CA  ASP A 283      16.316 -40.647 -14.509  1.00 95.91           C  
ATOM   4522  HA  ASP A 283      17.010 -40.181 -13.810  1.00 95.91           H  
ATOM   4523  C   ASP A 283      16.888 -40.489 -15.931  1.00 95.91           C  
ATOM   4524  CB  ASP A 283      16.203 -42.136 -14.144  1.00 95.91           C  
ATOM   4525  HB2 ASP A 283      17.203 -42.569 -14.102  1.00 95.91           H  
ATOM   4526  HB3 ASP A 283      15.644 -42.649 -14.927  1.00 95.91           H  
ATOM   4527  O   ASP A 283      18.099 -40.484 -16.140  1.00 95.91           O  
ATOM   4528  CG  ASP A 283      15.506 -42.346 -12.799  1.00 95.91           C  
ATOM   4529  OD1 ASP A 283      15.957 -41.735 -11.807  1.00 95.91           O  
ATOM   4530  OD2 ASP A 283      14.462 -43.035 -12.808  1.00 95.91           O  
ATOM   4531  N   SER A 284      16.012 -40.316 -16.928  1.00 97.77           N  
ATOM   4532  H   SER A 284      15.036 -40.291 -16.670  1.00 97.77           H  
ATOM   4533  CA  SER A 284      16.378 -40.076 -18.327  1.00 97.77           C  
ATOM   4534  HA  SER A 284      17.452 -40.226 -18.445  1.00 97.77           H  
ATOM   4535  C   SER A 284      16.052 -38.644 -18.741  1.00 97.77           C  
ATOM   4536  CB  SER A 284      15.693 -41.096 -19.237  1.00 97.77           C  
ATOM   4537  HB2 SER A 284      14.623 -41.112 -19.028  1.00 97.77           H  
ATOM   4538  HB3 SER A 284      16.101 -42.084 -19.023  1.00 97.77           H  
ATOM   4539  O   SER A 284      14.885 -38.249 -18.821  1.00 97.77           O  
ATOM   4540  OG  SER A 284      15.902 -40.783 -20.606  1.00 97.77           O  
ATOM   4541  HG  SER A 284      15.915 -41.616 -21.083  1.00 97.77           H  
ATOM   4542  N   THR A 285      17.089 -37.876 -19.089  1.00 97.92           N  
ATOM   4543  H   THR A 285      18.018 -38.263 -19.000  1.00 97.92           H  
ATOM   4544  CA  THR A 285      16.919 -36.518 -19.635  1.00 97.92           C  
ATOM   4545  HA  THR A 285      16.328 -35.933 -18.931  1.00 97.92           H  
ATOM   4546  C   THR A 285      16.164 -36.542 -20.970  1.00 97.92           C  
ATOM   4547  CB  THR A 285      18.271 -35.814 -19.810  1.00 97.92           C  
ATOM   4548  HB  THR A 285      18.857 -36.333 -20.568  1.00 97.92           H  
ATOM   4549  O   THR A 285      15.321 -35.680 -21.210  1.00 97.92           O  
ATOM   4550  CG2 THR A 285      18.094 -34.351 -20.209  1.00 97.92           C  
ATOM   4551 HG21 THR A 285      17.552 -34.273 -21.152  1.00 97.92           H  
ATOM   4552 HG22 THR A 285      17.556 -33.813 -19.429  1.00 97.92           H  
ATOM   4553 HG23 THR A 285      19.074 -33.898 -20.355  1.00 97.92           H  
ATOM   4554  OG1 THR A 285      18.983 -35.814 -18.594  1.00 97.92           O  
ATOM   4555  HG1 THR A 285      18.656 -36.519 -18.030  1.00 97.92           H  
ATOM   4556  N   SER A 286      16.387 -37.550 -21.819  1.00 97.94           N  
ATOM   4557  H   SER A 286      17.101 -38.231 -21.604  1.00 97.94           H  
ATOM   4558  CA  SER A 286      15.664 -37.701 -23.091  1.00 97.94           C  
ATOM   4559  HA  SER A 286      15.801 -36.796 -23.683  1.00 97.94           H  
ATOM   4560  C   SER A 286      14.161 -37.896 -22.874  1.00 97.94           C  
ATOM   4561  CB  SER A 286      16.226 -38.881 -23.890  1.00 97.94           C  
ATOM   4562  HB2 SER A 286      15.734 -38.928 -24.861  1.00 97.94           H  
ATOM   4563  HB3 SER A 286      16.044 -39.811 -23.352  1.00 97.94           H  
ATOM   4564  O   SER A 286      13.352 -37.262 -23.554  1.00 97.94           O  
ATOM   4565  OG  SER A 286      17.618 -38.709 -24.071  1.00 97.94           O  
ATOM   4566  HG  SER A 286      17.960 -39.417 -24.621  1.00 97.94           H  
ATOM   4567  N   TYR A 287      13.779 -38.713 -21.885  1.00 98.00           N  
ATOM   4568  H   TYR A 287      14.486 -39.177 -21.334  1.00 98.00           H  
ATOM   4569  CA  TYR A 287      12.374 -38.899 -21.517  1.00 98.00           C  
ATOM   4570  HA  TYR A 287      11.808 -39.110 -22.424  1.00 98.00           H  
ATOM   4571  C   TYR A 287      11.778 -37.626 -20.899  1.00 98.00           C  
ATOM   4572  CB  TYR A 287      12.243 -40.108 -20.582  1.00 98.00           C  
ATOM   4573  HB2 TYR A 287      12.828 -39.915 -19.683  1.00 98.00           H  
ATOM   4574  HB3 TYR A 287      12.660 -40.985 -21.076  1.00 98.00           H  
ATOM   4575  O   TYR A 287      10.689 -37.213 -21.290  1.00 98.00           O  
ATOM   4576  CG  TYR A 287      10.813 -40.423 -20.183  1.00 98.00           C  
ATOM   4577  CD1 TYR A 287      10.456 -40.469 -18.821  1.00 98.00           C  
ATOM   4578  HD1 TYR A 287      11.209 -40.323 -18.061  1.00 98.00           H  
ATOM   4579  CD2 TYR A 287       9.838 -40.663 -21.173  1.00 98.00           C  
ATOM   4580  HD2 TYR A 287      10.102 -40.645 -22.220  1.00 98.00           H  
ATOM   4581  CE1 TYR A 287       9.123 -40.722 -18.445  1.00 98.00           C  
ATOM   4582  HE1 TYR A 287       8.855 -40.756 -17.400  1.00 98.00           H  
ATOM   4583  CE2 TYR A 287       8.506 -40.922 -20.801  1.00 98.00           C  
ATOM   4584  HE2 TYR A 287       7.754 -41.104 -21.554  1.00 98.00           H  
ATOM   4585  OH  TYR A 287       6.852 -41.180 -19.086  1.00 98.00           O  
ATOM   4586  HH  TYR A 287       6.757 -41.231 -18.132  1.00 98.00           H  
ATOM   4587  CZ  TYR A 287       8.143 -40.943 -19.439  1.00 98.00           C  
ATOM   4588  N   PHE A 288      12.520 -36.928 -20.031  1.00 98.45           N  
ATOM   4589  H   PHE A 288      13.399 -37.317 -19.720  1.00 98.45           H  
ATOM   4590  CA  PHE A 288      12.118 -35.614 -19.518  1.00 98.45           C  
ATOM   4591  HA  PHE A 288      11.189 -35.727 -18.959  1.00 98.45           H  
ATOM   4592  C   PHE A 288      11.846 -34.600 -20.643  1.00 98.45           C  
ATOM   4593  CB  PHE A 288      13.189 -35.083 -18.557  1.00 98.45           C  
ATOM   4594  HB2 PHE A 288      13.145 -35.651 -17.628  1.00 98.45           H  
ATOM   4595  HB3 PHE A 288      14.177 -35.242 -18.988  1.00 98.45           H  
ATOM   4596  O   PHE A 288      10.787 -33.973 -20.653  1.00 98.45           O  
ATOM   4597  CG  PHE A 288      13.031 -33.610 -18.243  1.00 98.45           C  
ATOM   4598  CD1 PHE A 288      13.941 -32.673 -18.770  1.00 98.45           C  
ATOM   4599  HD1 PHE A 288      14.791 -33.004 -19.347  1.00 98.45           H  
ATOM   4600  CD2 PHE A 288      11.926 -33.170 -17.493  1.00 98.45           C  
ATOM   4601  HD2 PHE A 288      11.224 -33.887 -17.095  1.00 98.45           H  
ATOM   4602  CE1 PHE A 288      13.745 -31.301 -18.540  1.00 98.45           C  
ATOM   4603  HE1 PHE A 288      14.452 -30.578 -18.919  1.00 98.45           H  
ATOM   4604  CE2 PHE A 288      11.725 -31.796 -17.281  1.00 98.45           C  
ATOM   4605  HE2 PHE A 288      10.872 -31.464 -16.708  1.00 98.45           H  
ATOM   4606  CZ  PHE A 288      12.633 -30.862 -17.808  1.00 98.45           C  
ATOM   4607  HZ  PHE A 288      12.491 -29.803 -17.648  1.00 98.45           H  
ATOM   4608  N   ILE A 289      12.749 -34.468 -21.623  1.00 98.39           N  
ATOM   4609  H   ILE A 289      13.605 -34.999 -21.549  1.00 98.39           H  
ATOM   4610  CA  ILE A 289      12.577 -33.569 -22.779  1.00 98.39           C  
ATOM   4611  HA  ILE A 289      12.422 -32.556 -22.407  1.00 98.39           H  
ATOM   4612  C   ILE A 289      11.323 -33.948 -23.581  1.00 98.39           C  
ATOM   4613  CB  ILE A 289      13.853 -33.577 -23.661  1.00 98.39           C  
ATOM   4614  HB  ILE A 289      14.127 -34.614 -23.853  1.00 98.39           H  
ATOM   4615  O   ILE A 289      10.567 -33.063 -23.994  1.00 98.39           O  
ATOM   4616  CG1 ILE A 289      15.028 -32.879 -22.935  1.00 98.39           C  
ATOM   4617 HG12 ILE A 289      14.876 -31.800 -22.950  1.00 98.39           H  
ATOM   4618 HG13 ILE A 289      15.057 -33.191 -21.891  1.00 98.39           H  
ATOM   4619  CG2 ILE A 289      13.609 -32.886 -25.020  1.00 98.39           C  
ATOM   4620 HG21 ILE A 289      13.249 -31.870 -24.866  1.00 98.39           H  
ATOM   4621 HG22 ILE A 289      12.880 -33.446 -25.605  1.00 98.39           H  
ATOM   4622 HG23 ILE A 289      14.529 -32.856 -25.604  1.00 98.39           H  
ATOM   4623  CD1 ILE A 289      16.400 -33.191 -23.549  1.00 98.39           C  
ATOM   4624 HD11 ILE A 289      16.473 -32.793 -24.561  1.00 98.39           H  
ATOM   4625 HD12 ILE A 289      16.562 -34.269 -23.569  1.00 98.39           H  
ATOM   4626 HD13 ILE A 289      17.179 -32.727 -22.945  1.00 98.39           H  
ATOM   4627  N   GLN A 290      11.067 -35.247 -23.777  1.00 98.33           N  
ATOM   4628  H   GLN A 290      11.726 -35.925 -23.425  1.00 98.33           H  
ATOM   4629  CA  GLN A 290       9.864 -35.738 -24.454  1.00 98.33           C  
ATOM   4630  HA  GLN A 290       9.802 -35.250 -25.427  1.00 98.33           H  
ATOM   4631  C   GLN A 290       8.586 -35.389 -23.674  1.00 98.33           C  
ATOM   4632  CB  GLN A 290       9.991 -37.252 -24.678  1.00 98.33           C  
ATOM   4633  HB2 GLN A 290       9.934 -37.761 -23.716  1.00 98.33           H  
ATOM   4634  HB3 GLN A 290      10.962 -37.471 -25.123  1.00 98.33           H  
ATOM   4635  O   GLN A 290       7.637 -34.872 -24.269  1.00 98.33           O  
ATOM   4636  CG  GLN A 290       8.898 -37.800 -25.612  1.00 98.33           C  
ATOM   4637  HG2 GLN A 290       7.912 -37.519 -25.239  1.00 98.33           H  
ATOM   4638  HG3 GLN A 290       9.029 -37.365 -26.602  1.00 98.33           H  
ATOM   4639  CD  GLN A 290       8.931 -39.323 -25.725  1.00 98.33           C  
ATOM   4640  NE2 GLN A 290       8.411 -39.892 -26.790  1.00 98.33           N  
ATOM   4641 HE21 GLN A 290       8.056 -39.353 -27.566  1.00 98.33           H  
ATOM   4642 HE22 GLN A 290       8.493 -40.899 -26.816  1.00 98.33           H  
ATOM   4643  OE1 GLN A 290       9.394 -40.037 -24.857  1.00 98.33           O  
ATOM   4644  N   CYS A 291       8.562 -35.616 -22.356  1.00 97.95           N  
ATOM   4645  H   CYS A 291       9.352 -36.087 -21.938  1.00 97.95           H  
ATOM   4646  CA  CYS A 291       7.452 -35.250 -21.473  1.00 97.95           C  
ATOM   4647  HA  CYS A 291       6.541 -35.735 -21.823  1.00 97.95           H  
ATOM   4648  C   CYS A 291       7.194 -33.741 -21.488  1.00 97.95           C  
ATOM   4649  CB  CYS A 291       7.754 -35.740 -20.049  1.00 97.95           C  
ATOM   4650  HB2 CYS A 291       8.763 -35.444 -19.762  1.00 97.95           H  
ATOM   4651  HB3 CYS A 291       7.051 -35.298 -19.342  1.00 97.95           H  
ATOM   4652  O   CYS A 291       6.065 -33.323 -21.747  1.00 97.95           O  
ATOM   4653  SG  CYS A 291       7.614 -37.545 -19.978  1.00 97.95           S  
ATOM   4654  HG  CYS A 291       6.281 -37.635 -19.984  1.00 97.95           H  
ATOM   4655  N   PHE A 292       8.238 -32.929 -21.308  1.00 98.24           N  
ATOM   4656  H   PHE A 292       9.134 -33.347 -21.102  1.00 98.24           H  
ATOM   4657  CA  PHE A 292       8.160 -31.468 -21.317  1.00 98.24           C  
ATOM   4658  HA  PHE A 292       7.472 -31.149 -20.534  1.00 98.24           H  
ATOM   4659  C   PHE A 292       7.610 -30.951 -22.653  1.00 98.24           C  
ATOM   4660  CB  PHE A 292       9.551 -30.901 -20.995  1.00 98.24           C  
ATOM   4661  HB2 PHE A 292      10.229 -31.105 -21.824  1.00 98.24           H  
ATOM   4662  HB3 PHE A 292       9.946 -31.422 -20.123  1.00 98.24           H  
ATOM   4663  O   PHE A 292       6.641 -30.193 -22.667  1.00 98.24           O  
ATOM   4664  CG  PHE A 292       9.566 -29.414 -20.697  1.00 98.24           C  
ATOM   4665  CD1 PHE A 292       9.537 -28.476 -21.746  1.00 98.24           C  
ATOM   4666  HD1 PHE A 292       9.494 -28.811 -22.772  1.00 98.24           H  
ATOM   4667  CD2 PHE A 292       9.615 -28.965 -19.363  1.00 98.24           C  
ATOM   4668  HD2 PHE A 292       9.630 -29.676 -18.550  1.00 98.24           H  
ATOM   4669  CE1 PHE A 292       9.554 -27.098 -21.467  1.00 98.24           C  
ATOM   4670  HE1 PHE A 292       9.526 -26.379 -22.272  1.00 98.24           H  
ATOM   4671  CE2 PHE A 292       9.623 -27.587 -19.084  1.00 98.24           C  
ATOM   4672  HE2 PHE A 292       9.633 -27.242 -18.060  1.00 98.24           H  
ATOM   4673  CZ  PHE A 292       9.593 -26.652 -20.134  1.00 98.24           C  
ATOM   4674  HZ  PHE A 292       9.589 -25.595 -19.917  1.00 98.24           H  
ATOM   4675  N   LYS A 293       8.133 -31.440 -23.789  1.00 98.12           N  
ATOM   4676  H   LYS A 293       8.923 -32.065 -23.715  1.00 98.12           H  
ATOM   4677  CA  LYS A 293       7.623 -31.091 -25.127  1.00 98.12           C  
ATOM   4678  HA  LYS A 293       7.606 -30.004 -25.206  1.00 98.12           H  
ATOM   4679  C   LYS A 293       6.175 -31.539 -25.333  1.00 98.12           C  
ATOM   4680  CB  LYS A 293       8.567 -31.649 -26.207  1.00 98.12           C  
ATOM   4681  HB2 LYS A 293       9.585 -31.330 -25.983  1.00 98.12           H  
ATOM   4682  HB3 LYS A 293       8.535 -32.738 -26.184  1.00 98.12           H  
ATOM   4683  O   LYS A 293       5.383 -30.795 -25.912  1.00 98.12           O  
ATOM   4684  CG  LYS A 293       8.195 -31.149 -27.615  1.00 98.12           C  
ATOM   4685  HG2 LYS A 293       8.282 -30.062 -27.637  1.00 98.12           H  
ATOM   4686  HG3 LYS A 293       7.165 -31.421 -27.841  1.00 98.12           H  
ATOM   4687  CD  LYS A 293       9.098 -31.753 -28.702  1.00 98.12           C  
ATOM   4688  HD2 LYS A 293      10.137 -31.502 -28.488  1.00 98.12           H  
ATOM   4689  HD3 LYS A 293       8.987 -32.837 -28.695  1.00 98.12           H  
ATOM   4690  CE  LYS A 293       8.697 -31.196 -30.077  1.00 98.12           C  
ATOM   4691  HE2 LYS A 293       8.770 -30.109 -30.044  1.00 98.12           H  
ATOM   4692  HE3 LYS A 293       7.653 -31.448 -30.263  1.00 98.12           H  
ATOM   4693  NZ  LYS A 293       9.552 -31.727 -31.172  1.00 98.12           N  
ATOM   4694  HZ1 LYS A 293       9.485 -32.733 -31.232  1.00 98.12           H  
ATOM   4695  HZ2 LYS A 293      10.520 -31.478 -31.025  1.00 98.12           H  
ATOM   4696  HZ3 LYS A 293       9.268 -31.341 -32.061  1.00 98.12           H  
ATOM   4697  N   LYS A 294       5.795 -32.730 -24.856  1.00 98.14           N  
ATOM   4698  H   LYS A 294       6.494 -33.302 -24.404  1.00 98.14           H  
ATOM   4699  CA  LYS A 294       4.412 -33.229 -24.941  1.00 98.14           C  
ATOM   4700  HA  LYS A 294       4.085 -33.146 -25.977  1.00 98.14           H  
ATOM   4701  C   LYS A 294       3.451 -32.376 -24.108  1.00 98.14           C  
ATOM   4702  CB  LYS A 294       4.369 -34.715 -24.534  1.00 98.14           C  
ATOM   4703  HB2 LYS A 294       5.074 -35.268 -25.154  1.00 98.14           H  
ATOM   4704  HB3 LYS A 294       4.678 -34.814 -23.494  1.00 98.14           H  
ATOM   4705  O   LYS A 294       2.333 -32.141 -24.570  1.00 98.14           O  
ATOM   4706  CG  LYS A 294       2.970 -35.335 -24.707  1.00 98.14           C  
ATOM   4707  HG2 LYS A 294       2.656 -35.226 -25.745  1.00 98.14           H  
ATOM   4708  HG3 LYS A 294       2.259 -34.810 -24.068  1.00 98.14           H  
ATOM   4709  CD  LYS A 294       2.951 -36.823 -24.327  1.00 98.14           C  
ATOM   4710  HD2 LYS A 294       3.633 -37.370 -24.978  1.00 98.14           H  
ATOM   4711  HD3 LYS A 294       3.286 -36.929 -23.295  1.00 98.14           H  
ATOM   4712  CE  LYS A 294       1.528 -37.389 -24.467  1.00 98.14           C  
ATOM   4713  HE2 LYS A 294       0.856 -36.790 -23.853  1.00 98.14           H  
ATOM   4714  HE3 LYS A 294       1.211 -37.287 -25.504  1.00 98.14           H  
ATOM   4715  NZ  LYS A 294       1.445 -38.815 -24.049  1.00 98.14           N  
ATOM   4716  HZ1 LYS A 294       0.501 -39.160 -24.142  1.00 98.14           H  
ATOM   4717  HZ2 LYS A 294       1.715 -38.923 -23.082  1.00 98.14           H  
ATOM   4718  HZ3 LYS A 294       2.047 -39.397 -24.613  1.00 98.14           H  
ATOM   4719  N   TYR A 295       3.874 -31.916 -22.932  1.00 97.86           N  
ATOM   4720  H   TYR A 295       4.793 -32.194 -22.618  1.00 97.86           H  
ATOM   4721  CA  TYR A 295       3.066 -31.126 -22.002  1.00 97.86           C  
ATOM   4722  HA  TYR A 295       2.056 -31.533 -21.989  1.00 97.86           H  
ATOM   4723  C   TYR A 295       2.957 -29.661 -22.453  1.00 97.86           C  
ATOM   4724  CB  TYR A 295       3.644 -31.284 -20.584  1.00 97.86           C  
ATOM   4725  HB2 TYR A 295       3.909 -32.329 -20.428  1.00 97.86           H  
ATOM   4726  HB3 TYR A 295       4.563 -30.707 -20.485  1.00 97.86           H  
ATOM   4727  O   TYR A 295       1.876 -29.221 -22.849  1.00 97.86           O  
ATOM   4728  CG  TYR A 295       2.681 -30.898 -19.481  1.00 97.86           C  
ATOM   4729  CD1 TYR A 295       2.726 -29.613 -18.906  1.00 97.86           C  
ATOM   4730  HD1 TYR A 295       3.438 -28.879 -19.252  1.00 97.86           H  
ATOM   4731  CD2 TYR A 295       1.746 -31.843 -19.014  1.00 97.86           C  
ATOM   4732  HD2 TYR A 295       1.713 -32.832 -19.447  1.00 97.86           H  
ATOM   4733  CE1 TYR A 295       1.839 -29.277 -17.865  1.00 97.86           C  
ATOM   4734  HE1 TYR A 295       1.857 -28.290 -17.426  1.00 97.86           H  
ATOM   4735  CE2 TYR A 295       0.857 -31.509 -17.975  1.00 97.86           C  
ATOM   4736  HE2 TYR A 295       0.144 -32.235 -17.613  1.00 97.86           H  
ATOM   4737  OH  TYR A 295       0.049 -29.901 -16.387  1.00 97.86           O  
ATOM   4738  HH  TYR A 295      -0.596 -30.593 -16.224  1.00 97.86           H  
ATOM   4739  CZ  TYR A 295       0.902 -30.222 -17.396  1.00 97.86           C  
ATOM   4740  N   PHE A 296       4.092 -28.956 -22.508  1.00 97.39           N  
ATOM   4741  H   PHE A 296       4.946 -29.419 -22.231  1.00 97.39           H  
ATOM   4742  CA  PHE A 296       4.187 -27.512 -22.744  1.00 97.39           C  
ATOM   4743  HA  PHE A 296       3.314 -27.046 -22.287  1.00 97.39           H  
ATOM   4744  C   PHE A 296       4.182 -27.083 -24.219  1.00 97.39           C  
ATOM   4745  CB  PHE A 296       5.438 -26.979 -22.032  1.00 97.39           C  
ATOM   4746  HB2 PHE A 296       6.306 -27.555 -22.354  1.00 97.39           H  
ATOM   4747  HB3 PHE A 296       5.619 -25.953 -22.351  1.00 97.39           H  
ATOM   4748  O   PHE A 296       4.096 -25.893 -24.518  1.00 97.39           O  
ATOM   4749  CG  PHE A 296       5.352 -26.983 -20.517  1.00 97.39           C  
ATOM   4750  CD1 PHE A 296       4.353 -26.247 -19.853  1.00 97.39           C  
ATOM   4751  HD1 PHE A 296       3.637 -25.665 -20.413  1.00 97.39           H  
ATOM   4752  CD2 PHE A 296       6.295 -27.694 -19.758  1.00 97.39           C  
ATOM   4753  HD2 PHE A 296       7.067 -28.263 -20.254  1.00 97.39           H  
ATOM   4754  CE1 PHE A 296       4.295 -26.219 -18.453  1.00 97.39           C  
ATOM   4755  HE1 PHE A 296       3.527 -25.647 -17.952  1.00 97.39           H  
ATOM   4756  CE2 PHE A 296       6.259 -27.640 -18.354  1.00 97.39           C  
ATOM   4757  HE2 PHE A 296       7.007 -28.164 -17.778  1.00 97.39           H  
ATOM   4758  CZ  PHE A 296       5.256 -26.903 -17.700  1.00 97.39           C  
ATOM   4759  HZ  PHE A 296       5.222 -26.852 -16.622  1.00 97.39           H  
ATOM   4760  N   LYS A 297       4.287 -28.039 -25.153  1.00 97.60           N  
ATOM   4761  H   LYS A 297       4.395 -28.984 -24.811  1.00 97.60           H  
ATOM   4762  CA  LYS A 297       4.378 -27.828 -26.616  1.00 97.60           C  
ATOM   4763  HA  LYS A 297       4.504 -28.813 -27.065  1.00 97.60           H  
ATOM   4764  C   LYS A 297       5.624 -27.064 -27.097  1.00 97.60           C  
ATOM   4765  CB  LYS A 297       3.065 -27.255 -27.191  1.00 97.60           C  
ATOM   4766  HB2 LYS A 297       3.007 -26.195 -26.945  1.00 97.60           H  
ATOM   4767  HB3 LYS A 297       3.097 -27.335 -28.277  1.00 97.60           H  
ATOM   4768  O   LYS A 297       5.740 -26.784 -28.285  1.00 97.60           O  
ATOM   4769  CG  LYS A 297       1.777 -27.932 -26.690  1.00 97.60           C  
ATOM   4770  HG2 LYS A 297       0.934 -27.491 -27.221  1.00 97.60           H  
ATOM   4771  HG3 LYS A 297       1.651 -27.717 -25.629  1.00 97.60           H  
ATOM   4772  CD  LYS A 297       1.734 -29.453 -26.881  1.00 97.60           C  
ATOM   4773  HD2 LYS A 297       2.546 -29.918 -26.323  1.00 97.60           H  
ATOM   4774  HD3 LYS A 297       1.828 -29.697 -27.940  1.00 97.60           H  
ATOM   4775  CE  LYS A 297       0.392 -29.948 -26.334  1.00 97.60           C  
ATOM   4776  HE2 LYS A 297       0.286 -29.570 -25.317  1.00 97.60           H  
ATOM   4777  HE3 LYS A 297      -0.414 -29.528 -26.936  1.00 97.60           H  
ATOM   4778  NZ  LYS A 297       0.314 -31.426 -26.317  1.00 97.60           N  
ATOM   4779  HZ1 LYS A 297      -0.578 -31.726 -25.951  1.00 97.60           H  
ATOM   4780  HZ2 LYS A 297       1.031 -31.777 -25.697  1.00 97.60           H  
ATOM   4781  HZ3 LYS A 297       0.451 -31.809 -27.241  1.00 97.60           H  
ATOM   4782  N   THR A 298       6.593 -26.833 -26.213  1.00 94.85           N  
ATOM   4783  H   THR A 298       6.420 -27.107 -25.257  1.00 94.85           H  
ATOM   4784  CA  THR A 298       7.925 -26.278 -26.505  1.00 94.85           C  
ATOM   4785  HA  THR A 298       8.095 -26.308 -27.581  1.00 94.85           H  
ATOM   4786  C   THR A 298       9.013 -27.133 -25.842  1.00 94.85           C  
ATOM   4787  CB  THR A 298       7.989 -24.802 -26.088  1.00 94.85           C  
ATOM   4788  HB  THR A 298       7.154 -24.277 -26.553  1.00 94.85           H  
ATOM   4789  O   THR A 298       8.704 -27.953 -24.980  1.00 94.85           O  
ATOM   4790  CG2 THR A 298       7.947 -24.563 -24.579  1.00 94.85           C  
ATOM   4791 HG21 THR A 298       7.938 -23.490 -24.383  1.00 94.85           H  
ATOM   4792 HG22 THR A 298       8.819 -25.006 -24.098  1.00 94.85           H  
ATOM   4793 HG23 THR A 298       7.038 -24.992 -24.160  1.00 94.85           H  
ATOM   4794  OG1 THR A 298       9.183 -24.249 -26.577  1.00 94.85           O  
ATOM   4795  HG1 THR A 298       9.117 -23.303 -26.431  1.00 94.85           H  
ATOM   4796  N   THR A 299      10.279 -27.020 -26.254  1.00 95.84           N  
ATOM   4797  H   THR A 299      10.507 -26.226 -26.836  1.00 95.84           H  
ATOM   4798  CA  THR A 299      11.378 -27.806 -25.648  1.00 95.84           C  
ATOM   4799  HA  THR A 299      10.957 -28.743 -25.283  1.00 95.84           H  
ATOM   4800  C   THR A 299      11.994 -27.078 -24.446  1.00 95.84           C  
ATOM   4801  CB  THR A 299      12.481 -28.191 -26.650  1.00 95.84           C  
ATOM   4802  HB  THR A 299      13.071 -28.982 -26.187  1.00 95.84           H  
ATOM   4803  O   THR A 299      11.953 -25.846 -24.429  1.00 95.84           O  
ATOM   4804  CG2 THR A 299      11.946 -28.738 -27.972  1.00 95.84           C  
ATOM   4805 HG21 THR A 299      11.258 -29.559 -27.768  1.00 95.84           H  
ATOM   4806 HG22 THR A 299      12.780 -29.106 -28.569  1.00 95.84           H  
ATOM   4807 HG23 THR A 299      11.430 -27.954 -28.525  1.00 95.84           H  
ATOM   4808  OG1 THR A 299      13.366 -27.130 -26.921  1.00 95.84           O  
ATOM   4809  HG1 THR A 299      12.947 -26.467 -27.474  1.00 95.84           H  
ATOM   4810  N   PRO A 300      12.631 -27.778 -23.481  1.00 95.62           N  
ATOM   4811  CA  PRO A 300      13.358 -27.119 -22.393  1.00 95.62           C  
ATOM   4812  HA  PRO A 300      12.640 -26.604 -21.755  1.00 95.62           H  
ATOM   4813  C   PRO A 300      14.391 -26.103 -22.896  1.00 95.62           C  
ATOM   4814  CB  PRO A 300      14.024 -28.246 -21.595  1.00 95.62           C  
ATOM   4815  HB2 PRO A 300      15.005 -28.480 -22.008  1.00 95.62           H  
ATOM   4816  HB3 PRO A 300      14.107 -27.999 -20.537  1.00 95.62           H  
ATOM   4817  O   PRO A 300      14.448 -24.989 -22.393  1.00 95.62           O  
ATOM   4818  CG  PRO A 300      13.086 -29.426 -21.830  1.00 95.62           C  
ATOM   4819  HG2 PRO A 300      12.228 -29.340 -21.163  1.00 95.62           H  
ATOM   4820  HG3 PRO A 300      13.588 -30.381 -21.677  1.00 95.62           H  
ATOM   4821  CD  PRO A 300      12.652 -29.222 -23.283  1.00 95.62           C  
ATOM   4822  HD2 PRO A 300      13.390 -29.668 -23.950  1.00 95.62           H  
ATOM   4823  HD3 PRO A 300      11.672 -29.672 -23.444  1.00 95.62           H  
ATOM   4824  N   SER A 301      15.151 -26.444 -23.943  1.00 91.93           N  
ATOM   4825  H   SER A 301      15.106 -27.389 -24.297  1.00 91.93           H  
ATOM   4826  CA  SER A 301      16.166 -25.559 -24.528  1.00 91.93           C  
ATOM   4827  HA  SER A 301      16.825 -25.208 -23.734  1.00 91.93           H  
ATOM   4828  C   SER A 301      15.569 -24.326 -25.212  1.00 91.93           C  
ATOM   4829  CB  SER A 301      17.013 -26.327 -25.547  1.00 91.93           C  
ATOM   4830  HB2 SER A 301      17.871 -25.715 -25.827  1.00 91.93           H  
ATOM   4831  HB3 SER A 301      16.418 -26.532 -26.437  1.00 91.93           H  
ATOM   4832  O   SER A 301      16.169 -23.259 -25.171  1.00 91.93           O  
ATOM   4833  OG  SER A 301      17.461 -27.554 -24.999  1.00 91.93           O  
ATOM   4834  HG  SER A 301      18.236 -27.846 -25.484  1.00 91.93           H  
ATOM   4835  N   THR A 302      14.390 -24.451 -25.830  1.00 89.60           N  
ATOM   4836  H   THR A 302      13.948 -25.360 -25.845  1.00 89.60           H  
ATOM   4837  CA  THR A 302      13.645 -23.305 -26.379  1.00 89.60           C  
ATOM   4838  HA  THR A 302      14.311 -22.700 -26.996  1.00 89.60           H  
ATOM   4839  C   THR A 302      13.125 -22.411 -25.255  1.00 89.60           C  
ATOM   4840  CB  THR A 302      12.458 -23.774 -27.236  1.00 89.60           C  
ATOM   4841  HB  THR A 302      11.735 -24.269 -26.587  1.00 89.60           H  
ATOM   4842  O   THR A 302      13.215 -21.194 -25.353  1.00 89.60           O  
ATOM   4843  CG2 THR A 302      11.770 -22.633 -27.980  1.00 89.60           C  
ATOM   4844 HG21 THR A 302      10.994 -23.028 -28.636  1.00 89.60           H  
ATOM   4845 HG22 THR A 302      11.299 -21.961 -27.262  1.00 89.60           H  
ATOM   4846 HG23 THR A 302      12.493 -22.066 -28.567  1.00 89.60           H  
ATOM   4847  OG1 THR A 302      12.863 -24.703 -28.221  1.00 89.60           O  
ATOM   4848  HG1 THR A 302      13.166 -24.180 -28.966  1.00 89.60           H  
ATOM   4849  N   PHE A 303      12.617 -23.010 -24.175  1.00 89.63           N  
ATOM   4850  H   PHE A 303      12.572 -24.018 -24.155  1.00 89.63           H  
ATOM   4851  CA  PHE A 303      12.074 -22.285 -23.030  1.00 89.63           C  
ATOM   4852  HA  PHE A 303      11.376 -21.530 -23.393  1.00 89.63           H  
ATOM   4853  C   PHE A 303      13.152 -21.521 -22.237  1.00 89.63           C  
ATOM   4854  CB  PHE A 303      11.290 -23.279 -22.165  1.00 89.63           C  
ATOM   4855  HB2 PHE A 303      11.964 -24.054 -21.802  1.00 89.63           H  
ATOM   4856  HB3 PHE A 303      10.532 -23.764 -22.782  1.00 89.63           H  
ATOM   4857  O   PHE A 303      12.927 -20.368 -21.890  1.00 89.63           O  
ATOM   4858  CG  PHE A 303      10.600 -22.628 -20.989  1.00 89.63           C  
ATOM   4859  CD1 PHE A 303      11.179 -22.704 -19.711  1.00 89.63           C  
ATOM   4860  HD1 PHE A 303      12.108 -23.238 -19.569  1.00 89.63           H  
ATOM   4861  CD2 PHE A 303       9.422 -21.883 -21.183  1.00 89.63           C  
ATOM   4862  HD2 PHE A 303       8.991 -21.790 -22.169  1.00 89.63           H  
ATOM   4863  CE1 PHE A 303      10.583 -22.038 -18.629  1.00 89.63           C  
ATOM   4864  HE1 PHE A 303      11.057 -22.056 -17.658  1.00 89.63           H  
ATOM   4865  CE2 PHE A 303       8.826 -21.217 -20.097  1.00 89.63           C  
ATOM   4866  HE2 PHE A 303       7.941 -20.618 -20.250  1.00 89.63           H  
ATOM   4867  CZ  PHE A 303       9.403 -21.300 -18.818  1.00 89.63           C  
ATOM   4868  HZ  PHE A 303       8.960 -20.768 -17.989  1.00 89.63           H  
ATOM   4869  N   ILE A 304      14.336 -22.116 -22.019  1.00 87.14           N  
ATOM   4870  H   ILE A 304      14.438 -23.082 -22.296  1.00 87.14           H  
ATOM   4871  CA  ILE A 304      15.477 -21.462 -21.341  1.00 87.14           C  
ATOM   4872  HA  ILE A 304      15.188 -21.218 -20.319  1.00 87.14           H  
ATOM   4873  C   ILE A 304      15.859 -20.141 -22.015  1.00 87.14           C  
ATOM   4874  CB  ILE A 304      16.707 -22.408 -21.297  1.00 87.14           C  
ATOM   4875  HB  ILE A 304      16.807 -22.873 -22.278  1.00 87.14           H  
ATOM   4876  O   ILE A 304      16.111 -19.167 -21.306  1.00 87.14           O  
ATOM   4877  CG1 ILE A 304      16.504 -23.515 -20.240  1.00 87.14           C  
ATOM   4878 HG12 ILE A 304      15.502 -23.934 -20.342  1.00 87.14           H  
ATOM   4879 HG13 ILE A 304      16.577 -23.083 -19.242  1.00 87.14           H  
ATOM   4880  CG2 ILE A 304      18.034 -21.673 -20.992  1.00 87.14           C  
ATOM   4881 HG21 ILE A 304      18.881 -22.358 -21.018  1.00 87.14           H  
ATOM   4882 HG22 ILE A 304      18.249 -20.905 -21.734  1.00 87.14           H  
ATOM   4883 HG23 ILE A 304      17.991 -21.209 -20.006  1.00 87.14           H  
ATOM   4884  CD1 ILE A 304      17.522 -24.661 -20.369  1.00 87.14           C  
ATOM   4885 HD11 ILE A 304      17.458 -25.104 -21.363  1.00 87.14           H  
ATOM   4886 HD12 ILE A 304      17.320 -25.430 -19.624  1.00 87.14           H  
ATOM   4887 HD13 ILE A 304      18.537 -24.308 -20.190  1.00 87.14           H  
ATOM   4888  N   LYS A 305      15.925 -20.114 -23.357  1.00 76.21           N  
ATOM   4889  H   LYS A 305      15.669 -20.948 -23.865  1.00 76.21           H  
ATOM   4890  CA  LYS A 305      16.393 -18.940 -24.114  1.00 76.21           C  
ATOM   4891  HA  LYS A 305      17.416 -18.696 -23.828  1.00 76.21           H  
ATOM   4892  C   LYS A 305      15.586 -17.687 -23.790  1.00 76.21           C  
ATOM   4893  CB  LYS A 305      16.334 -19.199 -25.625  1.00 76.21           C  
ATOM   4894  HB2 LYS A 305      15.367 -19.628 -25.890  1.00 76.21           H  
ATOM   4895  HB3 LYS A 305      16.429 -18.242 -26.137  1.00 76.21           H  
ATOM   4896  O   LYS A 305      16.169 -16.643 -23.575  1.00 76.21           O  
ATOM   4897  CG  LYS A 305      17.467 -20.111 -26.103  1.00 76.21           C  
ATOM   4898  HG2 LYS A 305      17.387 -21.093 -25.637  1.00 76.21           H  
ATOM   4899  HG3 LYS A 305      18.423 -19.665 -25.828  1.00 76.21           H  
ATOM   4900  CD  LYS A 305      17.388 -20.240 -27.626  1.00 76.21           C  
ATOM   4901  HD2 LYS A 305      17.398 -19.237 -28.050  1.00 76.21           H  
ATOM   4902  HD3 LYS A 305      16.454 -20.729 -27.904  1.00 76.21           H  
ATOM   4903  CE  LYS A 305      18.581 -21.032 -28.162  1.00 76.21           C  
ATOM   4904  HE2 LYS A 305      18.450 -22.087 -27.921  1.00 76.21           H  
ATOM   4905  HE3 LYS A 305      19.477 -20.672 -27.656  1.00 76.21           H  
ATOM   4906  NZ  LYS A 305      18.713 -20.814 -29.622  1.00 76.21           N  
ATOM   4907  HZ1 LYS A 305      18.807 -19.823 -29.794  1.00 76.21           H  
ATOM   4908  HZ2 LYS A 305      19.530 -21.277 -29.993  1.00 76.21           H  
ATOM   4909  HZ3 LYS A 305      17.882 -21.118 -30.109  1.00 76.21           H  
ATOM   4910  N   MET A 306      14.268 -17.823 -23.686  1.00 71.44           N  
ATOM   4911  H   MET A 306      13.869 -18.741 -23.818  1.00 71.44           H  
ATOM   4912  CA  MET A 306      13.359 -16.693 -23.476  1.00 71.44           C  
ATOM   4913  HA  MET A 306      13.693 -15.866 -24.103  1.00 71.44           H  
ATOM   4914  C   MET A 306      13.307 -16.176 -22.032  1.00 71.44           C  
ATOM   4915  CB  MET A 306      11.952 -17.137 -23.903  1.00 71.44           C  
ATOM   4916  HB2 MET A 306      11.394 -17.493 -23.037  1.00 71.44           H  
ATOM   4917  HB3 MET A 306      12.014 -17.952 -24.624  1.00 71.44           H  
ATOM   4918  O   MET A 306      12.642 -15.181 -21.764  1.00 71.44           O  
ATOM   4919  CG  MET A 306      11.207 -15.981 -24.555  1.00 71.44           C  
ATOM   4920  HG2 MET A 306      11.282 -15.102 -23.916  1.00 71.44           H  
ATOM   4921  HG3 MET A 306      10.154 -16.245 -24.653  1.00 71.44           H  
ATOM   4922  SD  MET A 306      11.842 -15.600 -26.200  1.00 71.44           S  
ATOM   4923  CE  MET A 306      11.287 -13.892 -26.263  1.00 71.44           C  
ATOM   4924  HE1 MET A 306      10.222 -13.857 -26.494  1.00 71.44           H  
ATOM   4925  HE2 MET A 306      11.860 -13.366 -27.026  1.00 71.44           H  
ATOM   4926  HE3 MET A 306      11.470 -13.408 -25.304  1.00 71.44           H  
ATOM   4927  N   ALA A 307      13.897 -16.911 -21.088  1.00 61.77           N  
ATOM   4928  H   ALA A 307      14.451 -17.706 -21.374  1.00 61.77           H  
ATOM   4929  CA  ALA A 307      13.678 -16.710 -19.658  1.00 61.77           C  
ATOM   4930  HA  ALA A 307      12.899 -15.963 -19.507  1.00 61.77           H  
ATOM   4931  C   ALA A 307      14.908 -16.197 -18.895  1.00 61.77           C  
ATOM   4932  CB  ALA A 307      13.174 -18.037 -19.087  1.00 61.77           C  
ATOM   4933  HB1 ALA A 307      12.957 -17.882 -18.030  1.00 61.77           H  
ATOM   4934  HB2 ALA A 307      13.942 -18.804 -19.191  1.00 61.77           H  
ATOM   4935  HB3 ALA A 307      12.267 -18.349 -19.605  1.00 61.77           H  
ATOM   4936  O   ALA A 307      14.782 -15.886 -17.717  1.00 61.77           O  
ATOM   4937  N   ASN A 308      16.079 -16.155 -19.541  1.00 60.04           N  
ATOM   4938  H   ASN A 308      16.076 -16.339 -20.534  1.00 60.04           H
[truncated: 405,010 more chars]
