# Supplementary material for: HilE represses the activity of the Salmonella virulence regulator HilD via a mechanism distinct from that of intestinal long-chain fatty acids
Source: J Biol Chem. 2023 Oct 27;299(12):105387. doi: 10.1016/j.jbc.2023.105387 (PMC10696396; doi:10.1016/j.jbc.2023.105387)
Supplement: Dataset S2 [file mmc3.zip › S5 Dataset/ranked_5.pdb]

ATOM      1  N   MET A   1      71.873  81.378 -28.506  1.00 19.98           N  
ATOM      2  H   MET A   1      72.177  81.905 -29.312  1.00 19.98           H  
ATOM      3  H2  MET A   1      72.454  81.599 -27.710  1.00 19.98           H  
ATOM      4  H3  MET A   1      70.914  81.639 -28.323  1.00 19.98           H  
ATOM      5  CA  MET A   1      71.920  79.929 -28.819  1.00 19.98           C  
ATOM      6  HA  MET A   1      72.929  79.659 -29.132  1.00 19.98           H  
ATOM      7  C   MET A   1      71.008  79.649 -30.008  1.00 19.98           C  
ATOM      8  CB  MET A   1      71.538  79.063 -27.612  1.00 19.98           C  
ATOM      9  HB2 MET A   1      71.194  78.091 -27.967  1.00 19.98           H  
ATOM     10  HB3 MET A   1      70.726  79.528 -27.053  1.00 19.98           H  
ATOM     11  O   MET A   1      70.131  80.467 -30.255  1.00 19.98           O  
ATOM     12  CG  MET A   1      72.738  78.817 -26.695  1.00 19.98           C  
ATOM     13  HG2 MET A   1      73.063  79.759 -26.252  1.00 19.98           H  
ATOM     14  HG3 MET A   1      73.556  78.409 -27.288  1.00 19.98           H  
ATOM     15  SD  MET A   1      72.361  77.644 -25.370  1.00 19.98           S  
ATOM     16  CE  MET A   1      74.015  77.394 -24.669  1.00 19.98           C  
ATOM     17  HE1 MET A   1      74.411  78.343 -24.308  1.00 19.98           H  
ATOM     18  HE2 MET A   1      73.953  76.692 -23.838  1.00 19.98           H  
ATOM     19  HE3 MET A   1      74.682  76.988 -25.430  1.00 19.98           H  
ATOM     20  N   GLU A   2      71.256  78.567 -30.754  1.00 20.83           N  
ATOM     21  H   GLU A   2      71.946  77.894 -30.451  1.00 20.83           H  
ATOM     22  CA  GLU A   2      70.931  78.477 -32.193  1.00 20.83           C  
ATOM     23  HA  GLU A   2      71.030  79.473 -32.624  1.00 20.83           H  
ATOM     24  C   GLU A   2      69.499  78.033 -32.558  1.00 20.83           C  
ATOM     25  CB  GLU A   2      71.966  77.600 -32.911  1.00 20.83           C  
ATOM     26  HB2 GLU A   2      71.908  76.594 -32.494  1.00 20.83           H  
ATOM     27  HB3 GLU A   2      71.708  77.546 -33.968  1.00 20.83           H  
ATOM     28  O   GLU A   2      68.942  78.580 -33.498  1.00 20.83           O  
ATOM     29  CG  GLU A   2      73.407  78.120 -32.788  1.00 20.83           C  
ATOM     30  HG2 GLU A   2      73.661  78.235 -31.734  1.00 20.83           H  
ATOM     31  HG3 GLU A   2      73.458  79.106 -33.250  1.00 20.83           H  
ATOM     32  CD  GLU A   2      74.434  77.177 -33.433  1.00 20.83           C  
ATOM     33  OE1 GLU A   2      75.462  77.706 -33.906  1.00 20.83           O  
ATOM     34  OE2 GLU A   2      74.212  75.949 -33.386  1.00 20.83           O  
ATOM     35  N   ASN A   3      68.776  77.176 -31.827  1.00 21.07           N  
ATOM     36  H   ASN A   3      67.795  77.416 -31.868  1.00 21.07           H  
ATOM     37  CA  ASN A   3      68.972  75.715 -31.725  1.00 21.07           C  
ATOM     38  HA  ASN A   3      69.646  75.382 -32.515  1.00 21.07           H  
ATOM     39  C   ASN A   3      67.596  75.024 -31.989  1.00 21.07           C  
ATOM     40  CB  ASN A   3      69.574  75.367 -30.332  1.00 21.07           C  
ATOM     41  HB2 ASN A   3      69.442  76.206 -29.650  1.00 21.07           H  
ATOM     42  HB3 ASN A   3      69.060  74.513 -29.892  1.00 21.07           H  
ATOM     43  O   ASN A   3      67.010  74.427 -31.092  1.00 21.07           O  
ATOM     44  CG  ASN A   3      71.035  74.965 -30.358  1.00 21.07           C  
ATOM     45  ND2 ASN A   3      71.731  75.053 -29.249  1.00 21.07           N  
ATOM     46 HD21 ASN A   3      71.283  75.247 -28.366  1.00 21.07           H  
ATOM     47 HD22 ASN A   3      72.673  74.697 -29.335  1.00 21.07           H  
ATOM     48  OD1 ASN A   3      71.571  74.527 -31.349  1.00 21.07           O  
ATOM     49  N   VAL A   4      66.967  75.265 -33.151  1.00 24.57           N  
ATOM     50  H   VAL A   4      67.490  75.749 -33.867  1.00 24.57           H  
ATOM     51  CA  VAL A   4      65.482  75.315 -33.243  1.00 24.57           C  
ATOM     52  HA  VAL A   4      65.110  75.716 -32.301  1.00 24.57           H  
ATOM     53  C   VAL A   4      64.750  73.976 -33.442  1.00 24.57           C  
ATOM     54  CB  VAL A   4      65.030  76.290 -34.357  1.00 24.57           C  
ATOM     55  HB  VAL A   4      65.286  75.862 -35.326  1.00 24.57           H  
ATOM     56  O   VAL A   4      63.753  73.707 -32.774  1.00 24.57           O  
ATOM     57  CG1 VAL A   4      63.515  76.545 -34.322  1.00 24.57           C  
ATOM     58 HG11 VAL A   4      62.964  75.624 -34.515  1.00 24.57           H  
ATOM     59 HG12 VAL A   4      63.224  76.938 -33.347  1.00 24.57           H  
ATOM     60 HG13 VAL A   4      63.240  77.264 -35.093  1.00 24.57           H  
ATOM     61  CG2 VAL A   4      65.724  77.654 -34.266  1.00 24.57           C  
ATOM     62 HG21 VAL A   4      65.585  78.086 -33.275  1.00 24.57           H  
ATOM     63 HG22 VAL A   4      65.312  78.334 -35.012  1.00 24.57           H  
ATOM     64 HG23 VAL A   4      66.789  77.552 -34.476  1.00 24.57           H  
ATOM     65  N   THR A   5      65.118  73.200 -34.460  1.00 25.11           N  
ATOM     66  H   THR A   5      65.987  73.401 -34.934  1.00 25.11           H  
ATOM     67  CA  THR A   5      64.163  72.375 -35.227  1.00 25.11           C  
ATOM     68  HA  THR A   5      63.174  72.825 -35.142  1.00 25.11           H  
ATOM     69  C   THR A   5      64.018  70.946 -34.686  1.00 25.11           C  
ATOM     70  CB  THR A   5      64.538  72.394 -36.725  1.00 25.11           C  
ATOM     71  HB  THR A   5      64.120  71.520 -37.224  1.00 25.11           H  
ATOM     72  O   THR A   5      64.566  69.992 -35.231  1.00 25.11           O  
ATOM     73  CG2 THR A   5      64.015  73.645 -37.432  1.00 25.11           C  
ATOM     74 HG21 THR A   5      64.279  73.605 -38.489  1.00 25.11           H  
ATOM     75 HG22 THR A   5      62.929  73.692 -37.344  1.00 25.11           H  
ATOM     76 HG23 THR A   5      64.452  74.541 -36.991  1.00 25.11           H  
ATOM     77  OG1 THR A   5      65.941  72.414 -36.887  1.00 25.11           O  
ATOM     78  HG1 THR A   5      66.154  71.943 -37.696  1.00 25.11           H  
ATOM     79  N   PHE A   6      63.272  70.761 -33.596  1.00 23.35           N  
ATOM     80  H   PHE A   6      62.918  71.583 -33.127  1.00 23.35           H  
ATOM     81  CA  PHE A   6      63.117  69.458 -32.921  1.00 23.35           C  
ATOM     82  HA  PHE A   6      64.074  68.938 -32.959  1.00 23.35           H  
ATOM     83  C   PHE A   6      62.091  68.522 -33.613  1.00 23.35           C  
ATOM     84  CB  PHE A   6      62.800  69.704 -31.432  1.00 23.35           C  
ATOM     85  HB2 PHE A   6      62.355  68.802 -31.012  1.00 23.35           H  
ATOM     86  HB3 PHE A   6      62.056  70.496 -31.340  1.00 23.35           H  
ATOM     87  O   PHE A   6      61.011  68.284 -33.087  1.00 23.35           O  
ATOM     88  CG  PHE A   6      64.010  70.036 -30.577  1.00 23.35           C  
ATOM     89  CD1 PHE A   6      64.730  68.994 -29.961  1.00 23.35           C  
ATOM     90  HD1 PHE A   6      64.421  67.968 -30.099  1.00 23.35           H  
ATOM     91  CD2 PHE A   6      64.416  71.369 -30.379  1.00 23.35           C  
ATOM     92  HD2 PHE A   6      63.863  72.178 -30.833  1.00 23.35           H  
ATOM     93  CE1 PHE A   6      65.850  69.280 -29.161  1.00 23.35           C  
ATOM     94  HE1 PHE A   6      66.401  68.479 -28.692  1.00 23.35           H  
ATOM     95  CE2 PHE A   6      65.542  71.656 -29.588  1.00 23.35           C  
ATOM     96  HE2 PHE A   6      65.858  72.680 -29.457  1.00 23.35           H  
ATOM     97  CZ  PHE A   6      66.260  70.612 -28.978  1.00 23.35           C  
ATOM     98  HZ  PHE A   6      67.126  70.836 -28.374  1.00 23.35           H  
ATOM     99  N   VAL A   7      62.391  67.996 -34.811  1.00 22.16           N  
ATOM    100  H   VAL A   7      63.271  68.278 -35.219  1.00 22.16           H  
ATOM    101  CA  VAL A   7      61.373  67.369 -35.708  1.00 22.16           C  
ATOM    102  HA  VAL A   7      60.419  67.850 -35.492  1.00 22.16           H  
ATOM    103  C   VAL A   7      61.122  65.854 -35.502  1.00 22.16           C  
ATOM    104  CB  VAL A   7      61.685  67.657 -37.208  1.00 22.16           C  
ATOM    105  HB  VAL A   7      62.449  66.958 -37.548  1.00 22.16           H  
ATOM    106  O   VAL A   7      60.302  65.284 -36.206  1.00 22.16           O  
ATOM    107  CG1 VAL A   7      60.461  67.531 -38.134  1.00 22.16           C  
ATOM    108 HG11 VAL A   7      60.706  67.866 -39.142  1.00 22.16           H  
ATOM    109 HG12 VAL A   7      59.635  68.129 -37.749  1.00 22.16           H  
ATOM    110 HG13 VAL A   7      60.140  66.494 -38.230  1.00 22.16           H  
ATOM    111  CG2 VAL A   7      62.223  69.077 -37.448  1.00 22.16           C  
ATOM    112 HG21 VAL A   7      62.269  69.298 -38.514  1.00 22.16           H  
ATOM    113 HG22 VAL A   7      63.244  69.146 -37.073  1.00 22.16           H  
ATOM    114 HG23 VAL A   7      61.585  69.811 -36.956  1.00 22.16           H  
ATOM    115  N   SER A   8      61.853  65.157 -34.625  1.00 21.86           N  
ATOM    116  H   SER A   8      62.424  65.692 -33.986  1.00 21.86           H  
ATOM    117  CA  SER A   8      62.154  63.713 -34.810  1.00 21.86           C  
ATOM    118  HA  SER A   8      62.682  63.648 -35.761  1.00 21.86           H  
ATOM    119  C   SER A   8      60.971  62.706 -34.932  1.00 21.86           C  
ATOM    120  CB  SER A   8      63.145  63.250 -33.739  1.00 21.86           C  
ATOM    121  HB2 SER A   8      63.930  63.998 -33.629  1.00 21.86           H  
ATOM    122  HB3 SER A   8      62.624  63.142 -32.788  1.00 21.86           H  
ATOM    123  O   SER A   8      59.833  62.962 -34.556  1.00 21.86           O  
ATOM    124  OG  SER A   8      63.743  62.016 -34.105  1.00 21.86           O  
ATOM    125  HG  SER A   8      64.404  61.798 -33.444  1.00 21.86           H  
ATOM    126  N   ASN A   9      61.316  61.503 -35.422  1.00 21.24           N  
ATOM    127  H   ASN A   9      62.318  61.371 -35.421  1.00 21.24           H  
ATOM    128  CA  ASN A   9      60.591  60.636 -36.367  1.00 21.24           C  
ATOM    129  HA  ASN A   9      60.153  61.269 -37.139  1.00 21.24           H  
ATOM    130  C   ASN A   9      59.439  59.722 -35.880  1.00 21.24           C  
ATOM    131  CB  ASN A   9      61.650  59.707 -37.020  1.00 21.24           C  
ATOM    132  HB2 ASN A   9      62.295  59.287 -36.248  1.00 21.24           H  
ATOM    133  HB3 ASN A   9      61.141  58.881 -37.515  1.00 21.24           H  
ATOM    134  O   ASN A   9      58.371  59.702 -36.487  1.00 21.24           O  
ATOM    135  CG  ASN A   9      62.501  60.347 -38.096  1.00 21.24           C  
ATOM    136  ND2 ASN A   9      63.709  59.871 -38.295  1.00 21.24           N  
ATOM    137 HD21 ASN A   9      64.232  60.321 -39.032  1.00 21.24           H  
ATOM    138 HD22 ASN A   9      64.088  59.130 -37.722  1.00 21.24           H  
ATOM    139  OD1 ASN A   9      62.088  61.241 -38.804  1.00 21.24           O  
ATOM    140  N   SER A  10      59.735  58.726 -35.033  1.00 22.57           N  
ATOM    141  H   SER A  10      60.558  58.815 -34.455  1.00 22.57           H  
ATOM    142  CA  SER A  10      59.291  57.348 -35.355  1.00 22.57           C  
ATOM    143  HA  SER A  10      59.348  57.249 -36.438  1.00 22.57           H  
ATOM    144  C   SER A  10      57.842  57.000 -34.971  1.00 22.57           C  
ATOM    145  CB  SER A  10      60.269  56.314 -34.792  1.00 22.57           C  
ATOM    146  HB2 SER A  10      59.847  55.315 -34.902  1.00 22.57           H  
ATOM    147  HB3 SER A  10      61.204  56.358 -35.351  1.00 22.57           H  
ATOM    148  O   SER A  10      57.457  57.115 -33.814  1.00 22.57           O  
ATOM    149  OG  SER A  10      60.535  56.574 -33.431  1.00 22.57           O  
ATOM    150  HG  SER A  10      59.707  56.785 -32.993  1.00 22.57           H  
ATOM    151  N   HIS A  11      57.076  56.488 -35.948  1.00 21.41           N  
ATOM    152  H   HIS A  11      57.504  56.472 -36.862  1.00 21.41           H  
ATOM    153  CA  HIS A  11      55.603  56.442 -35.955  1.00 21.41           C  
ATOM    154  HA  HIS A  11      55.233  57.394 -35.573  1.00 21.41           H  
ATOM    155  C   HIS A  11      54.868  55.345 -35.145  1.00 21.41           C  
ATOM    156  CB  HIS A  11      55.145  56.289 -37.423  1.00 21.41           C  
ATOM    157  HB2 HIS A  11      54.077  56.071 -37.428  1.00 21.41           H  
ATOM    158  HB3 HIS A  11      55.656  55.440 -37.875  1.00 21.41           H  
ATOM    159  O   HIS A  11      53.845  55.633 -34.540  1.00 21.41           O  
ATOM    160  CG  HIS A  11      55.323  57.493 -38.307  1.00 21.41           C  
ATOM    161  CD2 HIS A  11      55.680  57.486 -39.629  1.00 21.41           C  
ATOM    162  HD2 HIS A  11      55.942  56.618 -40.216  1.00 21.41           H  
ATOM    163  ND1 HIS A  11      55.005  58.791 -37.982  1.00 21.41           N  
ATOM    164  HD1 HIS A  11      54.762  59.146 -37.069  1.00 21.41           H  
ATOM    165  CE1 HIS A  11      55.183  59.549 -39.076  1.00 21.41           C  
ATOM    166  HE1 HIS A  11      55.050  60.620 -39.120  1.00 21.41           H  
ATOM    167  NE2 HIS A  11      55.586  58.792 -40.107  1.00 21.41           N  
ATOM    168  N   GLN A  12      55.201  54.062 -35.348  1.00 21.04           N  
ATOM    169  H   GLN A  12      56.162  53.905 -35.616  1.00 21.04           H  
ATOM    170  CA  GLN A  12      54.212  53.218 -36.053  1.00 21.04           C  
ATOM    171  HA  GLN A  12      53.627  53.930 -36.635  1.00 21.04           H  
ATOM    172  C   GLN A  12      53.101  52.483 -35.257  1.00 21.04           C  
ATOM    173  CB  GLN A  12      54.919  52.341 -37.109  1.00 21.04           C  
ATOM    174  HB2 GLN A  12      55.078  51.333 -36.728  1.00 21.04           H  
ATOM    175  HB3 GLN A  12      55.899  52.760 -37.335  1.00 21.04           H  
ATOM    176  O   GLN A  12      51.983  52.979 -35.195  1.00 21.04           O  
ATOM    177  CG  GLN A  12      54.126  52.307 -38.424  1.00 21.04           C  
ATOM    178  HG2 GLN A  12      54.129  53.304 -38.864  1.00 21.04           H  
ATOM    179  HG3 GLN A  12      53.092  52.032 -38.219  1.00 21.04           H  
ATOM    180  CD  GLN A  12      54.684  51.307 -39.433  1.00 21.04           C  
ATOM    181  NE2 GLN A  12      54.751  51.654 -40.698  1.00 21.04           N  
ATOM    182 HE21 GLN A  12      54.490  52.584 -40.994  1.00 21.04           H  
ATOM    183 HE22 GLN A  12      55.195  51.003 -41.330  1.00 21.04           H  
ATOM    184  OE1 GLN A  12      55.011  50.173 -39.116  1.00 21.04           O  
ATOM    185  N   ARG A  13      53.286  51.204 -34.882  1.00 23.94           N  
ATOM    186  H   ARG A  13      54.233  50.857 -34.831  1.00 23.94           H  
ATOM    187  CA  ARG A  13      52.174  50.221 -34.859  1.00 23.94           C  
ATOM    188  HA  ARG A  13      51.428  50.568 -35.573  1.00 23.94           H  
ATOM    189  C   ARG A  13      51.476  50.108 -33.487  1.00 23.94           C  
ATOM    190  CB  ARG A  13      52.650  48.848 -35.367  1.00 23.94           C  
ATOM    191  HB2 ARG A  13      53.633  48.623 -34.954  1.00 23.94           H  
ATOM    192  HB3 ARG A  13      51.954  48.082 -35.025  1.00 23.94           H  
ATOM    193  O   ARG A  13      52.070  49.545 -32.575  1.00 23.94           O  
ATOM    194  CG  ARG A  13      52.692  48.800 -36.901  1.00 23.94           C  
ATOM    195  HG2 ARG A  13      53.351  49.589 -37.262  1.00 23.94           H  
ATOM    196  HG3 ARG A  13      51.690  48.970 -37.295  1.00 23.94           H  
ATOM    197  CD  ARG A  13      53.206  47.445 -37.401  1.00 23.94           C  
ATOM    198  HD2 ARG A  13      52.553  46.660 -37.019  1.00 23.94           H  
ATOM    199  HD3 ARG A  13      54.212  47.290 -37.012  1.00 23.94           H  
ATOM    200  NE  ARG A  13      53.240  47.393 -38.875  1.00 23.94           N  
ATOM    201  HE  ARG A  13      53.195  48.281 -39.354  1.00 23.94           H  
ATOM    202  NH1 ARG A  13      53.782  45.171 -39.090  1.00 23.94           N  
ATOM    203 HH11 ARG A  13      53.883  45.108 -38.087  1.00 23.94           H  
ATOM    204 HH12 ARG A  13      53.983  44.372 -39.674  1.00 23.94           H  
ATOM    205  NH2 ARG A  13      53.415  46.395 -40.917  1.00 23.94           N  
ATOM    206 HH21 ARG A  13      53.610  45.582 -41.483  1.00 23.94           H  
ATOM    207 HH22 ARG A  13      53.193  47.274 -41.363  1.00 23.94           H  
ATOM    208  CZ  ARG A  13      53.476  46.324 -39.617  1.00 23.94           C  
ATOM    209  N   PRO A  14      50.201  50.530 -33.352  1.00 26.64           N  
ATOM    210  CA  PRO A  14      49.512  50.635 -32.058  1.00 26.64           C  
ATOM    211  HA  PRO A  14      50.217  50.894 -31.268  1.00 26.64           H  
ATOM    212  C   PRO A  14      48.753  49.366 -31.632  1.00 26.64           C  
ATOM    213  CB  PRO A  14      48.532  51.796 -32.268  1.00 26.64           C  
ATOM    214  HB2 PRO A  14      49.060  52.740 -32.135  1.00 26.64           H  
ATOM    215  HB3 PRO A  14      47.676  51.749 -31.594  1.00 26.64           H  
ATOM    216  O   PRO A  14      48.246  49.285 -30.520  1.00 26.64           O  
ATOM    217  CG  PRO A  14      48.116  51.651 -33.729  1.00 26.64           C  
ATOM    218  HG2 PRO A  14      47.791  52.602 -34.152  1.00 26.64           H  
ATOM    219  HG3 PRO A  14      47.327  50.903 -33.814  1.00 26.64           H  
ATOM    220  CD  PRO A  14      49.385  51.139 -34.398  1.00 26.64           C  
ATOM    221  HD2 PRO A  14      49.899  51.995 -34.835  1.00 26.64           H  
ATOM    222  HD3 PRO A  14      49.134  50.417 -35.175  1.00 26.64           H  
ATOM    223  N   ALA A  15      48.571  48.407 -32.544  1.00 26.54           N  
ATOM    224  H   ALA A  15      49.044  48.514 -33.430  1.00 26.54           H  
ATOM    225  CA  ALA A  15      47.386  47.547 -32.510  1.00 26.54           C  
ATOM    226  HA  ALA A  15      46.516  48.172 -32.308  1.00 26.54           H  
ATOM    227  C   ALA A  15      47.389  46.447 -31.433  1.00 26.54           C  
ATOM    228  CB  ALA A  15      47.219  46.937 -33.908  1.00 26.54           C  
ATOM    229  HB1 ALA A  15      46.313  46.331 -33.932  1.00 26.54           H  
ATOM    230  HB2 ALA A  15      48.073  46.304 -34.147  1.00 26.54           H  
ATOM    231  HB3 ALA A  15      47.129  47.728 -34.652  1.00 26.54           H  
ATOM    232  O   ALA A  15      46.317  46.016 -31.009  1.00 26.54           O  
ATOM    233  N   ALA A  16      48.565  45.942 -31.050  1.00 24.24           N  
ATOM    234  H   ALA A  16      49.410  46.408 -31.346  1.00 24.24           H  
ATOM    235  CA  ALA A  16      48.681  44.609 -30.453  1.00 24.24           C  
ATOM    236  HA  ALA A  16      48.145  43.902 -31.087  1.00 24.24           H  
ATOM    237  C   ALA A  16      48.065  44.489 -29.047  1.00 24.24           C  
ATOM    238  CB  ALA A  16      50.162  44.212 -30.450  1.00 24.24           C  
ATOM    239  HB1 ALA A  16      50.266  43.203 -30.049  1.00 24.24           H  
ATOM    240  HB2 ALA A  16      50.560  44.233 -31.464  1.00 24.24           H  
ATOM    241  HB3 ALA A  16      50.732  44.896 -29.821  1.00 24.24           H  
ATOM    242  O   ALA A  16      47.409  43.489 -28.748  1.00 24.24           O  
ATOM    243  N   ASP A  17      48.254  45.501 -28.198  1.00 26.44           N  
ATOM    244  H   ASP A  17      48.804  46.292 -28.503  1.00 26.44           H  
ATOM    245  CA  ASP A  17      47.997  45.385 -26.754  1.00 26.44           C  
ATOM    246  HA  ASP A  17      48.492  44.488 -26.382  1.00 26.44           H  
ATOM    247  C   ASP A  17      46.520  45.209 -26.393  1.00 26.44           C  
ATOM    248  CB  ASP A  17      48.560  46.623 -26.030  1.00 26.44           C  
ATOM    249  HB2 ASP A  17      47.903  46.876 -25.198  1.00 26.44           H  
ATOM    250  HB3 ASP A  17      48.563  47.478 -26.706  1.00 26.44           H  
ATOM    251  O   ASP A  17      46.186  44.625 -25.358  1.00 26.44           O  
ATOM    252  CG  ASP A  17      49.961  46.421 -25.447  1.00 26.44           C  
ATOM    253  OD1 ASP A  17      50.504  45.301 -25.572  1.00 26.44           O  
ATOM    254  OD2 ASP A  17      50.462  47.405 -24.865  1.00 26.44           O  
ATOM    255  N   ASN A  18      45.610  45.676 -27.251  1.00 27.09           N  
ATOM    256  H   ASN A  18      45.944  46.118 -28.096  1.00 27.09           H  
ATOM    257  CA  ASN A  18      44.181  45.689 -26.939  1.00 27.09           C  
ATOM    258  HA  ASN A  18      44.040  46.209 -25.992  1.00 27.09           H  
ATOM    259  C   ASN A  18      43.593  44.287 -26.730  1.00 27.09           C  
ATOM    260  CB  ASN A  18      43.430  46.440 -28.053  1.00 27.09           C  
ATOM    261  HB2 ASN A  18      43.866  46.203 -29.023  1.00 27.09           H  
ATOM    262  HB3 ASN A  18      42.388  46.120 -28.063  1.00 27.09           H  
ATOM    263  O   ASN A  18      42.585  44.143 -26.034  1.00 27.09           O  
ATOM    264  CG  ASN A  18      43.416  47.944 -27.849  1.00 27.09           C  
ATOM    265  ND2 ASN A  18      43.141  48.697 -28.886  1.00 27.09           N  
ATOM    266 HD21 ASN A  18      43.013  48.289 -29.801  1.00 27.09           H  
ATOM    267 HD22 ASN A  18      43.166  49.694 -28.725  1.00 27.09           H  
ATOM    268  OD1 ASN A  18      43.603  48.463 -26.762  1.00 27.09           O  
ATOM    269  N   LEU A  19      44.196  43.250 -27.322  1.00 25.18           N  
ATOM    270  H   LEU A  19      45.053  43.420 -27.828  1.00 25.18           H  
ATOM    271  CA  LEU A  19      43.585  41.923 -27.365  1.00 25.18           C  
ATOM    272  HA  LEU A  19      42.557  42.047 -27.705  1.00 25.18           H  
ATOM    273  C   LEU A  19      43.528  41.251 -25.984  1.00 25.18           C  
ATOM    274  CB  LEU A  19      44.346  41.048 -28.376  1.00 25.18           C  
ATOM    275  HB2 LEU A  19      44.709  41.659 -29.202  1.00 25.18           H  
ATOM    276  HB3 LEU A  19      45.219  40.620 -27.881  1.00 25.18           H  
ATOM    277  O   LEU A  19      42.542  40.584 -25.665  1.00 25.18           O  
ATOM    278  CG  LEU A  19      43.459  39.925 -28.945  1.00 25.18           C  
ATOM    279  HG  LEU A  19      42.813  39.528 -28.163  1.00 25.18           H  
ATOM    280  CD1 LEU A  19      42.593  40.446 -30.095  1.00 25.18           C  
ATOM    281 HD11 LEU A  19      41.952  41.255 -29.746  1.00 25.18           H  
ATOM    282 HD12 LEU A  19      43.223  40.816 -30.904  1.00 25.18           H  
ATOM    283 HD13 LEU A  19      41.961  39.643 -30.476  1.00 25.18           H  
ATOM    284  CD2 LEU A  19      44.313  38.772 -29.470  1.00 25.18           C  
ATOM    285 HD21 LEU A  19      43.671  37.991 -29.876  1.00 25.18           H  
ATOM    286 HD22 LEU A  19      44.977  39.134 -30.255  1.00 25.18           H  
ATOM    287 HD23 LEU A  19      44.914  38.359 -28.659  1.00 25.18           H  
ATOM    288  N   GLN A  20      44.570  41.412 -25.157  1.00 27.55           N  
ATOM    289  H   GLN A  20      45.318  42.032 -25.433  1.00 27.55           H  
ATOM    290  CA  GLN A  20      44.671  40.679 -23.888  1.00 27.55           C  
ATOM    291  HA  GLN A  20      44.556  39.614 -24.088  1.00 27.55           H  
ATOM    292  C   GLN A  20      43.556  41.052 -22.908  1.00 27.55           C  
ATOM    293  CB  GLN A  20      46.031  40.907 -23.213  1.00 27.55           C  
ATOM    294  HB2 GLN A  20      46.352  41.939 -23.351  1.00 27.55           H  
ATOM    295  HB3 GLN A  20      45.907  40.734 -22.144  1.00 27.55           H  
ATOM    296  O   GLN A  20      42.991  40.165 -22.264  1.00 27.55           O  
ATOM    297  CG  GLN A  20      47.121  39.945 -23.708  1.00 27.55           C  
ATOM    298  HG2 GLN A  20      46.744  38.923 -23.680  1.00 27.55           H  
ATOM    299  HG3 GLN A  20      47.384  40.193 -24.736  1.00 27.55           H  
ATOM    300  CD  GLN A  20      48.379  40.009 -22.842  1.00 27.55           C  
ATOM    301  NE2 GLN A  20      49.373  39.190 -23.103  1.00 27.55           N  
ATOM    302 HE21 GLN A  20      49.380  38.610 -23.929  1.00 27.55           H  
ATOM    303 HE22 GLN A  20      50.191  39.326 -22.526  1.00 27.55           H  
ATOM    304  OE1 GLN A  20      48.485  40.765 -21.895  1.00 27.55           O  
ATOM    305  N   LYS A  21      43.204  42.344 -22.824  1.00 29.11           N  
ATOM    306  H   LYS A  21      43.694  43.003 -23.412  1.00 29.11           H  
ATOM    307  CA  LYS A  21      42.172  42.839 -21.897  1.00 29.11           C  
ATOM    308  HA  LYS A  21      42.453  42.576 -20.877  1.00 29.11           H  
ATOM    309  C   LYS A  21      40.815  42.180 -22.125  1.00 29.11           C  
ATOM    310  CB  LYS A  21      42.028  44.367 -22.021  1.00 29.11           C  
ATOM    311  HB2 LYS A  21      42.380  44.701 -22.998  1.00 29.11           H  
ATOM    312  HB3 LYS A  21      40.976  44.638 -21.938  1.00 29.11           H  
ATOM    313  O   LYS A  21      40.085  41.936 -21.171  1.00 29.11           O  
ATOM    314  CG  LYS A  21      42.787  45.097 -20.908  1.00 29.11           C  
ATOM    315  HG2 LYS A  21      43.847  44.851 -20.971  1.00 29.11           H  
ATOM    316  HG3 LYS A  21      42.403  44.775 -19.940  1.00 29.11           H  
ATOM    317  CD  LYS A  21      42.606  46.615 -21.043  1.00 29.11           C  
ATOM    318  HD2 LYS A  21      43.023  46.932 -21.999  1.00 29.11           H  
ATOM    319  HD3 LYS A  21      41.543  46.858 -21.022  1.00 29.11           H  
ATOM    320  CE  LYS A  21      43.323  47.341 -19.900  1.00 29.11           C  
ATOM    321  HE2 LYS A  21      42.849  47.069 -18.957  1.00 29.11           H  
ATOM    322  HE3 LYS A  21      44.355  46.994 -19.867  1.00 29.11           H  
ATOM    323  NZ  LYS A  21      43.296  48.814 -20.089  1.00 29.11           N  
ATOM    324  HZ1 LYS A  21      42.348  49.160 -20.124  1.00 29.11           H  
ATOM    325  HZ2 LYS A  21      43.758  49.062 -20.953  1.00 29.11           H  
ATOM    326  HZ3 LYS A  21      43.785  49.279 -19.337  1.00 29.11           H  
ATOM    327  N   LEU A  22      40.475  41.889 -23.378  1.00 27.95           N  
ATOM    328  H   LEU A  22      41.134  42.094 -24.116  1.00 27.95           H  
ATOM    329  CA  LEU A  22      39.146  41.397 -23.731  1.00 27.95           C  
ATOM    330  HA  LEU A  22      38.417  42.039 -23.236  1.00 27.95           H  
ATOM    331  C   LEU A  22      38.892  39.979 -23.207  1.00 27.95           C  
ATOM    332  CB  LEU A  22      38.979  41.502 -25.261  1.00 27.95           C  
ATOM    333  HB2 LEU A  22      38.958  40.504 -25.700  1.00 27.95           H  
ATOM    334  HB3 LEU A  22      39.854  41.995 -25.685  1.00 27.95           H  
ATOM    335  O   LEU A  22      37.776  39.665 -22.795  1.00 27.95           O  
ATOM    336  CG  LEU A  22      37.718  42.290 -25.675  1.00 27.95           C  
ATOM    337  HG  LEU A  22      37.295  42.816 -24.819  1.00 27.95           H  
ATOM    338  CD1 LEU A  22      38.073  43.341 -26.725  1.00 27.95           C  
ATOM    339 HD11 LEU A  22      38.489  42.863 -27.612  1.00 27.95           H  
ATOM    340 HD12 LEU A  22      37.179  43.898 -27.004  1.00 27.95           H  
ATOM    341 HD13 LEU A  22      38.804  44.039 -26.316  1.00 27.95           H  
ATOM    342  CD2 LEU A  22      36.649  41.359 -26.243  1.00 27.95           C  
ATOM    343 HD21 LEU A  22      35.759  41.935 -26.497  1.00 27.95           H  
ATOM    344 HD22 LEU A  22      37.018  40.861 -27.140  1.00 27.95           H  
ATOM    345 HD23 LEU A  22      36.380  40.611 -25.497  1.00 27.95           H  
ATOM    346  N   LYS A  23      39.929  39.129 -23.168  1.00 27.14           N  
ATOM    347  H   LYS A  23      40.832  39.467 -23.471  1.00 27.14           H  
ATOM    348  CA  LYS A  23      39.791  37.745 -22.689  1.00 27.14           C  
ATOM    349  HA  LYS A  23      38.990  37.258 -23.244  1.00 27.14           H  
ATOM    350  C   LYS A  23      39.367  37.678 -21.225  1.00 27.14           C  
ATOM    351  CB  LYS A  23      41.093  36.955 -22.884  1.00 27.14           C  
ATOM    352  HB2 LYS A  23      41.062  36.083 -22.230  1.00 27.14           H  
ATOM    353  HB3 LYS A  23      41.948  37.565 -22.591  1.00 27.14           H  
ATOM    354  O   LYS A  23      38.507  36.867 -20.891  1.00 27.14           O  
ATOM    355  CG  LYS A  23      41.271  36.455 -24.323  1.00 27.14           C  
ATOM    356  HG2 LYS A  23      40.377  35.911 -24.627  1.00 27.14           H  
ATOM    357  HG3 LYS A  23      41.417  37.305 -24.991  1.00 27.14           H  
ATOM    358  CD  LYS A  23      42.483  35.515 -24.405  1.00 27.14           C  
ATOM    359  HD2 LYS A  23      43.382  36.074 -24.147  1.00 27.14           H  
ATOM    360  HD3 LYS A  23      42.353  34.702 -23.691  1.00 27.14           H  
ATOM    361  CE  LYS A  23      42.620  34.933 -25.816  1.00 27.14           C  
ATOM    362  HE2 LYS A  23      41.698  34.408 -26.066  1.00 27.14           H  
ATOM    363  HE3 LYS A  23      42.734  35.756 -26.522  1.00 27.14           H  
ATOM    364  NZ  LYS A  23      43.778  34.007 -25.916  1.00 27.14           N  
ATOM    365  HZ1 LYS A  23      44.639  34.489 -25.702  1.00 27.14           H  
ATOM    366  HZ2 LYS A  23      43.850  33.629 -26.850  1.00 27.14           H  
ATOM    367  HZ3 LYS A  23      43.674  33.236 -25.272  1.00 27.14           H  
ATOM    368  N   SER A  24      39.948  38.509 -20.356  1.00 31.56           N  
ATOM    369  H   SER A  24      40.586  39.217 -20.692  1.00 31.56           H  
ATOM    370  CA  SER A  24      39.662  38.434 -18.917  1.00 31.56           C  
ATOM    371  HA  SER A  24      39.826  37.408 -18.590  1.00 31.56           H  
ATOM    372  C   SER A  24      38.200  38.774 -18.608  1.00 31.56           C  
ATOM    373  CB  SER A  24      40.615  39.325 -18.115  1.00 31.56           C  
ATOM    374  HB2 SER A  24      41.644  39.037 -18.331  1.00 31.56           H  
ATOM    375  HB3 SER A  24      40.427  39.184 -17.051  1.00 31.56           H  
ATOM    376  O   SER A  24      37.581  38.102 -17.780  1.00 31.56           O  
ATOM    377  OG  SER A  24      40.427  40.684 -18.444  1.00 31.56           O  
ATOM    378  HG  SER A  24      41.074  41.215 -17.974  1.00 31.56           H  
ATOM    379  N   LEU A  25      37.628  39.742 -19.335  1.00 26.47           N  
ATOM    380  H   LEU A  25      38.224  40.259 -19.966  1.00 26.47           H  
ATOM    381  CA  LEU A  25      36.230  40.162 -19.205  1.00 26.47           C  
ATOM    382  HA  LEU A  25      36.053  40.468 -18.174  1.00 26.47           H  
ATOM    383  C   LEU A  25      35.234  39.033 -19.496  1.00 26.47           C  
ATOM    384  CB  LEU A  25      35.980  41.358 -20.143  1.00 26.47           C  
ATOM    385  HB2 LEU A  25      34.949  41.341 -20.497  1.00 26.47           H  
ATOM    386  HB3 LEU A  25      36.618  41.264 -21.021  1.00 26.47           H  
ATOM    387  O   LEU A  25      34.246  38.902 -18.770  1.00 26.47           O  
ATOM    388  CG  LEU A  25      36.235  42.710 -19.458  1.00 26.47           C  
ATOM    389  HG  LEU A  25      37.110  42.635 -18.813  1.00 26.47           H  
ATOM    390  CD1 LEU A  25      36.503  43.792 -20.501  1.00 26.47           C  
ATOM    391 HD11 LEU A  25      37.400  43.539 -21.066  1.00 26.47           H  
ATOM    392 HD12 LEU A  25      35.656  43.872 -21.184  1.00 26.47           H  
ATOM    393 HD13 LEU A  25      36.658  44.751 -20.006  1.00 26.47           H  
ATOM    394  CD2 LEU A  25      35.023  43.132 -18.620  1.00 26.47           C  
ATOM    395 HD21 LEU A  25      35.235  44.078 -18.121  1.00 26.47           H  
ATOM    396 HD22 LEU A  25      34.149  43.256 -19.259  1.00 26.47           H  
ATOM    397 HD23 LEU A  25      34.807  42.378 -17.864  1.00 26.47           H  
ATOM    398  N   LEU A  26      35.499  38.205 -20.513  1.00 25.49           N  
ATOM    399  H   LEU A  26      36.326  38.374 -21.068  1.00 25.49           H  
ATOM    400  CA  LEU A  26      34.608  37.099 -20.885  1.00 25.49           C  
ATOM    401  HA  LEU A  26      33.606  37.493 -21.057  1.00 25.49           H  
ATOM    402  C   LEU A  26      34.479  36.064 -19.767  1.00 25.49           C  
ATOM    403  CB  LEU A  26      35.115  36.418 -22.166  1.00 25.49           C  
ATOM    404  HB2 LEU A  26      34.719  35.403 -22.212  1.00 25.49           H  
ATOM    405  HB3 LEU A  26      36.202  36.341 -22.118  1.00 25.49           H  
ATOM    406  O   LEU A  26      33.386  35.578 -19.486  1.00 25.49           O  
ATOM    407  CG  LEU A  26      34.706  37.144 -23.456  1.00 25.49           C  
ATOM    408  HG  LEU A  26      34.932  38.207 -23.368  1.00 25.49           H  
ATOM    409  CD1 LEU A  26      35.503  36.571 -24.628  1.00 25.49           C  
ATOM    410 HD11 LEU A  26      35.219  37.085 -25.546  1.00 25.49           H  
ATOM    411 HD12 LEU A  26      35.301  35.505 -24.735  1.00 25.49           H  
ATOM    412 HD13 LEU A  26      36.568  36.728 -24.457  1.00 25.49           H  
ATOM    413  CD2 LEU A  26      33.215  36.962 -23.761  1.00 25.49           C  
ATOM    414 HD21 LEU A  26      32.608  37.409 -22.974  1.00 25.49           H  
ATOM    415 HD22 LEU A  26      32.970  35.903 -23.843  1.00 25.49           H  
ATOM    416 HD23 LEU A  26      32.970  37.460 -24.699  1.00 25.49           H  
ATOM    417  N   THR A  27      35.587  35.731 -19.102  1.00 28.14           N  
ATOM    418  H   THR A  27      36.474  36.102 -19.411  1.00 28.14           H  
ATOM    419  CA  THR A  27      35.558  34.741 -18.016  1.00 28.14           C  
ATOM    420  HA  THR A  27      35.112  33.827 -18.409  1.00 28.14           H  
ATOM    421  C   THR A  27      34.674  35.207 -16.870  1.00 28.14           C  
ATOM    422  CB  THR A  27      36.948  34.412 -17.446  1.00 28.14           C  
ATOM    423  HB  THR A  27      37.063  34.867 -16.462  1.00 28.14           H  
ATOM    424  O   THR A  27      33.866  34.432 -16.370  1.00 28.14           O  
ATOM    425  CG2 THR A  27      37.113  32.901 -17.306  1.00 28.14           C  
ATOM    426 HG21 THR A  27      38.090  32.685 -16.875  1.00 28.14           H  
ATOM    427 HG22 THR A  27      37.038  32.425 -18.283  1.00 28.14           H  
ATOM    428 HG23 THR A  27      36.341  32.507 -16.644  1.00 28.14           H  
ATOM    429  OG1 THR A  27      37.991  34.893 -18.263  1.00 28.14           O  
ATOM    430  HG1 THR A  27      38.041  35.843 -18.134  1.00 28.14           H  
ATOM    431  N   ASN A  28      34.779  36.485 -16.491  1.00 28.76           N  
ATOM    432  H   ASN A  28      35.435  37.087 -16.968  1.00 28.76           H  
ATOM    433  CA  ASN A  28      33.964  37.038 -15.411  1.00 28.76           C  
ATOM    434  HA  ASN A  28      34.004  36.353 -14.564  1.00 28.76           H  
ATOM    435  C   ASN A  28      32.480  37.125 -15.773  1.00 28.76           C  
ATOM    436  CB  ASN A  28      34.516  38.416 -14.995  1.00 28.76           C  
ATOM    437  HB2 ASN A  28      35.083  38.861 -15.813  1.00 28.76           H  
ATOM    438  HB3 ASN A  28      33.685  39.084 -14.770  1.00 28.76           H  
ATOM    439  O   ASN A  28      31.647  37.134 -14.873  1.00 28.76           O  
ATOM    440  CG  ASN A  28      35.378  38.368 -13.746  1.00 28.76           C  
ATOM    441  ND2 ASN A  28      36.077  39.436 -13.448  1.00 28.76           N  
ATOM    442 HD21 ASN A  28      36.630  39.374 -12.605  1.00 28.76           H  
ATOM    443 HD22 ASN A  28      36.053  40.255 -14.039  1.00 28.76           H  
ATOM    444  OD1 ASN A  28      35.428  37.404 -13.005  1.00 28.76           O  
ATOM    445  N   THR A  29      32.131  37.179 -17.064  1.00 30.12           N  
ATOM    446  H   THR A  29      32.848  37.141 -17.774  1.00 30.12           H  
ATOM    447  CA  THR A  29      30.727  37.169 -17.501  1.00 30.12           C  
ATOM    448  HA  THR A  29      30.153  37.698 -16.740  1.00 30.12           H  
ATOM    449  C   THR A  29      30.099  35.782 -17.543  1.00 30.12           C  
ATOM    450  CB  THR A  29      30.462  37.910 -18.820  1.00 30.12           C  
ATOM    451  HB  THR A  29      29.741  37.352 -19.418  1.00 30.12           H  
ATOM    452  O   THR A  29      28.877  35.700 -17.658  1.00 30.12           O  
ATOM    453  CG2 THR A  29      29.872  39.292 -18.557  1.00 30.12           C  
ATOM    454 HG21 THR A  29      30.550  39.879 -17.938  1.00 30.12           H  
ATOM    455 HG22 THR A  29      28.912  39.191 -18.050  1.00 30.12           H  
ATOM    456 HG23 THR A  29      29.712  39.804 -19.506  1.00 30.12           H  
ATOM    457  OG1 THR A  29      31.626  38.082 -19.591  1.00 30.12           O  
ATOM    458  HG1 THR A  29      32.272  38.583 -19.088  1.00 30.12           H  
ATOM    459  N   ARG A  30      30.844  34.698 -17.263  1.00 27.19           N  
ATOM    460  H   ARG A  30      31.845  34.818 -17.192  1.00 27.19           H  
ATOM    461  CA  ARG A  30      30.245  33.531 -16.577  1.00 27.19           C  
ATOM    462  HA  ARG A  30      29.287  33.293 -17.039  1.00 27.19           H  
ATOM    463  C   ARG A  30      29.915  33.925 -15.132  1.00 27.19           C  
ATOM    464  CB  ARG A  30      31.142  32.289 -16.646  1.00 27.19           C  
ATOM    465  HB2 ARG A  30      30.837  31.600 -15.858  1.00 27.19           H  
ATOM    466  HB3 ARG A  30      32.182  32.561 -16.465  1.00 27.19           H  
ATOM    467  O   ARG A  30      30.424  33.371 -14.165  1.00 27.19           O  
ATOM    468  CG  ARG A  30      31.011  31.535 -17.970  1.00 27.19           C  
ATOM    469  HG2 ARG A  30      29.965  31.270 -18.127  1.00 27.19           H  
ATOM    470  HG3 ARG A  30      31.358  32.157 -18.795  1.00 27.19           H  
ATOM    471  CD  ARG A  30      31.856  30.261 -17.876  1.00 27.19           C  
ATOM    472  HD2 ARG A  30      32.909  30.542 -17.909  1.00 27.19           H  
ATOM    473  HD3 ARG A  30      31.655  29.774 -16.921  1.00 27.19           H  
ATOM    474  NE  ARG A  30      31.547  29.311 -18.958  1.00 27.19           N  
ATOM    475  HE  ARG A  30      30.770  29.545 -19.560  1.00 27.19           H  
ATOM    476  NH1 ARG A  30      33.178  27.778 -18.452  1.00 27.19           N  
ATOM    477 HH11 ARG A  30      33.621  26.884 -18.612  1.00 27.19           H  
ATOM    478 HH12 ARG A  30      33.489  28.375 -17.699  1.00 27.19           H  
ATOM    479  NH2 ARG A  30      31.753  27.362 -20.118  1.00 27.19           N  
ATOM    480 HH21 ARG A  30      30.953  27.611 -20.683  1.00 27.19           H  
ATOM    481 HH22 ARG A  30      32.208  26.472 -20.265  1.00 27.19           H  
ATOM    482  CZ  ARG A  30      32.159  28.160 -19.171  1.00 27.19           C  
ATOM    483  N   GLN A  31      29.136  34.987 -15.009  1.00 28.48           N  
ATOM    484  H   GLN A  31      28.724  35.349 -15.856  1.00 28.48           H  
ATOM    485  CA  GLN A  31      28.850  35.677 -13.776  1.00 28.48           C  
ATOM    486  HA  GLN A  31      29.764  35.725 -13.184  1.00 28.48           H  
ATOM    487  C   GLN A  31      27.796  34.896 -13.000  1.00 28.48           C  
ATOM    488  CB  GLN A  31      28.385  37.103 -14.133  1.00 28.48           C  
ATOM    489  HB2 GLN A  31      28.689  37.349 -15.151  1.00 28.48           H  
ATOM    490  HB3 GLN A  31      27.297  37.161 -14.104  1.00 28.48           H  
ATOM    491  O   GLN A  31      27.346  33.823 -13.406  1.00 28.48           O  
ATOM    492  CG  GLN A  31      28.996  38.167 -13.212  1.00 28.48           C  
ATOM    493  HG2 GLN A  31      28.653  38.012 -12.189  1.00 28.48           H  
ATOM    494  HG3 GLN A  31      30.083  38.083 -13.216  1.00 28.48           H  
ATOM    495  CD  GLN A  31      28.608  39.579 -13.631  1.00 28.48           C  
ATOM    496  NE2 GLN A  31      29.431  40.568 -13.362  1.00 28.48           N  
ATOM    497 HE21 GLN A  31      30.322  40.397 -12.919  1.00 28.48           H  
ATOM    498 HE22 GLN A  31      29.114  41.483 -13.647  1.00 28.48           H  
ATOM    499  OE1 GLN A  31      27.552  39.828 -14.179  1.00 28.48           O  
ATOM    500  N   GLN A  32      27.334  35.513 -11.915  1.00 29.97           N  
ATOM    501  H   GLN A  32      27.755  36.400 -11.675  1.00 29.97           H  
ATOM    502  CA  GLN A  32      26.096  35.173 -11.236  1.00 29.97           C  
ATOM    503  HA  GLN A  32      26.130  34.121 -10.951  1.00 29.97           H  
ATOM    504  C   GLN A  32      24.865  35.367 -12.144  1.00 29.97           C  
ATOM    505  CB  GLN A  32      25.932  36.031  -9.971  1.00 29.97           C  
ATOM    506  HB2 GLN A  32      24.944  35.836  -9.554  1.00 29.97           H  
ATOM    507  HB3 GLN A  32      25.979  37.084 -10.251  1.00 29.97           H  
ATOM    508  O   GLN A  32      23.920  36.049 -11.767  1.00 29.97           O  
ATOM    509  CG  GLN A  32      26.923  35.768  -8.839  1.00 29.97           C  
ATOM    510  HG2 GLN A  32      26.906  34.708  -8.588  1.00 29.97           H  
ATOM    511  HG3 GLN A  32      27.931  36.041  -9.151  1.00 29.97           H  
ATOM    512  CD  GLN A  32      26.544  36.584  -7.602  1.00 29.97           C  
ATOM    513  NE2 GLN A  32      26.981  36.195  -6.425  1.00 29.97           N  
ATOM    514 HE21 GLN A  32      27.725  35.514  -6.378  1.00 29.97           H  
ATOM    515 HE22 GLN A  32      26.814  36.873  -5.696  1.00 29.97           H  
ATOM    516  OE1 GLN A  32      25.853  37.583  -7.646  1.00 29.97           O  
ATOM    517  N   ILE A  33      24.748  34.605 -13.229  1.00 33.27           N  
ATOM    518  H   ILE A  33      25.568  34.103 -13.540  1.00 33.27           H  
ATOM    519  CA  ILE A  33      23.465  33.940 -13.448  1.00 33.27           C  
ATOM    520  HA  ILE A  33      22.664  34.645 -13.225  1.00 33.27           H  
ATOM    521  C   ILE A  33      23.396  32.827 -12.393  1.00 33.27           C  
ATOM    522  CB  ILE A  33      23.233  33.469 -14.899  1.00 33.27           C  
ATOM    523  HB  ILE A  33      23.829  32.575 -15.083  1.00 33.27           H  
ATOM    524  O   ILE A  33      23.313  31.641 -12.687  1.00 33.27           O  
ATOM    525  CG1 ILE A  33      23.649  34.545 -15.928  1.00 33.27           C  
ATOM    526 HG12 ILE A  33      23.070  35.453 -15.762  1.00 33.27           H  
ATOM    527 HG13 ILE A  33      24.704  34.783 -15.794  1.00 33.27           H  
ATOM    528  CG2 ILE A  33      21.736  33.125 -15.057  1.00 33.27           C  
ATOM    529 HG21 ILE A  33      21.126  34.024 -14.958  1.00 33.27           H  
ATOM    530 HG22 ILE A  33      21.552  32.673 -16.032  1.00 33.27           H  
ATOM    531 HG23 ILE A  33      21.426  32.399 -14.306  1.00 33.27           H  
ATOM    532  CD1 ILE A  33      23.478  34.104 -17.387  1.00 33.27           C  
ATOM    533 HD11 ILE A  33      23.978  33.149 -17.549  1.00 33.27           H  
ATOM    534 HD12 ILE A  33      23.923  34.852 -18.042  1.00 33.27           H  
ATOM    535 HD13 ILE A  33      22.421  34.013 -17.640  1.00 33.27           H  
ATOM    536  N   LYS A  34      23.423  33.218 -11.110  1.00 36.21           N  
ATOM    537  H   LYS A  34      23.499  34.217 -10.983  1.00 36.21           H  
ATOM    538  CA  LYS A  34      22.536  32.569 -10.172  1.00 36.21           C  
ATOM    539  HA  LYS A  34      22.682  31.489 -10.151  1.00 36.21           H  
ATOM    540  C   LYS A  34      21.191  32.882 -10.801  1.00 36.21           C  
ATOM    541  CB  LYS A  34      22.663  33.176  -8.760  1.00 36.21           C  
ATOM    542  HB2 LYS A  34      21.789  32.868  -8.186  1.00 36.21           H  
ATOM    543  HB3 LYS A  34      22.658  34.264  -8.824  1.00 36.21           H  
ATOM    544  O   LYS A  34      20.744  34.023 -10.698  1.00 36.21           O  
ATOM    545  CG  LYS A  34      23.921  32.713  -8.010  1.00 36.21           C  
ATOM    546  HG2 LYS A  34      23.931  31.623  -7.977  1.00 36.21           H  
ATOM    547  HG3 LYS A  34      24.810  33.059  -8.537  1.00 36.21           H  
ATOM    548  CD  LYS A  34      23.925  33.262  -6.575  1.00 36.21           C  
ATOM    549  HD2 LYS A  34      23.986  34.350  -6.608  1.00 36.21           H  
ATOM    550  HD3 LYS A  34      22.993  32.974  -6.090  1.00 36.21           H  
ATOM    551  CE  LYS A  34      25.105  32.694  -5.779  1.00 36.21           C  
ATOM    552  HE2 LYS A  34      25.071  31.607  -5.847  1.00 36.21           H  
ATOM    553  HE3 LYS A  34      26.034  33.030  -6.240  1.00 36.21           H  
ATOM    554  NZ  LYS A  34      25.047  33.111  -4.355  1.00 36.21           N  
ATOM    555  HZ1 LYS A  34      25.071  34.118  -4.276  1.00 36.21           H  
ATOM    556  HZ2 LYS A  34      25.816  32.714  -3.834  1.00 36.21           H  
ATOM    557  HZ3 LYS A  34      24.189  32.780  -3.937  1.00 36.21           H  
ATOM    558  N   SER A  35      20.608  31.929 -11.535  1.00 44.95           N  
ATOM    559  H   SER A  35      21.104  31.060 -11.671  1.00 44.95           H  
ATOM    560  CA  SER A  35      19.151  31.867 -11.632  1.00 44.95           C  
ATOM    561  HA  SER A  35      18.765  32.620 -12.320  1.00 44.95           H  
ATOM    562  C   SER A  35      18.708  32.148 -10.215  1.00 44.95           C  
ATOM    563  CB  SER A  35      18.697  30.464 -12.054  1.00 44.95           C  
ATOM    564  HB2 SER A  35      18.952  30.303 -13.102  1.00 44.95           H  
ATOM    565  HB3 SER A  35      17.616  30.380 -11.942  1.00 44.95           H  
ATOM    566  O   SER A  35      19.131  31.396  -9.339  1.00 44.95           O  
ATOM    567  OG  SER A  35      19.335  29.471 -11.269  1.00 44.95           O  
ATOM    568  HG  SER A  35      19.181  29.678 -10.345  1.00 44.95           H  
ATOM    569  N   GLN A  36      18.157  33.339  -9.973  1.00 50.66           N  
ATOM    570  H   GLN A  36      17.910  33.933 -10.751  1.00 50.66           H  
ATOM    571  CA  GLN A  36      18.150  33.925  -8.642  1.00 50.66           C  
ATOM    572  HA  GLN A  36      19.163  33.906  -8.240  1.00 50.66           H  
ATOM    573  C   GLN A  36      17.258  33.012  -7.829  1.00 50.66           C  
ATOM    574  CB  GLN A  36      17.659  35.381  -8.729  1.00 50.66           C  
ATOM    575  HB2 GLN A  36      16.573  35.410  -8.809  1.00 50.66           H  
ATOM    576  HB3 GLN A  36      18.066  35.832  -9.634  1.00 50.66           H  
ATOM    577  O   GLN A  36      16.042  33.098  -7.965  1.00 50.66           O  
ATOM    578  CG  GLN A  36      18.123  36.241  -7.547  1.00 50.66           C  
ATOM    579  HG2 GLN A  36      17.745  35.821  -6.615  1.00 50.66           H  
ATOM    580  HG3 GLN A  36      19.212  36.236  -7.516  1.00 50.66           H  
ATOM    581  CD  GLN A  36      17.629  37.682  -7.672  1.00 50.66           C  
ATOM    582  NE2 GLN A  36      18.416  38.663  -7.287  1.00 50.66           N  
ATOM    583 HE21 GLN A  36      18.044  39.591  -7.430  1.00 50.66           H  
ATOM    584 HE22 GLN A  36      19.353  38.482  -6.957  1.00 50.66           H  
ATOM    585  OE1 GLN A  36      16.530  37.970  -8.111  1.00 50.66           O  
ATOM    586  N   THR A  37      17.878  32.040  -7.154  1.00 64.17           N  
ATOM    587  H   THR A  37      18.870  31.908  -7.295  1.00 64.17           H  
ATOM    588  CA  THR A  37      17.159  30.862  -6.717  1.00 64.17           C  
ATOM    589  HA  THR A  37      16.573  30.483  -7.554  1.00 64.17           H  
ATOM    590  C   THR A  37      16.244  31.380  -5.657  1.00 64.17           C  
ATOM    591  CB  THR A  37      18.053  29.741  -6.177  1.00 64.17           C  
ATOM    592  HB  THR A  37      18.221  29.853  -5.106  1.00 64.17           H  
ATOM    593  O   THR A  37      16.701  31.882  -4.624  1.00 64.17           O  
ATOM    594  CG2 THR A  37      17.346  28.438  -6.460  1.00 64.17           C  
ATOM    595 HG21 THR A  37      17.937  27.593  -6.106  1.00 64.17           H  
ATOM    596 HG22 THR A  37      17.191  28.319  -7.533  1.00 64.17           H  
ATOM    597 HG23 THR A  37      16.379  28.444  -5.958  1.00 64.17           H  
ATOM    598  OG1 THR A  37      19.296  29.641  -6.831  1.00 64.17           O  
ATOM    599  HG1 THR A  37      19.596  28.753  -6.622  1.00 64.17           H  
ATOM    600  N   GLN A  38      14.972  31.465  -6.016  1.00 80.15           N  
ATOM    601  H   GLN A  38      14.656  31.088  -6.898  1.00 80.15           H  
ATOM    602  CA  GLN A  38      14.064  32.235  -5.221  1.00 80.15           C  
ATOM    603  HA  GLN A  38      14.564  33.169  -4.964  1.00 80.15           H  
ATOM    604  C   GLN A  38      13.912  31.399  -3.949  1.00 80.15           C  
ATOM    605  CB  GLN A  38      12.840  32.598  -6.080  1.00 80.15           C  
ATOM    606  HB2 GLN A  38      12.150  31.760  -6.178  1.00 80.15           H  
ATOM    607  HB3 GLN A  38      13.191  32.817  -7.089  1.00 80.15           H  
ATOM    608  O   GLN A  38      13.681  30.191  -4.000  1.00 80.15           O  
ATOM    609  CG  GLN A  38      12.134  33.861  -5.577  1.00 80.15           C  
ATOM    610  HG2 GLN A  38      11.888  33.730  -4.523  1.00 80.15           H  
ATOM    611  HG3 GLN A  38      12.812  34.708  -5.677  1.00 80.15           H  
ATOM    612  CD  GLN A  38      10.845  34.181  -6.332  1.00 80.15           C  
ATOM    613  NE2 GLN A  38      10.842  34.226  -7.643  1.00 80.15           N  
ATOM    614 HE21 GLN A  38      11.603  33.757  -8.114  1.00 80.15           H  
ATOM    615 HE22 GLN A  38       9.922  34.108  -8.041  1.00 80.15           H  
ATOM    616  OE1 GLN A  38       9.826  34.491  -5.736  1.00 80.15           O  
ATOM    617  N   GLN A  39      14.223  32.015  -2.813  1.00 87.22           N  
ATOM    618  H   GLN A  39      14.507  32.983  -2.846  1.00 87.22           H  
ATOM    619  CA  GLN A  39      14.305  31.327  -1.536  1.00 87.22           C  
ATOM    620  HA  GLN A  39      13.986  30.294  -1.671  1.00 87.22           H  
ATOM    621  C   GLN A  39      13.352  32.012  -0.573  1.00 87.22           C  
ATOM    622  CB  GLN A  39      15.752  31.303  -1.022  1.00 87.22           C  
ATOM    623  HB2 GLN A  39      16.398  30.906  -1.806  1.00 87.22           H  
ATOM    624  HB3 GLN A  39      16.066  32.323  -0.800  1.00 87.22           H  
ATOM    625  O   GLN A  39      13.388  33.236  -0.416  1.00 87.22           O  
ATOM    626  CG  GLN A  39      15.917  30.426   0.232  1.00 87.22           C  
ATOM    627  HG2 GLN A  39      15.664  29.397  -0.024  1.00 87.22           H  
ATOM    628  HG3 GLN A  39      15.238  30.764   1.015  1.00 87.22           H  
ATOM    629  CD  GLN A  39      17.337  30.463   0.794  1.00 87.22           C  
ATOM    630  NE2 GLN A  39      17.729  29.511   1.602  1.00 87.22           N  
ATOM    631 HE21 GLN A  39      18.709  29.531   1.849  1.00 87.22           H  
ATOM    632 HE22 GLN A  39      17.162  28.681   1.703  1.00 87.22           H  
ATOM    633  OE1 GLN A  39      18.132  31.356   0.555  1.00 87.22           O  
ATOM    634  N   VAL A  40      12.507  31.231   0.093  1.00 88.44           N  
ATOM    635  H   VAL A  40      12.519  30.240  -0.101  1.00 88.44           H  
ATOM    636  CA  VAL A  40      11.641  31.745   1.154  1.00 88.44           C  
ATOM    637  HA  VAL A  40      11.956  32.758   1.403  1.00 88.44           H  
ATOM    638  C   VAL A  40      11.809  30.902   2.392  1.00 88.44           C  
ATOM    639  CB  VAL A  40      10.164  31.832   0.747  1.00 88.44           C  
ATOM    640  HB  VAL A  40       9.797  30.829   0.529  1.00 88.44           H  
ATOM    641  O   VAL A  40      11.650  29.685   2.374  1.00 88.44           O  
ATOM    642  CG1 VAL A  40       9.271  32.372   1.871  1.00 88.44           C  
ATOM    643 HG11 VAL A  40       9.649  33.334   2.218  1.00 88.44           H  
ATOM    644 HG12 VAL A  40       9.251  31.665   2.701  1.00 88.44           H  
ATOM    645 HG13 VAL A  40       8.252  32.485   1.501  1.00 88.44           H  
ATOM    646  CG2 VAL A  40      10.014  32.785  -0.450  1.00 88.44           C  
ATOM    647 HG21 VAL A  40      10.603  32.433  -1.297  1.00 88.44           H  
ATOM    648 HG22 VAL A  40       8.970  32.846  -0.756  1.00 88.44           H  
ATOM    649 HG23 VAL A  40      10.383  33.777  -0.187  1.00 88.44           H  
ATOM    650  N   THR A  41      12.076  31.590   3.493  1.00 92.73           N  
ATOM    651  H   THR A  41      12.256  32.580   3.410  1.00 92.73           H  
ATOM    652  CA  THR A  41      12.094  30.995   4.822  1.00 92.73           C  
ATOM    653  HA  THR A  41      12.130  29.910   4.722  1.00 92.73           H  
ATOM    654  C   THR A  41      10.819  31.363   5.572  1.00 92.73           C  
ATOM    655  CB  THR A  41      13.352  31.400   5.587  1.00 92.73           C  
ATOM    656  HB  THR A  41      13.355  32.483   5.714  1.00 92.73           H  
ATOM    657  O   THR A  41      10.465  32.536   5.706  1.00 92.73           O  
ATOM    658  CG2 THR A  41      13.444  30.737   6.959  1.00 92.73           C  
ATOM    659 HG21 THR A  41      13.331  29.658   6.855  1.00 92.73           H  
ATOM    660 HG22 THR A  41      14.413  30.952   7.410  1.00 92.73           H  
ATOM    661 HG23 THR A  41      12.655  31.116   7.609  1.00 92.73           H  
ATOM    662  OG1 THR A  41      14.506  31.026   4.872  1.00 92.73           O  
ATOM    663  HG1 THR A  41      14.588  30.070   4.887  1.00 92.73           H  
ATOM    664  N   ILE A  42      10.152  30.344   6.098  1.00 93.32           N  
ATOM    665  H   ILE A  42      10.508  29.419   5.904  1.00 93.32           H  
ATOM    666  CA  ILE A  42       8.993  30.417   6.980  1.00 93.32           C  
ATOM    667  HA  ILE A  42       8.630  31.442   7.048  1.00 93.32           H  
ATOM    668  C   ILE A  42       9.465  29.945   8.349  1.00 93.32           C  
ATOM    669  CB  ILE A  42       7.863  29.515   6.442  1.00 93.32           C  
ATOM    670  HB  ILE A  42       8.233  28.491   6.410  1.00 93.32           H  
ATOM    671  O   ILE A  42       9.863  28.793   8.508  1.00 93.32           O  
ATOM    672  CG1 ILE A  42       7.440  29.926   5.016  1.00 93.32           C  
ATOM    673 HG12 ILE A  42       6.757  30.773   5.077  1.00 93.32           H  
ATOM    674 HG13 ILE A  42       8.298  30.242   4.424  1.00 93.32           H  
ATOM    675  CG2 ILE A  42       6.645  29.569   7.386  1.00 93.32           C  
ATOM    676 HG21 ILE A  42       6.260  30.587   7.447  1.00 93.32           H  
ATOM    677 HG22 ILE A  42       5.854  28.916   7.018  1.00 93.32           H  
ATOM    678 HG23 ILE A  42       6.917  29.220   8.382  1.00 93.32           H  
ATOM    679  CD1 ILE A  42       6.793  28.768   4.249  1.00 93.32           C  
ATOM    680 HD11 ILE A  42       7.557  28.028   4.011  1.00 93.32           H  
ATOM    681 HD12 ILE A  42       6.022  28.278   4.844  1.00 93.32           H  
ATOM    682 HD13 ILE A  42       6.368  29.137   3.316  1.00 93.32           H  
ATOM    683  N   LYS A  43       9.454  30.831   9.342  1.00 95.97           N  
ATOM    684  H   LYS A  43       9.087  31.755   9.161  1.00 95.97           H  
ATOM    685  CA  LYS A  43       9.850  30.483  10.712  1.00 95.97           C  
ATOM    686  HA  LYS A  43      10.437  29.565  10.689  1.00 95.97           H  
ATOM    687  C   LYS A  43       8.640  30.176  11.578  1.00 95.97           C  
ATOM    688  CB  LYS A  43      10.724  31.584  11.324  1.00 95.97           C  
ATOM    689  HB2 LYS A  43      10.177  32.526  11.326  1.00 95.97           H  
ATOM    690  HB3 LYS A  43      10.951  31.310  12.354  1.00 95.97           H  
ATOM    691  O   LYS A  43       7.567  30.706  11.327  1.00 95.97           O  
ATOM    692  CG  LYS A  43      12.037  31.740  10.545  1.00 95.97           C  
ATOM    693  HG2 LYS A  43      11.839  32.247   9.601  1.00 95.97           H  
ATOM    694  HG3 LYS A  43      12.446  30.752  10.336  1.00 95.97           H  
ATOM    695  CD  LYS A  43      13.075  32.535  11.345  1.00 95.97           C  
ATOM    696  HD2 LYS A  43      12.705  33.545  11.524  1.00 95.97           H  
ATOM    697  HD3 LYS A  43      13.244  32.031  12.296  1.00 95.97           H  
ATOM    698  CE  LYS A  43      14.386  32.596  10.557  1.00 95.97           C  
ATOM    699  HE2 LYS A  43      14.216  33.141   9.628  1.00 95.97           H  
ATOM    700  HE3 LYS A  43      14.668  31.578  10.289  1.00 95.97           H  
ATOM    701  NZ  LYS A  43      15.479  33.226  11.340  1.00 95.97           N  
ATOM    702  HZ1 LYS A  43      16.334  33.216  10.804  1.00 95.97           H  
ATOM    703  HZ2 LYS A  43      15.648  32.699  12.185  1.00 95.97           H  
ATOM    704  HZ3 LYS A  43      15.259  34.183  11.579  1.00 95.97           H  
ATOM    705  N   ASN A  44       8.829  29.411  12.645  1.00 95.59           N  
ATOM    706  H   ASN A  44       9.745  29.010  12.785  1.00 95.59           H  
ATOM    707  CA  ASN A  44       7.797  29.159  13.656  1.00 95.59           C  
ATOM    708  HA  ASN A  44       8.244  28.449  14.352  1.00 95.59           H  
ATOM    709  C   ASN A  44       6.504  28.502  13.125  1.00 95.59           C  
ATOM    710  CB  ASN A  44       7.491  30.441  14.452  1.00 95.59           C  
ATOM    711  HB2 ASN A  44       6.952  31.137  13.808  1.00 95.59           H  
ATOM    712  HB3 ASN A  44       6.830  30.193  15.283  1.00 95.59           H  
ATOM    713  O   ASN A  44       5.419  28.773  13.640  1.00 95.59           O  
ATOM    714  CG  ASN A  44       8.701  31.130  15.033  1.00 95.59           C  
ATOM    715  ND2 ASN A  44       8.659  32.438  15.118  1.00 95.59           N  
ATOM    716 HD21 ASN A  44       9.434  32.860  15.609  1.00 95.59           H  
ATOM    717 HD22 ASN A  44       7.874  32.918  14.701  1.00 95.59           H  
ATOM    718  OD1 ASN A  44       9.689  30.540  15.428  1.00 95.59           O  
ATOM    719  N   LEU A  45       6.591  27.653  12.100  1.00 96.12           N  
ATOM    720  H   LEU A  45       7.505  27.367  11.780  1.00 96.12           H  
ATOM    721  CA  LEU A  45       5.439  26.894  11.621  1.00 96.12           C  
ATOM    722  HA  LEU A  45       4.592  27.574  11.533  1.00 96.12           H  
ATOM    723  C   LEU A  45       5.069  25.825  12.651  1.00 96.12           C  
ATOM    724  CB  LEU A  45       5.752  26.304  10.237  1.00 96.12           C  
ATOM    725  HB2 LEU A  45       6.609  25.637  10.336  1.00 96.12           H  
ATOM    726  HB3 LEU A  45       6.035  27.111   9.562  1.00 96.12           H  
ATOM    727  O   LEU A  45       5.877  24.952  12.961  1.00 96.12           O  
ATOM    728  CG  LEU A  45       4.585  25.515   9.614  1.00 96.12           C  
ATOM    729  HG  LEU A  45       4.255  24.738  10.303  1.00 96.12           H  
ATOM    730  CD1 LEU A  45       3.398  26.422   9.278  1.00 96.12           C  
ATOM    731 HD11 LEU A  45       2.632  25.839   8.766  1.00 96.12           H  
ATOM    732 HD12 LEU A  45       2.952  26.816  10.191  1.00 96.12           H  
ATOM    733 HD13 LEU A  45       3.716  27.241   8.633  1.00 96.12           H  
ATOM    734  CD2 LEU A  45       5.058  24.841   8.327  1.00 96.12           C  
ATOM    735 HD21 LEU A  45       5.878  24.159   8.550  1.00 96.12           H  
ATOM    736 HD22 LEU A  45       4.242  24.263   7.893  1.00 96.12           H  
ATOM    737 HD23 LEU A  45       5.396  25.587   7.608  1.00 96.12           H  
ATOM    738  N   TYR A  46       3.855  25.890  13.191  1.00 97.06           N  
ATOM    739  H   TYR A  46       3.217  26.613  12.890  1.00 97.06           H  
ATOM    740  CA  TYR A  46       3.369  24.895  14.140  1.00 97.06           C  
ATOM    741  HA  TYR A  46       4.207  24.545  14.742  1.00 97.06           H  
ATOM    742  C   TYR A  46       2.789  23.690  13.396  1.00 97.06           C  
ATOM    743  CB  TYR A  46       2.356  25.545  15.090  1.00 97.06           C  
ATOM    744  HB2 TYR A  46       2.857  26.330  15.656  1.00 97.06           H  
ATOM    745  HB3 TYR A  46       1.572  26.016  14.496  1.00 97.06           H  
ATOM    746  O   TYR A  46       1.883  23.837  12.581  1.00 97.06           O  
ATOM    747  CG  TYR A  46       1.724  24.574  16.070  1.00 97.06           C  
ATOM    748  CD1 TYR A  46       0.326  24.413  16.094  1.00 97.06           C  
ATOM    749  HD1 TYR A  46      -0.298  24.993  15.431  1.00 97.06           H  
ATOM    750  CD2 TYR A  46       2.532  23.810  16.935  1.00 97.06           C  
ATOM    751  HD2 TYR A  46       3.606  23.925  16.910  1.00 97.06           H  
ATOM    752  CE1 TYR A  46      -0.261  23.489  16.976  1.00 97.06           C  
ATOM    753  HE1 TYR A  46      -1.332  23.354  16.999  1.00 97.06           H  
ATOM    754  CE2 TYR A  46       1.951  22.858  17.796  1.00 97.06           C  
ATOM    755  HE2 TYR A  46       2.585  22.250  18.424  1.00 97.06           H  
ATOM    756  OH  TYR A  46      -0.057  21.783  18.616  1.00 97.06           O  
ATOM    757  HH  TYR A  46       0.483  21.043  18.904  1.00 97.06           H  
ATOM    758  CZ  TYR A  46       0.548  22.690  17.807  1.00 97.06           C  
ATOM    759  N   VAL A  47       3.280  22.492  13.691  1.00 97.51           N  
ATOM    760  H   VAL A  47       4.023  22.437  14.373  1.00 97.51           H  
ATOM    761  CA  VAL A  47       2.764  21.230  13.150  1.00 97.51           C  
ATOM    762  HA  VAL A  47       2.291  21.408  12.184  1.00 97.51           H  
ATOM    763  C   VAL A  47       1.707  20.708  14.122  1.00 97.51           C  
ATOM    764  CB  VAL A  47       3.918  20.232  12.928  1.00 97.51           C  
ATOM    765  HB  VAL A  47       4.377  19.998  13.889  1.00 97.51           H  
ATOM    766  O   VAL A  47       2.042  20.151  15.165  1.00 97.51           O  
ATOM    767  CG1 VAL A  47       3.412  18.935  12.298  1.00 97.51           C  
ATOM    768 HG11 VAL A  47       4.245  18.251  12.134  1.00 97.51           H  
ATOM    769 HG12 VAL A  47       2.913  19.134  11.350  1.00 97.51           H  
ATOM    770 HG13 VAL A  47       2.716  18.448  12.982  1.00 97.51           H  
ATOM    771  CG2 VAL A  47       5.004  20.806  12.008  1.00 97.51           C  
ATOM    772 HG21 VAL A  47       4.575  21.073  11.042  1.00 97.51           H  
ATOM    773 HG22 VAL A  47       5.790  20.065  11.859  1.00 97.51           H  
ATOM    774 HG23 VAL A  47       5.455  21.690  12.458  1.00 97.51           H  
ATOM    775  N   SER A  48       0.427  20.946  13.832  1.00 95.61           N  
ATOM    776  H   SER A  48       0.196  21.405  12.963  1.00 95.61           H  
ATOM    777  CA  SER A  48      -0.682  20.636  14.752  1.00 95.61           C  
ATOM    778  HA  SER A  48      -0.383  20.884  15.770  1.00 95.61           H  
ATOM    779  C   SER A  48      -1.091  19.164  14.752  1.00 95.61           C  
ATOM    780  CB  SER A  48      -1.898  21.491  14.400  1.00 95.61           C  
ATOM    781  HB2 SER A  48      -2.732  21.216  15.046  1.00 95.61           H  
ATOM    782  HB3 SER A  48      -1.654  22.541  14.563  1.00 95.61           H  
ATOM    783  O   SER A  48      -1.483  18.636  15.787  1.00 95.61           O  
ATOM    784  OG  SER A  48      -2.252  21.299  13.043  1.00 95.61           O  
ATOM    785  HG  SER A  48      -3.080  21.753  12.868  1.00 95.61           H  
ATOM    786  N   SER A  49      -0.963  18.497  13.608  1.00 95.89           N  
ATOM    787  H   SER A  49      -0.590  18.995  12.813  1.00 95.89           H  
ATOM    788  CA  SER A  49      -1.297  17.088  13.397  1.00 95.89           C  
ATOM    789  HA  SER A  49      -1.536  16.617  14.351  1.00 95.89           H  
ATOM    790  C   SER A  49      -0.107  16.356  12.787  1.00 95.89           C  
ATOM    791  CB  SER A  49      -2.526  16.962  12.494  1.00 95.89           C  
ATOM    792  HB2 SER A  49      -2.786  15.910  12.381  1.00 95.89           H  
ATOM    793  HB3 SER A  49      -3.372  17.485  12.941  1.00 95.89           H  
ATOM    794  O   SER A  49       0.853  16.977  12.324  1.00 95.89           O  
ATOM    795  OG  SER A  49      -2.248  17.504  11.221  1.00 95.89           O  
ATOM    796  HG  SER A  49      -2.347  18.459  11.245  1.00 95.89           H  
ATOM    797  N   PHE A  50      -0.138  15.027  12.795  1.00 97.82           N  
ATOM    798  H   PHE A  50      -0.994  14.553  13.046  1.00 97.82           H  
ATOM    799  CA  PHE A  50       0.918  14.252  12.158  1.00 97.82           C  
ATOM    800  HA  PHE A  50       1.889  14.570  12.539  1.00 97.82           H  
ATOM    801  C   PHE A  50       0.861  14.509  10.657  1.00 97.82           C  
ATOM    802  CB  PHE A  50       0.709  12.791  12.499  1.00 97.82           C  
ATOM    803  HB2 PHE A  50       0.680  12.702  13.585  1.00 97.82           H  
ATOM    804  HB3 PHE A  50      -0.261  12.475  12.113  1.00 97.82           H  
ATOM    805  O   PHE A  50      -0.175  14.291  10.034  1.00 97.82           O  
ATOM    806  CG  PHE A  50       1.776  11.861  11.971  1.00 97.82           C  
ATOM    807  CD1 PHE A  50       1.632  11.273  10.702  1.00 97.82           C  
ATOM    808  HD1 PHE A  50       0.789  11.532  10.078  1.00 97.82           H  
ATOM    809  CD2 PHE A  50       2.880  11.530  12.776  1.00 97.82           C  
ATOM    810  HD2 PHE A  50       3.001  11.983  13.749  1.00 97.82           H  
ATOM    811  CE1 PHE A  50       2.551  10.306  10.270  1.00 97.82           C  
ATOM    812  HE1 PHE A  50       2.398   9.802   9.327  1.00 97.82           H  
ATOM    813  CE2 PHE A  50       3.818  10.590  12.322  1.00 97.82           C  
ATOM    814  HE2 PHE A  50       4.674  10.334  12.929  1.00 97.82           H  
ATOM    815  CZ  PHE A  50       3.637   9.953  11.085  1.00 97.82           C  
ATOM    816  HZ  PHE A  50       4.331   9.191  10.763  1.00 97.82           H  
ATOM    817  N   THR A  51       1.940  15.039  10.091  1.00 98.09           N  
ATOM    818  H   THR A  51       2.786  15.128  10.636  1.00 98.09           H  
ATOM    819  CA  THR A  51       1.905  15.620   8.747  1.00 98.09           C  
ATOM    820  HA  THR A  51       0.915  15.486   8.310  1.00 98.09           H  
ATOM    821  C   THR A  51       2.893  14.925   7.834  1.00 98.09           C  
ATOM    822  CB  THR A  51       2.147  17.131   8.798  1.00 98.09           C  
ATOM    823  HB  THR A  51       3.104  17.340   9.275  1.00 98.09           H  
ATOM    824  O   THR A  51       4.060  14.751   8.182  1.00 98.09           O  
ATOM    825  CG2 THR A  51       2.124  17.779   7.413  1.00 98.09           C  
ATOM    826 HG21 THR A  51       1.187  17.538   6.912  1.00 98.09           H  
ATOM    827 HG22 THR A  51       2.212  18.861   7.512  1.00 98.09           H  
ATOM    828 HG23 THR A  51       2.958  17.422   6.809  1.00 98.09           H  
ATOM    829  OG1 THR A  51       1.123  17.733   9.556  1.00 98.09           O  
ATOM    830  HG1 THR A  51       1.059  17.277  10.398  1.00 98.09           H  
ATOM    831  N   LEU A  52       2.415  14.571   6.647  1.00 97.95           N  
ATOM    832  H   LEU A  52       1.440  14.749   6.452  1.00 97.95           H  
ATOM    833  CA  LEU A  52       3.220  14.074   5.546  1.00 97.95           C  
ATOM    834  HA  LEU A  52       4.208  13.800   5.916  1.00 97.95           H  
ATOM    835  C   LEU A  52       3.395  15.189   4.521  1.00 97.95           C  
ATOM    836  CB  LEU A  52       2.565  12.822   4.940  1.00 97.95           C  
ATOM    837  HB2 LEU A  52       1.638  13.117   4.447  1.00 97.95           H  
ATOM    838  HB3 LEU A  52       3.236  12.412   4.185  1.00 97.95           H  
ATOM    839  O   LEU A  52       2.416  15.836   4.147  1.00 97.95           O  
ATOM    840  CG  LEU A  52       2.229  11.730   5.967  1.00 97.95           C  
ATOM    841  HG  LEU A  52       1.490  12.102   6.678  1.00 97.95           H  
ATOM    842  CD1 LEU A  52       1.646  10.501   5.280  1.00 97.95           C  
ATOM    843 HD11 LEU A  52       1.379   9.749   6.023  1.00 97.95           H  
ATOM    844 HD12 LEU A  52       2.378  10.080   4.590  1.00 97.95           H  
ATOM    845 HD13 LEU A  52       0.750  10.786   4.729  1.00 97.95           H  
ATOM    846  CD2 LEU A  52       3.471  11.292   6.729  1.00 97.95           C  
ATOM    847 HD21 LEU A  52       4.194  10.874   6.029  1.00 97.95           H  
ATOM    848 HD22 LEU A  52       3.912  12.128   7.271  1.00 97.95           H  
ATOM    849 HD23 LEU A  52       3.180  10.545   7.467  1.00 97.95           H  
ATOM    850  N   VAL A  53       4.623  15.412   4.061  1.00 96.32           N  
ATOM    851  H   VAL A  53       5.379  14.850   4.426  1.00 96.32           H  
ATOM    852  CA  VAL A  53       4.902  16.339   2.957  1.00 96.32           C  
ATOM    853  HA  VAL A  53       3.956  16.746   2.599  1.00 96.32           H  
ATOM    854  C   VAL A  53       5.536  15.552   1.824  1.00 96.32           C  
ATOM    855  CB  VAL A  53       5.763  17.547   3.375  1.00 96.32           C  
ATOM    856  HB  VAL A  53       6.776  17.217   3.604  1.00 96.32           H  
ATOM    857  O   VAL A  53       6.683  15.131   1.947  1.00 96.32           O  
ATOM    858  CG1 VAL A  53       5.869  18.567   2.236  1.00 96.32           C  
ATOM    859 HG11 VAL A  53       6.347  18.112   1.369  1.00 96.32           H  
ATOM    860 HG12 VAL A  53       4.876  18.913   1.951  1.00 96.32           H  
ATOM    861 HG13 VAL A  53       6.475  19.418   2.550  1.00 96.32           H  
ATOM    862  CG2 VAL A  53       5.197  18.250   4.617  1.00 96.32           C  
ATOM    863 HG21 VAL A  53       5.776  19.148   4.833  1.00 96.32           H  
ATOM    864 HG22 VAL A  53       4.153  18.517   4.449  1.00 96.32           H  
ATOM    865 HG23 VAL A  53       5.261  17.585   5.479  1.00 96.32           H  
ATOM    866  N   CYS A  54       4.787  15.328   0.746  1.00 94.26           N  
ATOM    867  H   CYS A  54       3.895  15.798   0.686  1.00 94.26           H  
ATOM    868  CA  CYS A  54       5.300  14.690  -0.462  1.00 94.26           C  
ATOM    869  HA  CYS A  54       6.058  13.954  -0.196  1.00 94.26           H  
ATOM    870  C   CYS A  54       5.940  15.762  -1.335  1.00 94.26           C  
ATOM    871  CB  CYS A  54       4.167  13.965  -1.194  1.00 94.26           C  
ATOM    872  HB2 CYS A  54       3.671  13.281  -0.506  1.00 94.26           H  
ATOM    873  HB3 CYS A  54       3.438  14.686  -1.564  1.00 94.26           H  
ATOM    874  O   CYS A  54       5.266  16.687  -1.778  1.00 94.26           O  
ATOM    875  SG  CYS A  54       4.844  13.000  -2.577  1.00 94.26           S  
ATOM    876  HG  CYS A  54       5.589  13.960  -3.134  1.00 94.26           H  
ATOM    877  N   PHE A  55       7.233  15.637  -1.579  1.00 89.92           N  
ATOM    878  H   PHE A  55       7.712  14.811  -1.249  1.00 89.92           H  
ATOM    879  CA  PHE A  55       8.028  16.604  -2.313  1.00 89.92           C  
ATOM    880  HA  PHE A  55       7.447  17.503  -2.521  1.00 89.92           H  
ATOM    881  C   PHE A  55       8.465  16.003  -3.649  1.00 89.92           C  
ATOM    882  CB  PHE A  55       9.191  16.994  -1.411  1.00 89.92           C  
ATOM    883  HB2 PHE A  55       8.806  17.547  -0.554  1.00 89.92           H  
ATOM    884  HB3 PHE A  55       9.669  16.091  -1.031  1.00 89.92           H  
ATOM    885  O   PHE A  55       8.956  14.876  -3.689  1.00 89.92           O  
ATOM    886  CG  PHE A  55      10.226  17.823  -2.108  1.00 89.92           C  
ATOM    887  CD1 PHE A  55      11.328  17.171  -2.685  1.00 89.92           C  
ATOM    888  HD1 PHE A  55      11.400  16.094  -2.664  1.00 89.92           H  
ATOM    889  CD2 PHE A  55      10.102  19.223  -2.156  1.00 89.92           C  
ATOM    890  HD2 PHE A  55       9.239  19.719  -1.738  1.00 89.92           H  
ATOM    891  CE1 PHE A  55      12.368  17.924  -3.226  1.00 89.92           C  
ATOM    892  HE1 PHE A  55      13.258  17.441  -3.604  1.00 89.92           H  
ATOM    893  CE2 PHE A  55      11.145  19.982  -2.699  1.00 89.92           C  
ATOM    894  HE2 PHE A  55      11.096  21.061  -2.706  1.00 89.92           H  
ATOM    895  CZ  PHE A  55      12.282  19.315  -3.172  1.00 89.92           C  
ATOM    896  HZ  PHE A  55      13.174  19.867  -3.432  1.00 89.92           H  
ATOM    897  N   ARG A  56       8.245  16.740  -4.740  1.00 88.82           N  
ATOM    898  H   ARG A  56       7.839  17.656  -4.612  1.00 88.82           H  
ATOM    899  CA  ARG A  56       8.423  16.271  -6.123  1.00 88.82           C  
ATOM    900  HA  ARG A  56       8.779  15.240  -6.126  1.00 88.82           H  
ATOM    901  C   ARG A  56       9.478  17.074  -6.879  1.00 88.82           C  
ATOM    902  CB  ARG A  56       7.066  16.326  -6.849  1.00 88.82           C  
ATOM    903  HB2 ARG A  56       7.212  16.058  -7.896  1.00 88.82           H  
ATOM    904  HB3 ARG A  56       6.680  17.345  -6.809  1.00 88.82           H  
ATOM    905  O   ARG A  56      10.185  16.507  -7.708  1.00 88.82           O  
ATOM    906  CG  ARG A  56       6.034  15.364  -6.232  1.00 88.82           C  
ATOM    907  HG2 ARG A  56       5.896  15.586  -5.174  1.00 88.82           H  
ATOM    908  HG3 ARG A  56       6.418  14.347  -6.318  1.00 88.82           H  
ATOM    909  CD  ARG A  56       4.664  15.426  -6.920  1.00 88.82           C  
ATOM    910  HD2 ARG A  56       4.810  15.372  -7.999  1.00 88.82           H  
ATOM    911  HD3 ARG A  56       4.088  14.553  -6.611  1.00 88.82           H  
ATOM    912  NE  ARG A  56       3.925  16.661  -6.598  1.00 88.82           N  
ATOM    913  HE  ARG A  56       4.248  17.499  -7.060  1.00 88.82           H  
ATOM    914  NH1 ARG A  56       2.110  15.828  -5.430  1.00 88.82           N  
ATOM    915 HH11 ARG A  56       2.501  14.899  -5.369  1.00 88.82           H  
ATOM    916 HH12 ARG A  56       1.183  15.992  -5.066  1.00 88.82           H  
ATOM    917  NH2 ARG A  56       2.258  17.986  -5.829  1.00 88.82           N  
ATOM    918 HH21 ARG A  56       2.735  18.792  -6.208  1.00 88.82           H  
ATOM    919 HH22 ARG A  56       1.388  18.087  -5.327  1.00 88.82           H  
ATOM    920  CZ  ARG A  56       2.784  16.815  -5.950  1.00 88.82           C  
ATOM    921  N   SER A  57       9.596  18.375  -6.608  1.00 89.25           N  
ATOM    922  H   SER A  57       8.993  18.783  -5.907  1.00 89.25           H  
ATOM    923  CA  SER A  57      10.629  19.229  -7.205  1.00 89.25           C  
ATOM    924  HA  SER A  57      11.534  18.634  -7.325  1.00 89.25           H  
ATOM    925  C   SER A  57      10.983  20.427  -6.323  1.00 89.25           C  
ATOM    926  CB  SER A  57      10.198  19.712  -8.597  1.00 89.25           C  
ATOM    927  HB2 SER A  57      11.063  20.149  -9.098  1.00 89.25           H  
ATOM    928  HB3 SER A  57       9.852  18.867  -9.192  1.00 89.25           H  
ATOM    929  O   SER A  57      10.157  20.886  -5.534  1.00 89.25           O  
ATOM    930  OG  SER A  57       9.188  20.695  -8.531  1.00 89.25           O  
ATOM    931  HG  SER A  57       8.385  20.312  -8.169  1.00 89.25           H  
ATOM    932  N   GLY A  58      12.203  20.943  -6.492  1.00 89.60           N  
ATOM    933  H   GLY A  58      12.838  20.459  -7.111  1.00 89.60           H  
ATOM    934  CA  GLY A  58      12.756  22.073  -5.743  1.00 89.60           C  
ATOM    935  HA2 GLY A  58      11.973  22.544  -5.148  1.00 89.60           H  
ATOM    936  HA3 GLY A  58      13.141  22.821  -6.435  1.00 89.60           H  
ATOM    937  C   GLY A  58      13.886  21.633  -4.815  1.00 89.60           C  
ATOM    938  O   GLY A  58      14.534  20.615  -5.061  1.00 89.60           O  
ATOM    939  N   LYS A  59      14.083  22.361  -3.715  1.00 90.98           N  
ATOM    940  H   LYS A  59      13.646  23.271  -3.691  1.00 90.98           H  
ATOM    941  CA  LYS A  59      14.803  21.941  -2.504  1.00 90.98           C  
ATOM    942  HA  LYS A  59      14.849  20.853  -2.456  1.00 90.98           H  
ATOM    943  C   LYS A  59      14.069  22.444  -1.268  1.00 90.98           C  
ATOM    944  CB  LYS A  59      16.230  22.487  -2.498  1.00 90.98           C  
ATOM    945  HB2 LYS A  59      16.192  23.557  -2.703  1.00 90.98           H  
ATOM    946  HB3 LYS A  59      16.669  22.335  -1.512  1.00 90.98           H  
ATOM    947  O   LYS A  59      13.540  23.558  -1.254  1.00 90.98           O  
ATOM    948  CG  LYS A  59      17.125  21.818  -3.537  1.00 90.98           C  
ATOM    949  HG2 LYS A  59      17.247  20.761  -3.304  1.00 90.98           H  
ATOM    950  HG3 LYS A  59      16.683  21.926  -4.528  1.00 90.98           H  
ATOM    951  CD  LYS A  59      18.476  22.519  -3.531  1.00 90.98           C  
ATOM    952  HD2 LYS A  59      18.318  23.589  -3.672  1.00 90.98           H  
ATOM    953  HD3 LYS A  59      18.969  22.354  -2.573  1.00 90.98           H  
ATOM    954  CE  LYS A  59      19.337  21.986  -4.667  1.00 90.98           C  
ATOM    955  HE2 LYS A  59      19.575  20.939  -4.476  1.00 90.98           H  
ATOM    956  HE3 LYS A  59      18.761  22.044  -5.591  1.00 90.98           H  
ATOM    957  NZ  LYS A  59      20.556  22.814  -4.762  1.00 90.98           N  
ATOM    958  HZ1 LYS A  59      20.282  23.783  -4.846  1.00 90.98           H  
ATOM    959  HZ2 LYS A  59      21.115  22.537  -5.556  1.00 90.98           H  
ATOM    960  HZ3 LYS A  59      21.089  22.722  -3.909  1.00 90.98           H  
ATOM    961  N   LEU A  60      14.081  21.648  -0.206  1.00 92.40           N  
ATOM    962  H   LEU A  60      14.538  20.751  -0.291  1.00 92.40           H  
ATOM    963  CA  LEU A  60      13.453  21.999   1.062  1.00 92.40           C  
ATOM    964  HA  LEU A  60      13.249  23.069   1.070  1.00 92.40           H  
ATOM    965  C   LEU A  60      14.413  21.709   2.213  1.00 92.40           C  
ATOM    966  CB  LEU A  60      12.092  21.283   1.140  1.00 92.40           C  
ATOM    967  HB2 LEU A  60      11.517  21.607   0.272  1.00 92.40           H  
ATOM    968  HB3 LEU A  60      12.234  20.207   1.042  1.00 92.40           H  
ATOM    969  O   LEU A  60      14.897  20.597   2.381  1.00 92.40           O  
ATOM    970  CG  LEU A  60      11.260  21.586   2.401  1.00 92.40           C  
ATOM    971  HG  LEU A  60      11.339  22.644   2.651  1.00 92.40           H  
ATOM    972  CD1 LEU A  60       9.787  21.261   2.151  1.00 92.40           C  
ATOM    973 HD11 LEU A  60       9.426  21.804   1.277  1.00 92.40           H  
ATOM    974 HD12 LEU A  60       9.186  21.547   3.014  1.00 92.40           H  
ATOM    975 HD13 LEU A  60       9.671  20.193   1.964  1.00 92.40           H  
ATOM    976  CD2 LEU A  60      11.713  20.750   3.596  1.00 92.40           C  
ATOM    977 HD21 LEU A  60      12.588  21.199   4.066  1.00 92.40           H  
ATOM    978 HD22 LEU A  60      10.917  20.682   4.337  1.00 92.40           H  
ATOM    979 HD23 LEU A  60      11.982  19.751   3.253  1.00 92.40           H  
ATOM    980  N   THR A  61      14.680  22.720   3.035  1.00 95.08           N  
ATOM    981  H   THR A  61      14.259  23.615   2.828  1.00 95.08           H  
ATOM    982  CA  THR A  61      15.354  22.547   4.327  1.00 95.08           C  
ATOM    983  HA  THR A  61      15.746  21.533   4.409  1.00 95.08           H  
ATOM    984  C   THR A  61      14.348  22.769   5.439  1.00 95.08           C  
ATOM    985  CB  THR A  61      16.533  23.505   4.488  1.00 95.08           C  
ATOM    986  HB  THR A  61      16.167  24.532   4.516  1.00 95.08           H  
ATOM    987  O   THR A  61      13.705  23.817   5.481  1.00 95.08           O  
ATOM    988  CG2 THR A  61      17.329  23.239   5.764  1.00 95.08           C  
ATOM    989 HG21 THR A  61      17.640  22.195   5.795  1.00 95.08           H  
ATOM    990 HG22 THR A  61      16.722  23.461   6.642  1.00 95.08           H  
ATOM    991 HG23 THR A  61      18.211  23.879   5.775  1.00 95.08           H  
ATOM    992  OG1 THR A  61      17.407  23.373   3.395  1.00 95.08           O  
ATOM    993  HG1 THR A  61      16.874  23.139   2.632  1.00 95.08           H  
ATOM    994  N   ILE A  62      14.213  21.812   6.347  1.00 96.92           N  
ATOM    995  H   ILE A  62      14.791  20.987   6.270  1.00 96.92           H  
ATOM    996  CA  ILE A  62      13.319  21.911   7.499  1.00 96.92           C  
ATOM    997  HA  ILE A  62      12.932  22.929   7.539  1.00 96.92           H  
ATOM    998  C   ILE A  62      14.109  21.687   8.783  1.00 96.92           C  
ATOM    999  CB  ILE A  62      12.098  20.983   7.344  1.00 96.92           C  
ATOM   1000  HB  ILE A  62      11.596  21.269   6.419  1.00 96.92           H  
ATOM   1001  O   ILE A  62      14.949  20.794   8.854  1.00 96.92           O  
ATOM   1002  CG1 ILE A  62      11.096  21.221   8.492  1.00 96.92           C  
ATOM   1003 HG12 ILE A  62      10.916  22.292   8.592  1.00 96.92           H  
ATOM   1004 HG13 ILE A  62      11.521  20.872   9.433  1.00 96.92           H  
ATOM   1005  CG2 ILE A  62      12.519  19.509   7.223  1.00 96.92           C  
ATOM   1006 HG21 ILE A  62      13.179  19.372   6.366  1.00 96.92           H  
ATOM   1007 HG22 ILE A  62      11.653  18.865   7.071  1.00 96.92           H  
ATOM   1008 HG23 ILE A  62      13.047  19.200   8.125  1.00 96.92           H  
ATOM   1009  CD1 ILE A  62       9.746  20.532   8.273  1.00 96.92           C  
ATOM   1010 HD11 ILE A  62       9.084  20.751   9.111  1.00 96.92           H  
ATOM   1011 HD12 ILE A  62       9.884  19.452   8.225  1.00 96.92           H  
ATOM   1012 HD13 ILE A  62       9.289  20.882   7.347  1.00 96.92           H  
ATOM   1013  N   SER A  63      13.860  22.505   9.799  1.00 97.18           N  
ATOM   1014  H   SER A  63      13.208  23.265   9.670  1.00 97.18           H  
ATOM   1015  CA  SER A  63      14.549  22.391  11.080  1.00 97.18           C  
ATOM   1016  HA  SER A  63      14.904  21.366  11.179  1.00 97.18           H  
ATOM   1017  C   SER A  63      13.640  22.643  12.269  1.00 97.18           C  
ATOM   1018  CB  SER A  63      15.773  23.310  11.128  1.00 97.18           C  
ATOM   1019  HB2 SER A  63      16.434  23.049  10.301  1.00 97.18           H  
ATOM   1020  HB3 SER A  63      16.310  23.135  12.060  1.00 97.18           H  
ATOM   1021  O   SER A  63      12.681  23.408  12.188  1.00 97.18           O  
ATOM   1022  OG  SER A  63      15.443  24.689  11.035  1.00 97.18           O  
ATOM   1023  HG  SER A  63      16.286  25.145  10.997  1.00 97.18           H  
ATOM   1024  N   ASN A  64      13.963  22.019  13.395  1.00 95.75           N  
ATOM   1025  H   ASN A  64      14.785  21.432  13.372  1.00 95.75           H  
ATOM   1026  CA  ASN A  64      13.437  22.363  14.713  1.00 95.75           C  
ATOM   1027  HA  ASN A  64      12.833  23.267  14.633  1.00 95.75           H  
ATOM   1028  C   ASN A  64      14.625  22.732  15.634  1.00 95.75           C  
ATOM   1029  CB  ASN A  64      12.489  21.230  15.182  1.00 95.75           C  
ATOM   1030  HB2 ASN A  64      11.728  21.077  14.417  1.00 95.75           H  
ATOM   1031  HB3 ASN A  64      11.972  21.534  16.092  1.00 95.75           H  
ATOM   1032  O   ASN A  64      15.683  23.132  15.150  1.00 95.75           O  
ATOM   1033  CG  ASN A  64      13.175  19.902  15.448  1.00 95.75           C  
ATOM   1034  ND2 ASN A  64      12.509  18.781  15.322  1.00 95.75           N  
ATOM   1035 HD21 ASN A  64      11.560  18.769  14.976  1.00 95.75           H  
ATOM   1036 HD22 ASN A  64      13.056  17.934  15.379  1.00 95.75           H  
ATOM   1037  OD1 ASN A  64      14.321  19.874  15.833  1.00 95.75           O  
ATOM   1038  N   ASN A  65      14.465  22.645  16.957  1.00 91.18           N  
ATOM   1039  H   ASN A  65      13.587  22.295  17.315  1.00 91.18           H  
ATOM   1040  CA  ASN A  65      15.540  22.967  17.908  1.00 91.18           C  
ATOM   1041  HA  ASN A  65      16.007  23.903  17.602  1.00 91.18           H  
ATOM   1042  C   ASN A  65      16.679  21.925  17.962  1.00 91.18           C  
ATOM   1043  CB  ASN A  65      14.925  23.161  19.305  1.00 91.18           C  
ATOM   1044  HB2 ASN A  65      15.731  23.267  20.031  1.00 91.18           H  
ATOM   1045  HB3 ASN A  65      14.354  22.273  19.576  1.00 91.18           H  
ATOM   1046  O   ASN A  65      17.700  22.186  18.595  1.00 91.18           O  
ATOM   1047  CG  ASN A  65      14.046  24.391  19.434  1.00 91.18           C  
ATOM   1048  ND2 ASN A  65      13.309  24.485  20.516  1.00 91.18           N  
ATOM   1049 HD21 ASN A  65      12.752  25.323  20.608  1.00 91.18           H  
ATOM   1050 HD22 ASN A  65      13.375  23.777  21.233  1.00 91.18           H  
ATOM   1051  OD1 ASN A  65      13.996  25.278  18.599  1.00 91.18           O  
ATOM   1052  N   HIS A  66      16.503  20.753  17.350  1.00 88.25           N  
ATOM   1053  H   HIS A  66      15.657  20.619  16.815  1.00 88.25           H  
ATOM   1054  CA  HIS A  66      17.410  19.603  17.441  1.00 88.25           C  
ATOM   1055  HA  HIS A  66      18.335  19.894  17.938  1.00 88.25           H  
ATOM   1056  C   HIS A  66      17.801  19.051  16.067  1.00 88.25           C  
ATOM   1057  CB  HIS A  66      16.725  18.508  18.275  1.00 88.25           C  
ATOM   1058  HB2 HIS A  66      17.393  17.650  18.345  1.00 88.25           H  
ATOM   1059  HB3 HIS A  66      15.819  18.178  17.766  1.00 88.25           H  
ATOM   1060  O   HIS A  66      18.963  18.730  15.839  1.00 88.25           O  
ATOM   1061  CG  HIS A  66      16.375  18.961  19.669  1.00 88.25           C  
ATOM   1062  CD2 HIS A  66      15.124  19.060  20.212  1.00 88.25           C  
ATOM   1063  HD2 HIS A  66      14.203  18.783  19.721  1.00 88.25           H  
ATOM   1064  ND1 HIS A  66      17.264  19.426  20.607  1.00 88.25           N  
ATOM   1065  HD1 HIS A  66      18.254  19.556  20.457  1.00 88.25           H  
ATOM   1066  CE1 HIS A  66      16.566  19.796  21.693  1.00 88.25           C  
ATOM   1067  HE1 HIS A  66      16.992  20.228  22.586  1.00 88.25           H  
ATOM   1068  NE2 HIS A  66      15.251  19.607  21.495  1.00 88.25           N  
ATOM   1069  N   ASP A  67      16.841  18.993  15.151  1.00 89.11           N  
ATOM   1070  H   ASP A  67      15.913  19.280  15.428  1.00 89.11           H  
ATOM   1071  CA  ASP A  67      16.951  18.361  13.848  1.00 89.11           C  
ATOM   1072  HA  ASP A  67      17.840  17.731  13.828  1.00 89.11           H  
ATOM   1073  C   ASP A  67      17.054  19.429  12.755  1.00 89.11           C  
ATOM   1074  CB  ASP A  67      15.727  17.459  13.598  1.00 89.11           C  
ATOM   1075  HB2 ASP A  67      14.858  18.097  13.438  1.00 89.11           H  
ATOM   1076  HB3 ASP A  67      15.891  16.891  12.683  1.00 89.11           H  
ATOM   1077  O   ASP A  67      16.365  20.453  12.789  1.00 89.11           O  
ATOM   1078  CG  ASP A  67      15.408  16.484  14.740  1.00 89.11           C  
ATOM   1079  OD1 ASP A  67      16.350  15.843  15.243  1.00 89.11           O  
ATOM   1080  OD2 ASP A  67      14.200  16.382  15.092  1.00 89.11           O  
ATOM   1081  N   THR A  68      17.880  19.179  11.743  1.00 94.24           N  
ATOM   1082  H   THR A  68      18.433  18.334  11.776  1.00 94.24           H  
ATOM   1083  CA  THR A  68      17.832  19.889  10.459  1.00 94.24           C  
ATOM   1084  HA  THR A  68      16.872  20.396  10.360  1.00 94.24           H  
ATOM   1085  C   THR A  68      17.942  18.862   9.348  1.00 94.24           C  
ATOM   1086  CB  THR A  68      18.934  20.948  10.337  1.00 94.24           C  
ATOM   1087  HB  THR A  68      19.911  20.482  10.470  1.00 94.24           H  
ATOM   1088  O   THR A  68      18.916  18.117   9.289  1.00 94.24           O  
ATOM   1089  CG2 THR A  68      18.892  21.682   8.996  1.00 94.24           C  
ATOM   1090 HG21 THR A  68      19.121  20.990   8.185  1.00 94.24           H  
ATOM   1091 HG22 THR A  68      19.639  22.476   8.995  1.00 94.24           H  
ATOM   1092 HG23 THR A  68      17.903  22.109   8.828  1.00 94.24           H  
ATOM   1093  OG1 THR A  68      18.738  21.924  11.335  1.00 94.24           O  
ATOM   1094  HG1 THR A  68      18.466  21.452  12.125  1.00 94.24           H  
ATOM   1095  N   ILE A  69      16.934  18.822   8.481  1.00 95.11           N  
ATOM   1096  H   ILE A  69      16.189  19.496   8.581  1.00 95.11           H  
ATOM   1097  CA  ILE A  69      16.830  17.879   7.373  1.00 95.11           C  
ATOM   1098  HA  ILE A  69      17.696  17.217   7.378  1.00 95.11           H  
ATOM   1099  C   ILE A  69      16.847  18.659   6.063  1.00 95.11           C  
ATOM   1100  CB  ILE A  69      15.569  17.002   7.519  1.00 95.11           C  
ATOM   1101  HB  ILE A  69      14.697  17.653   7.462  1.00 95.11           H  
ATOM   1102  O   ILE A  69      16.098  19.625   5.888  1.00 95.11           O  
ATOM   1103  CG1 ILE A  69      15.487  16.252   8.870  1.00 95.11           C  
ATOM   1104 HG12 ILE A  69      14.552  15.693   8.899  1.00 95.11           H  
ATOM   1105 HG13 ILE A  69      15.449  16.976   9.684  1.00 95.11           H  
ATOM   1106  CG2 ILE A  69      15.465  16.000   6.361  1.00 95.11           C  
ATOM   1107 HG21 ILE A  69      16.371  15.400   6.278  1.00 95.11           H  
ATOM   1108 HG22 ILE A  69      14.616  15.342   6.543  1.00 95.11           H  
ATOM   1109 HG23 ILE A  69      15.299  16.516   5.415  1.00 95.11           H  
ATOM   1110  CD1 ILE A  69      16.621  15.259   9.156  1.00 95.11           C  
ATOM   1111 HD11 ILE A  69      16.466  14.817  10.140  1.00 95.11           H  
ATOM   1112 HD12 ILE A  69      16.625  14.459   8.415  1.00 95.11           H  
ATOM   1113 HD13 ILE A  69      17.587  15.764   9.152  1.00 95.11           H  
ATOM   1114  N   TYR A  70      17.705  18.220   5.151  1.00 93.34           N  
ATOM   1115  H   TYR A  70      18.233  17.383   5.354  1.00 93.34           H  
ATOM   1116  CA  TYR A  70      17.842  18.752   3.802  1.00 93.34           C  
ATOM   1117  HA  TYR A  70      17.310  19.700   3.716  1.00 93.34           H  
ATOM   1118  C   TYR A  70      17.227  17.752   2.824  1.00 93.34           C  
ATOM   1119  CB  TYR A  70      19.326  19.003   3.500  1.00 93.34           C  
ATOM   1120  HB2 TYR A  70      19.413  19.391   2.485  1.00 93.34           H  
ATOM   1121  HB3 TYR A  70      19.859  18.052   3.526  1.00 93.34           H  
ATOM   1122  O   TYR A  70      17.562  16.573   2.873  1.00 93.34           O  
ATOM   1123  CG  TYR A  70      20.002  19.969   4.457  1.00 93.34           C  
ATOM   1124  CD1 TYR A  70      19.998  21.348   4.180  1.00 93.34           C  
ATOM   1125  HD1 TYR A  70      19.510  21.715   3.289  1.00 93.34           H  
ATOM   1126  CD2 TYR A  70      20.630  19.490   5.624  1.00 93.34           C  
ATOM   1127  HD2 TYR A  70      20.633  18.432   5.840  1.00 93.34           H  
ATOM   1128  CE1 TYR A  70      20.623  22.250   5.062  1.00 93.34           C  
ATOM   1129  HE1 TYR A  70      20.613  23.307   4.838  1.00 93.34           H  
ATOM   1130  CE2 TYR A  70      21.252  20.388   6.513  1.00 93.34           C  
ATOM   1131  HE2 TYR A  70      21.729  20.026   7.412  1.00 93.34           H  
ATOM   1132  OH  TYR A  70      21.849  22.639   7.085  1.00 93.34           O  
ATOM   1133  HH  TYR A  70      21.793  23.540   6.758  1.00 93.34           H  
ATOM   1134  CZ  TYR A  70      21.251  21.769   6.231  1.00 93.34           C  
ATOM   1135  N   CYS A  71      16.320  18.223   1.973  1.00 91.16           N  
ATOM   1136  H   CYS A  71      16.060  19.198   2.025  1.00 91.16           H  
ATOM   1137  CA  CYS A  71      15.619  17.424   0.971  1.00 91.16           C  
ATOM   1138  HA  CYS A  71      15.968  16.391   1.000  1.00 91.16           H  
ATOM   1139  C   CYS A  71      15.916  18.008  -0.414  1.00 91.16           C  
ATOM   1140  CB  CYS A  71      14.104  17.441   1.246  1.00 91.16           C  
ATOM   1141  HB2 CYS A  71      13.625  16.685   0.624  1.00 91.16           H  
ATOM   1142  HB3 CYS A  71      13.706  18.415   0.963  1.00 91.16           H  
ATOM   1143  O   CYS A  71      15.534  19.149  -0.696  1.00 91.16           O  
ATOM   1144  SG  CYS A  71      13.708  17.139   2.993  1.00 91.16           S  
ATOM   1145  HG  CYS A  71      14.483  18.124   3.457  1.00 91.16           H  
ATOM   1146  N   ASP A  72      16.601  17.246  -1.260  1.00 84.31           N  
ATOM   1147  H   ASP A  72      17.003  16.378  -0.934  1.00 84.31           H  
ATOM   1148  CA  ASP A  72      17.015  17.627  -2.615  1.00 84.31           C  
ATOM   1149  HA  ASP A  72      16.571  18.591  -2.864  1.00 84.31           H  
ATOM   1150  C   ASP A  72      16.532  16.660  -3.710  1.00 84.31           C  
ATOM   1151  CB  ASP A  72      18.544  17.793  -2.645  1.00 84.31           C  
ATOM   1152  HB2 ASP A  72      18.813  18.598  -1.961  1.00 84.31           H  
ATOM   1153  HB3 ASP A  72      18.839  18.110  -3.646  1.00 84.31           H  
ATOM   1154  O   ASP A  72      16.540  17.023  -4.886  1.00 84.31           O  
ATOM   1155  CG  ASP A  72      19.349  16.542  -2.259  1.00 84.31           C  
ATOM   1156  OD1 ASP A  72      18.756  15.600  -1.686  1.00 84.31           O  
ATOM   1157  OD2 ASP A  72      20.580  16.599  -2.480  1.00 84.31           O  
ATOM   1158  N   GLU A  73      16.050  15.476  -3.336  1.00 83.89           N  
ATOM   1159  H   GLU A  73      16.187  15.194  -2.376  1.00 83.89           H  
ATOM   1160  CA  GLU A  73      15.418  14.503  -4.227  1.00 83.89           C  
ATOM   1161  HA  GLU A  73      15.483  14.889  -5.244  1.00 83.89           H  
ATOM   1162  C   GLU A  73      13.920  14.320  -3.907  1.00 83.89           C  
ATOM   1163  CB  GLU A  73      16.226  13.190  -4.211  1.00 83.89           C  
ATOM   1164  HB2 GLU A  73      17.266  13.436  -4.422  1.00 83.89           H  
ATOM   1165  HB3 GLU A  73      15.872  12.542  -5.013  1.00 83.89           H  
ATOM   1166  O   GLU A  73      13.454  14.710  -2.825  1.00 83.89           O  
ATOM   1167  CG  GLU A  73      16.150  12.417  -2.884  1.00 83.89           C  
ATOM   1168  HG2 GLU A  73      16.397  13.092  -2.065  1.00 83.89           H  
ATOM   1169  HG3 GLU A  73      15.124  12.069  -2.764  1.00 83.89           H  
ATOM   1170  CD  GLU A  73      17.078  11.193  -2.813  1.00 83.89           C  
ATOM   1171  OE1 GLU A  73      17.045  10.509  -1.760  1.00 83.89           O  
ATOM   1172  OE2 GLU A  73      17.791  10.915  -3.807  1.00 83.89           O  
ATOM   1173  N   PRO A  74      13.125  13.748  -4.832  1.00 91.23           N  
ATOM   1174  CA  PRO A  74      11.746  13.388  -4.548  1.00 91.23           C  
ATOM   1175  HA  PRO A  74      11.197  14.309  -4.350  1.00 91.23           H  
ATOM   1176  C   PRO A  74      11.658  12.451  -3.347  1.00 91.23           C  
ATOM   1177  CB  PRO A  74      11.191  12.729  -5.812  1.00 91.23           C  
ATOM   1178  HB2 PRO A  74      10.147  12.993  -5.981  1.00 91.23           H  
ATOM   1179  HB3 PRO A  74      11.306  11.646  -5.758  1.00 91.23           H  
ATOM   1180  O   PRO A  74      12.417  11.491  -3.211  1.00 91.23           O  
ATOM   1181  CG  PRO A  74      12.101  13.273  -6.909  1.00 91.23           C  
ATOM   1182  HG2 PRO A  74      12.156  12.598  -7.763  1.00 91.23           H  
ATOM   1183  HG3 PRO A  74      11.752  14.259  -7.219  1.00 91.23           H  
ATOM   1184  CD  PRO A  74      13.449  13.407  -6.206  1.00 91.23           C  
ATOM   1185  HD2 PRO A  74      13.968  12.449  -6.228  1.00 91.23           H  
ATOM   1186  HD3 PRO A  74      14.047  14.180  -6.689  1.00 91.23           H  
ATOM   1187  N   GLY A  75      10.705  12.714  -2.468  1.00 94.68           N  
ATOM   1188  H   GLY A  75      10.056  13.465  -2.656  1.00 94.68           H  
ATOM   1189  CA  GLY A  75      10.566  11.937  -1.252  1.00 94.68           C  
ATOM   1190  HA2 GLY A  75      11.497  11.984  -0.685  1.00 94.68           H  
ATOM   1191  HA3 GLY A  75      10.379  10.894  -1.508  1.00 94.68           H  
ATOM   1192  C   GLY A  75       9.432  12.435  -0.387  1.00 94.68           C  
ATOM   1193  O   GLY A  75       8.595  13.238  -0.803  1.00 94.68           O  
ATOM   1194  N   MET A  76       9.392  11.936   0.841  1.00 96.30           N  
ATOM   1195  H   MET A  76      10.120  11.296   1.124  1.00 96.30           H  
ATOM   1196  CA  MET A  76       8.356  12.295   1.792  1.00 96.30           C  
ATOM   1197  HA  MET A  76       7.849  13.188   1.427  1.00 96.30           H  
ATOM   1198  C   MET A  76       8.961  12.625   3.146  1.00 96.30           C  
ATOM   1199  CB  MET A  76       7.308  11.181   1.864  1.00 96.30           C  
ATOM   1200  HB2 MET A  76       7.743  10.302   2.340  1.00 96.30           H  
ATOM   1201  HB3 MET A  76       7.002  10.917   0.851  1.00 96.30           H  
ATOM   1202  O   MET A  76       9.689  11.815   3.728  1.00 96.30           O  
ATOM   1203  CG  MET A  76       6.063  11.630   2.632  1.00 96.30           C  
ATOM   1204  HG2 MET A  76       6.339  11.872   3.659  1.00 96.30           H  
ATOM   1205  HG3 MET A  76       5.673  12.532   2.162  1.00 96.30           H  
ATOM   1206  SD  MET A  76       4.735  10.400   2.668  1.00 96.30           S  
ATOM   1207  CE  MET A  76       5.525   9.115   3.675  1.00 96.30           C  
ATOM   1208  HE1 MET A  76       6.288   8.600   3.092  1.00 96.30           H  
ATOM   1209  HE2 MET A  76       5.982   9.564   4.557  1.00 96.30           H  
ATOM   1210  HE3 MET A  76       4.773   8.393   3.993  1.00 96.30           H  
ATOM   1211  N   LEU A  77       8.618  13.806   3.655  1.00 97.03           N  
ATOM   1212  H   LEU A  77       8.016  14.400   3.102  1.00 97.03           H  
ATOM   1213  CA  LEU A  77       8.838  14.155   5.049  1.00 97.03           C  
ATOM   1214  HA  LEU A  77       9.768  13.689   5.375  1.00 97.03           H  
ATOM   1215  C   LEU A  77       7.700  13.619   5.908  1.00 97.03           C  
ATOM   1216  CB  LEU A  77       8.954  15.671   5.231  1.00 97.03           C  
ATOM   1217  HB2 LEU A  77       8.126  16.132   4.692  1.00 97.03           H  
ATOM   1218  HB3 LEU A  77       8.829  15.914   6.286  1.00 97.03           H  
ATOM   1219  O   LEU A  77       6.529  13.747   5.551  1.00 97.03           O  
ATOM   1220  CG  LEU A  77      10.278  16.269   4.747  1.00 97.03           C  
ATOM   1221  HG  LEU A  77      10.536  15.878   3.764  1.00 97.03           H  
ATOM   1222  CD1 LEU A  77      10.122  17.781   4.647  1.00 97.03           C  
ATOM   1223 HD11 LEU A  77       9.433  18.028   3.839  1.00 97.03           H  
ATOM   1224 HD12 LEU A  77      11.102  18.204   4.424  1.00 97.03           H  
ATOM   1225 HD13 LEU A  77       9.756  18.191   5.588  1.00 97.03           H  
ATOM   1226  CD2 LEU A  77      11.403  15.974   5.741  1.00 97.03           C  
ATOM   1227 HD21 LEU A  77      11.571  14.899   5.797  1.00 97.03           H  
ATOM   1228 HD22 LEU A  77      11.146  16.349   6.732  1.00 97.03           H  
ATOM   1229 HD23 LEU A  77      12.329  16.445   5.409  1.00 97.03           H  
ATOM   1230  N   VAL A  78       8.058  13.097   7.073  1.00 97.42           N  
ATOM   1231  H   VAL A  78       9.048  13.030   7.262  1.00 97.42           H  
ATOM   1232  CA  VAL A  78       7.142  12.712   8.141  1.00 97.42           C  
ATOM   1233  HA  VAL A  78       6.114  12.870   7.817  1.00 97.42           H  
ATOM   1234  C   VAL A  78       7.422  13.608   9.337  1.00 97.42           C  
ATOM   1235  CB  VAL A  78       7.304  11.228   8.508  1.00 97.42           C  
ATOM   1236  HB  VAL A  78       8.291  11.067   8.941  1.00 97.42           H  
ATOM   1237  O   VAL A  78       8.524  13.605   9.890  1.00 97.42           O  
ATOM   1238  CG1 VAL A  78       6.265  10.819   9.548  1.00 97.42           C  
ATOM   1239 HG11 VAL A  78       6.391  11.396  10.464  1.00 97.42           H  
ATOM   1240 HG12 VAL A  78       5.264  10.979   9.148  1.00 97.42           H  
ATOM   1241 HG13 VAL A  78       6.399   9.765   9.792  1.00 97.42           H  
ATOM   1242  CG2 VAL A  78       7.163  10.311   7.288  1.00 97.42           C  
ATOM   1243 HG21 VAL A  78       7.165   9.268   7.605  1.00 97.42           H  
ATOM   1244 HG22 VAL A  78       6.231  10.525   6.764  1.00 97.42           H  
ATOM   1245 HG23 VAL A  78       7.999  10.464   6.606  1.00 97.42           H  
ATOM   1246  N   LEU A  79       6.427  14.396   9.730  1.00 97.56           N  
ATOM   1247  H   LEU A  79       5.560  14.366   9.212  1.00 97.56           H  
ATOM   1248  CA  LEU A  79       6.523  15.340  10.834  1.00 97.56           C  
ATOM   1249  HA  LEU A  79       7.551  15.380  11.196  1.00 97.56           H  
ATOM   1250  C   LEU A  79       5.640  14.858  11.979  1.00 97.56           C  
ATOM   1251  CB  LEU A  79       6.131  16.755  10.371  1.00 97.56           C  
ATOM   1252  HB2 LEU A  79       6.358  17.452  11.178  1.00 97.56           H  
ATOM   1253  HB3 LEU A  79       5.054  16.774  10.202  1.00 97.56           H  
ATOM   1254  O   LEU A  79       4.413  14.788  11.847  1.00 97.56           O  
ATOM   1255  CG  LEU A  79       6.815  17.245   9.083  1.00 97.56           C  
ATOM   1256  HG  LEU A  79       6.533  16.600   8.250  1.00 97.56           H  
ATOM   1257  CD1 LEU A  79       6.351  18.666   8.758  1.00 97.56           C  
ATOM   1258 HD11 LEU A  79       6.644  19.350   9.554  1.00 97.56           H  
ATOM   1259 HD12 LEU A  79       6.800  18.989   7.819  1.00 97.56           H  
ATOM   1260 HD13 LEU A  79       5.267  18.678   8.648  1.00 97.56           H  
ATOM   1261  CD2 LEU A  79       8.335  17.257   9.202  1.00 97.56           C  
ATOM   1262 HD21 LEU A  79       8.649  17.949   9.984  1.00 97.56           H  
ATOM   1263 HD22 LEU A  79       8.761  17.552   8.243  1.00 97.56           H  
ATOM   1264 HD23 LEU A  79       8.704  16.256   9.428  1.00 97.56           H  
ATOM   1265  N   LYS A  80       6.257  14.586  13.133  1.00 97.05           N  
ATOM   1266  H   LYS A  80       7.266  14.633  13.161  1.00 97.05           H  
ATOM   1267  CA  LYS A  80       5.511  14.375  14.376  1.00 97.05           C  
ATOM   1268  HA  LYS A  80       4.861  13.511  14.239  1.00 97.05           H  
ATOM   1269  C   LYS A  80       4.644  15.605  14.654  1.00 97.05           C  
ATOM   1270  CB  LYS A  80       6.477  14.102  15.538  1.00 97.05           C  
ATOM   1271  HB2 LYS A  80       7.013  15.021  15.777  1.00 97.05           H  
ATOM   1272  HB3 LYS A  80       7.203  13.349  15.232  1.00 97.05           H  
ATOM   1273  O   LYS A  80       5.074  16.737  14.427  1.00 97.05           O  
ATOM   1274  CG  LYS A  80       5.746  13.600  16.795  1.00 97.05           C  
ATOM   1275  HG2 LYS A  80       5.316  12.621  16.581  1.00 97.05           H  
ATOM   1276  HG3 LYS A  80       4.941  14.281  17.068  1.00 97.05           H  
ATOM   1277  CD  LYS A  80       6.700  13.482  17.988  1.00 97.05           C  
ATOM   1278  HD2 LYS A  80       7.576  12.907  17.686  1.00 97.05           H  
ATOM   1279  HD3 LYS A  80       7.037  14.473  18.292  1.00 97.05           H  
ATOM   1280  CE  LYS A  80       6.041  12.763  19.169  1.00 97.05           C  
ATOM   1281  HE2 LYS A  80       5.590  11.843  18.796  1.00 97.05           H  
ATOM   1282  HE3 LYS A  80       6.811  12.459  19.878  1.00 97.05           H  
ATOM   1283  NZ  LYS A  80       5.015  13.587  19.854  1.00 97.05           N  
ATOM   1284  HZ1 LYS A  80       4.552  13.011  20.542  1.00 97.05           H  
ATOM   1285  HZ2 LYS A  80       4.316  13.904  19.196  1.00 97.05           H  
ATOM   1286  HZ3 LYS A  80       5.421  14.385  20.321  1.00 97.05           H  
ATOM   1287  N   LYS A  81       3.447  15.399  15.191  1.00 96.93           N  
ATOM   1288  H   LYS A  81       3.152  14.448  15.361  1.00 96.93           H  
ATOM   1289  CA  LYS A  81       2.615  16.508  15.659  1.00 96.93           C  
ATOM   1290  HA  LYS A  81       2.544  17.239  14.854  1.00 96.93           H  
ATOM   1291  C   LYS A  81       3.223  17.230  16.865  1.00 96.93           C  
ATOM   1292  CB  LYS A  81       1.203  16.003  15.945  1.00 96.93           C  
ATOM   1293  HB2 LYS A  81       0.872  15.390  15.107  1.00 96.93           H  
ATOM   1294  HB3 LYS A  81       0.540  16.865  16.028  1.00 96.93           H  
ATOM   1295  O   LYS A  81       4.133  16.728  17.527  1.00 96.93           O  
ATOM   1296  CG  LYS A  81       1.092  15.160  17.217  1.00 96.93           C  
ATOM   1297  HG2 LYS A  81       1.413  15.735  18.085  1.00 96.93           H  
ATOM   1298  HG3 LYS A  81       1.709  14.265  17.136  1.00 96.93           H  
ATOM   1299  CD  LYS A  81      -0.371  14.763  17.383  1.00 96.93           C  
ATOM   1300  HD2 LYS A  81      -0.618  13.995  16.649  1.00 96.93           H  
ATOM   1301  HD3 LYS A  81      -1.017  15.626  17.221  1.00 96.93           H  
ATOM   1302  CE  LYS A  81      -0.622  14.245  18.790  1.00 96.93           C  
ATOM   1303  HE2 LYS A  81      -0.523  15.068  19.498  1.00 96.93           H  
ATOM   1304  HE3 LYS A  81       0.105  13.478  19.057  1.00 96.93           H  
ATOM   1305  NZ  LYS A  81      -1.981  13.696  18.855  1.00 96.93           N  
ATOM   1306  HZ1 LYS A  81      -2.095  12.889  18.258  1.00 96.93           H  
ATOM   1307  HZ2 LYS A  81      -2.675  14.391  18.618  1.00 96.93           H  
ATOM   1308  HZ3 LYS A  81      -2.195  13.427  19.805  1.00 96.93           H  
ATOM   1309  N   GLU A  82       2.646  18.384  17.174  1.00 94.70           N  
ATOM   1310  H   GLU A  82       1.970  18.741  16.514  1.00 94.70           H  
ATOM   1311  CA  GLU A  82       2.951  19.219  18.334  1.00 94.70           C  
ATOM   1312  HA  GLU A  82       2.366  20.127  18.191  1.00 94.70           H  
ATOM   1313  C   GLU A  82       4.405  19.691  18.417  1.00 94.70           C  
ATOM   1314  CB  GLU A  82       2.455  18.583  19.633  1.00 94.70           C  
ATOM   1315  HB2 GLU A  82       2.702  19.248  20.460  1.00 94.70           H  
ATOM   1316  HB3 GLU A  82       2.958  17.628  19.789  1.00 94.70           H  
ATOM   1317  O   GLU A  82       5.008  19.753  19.487  1.00 94.70           O  
ATOM   1318  CG  GLU A  82       0.941  18.391  19.632  1.00 94.70           C  
ATOM   1319  HG2 GLU A  82       0.642  17.656  18.885  1.00 94.70           H  
ATOM   1320  HG3 GLU A  82       0.468  19.342  19.384  1.00 94.70           H  
ATOM   1321  CD  GLU A  82       0.501  17.938  21.016  1.00 94.70           C  
ATOM   1322  OE1 GLU A  82      -0.405  18.604  21.559  1.00 94.70           O  
ATOM   1323  OE2 GLU A  82       1.111  16.982  21.532  1.00 94.70           O  
ATOM   1324  N   GLN A  83       4.957  20.095  17.277  1.00 95.43           N  
ATOM   1325  H   GLN A  83       4.409  20.033  16.431  1.00 95.43           H  
ATOM   1326  CA  GLN A  83       6.271  20.726  17.203  1.00 95.43           C  
ATOM   1327  HA  GLN A  83       6.601  20.980  18.211  1.00 95.43           H  
ATOM   1328  C   GLN A  83       6.214  22.039  16.428  1.00 95.43           C  
ATOM   1329  CB  GLN A  83       7.306  19.746  16.633  1.00 95.43           C  
ATOM   1330  HB2 GLN A  83       8.298  20.181  16.747  1.00 95.43           H  
ATOM   1331  HB3 GLN A  83       7.276  18.820  17.208  1.00 95.43           H  
ATOM   1332  O   GLN A  83       5.243  22.331  15.731  1.00 95.43           O  
ATOM   1333  CG  GLN A  83       7.075  19.423  15.152  1.00 95.43           C  
ATOM   1334  HG2 GLN A  83       7.087  20.336  14.558  1.00 95.43           H  
ATOM   1335  HG3 GLN A  83       6.094  18.960  15.041  1.00 95.43           H  
ATOM   1336  CD  GLN A  83       8.145  18.488  14.607  1.00 95.43           C  
ATOM   1337  NE2 GLN A  83       7.750  17.371  14.050  1.00 95.43           N  
ATOM   1338 HE21 GLN A  83       6.765  17.149  14.024  1.00 95.43           H  
ATOM   1339 HE22 GLN A  83       8.447  16.727  13.704  1.00 95.43           H  
ATOM   1340  OE1 GLN A  83       9.338  18.741  14.699  1.00 95.43           O  
ATOM   1341  N   VAL A  84       7.271  22.832  16.555  1.00 96.30           N  
ATOM   1342  H   VAL A  84       8.065  22.500  17.083  1.00 96.30           H  
ATOM   1343  CA  VAL A  84       7.466  24.055  15.781  1.00 96.30           C  
ATOM   1344  HA  VAL A  84       6.600  24.227  15.141  1.00 96.30           H  
ATOM   1345  C   VAL A  84       8.680  23.854  14.886  1.00 96.30           C  
ATOM   1346  CB  VAL A  84       7.610  25.275  16.703  1.00 96.30           C  
ATOM   1347  HB  VAL A  84       8.453  25.127  17.379  1.00 96.30           H  
ATOM   1348  O   VAL A  84       9.733  23.440  15.367  1.00 96.30           O  
ATOM   1349  CG1 VAL A  84       7.842  26.545  15.892  1.00 96.30           C  
ATOM   1350 HG11 VAL A  84       7.887  27.407  16.557  1.00 96.30           H  
ATOM   1351 HG12 VAL A  84       7.025  26.673  15.182  1.00 96.30           H  
ATOM   1352 HG13 VAL A  84       8.790  26.478  15.358  1.00 96.30           H  
ATOM   1353  CG2 VAL A  84       6.338  25.493  17.535  1.00 96.30           C  
ATOM   1354 HG21 VAL A  84       5.482  25.638  16.875  1.00 96.30           H  
ATOM   1355 HG22 VAL A  84       6.157  24.632  18.179  1.00 96.30           H  
ATOM   1356 HG23 VAL A  84       6.457  26.373  18.166  1.00 96.30           H  
ATOM   1357  N   VAL A  85       8.522  24.143  13.598  1.00 97.56           N  
ATOM   1358  H   VAL A  85       7.619  24.471  13.285  1.00 97.56           H  
ATOM   1359  CA  VAL A  85       9.559  23.974  12.579  1.00 97.56           C  
ATOM   1360  HA  VAL A  85      10.490  23.720  13.086  1.00 97.56           H  
ATOM   1361  C   VAL A  85       9.810  25.276  11.825  1.00 97.56           C  
ATOM   1362  CB  VAL A  85       9.248  22.809  11.614  1.00 97.56           C  
ATOM   1363  HB  VAL A  85      10.091  22.699  10.931  1.00 97.56           H  
ATOM   1364  O   VAL A  85       8.943  26.145  11.716  1.00 97.56           O  
ATOM   1365  CG1 VAL A  85       9.083  21.484  12.365  1.00 97.56           C  
ATOM   1366 HG11 VAL A  85       9.937  21.325  13.024  1.00 97.56           H  
ATOM   1367 HG12 VAL A  85       9.032  20.658  11.655  1.00 97.56           H  
ATOM   1368 HG13 VAL A  85       8.169  21.501  12.958  1.00 97.56           H  
ATOM   1369  CG2 VAL A  85       7.984  23.052  10.777  1.00 97.56           C  
ATOM   1370 HG21 VAL A  85       7.759  22.176  10.169  1.00 97.56           H  
ATOM   1371 HG22 VAL A  85       8.141  23.901  10.112  1.00 97.56           H  
ATOM   1372 HG23 VAL A  85       7.129  23.247  11.424  1.00 97.56           H  
ATOM   1373  N   ASN A  86      11.009  25.414  11.279  1.00 97.45           N  
ATOM   1374  H   ASN A  86      11.671  24.664  11.420  1.00 97.45           H  
ATOM   1375  CA  ASN A  86      11.359  26.423  10.295  1.00 97.45           C  
ATOM   1376  HA  ASN A  86      10.545  27.143  10.201  1.00 97.45           H  
ATOM   1377  C   ASN A  86      11.546  25.716   8.955  1.00 97.45           C  
ATOM   1378  CB  ASN A  86      12.627  27.166  10.732  1.00 97.45           C  
ATOM   1379  HB2 ASN A  86      12.807  28.002  10.056  1.00 97.45           H  
ATOM   1380  HB3 ASN A  86      13.475  26.484  10.663  1.00 97.45           H  
ATOM   1381  O   ASN A  86      12.220  24.694   8.899  1.00 97.45           O  
ATOM   1382  CG  ASN A  86      12.529  27.697  12.148  1.00 97.45           C  
ATOM   1383  ND2 ASN A  86      13.308  27.159  13.056  1.00 97.45           N  
ATOM   1384 HD21 ASN A  86      13.163  27.428  14.018  1.00 97.45           H  
ATOM   1385 HD22 ASN A  86      13.845  26.337  12.818  1.00 97.45           H  
ATOM   1386  OD1 ASN A  86      11.764  28.604  12.446  1.00 97.45           O  
ATOM   1387  N   VAL A  87      10.966  26.253   7.888  1.00 95.31           N  
ATOM   1388  H   VAL A  87      10.457  27.119   8.001  1.00 95.31           H  
ATOM   1389  CA  VAL A  87      11.041  25.679   6.541  1.00 95.31           C  
ATOM   1390  HA  VAL A  87      11.673  24.791   6.558  1.00 95.31           H  
ATOM   1391  C   VAL A  87      11.676  26.700   5.618  1.00 95.31           C  
ATOM   1392  CB  VAL A  87       9.660  25.246   6.014  1.00 95.31           C  
ATOM   1393  HB  VAL A  87       9.036  26.128   5.871  1.00 95.31           H  
ATOM   1394  O   VAL A  87      11.302  27.869   5.631  1.00 95.31           O  
ATOM   1395  CG1 VAL A  87       9.793  24.509   4.675  1.00 95.31           C  
ATOM   1396 HG11 VAL A  87       8.812  24.181   4.330  1.00 95.31           H  
ATOM   1397 HG12 VAL A  87      10.213  25.165   3.912  1.00 95.31           H  
ATOM   1398 HG13 VAL A  87      10.435  23.636   4.788  1.00 95.31           H  
ATOM   1399  CG2 VAL A  87       8.948  24.304   6.991  1.00 95.31           C  
ATOM   1400 HG21 VAL A  87       9.561  23.418   7.160  1.00 95.31           H  
ATOM   1401 HG22 VAL A  87       8.762  24.807   7.940  1.00 95.31           H  
ATOM   1402 HG23 VAL A  87       7.990  23.995   6.575  1.00 95.31           H  
ATOM   1403  N   THR A  88      12.635  26.269   4.818  1.00 93.47           N  
ATOM   1404  H   THR A  88      12.896  25.295   4.878  1.00 93.47           H  
ATOM   1405  CA  THR A  88      13.250  27.057   3.759  1.00 93.47           C  
ATOM   1406  HA  THR A  88      12.774  28.036   3.695  1.00 93.47           H  
ATOM   1407  C   THR A  88      13.034  26.335   2.444  1.00 93.47           C  
ATOM   1408  CB  THR A  88      14.726  27.283   4.057  1.00 93.47           C  
ATOM   1409  HB  THR A  88      15.227  26.324   4.190  1.00 93.47           H  
ATOM   1410  O   THR A  88      13.492  25.208   2.276  1.00 93.47           O  
ATOM   1411  CG2 THR A  88      15.440  28.069   2.978  1.00 93.47           C  
ATOM   1412 HG21 THR A  88      15.479  27.490   2.055  1.00 93.47           H  
ATOM   1413 HG22 THR A  88      14.936  29.019   2.801  1.00 93.47           H  
ATOM   1414 HG23 THR A  88      16.453  28.239   3.343  1.00 93.47           H  
ATOM   1415  OG1 THR A  88      14.844  28.036   5.246  1.00 93.47           O  
ATOM   1416  HG1 THR A  88      14.650  27.413   5.950  1.00 93.47           H  
ATOM   1417  N   LEU A  89      12.308  26.990   1.548  1.00 90.69           N  
ATOM   1418  H   LEU A  89      12.009  27.928   1.775  1.00 90.69           H  
ATOM   1419  CA  LEU A  89      11.971  26.520   0.212  1.00 90.69           C  
ATOM   1420  HA  LEU A  89      12.127  25.444   0.131  1.00 90.69           H  
ATOM   1421  C   LEU A  89      12.893  27.211  -0.791  1.00 90.69           C  
ATOM   1422  CB  LEU A  89      10.489  26.856  -0.051  1.00 90.69           C  
ATOM   1423  HB2 LEU A  89      10.361  27.932   0.059  1.00 90.69           H  
ATOM   1424  HB3 LEU A  89      10.230  26.620  -1.083  1.00 90.69           H  
ATOM   1425  O   LEU A  89      13.087  28.423  -0.688  1.00 90.69           O  
ATOM   1426  CG  LEU A  89       9.495  26.150   0.889  1.00 90.69           C  
ATOM   1427  HG  LEU A  89       9.714  26.428   1.920  1.00 90.69           H  
ATOM   1428  CD1 LEU A  89       8.075  26.620   0.579  1.00 90.69           C  
ATOM   1429 HD11 LEU A  89       8.006  27.701   0.706  1.00 90.69           H  
ATOM   1430 HD12 LEU A  89       7.367  26.133   1.250  1.00 90.69           H  
ATOM   1431 HD13 LEU A  89       7.821  26.366  -0.450  1.00 90.69           H  
ATOM   1432  CD2 LEU A  89       9.539  24.627   0.776  1.00 90.69           C  
ATOM   1433 HD21 LEU A  89      10.521  24.255   1.068  1.00 90.69           H  
ATOM   1434 HD22 LEU A  89       9.334  24.325  -0.250  1.00 90.69           H  
ATOM   1435 HD23 LEU A  89       8.787  24.185   1.430  1.00 90.69           H  
ATOM   1436  N   GLU A  90      13.455  26.452  -1.725  1.00 89.41           N  
ATOM   1437  H   GLU A  90      13.305  25.454  -1.693  1.00 89.41           H  
ATOM   1438  CA  GLU A  90      14.307  26.938  -2.813  1.00 89.41           C  
ATOM   1439  HA  GLU A  90      14.198  28.017  -2.918  1.00 89.41           H  
ATOM   1440  C   GLU A  90      13.867  26.288  -4.133  1.00 89.41           C  
ATOM   1441  CB  GLU A  90      15.777  26.635  -2.459  1.00 89.41           C  
ATOM   1442  HB2 GLU A  90      15.867  25.576  -2.220  1.00 89.41           H  
ATOM   1443  HB3 GLU A  90      16.034  27.199  -1.562  1.00 89.41           H  
ATOM   1444  O   GLU A  90      13.878  25.067  -4.267  1.00 89.41           O  
ATOM   1445  CG  GLU A  90      16.785  26.992  -3.565  1.00 89.41           C  
ATOM   1446  HG2 GLU A  90      16.453  26.534  -4.497  1.00 89.41           H  
ATOM   1447  HG3 GLU A  90      16.785  28.076  -3.683  1.00 89.41           H  
ATOM   1448  CD  GLU A  90      18.226  26.508  -3.293  1.00 89.41           C  
ATOM   1449  OE1 GLU A  90      19.024  26.391  -4.259  1.00 89.41           O  
ATOM   1450  OE2 GLU A  90      18.562  26.234  -2.120  1.00 89.41           O  
ATOM   1451  N   GLU A  91      13.466  27.090  -5.116  1.00 86.08           N  
ATOM   1452  H   GLU A  91      13.435  28.087  -4.959  1.00 86.08           H  
ATOM   1453  CA  GLU A  91      13.112  26.582  -6.449  1.00 86.08           C  
ATOM   1454  HA  GLU A  91      12.337  25.821  -6.359  1.00 86.08           H  
ATOM   1455  C   GLU A  91      14.315  25.957  -7.163  1.00 86.08           C  
ATOM   1456  CB  GLU A  91      12.586  27.726  -7.319  1.00 86.08           C  
ATOM   1457  HB2 GLU A  91      12.637  27.433  -8.368  1.00 86.08           H  
ATOM   1458  HB3 GLU A  91      13.236  28.589  -7.174  1.00 86.08           H  
ATOM   1459  O   GLU A  91      15.425  26.473  -7.108  1.00 86.08           O  
ATOM   1460  CG  GLU A  91      11.135  28.102  -7.005  1.00 86.08           C  
ATOM   1461  HG2 GLU A  91      10.477  27.333  -7.410  1.00 86.08           H  
ATOM   1462  HG3 GLU A  91      11.000  28.126  -5.923  1.00 86.08           H  
ATOM   1463  CD  GLU A  91      10.767  29.469  -7.601  1.00 86.08           C  
ATOM   1464  OE1 GLU A  91       9.828  30.089  -7.063  1.00 86.08           O  
ATOM   1465  OE2 GLU A  91      11.495  29.951  -8.504  1.00 86.08           O  
ATOM   1466  N   VAL A  92      14.101  24.898  -7.937  1.00 85.45           N  
ATOM   1467  H   VAL A  92      13.166  24.520  -7.995  1.00 85.45           H  
ATOM   1468  CA  VAL A  92      15.129  24.360  -8.839  1.00 85.45           C  
ATOM   1469  HA  VAL A  92      16.029  24.973  -8.785  1.00 85.45           H  
ATOM   1470  C   VAL A  92      14.602  24.453 -10.258  1.00 85.45           C  
ATOM   1471  CB  VAL A  92      15.544  22.934  -8.445  1.00 85.45           C  
ATOM   1472  HB  VAL A  92      14.666  22.290  -8.413  1.00 85.45           H  
ATOM   1473  O   VAL A  92      13.534  23.935 -10.561  1.00 85.45           O  
ATOM   1474  CG1 VAL A  92      16.556  22.349  -9.441  1.00 85.45           C  
ATOM   1475 HG11 VAL A  92      16.089  22.226 -10.419  1.00 85.45           H  
ATOM   1476 HG12 VAL A  92      17.424  23.002  -9.530  1.00 85.45           H  
ATOM   1477 HG13 VAL A  92      16.876  21.365  -9.099  1.00 85.45           H  
ATOM   1478  CG2 VAL A  92      16.219  22.935  -7.069  1.00 85.45           C  
ATOM   1479 HG21 VAL A  92      15.542  23.341  -6.317  1.00 85.45           H  
ATOM   1480 HG22 VAL A  92      16.470  21.911  -6.793  1.00 85.45           H  
ATOM   1481 HG23 VAL A  92      17.119  23.550  -7.088  1.00 85.45           H  
ATOM   1482  N   ASN A  93      15.336  25.146 -11.133  1.00 83.25           N  
ATOM   1483  H   ASN A  93      16.228  25.510 -10.829  1.00 83.25           H  
ATOM   1484  CA  ASN A  93      14.909  25.432 -12.509  1.00 83.25           C  
ATOM   1485  HA  ASN A  93      15.612  26.156 -12.921  1.00 83.25           H  
ATOM   1486  C   ASN A  93      13.525  26.111 -12.599  1.00 83.25           C  
ATOM   1487  CB  ASN A  93      15.023  24.155 -13.364  1.00 83.25           C  
ATOM   1488  HB2 ASN A  93      14.309  23.414 -13.002  1.00 83.25           H  
ATOM   1489  HB3 ASN A  93      14.761  24.385 -14.397  1.00 83.25           H  
ATOM   1490  O   ASN A  93      12.794  25.890 -13.556  1.00 83.25           O  
ATOM   1491  CG  ASN A  93      16.416  23.562 -13.364  1.00 83.25           C  
ATOM   1492  ND2 ASN A  93      16.526  22.257 -13.442  1.00 83.25           N  
ATOM   1493 HD21 ASN A  93      15.695  21.684 -13.481  1.00 83.25           H  
ATOM   1494 HD22 ASN A  93      17.462  21.877 -13.428  1.00 83.25           H  
ATOM   1495  OD1 ASN A  93      17.420  24.253 -13.292  1.00 83.25           O  
ATOM   1496  N   GLY A  94      13.167  26.929 -11.602  1.00 79.58           N  
ATOM   1497  H   GLY A  94      13.794  27.046 -10.818  1.00 79.58           H  
ATOM   1498  CA  GLY A  94      11.869  27.612 -11.538  1.00 79.58           C  
ATOM   1499  HA2 GLY A  94      11.626  28.029 -12.515  1.00 79.58           H  
ATOM   1500  HA3 GLY A  94      11.933  28.431 -10.822  1.00 79.58           H  
ATOM   1501  C   GLY A  94      10.700  26.721 -11.106  1.00 79.58           C  
ATOM   1502  O   GLY A  94       9.552  27.125 -11.261  1.00 79.58           O  
ATOM   1503  N   HIS A  95      10.977  25.524 -10.580  1.00 84.01           N  
ATOM   1504  H   HIS A  95      11.937  25.211 -10.539  1.00 84.01           H  
ATOM   1505  CA  HIS A  95       9.962  24.599 -10.088  1.00 84.01           C  
ATOM   1506  HA  HIS A  95       8.977  25.043 -10.229  1.00 84.01           H  
ATOM   1507  C   HIS A  95      10.124  24.335  -8.587  1.00 84.01           C  
ATOM   1508  CB  HIS A  95       9.995  23.309 -10.917  1.00 84.01           C  
ATOM   1509  HB2 HIS A  95      10.977  22.845 -10.828  1.00 84.01           H  
ATOM   1510  HB3 HIS A  95       9.258  22.615 -10.513  1.00 84.01           H  
ATOM   1511  O   HIS A  95      11.232  24.107  -8.087  1.00 84.01           O  
ATOM   1512  CG  HIS A  95       9.673  23.538 -12.374  1.00 84.01           C  
ATOM   1513  CD2 HIS A  95      10.536  23.453 -13.433  1.00 84.01           C  
ATOM   1514  HD2 HIS A  95      11.586  23.209 -13.373  1.00 84.01           H  
ATOM   1515  ND1 HIS A  95       8.449  23.913 -12.879  1.00 84.01           N  
ATOM   1516  HD1 HIS A  95       7.622  24.125 -12.340  1.00 84.01           H  
ATOM   1517  CE1 HIS A  95       8.572  24.040 -14.210  1.00 84.01           C  
ATOM   1518  HE1 HIS A  95       7.777  24.343 -14.875  1.00 84.01           H  
ATOM   1519  NE2 HIS A  95       9.824  23.752 -14.602  1.00 84.01           N  
ATOM   1520  N   MET A  96       8.994  24.369  -7.886  1.00 85.98           N  
ATOM   1521  H   MET A  96       8.141  24.610  -8.369  1.00 85.98           H  
ATOM   1522  CA  MET A  96       8.825  23.953  -6.499  1.00 85.98           C  
ATOM   1523  HA  MET A  96       9.613  23.253  -6.221  1.00 85.98           H  
ATOM   1524  C   MET A  96       7.473  23.256  -6.418  1.00 85.98           C  
ATOM   1525  CB  MET A  96       8.881  25.180  -5.573  1.00 85.98           C  
ATOM   1526  HB2 MET A  96       8.161  25.925  -5.913  1.00 85.98           H  
ATOM   1527  HB3 MET A  96       9.875  25.623  -5.630  1.00 85.98           H  
ATOM   1528  O   MET A  96       6.444  23.906  -6.555  1.00 85.98           O  
ATOM   1529  CG  MET A  96       8.562  24.834  -4.111  1.00 85.98           C  
ATOM   1530  HG2 MET A  96       7.540  24.460  -4.060  1.00 85.98           H  
ATOM   1531  HG3 MET A  96       8.598  25.751  -3.523  1.00 85.98           H  
ATOM   1532  SD  MET A  96       9.659  23.609  -3.347  1.00 85.98           S  
ATOM   1533  CE  MET A  96      11.116  24.628  -3.069  1.00 85.98           C  
ATOM   1534  HE1 MET A  96      11.993  23.990  -3.178  1.00 85.98           H  
ATOM   1535  HE2 MET A  96      11.097  25.011  -2.048  1.00 85.98           H  
ATOM   1536  HE3 MET A  96      11.165  25.446  -3.787  1.00 85.98           H  
ATOM   1537  N   ASP A  97       7.472  21.942  -6.218  1.00 88.64           N  
ATOM   1538  H   ASP A  97       8.353  21.483  -6.035  1.00 88.64           H  
ATOM   1539  CA  ASP A  97       6.243  21.152  -6.223  1.00 88.64           C  
ATOM   1540  HA  ASP A  97       5.384  21.816  -6.128  1.00 88.64           H  
ATOM   1541  C   ASP A  97       6.232  20.207  -5.028  1.00 88.64           C  
ATOM   1542  CB  ASP A  97       6.081  20.414  -7.560  1.00 88.64           C  
ATOM   1543  HB2 ASP A  97       6.919  19.730  -7.695  1.00 88.64           H  
ATOM   1544  HB3 ASP A  97       6.088  21.139  -8.374  1.00 88.64           H  
ATOM   1545  O   ASP A  97       7.059  19.295  -4.912  1.00 88.64           O  
ATOM   1546  CG  ASP A  97       4.781  19.612  -7.624  1.00 88.64           C  
ATOM   1547  OD1 ASP A  97       3.848  19.892  -6.842  1.00 88.64           O  
ATOM   1548  OD2 ASP A  97       4.744  18.595  -8.351  1.00 88.64           O  
ATOM   1549  N   PHE A  98       5.290  20.447  -4.123  1.00 91.03           N  
ATOM   1550  H   PHE A  98       4.611  21.167  -4.322  1.00 91.03           H  
ATOM   1551  CA  PHE A  98       5.075  19.628  -2.947  1.00 91.03           C  
ATOM   1552  HA  PHE A  98       5.304  18.597  -3.218  1.00 91.03           H  
ATOM   1553  C   PHE A  98       3.618  19.680  -2.505  1.00 91.03           C  
ATOM   1554  CB  PHE A  98       6.007  20.060  -1.804  1.00 91.03           C  
ATOM   1555  HB2 PHE A  98       7.034  20.053  -2.169  1.00 91.03           H  
ATOM   1556  HB3 PHE A  98       5.946  19.319  -1.006  1.00 91.03           H  
ATOM   1557  O   PHE A  98       2.900  20.660  -2.706  1.00 91.03           O  
ATOM   1558  CG  PHE A  98       5.703  21.429  -1.223  1.00 91.03           C  
ATOM   1559  CD1 PHE A  98       6.243  22.580  -1.823  1.00 91.03           C  
ATOM   1560  HD1 PHE A  98       6.874  22.488  -2.695  1.00 91.03           H  
ATOM   1561  CD2 PHE A  98       4.857  21.556  -0.105  1.00 91.03           C  
ATOM   1562  HD2 PHE A  98       4.429  20.672   0.345  1.00 91.03           H  
ATOM   1563  CE1 PHE A  98       5.936  23.854  -1.315  1.00 91.03           C  
ATOM   1564  HE1 PHE A  98       6.332  24.732  -1.804  1.00 91.03           H  
ATOM   1565  CE2 PHE A  98       4.556  22.831   0.409  1.00 91.03           C  
ATOM   1566  HE2 PHE A  98       3.908  22.925   1.268  1.00 91.03           H  
ATOM   1567  CZ  PHE A  98       5.094  23.980  -0.197  1.00 91.03           C  
ATOM   1568  HZ  PHE A  98       4.857  24.964   0.182  1.00 91.03           H  
ATOM   1569  N   ASP A  99       3.202  18.633  -1.811  1.00 92.08           N  
ATOM   1570  H   ASP A  99       3.848  17.871  -1.667  1.00 92.08           H  
ATOM   1571  CA  ASP A  99       1.887  18.541  -1.213  1.00 92.08           C  
ATOM   1572  HA  ASP A  99       1.422  19.526  -1.228  1.00 92.08           H  
ATOM   1573  C   ASP A  99       1.949  18.135   0.246  1.00 92.08           C  
ATOM   1574  CB  ASP A  99       1.018  17.579  -2.011  1.00 92.08           C  
ATOM   1575  HB2 ASP A  99       1.612  16.777  -2.451  1.00 92.08           H  
ATOM   1576  HB3 ASP A  99       0.284  17.146  -1.332  1.00 92.08           H  
ATOM   1577  O   ASP A  99       2.885  17.484   0.699  1.00 92.08           O  
ATOM   1578  CG  ASP A  99       0.218  18.322  -3.058  1.00 92.08           C  
ATOM   1579  OD1 ASP A  99      -0.517  19.253  -2.646  1.00 92.08           O  
ATOM   1580  OD2 ASP A  99       0.096  17.828  -4.193  1.00 92.08           O  
ATOM   1581  N   ILE A 100       0.917  18.531   0.985  1.00 94.70           N  
ATOM   1582  H   ILE A 100       0.136  18.958   0.507  1.00 94.70           H  
ATOM   1583  CA  ILE A 100       0.806  18.319   2.424  1.00 94.70           C  
ATOM   1584  HA  ILE A 100       1.675  17.761   2.773  1.00 94.70           H  
ATOM   1585  C   ILE A 100      -0.438  17.480   2.700  1.00 94.70           C  
ATOM   1586  CB  ILE A 100       0.781  19.666   3.180  1.00 94.70           C  
ATOM   1587  HB  ILE A 100      -0.115  20.212   2.887  1.00 94.70           H  
ATOM   1588  O   ILE A 100      -1.529  17.820   2.236  1.00 94.70           O  
ATOM   1589  CG1 ILE A 100       2.017  20.532   2.829  1.00 94.70           C  
ATOM   1590 HG12 ILE A 100       2.927  19.971   3.044  1.00 94.70           H  
ATOM   1591 HG13 ILE A 100       2.006  20.758   1.763  1.00 94.70           H  
ATOM   1592  CG2 ILE A 100       0.714  19.406   4.694  1.00 94.70           C  
ATOM   1593 HG21 ILE A 100       0.609  20.337   5.250  1.00 94.70           H  
ATOM   1594 HG22 ILE A 100      -0.146  18.788   4.952  1.00 94.70           H  
ATOM   1595 HG23 ILE A 100       1.627  18.898   5.005  1.00 94.70           H  
ATOM   1596  CD1 ILE A 100       2.077  21.871   3.574  1.00 94.70           C  
ATOM   1597 HD11 ILE A 100       2.883  22.482   3.168  1.00 94.70           H  
ATOM   1598 HD12 ILE A 100       2.285  21.709   4.632  1.00 94.70           H  
ATOM   1599 HD13 ILE A 100       1.132  22.404   3.464  1.00 94.70           H  
ATOM   1600  N   LEU A 101      -0.270  16.425   3.492  1.00 96.48           N  
ATOM   1601  H   LEU A 101       0.669  16.215   3.800  1.00 96.48           H  
ATOM   1602  CA  LEU A 101      -1.331  15.565   3.992  1.00 96.48           C  
ATOM   1603  HA  LEU A 101      -2.295  15.982   3.699  1.00 96.48           H  
ATOM   1604  C   LEU A 101      -1.271  15.530   5.523  1.00 96.48           C  
ATOM   1605  CB  LEU A 101      -1.194  14.183   3.334  1.00 96.48           C  
ATOM   1606  HB2 LEU A 101      -1.302  14.295   2.256  1.00 96.48           H  
ATOM   1607  HB3 LEU A 101      -0.194  13.798   3.534  1.00 96.48           H  
ATOM   1608  O   LEU A 101      -0.361  14.961   6.123  1.00 96.48           O  
ATOM   1609  CG  LEU A 101      -2.219  13.152   3.821  1.00 96.48           C  
ATOM   1610  HG  LEU A 101      -2.123  13.050   4.902  1.00 96.48           H  
ATOM   1611  CD1 LEU A 101      -3.642  13.588   3.487  1.00 96.48           C  
ATOM   1612 HD11 LEU A 101      -3.957  14.388   4.157  1.00 96.48           H  
ATOM   1613 HD12 LEU A 101      -3.663  13.939   2.455  1.00 96.48           H  
ATOM   1614 HD13 LEU A 101      -4.326  12.746   3.593  1.00 96.48           H  
ATOM   1615  CD2 LEU A 101      -1.954  11.795   3.173  1.00 96.48           C  
ATOM   1616 HD21 LEU A 101      -0.918  11.499   3.339  1.00 96.48           H  
ATOM   1617 HD22 LEU A 101      -2.609  11.043   3.613  1.00 96.48           H  
ATOM   1618 HD23 LEU A 101      -2.131  11.853   2.099  1.00 96.48           H  
ATOM   1619  N   GLU A 102      -2.256  16.161   6.149  1.00 95.76           N  
ATOM   1620  H   GLU A 102      -2.980  16.587   5.588  1.00 95.76           H  
ATOM   1621  CA  GLU A 102      -2.466  16.154   7.597  1.00 95.76           C  
ATOM   1622  HA  GLU A 102      -1.511  16.137   8.123  1.00 95.76           H  
ATOM   1623  C   GLU A 102      -3.254  14.890   7.967  1.00 95.76           C  
ATOM   1624  CB  GLU A 102      -3.223  17.440   7.992  1.00 95.76           C  
ATOM   1625  HB2 GLU A 102      -3.574  17.357   9.020  1.00 95.76           H  
ATOM   1626  HB3 GLU A 102      -4.098  17.535   7.349  1.00 95.76           H  
ATOM   1627  O   GLU A 102      -4.367  14.689   7.478  1.00 95.76           O  
ATOM   1628  CG  GLU A 102      -2.351  18.705   7.853  1.00 95.76           C  
ATOM   1629  HG2 GLU A 102      -1.549  18.651   8.590  1.00 95.76           H  
ATOM   1630  HG3 GLU A 102      -1.890  18.710   6.866  1.00 95.76           H  
ATOM   1631  CD  GLU A 102      -3.108  20.043   8.019  1.00 95.76           C  
ATOM   1632  OE1 GLU A 102      -2.434  21.069   8.254  1.00 95.76           O  
ATOM   1633  OE2 GLU A 102      -4.344  20.124   7.786  1.00 95.76           O  
ATOM   1634  N   ILE A 103      -2.687  14.022   8.806  1.00 96.64           N  
ATOM   1635  H   ILE A 103      -1.774  14.237   9.182  1.00 96.64           H  
ATOM   1636  CA  ILE A 103      -3.325  12.777   9.245  1.00 96.64           C  
ATOM   1637  HA  ILE A 103      -4.024  12.463   8.470  1.00 96.64           H  
ATOM   1638  C   ILE A 103      -4.085  13.035  10.554  1.00 96.64           C  
ATOM   1639  CB  ILE A 103      -2.306  11.626   9.412  1.00 96.64           C  
ATOM   1640  HB  ILE A 103      -1.689  11.843  10.283  1.00 96.64           H  
ATOM   1641  O   ILE A 103      -3.453  13.340  11.573  1.00 96.64           O  
ATOM   1642  CG1 ILE A 103      -1.339  11.448   8.218  1.00 96.64           C  
ATOM   1643 HG12 ILE A 103      -0.657  10.627   8.439  1.00 96.64           H  
ATOM   1644 HG13 ILE A 103      -0.733  12.348   8.112  1.00 96.64           H  
ATOM   1645  CG2 ILE A 103      -3.054  10.308   9.688  1.00 96.64           C  
ATOM   1646 HG21 ILE A 103      -3.613  10.380  10.621  1.00 96.64           H  
ATOM   1647 HG22 ILE A 103      -3.746  10.077   8.878  1.00 96.64           H  
ATOM   1648 HG23 ILE A 103      -2.333   9.497   9.788  1.00 96.64           H  
ATOM   1649  CD1 ILE A 103      -2.006  11.162   6.874  1.00 96.64           C  
ATOM   1650 HD11 ILE A 103      -1.241  11.106   6.099  1.00 96.64           H  
ATOM   1651 HD12 ILE A 103      -2.696  11.972   6.639  1.00 96.64           H  
ATOM   1652 HD13 ILE A 103      -2.536  10.211   6.907  1.00 96.64           H  
ATOM   1653  N   PRO A 104      -5.423  12.873  10.583  1.00 93.00           N  
ATOM   1654  CA  PRO A 104      -6.190  12.995  11.818  1.00 93.00           C  
ATOM   1655  HA  PRO A 104      -6.054  14.001  12.215  1.00 93.00           H  
ATOM   1656  C   PRO A 104      -5.742  11.963  12.855  1.00 93.00           C  
ATOM   1657  CB  PRO A 104      -7.658  12.795  11.427  1.00 93.00           C  
ATOM   1658  HB2 PRO A 104      -8.318  13.450  11.996  1.00 93.00           H  
ATOM   1659  HB3 PRO A 104      -7.949  11.754  11.568  1.00 93.00           H  
ATOM   1660  O   PRO A 104      -5.524  10.794  12.523  1.00 93.00           O  
ATOM   1661  CG  PRO A 104      -7.685  13.126   9.935  1.00 93.00           C  
ATOM   1662  HG2 PRO A 104      -8.495  12.612   9.417  1.00 93.00           H  
ATOM   1663  HG3 PRO A 104      -7.765  14.204   9.800  1.00 93.00           H  
ATOM   1664  CD  PRO A 104      -6.317  12.654   9.455  1.00 93.00           C  
ATOM   1665  HD2 PRO A 104      -6.025  13.230   8.577  1.00 93.00           H  
ATOM   1666  HD3 PRO A 104      -6.348  11.590   9.215  1.00 93.00           H  
ATOM   1667  N   THR A 105      -5.670  12.352  14.127  1.00 94.56           N  
ATOM   1668  H   THR A 105      -5.809  13.326  14.354  1.00 94.56           H  
ATOM   1669  CA  THR A 105      -5.184  11.470  15.199  1.00 94.56           C  
ATOM   1670  HA  THR A 105      -4.168  11.166  14.947  1.00 94.56           H  
ATOM   1671  C   THR A 105      -5.984  10.169  15.327  1.00 94.56           C  
ATOM   1672  CB  THR A 105      -5.123  12.255  16.515  1.00 94.56           C  
ATOM   1673  HB  THR A 105      -6.051  12.800  16.686  1.00 94.56           H  
ATOM   1674  O   THR A 105      -5.399   9.115  15.570  1.00 94.56           O  
ATOM   1675  CG2 THR A 105      -4.794  11.397  17.723  1.00 94.56           C  
ATOM   1676 HG21 THR A 105      -5.648  10.773  17.989  1.00 94.56           H  
ATOM   1677 HG22 THR A 105      -3.946  10.756  17.481  1.00 94.56           H  
ATOM   1678 HG23 THR A 105      -4.530  12.028  18.572  1.00 94.56           H  
ATOM   1679  OG1 THR A 105      -4.046  13.146  16.394  1.00 94.56           O  
ATOM   1680  HG1 THR A 105      -3.255  12.621  16.252  1.00 94.56           H  
ATOM   1681  N   GLN A 106      -7.289  10.182  15.045  1.00 89.20           N  
ATOM   1682  H   GLN A 106      -7.728  11.064  14.824  1.00 89.20           H  
ATOM   1683  CA  GLN A 106      -8.111   8.966  15.027  1.00 89.20           C  
ATOM   1684  HA  GLN A 106      -8.010   8.462  15.988  1.00 89.20           H  
ATOM   1685  C   GLN A 106      -7.662   7.966  13.945  1.00 89.20           C  
ATOM   1686  CB  GLN A 106      -9.595   9.316  14.813  1.00 89.20           C  
ATOM   1687  HB2 GLN A 106      -9.734   9.765  13.829  1.00 89.20           H  
ATOM   1688  HB3 GLN A 106     -10.153   8.379  14.821  1.00 89.20           H  
ATOM   1689  O   GLN A 106      -7.723   6.756  14.159  1.00 89.20           O  
ATOM   1690  CG  GLN A 106     -10.212  10.226  15.892  1.00 89.20           C  
ATOM   1691  HG2 GLN A 106      -9.850   9.925  16.875  1.00 89.20           H  
ATOM   1692  HG3 GLN A 106     -11.292  10.079  15.880  1.00 89.20           H  
ATOM   1693  CD  GLN A 106      -9.954  11.720  15.694  1.00 89.20           C  
ATOM   1694  NE2 GLN A 106     -10.498  12.564  16.541  1.00 89.20           N  
ATOM   1695 HE21 GLN A 106     -10.293  13.540  16.383  1.00 89.20           H  
ATOM   1696 HE22 GLN A 106     -11.075  12.237  17.302  1.00 89.20           H  
ATOM   1697  OE1 GLN A 106      -9.261  12.161  14.790  1.00 89.20           O  
ATOM   1698  N   ARG A 107      -7.178   8.450  12.790  1.00 92.48           N  
ATOM   1699  H   ARG A 107      -7.024   9.446  12.723  1.00 92.48           H  
ATOM   1700  CA  ARG A 107      -6.670   7.594  11.704  1.00 92.48           C  
ATOM   1701  HA  ARG A 107      -7.340   6.743  11.579  1.00 92.48           H  
ATOM   1702  C   ARG A 107      -5.314   6.978  12.060  1.00 92.48           C  
ATOM   1703  CB  ARG A 107      -6.593   8.373  10.376  1.00 92.48           C  
ATOM   1704  HB2 ARG A 107      -6.143   7.728   9.620  1.00 92.48           H  
ATOM   1705  HB3 ARG A 107      -5.928   9.227  10.503  1.00 92.48           H  
ATOM   1706  O   ARG A 107      -5.070   5.833  11.693  1.00 92.48           O  
ATOM   1707  CG  ARG A 107      -7.940   8.884   9.831  1.00 92.48           C  
ATOM   1708  HG2 ARG A 107      -7.733   9.503   8.958  1.00 92.48           H  
ATOM   1709  HG3 ARG A 107      -8.426   9.510  10.580  1.00 92.48           H  
ATOM   1710  CD  ARG A 107      -8.899   7.757   9.408  1.00 92.48           C  
ATOM   1711  HD2 ARG A 107      -8.378   7.098   8.713  1.00 92.48           H  
ATOM   1712  HD3 ARG A 107      -9.183   7.182  10.289  1.00 92.48           H  
ATOM   1713  NE  ARG A 107     -10.116   8.291   8.754  1.00 92.48           N  
ATOM   1714  HE  ARG A 107     -10.165   9.293   8.635  1.00 92.48           H  
ATOM   1715  NH1 ARG A 107     -11.211   6.303   8.320  1.00 92.48           N  
ATOM   1716 HH11 ARG A 107     -10.430   5.758   8.659  1.00 92.48           H  
ATOM   1717 HH12 ARG A 107     -12.009   5.851   7.898  1.00 92.48           H  
ATOM   1718  NH2 ARG A 107     -12.177   8.218   7.775  1.00 92.48           N  
ATOM   1719 HH21 ARG A 107     -12.987   7.698   7.469  1.00 92.48           H  
ATOM   1720 HH22 ARG A 107     -12.194   9.220   7.650  1.00 92.48           H  
ATOM   1721  CZ  ARG A 107     -11.152   7.603   8.291  1.00 92.48           C  
ATOM   1722  N   LEU A 108      -4.475   7.683  12.825  1.00 94.05           N  
ATOM   1723  H   LEU A 108      -4.736   8.624  13.085  1.00 94.05           H  
ATOM   1724  CA  LEU A 108      -3.241   7.107  13.373  1.00 94.05           C  
ATOM   1725  HA  LEU A 108      -2.670   6.651  12.564  1.00 94.05           H  
ATOM   1726  C   LEU A 108      -3.510   5.991  14.384  1.00 94.05           C  
ATOM   1727  CB  LEU A 108      -2.390   8.178  14.061  1.00 94.05           C  
ATOM   1728  HB2 LEU A 108      -3.018   8.761  14.735  1.00 94.05           H  
ATOM   1729  HB3 LEU A 108      -1.649   7.665  14.674  1.00 94.05           H  
ATOM   1730  O   LEU A 108      -2.791   4.999  14.381  1.00 94.05           O  
ATOM   1731  CG  LEU A 108      -1.636   9.129  13.127  1.00 94.05           C  
ATOM   1732  HG  LEU A 108      -2.339   9.691  12.513  1.00 94.05           H  
ATOM   1733  CD1 LEU A 108      -0.876  10.091  14.033  1.00 94.05           C  
ATOM   1734 HD11 LEU A 108      -0.112  10.599  13.444  1.00 94.05           H  
ATOM   1735 HD12 LEU A 108      -0.367   9.537  14.821  1.00 94.05           H  
ATOM   1736 HD13 LEU A 108      -1.562  10.816  14.471  1.00 94.05           H  
ATOM   1737  CD2 LEU A 108      -0.628   8.408  12.227  1.00 94.05           C  
ATOM   1738 HD21 LEU A 108      -0.066   9.137  11.643  1.00 94.05           H  
ATOM   1739 HD22 LEU A 108      -1.141   7.747  11.528  1.00 94.05           H  
ATOM   1740 HD23 LEU A 108       0.069   7.827  12.831  1.00 94.05           H  
ATOM   1741  N   GLY A 109      -4.551   6.123  15.213  1.00 90.27           N  
ATOM   1742  H   GLY A 109      -5.056   6.997  15.228  1.00 90.27           H  
ATOM   1743  CA  GLY A 109      -4.959   5.049  16.123  1.00 90.27           C  
ATOM   1744  HA2 GLY A 109      -5.831   5.372  16.692  1.00 90.27           H  
ATOM   1745  HA3 GLY A 109      -4.148   4.829  16.817  1.00 90.27           H  
ATOM   1746  C   GLY A 109      -5.318   3.761  15.374  1.00 90.27           C  
ATOM   1747  O   GLY A 109      -4.854   2.683  15.737  1.00 90.27           O  
ATOM   1748  N   ALA A 110      -6.071   3.878  14.274  1.00 87.20           N  
ATOM   1749  H   ALA A 110      -6.436   4.788  14.033  1.00 87.20           H  
ATOM   1750  CA  ALA A 110      -6.407   2.738  13.417  1.00 87.20           C  
ATOM   1751  HA  ALA A 110      -6.840   1.954  14.037  1.00 87.20           H  
ATOM   1752  C   ALA A 110      -5.175   2.131  12.719  1.00 87.20           C  
ATOM   1753  CB  ALA A 110      -7.460   3.186  12.397  1.00 87.20           C  
ATOM   1754  HB1 ALA A 110      -8.336   3.574  12.918  1.00 87.20           H  
ATOM   1755  HB2 ALA A 110      -7.050   3.959  11.747  1.00 87.20           H  
ATOM   1756  HB3 ALA A 110      -7.759   2.331  11.791  1.00 87.20           H  
ATOM   1757  O   ALA A 110      -5.073   0.912  12.618  1.00 87.20           O  
ATOM   1758  N   LEU A 111      -4.227   2.963  12.269  1.00 89.00           N  
ATOM   1759  H   LEU A 111      -4.383   3.958  12.339  1.00 89.00           H  
ATOM   1760  CA  LEU A 111      -2.947   2.491  11.731  1.00 89.00           C  
ATOM   1761  HA  LEU A 111      -3.140   1.811  10.901  1.00 89.00           H  
ATOM   1762  C   LEU A 111      -2.146   1.718  12.782  1.00 89.00           C  
ATOM   1763  CB  LEU A 111      -2.138   3.694  11.221  1.00 89.00           C  
ATOM   1764  HB2 LEU A 111      -2.654   4.122  10.362  1.00 89.00           H  
ATOM   1765  HB3 LEU A 111      -2.104   4.450  12.006  1.00 89.00           H  
ATOM   1766  O   LEU A 111      -1.614   0.657  12.475  1.00 89.00           O  
ATOM   1767  CG  LEU A 111      -0.685   3.356  10.831  1.00 89.00           C  
ATOM   1768  HG  LEU A 111      -0.178   2.835  11.643  1.00 89.00           H  
ATOM   1769  CD1 LEU A 111      -0.627   2.486   9.580  1.00 89.00           C  
ATOM   1770 HD11 LEU A 111       0.416   2.293   9.327  1.00 89.00           H  
ATOM   1771 HD12 LEU A 111      -1.123   2.985   8.747  1.00 89.00           H  
ATOM   1772 HD13 LEU A 111      -1.113   1.529   9.769  1.00 89.00           H  
ATOM   1773  CD2 LEU A 111       0.093   4.646  10.602  1.00 89.00           C  
ATOM   1774 HD21 LEU A 111       1.108   4.403  10.287  1.00 89.00           H  
ATOM   1775 HD22 LEU A 111      -0.401   5.254   9.845  1.00 89.00           H  
ATOM   1776 HD23 LEU A 111       0.146   5.208  11.534  1.00 89.00           H  
ATOM   1777  N   TYR A 112      -2.049   2.243  14.005  1.00 86.62           N  
ATOM   1778  H   TYR A 112      -2.492   3.132  14.191  1.00 86.62           H  
ATOM   1779  CA  TYR A 112      -1.267   1.622  15.072  1.00 86.62           C  
ATOM   1780  HA  TYR A 112      -0.234   1.532  14.735  1.00 86.62           H  
ATOM   1781  C   TYR A 112      -1.759   0.204  15.389  1.00 86.62           C  
ATOM   1782  CB  TYR A 112      -1.293   2.523  16.312  1.00 86.62           C  
ATOM   1783  HB2 TYR A 112      -2.316   2.608  16.676  1.00 86.62           H  
ATOM   1784  HB3 TYR A 112      -0.957   3.521  16.032  1.00 86.62           H  
ATOM   1785  O   TYR A 112      -0.949  -0.697  15.577  1.00 86.62           O  
ATOM   1786  CG  TYR A 112      -0.404   2.012  17.427  1.00 86.62           C  
ATOM   1787  CD1 TYR A 112      -0.962   1.293  18.502  1.00 86.62           C  
ATOM   1788  HD1 TYR A 112      -2.026   1.110  18.542  1.00 86.62           H  
ATOM   1789  CD2 TYR A 112       0.989   2.209  17.359  1.00 86.62           C  
ATOM   1790  HD2 TYR A 112       1.421   2.741  16.524  1.00 86.62           H  
ATOM   1791  CE1 TYR A 112      -0.127   0.779  19.511  1.00 86.62           C  
ATOM   1792  HE1 TYR A 112      -0.535   0.209  20.333  1.00 86.62           H  
ATOM   1793  CE2 TYR A 112       1.828   1.692  18.365  1.00 86.62           C  
ATOM   1794  HE2 TYR A 112       2.896   1.844  18.313  1.00 86.62           H  
ATOM   1795  OH  TYR A 112       2.056   0.521  20.452  1.00 86.62           O  
ATOM   1796  HH  TYR A 112       2.995   0.620  20.277  1.00 86.62           H  
ATOM   1797  CZ  TYR A 112       1.267   0.977  19.446  1.00 86.62           C  
ATOM   1798  N   ALA A 113      -3.075  -0.024  15.338  1.00 82.97           N  
ATOM   1799  H   ALA A 113      -3.695   0.758  15.182  1.00 82.97           H  
ATOM   1800  CA  ALA A 113      -3.665  -1.352  15.508  1.00 82.97           C  
ATOM   1801  HA  ALA A 113      -3.316  -1.769  16.453  1.00 82.97           H  
ATOM   1802  C   ALA A 113      -3.275  -2.360  14.402  1.00 82.97           C  
ATOM   1803  CB  ALA A 113      -5.185  -1.179  15.588  1.00 82.97           C  
ATOM   1804  HB1 ALA A 113      -5.440  -0.492  16.395  1.00 82.97           H  
ATOM   1805  HB2 ALA A 113      -5.648  -2.145  15.790  1.00 82.97           H  
ATOM   1806  HB3 ALA A 113      -5.569  -0.792  14.645  1.00 82.97           H  
ATOM   1807  O   ALA A 113      -3.350  -3.567  14.619  1.00 82.97           O  
ATOM   1808  N   LEU A 114      -2.847  -1.887  13.224  1.00 82.25           N  
ATOM   1809  H   LEU A 114      -2.777  -0.886  13.106  1.00 82.25           H  
ATOM   1810  CA  LEU A 114      -2.370  -2.738  12.127  1.00 82.25           C  
ATOM   1811  HA  LEU A 114      -2.864  -3.707  12.197  1.00 82.25           H  
ATOM   1812  C   LEU A 114      -0.869  -3.034  12.184  1.00 82.25           C  
ATOM   1813  CB  LEU A 114      -2.716  -2.104  10.771  1.00 82.25           C  
ATOM   1814  HB2 LEU A 114      -2.272  -1.110  10.718  1.00 82.25           H  
ATOM   1815  HB3 LEU A 114      -2.255  -2.707   9.990  1.00 82.25           H  
ATOM   1816  O   LEU A 114      -0.372  -3.834  11.394  1.00 82.25           O  
ATOM   1817  CG  LEU A 114      -4.213  -2.000  10.459  1.00 82.25           C  
ATOM   1818  HG  LEU A 114      -4.703  -1.336  11.170  1.00 82.25           H  
ATOM   1819  CD1 LEU A 114      -4.357  -1.418   9.055  1.00 82.25           C  
ATOM   1820 HD11 LEU A 114      -5.410  -1.436   8.772  1.00 82.25           H  
ATOM   1821 HD12 LEU A 114      -3.974  -0.398   9.039  1.00 82.25           H  
ATOM   1822 HD13 LEU A 114      -3.802  -2.022   8.338  1.00 82.25           H  
ATOM   1823  CD2 LEU A 114      -4.919  -3.359  10.475  1.00 82.25           C  
ATOM   1824 HD21 LEU A 114      -4.397  -4.062   9.826  1.00 82.25           H  
ATOM   1825 HD22 LEU A 114      -5.949  -3.248  10.134  1.00 82.25           H  
ATOM   1826 HD23 LEU A 114      -4.944  -3.750  11.492  1.00 82.25           H  
ATOM   1827  N   ILE A 115      -0.129  -2.389  13.081  1.00 81.10           N  
ATOM   1828  H   ILE A 115      -0.588  -1.789  13.751  1.00 81.10           H  
ATOM   1829  CA  ILE A 115       1.306  -2.606  13.211  1.00 81.10           C  
ATOM   1830  HA  ILE A 115       1.727  -2.732  12.213  1.00 81.10           H  
ATOM   1831  C   ILE A 115       1.559  -3.874  14.046  1.00 81.10           C  
ATOM   1832  CB  ILE A 115       1.957  -1.355  13.814  1.00 81.10           C  
ATOM   1833  HB  ILE A 115       1.402  -1.060  14.704  1.00 81.10           H  
ATOM   1834  O   ILE A 115       1.085  -3.942  15.182  1.00 81.10           O  
ATOM   1835  CG1 ILE A 115       1.918  -0.192  12.790  1.00 81.10           C  
ATOM   1836 HG12 ILE A 115       0.888  -0.040  12.465  1.00 81.10           H  
ATOM   1837 HG13 ILE A 115       2.504  -0.462  11.911  1.00 81.10           H  
ATOM   1838  CG2 ILE A 115       3.380  -1.691  14.256  1.00 81.10           C  
ATOM   1839 HG21 ILE A 115       3.983  -2.007  13.406  1.00 81.10           H  
ATOM   1840 HG22 ILE A 115       3.782  -0.813  14.762  1.00 81.10           H  
ATOM   1841 HG23 ILE A 115       3.394  -2.477  15.011  1.00 81.10           H  
ATOM   1842  CD1 ILE A 115       2.425   1.153  13.325  1.00 81.10           C  
ATOM   1843 HD11 ILE A 115       2.182   1.938  12.608  1.00 81.10           H  
ATOM   1844 HD12 ILE A 115       1.952   1.381  14.280  1.00 81.10           H  
ATOM   1845 HD13 ILE A 115       3.507   1.125  13.455  1.00 81.10           H  
ATOM   1846  N   PRO A 116       2.353  -4.850  13.563  1.00 70.83           N  
ATOM   1847  CA  PRO A 116       2.660  -6.072  14.307  1.00 70.83           C  
ATOM   1848  HA  PRO A 116       1.730  -6.625  14.437  1.00 70.83           H  
ATOM   1849  C   PRO A 116       3.307  -5.828  15.678  1.00 70.83           C  
ATOM   1850  CB  PRO A 116       3.597  -6.887  13.410  1.00 70.83           C  
ATOM   1851  HB2 PRO A 116       4.638  -6.646  13.628  1.00 70.83           H  
ATOM   1852  HB3 PRO A 116       3.426  -7.958  13.512  1.00 70.83           H  
ATOM   1853  O   PRO A 116       4.257  -5.052  15.808  1.00 70.83           O  
ATOM   1854  CG  PRO A 116       3.258  -6.395  12.011  1.00 70.83           C  
ATOM   1855  HG2 PRO A 116       2.379  -6.937  11.661  1.00 70.83           H  
ATOM   1856  HG3 PRO A 116       4.097  -6.508  11.325  1.00 70.83           H  
ATOM   1857  CD  PRO A 116       2.897  -4.931  12.216  1.00 70.83           C  
ATOM   1858  HD2 PRO A 116       3.791  -4.311  12.146  1.00 70.83           H  
ATOM   1859  HD3 PRO A 116       2.167  -4.637  11.462  1.00 70.83           H  
ATOM   1860  N   ASN A 117       2.853  -6.576  16.690  1.00 65.18           N  
ATOM   1861  H   ASN A 117       2.047  -7.157  16.512  1.00 65.18           H  
ATOM   1862  CA  ASN A 117       3.309  -6.452  18.081  1.00 65.18           C  
ATOM   1863  HA  ASN A 117       3.081  -5.443  18.426  1.00 65.18           H  
ATOM   1864  C   ASN A 117       4.820  -6.618  18.266  1.00 65.18           C  
ATOM   1865  CB  ASN A 117       2.579  -7.486  18.967  1.00 65.18           C  
ATOM   1866  HB2 ASN A 117       3.279  -7.896  19.695  1.00 65.18           H  
ATOM   1867  HB3 ASN A 117       2.211  -8.316  18.364  1.00 65.18           H  
ATOM   1868  O   ASN A 117       5.398  -5.908  19.078  1.00 65.18           O  
ATOM   1869  CG  ASN A 117       1.433  -6.902  19.771  1.00 65.18           C  
ATOM   1870  ND2 ASN A 117       0.680  -7.726  20.458  1.00 65.18           N  
ATOM   1871 HD21 ASN A 117       0.894  -8.712  20.516  1.00 65.18           H  
ATOM   1872 HD22 ASN A 117      -0.063  -7.282  20.977  1.00 65.18           H  
ATOM   1873  OD1 ASN A 117       1.188  -5.717  19.808  1.00 65.18           O  
ATOM   1874  N   GLU A 118       5.480  -7.515  17.528  1.00 63.05           N  
ATOM   1875  H   GLU A 118       4.971  -8.103  16.884  1.00 63.05           H  
ATOM   1876  CA  GLU A 118       6.934  -7.706  17.662  1.00 63.05           C  
ATOM   1877  HA  GLU A 118       7.168  -8.025  18.678  1.00 63.05           H  
ATOM   1878  C   GLU A 118       7.710  -6.414  17.383  1.00 63.05           C  
ATOM   1879  CB  GLU A 118       7.427  -8.775  16.685  1.00 63.05           C  
ATOM   1880  HB2 GLU A 118       7.124  -8.505  15.673  1.00 63.05           H  
ATOM   1881  HB3 GLU A 118       8.516  -8.790  16.730  1.00 63.05           H  
ATOM   1882  O   GLU A 118       8.730  -6.131  18.020  1.00 63.05           O  
ATOM   1883  CG  GLU A 118       6.906 -10.176  17.024  1.00 63.05           C  
ATOM   1884  HG2 GLU A 118       5.822 -10.188  16.910  1.00 63.05           H  
ATOM   1885  HG3 GLU A 118       7.142 -10.392  18.066  1.00 63.05           H  
ATOM   1886  CD  GLU A 118       7.525 -11.261  16.129  1.00 63.05           C  
ATOM   1887  OE1 GLU A 118       7.216 -12.444  16.385  1.00 63.05           O  
ATOM   1888  OE2 GLU A 118       8.313 -10.907  15.219  1.00 63.05           O  
ATOM   1889  N   GLN A 119       7.198  -5.599  16.460  1.00 62.05           N  
ATOM   1890  H   GLN A 119       6.309  -5.836  16.042  1.00 62.05           H  
ATOM   1891  CA  GLN A 119       7.769  -4.298  16.160  1.00 62.05           C  
ATOM   1892  HA  GLN A 119       8.854  -4.395  16.128  1.00 62.05           H  
ATOM   1893  C   GLN A 119       7.447  -3.276  17.261  1.00 62.05           C  
ATOM   1894  CB  GLN A 119       7.305  -3.823  14.781  1.00 62.05           C  
ATOM   1895  HB2 GLN A 119       6.261  -3.511  14.815  1.00 62.05           H  
ATOM   1896  HB3 GLN A 119       7.938  -2.962  14.565  1.00 62.05           H  
ATOM   1897  O   GLN A 119       8.305  -2.470  17.611  1.00 62.05           O  
ATOM   1898  CG  GLN A 119       7.513  -4.828  13.636  1.00 62.05           C  
ATOM   1899  HG2 GLN A 119       6.823  -5.664  13.749  1.00 62.05           H  
ATOM   1900  HG3 GLN A 119       8.530  -5.217  13.692  1.00 62.05           H  
ATOM   1901  CD  GLN A 119       7.289  -4.205  12.256  1.00 62.05           C  
ATOM   1902  NE2 GLN A 119       8.274  -4.240  11.381  1.00 62.05           N  
ATOM   1903 HE21 GLN A 119       8.141  -3.734  10.518  1.00 62.05           H  
ATOM   1904 HE22 GLN A 119       9.165  -4.642  11.633  1.00 62.05           H  
ATOM   1905  OE1 GLN A 119       6.246  -3.644  11.942  1.00 62.05           O  
ATOM   1906  N   GLN A 120       6.267  -3.379  17.884  1.00 60.79           N  
ATOM   1907  H   GLN A 120       5.621  -4.088  17.570  1.00 60.79           H  
ATOM   1908  CA  GLN A 120       5.895  -2.569  19.049  1.00 60.79           C  
ATOM   1909  HA  GLN A 120       6.072  -1.521  18.810  1.00 60.79           H  
ATOM   1910  C   GLN A 120       6.747  -2.908  20.283  1.00 60.79           C  
ATOM   1911  CB  GLN A 120       4.405  -2.740  19.391  1.00 60.79           C  
ATOM   1912  HB2 GLN A 120       4.174  -2.055  20.207  1.00 60.79           H  
ATOM   1913  HB3 GLN A 120       4.228  -3.751  19.757  1.00 60.79           H  
ATOM   1914  O   GLN A 120       7.194  -2.017  20.987  1.00 60.79           O  
ATOM   1915  CG  GLN A 120       3.431  -2.460  18.233  1.00 60.79           C  
ATOM   1916  HG2 GLN A 120       3.579  -1.445  17.864  1.00 60.79           H  
ATOM   1917  HG3 GLN A 120       3.621  -3.156  17.416  1.00 60.79           H  
ATOM   1918  CD  GLN A 120       1.972  -2.612  18.662  1.00 60.79           C  
ATOM   1919  NE2 GLN A 120       1.034  -2.670  17.746  1.00 60.79           N  
ATOM   1920 HE21 GLN A 120       0.095  -2.788  18.098  1.00 60.79           H  
ATOM   1921 HE22 GLN A 120       1.231  -2.796  16.763  1.00 60.79           H  
ATOM   1922  OE1 GLN A 120       1.641  -2.663  19.833  1.00 60.79           O  
ATOM   1923  N   THR A 121       7.055  -4.178  20.555  1.00 59.66           N  
ATOM   1924  H   THR A 121       6.617  -4.906  20.009  1.00 59.66           H  
ATOM   1925  CA  THR A 121       7.865  -4.562  21.728  1.00 59.66           C  
ATOM   1926  HA  THR A 121       7.468  -4.048  22.603  1.00 59.66           H  
ATOM   1927  C   THR A 121       9.329  -4.150  21.632  1.00 59.66           C  
ATOM   1928  CB  THR A 121       7.806  -6.067  22.001  1.00 59.66           C  
ATOM   1929  HB  THR A 121       8.623  -6.346  22.666  1.00 59.66           H  
ATOM   1930  O   THR A 121       9.993  -4.026  22.657  1.00 59.66           O  
ATOM   1931  CG2 THR A 121       6.493  -6.443  22.682  1.00 59.66           C  
ATOM   1932 HG21 THR A 121       6.478  -7.517  22.869  1.00 59.66           H  
ATOM   1933 HG22 THR A 121       6.404  -5.916  23.632  1.00 59.66           H  
ATOM   1934 HG23 THR A 121       5.652  -6.180  22.041  1.00 59.66           H  
ATOM   1935  OG1 THR A 121       7.900  -6.824  20.813  1.00 59.66           O  
ATOM   1936  HG1 THR A 121       8.426  -6.358  20.158  1.00 59.66           H  
ATOM   1937  N   LYS A 122       9.839  -3.879  20.424  1.00 57.34           N  
ATOM   1938  H   LYS A 122       9.229  -3.953  19.623  1.00 57.34           H  
ATOM   1939  CA  LYS A 122      11.164  -3.267  20.235  1.00 57.34           C  
ATOM   1940  HA  LYS A 122      11.863  -3.735  20.929  1.00 57.34           H  
ATOM   1941  C   LYS A 122      11.198  -1.782  20.614  1.00 57.34           C  
ATOM   1942  CB  LYS A 122      11.667  -3.506  18.805  1.00 57.34           C  
ATOM   1943  HB2 LYS A 122      10.875  -3.271  18.093  1.00 57.34           H  
ATOM   1944  HB3 LYS A 122      12.513  -2.851  18.598  1.00 57.34           H  
ATOM   1945  O   LYS A 122      12.201  -1.127  20.344  1.00 57.34           O  
ATOM   1946  CG  LYS A 122      12.140  -4.949  18.615  1.00 57.34           C  
ATOM   1947  HG2 LYS A 122      11.308  -5.635  18.776  1.00 57.34           H  
ATOM   1948  HG3 LYS A 122      12.929  -5.170  19.334  1.00 57.34           H  
ATOM   1949  CD  LYS A 122      12.684  -5.127  17.196  1.00 57.34           C  
ATOM   1950  HD2 LYS A 122      13.511  -4.435  17.036  1.00 57.34           H  
ATOM   1951  HD3 LYS A 122      11.887  -4.907  16.486  1.00 57.34           H  
ATOM   1952  CE  LYS A 122      13.163  -6.566  17.011  1.00 57.34           C  
ATOM   1953  HE2 LYS A 122      12.336  -7.234  17.254  1.00 57.34           H  
ATOM   1954  HE3 LYS A 122      13.968  -6.761  17.719  1.00 57.34           H  
ATOM   1955  NZ  LYS A 122      13.617  -6.805  15.621  1.00 57.34           N  
ATOM   1956  HZ1 LYS A 122      13.918  -7.763  15.512  1.00 57.34           H  
ATOM   1957  HZ2 LYS A 122      14.376  -6.183  15.384  1.00 57.34           H  
ATOM   1958  HZ3 LYS A 122      12.851  -6.644  14.983  1.00 57.34           H  
ATOM   1959  N   MET A 123      10.135  -1.263  21.236  1.00 53.03           N  
ATOM   1960  H   MET A 123       9.327  -1.854  21.375  1.00 53.03           H  
ATOM   1961  CA  MET A 123      10.062   0.086  21.782  1.00 53.03           C  
ATOM   1962  HA  MET A 123      10.011   0.793  20.954  1.00 53.03           H  
ATOM   1963  C   MET A 123      11.314   0.412  22.594  1.00 53.03           C  
ATOM   1964  CB  MET A 123       8.794   0.247  22.640  1.00 53.03           C  
ATOM   1965  HB2 MET A 123       8.979   0.963  23.441  1.00 53.03           H  
ATOM   1966  HB3 MET A 123       8.521  -0.707  23.092  1.00 53.03           H  
ATOM   1967  O   MET A 123      11.514  -0.065  23.713  1.00 53.03           O  
ATOM   1968  CG  MET A 123       7.633   0.785  21.796  1.00 53.03           C  
ATOM   1969  HG2 MET A 123       7.573   0.240  20.854  1.00 53.03           H  
ATOM   1970  HG3 MET A 123       7.855   1.818  21.528  1.00 53.03           H  
ATOM   1971  SD  MET A 123       6.014   0.739  22.612  1.00 53.03           S  
ATOM   1972  CE  MET A 123       6.111   2.324  23.475  1.00 53.03           C  
ATOM   1973  HE1 MET A 123       5.198   2.479  24.049  1.00 53.03           H  
ATOM   1974  HE2 MET A 123       6.965   2.320  24.152  1.00 53.03           H  
ATOM   1975  HE3 MET A 123       6.227   3.130  22.750  1.00 53.03           H  
ATOM   1976  N   ALA A 124      12.148   1.274  22.017  1.00 52.76           N  
ATOM   1977  H   ALA A 124      11.972   1.563  21.065  1.00 52.76           H  
ATOM   1978  CA  ALA A 124      13.106   2.023  22.797  1.00 52.76           C  
ATOM   1979  HA  ALA A 124      13.741   1.322  23.338  1.00 52.76           H  
ATOM   1980  C   ALA A 124      12.335   2.878  23.811  1.00 52.76           C  
ATOM   1981  CB  ALA A 124      13.981   2.862  21.860  1.00 52.76           C  
ATOM   1982  HB1 ALA A 124      13.363   3.566  21.303  1.00 52.76           H  
ATOM   1983  HB2 ALA A 124      14.712   3.422  22.443  1.00 52.76           H  
ATOM   1984  HB3 ALA A 124      14.505   2.212  21.160  1.00 52.76           H  
ATOM   1985  O   ALA A 124      11.229   3.354  23.539  1.00 52.76           O  
ATOM   1986  N   VAL A 125      12.930   3.071  24.988  1.00 50.43           N  
ATOM   1987  H   VAL A 125      13.835   2.651  25.143  1.00 50.43           H  
ATOM   1988  CA  VAL A 125      12.418   4.018  25.979  1.00 50.43           C  
ATOM   1989  HA  VAL A 125      11.459   3.648  26.343  1.00 50.43           H  
ATOM   1990  C   VAL A 125      12.248   5.374  25.284  1.00 50.43           C  
ATOM   1991  CB  VAL A 125      13.383   4.141  27.173  1.00 50.43           C  
ATOM   1992  HB  VAL A 125      14.355   4.483  26.821  1.00 50.43           H  
ATOM   1993  O   VAL A 125      13.221   5.836  24.674  1.00 50.43           O  
ATOM   1994  CG1 VAL A 125      12.868   5.132  28.224  1.00 50.43           C  
ATOM   1995 HG11 VAL A 125      13.558   5.167  29.068  1.00 50.43           H  
ATOM   1996 HG12 VAL A 125      11.883   4.829  28.578  1.00 50.43           H  
ATOM   1997 HG13 VAL A 125      12.806   6.134  27.801  1.00 50.43           H  
ATOM   1998  CG2 VAL A 125      13.572   2.780  27.861  1.00 50.43           C  
ATOM   1999 HG21 VAL A 125      14.027   2.065  27.176  1.00 50.43           H  
ATOM   2000 HG22 VAL A 125      12.609   2.392  28.194  1.00 50.43           H  
ATOM   2001 HG23 VAL A 125      14.230   2.891  28.722  1.00 50.43           H  
ATOM   2002  N   PRO A 126      11.064   6.016  25.359  1.00 51.34           N  
ATOM   2003  CA  PRO A 126      10.870   7.358  24.831  1.00 51.34           C  
ATOM   2004  HA  PRO A 126      10.909   7.327  23.742  1.00 51.34           H  
ATOM   2005  C   PRO A 126      11.973   8.251  25.385  1.00 51.34           C  
ATOM   2006  CB  PRO A 126       9.476   7.809  25.282  1.00 51.34           C  
ATOM   2007  HB2 PRO A 126       9.529   8.369  26.216  1.00 51.34           H  
ATOM   2008  HB3 PRO A 126       8.979   8.404  24.516  1.00 51.34           H  
ATOM   2009  O   PRO A 126      12.045   8.508  26.587  1.00 51.34           O  
ATOM   2010  CG  PRO A 126       8.743   6.496  25.537  1.00 51.34           C  
ATOM   2011  HG2 PRO A 126       8.317   6.134  24.602  1.00 51.34           H  
ATOM   2012  HG3 PRO A 126       7.966   6.605  26.293  1.00 51.34           H  
ATOM   2013  CD  PRO A 126       9.845   5.543  25.991  1.00 51.34           C  
ATOM   2014  HD2 PRO A 126       9.955   5.596  27.074  1.00 51.34           H  
ATOM   2015  HD3 PRO A 126       9.602   4.527  25.679  1.00 51.34           H  
ATOM   2016  N   THR A 127      12.896   8.657  24.525  1.00 52.46           N  
ATOM   2017  H   THR A 127      12.797   8.412  23.550  1.00 52.46           H  
ATOM   2018  CA  THR A 127      13.964   9.565  24.922  1.00 52.46           C  
ATOM   2019  HA  THR A 127      14.089   9.540  26.004  1.00 52.46           H  
ATOM   2020  C   THR A 127      13.489  10.951  24.515  1.00 52.46           C  
ATOM   2021  CB  THR A 127      15.309   9.180  24.281  1.00 52.46           C  
ATOM   2022  HB  THR A 127      15.382   9.618  23.286  1.00 52.46           H  
ATOM   2023  O   THR A 127      13.133  11.142  23.359  1.00 52.46           O  
ATOM   2024  CG2 THR A 127      16.476   9.658  25.146  1.00 52.46           C  
ATOM   2025 HG21 THR A 127      17.414   9.372  24.670  1.00 52.46           H  
ATOM   2026 HG22 THR A 127      16.445  10.743  25.248  1.00 52.46           H  
ATOM   2027 HG23 THR A 127      16.419   9.195  26.131  1.00 52.46           H  
ATOM   2028  OG1 THR A 127      15.479   7.784  24.170  1.00 52.46           O  
ATOM   2029  HG1 THR A 127      14.631   7.343  24.259  1.00 52.46           H  
ATOM   2030  N   GLU A 128      13.474  11.943  25.414  1.00 53.30           N  
ATOM   2031  H   GLU A 128      13.655  11.731  26.385  1.00 53.30           H  
ATOM   2032  CA  GLU A 128      13.043  13.318  25.067  1.00 53.30           C  
ATOM   2033  HA  GLU A 128      11.982  13.316  24.816  1.00 53.30           H  
ATOM   2034  C   GLU A 128      13.787  13.899  23.849  1.00 53.30           C  
ATOM   2035  CB  GLU A 128      13.282  14.267  26.249  1.00 53.30           C  
ATOM   2036  HB2 GLU A 128      14.225  14.007  26.731  1.00 53.30           H  
ATOM   2037  HB3 GLU A 128      13.373  15.283  25.863  1.00 53.30           H  
ATOM   2038  O   GLU A 128      13.269  14.768  23.151  1.00 53.30           O  
ATOM   2039  CG  GLU A 128      12.145  14.276  27.275  1.00 53.30           C  
ATOM   2040  HG2 GLU A 128      11.203  14.433  26.750  1.00 53.30           H  
ATOM   2041  HG3 GLU A 128      12.105  13.305  27.769  1.00 53.30           H  
ATOM   2042  CD  GLU A 128      12.347  15.387  28.320  1.00 53.30           C  
ATOM   2043  OE1 GLU A 128      11.323  15.899  28.821  1.00 53.30           O  
ATOM   2044  OE2 GLU A 128      13.523  15.728  28.589  1.00 53.30           O  
ATOM   2045  N   LYS A 129      14.991  13.383  23.575  1.00 61.00           N  
ATOM   2046  H   LYS A 129      15.300  12.642  24.188  1.00 61.00           H  
ATOM   2047  CA  LYS A 129      15.823  13.701  22.409  1.00 61.00           C  
ATOM   2048  HA  LYS A 129      15.654  14.746  22.147  1.00 61.00           H  
ATOM   2049  C   LYS A 129      15.447  12.926  21.136  1.00 61.00           C  
ATOM   2050  CB  LYS A 129      17.304  13.525  22.776  1.00 61.00           C  
ATOM   2051  HB2 LYS A 129      17.470  12.518  23.158  1.00 61.00           H  
ATOM   2052  HB3 LYS A 129      17.913  13.655  21.881  1.00 61.00           H  
ATOM   2053  O   LYS A 129      16.271  12.829  20.233  1.00 61.00           O  
ATOM   2054  CG  LYS A 129      17.765  14.565  23.803  1.00 61.00           C  
ATOM   2055  HG2 LYS A 129      17.566  15.565  23.417  1.00 61.00           H  
ATOM   2056  HG3 LYS A 129      17.225  14.429  24.740  1.00 61.00           H  
ATOM   2057  CD  LYS A 129      19.266  14.408  24.053  1.00 61.00           C  
ATOM   2058  HD2 LYS A 129      19.799  14.505  23.107  1.00 61.00           H  
ATOM   2059  HD3 LYS A 129      19.455  13.418  24.469  1.00 61.00           H  
ATOM   2060  CE  LYS A 129      19.744  15.486  25.025  1.00 61.00           C  
ATOM   2061  HE2 LYS A 129      19.166  15.402  25.946  1.00 61.00           H  
ATOM   2062  HE3 LYS A 129      19.538  16.463  24.589  1.00 61.00           H  
ATOM   2063  NZ  LYS A 129      21.192  15.338  25.310  1.00 61.00           N  
ATOM   2064  HZ1 LYS A 129      21.726  15.416  24.456  1.00 61.00           H  
ATOM   2065  HZ2 LYS A 129      21.373  14.432  25.718  1.00 61.00           H  
ATOM   2066  HZ3 LYS A 129      21.500  16.050  25.957  1.00 61.00           H  
ATOM   2067  N   ALA A 130      14.244  12.361  21.061  1.00 71.52           N  
ATOM   2068  H   ALA A 130      13.628  12.399  21.861  1.00 71.52           H  
ATOM   2069  CA  ALA A 130      13.776  11.655  19.877  1.00 71.52           C  
ATOM   2070  HA  ALA A 130      14.532  10.922  19.596  1.00 71.52           H  
ATOM   2071  C   ALA A 130      13.594  12.627  18.705  1.00 71.52           C  
ATOM   2072  CB  ALA A 130      12.487  10.889  20.195  1.00 71.52           C  
ATOM   2073  HB1 ALA A 130      12.678  10.135  20.959  1.00 71.52           H  
ATOM   2074  HB2 ALA A 130      12.126  10.387  19.298  1.00 71.52           H  
ATOM   2075  HB3 ALA A 130      11.718  11.575  20.549  1.00 71.52           H  
ATOM   2076  O   ALA A 130      12.967  13.685  18.839  1.00 71.52           O  
ATOM   2077  N   GLN A 131      14.134  12.234  17.554  1.00 87.59           N  
ATOM   2078  H   GLN A 131      14.644  11.363  17.542  1.00 87.59           H  
ATOM   2079  CA  GLN A 131      13.959  12.911  16.276  1.00 87.59           C  
ATOM   2080  HA  GLN A 131      14.432  13.892  16.324  1.00 87.59           H  
ATOM   2081  C   GLN A 131      12.463  13.083  15.976  1.00 87.59           C  
ATOM   2082  CB  GLN A 131      14.684  12.060  15.224  1.00 87.59           C  
ATOM   2083  HB2 GLN A 131      15.727  11.974  15.530  1.00 87.59           H  
ATOM   2084  HB3 GLN A 131      14.252  11.059  15.204  1.00 87.59           H  
ATOM   2085  O   GLN A 131      11.665  12.169  16.182  1.00 87.59           O  
ATOM   2086  CG  GLN A 131      14.646  12.641  13.807  1.00 87.59           C  
ATOM   2087  HG2 GLN A 131      13.627  12.587  13.424  1.00 87.59           H  
ATOM   2088  HG3 GLN A 131      14.956  13.686  13.835  1.00 87.59           H  
ATOM   2089  CD  GLN A 131      15.570  11.895  12.844  1.00 87.59           C  
ATOM   2090  NE2 GLN A 131      15.586  12.264  11.585  1.00 87.59           N  
ATOM   2091 HE21 GLN A 131      14.937  12.971  11.272  1.00 87.59           H  
ATOM   2092 HE22 GLN A 131      16.224  11.759  10.986  1.00 87.59           H  
ATOM   2093  OE1 GLN A 131      16.295  10.976  13.179  1.00 87.59           O  
ATOM   2094  N   LYS A 132      12.054  14.267  15.507  1.00 94.94           N  
ATOM   2095  H   LYS A 132      12.752  14.991  15.418  1.00 94.94           H  
ATOM   2096  CA  LYS A 132      10.631  14.565  15.212  1.00 94.94           C  
ATOM   2097  HA  LYS A 132      10.027  13.692  15.460  1.00 94.94           H  
ATOM   2098  C   LYS A 132      10.356  14.816  13.734  1.00 94.94           C  
ATOM   2099  CB  LYS A 132      10.145  15.731  16.083  1.00 94.94           C  
ATOM   2100  HB2 LYS A 132       9.112  15.963  15.824  1.00 94.94           H  
ATOM   2101  HB3 LYS A 132      10.761  16.608  15.888  1.00 94.94           H  
ATOM   2102  O   LYS A 132       9.202  15.030  13.351  1.00 94.94           O  
ATOM   2103  CG  LYS A 132      10.191  15.389  17.573  1.00 94.94           C  
ATOM   2104  HG2 LYS A 132       9.621  14.478  17.757  1.00 94.94           H  
ATOM   2105  HG3 LYS A 132      11.229  15.223  17.863  1.00 94.94           H  
ATOM   2106  CD  LYS A 132       9.632  16.529  18.429  1.00 94.94           C  
ATOM   2107  HD2 LYS A 132       8.582  16.695  18.189  1.00 94.94           H  
ATOM   2108  HD3 LYS A 132      10.204  17.435  18.229  1.00 94.94           H  
ATOM   2109  CE  LYS A 132       9.792  16.118  19.897  1.00 94.94           C  
ATOM   2110  HE2 LYS A 132      10.829  15.824  20.056  1.00 94.94           H  
ATOM   2111  HE3 LYS A 132       9.185  15.233  20.085  1.00 94.94           H  
ATOM   2112  NZ  LYS A 132       9.434  17.210  20.835  1.00 94.94           N  
ATOM   2113  HZ1 LYS A 132       9.570  16.891  21.783  1.00 94.94           H  
ATOM   2114  HZ2 LYS A 132      10.052  17.996  20.694  1.00 94.94           H  
ATOM   2115  HZ3 LYS A 132       8.474  17.501  20.717  1.00 94.94           H  
ATOM   2116  N   ILE A 133      11.407  14.827  12.924  1.00 96.55           N  
ATOM   2117  H   ILE A 133      12.308  14.621  13.332  1.00 96.55           H  
ATOM   2118  CA  ILE A 133      11.377  15.104  11.493  1.00 96.55           C  
ATOM   2119  HA  ILE A 133      10.349  15.121  11.131  1.00 96.55           H  
ATOM   2120  C   ILE A 133      12.132  13.978  10.803  1.00 96.55           C  
ATOM   2121  CB  ILE A 133      12.041  16.462  11.188  1.00 96.55           C  
ATOM   2122  HB  ILE A 133      13.089  16.399  11.481  1.00 96.55           H  
ATOM   2123  O   ILE A 133      13.324  13.800  11.040  1.00 96.55           O  
ATOM   2124  CG1 ILE A 133      11.396  17.615  11.991  1.00 96.55           C  
ATOM   2125 HG12 ILE A 133      10.349  17.725  11.707  1.00 96.55           H  
ATOM   2126 HG13 ILE A 133      11.430  17.384  13.056  1.00 96.55           H  
ATOM   2127  CG2 ILE A 133      11.986  16.754   9.678  1.00 96.55           C  
ATOM   2128 HG21 ILE A 133      12.258  15.881   9.083  1.00 96.55           H  
ATOM   2129 HG22 ILE A 133      10.990  17.085   9.384  1.00 96.55           H  
ATOM   2130 HG23 ILE A 133      12.713  17.533   9.447  1.00 96.55           H  
ATOM   2131  CD1 ILE A 133      12.113  18.957  11.809  1.00 96.55           C  
ATOM   2132 HD11 ILE A 133      11.631  19.712  12.430  1.00 96.55           H  
ATOM   2133 HD12 ILE A 133      12.066  19.276  10.768  1.00 96.55           H  
ATOM   2134 HD13 ILE A 133      13.158  18.866  12.103  1.00 96.55           H  
ATOM   2135  N   PHE A 134      11.455  13.251   9.927  1.00 94.91           N  
ATOM   2136  H   PHE A 134      10.474  13.444   9.784  1.00 94.91           H  
ATOM   2137  CA  PHE A 134      12.037  12.136   9.189  1.00 94.91           C  
ATOM   2138  HA  PHE A 134      13.104  12.062   9.400  1.00 94.91           H  
ATOM   2139  C   PHE A 134      11.864  12.369   7.701  1.00 94.91           C  
ATOM   2140  CB  PHE A 134      11.384  10.823   9.622  1.00 94.91           C  
ATOM   2141  HB2 PHE A 134      11.894   9.996   9.128  1.00 94.91           H  
ATOM   2142  HB3 PHE A 134      10.348  10.809   9.283  1.00 94.91           H  
ATOM   2143  O   PHE A 134      10.854  12.926   7.281  1.00 94.91           O  
ATOM   2144  CG  PHE A 134      11.410  10.599  11.117  1.00 94.91           C  
ATOM   2145  CD1 PHE A 134      12.454   9.851  11.686  1.00 94.91           C  
ATOM   2146  HD1 PHE A 134      13.248   9.461  11.067  1.00 94.91           H  
ATOM   2147  CD2 PHE A 134      10.408  11.152  11.942  1.00 94.91           C  
ATOM   2148  HD2 PHE A 134       9.609  11.735  11.509  1.00 94.91           H  
ATOM   2149  CE1 PHE A 134      12.479   9.613  13.068  1.00 94.91           C  
ATOM   2150  HE1 PHE A 134      13.277   9.028  13.503  1.00 94.91           H  
ATOM   2151  CE2 PHE A 134      10.450  10.936  13.330  1.00 94.91           C  
ATOM   2152  HE2 PHE A 134       9.693  11.358  13.975  1.00 94.91           H  
ATOM   2153  CZ  PHE A 134      11.477  10.153  13.887  1.00 94.91           C  
ATOM   2154  HZ  PHE A 134      11.510   9.972  14.951  1.00 94.91           H  
ATOM   2155  N   TYR A 135      12.828  11.922   6.910  1.00 94.69           N  
ATOM   2156  H   TYR A 135      13.608  11.423   7.312  1.00 94.69           H  
ATOM   2157  CA  TYR A 135      12.765  11.966   5.457  1.00 94.69           C  
ATOM   2158  HA  TYR A 135      11.791  12.333   5.135  1.00 94.69           H  
ATOM   2159  C   TYR A 135      12.939  10.559   4.902  1.00 94.69           C  
ATOM   2160  CB  TYR A 135      13.822  12.931   4.925  1.00 94.69           C  
ATOM   2161  HB2 TYR A 135      13.593  13.931   5.293  1.00 94.69           H  
ATOM   2162  HB3 TYR A 135      14.803  12.646   5.305  1.00 94.69           H  
ATOM   2163  O   TYR A 135      13.746   9.781   5.409  1.00 94.69           O  
ATOM   2164  CG  TYR A 135      13.865  12.991   3.418  1.00 94.69           C  
ATOM   2165  CD1 TYR A 135      14.864  12.287   2.722  1.00 94.69           C  
ATOM   2166  HD1 TYR A 135      15.612  11.717   3.253  1.00 94.69           H  
ATOM   2167  CD2 TYR A 135      12.892  13.730   2.715  1.00 94.69           C  
ATOM   2168  HD2 TYR A 135      12.130  14.274   3.254  1.00 94.69           H  
ATOM   2169  CE1 TYR A 135      14.897  12.332   1.319  1.00 94.69           C  
ATOM   2170  HE1 TYR A 135      15.658  11.810   0.759  1.00 94.69           H  
ATOM   2171  CE2 TYR A 135      12.934  13.792   1.310  1.00 94.69           C  
ATOM   2172  HE2 TYR A 135      12.212  14.374   0.756  1.00 94.69           H  
ATOM   2173  OH  TYR A 135      14.022  13.121  -0.729  1.00 94.69           O  
ATOM   2174  HH  TYR A 135      13.503  13.771  -1.208  1.00 94.69           H  
ATOM   2175  CZ  TYR A 135      13.944  13.093   0.617  1.00 94.69           C  
ATOM   2176  N   THR A 136      12.159  10.232   3.877  1.00 93.29           N  
ATOM   2177  H   THR A 136      11.536  10.935   3.507  1.00 93.29           H  
ATOM   2178  CA  THR A 136      12.232   8.946   3.185  1.00 93.29           C  
ATOM   2179  HA  THR A 136      13.147   8.439   3.491  1.00 93.29           H  
ATOM   2180  C   THR A 136      12.259   9.175   1.673  1.00 93.29           C  
ATOM   2181  CB  THR A 136      11.071   8.017   3.574  1.00 93.29           C  
ATOM   2182  HB  THR A 136      11.143   7.104   2.982  1.00 93.29           H  
ATOM   2183  O   THR A 136      11.359   9.860   1.167  1.00 93.29           O  
ATOM   2184  CG2 THR A 136      11.098   7.631   5.053  1.00 93.29           C  
ATOM   2185 HG21 THR A 136      12.043   7.142   5.290  1.00 93.29           H  
ATOM   2186 HG22 THR A 136      10.278   6.942   5.256  1.00 93.29           H  
ATOM   2187 HG23 THR A 136      10.982   8.513   5.682  1.00 93.29           H  
ATOM   2188  OG1 THR A 136       9.817   8.613   3.335  1.00 93.29           O  
ATOM   2189  HG1 THR A 136       9.871   9.525   3.629  1.00 93.29           H  
ATOM   2190  N   PRO A 137      13.220   8.585   0.939  1.00 90.17           N  
ATOM   2191  CA  PRO A 137      13.251   8.638  -0.525  1.00 90.17           C  
ATOM   2192  HA  PRO A 137      13.391   9.669  -0.849  1.00 90.17           H  
ATOM   2193  C   PRO A 137      11.972   8.068  -1.127  1.00 90.17           C  
ATOM   2194  CB  PRO A 137      14.456   7.801  -0.960  1.00 90.17           C  
ATOM   2195  HB2 PRO A 137      14.152   6.776  -1.175  1.00 90.17           H  
ATOM   2196  HB3 PRO A 137      14.956   8.237  -1.825  1.00 90.17           H  
ATOM   2197  O   PRO A 137      11.301   7.263  -0.474  1.00 90.17           O  
ATOM   2198  CG  PRO A 137      15.359   7.808   0.268  1.00 90.17           C  
ATOM   2199  HG2 PRO A 137      15.955   8.721   0.272  1.00 90.17           H  
ATOM   2200  HG3 PRO A 137      16.003   6.930   0.304  1.00 90.17           H  
ATOM   2201  CD  PRO A 137      14.371   7.839   1.428  1.00 90.17           C  
ATOM   2202  HD2 PRO A 137      14.841   8.330   2.280  1.00 90.17           H  
ATOM   2203  HD3 PRO A 137      14.068   6.824   1.685  1.00 90.17           H  
ATOM   2204  N   ASP A 138      11.618   8.487  -2.338  1.00 92.51           N  
ATOM   2205  H   ASP A 138      12.201   9.159  -2.815  1.00 92.51           H  
ATOM   2206  CA  ASP A 138      10.409   8.015  -3.017  1.00 92.51           C  
ATOM   2207  HA  ASP A 138       9.587   8.161  -2.317  1.00 92.51           H  
ATOM   2208  C   ASP A 138      10.438   6.507  -3.350  1.00 92.51           C  
ATOM   2209  CB  ASP A 138      10.126   8.892  -4.250  1.00 92.51           C  
ATOM   2210  HB2 ASP A 138      10.366   9.927  -4.009  1.00 92.51           H  
ATOM   2211  HB3 ASP A 138      10.765   8.576  -5.075  1.00 92.51           H  
ATOM   2212  O   ASP A 138      11.497   5.882  -3.423  1.00 92.51           O  
ATOM   2213  CG  ASP A 138       8.655   8.860  -4.680  1.00 92.51           C  
ATOM   2214  OD1 ASP A 138       7.818   8.444  -3.843  1.00 92.51           O  
ATOM   2215  OD2 ASP A 138       8.363   9.295  -5.813  1.00 92.51           O  
ATOM   2216  N   PHE A 139       9.261   5.906  -3.536  1.00 91.75           N  
ATOM   2217  H   PHE A 139       8.441   6.495  -3.576  1.00 91.75           H  
ATOM   2218  CA  PHE A 139       9.121   4.522  -4.004  1.00 91.75           C  
ATOM   2219  HA  PHE A 139       9.992   4.309  -4.624  1.00 91.75           H  
ATOM   2220  C   PHE A 139       7.879   4.364  -4.903  1.00 91.75           C  
ATOM   2221  CB  PHE A 139       9.145   3.530  -2.817  1.00 91.75           C  
ATOM   2222  HB2 PHE A 139      10.121   3.616  -2.339  1.00 91.75           H  
ATOM   2223  HB3 PHE A 139       9.087   2.510  -3.198  1.00 91.75           H  
ATOM   2224  O   PHE A 139       6.964   5.189  -4.831  1.00 91.75           O  
ATOM   2225  CG  PHE A 139       8.067   3.688  -1.754  1.00 91.75           C  
ATOM   2226  CD1 PHE A 139       8.421   3.936  -0.420  1.00 91.75           C  
ATOM   2227  HD1 PHE A 139       9.467   3.967  -0.154  1.00 91.75           H  
ATOM   2228  CD2 PHE A 139       6.710   3.510  -2.064  1.00 91.75           C  
ATOM   2229  HD2 PHE A 139       6.424   3.231  -3.067  1.00 91.75           H  
ATOM   2230  CE1 PHE A 139       7.420   4.112   0.561  1.00 91.75           C  
ATOM   2231  HE1 PHE A 139       7.680   4.270   1.597  1.00 91.75           H  
ATOM   2232  CE2 PHE A 139       5.710   3.706  -1.099  1.00 91.75           C  
ATOM   2233  HE2 PHE A 139       4.672   3.584  -1.368  1.00 91.75           H  
ATOM   2234  CZ  PHE A 139       6.065   4.047   0.211  1.00 91.75           C  
ATOM   2235  HZ  PHE A 139       5.300   4.192   0.960  1.00 91.75           H  
ATOM   2236  N   PRO A 140       7.797   3.301  -5.728  1.00 91.33           N  
ATOM   2237  CA  PRO A 140       6.675   3.092  -6.650  1.00 91.33           C  
ATOM   2238  HA  PRO A 140       6.711   3.864  -7.419  1.00 91.33           H  
ATOM   2239  C   PRO A 140       5.303   3.140  -5.972  1.00 91.33           C  
ATOM   2240  CB  PRO A 140       6.932   1.732  -7.302  1.00 91.33           C  
ATOM   2241  HB2 PRO A 140       6.523   0.930  -6.687  1.00 91.33           H  
ATOM   2242  HB3 PRO A 140       6.525   1.685  -8.312  1.00 91.33           H  
ATOM   2243  O   PRO A 140       5.140   2.645  -4.860  1.00 91.33           O  
ATOM   2244  CG  PRO A 140       8.456   1.655  -7.292  1.00 91.33           C  
ATOM   2245  HG2 PRO A 140       8.815   0.628  -7.357  1.00 91.33           H  
ATOM   2246  HG3 PRO A 140       8.864   2.258  -8.103  1.00 91.33           H  
ATOM   2247  CD  PRO A 140       8.817   2.284  -5.952  1.00 91.33           C  
ATOM   2248  HD2 PRO A 140       8.766   1.526  -5.172  1.00 91.33           H  
ATOM   2249  HD3 PRO A 140       9.819   2.710  -6.004  1.00 91.33           H  
ATOM   2250  N   ALA A 141       4.307   3.707  -6.648  1.00 94.33           N  
ATOM   2251  H   ALA A 141       4.490   4.000  -7.597  1.00 94.33           H  
ATOM   2252  CA  ALA A 141       2.929   3.883  -6.182  1.00 94.33           C  
ATOM   2253  HA  ALA A 141       2.373   4.322  -7.011  1.00 94.33           H  
ATOM   2254  C   ALA A 141       2.721   4.865  -5.013  1.00 94.33           C  
ATOM   2255  CB  ALA A 141       2.311   2.501  -5.931  1.00 94.33           C  
ATOM   2256  HB1 ALA A 141       2.813   1.988  -5.111  1.00 94.33           H  
ATOM   2257  HB2 ALA A 141       2.380   1.894  -6.834  1.00 94.33           H  
ATOM   2258  HB3 ALA A 141       1.265   2.609  -5.645  1.00 94.33           H  
ATOM   2259  O   ALA A 141       1.575   5.178  -4.675  1.00 94.33           O  
ATOM   2260  N   ARG A 142       3.784   5.416  -4.404  1.00 94.26           N  
ATOM   2261  H   ARG A 142       4.707   5.132  -4.699  1.00 94.26           H  
ATOM   2262  CA  ARG A 142       3.653   6.336  -3.261  1.00 94.26           C  
ATOM   2263  HA  ARG A 142       3.148   5.807  -2.452  1.00 94.26           H  
ATOM   2264  C   ARG A 142       2.800   7.559  -3.595  1.00 94.26           C  
ATOM   2265  CB  ARG A 142       5.042   6.787  -2.786  1.00 94.26           C  
ATOM   2266  HB2 ARG A 142       5.476   7.467  -3.517  1.00 94.26           H  
ATOM   2267  HB3 ARG A 142       5.703   5.927  -2.681  1.00 94.26           H  
ATOM   2268  O   ARG A 142       1.909   7.918  -2.826  1.00 94.26           O  
ATOM   2269  CG  ARG A 142       4.915   7.483  -1.428  1.00 94.26           C  
ATOM   2270  HG2 ARG A 142       4.173   8.280  -1.489  1.00 94.26           H  
ATOM   2271  HG3 ARG A 142       4.585   6.740  -0.702  1.00 94.26           H  
ATOM   2272  CD  ARG A 142       6.207   8.120  -0.935  1.00 94.26           C  
ATOM   2273  HD2 ARG A 142       6.681   8.655  -1.758  1.00 94.26           H  
ATOM   2274  HD3 ARG A 142       5.946   8.846  -0.166  1.00 94.26           H  
ATOM   2275  NE  ARG A 142       7.125   7.134  -0.350  1.00 94.26           N  
ATOM   2276  HE  ARG A 142       6.855   6.161  -0.379  1.00 94.26           H  
ATOM   2277  NH1 ARG A 142       8.790   8.634   0.118  1.00 94.26           N  
ATOM   2278 HH11 ARG A 142       9.717   8.805   0.480  1.00 94.26           H  
ATOM   2279 HH12 ARG A 142       8.332   9.305  -0.483  1.00 94.26           H  
ATOM   2280  NH2 ARG A 142       9.029   6.540   0.741  1.00 94.26           N  
ATOM   2281 HH21 ARG A 142      10.017   6.746   0.690  1.00 94.26           H  
ATOM   2282 HH22 ARG A 142       8.729   5.580   0.646  1.00 94.26           H  
ATOM   2283  CZ  ARG A 142       8.295   7.435   0.174  1.00 94.26           C  
ATOM   2284  N   ARG A 143       3.064   8.191  -4.742  1.00 93.06           N  
ATOM   2285  H   ARG A 143       3.836   7.837  -5.289  1.00 93.06           H  
ATOM   2286  CA  ARG A 143       2.372   9.413  -5.178  1.00 93.06           C  
ATOM   2287  HA  ARG A 143       2.462  10.161  -4.390  1.00 93.06           H  
ATOM   2288  C   ARG A 143       0.876   9.184  -5.385  1.00 93.06           C  
ATOM   2289  CB  ARG A 143       3.049   9.946  -6.448  1.00 93.06           C  
ATOM   2290  HB2 ARG A 143       4.111  10.094  -6.248  1.00 93.06           H  
ATOM   2291  HB3 ARG A 143       2.948   9.211  -7.246  1.00 93.06           H  
ATOM   2292  O   ARG A 143       0.079  10.001  -4.935  1.00 93.06           O  
ATOM   2293  CG  ARG A 143       2.437  11.280  -6.900  1.00 93.06           C  
ATOM   2294  HG2 ARG A 143       1.373  11.152  -7.099  1.00 93.06           H  
ATOM   2295  HG3 ARG A 143       2.565  12.024  -6.114  1.00 93.06           H  
ATOM   2296  CD  ARG A 143       3.113  11.766  -8.182  1.00 93.06           C  
ATOM   2297  HD2 ARG A 143       4.168  11.945  -7.979  1.00 93.06           H  
ATOM   2298  HD3 ARG A 143       3.028  10.984  -8.938  1.00 93.06           H  
ATOM   2299  NE  ARG A 143       2.478  13.001  -8.679  1.00 93.06           N  
ATOM   2300  HE  ARG A 143       1.700  13.361  -8.146  1.00 93.06           H  
ATOM   2301  NH1 ARG A 143       3.770  13.246 -10.559  1.00 93.06           N  
ATOM   2302 HH11 ARG A 143       4.033  13.778 -11.376  1.00 93.06           H  
ATOM   2303 HH12 ARG A 143       4.248  12.387 -10.327  1.00 93.06           H  
ATOM   2304  NH2 ARG A 143       2.213  14.775 -10.077  1.00 93.06           N  
ATOM   2305 HH21 ARG A 143       2.536  15.334 -10.853  1.00 93.06           H  
ATOM   2306 HH22 ARG A 143       1.514  15.159  -9.457  1.00 93.06           H  
ATOM   2307  CZ  ARG A 143       2.817  13.663  -9.770  1.00 93.06           C  
ATOM   2308  N   GLU A 144       0.491   8.089  -6.038  1.00 94.22           N  
ATOM   2309  H   GLU A 144       1.187   7.431  -6.358  1.00 94.22           H  
ATOM   2310  CA  GLU A 144      -0.922   7.778  -6.286  1.00 94.22           C  
ATOM   2311  HA  GLU A 144      -1.390   8.635  -6.770  1.00 94.22           H  
ATOM   2312  C   GLU A 144      -1.673   7.536  -4.971  1.00 94.22           C  
ATOM   2313  CB  GLU A 144      -1.026   6.577  -7.240  1.00 94.22           C  
ATOM   2314  HB2 GLU A 144      -0.401   6.774  -8.111  1.00 94.22           H  
ATOM   2315  HB3 GLU A 144      -0.663   5.679  -6.741  1.00 94.22           H  
ATOM   2316  O   GLU A 144      -2.749   8.097  -4.754  1.00 94.22           O  
ATOM   2317  CG  GLU A 144      -2.477   6.373  -7.706  1.00 94.22           C  
ATOM   2318  HG2 GLU A 144      -3.101   6.175  -6.834  1.00 94.22           H  
ATOM   2319  HG3 GLU A 144      -2.828   7.299  -8.163  1.00 94.22           H  
ATOM   2320  CD  GLU A 144      -2.664   5.225  -8.709  1.00 94.22           C  
ATOM   2321  OE1 GLU A 144      -3.837   4.826  -8.902  1.00 94.22           O  
ATOM   2322  OE2 GLU A 144      -1.667   4.702  -9.242  1.00 94.22           O  
ATOM   2323  N   VAL A 145      -1.063   6.793  -4.041  1.00 95.93           N  
ATOM   2324  H   VAL A 145      -0.190   6.343  -4.279  1.00 95.93           H  
ATOM   2325  CA  VAL A 145      -1.630   6.579  -2.702  1.00 95.93           C  
ATOM   2326  HA  VAL A 145      -2.647   6.206  -2.820  1.00 95.93           H  
ATOM   2327  C   VAL A 145      -1.740   7.887  -1.915  1.00 95.93           C  
ATOM   2328  CB  VAL A 145      -0.820   5.517  -1.935  1.00 95.93           C  
ATOM   2329  HB  VAL A 145       0.240   5.770  -1.952  1.00 95.93           H  
ATOM   2330  O   VAL A 145      -2.754   8.122  -1.254  1.00 95.93           O  
ATOM   2331  CG1 VAL A 145      -1.264   5.427  -0.469  1.00 95.93           C  
ATOM   2332 HG11 VAL A 145      -0.877   4.520  -0.005  1.00 95.93           H  
ATOM   2333 HG12 VAL A 145      -2.352   5.438  -0.405  1.00 95.93           H  
ATOM   2334 HG13 VAL A 145      -0.880   6.285   0.084  1.00 95.93           H  
ATOM   2335  CG2 VAL A 145      -1.015   4.156  -2.615  1.00 95.93           C  
ATOM   2336 HG21 VAL A 145      -0.594   3.348  -2.017  1.00 95.93           H  
ATOM   2337 HG22 VAL A 145      -2.075   3.955  -2.771  1.00 95.93           H  
ATOM   2338 HG23 VAL A 145      -0.516   4.152  -3.584  1.00 95.93           H  
ATOM   2339  N   PHE A 146      -0.738   8.763  -2.004  1.00 96.28           N  
ATOM   2340  H   PHE A 146       0.078   8.510  -2.544  1.00 96.28           H  
ATOM   2341  CA  PHE A 146      -0.766  10.071  -1.354  1.00 96.28           C  
ATOM   2342  HA  PHE A 146      -0.916   9.921  -0.284  1.00 96.28           H  
ATOM   2343  C   PHE A 146      -1.934  10.931  -1.858  1.00 96.28           C  
ATOM   2344  CB  PHE A 146       0.586  10.771  -1.553  1.00 96.28           C  
ATOM   2345  HB2 PHE A 146       1.382  10.094  -1.243  1.00 96.28           H  
ATOM   2346  HB3 PHE A 146       0.735  10.988  -2.611  1.00 96.28           H  
ATOM   2347  O   PHE A 146      -2.703  11.452  -1.049  1.00 96.28           O  
ATOM   2348  CG  PHE A 146       0.717  12.063  -0.774  1.00 96.28           C  
ATOM   2349  CD1 PHE A 146       0.082  13.230  -1.234  1.00 96.28           C  
ATOM   2350  HD1 PHE A 146      -0.479  13.223  -2.157  1.00 96.28           H  
ATOM   2351  CD2 PHE A 146       1.456  12.100   0.424  1.00 96.28           C  
ATOM   2352  HD2 PHE A 146       1.960  11.212   0.777  1.00 96.28           H  
ATOM   2353  CE1 PHE A 146       0.161  14.411  -0.485  1.00 96.28           C  
ATOM   2354  HE1 PHE A 146      -0.381  15.280  -0.829  1.00 96.28           H  
ATOM   2355  CE2 PHE A 146       1.573  13.299   1.148  1.00 96.28           C  
ATOM   2356  HE2 PHE A 146       2.165  13.331   2.051  1.00 96.28           H  
ATOM   2357  CZ  PHE A 146       0.930  14.459   0.689  1.00 96.28           C  
ATOM   2358  HZ  PHE A 146       1.021  15.382   1.244  1.00 96.28           H  
ATOM   2359  N   GLU A 147      -2.108  11.062  -3.178  1.00 93.58           N  
ATOM   2360  H   GLU A 147      -1.455  10.610  -3.803  1.00 93.58           H  
ATOM   2361  CA  GLU A 147      -3.205  11.856  -3.754  1.00 93.58           C  
ATOM   2362  HA  GLU A 147      -3.204  12.843  -3.291  1.00 93.58           H  
ATOM   2363  C   GLU A 147      -4.582  11.240  -3.464  1.00 93.58           C  
ATOM   2364  CB  GLU A 147      -3.023  12.044  -5.268  1.00 93.58           C  
ATOM   2365  HB2 GLU A 147      -2.945  11.064  -5.740  1.00 93.58           H  
ATOM   2366  HB3 GLU A 147      -3.914  12.530  -5.666  1.00 93.58           H  
ATOM   2367  O   GLU A 147      -5.542  11.970  -3.193  1.00 93.58           O  
ATOM   2368  CG  GLU A 147      -1.802  12.886  -5.675  1.00 93.58           C  
ATOM   2369  HG2 GLU A 147      -0.898  12.340  -5.407  1.00 93.58           H  
ATOM   2370  HG3 GLU A 147      -1.805  12.982  -6.761  1.00 93.58           H  
ATOM   2371  CD  GLU A 147      -1.729  14.298  -5.058  1.00 93.58           C  
ATOM   2372  OE1 GLU A 147      -0.585  14.780  -4.899  1.00 93.58           O  
ATOM   2373  OE2 GLU A 147      -2.775  14.919  -4.735  1.00 93.58           O  
ATOM   2374  N   HIS A 148      -4.685   9.905  -3.443  1.00 92.93           N  
ATOM   2375  H   HIS A 148      -3.890   9.348  -3.721  1.00 92.93           H  
ATOM   2376  CA  HIS A 148      -5.910   9.219  -3.034  1.00 92.93           C  
ATOM   2377  HA  HIS A 148      -6.724   9.564  -3.673  1.00 92.93           H  
ATOM   2378  C   HIS A 148      -6.288   9.567  -1.587  1.00 92.93           C  
ATOM   2379  CB  HIS A 148      -5.765   7.703  -3.224  1.00 92.93           C  
ATOM   2380  HB2 HIS A 148      -4.913   7.340  -2.650  1.00 92.93           H  
ATOM   2381  HB3 HIS A 148      -5.579   7.488  -4.277  1.00 92.93           H  
ATOM   2382  O   HIS A 148      -7.411  10.008  -1.332  1.00 92.93           O  
ATOM   2383  CG  HIS A 148      -7.004   6.961  -2.787  1.00 92.93           C  
ATOM   2384  CD2 HIS A 148      -7.103   6.064  -1.757  1.00 92.93           C  
ATOM   2385  HD2 HIS A 148      -6.293   5.723  -1.129  1.00 92.93           H  
ATOM   2386  ND1 HIS A 148      -8.271   7.121  -3.305  1.00 92.93           N  
ATOM   2387  HD1 HIS A 148      -8.529   7.710  -4.084  1.00 92.93           H  
ATOM   2388  CE1 HIS A 148      -9.111   6.337  -2.607  1.00 92.93           C  
ATOM   2389  HE1 HIS A 148     -10.173   6.246  -2.778  1.00 92.93           H  
ATOM   2390  NE2 HIS A 148      -8.442   5.677  -1.651  1.00 92.93           N  
ATOM   2391  N   LEU A 149      -5.342   9.461  -0.646  1.00 94.09           N  
ATOM   2392  H   LEU A 149      -4.435   9.110  -0.917  1.00 94.09           H  
ATOM   2393  CA  LEU A 149      -5.572   9.817   0.758  1.00 94.09           C  
ATOM   2394  HA  LEU A 149      -6.451   9.281   1.115  1.00 94.09           H  
ATOM   2395  C   LEU A 149      -5.872  11.307   0.942  1.00 94.09           C  
ATOM   2396  CB  LEU A 149      -4.351   9.421   1.601  1.00 94.09           C  
ATOM   2397  HB2 LEU A 149      -4.424   9.923   2.565  1.00 94.09           H  
ATOM   2398  HB3 LEU A 149      -3.449   9.781   1.105  1.00 94.09           H  
ATOM   2399  O   LEU A 149      -6.777  11.663   1.696  1.00 94.09           O  
ATOM   2400  CG  LEU A 149      -4.215   7.912   1.862  1.00 94.09           C  
ATOM   2401  HG  LEU A 149      -4.179   7.364   0.921  1.00 94.09           H  
ATOM   2402  CD1 LEU A 149      -2.918   7.665   2.629  1.00 94.09           C  
ATOM   2403 HD11 LEU A 149      -2.801   6.600   2.828  1.00 94.09           H  
ATOM   2404 HD12 LEU A 149      -2.914   8.219   3.568  1.00 94.09           H  
ATOM   2405 HD13 LEU A 149      -2.082   7.986   2.007  1.00 94.09           H  
ATOM   2406  CD2 LEU A 149      -5.376   7.378   2.707  1.00 94.09           C  
ATOM   2407 HD21 LEU A 149      -6.285   7.340   2.106  1.00 94.09           H  
ATOM   2408 HD22 LEU A 149      -5.534   8.022   3.572  1.00 94.09           H  
ATOM   2409 HD23 LEU A 149      -5.154   6.368   3.052  1.00 94.09           H  
ATOM   2410  N   LYS A 150      -5.168  12.187   0.226  1.00 92.14           N  
ATOM   2411  H   LYS A 150      -4.415  11.833  -0.347  1.00 92.14           H  
ATOM   2412  CA  LYS A 150      -5.430  13.632   0.235  1.00 92.14           C  
ATOM   2413  HA  LYS A 150      -5.377  13.998   1.260  1.00 92.14           H  
ATOM   2414  C   LYS A 150      -6.844  13.949  -0.239  1.00 92.14           C  
ATOM   2415  CB  LYS A 150      -4.345  14.312  -0.607  1.00 92.14           C  
ATOM   2416  HB2 LYS A 150      -4.383  13.904  -1.617  1.00 92.14           H  
ATOM   2417  HB3 LYS A 150      -3.373  14.064  -0.180  1.00 92.14           H  
ATOM   2418  O   LYS A 150      -7.519  14.772   0.381  1.00 92.14           O  
ATOM   2419  CG  LYS A 150      -4.469  15.840  -0.691  1.00 92.14           C  
ATOM   2420  HG2 LYS A 150      -4.488  16.278   0.307  1.00 92.14           H  
ATOM   2421  HG3 LYS A 150      -5.390  16.092  -1.216  1.00 92.14           H  
ATOM   2422  CD  LYS A 150      -3.263  16.378  -1.474  1.00 92.14           C  
ATOM   2423  HD2 LYS A 150      -2.408  16.489  -0.806  1.00 92.14           H  
ATOM   2424  HD3 LYS A 150      -2.996  15.647  -2.236  1.00 92.14           H  
ATOM   2425  CE  LYS A 150      -3.555  17.707  -2.169  1.00 92.14           C  
ATOM   2426  HE2 LYS A 150      -4.607  17.712  -2.454  1.00 92.14           H  
ATOM   2427  HE3 LYS A 150      -3.363  18.540  -1.493  1.00 92.14           H  
ATOM   2428  NZ  LYS A 150      -2.733  17.817  -3.400  1.00 92.14           N  
ATOM   2429  HZ1 LYS A 150      -2.638  16.928  -3.871  1.00 92.14           H  
ATOM   2430  HZ2 LYS A 150      -3.093  18.479  -4.072  1.00 92.14           H  
ATOM   2431  HZ3 LYS A 150      -1.787  18.121  -3.217  1.00 92.14           H  
ATOM   2432  N   THR A 151      -7.324  13.261  -1.271  1.00 89.26           N  
ATOM   2433  H   THR A 151      -6.702  12.620  -1.743  1.00 89.26           H  
ATOM   2434  CA  THR A 151      -8.709  13.379  -1.746  1.00 89.26           C  
ATOM   2435  HA  THR A 151      -8.932  14.431  -1.919  1.00 89.26           H  
ATOM   2436  C   THR A 151      -9.698  12.862  -0.701  1.00 89.26           C  
ATOM   2437  CB  THR A 151      -8.888  12.640  -3.079  1.00 89.26           C  
ATOM   2438  HB  THR A 151      -8.701  11.574  -2.948  1.00 89.26           H  
ATOM   2439  O   THR A 151     -10.629  13.581  -0.335  1.00 89.26           O  
ATOM   2440  CG2 THR A 151     -10.289  12.836  -3.659  1.00 89.26           C  
ATOM   2441 HG21 THR A 151     -10.507  13.900  -3.755  1.00 89.26           H  
ATOM   2442 HG22 THR A 151     -10.337  12.371  -4.644  1.00 89.26           H  
ATOM   2443 HG23 THR A 151     -11.034  12.366  -3.016  1.00 89.26           H  
ATOM   2444  OG1 THR A 151      -7.976  13.156  -4.020  1.00 89.26           O  
ATOM   2445  HG1 THR A 151      -7.114  12.772  -3.844  1.00 89.26           H  
ATOM   2446  N   ALA A 152      -9.459  11.666  -0.154  1.00 87.78           N  
ATOM   2447  H   ALA A 152      -8.680  11.121  -0.496  1.00 87.78           H  
ATOM   2448  CA  ALA A 152     -10.311  11.056   0.865  1.00 87.78           C  
ATOM   2449  HA  ALA A 152     -11.315  10.934   0.459  1.00 87.78           H  
ATOM   2450  C   ALA A 152     -10.425  11.923   2.132  1.00 87.78           C  
ATOM   2451  CB  ALA A 152      -9.749   9.664   1.188  1.00 87.78           C  
ATOM   2452  HB1 ALA A 152      -8.752   9.748   1.622  1.00 87.78           H  
ATOM   2453  HB2 ALA A 152     -10.406   9.160   1.897  1.00 87.78           H  
ATOM   2454  HB3 ALA A 152      -9.694   9.066   0.279  1.00 87.78           H  
ATOM   2455  O   ALA A 152     -11.502  12.040   2.712  1.00 87.78           O  
ATOM   2456  N   PHE A 153      -9.336  12.572   2.557  1.00 87.36           N  
ATOM   2457  H   PHE A 153      -8.460  12.380   2.093  1.00 87.36           H  
ATOM   2458  CA  PHE A 153      -9.310  13.392   3.776  1.00 87.36           C  
ATOM   2459  HA  PHE A 153      -9.966  12.948   4.525  1.00 87.36           H  
ATOM   2460  C   PHE A 153      -9.826  14.813   3.552  1.00 87.36           C  
ATOM   2461  CB  PHE A 153      -7.887  13.429   4.347  1.00 87.36           C  
ATOM   2462  HB2 PHE A 153      -7.864  14.173   5.143  1.00 87.36           H  
ATOM   2463  HB3 PHE A 153      -7.205  13.770   3.567  1.00 87.36           H  
ATOM   2464  O   PHE A 153     -10.329  15.438   4.484  1.00 87.36           O  
ATOM   2465  CG  PHE A 153      -7.344  12.135   4.929  1.00 87.36           C  
ATOM   2466  CD1 PHE A 153      -8.028  10.905   4.824  1.00 87.36           C  
ATOM   2467  HD1 PHE A 153      -8.983  10.827   4.325  1.00 87.36           H  
ATOM   2468  CD2 PHE A 153      -6.112  12.173   5.604  1.00 87.36           C  
ATOM   2469  HD2 PHE A 153      -5.586  13.109   5.718  1.00 87.36           H  
ATOM   2470  CE1 PHE A 153      -7.460   9.730   5.335  1.00 87.36           C  
ATOM   2471  HE1 PHE A 153      -7.967   8.788   5.190  1.00 87.36           H  
ATOM   2472  CE2 PHE A 153      -5.562  10.996   6.137  1.00 87.36           C  
ATOM   2473  HE2 PHE A 153      -4.623  11.036   6.670  1.00 87.36           H  
ATOM   2474  CZ  PHE A 153      -6.222   9.769   5.990  1.00 87.36           C  
ATOM   2475  HZ  PHE A 153      -5.777   8.862   6.371  1.00 87.36           H  
ATOM   2476  N   SER A 154      -9.729  15.326   2.324  1.00 79.70           N  
ATOM   2477  H   SER A 154      -9.273  14.778   1.608  1.00 79.70           H  
ATOM   2478  CA  SER A 154     -10.331  16.612   1.954  1.00 79.70           C  
ATOM   2479  HA  SER A 154     -10.084  17.355   2.711  1.00 79.70           H  
ATOM   2480  C   SER A 154     -11.853  16.525   1.864  1.00 79.70           C  
ATOM   2481  CB  SER A 154      -9.788  17.095   0.611  1.00 79.70           C  
ATOM   2482  HB2 SER A 154     -10.022  16.370  -0.168  1.00 79.70           H  
ATOM   2483  HB3 SER A 154     -10.255  18.048   0.358  1.00 79.70           H  
ATOM   2484  O   SER A 154     -12.535  17.544   1.972  1.00 79.70           O  
ATOM   2485  OG  SER A 154      -8.389  17.273   0.687  1.00 79.70           O  
ATOM   2486  HG  SER A 154      -7.995  16.399   0.640  1.00 79.70           H  
ATOM   2487  N   CYS A 155     -12.389  15.318   1.668  1.00 64.27           N  
ATOM   2488  H   CYS A 155     -11.776  14.522   1.562  1.00 64.27           H  
ATOM   2489  CA  CYS A 155     -13.817  15.078   1.627  1.00 64.27           C  
ATOM   2490  HA  CYS A 155     -14.264  15.880   1.040  1.00 64.27           H  
ATOM   2491  C   CYS A 155     -14.403  15.162   3.043  1.00 64.27           C  
ATOM   2492  CB  CYS A 155     -14.096  13.768   0.879  1.00 64.27           C  
ATOM   2493  HB2 CYS A 155     -13.326  13.625   0.121  1.00 64.27           H  
ATOM   2494  HB3 CYS A 155     -14.064  12.916   1.557  1.00 64.27           H  
ATOM   2495  O   CYS A 155     -14.555  14.172   3.758  1.00 64.27           O  
ATOM   2496  SG  CYS A 155     -15.684  13.848   0.028  1.00 64.27           S  
ATOM   2497  N   THR A 156     -14.728  16.379   3.476  1.00 53.22           N  
ATOM   2498  H   THR A 156     -14.474  17.180   2.914  1.00 53.22           H  
ATOM   2499  CA  THR A 156     -15.524  16.594   4.681  1.00 53.22           C  
ATOM   2500  HA  THR A 156     -15.063  16.068   5.517  1.00 53.22           H  
ATOM   2501  C   THR A 156     -16.907  16.001   4.436  1.00 53.22           C  
ATOM   2502  CB  THR A 156     -15.621  18.087   5.043  1.00 53.22           C  
ATOM   2503  HB  THR A 156     -16.370  18.215   5.825  1.00 53.22           H  
ATOM   2504  O   THR A 156     -17.733  16.612   3.753  1.00 53.22           O  
ATOM   2505  CG2 THR A 156     -14.288  18.634   5.552  1.00 53.22           C  
ATOM   2506 HG21 THR A 156     -13.971  18.075   6.433  1.00 53.22           H  
ATOM   2507 HG22 THR A 156     -13.527  18.549   4.777  1.00 53.22           H  
ATOM   2508 HG23 THR A 156     -14.411  19.684   5.819  1.00 53.22           H  
ATOM   2509  OG1 THR A 156     -15.992  18.854   3.919  1.00 53.22           O  
ATOM   2510  HG1 THR A 156     -16.827  18.492   3.614  1.00 53.22           H  
ATOM   2511  N   LYS A 157     -17.176  14.804   4.974  1.00 49.20           N  
ATOM   2512  H   LYS A 157     -16.411  14.278   5.372  1.00 49.20           H  
ATOM   2513  CA  LYS A 157     -18.550  14.322   5.143  1.00 49.20           C  
ATOM   2514  HA  LYS A 157     -19.084  14.394   4.195  1.00 49.20           H  
ATOM   2515  C   LYS A 157     -19.245  15.243   6.143  1.00 49.20           C  
ATOM   2516  CB  LYS A 157     -18.625  12.871   5.658  1.00 49.20           C  
ATOM   2517  HB2 LYS A 157     -19.673  12.660   5.869  1.00 49.20           H  
ATOM   2518  HB3 LYS A 157     -18.079  12.804   6.599  1.00 49.20           H  
ATOM   2519  O   LYS A 157     -19.359  14.908   7.318  1.00 49.20           O  
ATOM   2520  CG  LYS A 157     -18.112  11.761   4.736  1.00 49.20           C  
ATOM   2521  HG2 LYS A 157     -17.025  11.822   4.684  1.00 49.20           H  
ATOM   2522  HG3 LYS A 157     -18.525  11.879   3.734  1.00 49.20           H  
ATOM   2523  CD  LYS A 157     -18.549  10.404   5.328  1.00 49.20           C  
ATOM   2524  HD2 LYS A 157     -19.550  10.169   4.967  1.00 49.20           H  
ATOM   2525  HD3 LYS A 157     -18.579  10.465   6.416  1.00 49.20           H  
ATOM   2526  CE  LYS A 157     -17.577   9.289   4.953  1.00 49.20           C  
ATOM   2527  HE2 LYS A 157     -17.405   9.307   3.877  1.00 49.20           H  
ATOM   2528  HE3 LYS A 157     -16.616   9.497   5.425  1.00 49.20           H  
ATOM   2529  NZ  LYS A 157     -18.040   7.947   5.380  1.00 49.20           N  
ATOM   2530  HZ1 LYS A 157     -18.180   7.892   6.379  1.00 49.20           H  
ATOM   2531  HZ2 LYS A 157     -17.307   7.272   5.218  1.00 49.20           H  
ATOM   2532  HZ3 LYS A 157     -18.854   7.626   4.875  1.00 49.20           H  
ATOM   2533  N   ASP A 158     -19.740  16.387   5.695  1.00 43.72           N  
ATOM   2534  H   ASP A 158     -19.533  16.671   4.748  1.00 43.72           H  
ATOM   2535  CA  ASP A 158     -20.910  16.947   6.352  1.00 43.72           C  
ATOM   2536  HA  ASP A 158     -20.762  16.922   7.431  1.00 43.72           H  
ATOM   2537  C   ASP A 158     -22.053  15.980   6.030  1.00 43.72           C  
ATOM   2538  CB  ASP A 158     -21.178  18.401   5.904  1.00 43.72           C  
ATOM   2539  HB2 ASP A 158     -20.592  18.629   5.014  1.00 43.72           H  
ATOM   2540  HB3 ASP A 158     -22.230  18.505   5.636  1.00 43.72           H  
ATOM   2541  O   ASP A 158     -22.703  16.067   4.998  1.00 43.72           O  
ATOM   2542  CG  ASP A 158     -20.896  19.449   6.990  1.00 43.72           C  
ATOM   2543  OD1 ASP A 158     -20.877  19.080   8.186  1.00 43.72           O  
ATOM   2544  OD2 ASP A 158     -20.783  20.638   6.616  1.00 43.72           O  
ATOM   2545  N   THR A 159     -22.264  14.974   6.877  1.00 43.65           N  
ATOM   2546  H   THR A 159     -21.679  14.901   7.697  1.00 43.65           H  
ATOM   2547  CA  THR A 159     -23.311  13.955   6.679  1.00 43.65           C  
ATOM   2548  HA  THR A 159     -23.085  13.375   5.783  1.00 43.65           H  
ATOM   2549  C   THR A 159     -24.696  14.568   6.468  1.00 43.65           C  
ATOM   2550  CB  THR A 159     -23.388  13.012   7.888  1.00 43.65           C  
ATOM   2551  HB  THR A 159     -24.352  12.503   7.894  1.00 43.65           H  
ATOM   2552  O   THR A 159     -25.535  13.968   5.804  1.00 43.65           O  
ATOM   2553  CG2 THR A 159     -22.289  11.954   7.854  1.00 43.65           C  
ATOM   2554 HG21 THR A 159     -21.311  12.434   7.892  1.00 43.65           H  
ATOM   2555 HG22 THR A 159     -22.369  11.373   6.935  1.00 43.65           H  
ATOM   2556 HG23 THR A 159     -22.397  11.283   8.705  1.00 43.65           H  
ATOM   2557  OG1 THR A 159     -23.232  13.741   9.087  1.00 43.65           O  
ATOM   2558  HG1 THR A 159     -23.255  13.120   9.818  1.00 43.65           H  
ATOM   2559  N   SER A 160     -24.936  15.767   7.008  1.00 45.88           N  
ATOM   2560  H   SER A 160     -24.185  16.194   7.530  1.00 45.88           H  
ATOM   2561  CA  SER A 160     -26.201  16.494   6.861  1.00 45.88           C  
ATOM   2562  HA  SER A 160     -27.022  15.794   7.018  1.00 45.88           H  
ATOM   2563  C   SER A 160     -26.410  17.125   5.480  1.00 45.88           C  
ATOM   2564  CB  SER A 160     -26.295  17.582   7.933  1.00 45.88           C  
ATOM   2565  HB2 SER A 160     -27.281  18.042   7.876  1.00 45.88           H  
ATOM   2566  HB3 SER A 160     -26.180  17.135   8.921  1.00 45.88           H  
ATOM   2567  O   SER A 160     -27.550  17.303   5.055  1.00 45.88           O  
ATOM   2568  OG  SER A 160     -25.311  18.588   7.746  1.00 45.88           O  
ATOM   2569  HG  SER A 160     -24.530  18.398   8.271  1.00 45.88           H  
ATOM   2570  N   LYS A 161     -25.334  17.479   4.772  1.00 44.05           N  
ATOM   2571  H   LYS A 161     -24.425  17.225   5.132  1.00 44.05           H  
ATOM   2572  CA  LYS A 161     -25.377  18.103   3.449  1.00 44.05           C  
ATOM   2573  HA  LYS A 161     -26.378  18.034   3.024  1.00 44.05           H  
ATOM   2574  C   LYS A 161     -24.428  17.322   2.561  1.00 44.05           C  
ATOM   2575  CB  LYS A 161     -24.963  19.583   3.534  1.00 44.05           C  
ATOM   2576  HB2 LYS A 161     -24.793  19.950   2.522  1.00 44.05           H  
ATOM   2577  HB3 LYS A 161     -24.027  19.665   4.086  1.00 44.05           H  
ATOM   2578  O   LYS A 161     -23.221  17.497   2.679  1.00 44.05           O  
ATOM   2579  CG  LYS A 161     -26.029  20.461   4.199  1.00 44.05           C  
ATOM   2580  HG2 LYS A 161     -26.964  20.381   3.643  1.00 44.05           H  
ATOM   2581  HG3 LYS A 161     -26.194  20.124   5.223  1.00 44.05           H  
ATOM   2582  CD  LYS A 161     -25.567  21.922   4.216  1.00 44.05           C  
ATOM   2583  HD2 LYS A 161     -25.401  22.259   3.193  1.00 44.05           H  
ATOM   2584  HD3 LYS A 161     -24.630  21.984   4.769  1.00 44.05           H  
ATOM   2585  CE  LYS A 161     -26.626  22.795   4.891  1.00 44.05           C  
ATOM   2586  HE2 LYS A 161     -26.825  22.383   5.880  1.00 44.05           H  
ATOM   2587  HE3 LYS A 161     -27.549  22.737   4.313  1.00 44.05           H  
ATOM   2588  NZ  LYS A 161     -26.164  24.198   5.005  1.00 44.05           N  
ATOM   2589  HZ1 LYS A 161     -26.860  24.763   5.470  1.00 44.05           H  
ATOM   2590  HZ2 LYS A 161     -25.310  24.226   5.543  1.00 44.05           H  
ATOM   2591  HZ3 LYS A 161     -25.979  24.581   4.089  1.00 44.05           H  
ATOM   2592  N   GLY A 162     -24.981  16.470   1.690  1.00 46.34           N  
ATOM   2593  H   GLY A 162     -25.985  16.363   1.700  1.00 46.34           H  
ATOM   2594  CA  GLY A 162     -24.201  15.707   0.710  1.00 46.34           C  
ATOM   2595  HA2 GLY A 162     -23.779  14.829   1.198  1.00 46.34           H  
ATOM   2596  HA3 GLY A 162     -24.841  15.384  -0.112  1.00 46.34           H  
ATOM   2597  C   GLY A 162     -23.073  16.566   0.143  1.00 46.34           C  
ATOM   2598  O   GLY A 162     -23.298  17.735  -0.176  1.00 46.34           O  
ATOM   2599  N   CYS A 163     -21.850  16.037   0.136  1.00 48.02           N  
ATOM   2600  H   CYS A 163     -21.717  15.077   0.417  1.00 48.02           H  
ATOM   2601  CA  CYS A 163     -20.683  16.859  -0.150  1.00 48.02           C  
ATOM   2602  HA  CYS A 163     -20.708  17.710   0.531  1.00 48.02           H  
ATOM   2603  C   CYS A 163     -20.800  17.419  -1.574  1.00 48.02           C  
ATOM   2604  CB  CYS A 163     -19.403  16.083   0.181  1.00 48.02           C  
ATOM   2605  HB2 CYS A 163     -19.627  15.017   0.203  1.00 48.02           H  
ATOM   2606  HB3 CYS A 163     -19.100  16.356   1.192  1.00 48.02           H  
ATOM   2607  O   CYS A 163     -20.702  16.713  -2.572  1.00 48.02           O  
ATOM   2608  SG  CYS A 163     -17.981  16.316  -0.904  1.00 48.02           S  
ATOM   2609  N   SER A 164     -21.072  18.718  -1.660  1.00 48.53           N  
ATOM   2610  H   SER A 164     -21.215  19.234  -0.804  1.00 48.53           H  
ATOM   2611  CA  SER A 164     -21.416  19.400  -2.909  1.00 48.53           C  
ATOM   2612  HA  SER A 164     -22.267  18.897  -3.369  1.00 48.53           H  
ATOM   2613  C   SER A 164     -20.272  19.387  -3.919  1.00 48.53           C  
ATOM   2614  CB  SER A 164     -21.806  20.843  -2.588  1.00 48.53           C  
ATOM   2615  HB2 SER A 164     -22.781  20.847  -2.100  1.00 48.53           H  
ATOM   2616  HB3 SER A 164     -21.875  21.413  -3.515  1.00 48.53           H  
ATOM   2617  O   SER A 164     -20.507  19.343  -5.122  1.00 48.53           O  
ATOM   2618  OG  SER A 164     -20.853  21.438  -1.719  1.00 48.53           O  
ATOM   2619  HG  SER A 164     -20.889  22.390  -1.834  1.00 48.53           H  
ATOM   2620  N   ASN A 165     -19.028  19.395  -3.436  1.00 47.47           N  
ATOM   2621  H   ASN A 165     -18.917  19.479  -2.435  1.00 47.47           H  
ATOM   2622  CA  ASN A 165     -17.841  19.281  -4.283  1.00 47.47           C  
ATOM   2623  HA  ASN A 165     -17.952  19.933  -5.150  1.00 47.47           H  
ATOM   2624  C   ASN A 165     -17.635  17.871  -4.840  1.00 47.47           C  
ATOM   2625  CB  ASN A 165     -16.604  19.705  -3.479  1.00 47.47           C  
ATOM   2626  HB2 ASN A 165     -15.717  19.275  -3.943  1.00 47.47           H  
ATOM   2627  HB3 ASN A 165     -16.664  19.325  -2.459  1.00 47.47           H  
ATOM   2628  O   ASN A 165     -16.928  17.701  -5.829  1.00 47.47           O  
ATOM   2629  CG  ASN A 165     -16.388  21.204  -3.455  1.00 47.47           C  
ATOM   2630  ND2 ASN A 165     -15.392  21.653  -2.732  1.00 47.47           N  
ATOM   2631 HD21 ASN A 165     -14.797  21.010  -2.229  1.00 47.47           H  
ATOM   2632 HD22 ASN A 165     -15.241  22.651  -2.762  1.00 47.47           H  
ATOM   2633  OD1 ASN A 165     -17.076  21.993  -4.078  1.00 47.47           O  
ATOM   2634  N   CYS A 166     -18.219  16.860  -4.207  1.00 46.72           N  
ATOM   2635  H   CYS A 166     -18.858  17.050  -3.448  1.00 46.72           H  
ATOM   2636  CA  CYS A 166     -18.083  15.478  -4.606  1.00 46.72           C  
ATOM   2637  HA  CYS A 166     -17.450  15.413  -5.491  1.00 46.72           H  
ATOM   2638  C   CYS A 166     -19.447  14.920  -5.007  1.00 46.72           C  
ATOM   2639  CB  CYS A 166     -17.368  14.698  -3.512  1.00 46.72           C  
ATOM   2640  HB2 CYS A 166     -16.382  15.135  -3.348  1.00 46.72           H  
ATOM   2641  HB3 CYS A 166     -17.229  13.681  -3.877  1.00 46.72           H  
ATOM   2642  O   CYS A 166     -20.017  14.045  -4.369  1.00 46.72           O  
ATOM   2643  SG  CYS A 166     -18.223  14.585  -1.927  1.00 46.72           S  
ATOM   2644  N   ASN A 167     -19.926  15.344  -6.176  1.00 42.85           N  
ATOM   2645  H   ASN A 167     -19.505  16.148  -6.618  1.00 42.85           H  
ATOM   2646  CA  ASN A 167     -20.875  14.516  -6.931  1.00 42.85           C  
ATOM   2647  HA  ASN A 167     -21.788  14.381  -6.350  1.00 42.85           H  
ATOM   2648  C   ASN A 167     -20.314  13.112  -7.223  1.00 42.85           C  
ATOM   2649  CB  ASN A 167     -21.193  15.212  -8.263  1.00 42.85           C  
ATOM   2650  HB2 ASN A 167     -20.280  15.616  -8.702  1.00 42.85           H  
ATOM   2651  HB3 ASN A 167     -21.604  14.480  -8.958  1.00 42.85           H  
ATOM   2652  O   ASN A 167     -21.042  12.224  -7.660  1.00 42.85           O  
ATOM   2653  CG  ASN A 167     -22.229  16.309  -8.144  1.00 42.85           C  
ATOM   2654  ND2 ASN A 167     -22.369  17.115  -9.169  1.00 42.85           N  
ATOM   2655 HD21 ASN A 167     -23.060  17.843  -9.055  1.00 42.85           H  
ATOM   2656 HD22 ASN A 167     -21.789  17.018  -9.990  1.00 42.85           H  
ATOM   2657  OD1 ASN A 167     -22.946  16.445  -7.172  1.00 42.85           O  
ATOM   2658  N   ASN A 168     -19.002  12.926  -7.064  1.00 43.38           N  
ATOM   2659  H   ASN A 168     -18.455  13.671  -6.657  1.00 43.38           H  
ATOM   2660  CA  ASN A 168     -18.332  11.692  -7.390  1.00 43.38           C  
ATOM   2661  HA  ASN A 168     -18.805  11.316  -8.298  1.00 43.38           H  
ATOM   2662  C   ASN A 168     -18.558  10.656  -6.281  1.00 43.38           C  
ATOM   2663  CB  ASN A 168     -16.850  12.003  -7.687  1.00 43.38           C  
ATOM   2664  HB2 ASN A 168     -16.734  13.053  -7.956  1.00 43.38           H  
ATOM   2665  HB3 ASN A 168     -16.246  11.819  -6.799  1.00 43.38           H  
ATOM   2666  O   ASN A 168     -18.207  10.883  -5.120  1.00 43.38           O  
ATOM   2667  CG  ASN A 168     -16.305  11.207  -8.859  1.00 43.38           C  
ATOM   2668  ND2 ASN A 168     -15.038  11.345  -9.160  1.00 43.38           N  
ATOM   2669 HD21 ASN A 168     -14.698  10.767  -9.916  1.00 43.38           H  
ATOM   2670 HD22 ASN A 168     -14.415  11.833  -8.533  1.00 43.38           H  
ATOM   2671  OD1 ASN A 168     -17.015  10.489  -9.541  1.00 43.38           O  
ATOM   2672  N   LYS A 169     -19.095   9.491  -6.668  1.00 46.21           N  
ATOM   2673  H   LYS A 169     -19.349   9.405  -7.642  1.00 46.21           H  
ATOM   2674  CA  LYS A 169     -19.236   8.295  -5.813  1.00 46.21           C  
ATOM   2675  HA  LYS A 169     -19.967   8.484  -5.027  1.00 46.21           H  
ATOM   2676  C   LYS A 169     -17.930   7.909  -5.101  1.00 46.21           C  
ATOM   2677  CB  LYS A 169     -19.695   7.107  -6.673  1.00 46.21           C  
ATOM   2678  HB2 LYS A 169     -19.588   6.198  -6.082  1.00 46.21           H  
ATOM   2679  HB3 LYS A 169     -19.038   7.012  -7.537  1.00 46.21           H  
ATOM   2680  O   LYS A 169     -17.971   7.292  -4.045  1.00 46.21           O  
ATOM   2681  CG  LYS A 169     -21.157   7.205  -7.135  1.00 46.21           C  
ATOM   2682  HG2 LYS A 169     -21.809   7.250  -6.262  1.00 46.21           H  
ATOM   2683  HG3 LYS A 169     -21.300   8.102  -7.738  1.00 46.21           H  
ATOM   2684  CD  LYS A 169     -21.498   5.965  -7.970  1.00 46.21           C  
ATOM   2685  HD2 LYS A 169     -21.271   5.075  -7.384  1.00 46.21           H  
ATOM   2686  HD3 LYS A 169     -20.870   5.959  -8.861  1.00 46.21           H  
ATOM   2687  CE  LYS A 169     -22.974   5.940  -8.376  1.00 46.21           C  
ATOM   2688  HE2 LYS A 169     -23.582   5.952  -7.471  1.00 46.21           H  
ATOM   2689  HE3 LYS A 169     -23.195   6.841  -8.948  1.00 46.21           H  
ATOM   2690  NZ  LYS A 169     -23.265   4.727  -9.180  1.00 46.21           N  
ATOM   2691  HZ1 LYS A 169     -23.035   3.899  -8.649  1.00 46.21           H  
ATOM   2692  HZ2 LYS A 169     -22.692   4.714 -10.012  1.00 46.21           H  
ATOM   2693  HZ3 LYS A 169     -24.238   4.685  -9.446  1.00 46.21           H  
ATOM   2694  N   SER A 170     -16.797   8.369  -5.630  1.00 48.31           N  
ATOM   2695  H   SER A 170     -16.874   8.867  -6.505  1.00 48.31           H  
ATOM   2696  CA  SER A 170     -15.444   8.093  -5.158  1.00 48.31           C  
ATOM   2697  HA  SER A 170     -15.282   7.016  -5.194  1.00 48.31           H  
ATOM   2698  C   SER A 170     -15.113   8.563  -3.740  1.00 48.31           C  
ATOM   2699  CB  SER A 170     -14.452   8.750  -6.125  1.00 48.31           C  
ATOM   2700  HB2 SER A 170     -14.704   8.465  -7.147  1.00 48.31           H  
ATOM   2701  HB3 SER A 170     -13.448   8.387  -5.909  1.00 48.31           H  
ATOM   2702  O   SER A 170     -14.119   8.105  -3.190  1.00 48.31           O  
ATOM   2703  OG  SER A 170     -14.475  10.168  -6.005  1.00 48.31           O  
ATOM   2704  HG  SER A 170     -13.884  10.397  -5.283  1.00 48.31           H  
ATOM   2705  N   CYS A 171     -15.853   9.506  -3.138  1.00 53.91           N  
ATOM   2706  H   CYS A 171     -16.650   9.885  -3.628  1.00 53.91           H  
ATOM   2707  CA  CYS A 171     -15.376  10.143  -1.899  1.00 53.91           C  
ATOM   2708  HA  CYS A 171     -14.380  10.541  -2.095  1.00 53.91           H  
ATOM   2709  C   CYS A 171     -15.205   9.197  -0.706  1.00 53.91           C  
ATOM   2710  CB  CYS A 171     -16.288  11.303  -1.504  1.00 53.91           C  
ATOM   2711  HB2 CYS A 171     -16.549  11.221  -0.449  1.00 53.91           H  
ATOM   2712  HB3 CYS A 171     -17.208  11.291  -2.087  1.00 53.91           H  
ATOM   2713  O   CYS A 171     -14.460   9.503   0.221  1.00 53.91           O  
ATOM   2714  SG  CYS A 171     -15.447  12.874  -1.748  1.00 53.91           S  
ATOM   2715  N   ILE A 172     -15.927   8.078  -0.710  1.00 58.15           N  
ATOM   2716  H   ILE A 172     -16.477   7.875  -1.533  1.00 58.15           H  
ATOM   2717  CA  ILE A 172     -15.923   7.086   0.370  1.00 58.15           C  
ATOM   2718  HA  ILE A 172     -15.035   7.244   0.983  1.00 58.15           H  
ATOM   2719  C   ILE A 172     -15.790   5.680  -0.226  1.00 58.15           C  
ATOM   2720  CB  ILE A 172     -17.173   7.226   1.271  1.00 58.15           C  
ATOM   2721  HB  ILE A 172     -18.000   6.716   0.775  1.00 58.15           H  
ATOM   2722  O   ILE A 172     -16.161   4.688   0.397  1.00 58.15           O  
ATOM   2723  CG1 ILE A 172     -17.596   8.698   1.509  1.00 58.15           C  
ATOM   2724 HG12 ILE A 172     -17.678   9.228   0.560  1.00 58.15           H  
ATOM   2725 HG13 ILE A 172     -16.832   9.211   2.093  1.00 58.15           H  
ATOM   2726  CG2 ILE A 172     -16.921   6.560   2.637  1.00 58.15           C  
ATOM   2727 HG21 ILE A 172     -17.859   6.437   3.179  1.00 58.15           H  
ATOM   2728 HG22 ILE A 172     -16.513   5.555   2.537  1.00 58.15           H  
ATOM   2729 HG23 ILE A 172     -16.205   7.150   3.209  1.00 58.15           H  
ATOM   2730  CD1 ILE A 172     -18.987   8.848   2.137  1.00 58.15           C  
ATOM   2731 HD11 ILE A 172     -19.736   8.536   1.408  1.00 58.15           H  
ATOM   2732 HD12 ILE A 172     -19.165   9.896   2.381  1.00 58.15           H  
ATOM   2733 HD13 ILE A 172     -19.116   8.231   3.025  1.00 58.15           H  
ATOM   2734  N   GLU A 173     -15.292   5.569  -1.456  1.00 64.29           N  
ATOM   2735  H   GLU A 173     -14.904   6.379  -1.917  1.00 64.29           H  
ATOM   2736  CA  GLU A 173     -14.928   4.257  -1.969  1.00 64.29           C  
ATOM   2737  HA  GLU A 173     -15.730   3.550  -1.756  1.00 64.29           H  
ATOM   2738  C   GLU A 173     -13.690   3.793  -1.204  1.00 64.29           C  
ATOM   2739  CB  GLU A 173     -14.739   4.285  -3.490  1.00 64.29           C  
ATOM   2740  HB2 GLU A 173     -14.169   3.408  -3.796  1.00 64.29           H  
ATOM   2741  HB3 GLU A 173     -14.192   5.184  -3.773  1.00 64.29           H  
ATOM   2742  O   GLU A 173     -12.681   4.495  -1.144  1.00 64.29           O  
ATOM   2743  CG  GLU A 173     -16.115   4.245  -4.180  1.00 64.29           C  
ATOM   2744  HG2 GLU A 173     -16.744   5.025  -3.750  1.00 64.29           H  
ATOM   2745  HG3 GLU A 173     -16.586   3.287  -3.962  1.00 64.29           H  
ATOM   2746  CD  GLU A 173     -16.058   4.441  -5.703  1.00 64.29           C  
ATOM   2747  OE1 GLU A 173     -17.148   4.623  -6.300  1.00 64.29           O  
ATOM   2748  OE2 GLU A 173     -14.937   4.491  -6.254  1.00 64.29           O  
ATOM   2749  N   ASN A 174     -13.791   2.612  -0.595  1.00 75.08           N  
ATOM   2750  H   ASN A 174     -14.662   2.106  -0.668  1.00 75.08           H  
ATOM   2751  CA  ASN A 174     -12.713   1.973   0.152  1.00 75.08           C  
ATOM   2752  HA  ASN A 174     -13.103   1.011   0.486  1.00 75.08           H  
ATOM   2753  C   ASN A 174     -12.281   2.705   1.440  1.00 75.08           C  
ATOM   2754  CB  ASN A 174     -11.545   1.681  -0.807  1.00 75.08           C  
ATOM   2755  HB2 ASN A 174     -11.031   2.607  -1.065  1.00 75.08           H  
ATOM   2756  HB3 ASN A 174     -10.827   1.046  -0.288  1.00 75.08           H  
ATOM   2757  O   ASN A 174     -11.107   2.650   1.814  1.00 75.08           O  
ATOM   2758  CG  ASN A 174     -11.971   0.960  -2.069  1.00 75.08           C  
ATOM   2759  ND2 ASN A 174     -11.704   1.519  -3.226  1.00 75.08           N  
ATOM   2760 HD21 ASN A 174     -11.331   2.457  -3.257  1.00 75.08           H  
ATOM   2761 HD22 ASN A 174     -12.036   1.036  -4.049  1.00 75.08           H  
ATOM   2762  OD1 ASN A 174     -12.546  -0.112  -2.020  1.00 75.08           O  
ATOM   2763  N   GLU A 175     -13.197   3.362   2.165  1.00 80.90           N  
ATOM   2764  H   GLU A 175     -14.153   3.361   1.837  1.00 80.90           H  
ATOM   2765  CA  GLU A 175     -12.874   3.979   3.467  1.00 80.90           C  
ATOM   2766  HA  GLU A 175     -12.114   4.741   3.296  1.00 80.90           H  
ATOM   2767  C   GLU A 175     -12.273   2.967   4.459  1.00 80.90           C  
ATOM   2768  CB  GLU A 175     -14.113   4.676   4.063  1.00 80.90           C  
ATOM   2769  HB2 GLU A 175     -14.960   3.991   4.061  1.00 80.90           H  
ATOM   2770  HB3 GLU A 175     -14.343   5.533   3.430  1.00 80.90           H  
ATOM   2771  O   GLU A 175     -11.370   3.302   5.230  1.00 80.90           O  
ATOM   2772  CG  GLU A 175     -13.868   5.171   5.502  1.00 80.90           C  
ATOM   2773  HG2 GLU A 175     -13.847   4.314   6.175  1.00 80.90           H  
ATOM   2774  HG3 GLU A 175     -12.888   5.647   5.543  1.00 80.90           H  
ATOM   2775  CD  GLU A 175     -14.894   6.176   6.035  1.00 80.90           C  
ATOM   2776  OE1 GLU A 175     -14.490   6.976   6.916  1.00 80.90           O  
ATOM   2777  OE2 GLU A 175     -16.066   6.189   5.598  1.00 80.90           O  
ATOM   2778  N   GLU A 176     -12.717   1.713   4.404  1.00 84.05           N  
ATOM   2779  H   GLU A 176     -13.449   1.489   3.746  1.00 84.05           H  
ATOM   2780  CA  GLU A 176     -12.152   0.616   5.189  1.00 84.05           C  
ATOM   2781  HA  GLU A 176     -12.185   0.887   6.244  1.00 84.05           H  
ATOM   2782  C   GLU A 176     -10.685   0.298   4.848  1.00 84.05           C  
ATOM   2783  CB  GLU A 176     -13.010  -0.637   4.983  1.00 84.05           C  
ATOM   2784  HB2 GLU A 176     -12.632  -1.413   5.649  1.00 84.05           H  
ATOM   2785  HB3 GLU A 176     -14.042  -0.438   5.273  1.00 84.05           H  
ATOM   2786  O   GLU A 176      -9.990  -0.319   5.655  1.00 84.05           O  
ATOM   2787  CG  GLU A 176     -12.952  -1.171   3.540  1.00 84.05           C  
ATOM   2788  HG2 GLU A 176     -12.826  -2.251   3.616  1.00 84.05           H  
ATOM   2789  HG3 GLU A 176     -12.062  -0.831   3.010  1.00 84.05           H  
ATOM   2790  CD  GLU A 176     -14.167  -0.810   2.685  1.00 84.05           C  
ATOM   2791  OE1 GLU A 176     -14.678  -1.735   2.007  1.00 84.05           O  
ATOM   2792  OE2 GLU A 176     -14.557   0.377   2.717  1.00 84.05           O  
ATOM   2793  N   LEU A 177     -10.209   0.700   3.663  1.00 89.14           N  
ATOM   2794  H   LEU A 177     -10.819   1.236   3.062  1.00 89.14           H  
ATOM   2795  CA  LEU A 177      -8.846   0.459   3.198  1.00 89.14           C  
ATOM   2796  HA  LEU A 177      -8.470  -0.433   3.700  1.00 89.14           H  
ATOM   2797  C   LEU A 177      -7.902   1.602   3.580  1.00 89.14           C  
ATOM   2798  CB  LEU A 177      -8.799   0.183   1.682  1.00 89.14           C  
ATOM   2799  HB2 LEU A 177      -9.137   1.082   1.167  1.00 89.14           H  
ATOM   2800  HB3 LEU A 177      -7.756   0.025   1.408  1.00 89.14           H  
ATOM   2801  O   LEU A 177      -6.689   1.418   3.510  1.00 89.14           O  
ATOM   2802  CG  LEU A 177      -9.608  -1.019   1.155  1.00 89.14           C  
ATOM   2803  HG  LEU A 177     -10.672  -0.796   1.230  1.00 89.14           H  
ATOM   2804  CD1 LEU A 177      -9.270  -1.293  -0.315  1.00 89.14           C  
ATOM   2805 HD11 LEU A 177      -9.321  -0.379  -0.906  1.00 89.14           H  
ATOM   2806 HD12 LEU A 177      -8.259  -1.689  -0.401  1.00 89.14           H  
ATOM   2807 HD13 LEU A 177      -9.979  -2.011  -0.728  1.00 89.14           H  
ATOM   2808  CD2 LEU A 177      -9.314  -2.308   1.923  1.00 89.14           C  
ATOM   2809 HD21 LEU A 177      -9.869  -3.134   1.479  1.00 89.14           H  
ATOM   2810 HD22 LEU A 177      -8.247  -2.526   1.886  1.00 89.14           H  
ATOM   2811 HD23 LEU A 177      -9.623  -2.192   2.962  1.00 89.14           H  
ATOM   2812  N   ILE A 178      -8.413   2.757   4.031  1.00 91.41           N  
ATOM   2813  H   ILE A 178      -9.419   2.838   4.062  1.00 91.41           H  
ATOM   2814  CA  ILE A 178      -7.599   3.920   4.435  1.00 91.41           C  
ATOM   2815  HA  ILE A 178      -7.128   4.322   3.538  1.00 91.41           H  
ATOM   2816  C   ILE A 178      -6.446   3.541   5.381  1.00 91.41           C  
ATOM   2817  CB  ILE A 178      -8.485   5.042   5.033  1.00 91.41           C  
ATOM   2818  HB  ILE A 178      -9.195   4.602   5.733  1.00 91.41           H  
ATOM   2819  O   ILE A 178      -5.328   3.996   5.134  1.00 91.41           O  
ATOM   2820  CG1 ILE A 178      -9.292   5.711   3.900  1.00 91.41           C  
ATOM   2821 HG12 ILE A 178      -9.850   4.942   3.366  1.00 91.41           H  
ATOM   2822 HG13 ILE A 178      -8.611   6.177   3.188  1.00 91.41           H  
ATOM   2823  CG2 ILE A 178      -7.667   6.088   5.819  1.00 91.41           C  
ATOM   2824 HG21 ILE A 178      -7.150   5.628   6.661  1.00 91.41           H  
ATOM   2825 HG22 ILE A 178      -8.331   6.846   6.233  1.00 91.41           H  
ATOM   2826 HG23 ILE A 178      -6.935   6.554   5.159  1.00 91.41           H  
ATOM   2827  CD1 ILE A 178     -10.295   6.766   4.386  1.00 91.41           C  
ATOM   2828 HD11 ILE A 178     -10.837   6.388   5.253  1.00 91.41           H  
ATOM   2829 HD12 ILE A 178     -11.001   6.986   3.586  1.00 91.41           H  
ATOM   2830 HD13 ILE A 178      -9.784   7.691   4.655  1.00 91.41           H  
ATOM   2831  N   PRO A 179      -6.644   2.715   6.431  1.00 90.76           N  
ATOM   2832  CA  PRO A 179      -5.545   2.307   7.305  1.00 90.76           C  
ATOM   2833  HA  PRO A 179      -5.133   3.189   7.796  1.00 90.76           H  
ATOM   2834  C   PRO A 179      -4.418   1.581   6.560  1.00 90.76           C  
ATOM   2835  CB  PRO A 179      -6.191   1.398   8.353  1.00 90.76           C  
ATOM   2836  HB2 PRO A 179      -5.692   1.463   9.320  1.00 90.76           H  
ATOM   2837  HB3 PRO A 179      -6.204   0.374   7.981  1.00 90.76           H  
ATOM   2838  O   PRO A 179      -3.250   1.772   6.885  1.00 90.76           O  
ATOM   2839  CG  PRO A 179      -7.634   1.881   8.416  1.00 90.76           C  
ATOM   2840  HG2 PRO A 179      -8.305   1.113   8.799  1.00 90.76           H  
ATOM   2841  HG3 PRO A 179      -7.698   2.793   9.010  1.00 90.76           H  
ATOM   2842  CD  PRO A 179      -7.904   2.190   6.949  1.00 90.76           C  
ATOM   2843  HD2 PRO A 179      -8.151   1.268   6.424  1.00 90.76           H  
ATOM   2844  HD3 PRO A 179      -8.727   2.900   6.867  1.00 90.76           H  
ATOM   2845  N   TYR A 180      -4.749   0.805   5.527  1.00 89.18           N  
ATOM   2846  H   TYR A 180      -5.717   0.755   5.243  1.00 89.18           H  
ATOM   2847  CA  TYR A 180      -3.772   0.088   4.715  1.00 89.18           C  
ATOM   2848  HA  TYR A 180      -2.999  -0.312   5.370  1.00 89.18           H  
ATOM   2849  C   TYR A 180      -3.087   0.978   3.674  1.00 89.18           C  
ATOM   2850  CB  TYR A 180      -4.435  -1.087   4.011  1.00 89.18           C  
ATOM   2851  HB2 TYR A 180      -5.185  -0.732   3.304  1.00 89.18           H  
ATOM   2852  HB3 TYR A 180      -3.632  -1.558   3.443  1.00 89.18           H  
ATOM   2853  O   TYR A 180      -1.888   0.830   3.451  1.00 89.18           O  
ATOM   2854  CG  TYR A 180      -5.045  -2.134   4.919  1.00 89.18           C  
ATOM   2855  CD1 TYR A 180      -4.237  -3.166   5.432  1.00 89.18           C  
ATOM   2856  HD1 TYR A 180      -3.182  -3.191   5.204  1.00 89.18           H  
ATOM   2857  CD2 TYR A 180      -6.418  -2.099   5.228  1.00 89.18           C  
ATOM   2858  HD2 TYR A 180      -7.035  -1.295   4.855  1.00 89.18           H  
ATOM   2859  CE1 TYR A 180      -4.803  -4.175   6.232  1.00 89.18           C  
ATOM   2860  HE1 TYR A 180      -4.181  -4.967   6.621  1.00 89.18           H  
ATOM   2861  CE2 TYR A 180      -6.990  -3.103   6.032  1.00 89.18           C  
ATOM   2862  HE2 TYR A 180      -8.042  -3.080   6.275  1.00 89.18           H  
ATOM   2863  OH  TYR A 180      -6.716  -5.121   7.313  1.00 89.18           O  
ATOM   2864  HH  TYR A 180      -6.038  -5.747   7.576  1.00 89.18           H  
ATOM   2865  CZ  TYR A 180      -6.182  -4.147   6.532  1.00 89.18           C  
ATOM   2866  N   PHE A 181      -3.807   1.933   3.078  1.00 93.83           N  
ATOM   2867  H   PHE A 181      -4.803   1.961   3.242  1.00 93.83           H  
ATOM   2868  CA  PHE A 181      -3.193   2.985   2.262  1.00 93.83           C  
ATOM   2869  HA  PHE A 181      -2.641   2.535   1.436  1.00 93.83           H  
ATOM   2870  C   PHE A 181      -2.190   3.797   3.090  1.00 93.83           C  
ATOM   2871  CB  PHE A 181      -4.279   3.911   1.696  1.00 93.83           C  
ATOM   2872  HB2 PHE A 181      -4.982   4.163   2.490  1.00 93.83           H  
ATOM   2873  HB3 PHE A 181      -3.808   4.840   1.373  1.00 93.83           H  
ATOM   2874  O   PHE A 181      -1.079   4.066   2.640  1.00 93.83           O  
ATOM   2875  CG  PHE A 181      -5.039   3.360   0.509  1.00 93.83           C  
ATOM   2876  CD1 PHE A 181      -4.413   3.285  -0.746  1.00 93.83           C  
ATOM   2877  HD1 PHE A 181      -3.382   3.585  -0.861  1.00 93.83           H  
ATOM   2878  CD2 PHE A 181      -6.388   2.980   0.628  1.00 93.83           C  
ATOM   2879  HD2 PHE A 181      -6.906   3.095   1.569  1.00 93.83           H  
ATOM   2880  CE1 PHE A 181      -5.111   2.794  -1.860  1.00 93.83           C  
ATOM   2881  HE1 PHE A 181      -4.633   2.755  -2.828  1.00 93.83           H  
ATOM   2882  CE2 PHE A 181      -7.084   2.483  -0.487  1.00 93.83           C  
ATOM   2883  HE2 PHE A 181      -8.130   2.225  -0.409  1.00 93.83           H  
ATOM   2884  CZ  PHE A 181      -6.440   2.371  -1.727  1.00 93.83           C  
ATOM   2885  HZ  PHE A 181      -6.973   1.995  -2.588  1.00 93.83           H  
ATOM   2886  N   LEU A 182      -2.552   4.147   4.327  1.00 95.05           N  
ATOM   2887  H   LEU A 182      -3.488   3.925   4.634  1.00 95.05           H  
ATOM   2888  CA  LEU A 182      -1.669   4.873   5.232  1.00 95.05           C  
ATOM   2889  HA  LEU A 182      -1.275   5.731   4.688  1.00 95.05           H  
ATOM   2890  C   LEU A 182      -0.469   4.020   5.666  1.00 95.05           C  
ATOM   2891  CB  LEU A 182      -2.499   5.372   6.424  1.00 95.05           C  
ATOM   2892  HB2 LEU A 182      -2.869   4.511   6.980  1.00 95.05           H  
ATOM   2893  HB3 LEU A 182      -3.358   5.926   6.046  1.00 95.05           H  
ATOM   2894  O   LEU A 182       0.654   4.523   5.689  1.00 95.05           O  
ATOM   2895  CG  LEU A 182      -1.708   6.278   7.378  1.00 95.05           C  
ATOM   2896  HG  LEU A 182      -0.862   5.718   7.777  1.00 95.05           H  
ATOM   2897  CD1 LEU A 182      -1.183   7.542   6.694  1.00 95.05           C  
ATOM   2898 HD11 LEU A 182      -0.386   7.282   5.997  1.00 95.05           H  
ATOM   2899 HD12 LEU A 182      -1.988   8.040   6.153  1.00 95.05           H  
ATOM   2900 HD13 LEU A 182      -0.764   8.220   7.439  1.00 95.05           H  
ATOM   2901  CD2 LEU A 182      -2.605   6.705   8.541  1.00 95.05           C  
ATOM   2902 HD21 LEU A 182      -3.067   5.828   8.995  1.00 95.05           H  
ATOM   2903 HD22 LEU A 182      -3.388   7.372   8.181  1.00 95.05           H  
ATOM   2904 HD23 LEU A 182      -2.002   7.215   9.292  1.00 95.05           H  
ATOM   2905  N   LEU A 183      -0.690   2.732   5.955  1.00 92.29           N  
ATOM   2906  H   LEU A 183      -1.643   2.401   5.987  1.00 92.29           H  
ATOM   2907  CA  LEU A 183       0.378   1.777   6.247  1.00 92.29           C  
ATOM   2908  HA  LEU A 183       0.923   2.134   7.121  1.00 92.29           H  
ATOM   2909  C   LEU A 183       1.369   1.710   5.089  1.00 92.29           C  
ATOM   2910  CB  LEU A 183      -0.236   0.396   6.552  1.00 92.29           C  
ATOM   2911  HB2 LEU A 183      -0.792   0.064   5.676  1.00 92.29           H  
ATOM   2912  HB3 LEU A 183      -0.941   0.497   7.377  1.00 92.29           H  
ATOM   2913  O   LEU A 183       2.564   1.850   5.327  1.00 92.29           O  
ATOM   2914  CG  LEU A 183       0.782  -0.703   6.909  1.00 92.29           C  
ATOM   2915  HG  LEU A 183       1.506  -0.816   6.103  1.00 92.29           H  
ATOM   2916  CD1 LEU A 183       1.518  -0.404   8.209  1.00 92.29           C  
ATOM   2917 HD11 LEU A 183       2.234  -1.198   8.422  1.00 92.29           H  
ATOM   2918 HD12 LEU A 183       2.058   0.537   8.099  1.00 92.29           H  
ATOM   2919 HD13 LEU A 183       0.812  -0.325   9.036  1.00 92.29           H  
ATOM   2920  CD2 LEU A 183       0.053  -2.029   7.094  1.00 92.29           C  
ATOM   2921 HD21 LEU A 183       0.769  -2.801   7.378  1.00 92.29           H  
ATOM   2922 HD22 LEU A 183      -0.439  -2.312   6.163  1.00 92.29           H  
ATOM   2923 HD23 LEU A 183      -0.694  -1.941   7.883  1.00 92.29           H  
ATOM   2924  N   PHE A 184       0.869   1.572   3.856  1.00 94.68           N  
ATOM   2925  H   PHE A 184      -0.131   1.465   3.760  1.00 94.68           H  
ATOM   2926  CA  PHE A 184       1.667   1.548   2.633  1.00 94.68           C  
ATOM   2927  HA  PHE A 184       2.352   0.701   2.676  1.00 94.68           H  
ATOM   2928  C   PHE A 184       2.489   2.831   2.449  1.00 94.68           C  
ATOM   2929  CB  PHE A 184       0.761   1.305   1.428  1.00 94.68           C  
ATOM   2930  HB2 PHE A 184       0.265   0.343   1.558  1.00 94.68           H  
ATOM   2931  HB3 PHE A 184      -0.008   2.075   1.373  1.00 94.68           H  
ATOM   2932  O   PHE A 184       3.702   2.771   2.239  1.00 94.68           O  
ATOM   2933  CG  PHE A 184       1.542   1.281   0.135  1.00 94.68           C  
ATOM   2934  CD1 PHE A 184       1.557   2.407  -0.707  1.00 94.68           C  
ATOM   2935  HD1 PHE A 184       0.999   3.291  -0.438  1.00 94.68           H  
ATOM   2936  CD2 PHE A 184       2.322   0.157  -0.184  1.00 94.68           C  
ATOM   2937  HD2 PHE A 184       2.355  -0.693   0.481  1.00 94.68           H  
ATOM   2938  CE1 PHE A 184       2.300   2.389  -1.899  1.00 94.68           C  
ATOM   2939  HE1 PHE A 184       2.292   3.243  -2.560  1.00 94.68           H  
ATOM   2940  CE2 PHE A 184       3.089   0.153  -1.355  1.00 94.68           C  
ATOM   2941  HE2 PHE A 184       3.714  -0.701  -1.571  1.00 94.68           H  
ATOM   2942  CZ  PHE A 184       3.069   1.261  -2.220  1.00 94.68           C  
ATOM   2943  HZ  PHE A 184       3.664   1.264  -3.121  1.00 94.68           H  
ATOM   2944  N   LEU A 185       1.848   3.993   2.598  1.00 95.74           N  
ATOM   2945  H   LEU A 185       0.851   3.970   2.757  1.00 95.74           H  
ATOM   2946  CA  LEU A 185       2.498   5.296   2.468  1.00 95.74           C  
ATOM   2947  HA  LEU A 185       2.923   5.354   1.466  1.00 95.74           H  
ATOM   2948  C   LEU A 185       3.651   5.467   3.474  1.00 95.74           C  
ATOM   2949  CB  LEU A 185       1.411   6.377   2.632  1.00 95.74           C  
ATOM   2950  HB2 LEU A 185       1.023   6.330   3.650  1.00 95.74           H  
ATOM   2951  HB3 LEU A 185       0.589   6.148   1.953  1.00 95.74           H  
ATOM   2952  O   LEU A 185       4.683   6.046   3.143  1.00 95.74           O  
ATOM   2953  CG  LEU A 185       1.876   7.815   2.352  1.00 95.74           C  
ATOM   2954  HG  LEU A 185       2.655   8.085   3.065  1.00 95.74           H  
ATOM   2955  CD1 LEU A 185       2.409   7.972   0.933  1.00 95.74           C  
ATOM   2956 HD11 LEU A 185       1.688   7.606   0.202  1.00 95.74           H  
ATOM   2957 HD12 LEU A 185       3.341   7.411   0.862  1.00 95.74           H  
ATOM   2958 HD13 LEU A 185       2.637   9.019   0.729  1.00 95.74           H  
ATOM   2959  CD2 LEU A 185       0.716   8.792   2.513  1.00 95.74           C  
ATOM   2960 HD21 LEU A 185      -0.002   8.644   1.706  1.00 95.74           H  
ATOM   2961 HD22 LEU A 185       0.227   8.637   3.474  1.00 95.74           H  
ATOM   2962 HD23 LEU A 185       1.092   9.814   2.462  1.00 95.74           H  
ATOM   2963  N   LEU A 186       3.498   4.921   4.683  1.00 95.14           N  
ATOM   2964  H   LEU A 186       2.619   4.463   4.878  1.00 95.14           H  
ATOM   2965  CA  LEU A 186       4.467   5.017   5.776  1.00 95.14           C  
ATOM   2966  HA  LEU A 186       5.074   5.909   5.621  1.00 95.14           H  
ATOM   2967  C   LEU A 186       5.474   3.861   5.844  1.00 95.14           C  
ATOM   2968  CB  LEU A 186       3.694   5.170   7.097  1.00 95.14           C  
ATOM   2969  HB2 LEU A 186       2.940   4.385   7.154  1.00 95.14           H  
ATOM   2970  HB3 LEU A 186       4.374   5.029   7.937  1.00 95.14           H  
ATOM   2971  O   LEU A 186       6.320   3.867   6.734  1.00 95.14           O  
ATOM   2972  CG  LEU A 186       3.025   6.544   7.250  1.00 95.14           C  
ATOM   2973  HG  LEU A 186       2.388   6.759   6.392  1.00 95.14           H  
ATOM   2974  CD1 LEU A 186       2.156   6.546   8.504  1.00 95.14           C  
ATOM   2975 HD11 LEU A 186       1.645   7.504   8.604  1.00 95.14           H  
ATOM   2976 HD12 LEU A 186       2.765   6.355   9.388  1.00 95.14           H  
ATOM   2977 HD13 LEU A 186       1.407   5.762   8.396  1.00 95.14           H  
ATOM   2978  CD2 LEU A 186       4.072   7.649   7.389  1.00 95.14           C  
ATOM   2979 HD21 LEU A 186       4.860   7.345   8.079  1.00 95.14           H  
ATOM   2980 HD22 LEU A 186       3.599   8.546   7.788  1.00 95.14           H  
ATOM   2981 HD23 LEU A 186       4.506   7.881   6.416  1.00 95.14           H  
ATOM   2982  N   THR A 187       5.441   2.892   4.928  1.00 91.27           N  
ATOM   2983  H   THR A 187       4.714   2.933   4.228  1.00 91.27           H  
ATOM   2984  CA  THR A 187       6.283   1.675   4.981  1.00 91.27           C  
ATOM   2985  HA  THR A 187       5.961   1.057   5.818  1.00 91.27           H  
ATOM   2986  C   THR A 187       7.767   1.957   5.177  1.00 91.27           C  
ATOM   2987  CB  THR A 187       6.162   0.849   3.699  1.00 91.27           C  
ATOM   2988  HB  THR A 187       6.925   0.070   3.695  1.00 91.27           H  
ATOM   2989  O   THR A 187       8.392   1.361   6.049  1.00 91.27           O  
ATOM   2990  CG2 THR A 187       4.809   0.189   3.609  1.00 91.27           C  
ATOM   2991 HG21 THR A 187       4.721  -0.571   4.385  1.00 91.27           H  
ATOM   2992 HG22 THR A 187       4.667  -0.224   2.610  1.00 91.27           H  
ATOM   2993 HG23 THR A 187       4.043   0.941   3.801  1.00 91.27           H  
ATOM   2994  OG1 THR A 187       6.318   1.661   2.559  1.00 91.27           O  
ATOM   2995  HG1 THR A 187       5.447   1.961   2.289  1.00 91.27           H  
ATOM   2996  N   ALA A 188       8.335   2.893   4.413  1.00 91.43           N  
ATOM   2997  H   ALA A 188       7.774   3.283   3.669  1.00 91.43           H  
ATOM   2998  CA  ALA A 188       9.741   3.268   4.536  1.00 91.43           C  
ATOM   2999  HA  ALA A 188      10.346   2.365   4.450  1.00 91.43           H  
ATOM   3000  C   ALA A 188      10.062   3.898   5.903  1.00 91.43           C  
ATOM   3001  CB  ALA A 188      10.107   4.203   3.378  1.00 91.43           C  
ATOM   3002  HB1 ALA A 188      11.156   4.489   3.456  1.00 91.43           H  
ATOM   3003  HB2 ALA A 188       9.491   5.102   3.410  1.00 91.43           H  
ATOM   3004  HB3 ALA A 188       9.956   3.690   2.428  1.00 91.43           H  
ATOM   3005  O   ALA A 188      11.101   3.594   6.481  1.00 91.43           O  
ATOM   3006  N   PHE A 189       9.156   4.724   6.436  1.00 93.22           N  
ATOM   3007  H   PHE A 189       8.277   4.840   5.953  1.00 93.22           H  
ATOM   3008  CA  PHE A 189       9.291   5.342   7.757  1.00 93.22           C  
ATOM   3009  HA  PHE A 189      10.280   5.791   7.846  1.00 93.22           H  
ATOM   3010  C   PHE A 189       9.171   4.309   8.883  1.00 93.22           C  
ATOM   3011  CB  PHE A 189       8.238   6.453   7.896  1.00 93.22           C  
ATOM   3012  HB2 PHE A 189       7.280   6.099   7.516  1.00 93.22           H  
ATOM   3013  HB3 PHE A 189       8.540   7.297   7.276  1.00 93.22           H  
ATOM   3014  O   PHE A 189       9.945   4.350   9.831  1.00 93.22           O  
ATOM   3015  CG  PHE A 189       8.036   6.933   9.319  1.00 93.22           C  
ATOM   3016  CD1 PHE A 189       6.886   6.555  10.038  1.00 93.22           C  
ATOM   3017  HD1 PHE A 189       6.138   5.927   9.577  1.00 93.22           H  
ATOM   3018  CD2 PHE A 189       9.029   7.706   9.947  1.00 93.22           C  
ATOM   3019  HD2 PHE A 189       9.924   7.979   9.408  1.00 93.22           H  
ATOM   3020  CE1 PHE A 189       6.719   6.980  11.366  1.00 93.22           C  
ATOM   3021  HE1 PHE A 189       5.840   6.687  11.921  1.00 93.22           H  
ATOM   3022  CE2 PHE A 189       8.876   8.092  11.289  1.00 93.22           C  
ATOM   3023  HE2 PHE A 189       9.664   8.632  11.792  1.00 93.22           H  
ATOM   3024  CZ  PHE A 189       7.711   7.749  11.991  1.00 93.22           C  
ATOM   3025  HZ  PHE A 189       7.595   8.050  13.021  1.00 93.22           H  
ATOM   3026  N   LEU A 190       8.262   3.342   8.752  1.00 88.83           N  
ATOM   3027  H   LEU A 190       7.656   3.372   7.945  1.00 88.83           H  
ATOM   3028  CA  LEU A 190       8.038   2.272   9.731  1.00 88.83           C  
ATOM   3029  HA  LEU A 190       7.864   2.718  10.710  1.00 88.83           H  
ATOM   3030  C   LEU A 190       9.236   1.332   9.907  1.00 88.83           C  
ATOM   3031  CB  LEU A 190       6.795   1.477   9.309  1.00 88.83           C  
ATOM   3032  HB2 LEU A 190       6.883   1.220   8.253  1.00 88.83           H  
ATOM   3033  HB3 LEU A 190       6.757   0.545   9.872  1.00 88.83           H  
ATOM   3034  O   LEU A 190       9.298   0.585  10.877  1.00 88.83           O  
ATOM   3035  CG  LEU A 190       5.489   2.245   9.545  1.00 88.83           C  
ATOM   3036  HG  LEU A 190       5.551   3.251   9.128  1.00 88.83           H  
ATOM   3037  CD1 LEU A 190       4.337   1.512   8.873  1.00 88.83           C  
ATOM   3038 HD11 LEU A 190       4.229   0.515   9.300  1.00 88.83           H  
ATOM   3039 HD12 LEU A 190       4.524   1.435   7.802  1.00 88.83           H  
ATOM   3040 HD13 LEU A 190       3.419   2.081   9.021  1.00 88.83           H  
ATOM   3041  CD2 LEU A 190       5.165   2.351  11.031  1.00 88.83           C  
ATOM   3042 HD21 LEU A 190       5.258   1.374  11.504  1.00 88.83           H  
ATOM   3043 HD22 LEU A 190       5.850   3.044  11.518  1.00 88.83           H  
ATOM   3044 HD23 LEU A 190       4.140   2.700  11.152  1.00 88.83           H  
ATOM   3045  N   ARG A 191      10.211   1.364   8.994  1.00 83.59           N  
ATOM   3046  H   ARG A 191      10.099   1.981   8.202  1.00 83.59           H  
ATOM   3047  CA  ARG A 191      11.477   0.641   9.172  1.00 83.59           C  
ATOM   3048  HA  ARG A 191      11.266  -0.330   9.620  1.00 83.59           H  
ATOM   3049  C   ARG A 191      12.437   1.331  10.139  1.00 83.59           C  
ATOM   3050  CB  ARG A 191      12.162   0.429   7.824  1.00 83.59           C  
ATOM   3051  HB2 ARG A 191      12.381   1.397   7.375  1.00 83.59           H  
ATOM   3052  HB3 ARG A 191      13.106  -0.087   7.999  1.00 83.59           H  
ATOM   3053  O   ARG A 191      13.416   0.708  10.544  1.00 83.59           O  
ATOM   3054  CG  ARG A 191      11.315  -0.416   6.867  1.00 83.59           C  
ATOM   3055  HG2 ARG A 191      10.470   0.169   6.504  1.00 83.59           H  
ATOM   3056  HG3 ARG A 191      10.940  -1.298   7.386  1.00 83.59           H  
ATOM   3057  CD  ARG A 191      12.163  -0.865   5.681  1.00 83.59           C  
ATOM   3058  HD2 ARG A 191      11.536  -1.457   5.014  1.00 83.59           H  
ATOM   3059  HD3 ARG A 191      12.950  -1.522   6.051  1.00 83.59           H  
ATOM   3060  NE  ARG A 191      12.730   0.278   4.935  1.00 83.59           N  
ATOM   3061  HE  ARG A 191      12.073   0.963   4.589  1.00 83.59           H  
ATOM   3062  NH1 ARG A 191      14.956  -0.333   4.963  1.00 83.59           N  
ATOM   3063 HH11 ARG A 191      15.800  -0.343   4.409  1.00 83.59           H  
ATOM   3064 HH12 ARG A 191      14.784  -1.012   5.691  1.00 83.59           H  
ATOM   3065  NH2 ARG A 191      14.281   1.194   3.539  1.00 83.59           N  
ATOM   3066 HH21 ARG A 191      14.947   0.787   2.899  1.00 83.59           H  
ATOM   3067 HH22 ARG A 191      13.572   1.768   3.106  1.00 83.59           H  
ATOM   3068  CZ  ARG A 191      13.975   0.387   4.506  1.00 83.59           C  
ATOM   3069  N   LEU A 192      12.197   2.598  10.480  1.00 83.85           N  
ATOM   3070  H   LEU A 192      11.346   3.037  10.156  1.00 83.85           H  
ATOM   3071  CA  LEU A 192      13.036   3.344  11.411  1.00 83.85           C  
ATOM   3072  HA  LEU A 192      14.072   3.107  11.170  1.00 83.85           H  
ATOM   3073  C   LEU A 192      12.737   2.915  12.859  1.00 83.85           C  
ATOM   3074  CB  LEU A 192      12.852   4.859  11.227  1.00 83.85           C  
ATOM   3075  HB2 LEU A 192      13.517   5.372  11.922  1.00 83.85           H  
ATOM   3076  HB3 LEU A 192      11.830   5.121  11.501  1.00 83.85           H  
ATOM   3077  O   LEU A 192      11.560   2.746  13.197  1.00 83.85           O  
ATOM   3078  CG  LEU A 192      13.134   5.371   9.802  1.00 83.85           C  
ATOM   3079  HG  LEU A 192      12.462   4.890   9.091  1.00 83.85           H  
ATOM   3080  CD1 LEU A 192      12.882   6.875   9.750  1.00 83.85           C  
ATOM   3081 HD11 LEU A 192      11.884   7.089  10.132  1.00 83.85           H  
ATOM   3082 HD12 LEU A 192      13.621   7.379  10.374  1.00 83.85           H  
ATOM   3083 HD13 LEU A 192      12.966   7.230   8.723  1.00 83.85           H  
ATOM   3084  CD2 LEU A 192      14.578   5.121   9.361  1.00 83.85           C  
ATOM   3085 HD21 LEU A 192      14.757   4.050   9.262  1.00 83.85           H  
ATOM   3086 HD22 LEU A 192      15.269   5.540  10.093  1.00 83.85           H  
ATOM   3087 HD23 LEU A 192      14.752   5.588   8.392  1.00 83.85           H  
ATOM   3088  N   PRO A 193      13.755   2.766  13.726  1.00 79.63           N  
ATOM   3089  CA  PRO A 193      13.574   2.310  15.108  1.00 79.63           C  
ATOM   3090  HA  PRO A 193      13.223   1.278  15.092  1.00 79.63           H  
ATOM   3091  C   PRO A 193      12.587   3.153  15.927  1.00 79.63           C  
ATOM   3092  CB  PRO A 193      14.973   2.363  15.734  1.00 79.63           C  
ATOM   3093  HB2 PRO A 193      15.116   1.567  16.464  1.00 79.63           H  
ATOM   3094  HB3 PRO A 193      15.144   3.334  16.200  1.00 79.63           H  
ATOM   3095  O   PRO A 193      11.796   2.616  16.698  1.00 79.63           O  
ATOM   3096  CG  PRO A 193      15.917   2.217  14.545  1.00 79.63           C  
ATOM   3097  HG2 PRO A 193      16.886   2.675  14.740  1.00 79.63           H  
ATOM   3098  HG3 PRO A 193      16.030   1.162  14.295  1.00 79.63           H  
ATOM   3099  CD  PRO A 193      15.173   2.930  13.425  1.00 79.63           C  
ATOM   3100  HD2 PRO A 193      15.453   2.473  12.477  1.00 79.63           H  
ATOM   3101  HD3 PRO A 193      15.426   3.990  13.428  1.00 79.63           H  
ATOM   3102  N   GLU A 194      12.603   4.472  15.742  1.00 83.14           N  
ATOM   3103  H   GLU A 194      13.322   4.856  15.146  1.00 83.14           H  
ATOM   3104  CA  GLU A 194      11.801   5.434  16.503  1.00 83.14           C  
ATOM   3105  HA  GLU A 194      11.772   5.123  17.547  1.00 83.14           H  
ATOM   3106  C   GLU A 194      10.347   5.510  16.012  1.00 83.14           C  
ATOM   3107  CB  GLU A 194      12.452   6.831  16.435  1.00 83.14           C  
ATOM   3108  HB2 GLU A 194      11.855   7.501  17.054  1.00 83.14           H  
ATOM   3109  HB3 GLU A 194      12.400   7.211  15.415  1.00 83.14           H  
ATOM   3110  O   GLU A 194       9.482   6.068  16.689  1.00 83.14           O  
ATOM   3111  CG  GLU A 194      13.905   6.908  16.948  1.00 83.14           C  
ATOM   3112  HG2 GLU A 194      13.962   6.391  17.906  1.00 83.14           H  
ATOM   3113  HG3 GLU A 194      14.134   7.958  17.130  1.00 83.14           H  
ATOM   3114  CD  GLU A 194      14.972   6.345  15.987  1.00 83.14           C  
ATOM   3115  OE1 GLU A 194      16.118   6.163  16.450  1.00 83.14           O  
ATOM   3116  OE2 GLU A 194      14.638   6.051  14.812  1.00 83.14           O  
ATOM   3117  N   SER A 195      10.046   4.944  14.840  1.00 88.62           N  
ATOM   3118  H   SER A 195      10.770   4.418  14.373  1.00 88.62           H  
ATOM   3119  CA  SER A 195       8.773   5.158  14.143  1.00 88.62           C  
ATOM   3120  HA  SER A 195       8.692   6.224  13.931  1.00 88.62           H  
ATOM   3121  C   SER A 195       7.541   4.765  14.964  1.00 88.62           C  
ATOM   3122  CB  SER A 195       8.783   4.412  12.811  1.00 88.62           C  
ATOM   3123  HB2 SER A 195       9.635   4.750  12.222  1.00 88.62           H  
ATOM   3124  HB3 SER A 195       7.866   4.636  12.266  1.00 88.62           H  
ATOM   3125  O   SER A 195       6.535   5.479  14.948  1.00 88.62           O  
ATOM   3126  OG  SER A 195       8.868   3.017  13.016  1.00 88.62           O  
ATOM   3127  HG  SER A 195       9.794   2.766  13.045  1.00 88.62           H  
ATOM   3128  N   TYR A 196       7.623   3.679  15.737  1.00 85.99           N  
ATOM   3129  H   TYR A 196       8.452   3.110  15.647  1.00 85.99           H  
ATOM   3130  CA  TYR A 196       6.520   3.193  16.569  1.00 85.99           C  
ATOM   3131  HA  TYR A 196       5.628   3.124  15.947  1.00 85.99           H  
ATOM   3132  C   TYR A 196       6.185   4.130  17.723  1.00 85.99           C  
ATOM   3133  CB  TYR A 196       6.849   1.797  17.109  1.00 85.99           C  
ATOM   3134  HB2 TYR A 196       7.746   1.844  17.726  1.00 85.99           H  
ATOM   3135  HB3 TYR A 196       6.027   1.451  17.735  1.00 85.99           H  
ATOM   3136  O   TYR A 196       5.009   4.393  17.966  1.00 85.99           O  
ATOM   3137  CG  TYR A 196       7.048   0.813  15.989  1.00 85.99           C  
ATOM   3138  CD1 TYR A 196       5.956   0.505  15.164  1.00 85.99           C  
ATOM   3139  HD1 TYR A 196       4.983   0.916  15.389  1.00 85.99           H  
ATOM   3140  CD2 TYR A 196       8.338   0.352  15.671  1.00 85.99           C  
ATOM   3141  HD2 TYR A 196       9.183   0.614  16.290  1.00 85.99           H  
ATOM   3142  CE1 TYR A 196       6.161  -0.241  13.992  1.00 85.99           C  
ATOM   3143  HE1 TYR A 196       5.369  -0.387  13.273  1.00 85.99           H  
ATOM   3144  CE2 TYR A 196       8.536  -0.410  14.509  1.00 85.99           C  
ATOM   3145  HE2 TYR A 196       9.524  -0.741  14.227  1.00 85.99           H  
ATOM   3146  OH  TYR A 196       7.641  -1.427  12.555  1.00 85.99           O  
ATOM   3147  HH  TYR A 196       6.820  -1.746  12.171  1.00 85.99           H  
ATOM   3148  CZ  TYR A 196       7.446  -0.697  13.671  1.00 85.99           C  
ATOM   3149  N   GLU A 197       7.199   4.659  18.410  1.00 88.51           N  
ATOM   3150  H   GLU A 197       8.141   4.486  18.088  1.00 88.51           H  
ATOM   3151  CA  GLU A 197       7.012   5.621  19.502  1.00 88.51           C  
ATOM   3152  HA  GLU A 197       6.304   5.210  20.222  1.00 88.51           H  
ATOM   3153  C   GLU A 197       6.417   6.927  18.966  1.00 88.51           C  
ATOM   3154  CB  GLU A 197       8.359   5.828  20.216  1.00 88.51           C  
ATOM   3155  HB2 GLU A 197       8.715   4.845  20.526  1.00 88.51           H  
ATOM   3156  HB3 GLU A 197       9.095   6.229  19.519  1.00 88.51           H  
ATOM   3157  O   GLU A 197       5.472   7.477  19.541  1.00 88.51           O  
ATOM   3158  CG  GLU A 197       8.289   6.703  21.482  1.00 88.51           C  
ATOM   3159  HG2 GLU A 197       9.179   6.498  22.078  1.00 88.51           H  
ATOM   3160  HG3 GLU A 197       7.427   6.392  22.072  1.00 88.51           H  
ATOM   3161  CD  GLU A 197       8.234   8.220  21.222  1.00 88.51           C  
ATOM   3162  OE1 GLU A 197       7.589   8.927  22.030  1.00 88.51           O  
ATOM   3163  OE2 GLU A 197       8.816   8.683  20.218  1.00 88.51           O  
ATOM   3164  N   ILE A 198       6.881   7.364  17.795  1.00 92.87           N  
ATOM   3165  H   ILE A 198       7.692   6.899  17.411  1.00 92.87           H  
ATOM   3166  CA  ILE A 198       6.371   8.553  17.118  1.00 92.87           C  
ATOM   3167  HA  ILE A 198       6.417   9.386  17.820  1.00 92.87           H  
ATOM   3168  C   ILE A 198       4.899   8.384  16.725  1.00 92.87           C  
ATOM   3169  CB  ILE A 198       7.271   8.875  15.909  1.00 92.87           C  
ATOM   3170  HB  ILE A 198       7.337   7.975  15.297  1.00 92.87           H  
ATOM   3171  O   ILE A 198       4.109   9.306  16.946  1.00 92.87           O  
ATOM   3172  CG1 ILE A 198       8.710   9.238  16.334  1.00 92.87           C  
ATOM   3173 HG12 ILE A 198       9.337   9.253  15.443  1.00 92.87           H  
ATOM   3174 HG13 ILE A 198       9.107   8.462  16.989  1.00 92.87           H  
ATOM   3175  CG2 ILE A 198       6.672   9.984  15.031  1.00 92.87           C  
ATOM   3176 HG21 ILE A 198       6.462  10.870  15.631  1.00 92.87           H  
ATOM   3177 HG22 ILE A 198       5.748   9.618  14.584  1.00 92.87           H  
ATOM   3178 HG23 ILE A 198       7.368  10.239  14.232  1.00 92.87           H  
ATOM   3179  CD1 ILE A 198       8.879  10.565  17.077  1.00 92.87           C  
ATOM   3180 HD11 ILE A 198       9.907  10.641  17.431  1.00 92.87           H  
ATOM   3181 HD12 ILE A 198       8.220  10.607  17.944  1.00 92.87           H  
ATOM   3182 HD13 ILE A 198       8.681  11.398  16.402  1.00 92.87           H  
ATOM   3183  N   ILE A 199       4.501   7.231  16.174  1.00 93.16           N  
ATOM   3184  H   ILE A 199       5.198   6.523  15.994  1.00 93.16           H  
ATOM   3185  CA  ILE A 199       3.098   6.957  15.819  1.00 93.16           C  
ATOM   3186  HA  ILE A 199       2.711   7.809  15.260  1.00 93.16           H  
ATOM   3187  C   ILE A 199       2.239   6.838  17.075  1.00 93.16           C  
ATOM   3188  CB  ILE A 199       2.970   5.708  14.919  1.00 93.16           C  
ATOM   3189  HB  ILE A 199       3.542   4.895  15.364  1.00 93.16           H  
ATOM   3190  O   ILE A 199       1.202   7.495  17.149  1.00 93.16           O  
ATOM   3191  CG1 ILE A 199       3.554   6.047  13.533  1.00 93.16           C  
ATOM   3192 HG12 ILE A 199       4.545   6.484  13.661  1.00 93.16           H  
ATOM   3193 HG13 ILE A 199       2.926   6.789  13.039  1.00 93.16           H  
ATOM   3194  CG2 ILE A 199       1.502   5.250  14.765  1.00 93.16           C  
ATOM   3195 HG21 ILE A 199       1.073   4.991  15.732  1.00 93.16           H  
ATOM   3196 HG22 ILE A 199       1.440   4.355  14.147  1.00 93.16           H  
ATOM   3197 HG23 ILE A 199       0.903   6.041  14.314  1.00 93.16           H  
ATOM   3198  CD1 ILE A 199       3.692   4.827  12.625  1.00 93.16           C  
ATOM   3199 HD11 ILE A 199       4.208   5.114  11.709  1.00 93.16           H  
ATOM   3200 HD12 ILE A 199       2.713   4.434  12.351  1.00 93.16           H  
ATOM   3201 HD13 ILE A 199       4.269   4.059  13.141  1.00 93.16           H  
ATOM   3202  N   LEU A 200       2.671   6.056  18.069  1.00 91.23           N  
ATOM   3203  H   LEU A 200       3.543   5.561  17.952  1.00 91.23           H  
ATOM   3204  CA  LEU A 200       1.926   5.838  19.310  1.00 91.23           C  
ATOM   3205  HA  LEU A 200       0.961   5.398  19.059  1.00 91.23           H  
ATOM   3206  C   LEU A 200       1.670   7.156  20.046  1.00 91.23           C  
ATOM   3207  CB  LEU A 200       2.711   4.855  20.197  1.00 91.23           C  
ATOM   3208  HB2 LEU A 200       3.713   5.253  20.356  1.00 91.23           H  
ATOM   3209  HB3 LEU A 200       2.811   3.907  19.669  1.00 91.23           H  
ATOM   3210  O   LEU A 200       0.531   7.461  20.397  1.00 91.23           O  
ATOM   3211  CG  LEU A 200       2.068   4.596  21.573  1.00 91.23           C  
ATOM   3212  HG  LEU A 200       1.994   5.535  22.120  1.00 91.23           H  
ATOM   3213  CD1 LEU A 200       0.669   3.988  21.469  1.00 91.23           C  
ATOM   3214 HD11 LEU A 200       0.293   3.758  22.466  1.00 91.23           H  
ATOM   3215 HD12 LEU A 200      -0.015   4.687  20.988  1.00 91.23           H  
ATOM   3216 HD13 LEU A 200       0.705   3.066  20.888  1.00 91.23           H  
ATOM   3217  CD2 LEU A 200       2.961   3.664  22.386  1.00 91.23           C  
ATOM   3218 HD21 LEU A 200       3.946   4.114  22.504  1.00 91.23           H  
ATOM   3219 HD22 LEU A 200       3.061   2.703  21.881  1.00 91.23           H  
ATOM   3220 HD23 LEU A 200       2.527   3.502  23.373  1.00 91.23           H  
ATOM   3221  N   SER A 201       2.711   7.969  20.235  1.00 93.28           N  
ATOM   3222  H   SER A 201       3.625   7.671  19.928  1.00 93.28           H  
ATOM   3223  CA  SER A 201       2.577   9.276  20.884  1.00 93.28           C  
ATOM   3224  HA  SER A 201       2.046   9.138  21.825  1.00 93.28           H  
ATOM   3225  C   SER A 201       1.753  10.254  20.039  1.00 93.28           C  
ATOM   3226  CB  SER A 201       3.957   9.856  21.212  1.00 93.28           C  
ATOM   3227  HB2 SER A 201       3.826  10.780  21.776  1.00 93.28           H  
ATOM   3228  HB3 SER A 201       4.515   9.152  21.830  1.00 93.28           H  
ATOM   3229  O   SER A 201       1.015  11.075  20.582  1.00 93.28           O  
ATOM   3230  OG  SER A 201       4.691  10.130  20.036  1.00 93.28           O  
ATOM   3231  HG  SER A 201       5.241   9.355  19.896  1.00 93.28           H  
ATOM   3232  N   SER A 202       1.807  10.155  18.706  1.00 95.80           N  
ATOM   3233  H   SER A 202       2.447   9.485  18.305  1.00 95.80           H  
ATOM   3234  CA  SER A 202       0.977  10.973  17.810  1.00 95.80           C  
ATOM   3235  HA  SER A 202       0.981  11.994  18.192  1.00 95.80           H  
ATOM   3236  C   SER A 202      -0.489  10.522  17.753  1.00 95.80           C  
ATOM   3237  CB  SER A 202       1.570  11.029  16.402  1.00 95.80           C  
ATOM   3238  HB2 SER A 202       0.930  11.647  15.771  1.00 95.80           H  
ATOM   3239  HB3 SER A 202       1.625  10.026  15.980  1.00 95.80           H  
ATOM   3240  O   SER A 202      -1.358  11.332  17.412  1.00 95.80           O  
ATOM   3241  OG  SER A 202       2.862  11.601  16.448  1.00 95.80           O  
ATOM   3242  HG  SER A 202       3.442  10.868  16.665  1.00 95.80           H  
ATOM   3243  N   ALA A 203      -0.783   9.274  18.126  1.00 94.74           N  
ATOM   3244  H   ALA A 203      -0.018   8.643  18.317  1.00 94.74           H  
ATOM   3245  CA  ALA A 203      -2.131   8.713  18.209  1.00 94.74           C  
ATOM   3246  HA  ALA A 203      -2.698   9.057  17.343  1.00 94.74           H  
ATOM   3247  C   ALA A 203      -2.905   9.151  19.473  1.00 94.74           C  
ATOM   3248  CB  ALA A 203      -2.038   7.187  18.089  1.00 94.74           C  
ATOM   3249  HB1 ALA A 203      -1.517   6.913  17.172  1.00 94.74           H  
ATOM   3250  HB2 ALA A 203      -3.041   6.762  18.065  1.00 94.74           H  
ATOM   3251  HB3 ALA A 203      -1.502   6.772  18.943  1.00 94.74           H  
ATOM   3252  O   ALA A 203      -4.113   8.937  19.555  1.00 94.74           O  
ATOM   3253  N   GLN A 204      -2.248   9.803  20.440  1.00 94.52           N  
ATOM   3254  H   GLN A 204      -1.251   9.931  20.338  1.00 94.52           H  
ATOM   3255  CA  GLN A 204      -2.877  10.307  21.668  1.00 94.52           C  
ATOM   3256  HA  GLN A 204      -3.763   9.712  21.893  1.00 94.52           H  
ATOM   3257  C   GLN A 204      -3.314  11.763  21.519  1.00 94.52           C  
ATOM   3258  CB  GLN A 204      -1.895  10.182  22.844  1.00 94.52           C  
ATOM   3259  HB2 GLN A 204      -0.991  10.749  22.621  1.00 94.52           H  
ATOM   3260  HB3 GLN A 204      -2.350  10.614  23.735  1.00 94.52           H  
ATOM   3261  O   GLN A 204      -2.483  12.623  21.251  1.00 94.52           O  
ATOM   3262  CG  GLN A 204      -1.497   8.731  23.146  1.00 94.52           C  
ATOM   3263  HG2 GLN A 204      -0.984   8.308  22.282  1.00 94.52           H  
ATOM   3264  HG3 GLN A 204      -0.798   8.720  23.982  1.00 94.52           H  
ATOM   3265  CD  GLN A 204      -2.685   7.846  23.506  1.00 94.52           C  
ATOM   3266  NE2 GLN A 204      -2.615   6.566  23.222  1.00 94.52           N  
ATOM   3267 HE21 GLN A 204      -1.801   6.187  22.760  1.00 94.52           H  
ATOM   3268 HE22 GLN A 204      -3.416   6.003  23.471  1.00 94.52           H  
ATOM   3269  OE1 GLN A 204      -3.692   8.285  24.041  1.00 94.52           O  
ATOM   3270  N   ILE A 205      -4.596  12.076  21.712  1.00 95.47           N  
ATOM   3271  H   ILE A 205      -5.236  11.342  21.981  1.00 95.47           H  
ATOM   3272  CA  ILE A 205      -5.097  13.458  21.615  1.00 95.47           C  
ATOM   3273  HA  ILE A 205      -4.576  13.964  20.802  1.00 95.47           H  
ATOM   3274  C   ILE A 205      -4.792  14.219  22.917  1.00 95.47           C  
ATOM   3275  CB  ILE A 205      -6.605  13.487  21.275  1.00 95.47           C  
ATOM   3276  HB  ILE A 205      -7.155  13.017  22.090  1.00 95.47           H  
ATOM   3277  O   ILE A 205      -5.281  13.848  23.985  1.00 95.47           O  
ATOM   3278  CG1 ILE A 205      -6.915  12.731  19.965  1.00 95.47           C  
ATOM   3279 HG12 ILE A 205      -6.534  11.713  20.044  1.00 95.47           H  
ATOM   3280 HG13 ILE A 205      -6.408  13.233  19.141  1.00 95.47           H  
ATOM   3281  CG2 ILE A 205      -7.075  14.944  21.138  1.00 95.47           C  
ATOM   3282 HG21 ILE A 205      -6.797  15.504  22.031  1.00 95.47           H  
ATOM   3283 HG22 ILE A 205      -6.598  15.408  20.274  1.00 95.47           H  
ATOM   3284 HG23 ILE A 205      -8.158  14.989  21.026  1.00 95.47           H  
ATOM   3285  CD1 ILE A 205      -8.404  12.621  19.620  1.00 95.47           C  
ATOM   3286 HD11 ILE A 205      -8.521  11.953  18.766  1.00 95.47           H  
ATOM   3287 HD12 ILE A 205      -8.809  13.597  19.352  1.00 95.47           H  
ATOM   3288 HD13 ILE A 205      -8.953  12.212  20.468  1.00 95.47           H  
ATOM   3289  N   THR A 206      -4.048  15.321  22.829  1.00 96.05           N  
ATOM   3290  H   THR A 206      -3.687  15.598  21.927  1.00 96.05           H  
ATOM   3291  CA  THR A 206      -3.726  16.200  23.971  1.00 96.05           C  
ATOM   3292  HA  THR A 206      -3.623  15.592  24.870  1.00 96.05           H  
ATOM   3293  C   THR A 206      -4.823  17.239  24.237  1.00 96.05           C  
ATOM   3294  CB  THR A 206      -2.386  16.912  23.749  1.00 96.05           C  
ATOM   3295  HB  THR A 206      -2.149  17.523  24.620  1.00 96.05           H  
ATOM   3296  O   THR A 206      -5.776  17.392  23.461  1.00 96.05           O  
ATOM   3297  CG2 THR A 206      -1.250  15.916  23.525  1.00 96.05           C  
ATOM   3298 HG21 THR A 206      -1.330  15.452  22.542  1.00 96.05           H  
ATOM   3299 HG22 THR A 206      -1.268  15.146  24.297  1.00 96.05           H  
ATOM   3300 HG23 THR A 206      -0.301  16.447  23.592  1.00 96.05           H  
ATOM   3301  OG1 THR A 206      -2.545  17.742  22.626  1.00 96.05           O  
ATOM   3302  HG1 THR A 206      -1.674  18.008  22.323  1.00 96.05           H  
ATOM   3303  N   LEU A 207      -4.740  17.982  25.349  1.00 97.76           N  
ATOM   3304  H   LEU A 207      -3.911  17.935  25.924  1.00 97.76           H  
ATOM   3305  CA  LEU A 207      -5.666  19.094  25.579  1.00 97.76           C  
ATOM   3306  HA  LEU A 207      -6.681  18.738  25.404  1.00 97.76           H  
ATOM   3307  C   LEU A 207      -5.412  20.236  24.587  1.00 97.76           C  
ATOM   3308  CB  LEU A 207      -5.553  19.567  27.033  1.00 97.76           C  
ATOM   3309  HB2 LEU A 207      -4.543  19.945  27.197  1.00 97.76           H  
ATOM   3310  HB3 LEU A 207      -5.705  18.719  27.701  1.00 97.76           H  
ATOM   3311  O   LEU A 207      -6.372  20.773  24.030  1.00 97.76           O  
ATOM   3312  CG  LEU A 207      -6.535  20.689  27.403  1.00 97.76           C  
ATOM   3313  HG  LEU A 207      -6.376  21.558  26.765  1.00 97.76           H  
ATOM   3314  CD1 LEU A 207      -7.997  20.254  27.283  1.00 97.76           C  
ATOM   3315 HD11 LEU A 207      -8.177  19.344  27.855  1.00 97.76           H  
ATOM   3316 HD12 LEU A 207      -8.628  21.055  27.667  1.00 97.76           H  
ATOM   3317 HD13 LEU A 207      -8.253  20.096  26.235  1.00 97.76           H  
ATOM   3318  CD2 LEU A 207      -6.273  21.097  28.849  1.00 97.76           C  
ATOM   3319 HD21 LEU A 207      -5.259  21.489  28.926  1.00 97.76           H  
ATOM   3320 HD22 LEU A 207      -6.974  21.872  29.159  1.00 97.76           H  
ATOM   3321 HD23 LEU A 207      -6.372  20.228  29.500  1.00 97.76           H  
ATOM   3322  N   LYS A 208      -4.145  20.564  24.322  1.00 97.30           N  
ATOM   3323  H   LYS A 208      -3.421  20.166  24.903  1.00 97.30           H  
ATOM   3324  CA  LYS A 208      -3.719  21.531  23.309  1.00 97.30           C  
ATOM   3325  HA  LYS A 208      -4.062  22.525  23.598  1.00 97.30           H  
ATOM   3326  C   LYS A 208      -4.315  21.219  21.946  1.00 97.30           C  
ATOM   3327  CB  LYS A 208      -2.188  21.522  23.253  1.00 97.30           C  
ATOM   3328  HB2 LYS A 208      -1.807  21.860  24.217  1.00 97.30           H  
ATOM   3329  HB3 LYS A 208      -1.838  20.504  23.081  1.00 97.30           H  
ATOM   3330  O   LYS A 208      -4.884  22.116  21.329  1.00 97.30           O  
ATOM   3331  CG  LYS A 208      -1.611  22.443  22.175  1.00 97.30           C  
ATOM   3332  HG2 LYS A 208      -1.964  22.153  21.186  1.00 97.30           H  
ATOM   3333  HG3 LYS A 208      -1.912  23.471  22.382  1.00 97.30           H  
ATOM   3334  CD  LYS A 208      -0.090  22.329  22.211  1.00 97.30           C  
ATOM   3335  HD2 LYS A 208       0.262  22.467  23.233  1.00 97.30           H  
ATOM   3336  HD3 LYS A 208       0.192  21.330  21.877  1.00 97.30           H  
ATOM   3337  CE  LYS A 208       0.537  23.387  21.310  1.00 97.30           C  
ATOM   3338  HE2 LYS A 208       0.260  24.372  21.685  1.00 97.30           H  
ATOM   3339  HE3 LYS A 208       0.129  23.281  20.305  1.00 97.30           H  
ATOM   3340  NZ  LYS A 208       2.008  23.227  21.310  1.00 97.30           N  
ATOM   3341  HZ1 LYS A 208       2.248  22.277  21.064  1.00 97.30           H  
ATOM   3342  HZ2 LYS A 208       2.364  23.382  22.242  1.00 97.30           H  
ATOM   3343  HZ3 LYS A 208       2.445  23.874  20.669  1.00 97.30           H  
ATOM   3344  N   GLU A 209      -4.242  19.966  21.501  1.00 97.09           N  
ATOM   3345  H   GLU A 209      -3.711  19.289  22.030  1.00 97.09           H  
ATOM   3346  CA  GLU A 209      -4.818  19.553  20.223  1.00 97.09           C  
ATOM   3347  HA  GLU A 209      -4.414  20.189  19.436  1.00 97.09           H  
ATOM   3348  C   GLU A 209      -6.344  19.712  20.217  1.00 97.09           C  
ATOM   3349  CB  GLU A 209      -4.414  18.109  19.913  1.00 97.09           C  
ATOM   3350  HB2 GLU A 209      -3.338  17.999  20.041  1.00 97.09           H  
ATOM   3351  HB3 GLU A 209      -4.928  17.436  20.600  1.00 97.09           H  
ATOM   3352  O   GLU A 209      -6.897  20.262  19.266  1.00 97.09           O  
ATOM   3353  CG  GLU A 209      -4.771  17.757  18.465  1.00 97.09           C  
ATOM   3354  HG2 GLU A 209      -5.807  18.037  18.274  1.00 97.09           H  
ATOM   3355  HG3 GLU A 209      -4.137  18.333  17.791  1.00 97.09           H  
ATOM   3356  CD  GLU A 209      -4.622  16.268  18.167  1.00 97.09           C  
ATOM   3357  OE1 GLU A 209      -5.358  15.798  17.274  1.00 97.09           O  
ATOM   3358  OE2 GLU A 209      -3.825  15.593  18.860  1.00 97.09           O  
ATOM   3359  N   ARG A 210      -7.045  19.326  21.295  1.00 97.11           N  
ATOM   3360  H   ARG A 210      -6.543  18.882  22.051  1.00 97.11           H  
ATOM   3361  CA  ARG A 210      -8.503  19.540  21.396  1.00 97.11           C  
ATOM   3362  HA  ARG A 210      -8.983  19.047  20.551  1.00 97.11           H  
ATOM   3363  C   ARG A 210      -8.879  21.012  21.264  1.00 97.11           C  
ATOM   3364  CB  ARG A 210      -9.069  18.968  22.704  1.00 97.11           C  
ATOM   3365  HB2 ARG A 210     -10.074  19.363  22.852  1.00 97.11           H  
ATOM   3366  HB3 ARG A 210      -8.451  19.270  23.550  1.00 97.11           H  
ATOM   3367  O   ARG A 210      -9.764  21.347  20.479  1.00 97.11           O  
ATOM   3368  CG  ARG A 210      -9.159  17.444  22.633  1.00 97.11           C  
ATOM   3369  HG2 ARG A 210      -8.152  17.034  22.559  1.00 97.11           H  
ATOM   3370  HG3 ARG A 210      -9.718  17.164  21.740  1.00 97.11           H  
ATOM   3371  CD  ARG A 210      -9.867  16.840  23.846  1.00 97.11           C  
ATOM   3372  HD2 ARG A 210     -10.789  17.392  24.029  1.00 97.11           H  
ATOM   3373  HD3 ARG A 210     -10.122  15.808  23.607  1.00 97.11           H  
ATOM   3374  NE  ARG A 210      -9.011  16.847  25.045  1.00 97.11           N  
ATOM   3375  HE  ARG A 210      -8.026  17.006  24.887  1.00 97.11           H  
ATOM   3376  NH1 ARG A 210     -10.641  16.213  26.535  1.00 97.11           N  
ATOM   3377 HH11 ARG A 210     -10.931  15.964  27.470  1.00 97.11           H  
ATOM   3378 HH12 ARG A 210     -11.320  16.253  25.789  1.00 97.11           H  
ATOM   3379  NH2 ARG A 210      -8.528  16.443  27.230  1.00 97.11           N  
ATOM   3380 HH21 ARG A 210      -7.550  16.576  27.014  1.00 97.11           H  
ATOM   3381 HH22 ARG A 210      -8.805  16.077  28.129  1.00 97.11           H  
ATOM   3382  CZ  ARG A 210      -9.397  16.508  26.262  1.00 97.11           C  
ATOM   3383  N   VAL A 211      -8.196  21.893  21.995  1.00 98.33           N  
ATOM   3384  H   VAL A 211      -7.468  21.536  22.597  1.00 98.33           H  
ATOM   3385  CA  VAL A 211      -8.426  23.345  21.931  1.00 98.33           C  
ATOM   3386  HA  VAL A 211      -9.484  23.544  22.106  1.00 98.33           H  
ATOM   3387  C   VAL A 211      -8.094  23.891  20.540  1.00 98.33           C  
ATOM   3388  CB  VAL A 211      -7.611  24.065  23.022  1.00 98.33           C  
ATOM   3389  HB  VAL A 211      -6.564  23.771  22.936  1.00 98.33           H  
ATOM   3390  O   VAL A 211      -8.865  24.675  19.986  1.00 98.33           O  
ATOM   3391  CG1 VAL A 211      -7.690  25.595  22.903  1.00 98.33           C  
ATOM   3392 HG11 VAL A 211      -8.720  25.919  22.754  1.00 98.33           H  
ATOM   3393 HG12 VAL A 211      -7.271  26.067  23.792  1.00 98.33           H  
ATOM   3394 HG13 VAL A 211      -7.116  25.931  22.040  1.00 98.33           H  
ATOM   3395  CG2 VAL A 211      -8.105  23.669  24.419  1.00 98.33           C  
ATOM   3396 HG21 VAL A 211      -8.019  22.593  24.568  1.00 98.33           H  
ATOM   3397 HG22 VAL A 211      -7.491  24.165  25.172  1.00 98.33           H  
ATOM   3398 HG23 VAL A 211      -9.149  23.954  24.551  1.00 98.33           H  
ATOM   3399  N   TYR A 212      -6.983  23.445  19.949  1.00 98.05           N  
ATOM   3400  H   TYR A 212      -6.391  22.798  20.450  1.00 98.05           H  
ATOM   3401  CA  TYR A 212      -6.572  23.827  18.600  1.00 98.05           C  
ATOM   3402  HA  TYR A 212      -6.467  24.911  18.555  1.00 98.05           H  
ATOM   3403  C   TYR A 212      -7.615  23.425  17.555  1.00 98.05           C  
ATOM   3404  CB  TYR A 212      -5.211  23.193  18.281  1.00 98.05           C  
ATOM   3405  HB2 TYR A 212      -4.488  23.490  19.040  1.00 98.05           H  
ATOM   3406  HB3 TYR A 212      -5.297  22.107  18.322  1.00 98.05           H  
ATOM   3407  O   TYR A 212      -7.965  24.243  16.705  1.00 98.05           O  
ATOM   3408  CG  TYR A 212      -4.679  23.582  16.919  1.00 98.05           C  
ATOM   3409  CD1 TYR A 212      -5.078  22.858  15.778  1.00 98.05           C  
ATOM   3410  HD1 TYR A 212      -5.730  22.002  15.873  1.00 98.05           H  
ATOM   3411  CD2 TYR A 212      -3.815  24.685  16.790  1.00 98.05           C  
ATOM   3412  HD2 TYR A 212      -3.501  25.242  17.660  1.00 98.05           H  
ATOM   3413  CE1 TYR A 212      -4.641  23.260  14.504  1.00 98.05           C  
ATOM   3414  HE1 TYR A 212      -4.979  22.737  13.622  1.00 98.05           H  
ATOM   3415  CE2 TYR A 212      -3.347  25.067  15.522  1.00 98.05           C  
ATOM   3416  HE2 TYR A 212      -2.668  25.902  15.431  1.00 98.05           H  
ATOM   3417  OH  TYR A 212      -3.329  24.739  13.156  1.00 98.05           O  
ATOM   3418  HH  TYR A 212      -2.779  25.522  13.232  1.00 98.05           H  
ATOM   3419  CZ  TYR A 212      -3.778  24.365  14.377  1.00 98.05           C  
ATOM   3420  N   ASN A 213      -8.147  22.203  17.631  1.00 96.15           N  
ATOM   3421  H   ASN A 213      -7.769  21.565  18.317  1.00 96.15           H  
ATOM   3422  CA  ASN A 213      -9.147  21.685  16.698  1.00 96.15           C  
ATOM   3423  HA  ASN A 213      -8.784  21.825  15.680  1.00 96.15           H  
ATOM   3424  C   ASN A 213     -10.469  22.456  16.802  1.00 96.15           C  
ATOM   3425  CB  ASN A 213      -9.332  20.174  16.946  1.00 96.15           C  
ATOM   3426  HB2 ASN A 213     -10.203  19.824  16.392  1.00 96.15           H  
ATOM   3427  HB3 ASN A 213      -9.505  19.995  18.007  1.00 96.15           H  
ATOM   3428  O   ASN A 213     -11.053  22.802  15.776  1.00 96.15           O  
ATOM   3429  CG  ASN A 213      -8.139  19.346  16.488  1.00 96.15           C  
ATOM   3430  ND2 ASN A 213      -8.059  18.101  16.901  1.00 96.15           N  
ATOM   3431 HD21 ASN A 213      -7.214  17.600  16.667  1.00 96.15           H  
ATOM   3432 HD22 ASN A 213      -8.727  17.723  17.556  1.00 96.15           H  
ATOM   3433  OD1 ASN A 213      -7.290  19.801  15.739  1.00 96.15           O  
ATOM   3434  N   ILE A 214     -10.903  22.806  18.020  1.00 97.00           N  
ATOM   3435  H   ILE A 214     -10.395  22.471  18.826  1.00 97.00           H  
ATOM   3436  CA  ILE A 214     -12.085  23.657  18.233  1.00 97.00           C  
ATOM   3437  HA  ILE A 214     -12.948  23.182  17.765  1.00 97.00           H  
ATOM   3438  C   ILE A 214     -11.895  25.011  17.547  1.00 97.00           C  
ATOM   3439  CB  ILE A 214     -12.380  23.815  19.742  1.00 97.00           C  
ATOM   3440  HB  ILE A 214     -11.459  24.102  20.250  1.00 97.00           H  
ATOM   3441  O   ILE A 214     -12.734  25.418  16.744  1.00 97.00           O  
ATOM   3442  CG1 ILE A 214     -12.871  22.470  20.314  1.00 97.00           C  
ATOM   3443 HG12 ILE A 214     -13.891  22.281  19.979  1.00 97.00           H  
ATOM   3444 HG13 ILE A 214     -12.254  21.655  19.937  1.00 97.00           H  
ATOM   3445  CG2 ILE A 214     -13.437  24.905  20.007  1.00 97.00           C  
ATOM   3446 HG21 ILE A 214     -13.074  25.884  19.696  1.00 97.00           H  
ATOM   3447 HG22 ILE A 214     -13.667  24.971  21.071  1.00 97.00           H  
ATOM   3448 HG23 ILE A 214     -14.354  24.673  19.465  1.00 97.00           H  
ATOM   3449  CD1 ILE A 214     -12.824  22.408  21.843  1.00 97.00           C  
ATOM   3450 HD11 ILE A 214     -13.523  23.118  22.285  1.00 97.00           H  
ATOM   3451 HD12 ILE A 214     -11.814  22.619  22.195  1.00 97.00           H  
ATOM   3452 HD13 ILE A 214     -13.104  21.401  22.152  1.00 97.00           H  
ATOM   3453  N   ILE A 215     -10.774  25.690  17.796  1.00 97.76           N  
ATOM   3454  H   ILE A 215     -10.107  25.298  18.446  1.00 97.76           H  
ATOM   3455  CA  ILE A 215     -10.507  27.008  17.204  1.00 97.76           C  
ATOM   3456  HA  ILE A 215     -11.364  27.652  17.402  1.00 97.76           H  
ATOM   3457  C   ILE A 215     -10.372  26.904  15.676  1.00 97.76           C  
ATOM   3458  CB  ILE A 215      -9.269  27.649  17.868  1.00 97.76           C  
ATOM   3459  HB  ILE A 215      -8.434  26.952  17.787  1.00 97.76           H  
ATOM   3460  O   ILE A 215     -10.944  27.717  14.951  1.00 97.76           O  
ATOM   3461  CG1 ILE A 215      -9.551  27.930  19.366  1.00 97.76           C  
ATOM   3462 HG12 ILE A 215     -10.036  27.067  19.823  1.00 97.76           H  
ATOM   3463 HG13 ILE A 215     -10.237  28.772  19.458  1.00 97.76           H  
ATOM   3464  CG2 ILE A 215      -8.885  28.957  17.150  1.00 97.76           C  
ATOM   3465 HG21 ILE A 215      -8.638  28.768  16.106  1.00 97.76           H  
ATOM   3466 HG22 ILE A 215      -8.000  29.395  17.613  1.00 97.76           H  
ATOM   3467 HG23 ILE A 215      -9.711  29.667  17.195  1.00 97.76           H  
ATOM   3468  CD1 ILE A 215      -8.291  28.213  20.189  1.00 97.76           C  
ATOM   3469 HD11 ILE A 215      -8.556  28.280  21.244  1.00 97.76           H  
ATOM   3470 HD12 ILE A 215      -7.834  29.155  19.887  1.00 97.76           H  
ATOM   3471 HD13 ILE A 215      -7.580  27.397  20.058  1.00 97.76           H  
ATOM   3472  N   SER A 216      -9.668  25.886  15.178  1.00 96.27           N  
ATOM   3473  H   SER A 216      -9.232  25.250  15.831  1.00 96.27           H  
ATOM   3474  CA  SER A 216      -9.413  25.671  13.746  1.00 96.27           C  
ATOM   3475  HA  SER A 216      -9.040  26.599  13.315  1.00 96.27           H  
ATOM   3476  C   SER A 216     -10.661  25.279  12.957  1.00 96.27           C  
ATOM   3477  CB  SER A 216      -8.343  24.598  13.538  1.00 96.27           C  
ATOM   3478  HB2 SER A 216      -8.679  23.648  13.953  1.00 96.27           H  
ATOM   3479  HB3 SER A 216      -8.159  24.476  12.471  1.00 96.27           H  
ATOM   3480  O   SER A 216     -10.714  25.526  11.756  1.00 96.27           O  
ATOM   3481  OG  SER A 216      -7.148  25.003  14.168  1.00 96.27           O  
ATOM   3482  HG  SER A 216      -7.195  24.714  15.083  1.00 96.27           H  
ATOM   3483  N   SER A 217     -11.687  24.728  13.615  1.00 93.50           N  
ATOM   3484  H   SER A 217     -11.553  24.448  14.576  1.00 93.50           H  
ATOM   3485  CA  SER A 217     -12.993  24.478  12.990  1.00 93.50           C  
ATOM   3486  HA  SER A 217     -12.835  23.916  12.069  1.00 93.50           H  
ATOM   3487  C   SER A 217     -13.733  25.770  12.619  1.00 93.50           C  
ATOM   3488  CB  SER A 217     -13.873  23.630  13.916  1.00 93.50           C  
ATOM   3489  HB2 SER A 217     -13.298  22.796  14.319  1.00 93.50           H  
ATOM   3490  HB3 SER A 217     -14.698  23.224  13.330  1.00 93.50           H  
ATOM   3491  O   SER A 217     -14.603  25.774  11.751  1.00 93.50           O  
ATOM   3492  OG  SER A 217     -14.419  24.401  14.972  1.00 93.50           O  
ATOM   3493  HG  SER A 217     -13.732  24.660  15.591  1.00 93.50           H  
ATOM   3494  N   SER A 218     -13.413  26.888  13.277  1.00 96.13           N  
ATOM   3495  H   SER A 218     -12.689  26.824  13.978  1.00 96.13           H  
ATOM   3496  CA  SER A 218     -14.028  28.197  13.036  1.00 96.13           C  
ATOM   3497  HA  SER A 218     -14.306  28.284  11.985  1.00 96.13           H  
ATOM   3498  C   SER A 218     -13.034  29.318  13.357  1.00 96.13           C  
ATOM   3499  CB  SER A 218     -15.307  28.331  13.865  1.00 96.13           C  
ATOM   3500  HB2 SER A 218     -15.098  28.071  14.903  1.00 96.13           H  
ATOM   3501  HB3 SER A 218     -15.668  29.358  13.823  1.00 96.13           H  
ATOM   3502  O   SER A 218     -13.217  30.046  14.335  1.00 96.13           O  
ATOM   3503  OG  SER A 218     -16.312  27.485  13.353  1.00 96.13           O  
ATOM   3504  HG  SER A 218     -15.898  26.724  12.939  1.00 96.13           H  
ATOM   3505  N   PRO A 219     -11.971  29.487  12.553  1.00 94.98           N  
ATOM   3506  CA  PRO A 219     -10.864  30.386  12.876  1.00 94.98           C  
ATOM   3507  HA  PRO A 219     -10.499  30.168  13.879  1.00 94.98           H  
ATOM   3508  C   PRO A 219     -11.272  31.864  12.832  1.00 94.98           C  
ATOM   3509  CB  PRO A 219      -9.767  30.047  11.861  1.00 94.98           C  
ATOM   3510  HB2 PRO A 219      -9.181  30.920  11.575  1.00 94.98           H  
ATOM   3511  HB3 PRO A 219      -9.116  29.281  12.283  1.00 94.98           H  
ATOM   3512  O   PRO A 219     -10.686  32.681  13.543  1.00 94.98           O  
ATOM   3513  CG  PRO A 219     -10.527  29.458  10.671  1.00 94.98           C  
ATOM   3514  HG2 PRO A 219      -9.930  28.721  10.135  1.00 94.98           H  
ATOM   3515  HG3 PRO A 219     -10.854  30.258  10.007  1.00 94.98           H  
ATOM   3516  CD  PRO A 219     -11.736  28.787  11.303  1.00 94.98           C  
ATOM   3517  HD2 PRO A 219     -11.505  27.743  11.512  1.00 94.98           H  
ATOM   3518  HD3 PRO A 219     -12.595  28.854  10.635  1.00 94.98           H  
ATOM   3519  N   SER A 220     -12.300  32.207  12.047  1.00 96.39           N  
ATOM   3520  H   SER A 220     -12.741  31.497  11.479  1.00 96.39           H  
ATOM   3521  CA  SER A 220     -12.864  33.558  11.979  1.00 96.39           C  
ATOM   3522  HA  SER A 220     -12.033  34.259  11.900  1.00 96.39           H  
ATOM   3523  C   SER A 220     -13.672  33.955  13.214  1.00 96.39           C  
ATOM   3524  CB  SER A 220     -13.738  33.720  10.733  1.00 96.39           C  
ATOM   3525  HB2 SER A 220     -13.134  33.573   9.838  1.00 96.39           H  
ATOM   3526  HB3 SER A 220     -14.151  34.728  10.712  1.00 96.39           H  
ATOM   3527  O   SER A 220     -13.836  35.147  13.476  1.00 96.39           O  
ATOM   3528  OG  SER A 220     -14.789  32.771  10.759  1.00 96.39           O  
ATOM   3529  HG  SER A 220     -15.450  33.033  10.113  1.00 96.39           H  
ATOM   3530  N   ARG A 221     -14.155  32.986  14.004  1.00 96.79           N  
ATOM   3531  H   ARG A 221     -13.921  32.028  13.786  1.00 96.79           H  
ATOM   3532  CA  ARG A 221     -14.873  33.268  15.249  1.00 96.79           C  
ATOM   3533  HA  ARG A 221     -15.651  33.998  15.022  1.00 96.79           H  
ATOM   3534  C   ARG A 221     -13.920  33.909  16.258  1.00 96.79           C  
ATOM   3535  CB  ARG A 221     -15.548  31.990  15.777  1.00 96.79           C  
ATOM   3536  HB2 ARG A 221     -14.792  31.215  15.903  1.00 96.79           H  
ATOM   3537  HB3 ARG A 221     -16.272  31.645  15.039  1.00 96.79           H  
ATOM   3538  O   ARG A 221     -12.767  33.500  16.402  1.00 96.79           O  
ATOM   3539  CG  ARG A 221     -16.259  32.191  17.124  1.00 96.79           C  
ATOM   3540  HG2 ARG A 221     -15.519  32.439  17.885  1.00 96.79           H  
ATOM   3541  HG3 ARG A 221     -16.976  33.008  17.042  1.00 96.79           H  
ATOM   3542  CD  ARG A 221     -16.991  30.922  17.569  1.00 96.79           C  
ATOM   3543  HD2 ARG A 221     -16.295  30.084  17.535  1.00 96.79           H  
ATOM   3544  HD3 ARG A 221     -17.809  30.723  16.878  1.00 96.79           H  
ATOM   3545  NE  ARG A 221     -17.517  31.069  18.939  1.00 96.79           N  
ATOM   3546  HE  ARG A 221     -17.339  31.941  19.416  1.00 96.79           H  
ATOM   3547  NH1 ARG A 221     -18.360  28.946  19.179  1.00 96.79           N  
ATOM   3548 HH11 ARG A 221     -17.905  28.680  18.318  1.00 96.79           H  
ATOM   3549 HH12 ARG A 221     -18.809  28.248  19.755  1.00 96.79           H  
ATOM   3550  NH2 ARG A 221     -18.593  30.429  20.834  1.00 96.79           N  
ATOM   3551 HH21 ARG A 221     -18.344  31.304  21.273  1.00 96.79           H  
ATOM   3552 HH22 ARG A 221     -19.056  29.725  21.391  1.00 96.79           H  
ATOM   3553  CZ  ARG A 221     -18.153  30.148  19.640  1.00 96.79           C  
ATOM   3554  N   GLN A 222     -14.433  34.896  16.986  1.00 96.57           N  
ATOM   3555  H   GLN A 222     -15.375  35.200  16.780  1.00 96.57           H  
ATOM   3556  CA  GLN A 222     -13.732  35.549  18.089  1.00 96.57           C  
ATOM   3557  HA  GLN A 222     -12.671  35.618  17.846  1.00 96.57           H  
ATOM   3558  C   GLN A 222     -13.834  34.691  19.354  1.00 96.57           C  
ATOM   3559  CB  GLN A 222     -14.277  36.974  18.290  1.00 96.57           C  
ATOM   3560  HB2 GLN A 222     -13.759  37.434  19.132  1.00 96.57           H  
ATOM   3561  HB3 GLN A 222     -15.336  36.913  18.540  1.00 96.57           H  
ATOM   3562  O   GLN A 222     -14.621  34.983  20.252  1.00 96.57           O  
ATOM   3563  CG  GLN A 222     -14.129  37.895  17.065  1.00 96.57           C  
ATOM   3564  HG2 GLN A 222     -14.585  37.438  16.187  1.00 96.57           H  
ATOM   3565  HG3 GLN A 222     -14.679  38.814  17.270  1.00 96.57           H  
ATOM   3566  CD  GLN A 222     -12.683  38.256  16.732  1.00 96.57           C  
ATOM   3567  NE2 GLN A 222     -12.333  39.521  16.710  1.00 96.57           N  
ATOM   3568 HE21 GLN A 222     -11.422  39.730  16.329  1.00 96.57           H  
ATOM   3569 HE22 GLN A 222     -13.037  40.243  16.765  1.00 96.57           H  
ATOM   3570  OE1 GLN A 222     -11.832  37.418  16.479  1.00 96.57           O  
ATOM   3571  N   TRP A 223     -13.080  33.593  19.388  1.00 97.68           N  
ATOM   3572  H   TRP A 223     -12.472  33.405  18.604  1.00 97.68           H  
ATOM   3573  CA  TRP A 223     -13.086  32.663  20.514  1.00 97.68           C  
ATOM   3574  HA  TRP A 223     -14.114  32.355  20.708  1.00 97.68           H  
ATOM   3575  C   TRP A 223     -12.551  33.317  21.787  1.00 97.68           C  
ATOM   3576  CB  TRP A 223     -12.264  31.414  20.184  1.00 97.68           C  
ATOM   3577  HB2 TRP A 223     -12.171  30.820  21.093  1.00 97.68           H  
ATOM   3578  HB3 TRP A 223     -11.255  31.704  19.893  1.00 97.68           H  
ATOM   3579  O   TRP A 223     -11.508  33.974  21.783  1.00 97.68           O  
ATOM   3580  CG  TRP A 223     -12.851  30.520  19.139  1.00 97.68           C  
ATOM   3581  CD1 TRP A 223     -12.562  30.514  17.818  1.00 97.68           C  
ATOM   3582  HD1 TRP A 223     -11.869  31.176  17.319  1.00 97.68           H  
ATOM   3583  CD2 TRP A 223     -13.843  29.470  19.333  1.00 97.68           C  
ATOM   3584  CE2 TRP A 223     -14.086  28.836  18.079  1.00 97.68           C  
ATOM   3585  CE3 TRP A 223     -14.549  28.986  20.454  1.00 97.68           C  
ATOM   3586  HE3 TRP A 223     -14.365  29.429  21.421  1.00 97.68           H  
ATOM   3587  NE1 TRP A 223     -13.278  29.516  17.192  1.00 97.68           N  
ATOM   3588  HE1 TRP A 223     -13.200  29.336  16.202  1.00 97.68           H  
ATOM   3589  CH2 TRP A 223     -15.664  27.301  19.086  1.00 97.68           C  
ATOM   3590  HH2 TRP A 223     -16.315  26.442  19.010  1.00 97.68           H  
ATOM   3591  CZ2 TRP A 223     -14.984  27.768  17.947  1.00 97.68           C  
ATOM   3592  HZ2 TRP A 223     -15.106  27.269  16.997  1.00 97.68           H  
ATOM   3593  CZ3 TRP A 223     -15.450  27.912  20.335  1.00 97.68           C  
ATOM   3594  HZ3 TRP A 223     -15.946  27.528  21.214  1.00 97.68           H  
ATOM   3595  N   LYS A 224     -13.231  33.061  22.902  1.00 98.30           N  
ATOM   3596  H   LYS A 224     -14.145  32.641  22.810  1.00 98.30           H  
ATOM   3597  CA  LYS A 224     -12.739  33.339  24.253  1.00 98.30           C  
ATOM   3598  HA  LYS A 224     -11.832  33.938  24.187  1.00 98.30           H  
ATOM   3599  C   LYS A 224     -12.376  32.039  24.963  1.00 98.30           C  
ATOM   3600  CB  LYS A 224     -13.800  34.135  25.025  1.00 98.30           C  
ATOM   3601  HB2 LYS A 224     -13.458  34.296  26.047  1.00 98.30           H  
ATOM   3602  HB3 LYS A 224     -14.722  33.555  25.059  1.00 98.30           H  
ATOM   3603  O   LYS A 224     -12.888  30.970  24.640  1.00 98.30           O  
ATOM   3604  CG  LYS A 224     -14.084  35.498  24.375  1.00 98.30           C  
ATOM   3605  HG2 LYS A 224     -13.173  36.097  24.375  1.00 98.30           H  
ATOM   3606  HG3 LYS A 224     -14.416  35.358  23.346  1.00 98.30           H  
ATOM   3607  CD  LYS A 224     -15.184  36.229  25.145  1.00 98.30           C  
ATOM   3608  HD2 LYS A 224     -16.075  35.602  25.156  1.00 98.30           H  
ATOM   3609  HD3 LYS A 224     -14.858  36.403  26.171  1.00 98.30           H  
ATOM   3610  CE  LYS A 224     -15.501  37.560  24.458  1.00 98.30           C  
ATOM   3611  HE2 LYS A 224     -15.753  37.351  23.419  1.00 98.30           H  
ATOM   3612  HE3 LYS A 224     -14.608  38.185  24.469  1.00 98.30           H  
ATOM   3613  NZ  LYS A 224     -16.632  38.248  25.127  1.00 98.30           N  
ATOM   3614  HZ1 LYS A 224     -16.413  38.445  26.094  1.00 98.30           H  
ATOM   3615  HZ2 LYS A 224     -17.448  37.654  25.107  1.00 98.30           H  
ATOM   3616  HZ3 LYS A 224     -16.859  39.111  24.655  1.00 98.30           H  
ATOM   3617  N   LEU A 225     -11.536  32.150  25.994  1.00 98.35           N  
ATOM   3618  H   LEU A 225     -11.110  33.049  26.168  1.00 98.35           H  
ATOM   3619  CA  LEU A 225     -11.209  31.025  26.874  1.00 98.35           C  
ATOM   3620  HA  LEU A 225     -10.703  30.262  26.282  1.00 98.35           H  
ATOM   3621  C   LEU A 225     -12.475  30.385  27.472  1.00 98.35           C  
ATOM   3622  CB  LEU A 225     -10.265  31.526  27.985  1.00 98.35           C  
ATOM   3623  HB2 LEU A 225     -10.767  32.334  28.518  1.00 98.35           H  
ATOM   3624  HB3 LEU A 225      -9.363  31.931  27.527  1.00 98.35           H  
ATOM   3625  O   LEU A 225     -12.526  29.167  27.588  1.00 98.35           O  
ATOM   3626  CG  LEU A 225      -9.863  30.447  29.013  1.00 98.35           C  
ATOM   3627  HG  LEU A 225     -10.749  29.961  29.420  1.00 98.35           H  
ATOM   3628  CD1 LEU A 225      -8.941  29.390  28.412  1.00 98.35           C  
ATOM   3629 HD11 LEU A 225      -9.418  28.915  27.555  1.00 98.35           H  
ATOM   3630 HD12 LEU A 225      -8.006  29.857  28.102  1.00 98.35           H  
ATOM   3631 HD13 LEU A 225      -8.728  28.628  29.161  1.00 98.35           H  
ATOM   3632  CD2 LEU A 225      -9.117  31.092  30.180  1.00 98.35           C  
ATOM   3633 HD21 LEU A 225      -8.201  31.566  29.827  1.00 98.35           H  
ATOM   3634 HD22 LEU A 225      -8.874  30.327  30.918  1.00 98.35           H  
ATOM   3635 HD23 LEU A 225      -9.755  31.839  30.653  1.00 98.35           H  
ATOM   3636  N   THR A 226     -13.480  31.198  27.826  1.00 98.22           N  
ATOM   3637  H   THR A 226     -13.396  32.187  27.640  1.00 98.22           H  
ATOM   3638  CA  THR A 226     -14.793  30.745  28.322  1.00 98.22           C  
ATOM   3639  HA  THR A 226     -14.673  30.144  29.223  1.00 98.22           H  
ATOM   3640  C   THR A 226     -15.496  29.851  27.312  1.00 98.22           C  
ATOM   3641  CB  THR A 226     -15.704  31.940  28.652  1.00 98.22           C  
ATOM   3642  HB  THR A 226     -16.727  31.595  28.805  1.00 98.22           H  
ATOM   3643  O   THR A 226     -15.874  28.741  27.656  1.00 98.22           O  
ATOM   3644  CG2 THR A 226     -15.243  32.672  29.914  1.00 98.22           C  
ATOM   3645 HG21 THR A 226     -15.830  33.582  30.033  1.00 98.22           H  
ATOM   3646 HG22 THR A 226     -15.432  32.035  30.778  1.00 98.22           H  
ATOM   3647 HG23 THR A 226     -14.186  32.928  29.850  1.00 98.22           H  
ATOM   3648  OG1 THR A 226     -15.683  32.892  27.602  1.00 98.22           O  
ATOM   3649  HG1 THR A 226     -16.409  32.670  27.015  1.00 98.22           H  
ATOM   3650  N   ASP A 227     -15.563  30.283  26.051  1.00 98.24           N  
ATOM   3651  H   ASP A 227     -15.227  31.211  25.837  1.00 98.24           H  
ATOM   3652  CA  ASP A 227     -16.273  29.559  24.996  1.00 98.24           C  
ATOM   3653  HA  ASP A 227     -17.324  29.470  25.268  1.00 98.24           H  
ATOM   3654  C   ASP A 227     -15.699  28.153  24.792  1.00 98.24           C  
ATOM   3655  CB  ASP A 227     -16.147  30.309  23.660  1.00 98.24           C  
ATOM   3656  HB2 ASP A 227     -15.108  30.250  23.334  1.00 98.24           H  
ATOM   3657  HB3 ASP A 227     -16.754  29.793  22.917  1.00 98.24           H  
ATOM   3658  O   ASP A 227     -16.442  27.193  24.611  1.00 98.24           O  
ATOM   3659  CG  ASP A 227     -16.539  31.784  23.669  1.00 98.24           C  
ATOM   3660  OD1 ASP A 227     -17.282  32.233  24.565  1.00 98.24           O  
ATOM   3661  OD2 ASP A 227     -16.052  32.480  22.749  1.00 98.24           O  
ATOM   3662  N   VAL A 228     -14.367  28.031  24.815  1.00 98.44           N  
ATOM   3663  H   VAL A 228     -13.819  28.865  24.965  1.00 98.44           H  
ATOM   3664  CA  VAL A 228     -13.695  26.736  24.663  1.00 98.44           C  
ATOM   3665  HA  VAL A 228     -14.185  26.182  23.862  1.00 98.44           H  
ATOM   3666  C   VAL A 228     -13.835  25.889  25.921  1.00 98.44           C  
ATOM   3667  CB  VAL A 228     -12.217  26.910  24.283  1.00 98.44           C  
ATOM   3668  HB  VAL A 228     -11.711  27.514  25.036  1.00 98.44           H  
ATOM   3669  O   VAL A 228     -14.062  24.690  25.802  1.00 98.44           O  
ATOM   3670  CG1 VAL A 228     -11.501  25.560  24.178  1.00 98.44           C  
ATOM   3671 HG11 VAL A 228     -11.502  25.042  25.137  1.00 98.44           H  
ATOM   3672 HG12 VAL A 228     -11.985  24.934  23.429  1.00 98.44           H  
ATOM   3673 HG13 VAL A 228     -10.461  25.731  23.899  1.00 98.44           H  
ATOM   3674  CG2 VAL A 228     -12.097  27.607  22.922  1.00 98.44           C  
ATOM   3675 HG21 VAL A 228     -12.742  27.114  22.194  1.00 98.44           H  
ATOM   3676 HG22 VAL A 228     -11.071  27.550  22.558  1.00 98.44           H  
ATOM   3677 HG23 VAL A 228     -12.396  28.652  23.010  1.00 98.44           H  
ATOM   3678  N   ALA A 229     -13.708  26.490  27.107  1.00 98.59           N  
ATOM   3679  H   ALA A 229     -13.583  27.492  27.134  1.00 98.59           H  
ATOM   3680  CA  ALA A 229     -13.857  25.793  28.382  1.00 98.59           C  
ATOM   3681  HA  ALA A 229     -13.124  24.988  28.430  1.00 98.59           H  
ATOM   3682  C   ALA A 229     -15.247  25.146  28.501  1.00 98.59           C  
ATOM   3683  CB  ALA A 229     -13.564  26.789  29.512  1.00 98.59           C  
ATOM   3684  HB1 ALA A 229     -14.373  27.516  29.589  1.00 98.59           H  
ATOM   3685  HB2 ALA A 229     -13.467  26.257  30.459  1.00 98.59           H  
ATOM   3686  HB3 ALA A 229     -12.623  27.307  29.326  1.00 98.59           H  
ATOM   3687  O   ALA A 229     -15.335  23.956  28.803  1.00 98.59           O  
ATOM   3688  N   ASP A 230     -16.298  25.887  28.142  1.00 98.00           N  
ATOM   3689  H   ASP A 230     -16.162  26.871  27.962  1.00 98.00           H  
ATOM   3690  CA  ASP A 230     -17.673  25.387  28.103  1.00 98.00           C  
ATOM   3691  HA  ASP A 230     -17.940  24.994  29.084  1.00 98.00           H  
ATOM   3692  C   ASP A 230     -17.820  24.248  27.083  1.00 98.00           C  
ATOM   3693  CB  ASP A 230     -18.635  26.541  27.764  1.00 98.00           C  
ATOM   3694  HB2 ASP A 230     -19.638  26.130  27.645  1.00 98.00           H  
ATOM   3695  HB3 ASP A 230     -18.340  26.980  26.811  1.00 98.00           H  
ATOM   3696  O   ASP A 230     -18.413  23.213  27.384  1.00 98.00           O  
ATOM   3697  CG  ASP A 230     -18.698  27.647  28.829  1.00 98.00           C  
ATOM   3698  OD1 ASP A 230     -18.311  27.387  29.992  1.00 98.00           O  
ATOM   3699  OD2 ASP A 230     -19.142  28.761  28.468  1.00 98.00           O  
ATOM   3700  N   HIS A 231     -17.209  24.387  25.900  1.00 96.48           N  
ATOM   3701  H   HIS A 231     -16.740  25.262  25.711  1.00 96.48           H  
ATOM   3702  CA  HIS A 231     -17.276  23.381  24.834  1.00 96.48           C  
ATOM   3703  HA  HIS A 231     -18.328  23.186  24.627  1.00 96.48           H  
ATOM   3704  C   HIS A 231     -16.632  22.035  25.206  1.00 96.48           C  
ATOM   3705  CB  HIS A 231     -16.619  23.952  23.569  1.00 96.48           C  
ATOM   3706  HB2 HIS A 231     -16.825  25.020  23.508  1.00 96.48           H  
ATOM   3707  HB3 HIS A 231     -15.538  23.820  23.619  1.00 96.48           H  
ATOM   3708  O   HIS A 231     -17.020  20.998  24.672  1.00 96.48           O  
ATOM   3709  CG  HIS A 231     -17.155  23.345  22.303  1.00 96.48           C  
ATOM   3710  CD2 HIS A 231     -16.574  22.381  21.525  1.00 96.48           C  
ATOM   3711  HD2 HIS A 231     -15.635  21.887  21.722  1.00 96.48           H  
ATOM   3712  ND1 HIS A 231     -18.355  23.674  21.717  1.00 96.48           N  
ATOM   3713  HD1 HIS A 231     -19.057  24.279  22.118  1.00 96.48           H  
ATOM   3714  CE1 HIS A 231     -18.491  22.931  20.607  1.00 96.48           C  
ATOM   3715  HE1 HIS A 231     -19.350  22.939  19.952  1.00 96.48           H  
ATOM   3716  NE2 HIS A 231     -17.420  22.143  20.437  1.00 96.48           N  
ATOM   3717  N   ILE A 232     -15.647  22.040  26.109  1.00 97.39           N  
ATOM   3718  H   ILE A 232     -15.367  22.934  26.485  1.00 97.39           H  
ATOM   3719  CA  ILE A 232     -14.972  20.827  26.604  1.00 97.39           C  
ATOM   3720  HA  ILE A 232     -15.316  19.983  26.007  1.00 97.39           H  
ATOM   3721  C   ILE A 232     -15.362  20.469  28.046  1.00 97.39           C  
ATOM   3722  CB  ILE A 232     -13.444  20.907  26.409  1.00 97.39           C  
ATOM   3723  HB  ILE A 232     -13.027  19.932  26.663  1.00 97.39           H  
ATOM   3724  O   ILE A 232     -14.705  19.620  28.651  1.00 97.39           O  
ATOM   3725  CG1 ILE A 232     -12.828  21.947  27.363  1.00 97.39           C  
ATOM   3726 HG12 ILE A 232     -13.013  21.639  28.392  1.00 97.39           H  
ATOM   3727 HG13 ILE A 232     -13.303  22.918  27.228  1.00 97.39           H  
ATOM   3728  CG2 ILE A 232     -13.095  21.167  24.935  1.00 97.39           C  
ATOM   3729 HG21 ILE A 232     -13.667  20.489  24.301  1.00 97.39           H  
ATOM   3730 HG22 ILE A 232     -13.347  22.195  24.675  1.00 97.39           H  
ATOM   3731 HG23 ILE A 232     -12.032  21.002  24.758  1.00 97.39           H  
ATOM   3732  CD1 ILE A 232     -11.323  22.115  27.211  1.00 97.39           C  
ATOM   3733 HD11 ILE A 232     -10.844  21.137  27.268  1.00 97.39           H  
ATOM   3734 HD12 ILE A 232     -11.080  22.600  26.265  1.00 97.39           H  
ATOM   3735 HD13 ILE A 232     -10.983  22.741  28.035  1.00 97.39           H  
ATOM   3736  N   PHE A 233     -16.406  21.103  28.593  1.00 97.85           N  
ATOM   3737  H   PHE A 233     -16.903  21.771  28.022  1.00 97.85           H  
ATOM   3738  CA  PHE A 233     -16.939  20.866  29.940  1.00 97.85           C  
ATOM   3739  HA  PHE A 233     -17.682  21.645  30.113  1.00 97.85           H  
ATOM   3740  C   PHE A 233     -15.900  21.027  31.064  1.00 97.85           C  
ATOM   3741  CB  PHE A 233     -17.686  19.524  29.986  1.00 97.85           C  
ATOM   3742  HB2 PHE A 233     -18.189  19.435  30.948  1.00 97.85           H  
ATOM   3743  HB3 PHE A 233     -16.964  18.710  29.921  1.00 97.85           H  
ATOM   3744  O   PHE A 233     -15.814  20.222  31.992  1.00 97.85           O  
ATOM   3745  CG  PHE A 233     -18.715  19.358  28.887  1.00 97.85           C  
ATOM   3746  CD1 PHE A 233     -20.003  19.901  29.042  1.00 97.85           C  
ATOM   3747  HD1 PHE A 233     -20.262  20.434  29.945  1.00 97.85           H  
ATOM   3748  CD2 PHE A 233     -18.376  18.686  27.697  1.00 97.85           C  
ATOM   3749  HD2 PHE A 233     -17.383  18.282  27.568  1.00 97.85           H  
ATOM   3750  CE1 PHE A 233     -20.953  19.764  28.015  1.00 97.85           C  
ATOM   3751  HE1 PHE A 233     -21.939  20.189  28.132  1.00 97.85           H  
ATOM   3752  CE2 PHE A 233     -19.323  18.557  26.667  1.00 97.85           C  
ATOM   3753  HE2 PHE A 233     -19.056  18.060  25.746  1.00 97.85           H  
ATOM   3754  CZ  PHE A 233     -20.613  19.092  26.828  1.00 97.85           C  
ATOM   3755  HZ  PHE A 233     -21.339  19.000  26.033  1.00 97.85           H  
ATOM   3756  N   MET A 234     -15.086  22.079  30.986  1.00 98.12           N  
ATOM   3757  H   MET A 234     -15.234  22.727  30.225  1.00 98.12           H  
ATOM   3758  CA  MET A 234     -14.098  22.437  32.005  1.00 98.12           C  
ATOM   3759  HA  MET A 234     -14.202  21.778  32.866  1.00 98.12           H  
ATOM   3760  C   MET A 234     -14.316  23.867  32.498  1.00 98.12           C  
ATOM   3761  CB  MET A 234     -12.680  22.284  31.442  1.00 98.12           C  
ATOM   3762  HB2 MET A 234     -12.604  22.814  30.492  1.00 98.12           H  
ATOM   3763  HB3 MET A 234     -11.993  22.753  32.147  1.00 98.12           H  
ATOM   3764  O   MET A 234     -14.768  24.727  31.755  1.00 98.12           O  
ATOM   3765  CG  MET A 234     -12.271  20.817  31.249  1.00 98.12           C  
ATOM   3766  HG2 MET A 234     -12.968  20.354  30.550  1.00 98.12           H  
ATOM   3767  HG3 MET A 234     -12.366  20.297  32.203  1.00 98.12           H  
ATOM   3768  SD  MET A 234     -10.585  20.567  30.610  1.00 98.12           S  
ATOM   3769  CE  MET A 234      -9.598  21.287  31.939  1.00 98.12           C  
ATOM   3770  HE1 MET A 234      -8.562  21.370  31.611  1.00 98.12           H  
ATOM   3771  HE2 MET A 234      -9.950  22.292  32.170  1.00 98.12           H  
ATOM   3772  HE3 MET A 234      -9.675  20.649  32.820  1.00 98.12           H  
ATOM   3773  N   SER A 235     -13.912  24.172  33.735  1.00 98.24           N  
ATOM   3774  H   SER A 235     -13.554  23.447  34.340  1.00 98.24           H  
ATOM   3775  CA  SER A 235     -13.819  25.574  34.158  1.00 98.24           C  
ATOM   3776  HA  SER A 235     -14.752  26.065  33.881  1.00 98.24           H  
ATOM   3777  C   SER A 235     -12.676  26.287  33.427  1.00 98.24           C  
ATOM   3778  CB  SER A 235     -13.668  25.708  35.678  1.00 98.24           C  
ATOM   3779  HB2 SER A 235     -14.395  25.068  36.177  1.00 98.24           H  
ATOM   3780  HB3 SER A 235     -13.877  26.742  35.953  1.00 98.24           H  
ATOM   3781  O   SER A 235     -11.639  25.688  33.122  1.00 98.24           O  
ATOM   3782  OG  SER A 235     -12.356  25.383  36.111  1.00 98.24           O  
ATOM   3783  HG  SER A 235     -12.119  26.002  36.806  1.00 98.24           H  
ATOM   3784  N   THR A 236     -12.807  27.599  33.226  1.00 98.38           N  
ATOM   3785  H   THR A 236     -13.684  28.043  33.457  1.00 98.38           H  
ATOM   3786  CA  THR A 236     -11.743  28.436  32.642  1.00 98.38           C  
ATOM   3787  HA  THR A 236     -11.538  28.093  31.628  1.00 98.38           H  
ATOM   3788  C   THR A 236     -10.434  28.361  33.428  1.00 98.38           C  
ATOM   3789  CB  THR A 236     -12.172  29.905  32.587  1.00 98.38           C  
ATOM   3790  HB  THR A 236     -11.320  30.518  32.290  1.00 98.38           H  
ATOM   3791  O   THR A 236      -9.359  28.309  32.830  1.00 98.38           O  
ATOM   3792  CG2 THR A 236     -13.292  30.128  31.585  1.00 98.38           C  
ATOM   3793 HG21 THR A 236     -14.202  29.612  31.892  1.00 98.38           H  
ATOM   3794 HG22 THR A 236     -12.981  29.751  30.611  1.00 98.38           H  
ATOM   3795 HG23 THR A 236     -13.481  31.199  31.506  1.00 98.38           H  
ATOM   3796  OG1 THR A 236     -12.634  30.330  33.850  1.00 98.38           O  
ATOM   3797  HG1 THR A 236     -13.256  31.048  33.708  1.00 98.38           H  
ATOM   3798  N   SER A 237     -10.510  28.304  34.762  1.00 98.21           N  
ATOM   3799  H   SER A 237     -11.426  28.379  35.182  1.00 98.21           H  
ATOM   3800  CA  SER A 237      -9.352  28.150  35.648  1.00 98.21           C  
ATOM   3801  HA  SER A 237      -8.633  28.937  35.421  1.00 98.21           H  
ATOM   3802  C   SER A 237      -8.640  26.812  35.442  1.00 98.21           C  
ATOM   3803  CB  SER A 237      -9.782  28.310  37.114  1.00 98.21           C  
ATOM   3804  HB2 SER A 237      -8.928  28.114  37.762  1.00 98.21           H  
ATOM   3805  HB3 SER A 237     -10.107  29.338  37.273  1.00 98.21           H  
ATOM   3806  O   SER A 237      -7.413  26.777  35.338  1.00 98.21           O  
ATOM   3807  OG  SER A 237     -10.850  27.436  37.456  1.00 98.21           O  
ATOM   3808  HG  SER A 237     -11.059  27.588  38.381  1.00 98.21           H  
ATOM   3809  N   THR A 238      -9.395  25.719  35.319  1.00 98.41           N  
ATOM   3810  H   THR A 238     -10.399  25.814  35.384  1.00 98.41           H  
ATOM   3811  CA  THR A 238      -8.832  24.386  35.084  1.00 98.41           C  
ATOM   3812  HA  THR A 238      -8.030  24.217  35.803  1.00 98.41           H  
ATOM   3813  C   THR A 238      -8.222  24.296  33.691  1.00 98.41           C  
ATOM   3814  CB  THR A 238      -9.877  23.278  35.274  1.00 98.41           C  
ATOM   3815  HB  THR A 238     -10.635  23.335  34.493  1.00 98.41           H  
ATOM   3816  O   THR A 238      -7.109  23.796  33.559  1.00 98.41           O  
ATOM   3817  CG2 THR A 238      -9.239  21.888  35.282  1.00 98.41           C  
ATOM   3818 HG21 THR A 238      -8.597  21.750  34.411  1.00 98.41           H  
ATOM   3819 HG22 THR A 238      -8.630  21.767  36.178  1.00 98.41           H  
ATOM   3820 HG23 THR A 238     -10.025  21.133  35.281  1.00 98.41           H  
ATOM   3821  OG1 THR A 238     -10.481  23.406  36.536  1.00 98.41           O  
ATOM   3822  HG1 THR A 238     -11.233  23.994  36.432  1.00 98.41           H  
ATOM   3823  N   LEU A 239      -8.903  24.820  32.664  1.00 98.69           N  
ATOM   3824  H   LEU A 239      -9.821  25.205  32.832  1.00 98.69           H  
ATOM   3825  CA  LEU A 239      -8.378  24.857  31.299  1.00 98.69           C  
ATOM   3826  HA  LEU A 239      -8.154  23.836  30.990  1.00 98.69           H  
ATOM   3827  C   LEU A 239      -7.065  25.646  31.233  1.00 98.69           C  
ATOM   3828  CB  LEU A 239      -9.449  25.436  30.354  1.00 98.69           C  
ATOM   3829  HB2 LEU A 239     -10.326  24.790  30.388  1.00 98.69           H  
ATOM   3830  HB3 LEU A 239      -9.748  26.422  30.710  1.00 98.69           H  
ATOM   3831  O   LEU A 239      -6.073  25.143  30.715  1.00 98.69           O  
ATOM   3832  CG  LEU A 239      -8.984  25.568  28.890  1.00 98.69           C  
ATOM   3833  HG  LEU A 239      -8.186  26.308  28.828  1.00 98.69           H  
ATOM   3834  CD1 LEU A 239      -8.458  24.243  28.346  1.00 98.69           C  
ATOM   3835 HD11 LEU A 239      -9.103  23.419  28.652  1.00 98.69           H  
ATOM   3836 HD12 LEU A 239      -8.394  24.275  27.258  1.00 98.69           H  
ATOM   3837 HD13 LEU A 239      -7.461  24.054  28.744  1.00 98.69           H  
ATOM   3838  CD2 LEU A 239     -10.131  26.039  28.002  1.00 98.69           C  
ATOM   3839 HD21 LEU A 239     -10.556  26.964  28.392  1.00 98.69           H  
ATOM   3840 HD22 LEU A 239      -9.769  26.219  26.990  1.00 98.69           H  
ATOM   3841 HD23 LEU A 239     -10.910  25.277  27.965  1.00 98.69           H  
ATOM   3842  N   LYS A 240      -7.029  26.850  31.817  1.00 98.45           N  
ATOM   3843  H   LYS A 240      -7.881  27.207  32.226  1.00 98.45           H  
ATOM   3844  CA  LYS A 240      -5.820  27.682  31.855  1.00 98.45           C  
ATOM   3845  HA  LYS A 240      -5.507  27.881  30.830  1.00 98.45           H  
ATOM   3846  C   LYS A 240      -4.649  26.960  32.526  1.00 98.45           C  
ATOM   3847  CB  LYS A 240      -6.144  29.011  32.553  1.00 98.45           C  
ATOM   3848  HB2 LYS A 240      -7.016  29.453  32.071  1.00 98.45           H  
ATOM   3849  HB3 LYS A 240      -6.387  28.824  33.599  1.00 98.45           H  
ATOM   3850  O   LYS A 240      -3.542  27.003  32.000  1.00 98.45           O  
ATOM   3851  CG  LYS A 240      -4.981  30.009  32.462  1.00 98.45           C  
ATOM   3852  HG2 LYS A 240      -4.744  30.187  31.413  1.00 98.45           H  
ATOM   3853  HG3 LYS A 240      -4.103  29.596  32.958  1.00 98.45           H  
ATOM   3854  CD  LYS A 240      -5.347  31.339  33.132  1.00 98.45           C  
ATOM   3855  HD2 LYS A 240      -6.226  31.760  32.643  1.00 98.45           H  
ATOM   3856  HD3 LYS A 240      -5.573  31.157  34.182  1.00 98.45           H  
ATOM   3857  CE  LYS A 240      -4.169  32.315  33.016  1.00 98.45           C  
ATOM   3858  HE2 LYS A 240      -3.288  31.844  33.452  1.00 98.45           H  
ATOM   3859  HE3 LYS A 240      -3.960  32.486  31.960  1.00 98.45           H  
ATOM   3860  NZ  LYS A 240      -4.446  33.603  33.701  1.00 98.45           N  
ATOM   3861  HZ1 LYS A 240      -3.654  34.224  33.614  1.00 98.45           H  
ATOM   3862  HZ2 LYS A 240      -4.610  33.451  34.686  1.00 98.45           H  
ATOM   3863  HZ3 LYS A 240      -5.256  34.058  33.304  1.00 98.45           H  
ATOM   3864  N   ARG A 241      -4.895  26.289  33.658  1.00 98.40           N  
ATOM   3865  H   ARG A 241      -5.834  26.315  34.028  1.00 98.40           H  
ATOM   3866  CA  ARG A 241      -3.870  25.528  34.385  1.00 98.40           C  
ATOM   3867  HA  ARG A 241      -3.005  26.168  34.555  1.00 98.40           H  
ATOM   3868  C   ARG A 241      -3.342  24.350  33.565  1.00 98.40           C  
ATOM   3869  CB  ARG A 241      -4.427  25.088  35.744  1.00 98.40           C  
ATOM   3870  HB2 ARG A 241      -5.321  24.484  35.588  1.00 98.40           H  
ATOM   3871  HB3 ARG A 241      -4.701  25.976  36.314  1.00 98.40           H  
ATOM   3872  O   ARG A 241      -2.137  24.243  33.401  1.00 98.40           O  
ATOM   3873  CG  ARG A 241      -3.395  24.276  36.543  1.00 98.40           C  
ATOM   3874  HG2 ARG A 241      -3.211  23.326  36.042  1.00 98.40           H  
ATOM   3875  HG3 ARG A 241      -2.456  24.829  36.591  1.00 98.40           H  
ATOM   3876  CD  ARG A 241      -3.868  23.996  37.970  1.00 98.40           C  
ATOM   3877  HD2 ARG A 241      -3.065  23.475  38.491  1.00 98.40           H  
ATOM   3878  HD3 ARG A 241      -4.022  24.946  38.481  1.00 98.40           H  
ATOM   3879  NE  ARG A 241      -5.126  23.216  38.005  1.00 98.40           N  
ATOM   3880  HE  ARG A 241      -5.953  23.676  37.654  1.00 98.40           H  
ATOM   3881  NH1 ARG A 241      -4.268  21.302  38.934  1.00 98.40           N  
ATOM   3882 HH11 ARG A 241      -4.379  20.366  39.296  1.00 98.40           H  
ATOM   3883 HH12 ARG A 241      -3.351  21.561  38.599  1.00 98.40           H  
ATOM   3884  NH2 ARG A 241      -6.470  21.486  38.631  1.00 98.40           N  
ATOM   3885 HH21 ARG A 241      -7.290  22.024  38.388  1.00 98.40           H  
ATOM   3886 HH22 ARG A 241      -6.563  20.585  39.078  1.00 98.40           H  
ATOM   3887  CZ  ARG A 241      -5.279  22.008  38.520  1.00 98.40           C  
ATOM   3888  N   LYS A 242      -4.225  23.522  33.001  1.00 98.41           N  
ATOM   3889  H   LYS A 242      -5.210  23.683  33.156  1.00 98.41           H  
ATOM   3890  CA  LYS A 242      -3.805  22.351  32.217  1.00 98.41           C  
ATOM   3891  HA  LYS A 242      -3.086  21.771  32.796  1.00 98.41           H  
ATOM   3892  C   LYS A 242      -3.072  22.724  30.925  1.00 98.41           C  
ATOM   3893  CB  LYS A 242      -4.998  21.450  31.903  1.00 98.41           C  
ATOM   3894  HB2 LYS A 242      -4.649  20.695  31.199  1.00 98.41           H  
ATOM   3895  HB3 LYS A 242      -5.788  22.035  31.432  1.00 98.41           H  
ATOM   3896  O   LYS A 242      -2.128  22.048  30.546  1.00 98.41           O  
ATOM   3897  CG  LYS A 242      -5.557  20.729  33.136  1.00 98.41           C  
ATOM   3898  HG2 LYS A 242      -4.735  20.363  33.751  1.00 98.41           H  
ATOM   3899  HG3 LYS A 242      -6.163  21.414  33.728  1.00 98.41           H  
ATOM   3900  CD  LYS A 242      -6.399  19.532  32.680  1.00 98.41           C  
ATOM   3901  HD2 LYS A 242      -7.149  19.854  31.958  1.00 98.41           H  
ATOM   3902  HD3 LYS A 242      -5.737  18.819  32.189  1.00 98.41           H  
ATOM   3903  CE  LYS A 242      -7.069  18.853  33.875  1.00 98.41           C  
ATOM   3904  HE2 LYS A 242      -6.288  18.565  34.578  1.00 98.41           H  
ATOM   3905  HE3 LYS A 242      -7.722  19.572  34.369  1.00 98.41           H  
ATOM   3906  NZ  LYS A 242      -7.837  17.657  33.447  1.00 98.41           N  
ATOM   3907  HZ1 LYS A 242      -8.261  17.199  34.241  1.00 98.41           H  
ATOM   3908  HZ2 LYS A 242      -7.210  16.995  33.011  1.00 98.41           H  
ATOM   3909  HZ3 LYS A 242      -8.557  17.905  32.784  1.00 98.41           H  
ATOM   3910  N   LEU A 243      -3.458  23.817  30.262  1.00 98.48           N  
ATOM   3911  H   LEU A 243      -4.275  24.322  30.576  1.00 98.48           H  
ATOM   3912  CA  LEU A 243      -2.696  24.318  29.111  1.00 98.48           C  
ATOM   3913  HA  LEU A 243      -2.536  23.500  28.408  1.00 98.48           H  
ATOM   3914  C   LEU A 243      -1.296  24.790  29.518  1.00 98.48           C  
ATOM   3915  CB  LEU A 243      -3.464  25.450  28.414  1.00 98.48           C  
ATOM   3916  HB2 LEU A 243      -2.795  25.925  27.696  1.00 98.48           H  
ATOM   3917  HB3 LEU A 243      -3.741  26.197  29.157  1.00 98.48           H  
ATOM   3918  O   LEU A 243      -0.340  24.535  28.792  1.00 98.48           O  
ATOM   3919  CG  LEU A 243      -4.722  24.984  27.664  1.00 98.48           C  
ATOM   3920  HG  LEU A 243      -5.403  24.507  28.369  1.00 98.48           H  
ATOM   3921  CD1 LEU A 243      -5.421  26.205  27.057  1.00 98.48           C  
ATOM   3922 HD11 LEU A 243      -6.338  25.889  26.560  1.00 98.48           H  
ATOM   3923 HD12 LEU A 243      -4.762  26.678  26.329  1.00 98.48           H  
ATOM   3924 HD13 LEU A 243      -5.674  26.911  27.848  1.00 98.48           H  
ATOM   3925  CD2 LEU A 243      -4.415  23.974  26.559  1.00 98.48           C  
ATOM   3926 HD21 LEU A 243      -3.573  24.321  25.960  1.00 98.48           H  
ATOM   3927 HD22 LEU A 243      -4.144  23.013  26.995  1.00 98.48           H  
ATOM   3928 HD23 LEU A 243      -5.285  23.820  25.921  1.00 98.48           H  
ATOM   3929  N   ALA A 244      -1.164  25.432  30.683  1.00 98.27           N  
ATOM   3930  H   ALA A 244      -1.982  25.620  31.243  1.00 98.27           H  
ATOM   3931  CA  ALA A 244       0.140  25.827  31.207  1.00 98.27           C  
ATOM   3932  HA  ALA A 244       0.670  26.378  30.430  1.00 98.27           H  
ATOM   3933  C   ALA A 244       1.012  24.609  31.567  1.00 98.27           C  
ATOM   3934  CB  ALA A 244      -0.065  26.763  32.404  1.00 98.27           C  
ATOM   3935  HB1 ALA A 244       0.904  27.135  32.736  1.00 98.27           H  
ATOM   3936  HB2 ALA A 244      -0.536  26.228  33.228  1.00 98.27           H  
ATOM   3937  HB3 ALA A 244      -0.690  27.607  32.109  1.00 98.27           H  
ATOM   3938  O   ALA A 244       2.215  24.644  31.326  1.00 98.27           O  
ATOM   3939  N   GLU A 245       0.411  23.527  32.079  1.00 97.74           N  
ATOM   3940  H   GLU A 245      -0.569  23.588  32.313  1.00 97.74           H  
ATOM   3941  CA  GLU A 245       1.086  22.236  32.303  1.00 97.74           C  
ATOM   3942  HA  GLU A 245       1.964  22.394  32.929  1.00 97.74           H  
ATOM   3943  C   GLU A 245       1.601  21.624  30.982  1.00 97.74           C  
ATOM   3944  CB  GLU A 245       0.137  21.261  33.038  1.00 97.74           C  
ATOM   3945  HB2 GLU A 245      -0.802  21.210  32.487  1.00 97.74           H  
ATOM   3946  HB3 GLU A 245       0.580  20.265  33.032  1.00 97.74           H  
ATOM   3947  O   GLU A 245       2.691  21.062  30.956  1.00 97.74           O  
ATOM   3948  CG  GLU A 245      -0.153  21.645  34.509  1.00 97.74           C  
ATOM   3949  HG2 GLU A 245      -0.336  22.718  34.566  1.00 97.74           H  
ATOM   3950  HG3 GLU A 245       0.741  21.441  35.098  1.00 97.74           H  
ATOM   3951  CD  GLU A 245      -1.363  20.919  35.150  1.00 97.74           C  
ATOM   3952  OE1 GLU A 245      -1.701  21.248  36.319  1.00 97.74           O  
ATOM   3953  OE2 GLU A 245      -2.038  20.108  34.475  1.00 97.74           O  
ATOM   3954  N   GLU A 246       0.888  21.811  29.864  1.00 95.32           N  
ATOM   3955  H   GLU A 246      -0.033  22.215  29.956  1.00 95.32           H  
ATOM   3956  CA  GLU A 246       1.347  21.450  28.507  1.00 95.32           C  
ATOM   3957  HA  GLU A 246       1.940  20.538  28.581  1.00 95.32           H  
ATOM   3958  C   GLU A 246       2.285  22.506  27.867  1.00 95.32           C  
ATOM   3959  CB  GLU A 246       0.137  21.141  27.600  1.00 95.32           C  
ATOM   3960  HB2 GLU A 246       0.492  21.006  26.578  1.00 95.32           H  
ATOM   3961  HB3 GLU A 246      -0.543  21.993  27.613  1.00 95.32           H  
ATOM   3962  O   GLU A 246       2.583  22.451  26.670  1.00 95.32           O  
ATOM   3963  CG  GLU A 246      -0.633  19.862  27.991  1.00 95.32           C  
ATOM   3964  HG2 GLU A 246       0.066  19.026  28.005  1.00 95.32           H  
ATOM   3965  HG3 GLU A 246      -1.039  19.981  28.996  1.00 95.32           H  
ATOM   3966  CD  GLU A 246      -1.789  19.531  27.023  1.00 95.32           C  
ATOM   3967  OE1 GLU A 246      -2.461  18.481  27.174  1.00 95.32           O  
ATOM   3968  OE2 GLU A 246      -2.082  20.347  26.124  1.00 95.32           O  
ATOM   3969  N   GLY A 247       2.752  23.498  28.635  1.00 96.11           N  
ATOM   3970  H   GLY A 247       2.500  23.496  29.613  1.00 96.11           H  
ATOM   3971  CA  GLY A 247       3.694  24.521  28.169  1.00 96.11           C  
ATOM   3972  HA2 GLY A 247       4.038  25.089  29.033  1.00 96.11           H  
ATOM   3973  HA3 GLY A 247       4.554  24.032  27.711  1.00 96.11           H  
ATOM   3974  C   GLY A 247       3.102  25.508  27.157  1.00 96.11           C  
ATOM   3975  O   GLY A 247       3.822  26.035  26.307  1.00 96.11           O  
ATOM   3976  N   THR A 248       1.789  25.747  27.196  1.00 97.44           N  
ATOM   3977  H   THR A 248       1.235  25.269  27.892  1.00 97.44           H  
ATOM   3978  CA  THR A 248       1.102  26.638  26.254  1.00 97.44           C  
ATOM   3979  HA  THR A 248       1.829  27.354  25.873  1.00 97.44           H  
ATOM   3980  C   THR A 248       0.008  27.476  26.924  1.00 97.44           C  
ATOM   3981  CB  THR A 248       0.598  25.813  25.055  1.00 97.44           C  
ATOM   3982  HB  THR A 248       1.401  25.147  24.741  1.00 97.44           H  
ATOM   3983  O   THR A 248      -0.233  27.411  28.128  1.00 97.44           O  
ATOM   3984  CG2 THR A 248      -0.630  24.956  25.353  1.00 97.44           C  
ATOM   3985 HG21 THR A 248      -0.406  24.259  26.160  1.00 97.44           H  
ATOM   3986 HG22 THR A 248      -0.889  24.377  24.467  1.00 97.44           H  
ATOM   3987 HG23 THR A 248      -1.475  25.583  25.637  1.00 97.44           H  
ATOM   3988  OG1 THR A 248       0.306  26.657  23.959  1.00 97.44           O  
ATOM   3989  HG1 THR A 248       1.104  27.156  23.769  1.00 97.44           H  
ATOM   3990  N   SER A 249      -0.661  28.321  26.146  1.00 98.27           N  
ATOM   3991  H   SER A 249      -0.455  28.321  25.157  1.00 98.27           H  
ATOM   3992  CA  SER A 249      -1.776  29.143  26.601  1.00 98.27           C  
ATOM   3993  HA  SER A 249      -2.201  28.694  27.498  1.00 98.27           H  
ATOM   3994  C   SER A 249      -2.870  29.190  25.541  1.00 98.27           C  
ATOM   3995  CB  SER A 249      -1.282  30.550  26.962  1.00 98.27           C  
ATOM   3996  HB2 SER A 249      -0.370  30.482  27.554  1.00 98.27           H  
ATOM   3997  HB3 SER A 249      -2.047  31.042  27.563  1.00 98.27           H  
ATOM   3998  O   SER A 249      -2.621  28.971  24.356  1.00 98.27           O  
ATOM   3999  OG  SER A 249      -1.048  31.337  25.811  1.00 98.27           O  
ATOM   4000  HG  SER A 249      -0.153  31.169  25.508  1.00 98.27           H  
ATOM   4001  N   PHE A 250      -4.096  29.527  25.950  1.00 98.42           N  
ATOM   4002  H   PHE A 250      -4.265  29.655  26.937  1.00 98.42           H  
ATOM   4003  CA  PHE A 250      -5.194  29.733  25.003  1.00 98.42           C  
ATOM   4004  HA  PHE A 250      -5.409  28.794  24.495  1.00 98.42           H  
ATOM   4005  C   PHE A 250      -4.830  30.756  23.917  1.00 98.42           C  
ATOM   4006  CB  PHE A 250      -6.443  30.170  25.774  1.00 98.42           C  
ATOM   4007  HB2 PHE A 250      -6.788  29.314  26.354  1.00 98.42           H  
ATOM   4008  HB3 PHE A 250      -6.184  30.972  26.465  1.00 98.42           H  
ATOM   4009  O   PHE A 250      -5.102  30.518  22.745  1.00 98.42           O  
ATOM   4010  CG  PHE A 250      -7.571  30.645  24.879  1.00 98.42           C  
ATOM   4011  CD1 PHE A 250      -7.727  32.019  24.602  1.00 98.42           C  
ATOM   4012  HD1 PHE A 250      -7.063  32.744  25.048  1.00 98.42           H  
ATOM   4013  CD2 PHE A 250      -8.414  29.705  24.260  1.00 98.42           C  
ATOM   4014  HD2 PHE A 250      -8.290  28.649  24.449  1.00 98.42           H  
ATOM   4015  CE1 PHE A 250      -8.714  32.448  23.697  1.00 98.42           C  
ATOM   4016  HE1 PHE A 250      -8.816  33.494  23.449  1.00 98.42           H  
ATOM   4017  CE2 PHE A 250      -9.399  30.140  23.359  1.00 98.42           C  
ATOM   4018  HE2 PHE A 250     -10.033  29.425  22.856  1.00 98.42           H  
ATOM   4019  CZ  PHE A 250      -9.543  31.505  23.072  1.00 98.42           C  
ATOM   4020  HZ  PHE A 250     -10.277  31.826  22.347  1.00 98.42           H  
ATOM   4021  N   SER A 251      -4.171  31.857  24.289  1.00 97.87           N  
ATOM   4022  H   SER A 251      -3.934  31.985  25.262  1.00 97.87           H  
ATOM   4023  CA  SER A 251      -3.756  32.902  23.348  1.00 97.87           C  
ATOM   4024  HA  SER A 251      -4.632  33.261  22.808  1.00 97.87           H  
ATOM   4025  C   SER A 251      -2.746  32.394  22.314  1.00 97.87           C  
ATOM   4026  CB  SER A 251      -3.140  34.077  24.110  1.00 97.87           C  
ATOM   4027  HB2 SER A 251      -2.868  34.858  23.400  1.00 97.87           H  
ATOM   4028  HB3 SER A 251      -2.241  33.742  24.626  1.00 97.87           H  
ATOM   4029  O   SER A 251      -2.849  32.755  21.141  1.00 97.87           O  
ATOM   4030  OG  SER A 251      -4.061  34.598  25.055  1.00 97.87           O  
ATOM   4031  HG  SER A 251      -3.649  35.356  25.476  1.00 97.87           H  
ATOM   4032  N   ASP A 252      -1.808  31.532  22.718  1.00 97.68           N  
ATOM   4033  H   ASP A 252      -1.762  31.274  23.693  1.00 97.68           H  
ATOM   4034  CA  ASP A 252      -0.820  30.945  21.804  1.00 97.68           C  
ATOM   4035  HA  ASP A 252      -0.374  31.740  21.207  1.00 97.68           H  
ATOM   4036  C   ASP A 252      -1.470  29.944  20.842  1.00 97.68           C  
ATOM   4037  CB  ASP A 252       0.303  30.255  22.591  1.00 97.68           C  
ATOM   4038  HB2 ASP A 252      -0.122  29.457  23.201  1.00 97.68           H  
ATOM   4039  HB3 ASP A 252       1.002  29.803  21.886  1.00 97.68           H  
ATOM   4040  O   ASP A 252      -1.192  29.955  19.638  1.00 97.68           O  
ATOM   4041  CG  ASP A 252       1.077  31.226  23.478  1.00 97.68           C  
ATOM   4042  OD1 ASP A 252       1.389  32.338  23.002  1.00 97.68           O  
ATOM   4043  OD2 ASP A 252       1.280  30.859  24.657  1.00 97.68           O  
ATOM   4044  N   ILE A 253      -2.385  29.108  21.345  1.00 98.35           N  
ATOM   4045  H   ILE A 253      -2.549  29.121  22.341  1.00 98.35           H  
ATOM   4046  CA  ILE A 253      -3.145  28.166  20.511  1.00 98.35           C  
ATOM   4047  HA  ILE A 253      -2.439  27.575  19.929  1.00 98.35           H  
ATOM   4048  C   ILE A 253      -4.038  28.928  19.527  1.00 98.35           C  
ATOM   4049  CB  ILE A 253      -3.962  27.175  21.364  1.00 98.35           C  
ATOM   4050  HB  ILE A 253      -4.676  27.726  21.977  1.00 98.35           H  
ATOM   4051  O   ILE A 253      -4.070  28.613  18.341  1.00 98.35           O  
ATOM   4052  CG1 ILE A 253      -3.034  26.342  22.273  1.00 98.35           C  
ATOM   4053 HG12 ILE A 253      -2.426  25.677  21.660  1.00 98.35           H  
ATOM   4054 HG13 ILE A 253      -2.351  26.993  22.818  1.00 98.35           H  
ATOM   4055  CG2 ILE A 253      -4.717  26.221  20.422  1.00 98.35           C  
ATOM   4056 HG21 ILE A 253      -5.438  26.760  19.807  1.00 98.35           H  
ATOM   4057 HG22 ILE A 253      -5.257  25.456  20.979  1.00 98.35           H  
ATOM   4058 HG23 ILE A 253      -4.003  25.718  19.770  1.00 98.35           H  
ATOM   4059  CD1 ILE A 253      -3.799  25.515  23.309  1.00 98.35           C  
ATOM   4060 HD11 ILE A 253      -3.075  25.019  23.954  1.00 98.35           H  
ATOM   4061 HD12 ILE A 253      -4.437  26.164  23.910  1.00 98.35           H  
ATOM   4062 HD13 ILE A 253      -4.400  24.743  22.829  1.00 98.35           H  
ATOM   4063  N   TYR A 254      -4.714  29.977  19.989  1.00 98.12           N  
ATOM   4064  H   TYR A 254      -4.676  30.175  20.979  1.00 98.12           H  
ATOM   4065  CA  TYR A 254      -5.562  30.818  19.153  1.00 98.12           C  
ATOM   4066  HA  TYR A 254      -6.324  30.191  18.689  1.00 98.12           H  
ATOM   4067  C   TYR A 254      -4.787  31.492  18.018  1.00 98.12           C  
ATOM   4068  CB  TYR A 254      -6.240  31.850  20.052  1.00 98.12           C  
ATOM   4069  HB2 TYR A 254      -6.787  31.328  20.837  1.00 98.12           H  
ATOM   4070  HB3 TYR A 254      -5.481  32.466  20.535  1.00 98.12           H  
ATOM   4071  O   TYR A 254      -5.197  31.432  16.855  1.00 98.12           O  
ATOM   4072  CG  TYR A 254      -7.217  32.737  19.322  1.00 98.12           C  
ATOM   4073  CD1 TYR A 254      -6.928  34.100  19.115  1.00 98.12           C  
ATOM   4074  HD1 TYR A 254      -5.981  34.505  19.439  1.00 98.12           H  
ATOM   4075  CD2 TYR A 254      -8.441  32.195  18.894  1.00 98.12           C  
ATOM   4076  HD2 TYR A 254      -8.662  31.150  19.058  1.00 98.12           H  
ATOM   4077  CE1 TYR A 254      -7.907  34.944  18.558  1.00 98.12           C  
ATOM   4078  HE1 TYR A 254      -7.725  36.005  18.464  1.00 98.12           H  
ATOM   4079  CE2 TYR A 254      -9.408  33.029  18.315  1.00 98.12           C  
ATOM   4080  HE2 TYR A 254     -10.370  32.643  18.014  1.00 98.12           H  
ATOM   4081  OH  TYR A 254     -10.182  35.215  17.841  1.00 98.12           O  
ATOM   4082  HH  TYR A 254      -9.948  36.145  17.804  1.00 98.12           H  
ATOM   4083  CZ  TYR A 254      -9.163  34.408  18.209  1.00 98.12           C  
ATOM   4084  N   LEU A 255      -3.636  32.092  18.338  1.00 97.68           N  
ATOM   4085  H   LEU A 255      -3.351  32.110  19.307  1.00 97.68           H  
ATOM   4086  CA  LEU A 255      -2.772  32.710  17.339  1.00 97.68           C  
ATOM   4087  HA  LEU A 255      -3.374  33.421  16.773  1.00 97.68           H  
ATOM   4088  C   LEU A 255      -2.239  31.670  16.345  1.00 97.68           C  
ATOM   4089  CB  LEU A 255      -1.640  33.467  18.054  1.00 97.68           C  
ATOM   4090  HB2 LEU A 255      -1.086  32.761  18.673  1.00 97.68           H  
ATOM   4091  HB3 LEU A 255      -2.084  34.212  18.715  1.00 97.68           H  
ATOM   4092  O   LEU A 255      -2.321  31.891  15.139  1.00 97.68           O  
ATOM   4093  CG  LEU A 255      -0.650  34.168  17.104  1.00 97.68           C  
ATOM   4094  HG  LEU A 255      -0.165  33.428  16.468  1.00 97.68           H  
ATOM   4095  CD1 LEU A 255      -1.323  35.217  16.213  1.00 97.68           C  
ATOM   4096 HD11 LEU A 255      -2.039  34.734  15.548  1.00 97.68           H  
ATOM   4097 HD12 LEU A 255      -1.840  35.953  16.830  1.00 97.68           H  
ATOM   4098 HD13 LEU A 255      -0.573  35.710  15.595  1.00 97.68           H  
ATOM   4099  CD2 LEU A 255       0.432  34.871  17.926  1.00 97.68           C  
ATOM   4100 HD21 LEU A 255      -0.024  35.603  18.593  1.00 97.68           H  
ATOM   4101 HD22 LEU A 255       1.138  35.371  17.263  1.00 97.68           H  
ATOM   4102 HD23 LEU A 255       0.966  34.135  18.526  1.00 97.68           H  
ATOM   4103  N   SER A 256      -1.729  30.533  16.828  1.00 97.54           N  
ATOM   4104  H   SER A 256      -1.714  30.397  17.828  1.00 97.54           H  
ATOM   4105  CA  SER A 256      -1.182  29.476  15.965  1.00 97.54           C  
ATOM   4106  HA  SER A 256      -0.429  29.923  15.316  1.00 97.54           H  
ATOM   4107  C   SER A 256      -2.235  28.858  15.042  1.00 97.54           C  
ATOM   4108  CB  SER A 256      -0.480  28.390  16.783  1.00 97.54           C  
ATOM   4109  HB2 SER A 256      -0.102  27.625  16.105  1.00 97.54           H  
ATOM   4110  HB3 SER A 256       0.361  28.827  17.321  1.00 97.54           H  
ATOM   4111  O   SER A 256      -1.951  28.660  13.865  1.00 97.54           O  
ATOM   4112  OG  SER A 256      -1.348  27.798  17.718  1.00 97.54           O  
ATOM   4113  HG  SER A 256      -1.463  28.421  18.440  1.00 97.54           H  
ATOM   4114  N   ALA A 257      -3.466  28.631  15.511  1.00 98.03           N  
ATOM   4115  H   ALA A 257      -3.633  28.744  16.501  1.00 98.03           H  
ATOM   4116  CA  ALA A 257      -4.572  28.158  14.677  1.00 98.03           C  
ATOM   4117  HA  ALA A 257      -4.303  27.206  14.220  1.00 98.03           H  
ATOM   4118  C   ALA A 257      -4.879  29.135  13.530  1.00 98.03           C  
ATOM   4119  CB  ALA A 257      -5.793  27.927  15.574  1.00 98.03           C  
ATOM   4120  HB1 ALA A 257      -6.063  28.851  16.085  1.00 98.03           H  
ATOM   4121  HB2 ALA A 257      -5.566  27.161  16.315  1.00 98.03           H  
ATOM   4122  HB3 ALA A 257      -6.633  27.589  14.968  1.00 98.03           H  
ATOM   4123  O   ALA A 257      -4.930  28.739  12.364  1.00 98.03           O  
ATOM   4124  N   ARG A 258      -4.995  30.436  13.830  1.00 98.14           N  
ATOM   4125  H   ARG A 258      -4.928  30.703  14.802  1.00 98.14           H  
ATOM   4126  CA  ARG A 258      -5.247  31.471  12.811  1.00 98.14           C  
ATOM   4127  HA  ARG A 258      -6.106  31.170  12.211  1.00 98.14           H  
ATOM   4128  C   ARG A 258      -4.094  31.631  11.823  1.00 98.14           C  
ATOM   4129  CB  ARG A 258      -5.555  32.808  13.494  1.00 98.14           C  
ATOM   4130  HB2 ARG A 258      -4.815  33.015  14.267  1.00 98.14           H  
ATOM   4131  HB3 ARG A 258      -5.506  33.599  12.746  1.00 98.14           H  
ATOM   4132  O   ARG A 258      -4.334  31.813  10.628  1.00 98.14           O  
ATOM   4133  CG  ARG A 258      -6.961  32.806  14.099  1.00 98.14           C  
ATOM   4134  HG2 ARG A 258      -7.046  32.042  14.872  1.00 98.14           H  
ATOM   4135  HG3 ARG A 258      -7.678  32.587  13.308  1.00 98.14           H  
ATOM   4136  CD  ARG A 258      -7.280  34.174  14.699  1.00 98.14           C  
ATOM   4137  HD2 ARG A 258      -6.950  34.947  14.005  1.00 98.14           H  
ATOM   4138  HD3 ARG A 258      -6.753  34.286  15.646  1.00 98.14           H  
ATOM   4139  NE  ARG A 258      -8.726  34.301  14.906  1.00 98.14           N  
ATOM   4140  HE  ARG A 258      -9.292  33.487  14.714  1.00 98.14           H  
ATOM   4141  NH1 ARG A 258      -8.867  36.590  15.080  1.00 98.14           N  
ATOM   4142 HH11 ARG A 258      -7.886  36.642  14.845  1.00 98.14           H  
ATOM   4143 HH12 ARG A 258      -9.473  37.361  14.837  1.00 98.14           H  
ATOM   4144  NH2 ARG A 258     -10.709  35.345  15.085  1.00 98.14           N  
ATOM   4145 HH21 ARG A 258     -11.160  34.442  15.118  1.00 98.14           H  
ATOM   4146 HH22 ARG A 258     -11.230  36.160  15.375  1.00 98.14           H  
ATOM   4147  CZ  ARG A 258      -9.418  35.411  15.028  1.00 98.14           C  
ATOM   4148  N   MET A 259      -2.853  31.564  12.301  1.00 97.76           N  
ATOM   4149  H   MET A 259      -2.733  31.439  13.296  1.00 97.76           H  
ATOM   4150  CA  MET A 259      -1.660  31.665  11.455  1.00 97.76           C  
ATOM   4151  HA  MET A 259      -1.783  32.497  10.762  1.00 97.76           H  
ATOM   4152  C   MET A 259      -1.473  30.430  10.570  1.00 97.76           C  
ATOM   4153  CB  MET A 259      -0.421  31.947  12.314  1.00 97.76           C  
ATOM   4154  HB2 MET A 259       0.471  31.875  11.691  1.00 97.76           H  
ATOM   4155  HB3 MET A 259      -0.342  31.192  13.097  1.00 97.76           H  
ATOM   4156  O   MET A 259      -1.197  30.585   9.381  1.00 97.76           O  
ATOM   4157  CG  MET A 259      -0.432  33.341  12.959  1.00 97.76           C  
ATOM   4158  HG2 MET A 259      -1.288  33.424  13.628  1.00 97.76           H  
ATOM   4159  HG3 MET A 259       0.460  33.417  13.581  1.00 97.76           H  
ATOM   4160  SD  MET A 259      -0.451  34.778  11.842  1.00 97.76           S  
ATOM   4161  CE  MET A 259      -2.239  35.042  11.681  1.00 97.76           C  
ATOM   4162  HE1 MET A 259      -2.728  34.823  12.630  1.00 97.76           H  
ATOM   4163  HE2 MET A 259      -2.430  36.077  11.399  1.00 97.76           H  
ATOM   4164  HE3 MET A 259      -2.653  34.389  10.911  1.00 97.76           H  
ATOM   4165  N   ASN A 260      -1.704  29.222  11.088  1.00 97.21           N  
ATOM   4166  H   ASN A 260      -1.877  29.134  12.079  1.00 97.21           H  
ATOM   4167  CA  ASN A 260      -1.686  27.998  10.285  1.00 97.21           C  
ATOM   4168  HA  ASN A 260      -0.735  27.925   9.757  1.00 97.21           H  
ATOM   4169  C   ASN A 260      -2.785  28.004   9.222  1.00 97.21           C  
ATOM   4170  CB  ASN A 260      -1.846  26.774  11.191  1.00 97.21           C  
ATOM   4171  HB2 ASN A 260      -2.213  25.943  10.589  1.00 97.21           H  
ATOM   4172  HB3 ASN A 260      -2.587  26.979  11.964  1.00 97.21           H  
ATOM   4173  O   ASN A 260      -2.512  27.691   8.065  1.00 97.21           O  
ATOM   4174  CG  ASN A 260      -0.548  26.319  11.826  1.00 97.21           C  
ATOM   4175  ND2 ASN A 260      -0.547  25.111  12.330  1.00 97.21           N  
ATOM   4176 HD21 ASN A 260       0.365  24.728  12.536  1.00 97.21           H  
ATOM   4177 HD22 ASN A 260      -1.325  24.486  12.176  1.00 97.21           H  
ATOM   4178  OD1 ASN A 260       0.458  27.011  11.861  1.00 97.21           O  
ATOM   4179  N   GLN A 261      -4.003  28.427   9.578  1.00 96.72           N  
ATOM   4180  H   GLN A 261      -4.205  28.595  10.554  1.00 96.72           H  
ATOM   4181  CA  GLN A 261      -5.075  28.579   8.599  1.00 96.72           C  
ATOM   4182  HA  GLN A 261      -5.233  27.611   8.124  1.00 96.72           H  
ATOM   4183  C   GLN A 261      -4.687  29.577   7.504  1.00 96.72           C  
ATOM   4184  CB  GLN A 261      -6.370  29.012   9.303  1.00 96.72           C  
ATOM   4185  HB2 GLN A 261      -6.623  28.291  10.081  1.00 96.72           H  
ATOM   4186  HB3 GLN A 261      -6.218  29.982   9.777  1.00 96.72           H  
ATOM   4187  O   GLN A 261      -4.906  29.313   6.322  1.00 96.72           O  
ATOM   4188  CG  GLN A 261      -7.544  29.122   8.316  1.00 96.72           C  
ATOM   4189  HG2 GLN A 261      -7.295  29.813   7.511  1.00 96.72           H  
ATOM   4190  HG3 GLN A 261      -8.399  29.557   8.834  1.00 96.72           H  
ATOM   4191  CD  GLN A 261      -7.965  27.785   7.704  1.00 96.72           C  
ATOM   4192  NE2 GLN A 261      -8.833  27.798   6.719  1.00 96.72           N  
ATOM   4193 HE21 GLN A 261      -9.127  26.888   6.396  1.00 96.72           H  
ATOM   4194 HE22 GLN A 261      -9.238  28.668   6.404  1.00 96.72           H  
ATOM   4195  OE1 GLN A 261      -7.537  26.708   8.076  1.00 96.72           O  
ATOM   4196  N   ALA A 262      -4.072  30.703   7.874  1.00 97.48           N  
ATOM   4197  H   ALA A 262      -3.925  30.877   8.858  1.00 97.48           H  
ATOM   4198  CA  ALA A 262      -3.601  31.683   6.906  1.00 97.48           C  
ATOM   4199  HA  ALA A 262      -4.447  32.003   6.298  1.00 97.48           H  
ATOM   4200  C   ALA A 262      -2.559  31.077   5.956  1.00 97.48           C  
ATOM   4201  CB  ALA A 262      -3.052  32.902   7.648  1.00 97.48           C  
ATOM   4202  HB1 ALA A 262      -2.226  32.618   8.300  1.00 97.48           H  
ATOM   4203  HB2 ALA A 262      -3.841  33.359   8.245  1.00 97.48           H  
ATOM   4204  HB3 ALA A 262      -2.684  33.619   6.914  1.00 97.48           H  
ATOM   4205  O   ALA A 262      -2.712  31.190   4.743  1.00 97.48           O  
ATOM   4206  N   ALA A 263      -1.545  30.387   6.486  1.00 94.75           N  
ATOM   4207  H   ALA A 263      -1.483  30.310   7.491  1.00 94.75           H  
ATOM   4208  CA  ALA A 263      -0.526  29.715   5.681  1.00 94.75           C  
ATOM   4209  HA  ALA A 263      -0.019  30.456   5.062  1.00 94.75           H  
ATOM   4210  C   ALA A 263      -1.140  28.670   4.730  1.00 94.75           C  
ATOM   4211  CB  ALA A 263       0.506  29.093   6.629  1.00 94.75           C  
ATOM   4212  HB1 ALA A 263       0.957  29.869   7.246  1.00 94.75           H  
ATOM   4213  HB2 ALA A 263       0.032  28.353   7.274  1.00 94.75           H  
ATOM   4214  HB3 ALA A 263       1.290  28.606   6.050  1.00 94.75           H  
ATOM   4215  O   ALA A 263      -0.806  28.645   3.547  1.00 94.75           O  
ATOM   4216  N   LYS A 264      -2.096  27.865   5.211  1.00 92.67           N  
ATOM   4217  H   LYS A 264      -2.304  27.921   6.198  1.00 92.67           H  
ATOM   4218  CA  LYS A 264      -2.822  26.874   4.403  1.00 92.67           C  
ATOM   4219  HA  LYS A 264      -2.096  26.197   3.954  1.00 92.67           H  
ATOM   4220  C   LYS A 264      -3.582  27.525   3.248  1.00 92.67           C  
ATOM   4221  CB  LYS A 264      -3.745  26.063   5.330  1.00 92.67           C  
ATOM   4222  HB2 LYS A 264      -3.128  25.636   6.120  1.00 92.67           H  
ATOM   4223  HB3 LYS A 264      -4.471  26.729   5.798  1.00 92.67           H  
ATOM   4224  O   LYS A 264      -3.429  27.098   2.108  1.00 92.67           O  
ATOM   4225  CG  LYS A 264      -4.502  24.921   4.628  1.00 92.67           C  
ATOM   4226  HG2 LYS A 264      -3.793  24.310   4.070  1.00 92.67           H  
ATOM   4227  HG3 LYS A 264      -5.242  25.330   3.940  1.00 92.67           H  
ATOM   4228  CD  LYS A 264      -5.204  24.045   5.682  1.00 92.67           C  
ATOM   4229  HD2 LYS A 264      -4.452  23.721   6.403  1.00 92.67           H  
ATOM   4230  HD3 LYS A 264      -5.947  24.638   6.215  1.00 92.67           H  
ATOM   4231  CE  LYS A 264      -5.870  22.792   5.094  1.00 92.67           C  
ATOM   4232  HE2 LYS A 264      -5.195  22.351   4.360  1.00 92.67           H  
ATOM   4233  HE3 LYS A 264      -6.789  23.080   4.583  1.00 92.67           H  
ATOM   4234  NZ  LYS A 264      -6.152  21.780   6.156  1.00 92.67           N  
ATOM   4235  HZ1 LYS A 264      -5.316  21.441   6.610  1.00 92.67           H  
ATOM   4236  HZ2 LYS A 264      -6.723  22.149   6.903  1.00 92.67           H  
ATOM   4237  HZ3 LYS A 264      -6.590  20.946   5.792  1.00 92.67           H  
ATOM   4238  N   LEU A 265      -4.365  28.571   3.519  1.00 93.77           N  
ATOM   4239  H   LEU A 265      -4.432  28.879   4.479  1.00 93.77           H  
ATOM   4240  CA  LEU A 265      -5.149  29.262   2.489  1.00 93.77           C  
ATOM   4241  HA  LEU A 265      -5.723  28.525   1.927  1.00 93.77           H  
ATOM   4242  C   LEU A 265      -4.264  29.983   1.465  1.00 93.77           C  
ATOM   4243  CB  LEU A 265      -6.112  30.264   3.145  1.00 93.77           C  
ATOM   4244  HB2 LEU A 265      -5.529  30.946   3.764  1.00 93.77           H  
ATOM   4245  HB3 LEU A 265      -6.576  30.845   2.348  1.00 93.77           H  
ATOM   4246  O   LEU A 265      -4.564  29.941   0.274  1.00 93.77           O  
ATOM   4247  CG  LEU A 265      -7.237  29.654   3.997  1.00 93.77           C  
ATOM   4248  HG  LEU A 265      -6.820  29.026   4.784  1.00 93.77           H  
ATOM   4249  CD1 LEU A 265      -8.033  30.792   4.645  1.00 93.77           C  
ATOM   4250 HD11 LEU A 265      -7.378  31.355   5.310  1.00 93.77           H  
ATOM   4251 HD12 LEU A 265      -8.855  30.387   5.234  1.00 93.77           H  
ATOM   4252 HD13 LEU A 265      -8.424  31.461   3.878  1.00 93.77           H  
ATOM   4253  CD2 LEU A 265      -8.204  28.796   3.179  1.00 93.77           C  
ATOM   4254 HD21 LEU A 265      -8.648  29.380   2.373  1.00 93.77           H  
ATOM   4255 HD22 LEU A 265      -7.675  27.941   2.756  1.00 93.77           H  
ATOM   4256 HD23 LEU A 265      -8.994  28.412   3.824  1.00 93.77           H  
ATOM   4257  N   LEU A 266      -3.173  30.612   1.912  1.00 93.76           N  
ATOM   4258  H   LEU A 266      -2.992  30.623   2.906  1.00 93.76           H  
ATOM   4259  CA  LEU A 266      -2.211  31.263   1.019  1.00 93.76           C  
ATOM   4260  HA  LEU A 266      -2.744  31.942   0.355  1.00 93.76           H  
ATOM   4261  C   LEU A 266      -1.501  30.244   0.119  1.00 93.76           C  
ATOM   4262  CB  LEU A 266      -1.182  32.057   1.843  1.00 93.76           C  
ATOM   4263  HB2 LEU A 266      -0.390  32.398   1.176  1.00 93.76           H  
ATOM   4264  HB3 LEU A 266      -0.737  31.380   2.572  1.00 93.76           H  
ATOM   4265  O   LEU A 266      -1.286  30.542  -1.053  1.00 93.76           O  
ATOM   4266  CG  LEU A 266      -1.752  33.281   2.577  1.00 93.76           C  
ATOM   4267  HG  LEU A 266      -2.669  32.996   3.094  1.00 93.76           H  
ATOM   4268  CD1 LEU A 266      -0.738  33.787   3.604  1.00 93.76           C  
ATOM   4269 HD11 LEU A 266       0.191  34.066   3.107  1.00 93.76           H  
ATOM   4270 HD12 LEU A 266      -1.147  34.641   4.144  1.00 93.76           H  
ATOM   4271 HD13 LEU A 266      -0.530  32.989   4.317  1.00 93.76           H  
ATOM   4272  CD2 LEU A 266      -2.085  34.449   1.654  1.00 93.76           C  
ATOM   4273 HD21 LEU A 266      -2.724  34.117   0.836  1.00 93.76           H  
ATOM   4274 HD22 LEU A 266      -2.607  35.222   2.217  1.00 93.76           H  
ATOM   4275 HD23 LEU A 266      -1.157  34.857   1.254  1.00 93.76           H  
ATOM   4276  N   ARG A 267      -1.189  29.049   0.646  1.00 89.10           N  
ATOM   4277  H   ARG A 267      -1.359  28.905   1.632  1.00 89.10           H  
ATOM   4278  CA  ARG A 267      -0.560  27.955  -0.111  1.00 89.10           C  
ATOM   4279  HA  ARG A 267       0.257  28.382  -0.692  1.00 89.10           H  
ATOM   4280  C   ARG A 267      -1.491  27.328  -1.141  1.00 89.10           C  
ATOM   4281  CB  ARG A 267      -0.031  26.872   0.851  1.00 89.10           C  
ATOM   4282  HB2 ARG A 267      -0.886  26.412   1.348  1.00 89.10           H  
ATOM   4283  HB3 ARG A 267       0.591  27.338   1.614  1.00 89.10           H  
ATOM   4284  O   ARG A 267      -1.032  26.852  -2.158  1.00 89.10           O  
ATOM   4285  CG  ARG A 267       0.810  25.774   0.160  1.00 89.10           C  
ATOM   4286  HG2 ARG A 267       1.782  26.187  -0.107  1.00 89.10           H  
ATOM   4287  HG3 ARG A 267       0.330  25.413  -0.750  1.00 89.10           H  
ATOM   4288  CD  ARG A 267       1.068  24.561   1.056  1.00 89.10           C  
ATOM   4289  HD2 ARG A 267       1.797  23.918   0.563  1.00 89.10           H  
ATOM   4290  HD3 ARG A 267       1.509  24.901   1.993  1.00 89.10           H  
ATOM   4291  NE  ARG A 267      -0.164  23.794   1.335  1.00 89.10           N  
ATOM   4292  HE  ARG A 267      -0.632  23.992   2.208  1.00 89.10           H  
ATOM   4293  NH1 ARG A 267      -0.191  22.500  -0.583  1.00 89.10           N  
ATOM   4294 HH11 ARG A 267       0.599  22.999  -0.968  1.00 89.10           H  
ATOM   4295 HH12 ARG A 267      -0.560  21.753  -1.153  1.00 89.10           H  
ATOM   4296  NH2 ARG A 267      -1.729  22.183   0.999  1.00 89.10           N  
ATOM   4297 HH21 ARG A 267      -2.082  21.439   0.414  1.00 89.10           H  
ATOM   4298 HH22 ARG A 267      -2.100  22.335   1.926  1.00 89.10           H  
ATOM   4299  CZ  ARG A 267      -0.685  22.840   0.577  1.00 89.10           C  
ATOM   4300  N   ILE A 268      -2.792  27.277  -0.867  1.00 85.98           N  
ATOM   4301  H   ILE A 268      -3.106  27.602   0.036  1.00 85.98           H  
ATOM   4302  CA  ILE A 268      -3.770  26.778  -1.845  1.00 85.98           C  
ATOM   4303  HA  ILE A 268      -3.377  25.874  -2.311  1.00 85.98           H  
ATOM   4304  C   ILE A 268      -3.963  27.791  -2.988  1.00 85.98           C  
ATOM   4305  CB  ILE A 268      -5.087  26.414  -1.119  1.00 85.98           C  
ATOM   4306  HB  ILE A 268      -5.381  27.263  -0.502  1.00 85.98           H  
ATOM   4307  O   ILE A 268      -4.366  27.414  -4.080  1.00 85.98           O  
ATOM   4308  CG1 ILE A 268      -4.871  25.182  -0.208  1.00 85.98           C  
ATOM   4309 HG12 ILE A 268      -3.940  25.289   0.349  1.00 85.98           H  
ATOM   4310 HG13 ILE A 268      -4.775  24.288  -0.824  1.00 85.98           H  
ATOM   4311  CG2 ILE A 268      -6.235  26.120  -2.103  1.00 85.98           C  
ATOM   4312 HG21 ILE A 268      -5.935  25.338  -2.801  1.00 85.98           H  
ATOM   4313 HG22 ILE A 268      -7.137  25.808  -1.578  1.00 85.98           H  
ATOM   4314 HG23 ILE A 268      -6.481  27.016  -2.673  1.00 85.98           H  
ATOM   4315  CD1 ILE A 268      -5.994  24.968   0.817  1.00 85.98           C  
ATOM   4316 HD11 ILE A 268      -6.142  25.876   1.400  1.00 85.98           H  
ATOM   4317 HD12 ILE A 268      -5.712  24.158   1.490  1.00 85.98           H  
ATOM   4318 HD13 ILE A 268      -6.925  24.693   0.321  1.00 85.98           H  
ATOM   4319  N   GLY A 269      -3.729  29.085  -2.744  1.00 87.50           N  
ATOM   4320  H   GLY A 269      -3.366  29.338  -1.836  1.00 87.50           H  
ATOM   4321  CA  GLY A 269      -3.735  30.111  -3.793  1.00 87.50           C  
ATOM   4322  HA2 GLY A 269      -3.197  29.721  -4.657  1.00 87.50           H  
ATOM   4323  HA3 GLY A 269      -3.204  30.989  -3.427  1.00 87.50           H  
ATOM   4324  C   GLY A 269      -5.114  30.568  -4.286  1.00 87.50           C  
ATOM   4325  O   GLY A 269      -5.199  31.547  -5.021  1.00 87.50           O  
ATOM   4326  N   ASN A 270      -6.210  29.957  -3.825  1.00 87.51           N  
ATOM   4327  H   ASN A 270      -6.054  29.079  -3.352  1.00 87.51           H  
ATOM   4328  CA  ASN A 270      -7.578  30.289  -4.266  1.00 87.51           C  
ATOM   4329  HA  ASN A 270      -7.568  30.382  -5.352  1.00 87.51           H  
ATOM   4330  C   ASN A 270      -8.126  31.628  -3.730  1.00 87.51           C  
ATOM   4331  CB  ASN A 270      -8.515  29.126  -3.885  1.00 87.51           C  
ATOM   4332  HB2 ASN A 270      -8.403  28.892  -2.826  1.00 87.51           H  
ATOM   4333  HB3 ASN A 270      -9.548  29.424  -4.062  1.00 87.51           H  
ATOM   4334  O   ASN A 270      -9.247  32.026  -4.058  1.00 87.51           O  
ATOM   4335  CG  ASN A 270      -8.274  27.875  -4.708  1.00 87.51           C  
ATOM   4336  ND2 ASN A 270      -8.874  26.768  -4.343  1.00 87.51           N  
ATOM   4337 HD21 ASN A 270      -9.484  26.731  -3.539  1.00 87.51           H  
ATOM   4338 HD22 ASN A 270      -8.663  25.969  -4.924  1.00 87.51           H  
ATOM   4339  OD1 ASN A 270      -7.569  27.869  -5.694  1.00 87.51           O  
ATOM   4340  N   HIS A 271      -7.388  32.316  -2.857  1.00 91.26           N  
ATOM   4341  H   HIS A 271      -6.444  31.998  -2.686  1.00 91.26           H  
ATOM   4342  CA  HIS A 271      -7.836  33.537  -2.195  1.00 91.26           C  
ATOM   4343  HA  HIS A 271      -8.675  33.961  -2.746  1.00 91.26           H  
ATOM   4344  C   HIS A 271      -6.730  34.587  -2.167  1.00 91.26           C  
ATOM   4345  CB  HIS A 271      -8.304  33.213  -0.770  1.00 91.26           C  
ATOM   4346  HB2 HIS A 271      -7.468  32.778  -0.222  1.00 91.26           H  
ATOM   4347  HB3 HIS A 271      -8.582  34.137  -0.264  1.00 91.26           H  
ATOM   4348  O   HIS A 271      -5.578  34.294  -1.853  1.00 91.26           O  
ATOM   4349  CG  HIS A 271      -9.473  32.264  -0.700  1.00 91.26           C  
ATOM   4350  CD2 HIS A 271      -9.530  31.112   0.031  1.00 91.26           C  
ATOM   4351  HD2 HIS A 271      -8.741  30.737   0.667  1.00 91.26           H  
ATOM   4352  ND1 HIS A 271     -10.639  32.337  -1.429  1.00 91.26           N  
ATOM   4353  HD1 HIS A 271     -10.747  32.871  -2.280  1.00 91.26           H  
ATOM   4354  CE1 HIS A 271     -11.374  31.252  -1.143  1.00 91.26           C  
ATOM   4355  HE1 HIS A 271     -12.284  30.973  -1.654  1.00 91.26           H  
ATOM   4356  NE2 HIS A 271     -10.763  30.497  -0.216  1.00 91.26           N  
ATOM   4357  N   ASN A 272      -7.100  35.842  -2.421  1.00 93.83           N  
ATOM   4358  H   ASN A 272      -8.063  36.029  -2.661  1.00 93.83           H  
ATOM   4359  CA  ASN A 272      -6.191  36.961  -2.202  1.00 93.83           C  
ATOM   4360  HA  ASN A 272      -5.229  36.686  -2.633  1.00 93.83           H  
ATOM   4361  C   ASN A 272      -5.949  37.198  -0.697  1.00 93.83           C  
ATOM   4362  CB  ASN A 272      -6.700  38.198  -2.968  1.00 93.83           C  
ATOM   4363  HB2 ASN A 272      -5.936  38.975  -2.949  1.00 93.83           H  
ATOM   4364  HB3 ASN A 272      -6.852  37.921  -4.011  1.00 93.83           H  
ATOM   4365  O   ASN A 272      -6.698  36.729   0.164  1.00 93.83           O  
ATOM   4366  CG  ASN A 272      -7.983  38.802  -2.421  1.00 93.83           C  
ATOM   4367  ND2 ASN A 272      -8.848  39.295  -3.272  1.00 93.83           N  
ATOM   4368 HD21 ASN A 272      -8.672  39.263  -4.266  1.00 93.83           H  
ATOM   4369 HD22 ASN A 272      -9.697  39.694  -2.897  1.00 93.83           H  
ATOM   4370  OD1 ASN A 272      -8.217  38.871  -1.228  1.00 93.83           O  
ATOM   4371  N   VAL A 273      -4.919  37.984  -0.381  1.00 96.94           N  
ATOM   4372  H   VAL A 273      -4.329  38.310  -1.133  1.00 96.94           H  
ATOM   4373  CA  VAL A 273      -4.496  38.274   1.002  1.00 96.94           C  
ATOM   4374  HA  VAL A 273      -4.206  37.336   1.476  1.00 96.94           H  
ATOM   4375  C   VAL A 273      -5.630  38.870   1.855  1.00 96.94           C  
ATOM   4376  CB  VAL A 273      -3.265  39.207   0.980  1.00 96.94           C  
ATOM   4377  HB  VAL A 273      -3.533  40.131   0.468  1.00 96.94           H  
ATOM   4378  O   VAL A 273      -5.740  38.535   3.031  1.00 96.94           O  
ATOM   4379  CG1 VAL A 273      -2.750  39.565   2.378  1.00 96.94           C  
ATOM   4380 HG11 VAL A 273      -2.434  38.655   2.888  1.00 96.94           H  
ATOM   4381 HG12 VAL A 273      -3.523  40.063   2.963  1.00 96.94           H  
ATOM   4382 HG13 VAL A 273      -1.899  40.241   2.295  1.00 96.94           H  
ATOM   4383  CG2 VAL A 273      -2.088  38.554   0.236  1.00 96.94           C  
ATOM   4384 HG21 VAL A 273      -1.221  39.214   0.254  1.00 96.94           H  
ATOM   4385 HG22 VAL A 273      -2.342  38.367  -0.807  1.00 96.94           H  
ATOM   4386 HG23 VAL A 273      -1.825  37.608   0.709  1.00 96.94           H  
ATOM   4387  N   ASN A 274      -6.504  39.699   1.271  1.00 97.45           N  
ATOM   4388  H   ASN A 274      -6.429  39.849   0.275  1.00 97.45           H  
ATOM   4389  CA  ASN A 274      -7.644  40.305   1.970  1.00 97.45           C  
ATOM   4390  HA  ASN A 274      -7.291  40.757   2.897  1.00 97.45           H  
ATOM   4391  C   ASN A 274      -8.705  39.259   2.361  1.00 97.45           C  
ATOM   4392  CB  ASN A 274      -8.227  41.409   1.066  1.00 97.45           C  
ATOM   4393  HB2 ASN A 274      -7.436  42.104   0.786  1.00 97.45           H  
ATOM   4394  HB3 ASN A 274      -8.633  40.968   0.155  1.00 97.45           H  
ATOM   4395  O   ASN A 274      -9.170  39.221   3.496  1.00 97.45           O  
ATOM   4396  CG  ASN A 274      -9.313  42.218   1.752  1.00 97.45           C  
ATOM   4397  ND2 ASN A 274     -10.494  42.313   1.191  1.00 97.45           N  
ATOM   4398 HD21 ASN A 274     -11.172  42.868   1.693  1.00 97.45           H  
ATOM   4399 HD22 ASN A 274     -10.710  41.842   0.325  1.00 97.45           H  
ATOM   4400  OD1 ASN A 274      -9.094  42.816   2.786  1.00 97.45           O  
ATOM   4401  N   ALA A 275      -9.049  38.358   1.440  1.00 97.53           N  
ATOM   4402  H   ALA A 275      -8.618  38.412   0.528  1.00 97.53           H  
ATOM   4403  CA  ALA A 275      -9.978  37.263   1.697  1.00 97.53           C  
ATOM   4404  HA  ALA A 275     -10.899  37.674   2.111  1.00 97.53           H  
ATOM   4405  C   ALA A 275      -9.419  36.265   2.725  1.00 97.53           C  
ATOM   4406  CB  ALA A 275     -10.302  36.589   0.360  1.00 97.53           C  
ATOM   4407  HB1 ALA A 275     -10.803  37.301  -0.296  1.00 97.53           H  
ATOM   4408  HB2 ALA A 275      -9.382  36.255  -0.121  1.00 97.53           H  
ATOM   4409  HB3 ALA A 275     -10.958  35.735   0.525  1.00 97.53           H  
ATOM   4410  O   ALA A 275     -10.176  35.754   3.552  1.00 97.53           O  
ATOM   4411  N   VAL A 276      -8.103  36.016   2.715  1.00 98.07           N  
ATOM   4412  H   VAL A 276      -7.544  36.427   1.981  1.00 98.07           H  
ATOM   4413  CA  VAL A 276      -7.439  35.207   3.749  1.00 98.07           C  
ATOM   4414  HA  VAL A 276      -7.962  34.255   3.832  1.00 98.07           H  
ATOM   4415  C   VAL A 276      -7.538  35.876   5.120  1.00 98.07           C  
ATOM   4416  CB  VAL A 276      -5.972  34.903   3.386  1.00 98.07           C  
ATOM   4417  HB  VAL A 276      -5.439  35.832   3.180  1.00 98.07           H  
ATOM   4418  O   VAL A 276      -7.903  35.203   6.082  1.00 98.07           O  
ATOM   4419  CG1 VAL A 276      -5.255  34.172   4.529  1.00 98.07           C  
ATOM   4420 HG11 VAL A 276      -5.797  33.263   4.789  1.00 98.07           H  
ATOM   4421 HG12 VAL A 276      -4.239  33.913   4.230  1.00 98.07           H  
ATOM   4422 HG13 VAL A 276      -5.183  34.810   5.410  1.00 98.07           H  
ATOM   4423  CG2 VAL A 276      -5.909  34.006   2.143  1.00 98.07           C  
ATOM   4424 HG21 VAL A 276      -6.301  34.531   1.271  1.00 98.07           H  
ATOM   4425 HG22 VAL A 276      -6.500  33.105   2.304  1.00 98.07           H  
ATOM   4426 HG23 VAL A 276      -4.878  33.722   1.932  1.00 98.07           H  
ATOM   4427  N   ALA A 277      -7.279  37.184   5.218  1.00 98.41           N  
ATOM   4428  H   ALA A 277      -6.972  37.689   4.398  1.00 98.41           H  
ATOM   4429  CA  ALA A 277      -7.390  37.925   6.476  1.00 98.41           C  
ATOM   4430  HA  ALA A 277      -6.665  37.519   7.181  1.00 98.41           H  
ATOM   4431  C   ALA A 277      -8.787  37.768   7.105  1.00 98.41           C  
ATOM   4432  CB  ALA A 277      -7.039  39.398   6.220  1.00 98.41           C  
ATOM   4433  HB1 ALA A 277      -6.057  39.475   5.754  1.00 98.41           H  
ATOM   4434  HB2 ALA A 277      -7.777  39.859   5.564  1.00 98.41           H  
ATOM   4435  HB3 ALA A 277      -7.034  39.944   7.163  1.00 98.41           H  
ATOM   4436  O   ALA A 277      -8.899  37.336   8.255  1.00 98.41           O  
ATOM   4437  N   LEU A 278      -9.845  38.002   6.318  1.00 97.80           N  
ATOM   4438  H   LEU A 278      -9.672  38.384   5.399  1.00 97.80           H  
ATOM   4439  CA  LEU A 278     -11.236  37.852   6.761  1.00 97.80           C  
ATOM   4440  HA  LEU A 278     -11.395  38.479   7.639  1.00 97.80           H  
ATOM   4441  C   LEU A 278     -11.559  36.409   7.184  1.00 97.80           C  
ATOM   4442  CB  LEU A 278     -12.180  38.308   5.633  1.00 97.80           C  
ATOM   4443  HB2 LEU A 278     -13.201  38.045   5.907  1.00 97.80           H  
ATOM   4444  HB3 LEU A 278     -11.926  37.757   4.727  1.00 97.80           H  
ATOM   4445  O   LEU A 278     -12.141  36.185   8.246  1.00 97.80           O  
ATOM   4446  CG  LEU A 278     -12.138  39.818   5.325  1.00 97.80           C  
ATOM   4447  HG  LEU A 278     -11.112  40.128   5.127  1.00 97.80           H  
ATOM   4448  CD1 LEU A 278     -12.977  40.099   4.076  1.00 97.80           C  
ATOM   4449 HD11 LEU A 278     -12.939  41.164   3.850  1.00 97.80           H  
ATOM   4450 HD12 LEU A 278     -12.569  39.546   3.229  1.00 97.80           H  
ATOM   4451 HD13 LEU A 278     -14.013  39.806   4.246  1.00 97.80           H  
ATOM   4452  CD2 LEU A 278     -12.696  40.658   6.474  1.00 97.80           C  
ATOM   4453 HD21 LEU A 278     -12.695  41.712   6.196  1.00 97.80           H  
ATOM   4454 HD22 LEU A 278     -12.068  40.554   7.359  1.00 97.80           H  
ATOM   4455 HD23 LEU A 278     -13.713  40.353   6.718  1.00 97.80           H  
ATOM   4456  N   LYS A 279     -11.131  35.406   6.404  1.00 97.07           N  
ATOM   4457  H   LYS A 279     -10.640  35.646   5.554  1.00 97.07           H  
ATOM   4458  CA  LYS A 279     -11.328  33.980   6.737  1.00 97.07           C  
ATOM   4459  HA  LYS A 279     -12.386  33.808   6.937  1.00 97.07           H  
ATOM   4460  C   LYS A 279     -10.602  33.552   8.014  1.00 97.07           C  
ATOM   4461  CB  LYS A 279     -10.884  33.099   5.561  1.00 97.07           C  
ATOM   4462  HB2 LYS A 279      -9.931  33.459   5.175  1.00 97.07           H  
ATOM   4463  HB3 LYS A 279     -10.742  32.078   5.917  1.00 97.07           H  
ATOM   4464  O   LYS A 279     -11.063  32.633   8.686  1.00 97.07           O  
ATOM   4465  CG  LYS A 279     -11.935  33.071   4.445  1.00 97.07           C  
ATOM   4466  HG2 LYS A 279     -12.847  32.616   4.833  1.00 97.07           H  
ATOM   4467  HG3 LYS A 279     -12.163  34.087   4.123  1.00 97.07           H  
ATOM   4468  CD  LYS A 279     -11.425  32.262   3.246  1.00 97.07           C  
ATOM   4469  HD2 LYS A 279     -11.130  31.261   3.558  1.00 97.07           H  
ATOM   4470  HD3 LYS A 279     -10.546  32.766   2.843  1.00 97.07           H  
ATOM   4471  CE  LYS A 279     -12.481  32.180   2.138  1.00 97.07           C  
ATOM   4472  HE2 LYS A 279     -11.979  31.882   1.218  1.00 97.07           H  
ATOM   4473  HE3 LYS A 279     -12.897  33.174   1.978  1.00 97.07           H  
ATOM   4474  NZ  LYS A 279     -13.556  31.204   2.450  1.00 97.07           N  
ATOM   4475  HZ1 LYS A 279     -14.240  31.185   1.707  1.00 97.07           H  
ATOM   4476  HZ2 LYS A 279     -13.165  30.276   2.530  1.00 97.07           H  
ATOM   4477  HZ3 LYS A 279     -14.019  31.443   3.315  1.00 97.07           H  
ATOM   4478  N   CYS A 280      -9.505  34.216   8.365  1.00 98.10           N  
ATOM   4479  H   CYS A 280      -9.136  34.898   7.718  1.00 98.10           H  
ATOM   4480  CA  CYS A 280      -8.778  33.994   9.614  1.00 98.10           C  
ATOM   4481  HA  CYS A 280      -8.959  32.973   9.948  1.00 98.10           H  
ATOM   4482  C   CYS A 280      -9.253  34.892  10.773  1.00 98.10           C  
ATOM   4483  CB  CYS A 280      -7.273  34.127   9.348  1.00 98.10           C  
ATOM   4484  HB2 CYS A 280      -7.060  35.085   8.875  1.00 98.10           H  
ATOM   4485  HB3 CYS A 280      -6.738  34.064  10.296  1.00 98.10           H  
ATOM   4486  O   CYS A 280      -8.653  34.845  11.845  1.00 98.10           O  
ATOM   4487  SG  CYS A 280      -6.724  32.772   8.275  1.00 98.10           S  
ATOM   4488  HG  CYS A 280      -5.580  32.517   8.918  1.00 98.10           H  
ATOM   4489  N   GLY A 281     -10.306  35.698  10.585  1.00 97.76           N  
ATOM   4490  H   GLY A 281     -10.736  35.731   9.671  1.00 97.76           H  
ATOM   4491  CA  GLY A 281     -10.910  36.521  11.640  1.00 97.76           C  
ATOM   4492  HA2 GLY A 281     -10.951  35.954  12.570  1.00 97.76           H  
ATOM   4493  HA3 GLY A 281     -11.930  36.767  11.347  1.00 97.76           H  
ATOM   4494  C   GLY A 281     -10.186  37.834  11.925  1.00 97.76           C  
ATOM   4495  O   GLY A 281     -10.145  38.272  13.077  1.00 97.76           O  
ATOM   4496  N   TYR A 282      -9.576  38.430  10.900  1.00 97.82           N  
ATOM   4497  H   TYR A 282      -9.628  37.995   9.990  1.00 97.82           H  
ATOM   4498  CA  TYR A 282      -8.973  39.758  10.959  1.00 97.82           C  
ATOM   4499  HA  TYR A 282      -8.954  40.112  11.990  1.00 97.82           H  
ATOM   4500  C   TYR A 282      -9.787  40.748  10.126  1.00 97.82           C  
ATOM   4501  CB  TYR A 282      -7.530  39.705  10.444  1.00 97.82           C  
ATOM   4502  HB2 TYR A 282      -7.527  39.310   9.428  1.00 97.82           H  
ATOM   4503  HB3 TYR A 282      -7.146  40.724  10.389  1.00 97.82           H  
ATOM   4504  O   TYR A 282      -9.902  40.582   8.915  1.00 97.82           O  
ATOM   4505  CG  TYR A 282      -6.584  38.880  11.290  1.00 97.82           C  
ATOM   4506  CD1 TYR A 282      -5.869  39.497  12.329  1.00 97.82           C  
ATOM   4507  HD1 TYR A 282      -6.008  40.552  12.512  1.00 97.82           H  
ATOM   4508  CD2 TYR A 282      -6.421  37.506  11.042  1.00 97.82           C  
ATOM   4509  HD2 TYR A 282      -6.986  37.037  10.251  1.00 97.82           H  
ATOM   4510  CE1 TYR A 282      -4.993  38.749  13.134  1.00 97.82           C  
ATOM   4511  HE1 TYR A 282      -4.449  39.233  13.932  1.00 97.82           H  
ATOM   4512  CE2 TYR A 282      -5.550  36.746  11.847  1.00 97.82           C  
ATOM   4513  HE2 TYR A 282      -5.439  35.685  11.679  1.00 97.82           H  
ATOM   4514  OH  TYR A 282      -4.037  36.636  13.708  1.00 97.82           O  
ATOM   4515  HH  TYR A 282      -3.646  37.177  14.398  1.00 97.82           H  
ATOM   4516  CZ  TYR A 282      -4.844  37.367  12.899  1.00 97.82           C  
ATOM   4517  N   ASP A 283     -10.266  41.818  10.759  1.00 96.15           N  
ATOM   4518  H   ASP A 283     -10.307  41.809  11.768  1.00 96.15           H  
ATOM   4519  CA  ASP A 283     -11.013  42.884  10.072  1.00 96.15           C  
ATOM   4520  HA  ASP A 283     -11.720  42.436   9.374  1.00 96.15           H  
ATOM   4521  C   ASP A 283     -10.095  43.829   9.280  1.00 96.15           C  
ATOM   4522  CB  ASP A 283     -11.812  43.685  11.111  1.00 96.15           C  
ATOM   4523  HB2 ASP A 283     -11.115  44.218  11.758  1.00 96.15           H  
ATOM   4524  HB3 ASP A 283     -12.426  44.423  10.595  1.00 96.15           H  
ATOM   4525  O   ASP A 283     -10.501  44.451   8.302  1.00 96.15           O  
ATOM   4526  CG  ASP A 283     -12.719  42.794  11.961  1.00 96.15           C  
ATOM   4527  OD1 ASP A 283     -13.425  41.949  11.370  1.00 96.15           O  
ATOM   4528  OD2 ASP A 283     -12.626  42.912  13.203  1.00 96.15           O  
ATOM   4529  N   SER A 284      -8.827  43.936   9.694  1.00 97.62           N  
ATOM   4530  H   SER A 284      -8.556  43.355  10.474  1.00 97.62           H  
ATOM   4531  CA  SER A 284      -7.813  44.763   9.039  1.00 97.62           C  
ATOM   4532  HA  SER A 284      -8.288  45.372   8.270  1.00 97.62           H  
ATOM   4533  C   SER A 284      -6.757  43.897   8.368  1.00 97.62           C  
ATOM   4534  CB  SER A 284      -7.189  45.736  10.042  1.00 97.62           C  
ATOM   4535  HB2 SER A 284      -7.943  46.467  10.333  1.00 97.62           H  
ATOM   4536  HB3 SER A 284      -6.875  45.192  10.933  1.00 97.62           H  
ATOM   4537  O   SER A 284      -5.946  43.244   9.031  1.00 97.62           O  
ATOM   4538  OG  SER A 284      -6.069  46.406   9.481  1.00 97.62           O  
ATOM   4539  HG  SER A 284      -6.071  47.297   9.839  1.00 97.62           H  
ATOM   4540  N   THR A 285      -6.707  43.960   7.039  1.00 97.87           N  
ATOM   4541  H   THR A 285      -7.485  44.385   6.555  1.00 97.87           H  
ATOM   4542  CA  THR A 285      -5.678  43.286   6.234  1.00 97.87           C  
ATOM   4543  HA  THR A 285      -5.704  42.223   6.473  1.00 97.87           H  
ATOM   4544  C   THR A 285      -4.272  43.788   6.562  1.00 97.87           C  
ATOM   4545  CB  THR A 285      -6.017  43.426   4.745  1.00 97.87           C  
ATOM   4546  HB  THR A 285      -6.183  44.471   4.484  1.00 97.87           H  
ATOM   4547  O   THR A 285      -3.336  42.992   6.613  1.00 97.87           O  
ATOM   4548  CG2 THR A 285      -4.985  42.799   3.809  1.00 97.87           C  
ATOM   4549 HG21 THR A 285      -5.366  42.814   2.787  1.00 97.87           H  
ATOM   4550 HG22 THR A 285      -4.055  43.366   3.844  1.00 97.87           H  
ATOM   4551 HG23 THR A 285      -4.798  41.767   4.108  1.00 97.87           H  
ATOM   4552  OG1 THR A 285      -7.196  42.687   4.597  1.00 97.87           O  
ATOM   4553  HG1 THR A 285      -7.774  43.027   3.910  1.00 97.87           H  
ATOM   4554  N   SER A 286      -4.108  45.075   6.882  1.00 97.72           N  
ATOM   4555  H   SER A 286      -4.900  45.700   6.822  1.00 97.72           H  
ATOM   4556  CA  SER A 286      -2.820  45.629   7.322  1.00 97.72           C  
ATOM   4557  HA  SER A 286      -2.064  45.403   6.571  1.00 97.72           H  
ATOM   4558  C   SER A 286      -2.360  45.020   8.649  1.00 97.72           C  
ATOM   4559  CB  SER A 286      -2.911  47.151   7.461  1.00 97.72           C  
ATOM   4560  HB2 SER A 286      -1.940  47.546   7.758  1.00 97.72           H  
ATOM   4561  HB3 SER A 286      -3.650  47.410   8.220  1.00 97.72           H  
ATOM   4562  O   SER A 286      -1.199  44.625   8.779  1.00 97.72           O  
ATOM   4563  OG  SER A 286      -3.290  47.715   6.222  1.00 97.72           O  
ATOM   4564  HG  SER A 286      -3.332  48.671   6.303  1.00 97.72           H  
ATOM   4565  N   TYR A 287      -3.273  44.882   9.617  1.00 97.89           N  
ATOM   4566  H   TYR A 287      -4.223  45.175   9.442  1.00 97.89           H  
ATOM   4567  CA  TYR A 287      -2.968  44.234  10.894  1.00 97.89           C  
ATOM   4568  HA  TYR A 287      -2.071  44.693  11.309  1.00 97.89           H  
ATOM   4569  C   TYR A 287      -2.670  42.740  10.709  1.00 97.89           C  
ATOM   4570  CB  TYR A 287      -4.121  44.462  11.876  1.00 97.89           C  
ATOM   4571  HB2 TYR A 287      -5.030  44.034  11.453  1.00 97.89           H  
ATOM   4572  HB3 TYR A 287      -4.278  45.533  11.998  1.00 97.89           H  
ATOM   4573  O   TYR A 287      -1.693  42.238  11.264  1.00 97.89           O  
ATOM   4574  CG  TYR A 287      -3.880  43.854  13.243  1.00 97.89           C  
ATOM   4575  CD1 TYR A 287      -4.722  42.832  13.715  1.00 97.89           C  
ATOM   4576  HD1 TYR A 287      -5.573  42.527  13.123  1.00 97.89           H  
ATOM   4577  CD2 TYR A 287      -2.810  44.307  14.040  1.00 97.89           C  
ATOM   4578  HD2 TYR A 287      -2.169  45.100  13.685  1.00 97.89           H  
ATOM   4579  CE1 TYR A 287      -4.481  42.233  14.966  1.00 97.89           C  
ATOM   4580  HE1 TYR A 287      -5.129  41.454  15.340  1.00 97.89           H  
ATOM   4581  CE2 TYR A 287      -2.579  43.730  15.303  1.00 97.89           C  
ATOM   4582  HE2 TYR A 287      -1.763  44.088  15.914  1.00 97.89           H  
ATOM   4583  OH  TYR A 287      -3.186  42.121  16.978  1.00 97.89           O  
ATOM   4584  HH  TYR A 287      -2.519  42.605  17.471  1.00 97.89           H  
ATOM   4585  CZ  TYR A 287      -3.409  42.684  15.762  1.00 97.89           C  
ATOM   4586  N   PHE A 288      -3.428  42.044   9.854  1.00 98.57           N  
ATOM   4587  H   PHE A 288      -4.236  42.495   9.448  1.00 98.57           H  
ATOM   4588  CA  PHE A 288      -3.141  40.660   9.475  1.00 98.57           C  
ATOM   4589  HA  PHE A 288      -3.193  40.035  10.366  1.00 98.57           H  
ATOM   4590  C   PHE A 288      -1.728  40.501   8.891  1.00 98.57           C  
ATOM   4591  CB  PHE A 288      -4.194  40.159   8.480  1.00 98.57           C  
ATOM   4592  HB2 PHE A 288      -5.136  40.005   9.006  1.00 98.57           H  
ATOM   4593  HB3 PHE A 288      -4.365  40.920   7.719  1.00 98.57           H  
ATOM   4594  O   PHE A 288      -0.974  39.648   9.357  1.00 98.57           O  
ATOM   4595  CG  PHE A 288      -3.792  38.870   7.792  1.00 98.57           C  
ATOM   4596  CD1 PHE A 288      -3.404  38.881   6.439  1.00 98.57           C  
ATOM   4597  HD1 PHE A 288      -3.451  39.796   5.867  1.00 98.57           H  
ATOM   4598  CD2 PHE A 288      -3.729  37.675   8.529  1.00 98.57           C  
ATOM   4599  HD2 PHE A 288      -4.013  37.668   9.571  1.00 98.57           H  
ATOM   4600  CE1 PHE A 288      -2.963  37.696   5.827  1.00 98.57           C  
ATOM   4601  HE1 PHE A 288      -2.684  37.690   4.784  1.00 98.57           H  
ATOM   4602  CE2 PHE A 288      -3.278  36.494   7.918  1.00 98.57           C  
ATOM   4603  HE2 PHE A 288      -3.224  35.581   8.493  1.00 98.57           H  
ATOM   4604  CZ  PHE A 288      -2.895  36.506   6.565  1.00 98.57           C  
ATOM   4605  HZ  PHE A 288      -2.549  35.604   6.081  1.00 98.57           H  
ATOM   4606  N   ILE A 289      -1.331  41.341   7.927  1.00 98.46           N  
ATOM   4607  H   ILE A 289      -2.002  42.009   7.574  1.00 98.46           H  
ATOM   4608  CA  ILE A 289       0.014  41.306   7.327  1.00 98.46           C  
ATOM   4609  HA  ILE A 289       0.177  40.314   6.905  1.00 98.46           H  
ATOM   4610  C   ILE A 289       1.093  41.518   8.401  1.00 98.46           C  
ATOM   4611  CB  ILE A 289       0.124  42.347   6.185  1.00 98.46           C  
ATOM   4612  HB  ILE A 289      -0.246  43.303   6.555  1.00 98.46           H  
ATOM   4613  O   ILE A 289       2.109  40.817   8.395  1.00 98.46           O  
ATOM   4614  CG1 ILE A 289      -0.730  41.918   4.969  1.00 98.46           C  
ATOM   4615 HG12 ILE A 289      -0.234  41.101   4.446  1.00 98.46           H  
ATOM   4616 HG13 ILE A 289      -1.698  41.547   5.306  1.00 98.46           H  
ATOM   4617  CG2 ILE A 289       1.589  42.541   5.735  1.00 98.46           C  
ATOM   4618 HG21 ILE A 289       2.021  41.584   5.442  1.00 98.46           H  
ATOM   4619 HG22 ILE A 289       2.179  42.976   6.541  1.00 98.46           H  
ATOM   4620 HG23 ILE A 289       1.641  43.232   4.894  1.00 98.46           H  
ATOM   4621  CD1 ILE A 289      -0.992  43.053   3.969  1.00 98.46           C  
ATOM   4622 HD11 ILE A 289      -0.066  43.371   3.489  1.00 98.46           H  
ATOM   4623 HD12 ILE A 289      -1.449  43.900   4.480  1.00 98.46           H  
ATOM   4624 HD13 ILE A 289      -1.674  42.698   3.197  1.00 98.46           H  
ATOM   4625  N   GLN A 290       0.876  42.442   9.344  1.00 98.33           N  
ATOM   4626  H   GLN A 290       0.032  42.994   9.291  1.00 98.33           H  
ATOM   4627  CA  GLN A 290       1.793  42.677  10.462  1.00 98.33           C  
ATOM   4628  HA  GLN A 290       2.787  42.859  10.052  1.00 98.33           H  
ATOM   4629  C   GLN A 290       1.892  41.456  11.389  1.00 98.33           C  
ATOM   4630  CB  GLN A 290       1.353  43.931  11.231  1.00 98.33           C  
ATOM   4631  HB2 GLN A 290       0.380  43.751  11.688  1.00 98.33           H  
ATOM   4632  HB3 GLN A 290       1.255  44.760  10.531  1.00 98.33           H  
ATOM   4633  O   GLN A 290       3.003  41.048  11.735  1.00 98.33           O  
ATOM   4634  CG  GLN A 290       2.355  44.328  12.330  1.00 98.33           C  
ATOM   4635  HG2 GLN A 290       3.315  44.568  11.871  1.00 98.33           H  
ATOM   4636  HG3 GLN A 290       2.499  43.495  13.018  1.00 98.33           H  
ATOM   4637  CD  GLN A 290       1.890  45.529  13.149  1.00 98.33           C  
ATOM   4638  NE2 GLN A 290       2.664  45.971  14.115  1.00 98.33           N  
ATOM   4639 HE21 GLN A 290       3.588  45.596  14.272  1.00 98.33           H  
ATOM   4640 HE22 GLN A 290       2.314  46.791  14.590  1.00 98.33           H  
ATOM   4641  OE1 GLN A 290       0.828  46.089  12.957  1.00 98.33           O  
ATOM   4642  N   CYS A 291       0.762  40.850  11.769  1.00 98.14           N  
ATOM   4643  H   CYS A 291      -0.118  41.259  11.488  1.00 98.14           H  
ATOM   4644  CA  CYS A 291       0.714  39.626  12.572  1.00 98.14           C  
ATOM   4645  HA  CYS A 291       1.230  39.796  13.518  1.00 98.14           H  
ATOM   4646  C   CYS A 291       1.430  38.467  11.874  1.00 98.14           C  
ATOM   4647  CB  CYS A 291      -0.748  39.260  12.864  1.00 98.14           C  
ATOM   4648  HB2 CYS A 291      -0.813  38.224  13.197  1.00 98.14           H  
ATOM   4649  HB3 CYS A 291      -1.344  39.367  11.958  1.00 98.14           H  
ATOM   4650  O   CYS A 291       2.310  37.852  12.474  1.00 98.14           O  
ATOM   4651  SG  CYS A 291      -1.412  40.342  14.157  1.00 98.14           S  
ATOM   4652  HG  CYS A 291      -0.796  39.782  15.201  1.00 98.14           H  
ATOM   4653  N   PHE A 292       1.124  38.228  10.597  1.00 98.42           N  
ATOM   4654  H   PHE A 292       0.387  38.773  10.174  1.00 98.42           H  
ATOM   4655  CA  PHE A 292       1.729  37.171   9.790  1.00 98.42           C  
ATOM   4656  HA  PHE A 292       1.543  36.210  10.271  1.00 98.42           H  
ATOM   4657  C   PHE A 292       3.247  37.354   9.685  1.00 98.42           C  
ATOM   4658  CB  PHE A 292       1.056  37.159   8.411  1.00 98.42           C  
ATOM   4659  HB2 PHE A 292      -0.025  37.163   8.549  1.00 98.42           H  
ATOM   4660  HB3 PHE A 292       1.315  38.068   7.868  1.00 98.42           H  
ATOM   4661  O   PHE A 292       4.007  36.436   9.993  1.00 98.42           O  
ATOM   4662  CG  PHE A 292       1.419  35.954   7.568  1.00 98.42           C  
ATOM   4663  CD1 PHE A 292       2.627  35.925   6.848  1.00 98.42           C  
ATOM   4664  HD1 PHE A 292       3.301  36.768   6.892  1.00 98.42           H  
ATOM   4665  CD2 PHE A 292       0.546  34.851   7.507  1.00 98.42           C  
ATOM   4666  HD2 PHE A 292      -0.379  34.859   8.064  1.00 98.42           H  
ATOM   4667  CE1 PHE A 292       2.966  34.803   6.073  1.00 98.42           C  
ATOM   4668  HE1 PHE A 292       3.895  34.782   5.523  1.00 98.42           H  
ATOM   4669  CE2 PHE A 292       0.885  33.728   6.732  1.00 98.42           C  
ATOM   4670  HE2 PHE A 292       0.224  32.874   6.697  1.00 98.42           H  
ATOM   4671  CZ  PHE A 292       2.093  33.703   6.015  1.00 98.42           C  
ATOM   4672  HZ  PHE A 292       2.351  32.835   5.426  1.00 98.42           H  
ATOM   4673  N   LYS A 293       3.713  38.571   9.362  1.00 98.31           N  
ATOM   4674  H   LYS A 293       3.040  39.284   9.120  1.00 98.31           H  
ATOM   4675  CA  LYS A 293       5.146  38.898   9.317  1.00 98.31           C  
ATOM   4676  HA  LYS A 293       5.638  38.178   8.663  1.00 98.31           H  
ATOM   4677  C   LYS A 293       5.815  38.740  10.679  1.00 98.31           C  
ATOM   4678  CB  LYS A 293       5.337  40.309   8.738  1.00 98.31           C  
ATOM   4679  HB2 LYS A 293       4.817  40.370   7.782  1.00 98.31           H  
ATOM   4680  HB3 LYS A 293       4.894  41.038   9.417  1.00 98.31           H  
ATOM   4681  O   LYS A 293       6.929  38.226  10.755  1.00 98.31           O  
ATOM   4682  CG  LYS A 293       6.821  40.652   8.511  1.00 98.31           C  
ATOM   4683  HG2 LYS A 293       7.371  40.556   9.447  1.00 98.31           H  
ATOM   4684  HG3 LYS A 293       7.239  39.954   7.785  1.00 98.31           H  
ATOM   4685  CD  LYS A 293       6.995  42.088   7.999  1.00 98.31           C  
ATOM   4686  HD2 LYS A 293       6.436  42.209   7.070  1.00 98.31           H  
ATOM   4687  HD3 LYS A 293       6.596  42.781   8.740  1.00 98.31           H  
ATOM   4688  CE  LYS A 293       8.481  42.389   7.755  1.00 98.31           C  
ATOM   4689  HE2 LYS A 293       8.870  41.656   7.049  1.00 98.31           H  
ATOM   4690  HE3 LYS A 293       9.021  42.261   8.693  1.00 98.31           H  
ATOM   4691  NZ  LYS A 293       8.695  43.762   7.226  1.00 98.31           N  
ATOM   4692  HZ1 LYS A 293       8.218  43.887   6.344  1.00 98.31           H  
ATOM   4693  HZ2 LYS A 293       9.678  43.933   7.069  1.00 98.31           H  
ATOM   4694  HZ3 LYS A 293       8.356  44.460   7.872  1.00 98.31           H  
ATOM   4695  N   LYS A 294       5.162  39.155  11.769  1.00 98.27           N  
ATOM   4696  H   LYS A 294       4.255  39.582  11.645  1.00 98.27           H  
ATOM   4697  CA  LYS A 294       5.692  38.982  13.129  1.00 98.27           C  
ATOM   4698  HA  LYS A 294       6.700  39.396  13.156  1.00 98.27           H  
ATOM   4699  C   LYS A 294       5.814  37.501  13.495  1.00 98.27           C  
ATOM   4700  CB  LYS A 294       4.818  39.753  14.135  1.00 98.27           C  
ATOM   4701  HB2 LYS A 294       4.762  40.796  13.826  1.00 98.27           H  
ATOM   4702  HB3 LYS A 294       3.809  39.340  14.129  1.00 98.27           H  
ATOM   4703  O   LYS A 294       6.803  37.144  14.137  1.00 98.27           O  
ATOM   4704  CG  LYS A 294       5.380  39.691  15.567  1.00 98.27           C  
ATOM   4705  HG2 LYS A 294       5.414  38.654  15.900  1.00 98.27           H  
ATOM   4706  HG3 LYS A 294       6.392  40.096  15.572  1.00 98.27           H  
ATOM   4707  CD  LYS A 294       4.514  40.485  16.555  1.00 98.27           C  
ATOM   4708  HD2 LYS A 294       3.499  40.086  16.538  1.00 98.27           H  
ATOM   4709  HD3 LYS A 294       4.489  41.531  16.251  1.00 98.27           H  
ATOM   4710  CE  LYS A 294       5.087  40.368  17.976  1.00 98.27           C  
ATOM   4711  HE2 LYS A 294       6.099  40.773  17.977  1.00 98.27           H  
ATOM   4712  HE3 LYS A 294       5.152  39.312  18.237  1.00 98.27           H  
ATOM   4713  NZ  LYS A 294       4.255  41.080  18.982  1.00 98.27           N  
ATOM   4714  HZ1 LYS A 294       4.191  42.067  18.777  1.00 98.27           H  
ATOM   4715  HZ2 LYS A 294       4.651  40.981  19.906  1.00 98.27           H  
ATOM   4716  HZ3 LYS A 294       3.321  40.698  19.013  1.00 98.27           H  
ATOM   4717  N   TYR A 295       4.854  36.675  13.086  1.00 97.90           N  
ATOM   4718  H   TYR A 295       4.064  37.068  12.594  1.00 97.90           H  
ATOM   4719  CA  TYR A 295       4.792  35.250  13.402  1.00 97.90           C  
ATOM   4720  HA  TYR A 295       5.074  35.114  14.446  1.00 97.90           H  
ATOM   4721  C   TYR A 295       5.784  34.432  12.560  1.00 97.90           C  
ATOM   4722  CB  TYR A 295       3.339  34.775  13.256  1.00 97.90           C  
ATOM   4723  HB2 TYR A 295       3.067  34.713  12.202  1.00 97.90           H  
ATOM   4724  HB3 TYR A 295       2.677  35.509  13.715  1.00 97.90           H  
ATOM   4725  O   TYR A 295       6.737  33.883  13.114  1.00 97.90           O  
ATOM   4726  CG  TYR A 295       3.074  33.448  13.928  1.00 97.90           C  
ATOM   4727  CD1 TYR A 295       3.124  32.251  13.190  1.00 97.90           C  
ATOM   4728  HD1 TYR A 295       3.357  32.261  12.136  1.00 97.90           H  
ATOM   4729  CD2 TYR A 295       2.774  33.415  15.304  1.00 97.90           C  
ATOM   4730  HD2 TYR A 295       2.736  34.333  15.872  1.00 97.90           H  
ATOM   4731  CE1 TYR A 295       2.870  31.022  13.828  1.00 97.90           C  
ATOM   4732  HE1 TYR A 295       2.924  30.095  13.277  1.00 97.90           H  
ATOM   4733  CE2 TYR A 295       2.522  32.188  15.945  1.00 97.90           C  
ATOM   4734  HE2 TYR A 295       2.292  32.160  17.000  1.00 97.90           H  
ATOM   4735  OH  TYR A 295       2.338  29.802  15.822  1.00 97.90           O  
ATOM   4736  HH  TYR A 295       2.256  29.895  16.774  1.00 97.90           H  
ATOM   4737  CZ  TYR A 295       2.572  30.987  15.205  1.00 97.90           C  
ATOM   4738  N   PHE A 296       5.631  34.459  11.230  1.00 97.49           N  
ATOM   4739  H   PHE A 296       4.843  34.967  10.855  1.00 97.49           H  
ATOM   4740  CA  PHE A 296       6.399  33.644  10.279  1.00 97.49           C  
ATOM   4741  HA  PHE A 296       6.661  32.713  10.782  1.00 97.49           H  
ATOM   4742  C   PHE A 296       7.720  34.261   9.806  1.00 97.49           C  
ATOM   4743  CB  PHE A 296       5.519  33.292   9.071  1.00 97.49           C  
ATOM   4744  HB2 PHE A 296       6.137  32.805   8.317  1.00 97.49           H  
ATOM   4745  HB3 PHE A 296       5.133  34.210   8.627  1.00 97.49           H  
ATOM   4746  O   PHE A 296       8.504  33.601   9.127  1.00 97.49           O  
ATOM   4747  CG  PHE A 296       4.378  32.348   9.383  1.00 97.49           C  
ATOM   4748  CD1 PHE A 296       4.646  31.042   9.829  1.00 97.49           C  
ATOM   4749  HD1 PHE A 296       5.664  30.701   9.946  1.00 97.49           H  
ATOM   4750  CD2 PHE A 296       3.045  32.752   9.195  1.00 97.49           C  
ATOM   4751  HD2 PHE A 296       2.827  33.750   8.846  1.00 97.49           H  
ATOM   4752  CE1 PHE A 296       3.596  30.153  10.098  1.00 97.49           C  
ATOM   4753  HE1 PHE A 296       3.809  29.150  10.436  1.00 97.49           H  
ATOM   4754  CE2 PHE A 296       1.994  31.851   9.438  1.00 97.49           C  
ATOM   4755  HE2 PHE A 296       0.971  32.156   9.270  1.00 97.49           H  
ATOM   4756  CZ  PHE A 296       2.267  30.552   9.898  1.00 97.49           C  
ATOM   4757  HZ  PHE A 296       1.463  29.857  10.085  1.00 97.49           H  
ATOM   4758  N   LYS A 297       7.978  35.533  10.139  1.00 97.47           N  
ATOM   4759  H   LYS A 297       7.265  36.017  10.666  1.00 97.47           H  
ATOM   4760  CA  LYS A 297       9.156  36.310   9.695  1.00 97.47           C  
ATOM   4761  HA  LYS A 297       9.043  37.321  10.085  1.00 97.47           H  
ATOM   4762  C   LYS A 297       9.245  36.528   8.178  1.00 97.47           C  
ATOM   4763  CB  LYS A 297      10.459  35.751  10.300  1.00 97.47           C  
ATOM   4764  HB2 LYS A 297      10.721  34.822   9.794  1.00 97.47           H  
ATOM   4765  HB3 LYS A 297      11.264  36.462  10.109  1.00 97.47           H  
ATOM   4766  O   LYS A 297      10.281  36.956   7.683  1.00 97.47           O  
ATOM   4767  CG  LYS A 297      10.400  35.481  11.811  1.00 97.47           C  
ATOM   4768  HG2 LYS A 297      11.394  35.182  12.143  1.00 97.47           H  
ATOM   4769  HG3 LYS A 297       9.714  34.656  12.007  1.00 97.47           H  
ATOM   4770  CD  LYS A 297       9.964  36.689  12.643  1.00 97.47           C  
ATOM   4771  HD2 LYS A 297       8.940  36.958  12.386  1.00 97.47           H  
ATOM   4772  HD3 LYS A 297      10.627  37.533  12.449  1.00 97.47           H  
ATOM   4773  CE  LYS A 297      10.030  36.286  14.116  1.00 97.47           C  
ATOM   4774  HE2 LYS A 297      11.070  36.106  14.390  1.00 97.47           H  
ATOM   4775  HE3 LYS A 297       9.483  35.351  14.235  1.00 97.47           H  
ATOM   4776  NZ  LYS A 297       9.431  37.318  14.987  1.00 97.47           N  
ATOM   4777  HZ1 LYS A 297       9.497  37.037  15.955  1.00 97.47           H  
ATOM   4778  HZ2 LYS A 297       8.450  37.388  14.756  1.00 97.47           H  
ATOM   4779  HZ3 LYS A 297       9.880  38.213  14.857  1.00 97.47           H  
ATOM   4780  N   THR A 298       8.139  36.334   7.465  1.00 94.77           N  
ATOM   4781  H   THR A 298       7.325  35.982   7.950  1.00 94.77           H  
ATOM   4782  CA  THR A 298       7.978  36.620   6.034  1.00 94.77           C  
ATOM   4783  HA  THR A 298       8.726  37.354   5.733  1.00 94.77           H  
ATOM   4784  C   THR A 298       6.597  37.223   5.772  1.00 94.77           C  
ATOM   4785  CB  THR A 298       8.228  35.357   5.201  1.00 94.77           C  
ATOM   4786  HB  THR A 298       9.190  34.933   5.487  1.00 94.77           H  
ATOM   4787  O   THR A 298       5.705  37.104   6.608  1.00 94.77           O  
ATOM   4788  CG2 THR A 298       7.149  34.283   5.340  1.00 94.77           C  
ATOM   4789 HG21 THR A 298       6.200  34.637   4.937  1.00 94.77           H  
ATOM   4790 HG22 THR A 298       7.457  33.393   4.792  1.00 94.77           H  
ATOM   4791 HG23 THR A 298       7.027  34.012   6.389  1.00 94.77           H  
ATOM   4792  OG1 THR A 298       8.290  35.728   3.848  1.00 94.77           O  
ATOM   4793  HG1 THR A 298       8.556  34.940   3.369  1.00 94.77           H  
ATOM   4794  N   THR A 299       6.404  37.922   4.655  1.00 95.79           N  
ATOM   4795  H   THR A 299       7.098  37.826   3.927  1.00 95.79           H  
ATOM   4796  CA  THR A 299       5.100  38.534   4.329  1.00 95.79           C  
ATOM   4797  HA  THR A 299       4.618  38.818   5.264  1.00 95.79           H  
ATOM   4798  C   THR A 299       4.182  37.541   3.610  1.00 95.79           C  
ATOM   4799  CB  THR A 299       5.237  39.816   3.494  1.00 95.79           C  
ATOM   4800  HB  THR A 299       4.256  40.288   3.459  1.00 95.79           H  
ATOM   4801  O   THR A 299       4.699  36.650   2.934  1.00 95.79           O  
ATOM   4802  CG2 THR A 299       6.205  40.826   4.109  1.00 95.79           C  
ATOM   4803 HG21 THR A 299       6.170  41.748   3.529  1.00 95.79           H  
ATOM   4804 HG22 THR A 299       7.222  40.434   4.098  1.00 95.79           H  
ATOM   4805 HG23 THR A 299       5.898  41.035   5.134  1.00 95.79           H  
ATOM   4806  OG1 THR A 299       5.620  39.554   2.163  1.00 95.79           O  
ATOM   4807  HG1 THR A 299       6.525  39.237   2.110  1.00 95.79           H  
ATOM   4808  N   PRO A 300       2.842  37.704   3.666  1.00 95.84           N  
ATOM   4809  CA  PRO A 300       1.926  36.879   2.874  1.00 95.84           C  
ATOM   4810  HA  PRO A 300       1.960  35.857   3.252  1.00 95.84           H  
ATOM   4811  C   PRO A 300       2.267  36.865   1.377  1.00 95.84           C  
ATOM   4812  CB  PRO A 300       0.531  37.462   3.124  1.00 95.84           C  
ATOM   4813  HB2 PRO A 300      -0.245  36.697   3.067  1.00 95.84           H  
ATOM   4814  HB3 PRO A 300       0.321  38.267   2.421  1.00 95.84           H  
ATOM   4815  O   PRO A 300       2.259  35.809   0.759  1.00 95.84           O  
ATOM   4816  CG  PRO A 300       0.654  38.041   4.531  1.00 95.84           C  
ATOM   4817  HG2 PRO A 300      -0.090  38.815   4.720  1.00 95.84           H  
ATOM   4818  HG3 PRO A 300       0.559  37.238   5.262  1.00 95.84           H  
ATOM   4819  CD  PRO A 300       2.080  38.593   4.537  1.00 95.84           C  
ATOM   4820  HD2 PRO A 300       2.084  39.600   4.120  1.00 95.84           H  
ATOM   4821  HD3 PRO A 300       2.470  38.601   5.555  1.00 95.84           H  
ATOM   4822  N   SER A 301       2.645  38.011   0.800  1.00 91.92           N  
ATOM   4823  H   SER A 301       2.589  38.873   1.323  1.00 91.92           H  
ATOM   4824  CA  SER A 301       3.009  38.105  -0.620  1.00 91.92           C  
ATOM   4825  HA  SER A 301       2.198  37.688  -1.218  1.00 91.92           H  
ATOM   4826  C   SER A 301       4.279  37.325  -0.961  1.00 91.92           C  
ATOM   4827  CB  SER A 301       3.202  39.567  -1.030  1.00 91.92           C  
ATOM   4828  HB2 SER A 301       3.344  39.616  -2.110  1.00 91.92           H  
ATOM   4829  HB3 SER A 301       4.085  39.974  -0.537  1.00 91.92           H  
ATOM   4830  O   SER A 301       4.351  36.707  -2.016  1.00 91.92           O  
ATOM   4831  OG  SER A 301       2.070  40.335  -0.668  1.00 91.92           O  
ATOM   4832  HG  SER A 301       2.029  41.112  -1.229  1.00 91.92           H  
ATOM   4833  N   THR A 302       5.282  37.335  -0.078  1.00 89.72           N  
ATOM   4834  H   THR A 302       5.178  37.870   0.772  1.00 89.72           H  
ATOM   4835  CA  THR A 302       6.497  36.520  -0.244  1.00 89.72           C  
ATOM   4836  HA  THR A 302       6.900  36.666  -1.246  1.00 89.72           H  
ATOM   4837  C   THR A 302       6.187  35.033  -0.090  1.00 89.72           C  
ATOM   4838  CB  THR A 302       7.562  36.918   0.786  1.00 89.72           C  
ATOM   4839  HB  THR A 302       7.189  36.673   1.781  1.00 89.72           H  
ATOM   4840  O   THR A 302       6.705  34.225  -0.849  1.00 89.72           O  
ATOM   4841  CG2 THR A 302       8.897  36.216   0.559  1.00 89.72           C  
ATOM   4842 HG21 THR A 302       9.649  36.611   1.242  1.00 89.72           H  
ATOM   4843 HG22 THR A 302       9.230  36.345  -0.471  1.00 89.72           H  
ATOM   4844 HG23 THR A 302       8.781  35.151   0.760  1.00 89.72           H  
ATOM   4845  OG1 THR A 302       7.822  38.305   0.748  1.00 89.72           O  
ATOM   4846  HG1 THR A 302       8.498  38.429   0.078  1.00 89.72           H  
ATOM   4847  N   PHE A 303       5.321  34.677   0.862  1.00 89.62           N  
ATOM   4848  H   PHE A 303       4.932  35.394   1.458  1.00 89.62           H  
ATOM   4849  CA  PHE A 303       4.885  33.300   1.084  1.00 89.62           C  
ATOM   4850  HA  PHE A 303       5.756  32.671   1.265  1.00 89.62           H  
ATOM   4851  C   PHE A 303       4.165  32.721  -0.143  1.00 89.62           C  
ATOM   4852  CB  PHE A 303       3.995  33.277   2.333  1.00 89.62           C  
ATOM   4853  HB2 PHE A 303       3.124  33.914   2.176  1.00 89.62           H  
ATOM   4854  HB3 PHE A 303       4.555  33.696   3.169  1.00 89.62           H  
ATOM   4855  O   PHE A 303       4.492  31.622  -0.573  1.00 89.62           O  
ATOM   4856  CG  PHE A 303       3.501  31.901   2.714  1.00 89.62           C  
ATOM   4857  CD1 PHE A 303       2.383  31.341   2.070  1.00 89.62           C  
ATOM   4858  HD1 PHE A 303       1.881  31.880   1.280  1.00 89.62           H  
ATOM   4859  CD2 PHE A 303       4.154  31.178   3.724  1.00 89.62           C  
ATOM   4860  HD2 PHE A 303       4.992  31.621   4.242  1.00 89.62           H  
ATOM   4861  CE1 PHE A 303       1.946  30.053   2.412  1.00 89.62           C  
ATOM   4862  HE1 PHE A 303       1.112  29.611   1.887  1.00 89.62           H  
ATOM   4863  CE2 PHE A 303       3.696  29.899   4.085  1.00 89.62           C  
ATOM   4864  HE2 PHE A 303       4.165  29.358   4.894  1.00 89.62           H  
ATOM   4865  CZ  PHE A 303       2.606  29.326   3.414  1.00 89.62           C  
ATOM   4866  HZ  PHE A 303       2.264  28.334   3.672  1.00 89.62           H  
ATOM   4867  N   ILE A 304       3.230  33.479  -0.734  1.00 87.41           N  
ATOM   4868  H   ILE A 304       2.992  34.361  -0.304  1.00 87.41           H  
ATOM   4869  CA  ILE A 304       2.464  33.059  -1.921  1.00 87.41           C  
ATOM   4870  HA  ILE A 304       1.901  32.157  -1.681  1.00 87.41           H  
ATOM   4871  C   ILE A 304       3.386  32.698  -3.089  1.00 87.41           C  
ATOM   4872  CB  ILE A 304       1.467  34.169  -2.335  1.00 87.41           C  
ATOM   4873  HB  ILE A 304       1.993  35.123  -2.328  1.00 87.41           H  
ATOM   4874  O   ILE A 304       3.139  31.699  -3.757  1.00 87.41           O  
ATOM   4875  CG1 ILE A 304       0.283  34.243  -1.344  1.00 87.41           C  
ATOM   4876 HG12 ILE A 304       0.647  34.153  -0.321  1.00 87.41           H  
ATOM   4877 HG13 ILE A 304      -0.390  33.404  -1.523  1.00 87.41           H  
ATOM   4878  CG2 ILE A 304       0.914  33.941  -3.758  1.00 87.41           C  
ATOM   4879 HG21 ILE A 304       1.706  34.011  -4.503  1.00 87.41           H  
ATOM   4880 HG22 ILE A 304       0.164  34.684  -4.028  1.00 87.41           H  
ATOM   4881 HG23 ILE A 304       0.467  32.948  -3.815  1.00 87.41           H  
ATOM   4882  CD1 ILE A 304      -0.507  35.557  -1.458  1.00 87.41           C  
ATOM   4883 HD11 ILE A 304      -1.385  35.524  -0.813  1.00 87.41           H  
ATOM   4884 HD12 ILE A 304      -0.866  35.721  -2.474  1.00 87.41           H  
ATOM   4885 HD13 ILE A 304       0.124  36.395  -1.161  1.00 87.41           H  
ATOM   4886  N   LYS A 305       4.437  33.494  -3.334  1.00 78.97           N  
ATOM   4887  H   LYS A 305       4.600  34.279  -2.720  1.00 78.97           H  
ATOM   4888  CA  LYS A 305       5.330  33.293  -4.485  1.00 78.97           C  
ATOM   4889  HA  LYS A 305       4.752  33.348  -5.408  1.00 78.97           H  
ATOM   4890  C   LYS A 305       5.956  31.902  -4.515  1.00 78.97           C  
ATOM   4891  CB  LYS A 305       6.432  34.356  -4.521  1.00 78.97           C  
ATOM   4892  HB2 LYS A 305       6.898  34.439  -3.538  1.00 78.97           H  
ATOM   4893  HB3 LYS A 305       7.193  34.035  -5.231  1.00 78.97           H  
ATOM   4894  O   LYS A 305       6.042  31.333  -5.581  1.00 78.97           O  
ATOM   4895  CG  LYS A 305       5.896  35.716  -4.976  1.00 78.97           C  
ATOM   4896  HG2 LYS A 305       5.470  35.616  -5.975  1.00 78.97           H  
ATOM   4897  HG3 LYS A 305       5.117  36.062  -4.296  1.00 78.97           H  
ATOM   4898  CD  LYS A 305       7.043  36.725  -5.015  1.00 78.97           C  
ATOM   4899  HD2 LYS A 305       7.801  36.354  -5.705  1.00 78.97           H  
ATOM   4900  HD3 LYS A 305       7.483  36.813  -4.021  1.00 78.97           H  
ATOM   4901  CE  LYS A 305       6.532  38.085  -5.489  1.00 78.97           C  
ATOM   4902  HE2 LYS A 305       5.863  38.496  -4.733  1.00 78.97           H  
ATOM   4903  HE3 LYS A 305       5.958  37.927  -6.402  1.00 78.97           H  
ATOM   4904  NZ  LYS A 305       7.670  38.993  -5.759  1.00 78.97           N  
ATOM   4905  HZ1 LYS A 305       8.266  38.566  -6.454  1.00 78.97           H  
ATOM   4906  HZ2 LYS A 305       7.351  39.880  -6.122  1.00 78.97           H  
ATOM   4907  HZ3 LYS A 305       8.227  39.130  -4.927  1.00 78.97           H  
ATOM   4908  N   MET A 306       6.316  31.338  -3.364  1.00 74.11           N  
ATOM   4909  H   MET A 306       6.156  31.843  -2.504  1.00 74.11           H  
ATOM   4910  CA  MET A 306       6.905  29.991  -3.299  1.00 74.11           C  
ATOM   4911  HA  MET A 306       7.542  29.829  -4.169  1.00 74.11           H  
ATOM   4912  C   MET A 306       5.898  28.851  -3.304  1.00 74.11           C  
ATOM   4913  CB  MET A 306       7.734  29.868  -2.019  1.00 74.11           C  
ATOM   4914  HB2 MET A 306       7.813  28.827  -1.706  1.00 74.11           H  
ATOM   4915  HB3 MET A 306       7.276  30.437  -1.209  1.00 74.11           H  
ATOM   4916  O   MET A 306       6.278  27.701  -3.491  1.00 74.11           O  
ATOM   4917  CG  MET A 306       9.132  30.374  -2.287  1.00 74.11           C  
ATOM   4918  HG2 MET A 306       9.075  31.381  -2.699  1.00 74.11           H  
ATOM   4919  HG3 MET A 306       9.680  30.381  -1.345  1.00 74.11           H  
ATOM   4920  SD  MET A 306      10.124  29.319  -3.331  1.00 74.11           S  
ATOM   4921  CE  MET A 306      10.823  30.657  -4.286  1.00 74.11           C  
ATOM   4922  HE1 MET A 306      11.343  31.354  -3.628  1.00 74.11           H  
ATOM   4923  HE2 MET A 306      11.500  30.209  -5.013  1.00 74.11           H  
ATOM   4924  HE3 MET A 306      10.029  31.176  -4.823  1.00 74.11           H  
ATOM   4925  N   ALA A 307       4.639  29.140  -2.993  1.00 66.46           N  
ATOM   4926  H   ALA A 307       4.360  30.106  -2.900  1.00 66.46           H  
ATOM   4927  CA  ALA A 307       3.656  28.101  -2.745  1.00 66.46           C  
ATOM   4928  HA  ALA A 307       4.157  27.197  -2.398  1.00 66.46           H  
ATOM   4929  C   ALA A 307       2.849  27.700  -3.987  1.00 66.46           C  
ATOM   4930  CB  ALA A 307       2.750  28.597  -1.626  1.00 66.46           C  
ATOM   4931  HB1 ALA A 307       2.233  29.505  -1.935  1.00 66.46           H  
ATOM   4932  HB2 ALA A 307       2.019  27.806  -1.458  1.00 66.46           H  
ATOM   4933  HB3 ALA A 307       3.327  28.778  -0.720  1.00 66.46           H  
ATOM   4934  O   ALA A 307       2.287  26.611  -3.991  1.00 66.46           O  
ATOM   4935  N   ASN A 308       2.770  28.578  -4.994  1.00 62.19           N  
ATOM   4936  H   ASN A 308       3.329  29.417  -4.933  1.00 62.19           H  
ATOM   4937  CA  ASN A 308       1.861  28.453  -6.140  1.00 62.19           C  
ATOM   4938  HA  ASN A 308       1.327  27.505  -6.070  1.00 62.19           H
[truncated: 404,686 more chars]
