# Supplementary material for: HilE represses the activity of the Salmonella virulence regulator HilD via a mechanism distinct from that of intestinal long-chain fatty acids
Source: J Biol Chem. 2023 Oct 27;299(12):105387. doi: 10.1016/j.jbc.2023.105387 (PMC10696396; doi:10.1016/j.jbc.2023.105387)
Supplement: Dataset S2 [file mmc3.zip › S5 Dataset/ranked_6.pdb]

ATOM      1  N   MET A   1     -91.531  36.614 -36.808  1.00 21.57           N  
ATOM      2  H   MET A   1     -90.970  36.458 -37.634  1.00 21.57           H  
ATOM      3  H2  MET A   1     -92.504  36.429 -37.008  1.00 21.57           H  
ATOM      4  H3  MET A   1     -91.399  37.579 -36.541  1.00 21.57           H  
ATOM      5  CA  MET A   1     -91.030  35.743 -35.723  1.00 21.57           C  
ATOM      6  HA  MET A   1     -91.611  35.909 -34.816  1.00 21.57           H  
ATOM      7  C   MET A   1     -89.597  36.162 -35.406  1.00 21.57           C  
ATOM      8  CB  MET A   1     -91.139  34.254 -36.120  1.00 21.57           C  
ATOM      9  HB2 MET A   1     -90.997  34.143 -37.195  1.00 21.57           H  
ATOM     10  HB3 MET A   1     -90.371  33.661 -35.625  1.00 21.57           H  
ATOM     11  O   MET A   1     -89.146  37.165 -35.945  1.00 21.57           O  
ATOM     12  CG  MET A   1     -92.490  33.659 -35.710  1.00 21.57           C  
ATOM     13  HG2 MET A   1     -93.298  34.213 -36.188  1.00 21.57           H  
ATOM     14  HG3 MET A   1     -92.596  33.750 -34.629  1.00 21.57           H  
ATOM     15  SD  MET A   1     -92.646  31.910 -36.151  1.00 21.57           S  
ATOM     16  CE  MET A   1     -94.145  31.458 -35.235  1.00 21.57           C  
ATOM     17  HE1 MET A   1     -94.378  30.410 -35.424  1.00 21.57           H  
ATOM     18  HE2 MET A   1     -93.981  31.600 -34.167  1.00 21.57           H  
ATOM     19  HE3 MET A   1     -94.982  32.076 -35.562  1.00 21.57           H  
ATOM     20  N   GLU A   2     -88.935  35.416 -34.527  1.00 19.75           N  
ATOM     21  H   GLU A   2     -89.449  34.690 -34.048  1.00 19.75           H  
ATOM     22  CA  GLU A   2     -87.477  35.237 -34.415  1.00 19.75           C  
ATOM     23  HA  GLU A   2     -87.039  36.022 -33.799  1.00 19.75           H  
ATOM     24  C   GLU A   2     -86.708  35.165 -35.768  1.00 19.75           C  
ATOM     25  CB  GLU A   2     -87.346  33.879 -33.705  1.00 19.75           C  
ATOM     26  HB2 GLU A   2     -86.306  33.554 -33.752  1.00 19.75           H  
ATOM     27  HB3 GLU A   2     -87.920  33.126 -34.243  1.00 19.75           H  
ATOM     28  O   GLU A   2     -87.332  34.870 -36.789  1.00 19.75           O  
ATOM     29  CG  GLU A   2     -87.807  33.900 -32.237  1.00 19.75           C  
ATOM     30  HG2 GLU A   2     -87.752  34.923 -31.865  1.00 19.75           H  
ATOM     31  HG3 GLU A   2     -88.848  33.584 -32.186  1.00 19.75           H  
ATOM     32  CD  GLU A   2     -86.932  33.001 -31.349  1.00 19.75           C  
ATOM     33  OE1 GLU A   2     -86.668  33.417 -30.199  1.00 19.75           O  
ATOM     34  OE2 GLU A   2     -86.418  31.978 -31.855  1.00 19.75           O  
ATOM     35  N   ASN A   3     -85.374  35.363 -35.856  1.00 19.62           N  
ATOM     36  H   ASN A   3     -85.005  35.280 -36.792  1.00 19.62           H  
ATOM     37  CA  ASN A   3     -84.394  35.855 -34.853  1.00 19.62           C  
ATOM     38  HA  ASN A   3     -84.880  36.665 -34.309  1.00 19.62           H  
ATOM     39  C   ASN A   3     -83.128  36.513 -35.474  1.00 19.62           C  
ATOM     40  CB  ASN A   3     -83.965  34.725 -33.877  1.00 19.62           C  
ATOM     41  HB2 ASN A   3     -84.345  33.756 -34.201  1.00 19.62           H  
ATOM     42  HB3 ASN A   3     -82.884  34.586 -33.884  1.00 19.62           H  
ATOM     43  O   ASN A   3     -83.060  36.694 -36.686  1.00 19.62           O  
ATOM     44  CG  ASN A   3     -84.360  35.018 -32.434  1.00 19.62           C  
ATOM     45  ND2 ASN A   3     -84.240  34.059 -31.556  1.00 19.62           N  
ATOM     46 HD21 ASN A   3     -84.800  34.174 -30.723  1.00 19.62           H  
ATOM     47 HD22 ASN A   3     -84.167  33.104 -31.875  1.00 19.62           H  
ATOM     48  OD1 ASN A   3     -84.763  36.118 -32.091  1.00 19.62           O  
ATOM     49  N   VAL A   4     -82.150  36.897 -34.627  1.00 21.78           N  
ATOM     50  H   VAL A   4     -82.286  36.644 -33.658  1.00 21.78           H  
ATOM     51  CA  VAL A   4     -81.037  37.837 -34.913  1.00 21.78           C  
ATOM     52  HA  VAL A   4     -81.495  38.592 -35.551  1.00 21.78           H  
ATOM     53  C   VAL A   4     -79.869  37.299 -35.777  1.00 21.78           C  
ATOM     54  CB  VAL A   4     -80.571  38.620 -33.664  1.00 21.78           C  
ATOM     55  HB  VAL A   4     -79.886  38.008 -33.076  1.00 21.78           H  
ATOM     56  O   VAL A   4     -79.793  37.710 -36.927  1.00 21.78           O  
ATOM     57  CG1 VAL A   4     -79.832  39.901 -34.069  1.00 21.78           C  
ATOM     58 HG11 VAL A   4     -80.495  40.548 -34.643  1.00 21.78           H  
ATOM     59 HG12 VAL A   4     -79.499  40.435 -33.178  1.00 21.78           H  
ATOM     60 HG13 VAL A   4     -78.959  39.659 -34.675  1.00 21.78           H  
ATOM     61  CG2 VAL A   4     -81.740  39.037 -32.755  1.00 21.78           C  
ATOM     62 HG21 VAL A   4     -81.377  39.661 -31.939  1.00 21.78           H  
ATOM     63 HG22 VAL A   4     -82.480  39.596 -33.327  1.00 21.78           H  
ATOM     64 HG23 VAL A   4     -82.217  38.161 -32.314  1.00 21.78           H  
ATOM     65  N   THR A   5     -78.901  36.432 -35.422  1.00 20.24           N  
ATOM     66  H   THR A   5     -78.378  36.166 -36.244  1.00 20.24           H  
ATOM     67  CA  THR A   5     -78.307  35.856 -34.177  1.00 20.24           C  
ATOM     68  HA  THR A   5     -78.022  36.642 -33.477  1.00 20.24           H  
ATOM     69  C   THR A   5     -77.029  35.075 -34.617  1.00 20.24           C  
ATOM     70  CB  THR A   5     -79.230  34.815 -33.492  1.00 20.24           C  
ATOM     71  HB  THR A   5     -78.619  33.976 -33.158  1.00 20.24           H  
ATOM     72  O   THR A   5     -77.078  34.466 -35.678  1.00 20.24           O  
ATOM     73  CG2 THR A   5     -79.959  35.350 -32.260  1.00 20.24           C  
ATOM     74 HG21 THR A   5     -79.282  35.940 -31.642  1.00 20.24           H  
ATOM     75 HG22 THR A   5     -80.335  34.510 -31.676  1.00 20.24           H  
ATOM     76 HG23 THR A   5     -80.810  35.967 -32.549  1.00 20.24           H  
ATOM     77  OG1 THR A   5     -80.215  34.307 -34.359  1.00 20.24           O  
ATOM     78  HG1 THR A   5     -79.795  34.114 -35.200  1.00 20.24           H  
ATOM     79  N   PHE A   6     -75.875  34.950 -33.928  1.00 20.49           N  
ATOM     80  H   PHE A   6     -75.213  34.379 -34.433  1.00 20.49           H  
ATOM     81  CA  PHE A   6     -75.347  35.593 -32.702  1.00 20.49           C  
ATOM     82  HA  PHE A   6     -75.591  36.655 -32.733  1.00 20.49           H  
ATOM     83  C   PHE A   6     -73.785  35.472 -32.573  1.00 20.49           C  
ATOM     84  CB  PHE A   6     -76.042  34.962 -31.469  1.00 20.49           C  
ATOM     85  HB2 PHE A   6     -77.036  34.635 -31.774  1.00 20.49           H  
ATOM     86  HB3 PHE A   6     -75.518  34.049 -31.185  1.00 20.49           H  
ATOM     87  O   PHE A   6     -73.133  36.456 -32.241  1.00 20.49           O  
ATOM     88  CG  PHE A   6     -76.247  35.821 -30.220  1.00 20.49           C  
ATOM     89  CD1 PHE A   6     -75.273  36.728 -29.748  1.00 20.49           C  
ATOM     90  HD1 PHE A   6     -74.327  36.849 -30.256  1.00 20.49           H  
ATOM     91  CD2 PHE A   6     -77.446  35.681 -29.488  1.00 20.49           C  
ATOM     92  HD2 PHE A   6     -78.196  34.971 -29.804  1.00 20.49           H  
ATOM     93  CE1 PHE A   6     -75.507  37.498 -28.595  1.00 20.49           C  
ATOM     94  HE1 PHE A   6     -74.756  38.192 -28.249  1.00 20.49           H  
ATOM     95  CE2 PHE A   6     -77.684  36.454 -28.338  1.00 20.49           C  
ATOM     96  HE2 PHE A   6     -78.610  36.343 -27.794  1.00 20.49           H  
ATOM     97  CZ  PHE A   6     -76.716  37.367 -27.892  1.00 20.49           C  
ATOM     98  HZ  PHE A   6     -76.896  37.961 -27.008  1.00 20.49           H  
ATOM     99  N   VAL A   7     -73.156  34.303 -32.822  1.00 21.52           N  
ATOM    100  H   VAL A   7     -73.705  33.540 -33.190  1.00 21.52           H  
ATOM    101  CA  VAL A   7     -71.731  33.965 -32.474  1.00 21.52           C  
ATOM    102  HA  VAL A   7     -71.148  34.886 -32.459  1.00 21.52           H  
ATOM    103  C   VAL A   7     -71.064  33.044 -33.536  1.00 21.52           C  
ATOM    104  CB  VAL A   7     -71.653  33.299 -31.071  1.00 21.52           C  
ATOM    105  HB  VAL A   7     -70.992  32.434 -31.129  1.00 21.52           H  
ATOM    106  O   VAL A   7     -71.800  32.487 -34.342  1.00 21.52           O  
ATOM    107  CG1 VAL A   7     -71.047  34.264 -30.047  1.00 21.52           C  
ATOM    108 HG11 VAL A   7     -70.949  33.767 -29.082  1.00 21.52           H  
ATOM    109 HG12 VAL A   7     -70.060  34.589 -30.376  1.00 21.52           H  
ATOM    110 HG13 VAL A   7     -71.689  35.138 -29.936  1.00 21.52           H  
ATOM    111  CG2 VAL A   7     -72.966  32.761 -30.485  1.00 21.52           C  
ATOM    112 HG21 VAL A   7     -73.478  32.134 -31.214  1.00 21.52           H  
ATOM    113 HG22 VAL A   7     -72.754  32.157 -29.603  1.00 21.52           H  
ATOM    114 HG23 VAL A   7     -73.608  33.588 -30.182  1.00 21.52           H  
ATOM    115  N   SER A   8     -69.737  32.781 -33.633  1.00 19.78           N  
ATOM    116  H   SER A   8     -69.522  32.269 -34.476  1.00 19.78           H  
ATOM    117  CA  SER A   8     -68.525  33.079 -32.811  1.00 19.78           C  
ATOM    118  HA  SER A   8     -68.629  34.076 -32.382  1.00 19.78           H  
ATOM    119  C   SER A   8     -67.219  33.087 -33.683  1.00 19.78           C  
ATOM    120  CB  SER A   8     -68.446  32.055 -31.649  1.00 19.78           C  
ATOM    121  HB2 SER A   8     -69.264  31.341 -31.741  1.00 19.78           H  
ATOM    122  HB3 SER A   8     -68.578  32.593 -30.711  1.00 19.78           H  
ATOM    123  O   SER A   8     -67.307  32.902 -34.893  1.00 19.78           O  
ATOM    124  OG  SER A   8     -67.250  31.304 -31.557  1.00 19.78           O  
ATOM    125  HG  SER A   8     -67.479  30.372 -31.573  1.00 19.78           H  
ATOM    126  N   ASN A   9     -66.015  33.308 -33.108  1.00 21.42           N  
ATOM    127  H   ASN A   9     -65.999  33.343 -32.099  1.00 21.42           H  
ATOM    128  CA  ASN A   9     -64.767  33.652 -33.838  1.00 21.42           C  
ATOM    129  HA  ASN A   9     -65.045  34.241 -34.711  1.00 21.42           H  
ATOM    130  C   ASN A   9     -63.849  32.527 -34.396  1.00 21.42           C  
ATOM    131  CB  ASN A   9     -63.873  34.530 -32.921  1.00 21.42           C  
ATOM    132  HB2 ASN A   9     -63.944  34.190 -31.888  1.00 21.42           H  
ATOM    133  HB3 ASN A   9     -62.834  34.421 -33.231  1.00 21.42           H  
ATOM    134  O   ASN A   9     -63.196  32.753 -35.414  1.00 21.42           O  
ATOM    135  CG  ASN A   9     -64.153  36.020 -32.971  1.00 21.42           C  
ATOM    136  ND2 ASN A   9     -63.361  36.815 -32.289  1.00 21.42           N  
ATOM    137 HD21 ASN A   9     -63.574  37.799 -32.363  1.00 21.42           H  
ATOM    138 HD22 ASN A   9     -62.576  36.456 -31.764  1.00 21.42           H  
ATOM    139  OD1 ASN A   9     -65.067  36.501 -33.609  1.00 21.42           O  
ATOM    140  N   SER A  10     -63.555  31.456 -33.643  1.00 21.43           N  
ATOM    141  H   SER A  10     -64.191  31.193 -32.904  1.00 21.43           H  
ATOM    142  CA  SER A  10     -62.144  30.992 -33.542  1.00 21.43           C  
ATOM    143  HA  SER A  10     -61.542  31.899 -33.601  1.00 21.43           H  
ATOM    144  C   SER A  10     -61.580  30.087 -34.667  1.00 21.43           C  
ATOM    145  CB  SER A  10     -61.854  30.426 -32.146  1.00 21.43           C  
ATOM    146  HB2 SER A  10     -60.777  30.325 -32.013  1.00 21.43           H  
ATOM    147  HB3 SER A  10     -62.234  31.115 -31.391  1.00 21.43           H  
ATOM    148  O   SER A  10     -62.291  29.379 -35.370  1.00 21.43           O  
ATOM    149  OG  SER A  10     -62.457  29.164 -31.977  1.00 21.43           O  
ATOM    150  HG  SER A  10     -62.351  28.858 -31.074  1.00 21.43           H  
ATOM    151  N   HIS A  11     -60.246  30.116 -34.835  1.00 21.56           N  
ATOM    152  H   HIS A  11     -59.729  30.733 -34.225  1.00 21.56           H  
ATOM    153  CA  HIS A  11     -59.512  29.622 -36.020  1.00 21.56           C  
ATOM    154  HA  HIS A  11     -60.172  29.685 -36.885  1.00 21.56           H  
ATOM    155  C   HIS A  11     -58.965  28.171 -35.974  1.00 21.56           C  
ATOM    156  CB  HIS A  11     -58.294  30.543 -36.257  1.00 21.56           C  
ATOM    157  HB2 HIS A  11     -57.823  30.264 -37.200  1.00 21.56           H  
ATOM    158  HB3 HIS A  11     -57.568  30.360 -35.465  1.00 21.56           H  
ATOM    159  O   HIS A  11     -58.091  27.836 -36.780  1.00 21.56           O  
ATOM    160  CG  HIS A  11     -58.526  32.027 -36.335  1.00 21.56           C  
ATOM    161  CD2 HIS A  11     -57.630  32.983 -35.939  1.00 21.56           C  
ATOM    162  HD2 HIS A  11     -56.675  32.806 -35.468  1.00 21.56           H  
ATOM    163  ND1 HIS A  11     -59.567  32.677 -36.957  1.00 21.56           N  
ATOM    164  HD1 HIS A  11     -60.408  32.261 -37.330  1.00 21.56           H  
ATOM    165  CE1 HIS A  11     -59.302  33.995 -36.931  1.00 21.56           C  
ATOM    166  HE1 HIS A  11     -59.948  34.764 -37.328  1.00 21.56           H  
ATOM    167  NE2 HIS A  11     -58.134  34.228 -36.313  1.00 21.56           N  
ATOM    168  N   GLN A  12     -59.298  27.347 -34.974  1.00 23.45           N  
ATOM    169  H   GLN A  12     -60.097  27.571 -34.397  1.00 23.45           H  
ATOM    170  CA  GLN A  12     -58.409  26.232 -34.587  1.00 23.45           C  
ATOM    171  HA  GLN A  12     -57.427  26.680 -34.435  1.00 23.45           H  
ATOM    172  C   GLN A  12     -58.186  25.162 -35.681  1.00 23.45           C  
ATOM    173  CB  GLN A  12     -58.819  25.635 -33.231  1.00 23.45           C  
ATOM    174  HB2 GLN A  12     -58.340  24.664 -33.110  1.00 23.45           H  
ATOM    175  HB3 GLN A  12     -59.900  25.496 -33.197  1.00 23.45           H  
ATOM    176  O   GLN A  12     -59.116  24.647 -36.295  1.00 23.45           O  
ATOM    177  CG  GLN A  12     -58.353  26.550 -32.083  1.00 23.45           C  
ATOM    178  HG2 GLN A  12     -57.277  26.700 -32.164  1.00 23.45           H  
ATOM    179  HG3 GLN A  12     -58.840  27.522 -32.167  1.00 23.45           H  
ATOM    180  CD  GLN A  12     -58.661  25.983 -30.700  1.00 23.45           C  
ATOM    181  NE2 GLN A  12     -57.778  26.131 -29.737  1.00 23.45           N  
ATOM    182 HE21 GLN A  12     -58.042  25.725 -28.850  1.00 23.45           H  
ATOM    183 HE22 GLN A  12     -56.891  26.589 -29.891  1.00 23.45           H  
ATOM    184  OE1 GLN A  12     -59.706  25.419 -30.446  1.00 23.45           O  
ATOM    185  N   ARG A  13     -56.903  24.847 -35.929  1.00 22.82           N  
ATOM    186  H   ARG A  13     -56.208  25.260 -35.323  1.00 22.82           H  
ATOM    187  CA  ARG A  13     -56.427  23.992 -37.033  1.00 22.82           C  
ATOM    188  HA  ARG A  13     -57.077  24.187 -37.886  1.00 22.82           H  
ATOM    189  C   ARG A  13     -56.540  22.486 -36.723  1.00 22.82           C  
ATOM    190  CB  ARG A  13     -54.977  24.365 -37.398  1.00 22.82           C  
ATOM    191  HB2 ARG A  13     -54.394  24.497 -36.486  1.00 22.82           H  
ATOM    192  HB3 ARG A  13     -54.529  23.544 -37.957  1.00 22.82           H  
ATOM    193  O   ARG A  13     -56.397  22.102 -35.564  1.00 22.82           O  
ATOM    194  CG  ARG A  13     -54.887  25.632 -38.263  1.00 22.82           C  
ATOM    195  HG2 ARG A  13     -55.285  26.485 -37.713  1.00 22.82           H  
ATOM    196  HG3 ARG A  13     -55.477  25.487 -39.167  1.00 22.82           H  
ATOM    197  CD  ARG A  13     -53.424  25.902 -38.649  1.00 22.82           C  
ATOM    198  HD2 ARG A  13     -53.008  24.996 -39.091  1.00 22.82           H  
ATOM    199  HD3 ARG A  13     -52.863  26.141 -37.746  1.00 22.82           H  
ATOM    200  NE  ARG A  13     -53.304  27.008 -39.620  1.00 22.82           N  
ATOM    201  HE  ARG A  13     -54.165  27.445 -39.915  1.00 22.82           H  
ATOM    202  NH1 ARG A  13     -51.012  26.999 -39.821  1.00 22.82           N  
ATOM    203 HH11 ARG A  13     -50.170  27.368 -40.239  1.00 22.82           H  
ATOM    204 HH12 ARG A  13     -50.959  26.257 -39.138  1.00 22.82           H  
ATOM    205  NH2 ARG A  13     -52.217  28.431 -41.031  1.00 22.82           N  
ATOM    206 HH21 ARG A  13     -53.100  28.829 -41.317  1.00 22.82           H  
ATOM    207 HH22 ARG A  13     -51.361  28.784 -41.435  1.00 22.82           H  
ATOM    208  CZ  ARG A  13     -52.183  27.472 -40.149  1.00 22.82           C  
ATOM    209  N   PRO A  14     -56.689  21.620 -37.748  1.00 26.21           N  
ATOM    210  CA  PRO A  14     -56.954  20.182 -37.597  1.00 26.21           C  
ATOM    211  HA  PRO A  14     -57.657  20.026 -36.778  1.00 26.21           H  
ATOM    212  C   PRO A  14     -55.689  19.352 -37.285  1.00 26.21           C  
ATOM    213  CB  PRO A  14     -57.639  19.786 -38.914  1.00 26.21           C  
ATOM    214  HB2 PRO A  14     -58.692  20.068 -38.874  1.00 26.21           H  
ATOM    215  HB3 PRO A  14     -57.552  18.725 -39.148  1.00 26.21           H  
ATOM    216  O   PRO A  14     -55.365  18.396 -37.987  1.00 26.21           O  
ATOM    217  CG  PRO A  14     -56.917  20.666 -39.931  1.00 26.21           C  
ATOM    218  HG2 PRO A  14     -55.935  20.248 -40.155  1.00 26.21           H  
ATOM    219  HG3 PRO A  14     -57.500  20.795 -40.843  1.00 26.21           H  
ATOM    220  CD  PRO A  14     -56.766  21.978 -39.163  1.00 26.21           C  
ATOM    221  HD2 PRO A  14     -57.651  22.592 -39.333  1.00 26.21           H  
ATOM    222  HD3 PRO A  14     -55.872  22.504 -39.497  1.00 26.21           H  
ATOM    223  N   ALA A  15     -54.935  19.729 -36.251  1.00 26.40           N  
ATOM    224  H   ALA A  15     -55.270  20.486 -35.673  1.00 26.40           H  
ATOM    225  CA  ALA A  15     -53.683  19.073 -35.867  1.00 26.40           C  
ATOM    226  HA  ALA A  15     -53.138  18.810 -36.774  1.00 26.40           H  
ATOM    227  C   ALA A  15     -53.926  17.751 -35.103  1.00 26.40           C  
ATOM    228  CB  ALA A  15     -52.823  20.085 -35.097  1.00 26.40           C  
ATOM    229  HB1 ALA A  15     -52.636  20.963 -35.716  1.00 26.40           H  
ATOM    230  HB2 ALA A  15     -51.870  19.626 -34.832  1.00 26.40           H  
ATOM    231  HB3 ALA A  15     -53.332  20.387 -34.182  1.00 26.40           H  
ATOM    232  O   ALA A  15     -53.708  17.668 -33.897  1.00 26.40           O  
ATOM    233  N   ALA A  16     -54.399  16.717 -35.807  1.00 27.02           N  
ATOM    234  H   ALA A  16     -54.602  16.862 -36.786  1.00 27.02           H  
ATOM    235  CA  ALA A  16     -54.519  15.364 -35.262  1.00 27.02           C  
ATOM    236  HA  ALA A  16     -55.102  15.413 -34.343  1.00 27.02           H  
ATOM    237  C   ALA A  16     -53.123  14.803 -34.920  1.00 27.02           C  
ATOM    238  CB  ALA A  16     -55.280  14.489 -36.265  1.00 27.02           C  
ATOM    239  HB1 ALA A  16     -55.396  13.484 -35.859  1.00 27.02           H  
ATOM    240  HB2 ALA A  16     -54.725  14.430 -37.202  1.00 27.02           H  
ATOM    241  HB3 ALA A  16     -56.266  14.913 -36.455  1.00 27.02           H  
ATOM    242  O   ALA A  16     -52.247  14.734 -35.782  1.00 27.02           O  
ATOM    243  N   ASP A  17     -52.901  14.465 -33.648  1.00 25.74           N  
ATOM    244  H   ASP A  17     -53.665  14.546 -32.992  1.00 25.74           H  
ATOM    245  CA  ASP A  17     -51.550  14.434 -33.077  1.00 25.74           C  
ATOM    246  HA  ASP A  17     -50.982  15.212 -33.588  1.00 25.74           H  
ATOM    247  C   ASP A  17     -50.787  13.108 -33.302  1.00 25.74           C  
ATOM    248  CB  ASP A  17     -51.623  14.862 -31.600  1.00 25.74           C  
ATOM    249  HB2 ASP A  17     -52.005  14.031 -31.008  1.00 25.74           H  
ATOM    250  HB3 ASP A  17     -52.325  15.691 -31.510  1.00 25.74           H  
ATOM    251  O   ASP A  17     -51.326  12.006 -33.180  1.00 25.74           O  
ATOM    252  CG  ASP A  17     -50.280  15.324 -31.021  1.00 25.74           C  
ATOM    253  OD1 ASP A  17     -49.252  15.227 -31.734  1.00 25.74           O  
ATOM    254  OD2 ASP A  17     -50.278  15.721 -29.838  1.00 25.74           O  
ATOM    255  N   ASN A  18     -49.492  13.219 -33.607  1.00 26.59           N  
ATOM    256  H   ASN A  18     -49.097  14.138 -33.468  1.00 26.59           H  
ATOM    257  CA  ASN A  18     -48.610  12.127 -34.035  1.00 26.59           C  
ATOM    258  HA  ASN A  18     -49.159  11.472 -34.712  1.00 26.59           H  
ATOM    259  C   ASN A  18     -48.092  11.239 -32.885  1.00 26.59           C  
ATOM    260  CB  ASN A  18     -47.413  12.752 -34.785  1.00 26.59           C  
ATOM    261  HB2 ASN A  18     -47.108  13.678 -34.298  1.00 26.59           H  
ATOM    262  HB3 ASN A  18     -46.566  12.066 -34.747  1.00 26.59           H  
ATOM    263  O   ASN A  18     -47.570  10.148 -33.126  1.00 26.59           O  
ATOM    264  CG  ASN A  18     -47.686  12.992 -36.257  1.00 26.59           C  
ATOM    265  ND2 ASN A  18     -47.404  14.168 -36.766  1.00 26.59           N  
ATOM    266 HD21 ASN A  18     -47.102  14.927 -36.171  1.00 26.59           H  
ATOM    267 HD22 ASN A  18     -47.639  14.290 -37.740  1.00 26.59           H  
ATOM    268  OD1 ASN A  18     -48.108  12.109 -36.982  1.00 26.59           O  
ATOM    269  N   LEU A  19     -48.146  11.722 -31.641  1.00 26.22           N  
ATOM    270  H   LEU A  19     -48.626  12.604 -31.533  1.00 26.22           H  
ATOM    271  CA  LEU A  19     -47.117  11.403 -30.646  1.00 26.22           C  
ATOM    272  HA  LEU A  19     -46.155  11.634 -31.103  1.00 26.22           H  
ATOM    273  C   LEU A  19     -47.039   9.931 -30.182  1.00 26.22           C  
ATOM    274  CB  LEU A  19     -47.322  12.348 -29.445  1.00 26.22           C  
ATOM    275  HB2 LEU A  19     -48.138  11.961 -28.834  1.00 26.22           H  
ATOM    276  HB3 LEU A  19     -47.624  13.335 -29.795  1.00 26.22           H  
ATOM    277  O   LEU A  19     -45.947   9.373 -30.071  1.00 26.22           O  
ATOM    278  CG  LEU A  19     -46.056  12.505 -28.582  1.00 26.22           C  
ATOM    279  HG  LEU A  19     -45.555  11.543 -28.477  1.00 26.22           H  
ATOM    280  CD1 LEU A  19     -45.085  13.510 -29.202  1.00 26.22           C  
ATOM    281 HD11 LEU A  19     -44.777  13.176 -30.193  1.00 26.22           H  
ATOM    282 HD12 LEU A  19     -45.566  14.484 -29.294  1.00 26.22           H  
ATOM    283 HD13 LEU A  19     -44.198  13.609 -28.575  1.00 26.22           H  
ATOM    284  CD2 LEU A  19     -46.423  12.988 -27.180  1.00 26.22           C  
ATOM    285 HD21 LEU A  19     -47.075  12.262 -26.695  1.00 26.22           H  
ATOM    286 HD22 LEU A  19     -46.944  13.943 -27.249  1.00 26.22           H  
ATOM    287 HD23 LEU A  19     -45.519  13.118 -26.584  1.00 26.22           H  
ATOM    288  N   GLN A  20     -48.163   9.303 -29.820  1.00 25.57           N  
ATOM    289  H   GLN A  20     -49.039   9.783 -29.972  1.00 25.57           H  
ATOM    290  CA  GLN A  20     -48.110   8.168 -28.879  1.00 25.57           C  
ATOM    291  HA  GLN A  20     -47.425   8.445 -28.078  1.00 25.57           H  
ATOM    292  C   GLN A  20     -47.545   6.851 -29.445  1.00 25.57           C  
ATOM    293  CB  GLN A  20     -49.482   7.918 -28.232  1.00 25.57           C  
ATOM    294  HB2 GLN A  20     -49.418   6.972 -27.694  1.00 25.57           H  
ATOM    295  HB3 GLN A  20     -50.247   7.818 -29.001  1.00 25.57           H  
ATOM    296  O   GLN A  20     -46.914   6.104 -28.693  1.00 25.57           O  
ATOM    297  CG  GLN A  20     -49.891   9.009 -27.224  1.00 25.57           C  
ATOM    298  HG2 GLN A  20     -50.187   9.909 -27.762  1.00 25.57           H  
ATOM    299  HG3 GLN A  20     -49.038   9.253 -26.591  1.00 25.57           H  
ATOM    300  CD  GLN A  20     -51.039   8.572 -26.311  1.00 25.57           C  
ATOM    301  NE2 GLN A  20     -51.454   9.397 -25.376  1.00 25.57           N  
ATOM    302 HE21 GLN A  20     -52.247   9.075 -24.840  1.00 25.57           H  
ATOM    303 HE22 GLN A  20     -51.122  10.350 -25.330  1.00 25.57           H  
ATOM    304  OE1 GLN A  20     -51.566   7.478 -26.394  1.00 25.57           O  
ATOM    305  N   LYS A  21     -47.740   6.544 -30.738  1.00 25.45           N  
ATOM    306  H   LYS A  21     -48.191   7.237 -31.319  1.00 25.45           H  
ATOM    307  CA  LYS A  21     -47.439   5.206 -31.302  1.00 25.45           C  
ATOM    308  HA  LYS A  21     -48.010   4.461 -30.749  1.00 25.45           H  
ATOM    309  C   LYS A  21     -45.973   4.777 -31.146  1.00 25.45           C  
ATOM    310  CB  LYS A  21     -47.842   5.136 -32.788  1.00 25.45           C  
ATOM    311  HB2 LYS A  21     -47.543   6.052 -33.298  1.00 25.45           H  
ATOM    312  HB3 LYS A  21     -47.307   4.306 -33.250  1.00 25.45           H  
ATOM    313  O   LYS A  21     -45.703   3.603 -30.882  1.00 25.45           O  
ATOM    314  CG  LYS A  21     -49.346   4.887 -32.991  1.00 25.45           C  
ATOM    315  HG2 LYS A  21     -49.635   3.990 -32.442  1.00 25.45           H  
ATOM    316  HG3 LYS A  21     -49.911   5.735 -32.605  1.00 25.45           H  
ATOM    317  CD  LYS A  21     -49.672   4.687 -34.481  1.00 25.45           C  
ATOM    318  HD2 LYS A  21     -49.049   3.887 -34.880  1.00 25.45           H  
ATOM    319  HD3 LYS A  21     -49.449   5.609 -35.017  1.00 25.45           H  
ATOM    320  CE  LYS A  21     -51.150   4.319 -34.672  1.00 25.45           C  
ATOM    321  HE2 LYS A  21     -51.353   3.393 -34.134  1.00 25.45           H  
ATOM    322  HE3 LYS A  21     -51.760   5.103 -34.223  1.00 25.45           H  
ATOM    323  NZ  LYS A  21     -51.502   4.166 -36.107  1.00 25.45           N  
ATOM    324  HZ1 LYS A  21     -50.960   3.429 -36.535  1.00 25.45           H  
ATOM    325  HZ2 LYS A  21     -51.327   5.025 -36.608  1.00 25.45           H  
ATOM    326  HZ3 LYS A  21     -52.481   3.941 -36.211  1.00 25.45           H  
ATOM    327  N   LEU A  22     -45.034   5.718 -31.282  1.00 27.87           N  
ATOM    328  H   LEU A  22     -45.340   6.667 -31.441  1.00 27.87           H  
ATOM    329  CA  LEU A  22     -43.593   5.434 -31.341  1.00 27.87           C  
ATOM    330  HA  LEU A  22     -43.439   4.652 -32.084  1.00 27.87           H  
ATOM    331  C   LEU A  22     -42.996   4.866 -30.041  1.00 27.87           C  
ATOM    332  CB  LEU A  22     -42.849   6.707 -31.803  1.00 27.87           C  
ATOM    333  HB2 LEU A  22     -43.387   7.586 -31.449  1.00 27.87           H  
ATOM    334  HB3 LEU A  22     -41.856   6.736 -31.353  1.00 27.87           H  
ATOM    335  O   LEU A  22     -41.939   4.243 -30.090  1.00 27.87           O  
ATOM    336  CG  LEU A  22     -42.685   6.777 -33.333  1.00 27.87           C  
ATOM    337  HG  LEU A  22     -43.626   6.503 -33.811  1.00 27.87           H  
ATOM    338  CD1 LEU A  22     -42.319   8.194 -33.769  1.00 27.87           C  
ATOM    339 HD11 LEU A  22     -42.209   8.230 -34.853  1.00 27.87           H  
ATOM    340 HD12 LEU A  22     -43.110   8.885 -33.480  1.00 27.87           H  
ATOM    341 HD13 LEU A  22     -41.383   8.503 -33.304  1.00 27.87           H  
ATOM    342  CD2 LEU A  22     -41.579   5.833 -33.818  1.00 27.87           C  
ATOM    343 HD21 LEU A  22     -40.626   6.107 -33.366  1.00 27.87           H  
ATOM    344 HD22 LEU A  22     -41.487   5.901 -34.902  1.00 27.87           H  
ATOM    345 HD23 LEU A  22     -41.811   4.800 -33.556  1.00 27.87           H  
ATOM    346  N   LYS A  23     -43.669   5.008 -28.888  1.00 27.56           N  
ATOM    347  H   LYS A  23     -44.553   5.496 -28.910  1.00 27.56           H  
ATOM    348  CA  LYS A  23     -43.164   4.490 -27.601  1.00 27.56           C  
ATOM    349  HA  LYS A  23     -42.148   4.856 -27.451  1.00 27.56           H  
ATOM    350  C   LYS A  23     -43.041   2.961 -27.535  1.00 27.56           C  
ATOM    351  CB  LYS A  23     -44.051   4.983 -26.444  1.00 27.56           C  
ATOM    352  HB2 LYS A  23     -43.876   4.343 -25.579  1.00 27.56           H  
ATOM    353  HB3 LYS A  23     -45.102   4.896 -26.718  1.00 27.56           H  
ATOM    354  O   LYS A  23     -42.231   2.465 -26.760  1.00 27.56           O  
ATOM    355  CG  LYS A  23     -43.732   6.427 -26.031  1.00 27.56           C  
ATOM    356  HG2 LYS A  23     -43.978   7.107 -26.846  1.00 27.56           H  
ATOM    357  HG3 LYS A  23     -42.666   6.504 -25.814  1.00 27.56           H  
ATOM    358  CD  LYS A  23     -44.525   6.814 -24.774  1.00 27.56           C  
ATOM    359  HD2 LYS A  23     -44.354   6.067 -23.999  1.00 27.56           H  
ATOM    360  HD3 LYS A  23     -45.587   6.837 -25.018  1.00 27.56           H  
ATOM    361  CE  LYS A  23     -44.076   8.187 -24.258  1.00 27.56           C  
ATOM    362  HE2 LYS A  23     -44.251   8.927 -25.039  1.00 27.56           H  
ATOM    363  HE3 LYS A  23     -43.002   8.151 -24.073  1.00 27.56           H  
ATOM    364  NZ  LYS A  23     -44.793   8.570 -23.015  1.00 27.56           N  
ATOM    365  HZ1 LYS A  23     -45.787   8.635 -23.184  1.00 27.56           H  
ATOM    366  HZ2 LYS A  23     -44.471   9.467 -22.682  1.00 27.56           H  
ATOM    367  HZ3 LYS A  23     -44.637   7.887 -22.287  1.00 27.56           H  
ATOM    368  N   SER A  24     -43.843   2.218 -28.299  1.00 30.39           N  
ATOM    369  H   SER A  24     -44.442   2.692 -28.959  1.00 30.39           H  
ATOM    370  CA  SER A  24     -43.983   0.759 -28.131  1.00 30.39           C  
ATOM    371  HA  SER A  24     -44.153   0.549 -27.075  1.00 30.39           H  
ATOM    372  C   SER A  24     -42.747  -0.056 -28.542  1.00 30.39           C  
ATOM    373  CB  SER A  24     -45.213   0.263 -28.901  1.00 30.39           C  
ATOM    374  HB2 SER A  24     -46.113   0.712 -28.479  1.00 30.39           H  
ATOM    375  HB3 SER A  24     -45.285  -0.820 -28.799  1.00 30.39           H  
ATOM    376  O   SER A  24     -42.429  -1.052 -27.896  1.00 30.39           O  
ATOM    377  OG  SER A  24     -45.120   0.598 -30.275  1.00 30.39           O  
ATOM    378  HG  SER A  24     -45.480   1.474 -30.433  1.00 30.39           H  
ATOM    379  N   LEU A  25     -42.037   0.365 -29.593  1.00 30.40           N  
ATOM    380  H   LEU A  25     -42.359   1.197 -30.067  1.00 30.40           H  
ATOM    381  CA  LEU A  25     -41.002  -0.443 -30.254  1.00 30.40           C  
ATOM    382  HA  LEU A  25     -41.361  -1.470 -30.328  1.00 30.40           H  
ATOM    383  C   LEU A  25     -39.666  -0.531 -29.498  1.00 30.40           C  
ATOM    384  CB  LEU A  25     -40.788   0.118 -31.675  1.00 30.40           C  
ATOM    385  HB2 LEU A  25     -40.770   1.206 -31.623  1.00 30.40           H  
ATOM    386  HB3 LEU A  25     -39.815  -0.203 -32.047  1.00 30.40           H  
ATOM    387  O   LEU A  25     -38.897  -1.458 -29.734  1.00 30.40           O  
ATOM    388  CG  LEU A  25     -41.861  -0.338 -32.681  1.00 30.40           C  
ATOM    389  HG  LEU A  25     -42.849  -0.259 -32.226  1.00 30.40           H  
ATOM    390  CD1 LEU A  25     -41.833   0.553 -33.922  1.00 30.40           C  
ATOM    391 HD11 LEU A  25     -42.045   1.585 -33.640  1.00 30.40           H  
ATOM    392 HD12 LEU A  25     -40.853   0.504 -34.396  1.00 30.40           H  
ATOM    393 HD13 LEU A  25     -42.592   0.222 -34.630  1.00 30.40           H  
ATOM    394  CD2 LEU A  25     -41.626  -1.783 -33.132  1.00 30.40           C  
ATOM    395 HD21 LEU A  25     -42.395  -2.074 -33.848  1.00 30.40           H  
ATOM    396 HD22 LEU A  25     -41.678  -2.459 -32.279  1.00 30.40           H  
ATOM    397 HD23 LEU A  25     -40.647  -1.876 -33.602  1.00 30.40           H  
ATOM    398  N   LEU A  26     -39.365   0.417 -28.605  1.00 28.92           N  
ATOM    399  H   LEU A  26     -40.055   1.130 -28.420  1.00 28.92           H  
ATOM    400  CA  LEU A  26     -38.025   0.551 -28.013  1.00 28.92           C  
ATOM    401  HA  LEU A  26     -37.282   0.436 -28.802  1.00 28.92           H  
ATOM    402  C   LEU A  26     -37.687  -0.522 -26.963  1.00 28.92           C  
ATOM    403  CB  LEU A  26     -37.894   1.956 -27.393  1.00 28.92           C  
ATOM    404  HB2 LEU A  26     -37.005   1.981 -26.763  1.00 28.92           H  
ATOM    405  HB3 LEU A  26     -38.756   2.128 -26.748  1.00 28.92           H  
ATOM    406  O   LEU A  26     -36.517  -0.852 -26.779  1.00 28.92           O  
ATOM    407  CG  LEU A  26     -37.787   3.101 -28.418  1.00 28.92           C  
ATOM    408  HG  LEU A  26     -38.598   3.024 -29.142  1.00 28.92           H  
ATOM    409  CD1 LEU A  26     -37.912   4.444 -27.698  1.00 28.92           C  
ATOM    410 HD11 LEU A  26     -37.106   4.558 -26.973  1.00 28.92           H  
ATOM    411 HD12 LEU A  26     -38.873   4.497 -27.187  1.00 28.92           H  
ATOM    412 HD13 LEU A  26     -37.860   5.254 -28.425  1.00 28.92           H  
ATOM    413  CD2 LEU A  26     -36.447   3.085 -29.158  1.00 28.92           C  
ATOM    414 HD21 LEU A  26     -36.359   2.180 -29.760  1.00 28.92           H  
ATOM    415 HD22 LEU A  26     -36.388   3.942 -29.828  1.00 28.92           H  
ATOM    416 HD23 LEU A  26     -35.621   3.128 -28.448  1.00 28.92           H  
ATOM    417  N   THR A  27     -38.681  -1.027 -26.229  1.00 31.88           N  
ATOM    418  H   THR A  27     -39.617  -0.694 -26.407  1.00 31.88           H  
ATOM    419  CA  THR A  27     -38.424  -1.685 -24.935  1.00 31.88           C  
ATOM    420  HA  THR A  27     -37.646  -1.116 -24.425  1.00 31.88           H  
ATOM    421  C   THR A  27     -37.907  -3.119 -25.063  1.00 31.88           C  
ATOM    422  CB  THR A  27     -39.676  -1.645 -24.044  1.00 31.88           C  
ATOM    423  HB  THR A  27     -40.404  -2.371 -24.406  1.00 31.88           H  
ATOM    424  O   THR A  27     -36.939  -3.478 -24.392  1.00 31.88           O  
ATOM    425  CG2 THR A  27     -39.354  -1.923 -22.577  1.00 31.88           C  
ATOM    426 HG21 THR A  27     -38.974  -2.939 -22.469  1.00 31.88           H  
ATOM    427 HG22 THR A  27     -40.259  -1.829 -21.977  1.00 31.88           H  
ATOM    428 HG23 THR A  27     -38.606  -1.217 -22.216  1.00 31.88           H  
ATOM    429  OG1 THR A  27     -40.258  -0.362 -24.091  1.00 31.88           O  
ATOM    430  HG1 THR A  27     -41.138  -0.424 -23.714  1.00 31.88           H  
ATOM    431  N   ASN A  28     -38.521  -3.947 -25.917  1.00 31.91           N  
ATOM    432  H   ASN A  28     -39.281  -3.586 -26.475  1.00 31.91           H  
ATOM    433  CA  ASN A  28     -38.243  -5.392 -25.952  1.00 31.91           C  
ATOM    434  HA  ASN A  28     -38.272  -5.774 -24.932  1.00 31.91           H  
ATOM    435  C   ASN A  28     -36.836  -5.735 -26.465  1.00 31.91           C  
ATOM    436  CB  ASN A  28     -39.334  -6.114 -26.769  1.00 31.91           C  
ATOM    437  HB2 ASN A  28     -39.573  -5.546 -27.669  1.00 31.91           H  
ATOM    438  HB3 ASN A  28     -38.954  -7.088 -27.078  1.00 31.91           H  
ATOM    439  O   ASN A  28     -36.230  -6.698 -25.997  1.00 31.91           O  
ATOM    440  CG  ASN A  28     -40.605  -6.376 -25.976  1.00 31.91           C  
ATOM    441  ND2 ASN A  28     -41.622  -6.912 -26.607  1.00 31.91           N  
ATOM    442 HD21 ASN A  28     -42.441  -7.101 -26.046  1.00 31.91           H  
ATOM    443 HD22 ASN A  28     -41.556  -7.163 -27.583  1.00 31.91           H  
ATOM    444  OD1 ASN A  28     -40.706  -6.112 -24.791  1.00 31.91           O  
ATOM    445  N   THR A  29     -36.278  -4.924 -27.367  1.00 35.33           N  
ATOM    446  H   THR A  29     -36.830  -4.175 -27.760  1.00 35.33           H  
ATOM    447  CA  THR A  29     -34.961  -5.160 -27.985  1.00 35.33           C  
ATOM    448  HA  THR A  29     -34.979  -6.145 -28.451  1.00 35.33           H  
ATOM    449  C   THR A  29     -33.810  -5.163 -26.968  1.00 35.33           C  
ATOM    450  CB  THR A  29     -34.699  -4.117 -29.088  1.00 35.33           C  
ATOM    451  HB  THR A  29     -34.366  -3.185 -28.633  1.00 35.33           H  
ATOM    452  O   THR A  29     -32.756  -5.731 -27.241  1.00 35.33           O  
ATOM    453  CG2 THR A  29     -33.674  -4.578 -30.123  1.00 35.33           C  
ATOM    454 HG21 THR A  29     -32.704  -4.728 -29.649  1.00 35.33           H  
ATOM    455 HG22 THR A  29     -33.998  -5.514 -30.578  1.00 35.33           H  
ATOM    456 HG23 THR A  29     -33.564  -3.820 -30.899  1.00 35.33           H  
ATOM    457  OG1 THR A  29     -35.896  -3.868 -29.794  1.00 35.33           O  
ATOM    458  HG1 THR A  29     -35.734  -3.170 -30.433  1.00 35.33           H  
ATOM    459  N   ARG A  30     -34.001  -4.592 -25.765  1.00 33.58           N  
ATOM    460  H   ARG A  30     -34.904  -4.179 -25.581  1.00 33.58           H  
ATOM    461  CA  ARG A  30     -32.988  -4.593 -24.694  1.00 33.58           C  
ATOM    462  HA  ARG A  30     -32.053  -4.199 -25.091  1.00 33.58           H  
ATOM    463  C   ARG A  30     -32.625  -5.983 -24.166  1.00 33.58           C  
ATOM    464  CB  ARG A  30     -33.451  -3.723 -23.510  1.00 33.58           C  
ATOM    465  HB2 ARG A  30     -34.532  -3.798 -23.390  1.00 33.58           H  
ATOM    466  HB3 ARG A  30     -32.993  -4.107 -22.598  1.00 33.58           H  
ATOM    467  O   ARG A  30     -31.476  -6.175 -23.796  1.00 33.58           O  
ATOM    468  CG  ARG A  30     -33.032  -2.254 -23.643  1.00 33.58           C  
ATOM    469  HG2 ARG A  30     -33.504  -1.809 -24.520  1.00 33.58           H  
ATOM    470  HG3 ARG A  30     -31.949  -2.207 -23.755  1.00 33.58           H  
ATOM    471  CD  ARG A  30     -33.447  -1.486 -22.380  1.00 33.58           C  
ATOM    472  HD2 ARG A  30     -34.529  -1.356 -22.395  1.00 33.58           H  
ATOM    473  HD3 ARG A  30     -33.177  -2.078 -21.506  1.00 33.58           H  
ATOM    474  NE  ARG A  30     -32.776  -0.176 -22.285  1.00 33.58           N  
ATOM    475  HE  ARG A  30     -32.075   0.024 -22.984  1.00 33.58           H  
ATOM    476  NH1 ARG A  30     -33.849   0.578 -20.397  1.00 33.58           N  
ATOM    477 HH11 ARG A  30     -34.408  -0.264 -20.394  1.00 33.58           H  
ATOM    478 HH12 ARG A  30     -33.951   1.265 -19.664  1.00 33.58           H  
ATOM    479  NH2 ARG A  30     -32.234   1.814 -21.312  1.00 33.58           N  
ATOM    480 HH21 ARG A  30     -31.511   1.956 -22.003  1.00 33.58           H  
ATOM    481 HH22 ARG A  30     -32.356   2.493 -20.575  1.00 33.58           H  
ATOM    482  CZ  ARG A  30     -32.957   0.729 -21.337  1.00 33.58           C  
ATOM    483  N   GLN A  31     -33.573  -6.920 -24.059  1.00 31.20           N  
ATOM    484  H   GLN A  31     -34.492  -6.732 -24.435  1.00 31.20           H  
ATOM    485  CA  GLN A  31     -33.339  -8.153 -23.286  1.00 31.20           C  
ATOM    486  HA  GLN A  31     -32.864  -7.891 -22.341  1.00 31.20           H  
ATOM    487  C   GLN A  31     -32.404  -9.151 -23.973  1.00 31.20           C  
ATOM    488  CB  GLN A  31     -34.658  -8.880 -22.986  1.00 31.20           C  
ATOM    489  HB2 GLN A  31     -35.283  -8.897 -23.879  1.00 31.20           H  
ATOM    490  HB3 GLN A  31     -34.414  -9.912 -22.730  1.00 31.20           H  
ATOM    491  O   GLN A  31     -31.501  -9.689 -23.339  1.00 31.20           O  
ATOM    492  CG  GLN A  31     -35.452  -8.301 -21.810  1.00 31.20           C  
ATOM    493  HG2 GLN A  31     -35.869  -7.333 -22.088  1.00 31.20           H  
ATOM    494  HG3 GLN A  31     -34.784  -8.164 -20.960  1.00 31.20           H  
ATOM    495  CD  GLN A  31     -36.584  -9.238 -21.383  1.00 31.20           C  
ATOM    496  NE2 GLN A  31     -37.223  -8.992 -20.262  1.00 31.20           N  
ATOM    497 HE21 GLN A  31     -37.957  -9.645 -20.029  1.00 31.20           H  
ATOM    498 HE22 GLN A  31     -36.983  -8.202 -19.680  1.00 31.20           H  
ATOM    499  OE1 GLN A  31     -36.909 -10.219 -22.029  1.00 31.20           O  
ATOM    500  N   GLN A  32     -32.664  -9.465 -25.245  1.00 33.97           N  
ATOM    501  H   GLN A  32     -33.415  -8.987 -25.722  1.00 33.97           H  
ATOM    502  CA  GLN A  32     -32.014 -10.600 -25.910  1.00 33.97           C  
ATOM    503  HA  GLN A  32     -31.739 -11.309 -25.129  1.00 33.97           H  
ATOM    504  C   GLN A  32     -30.669 -10.275 -26.560  1.00 33.97           C  
ATOM    505  CB  GLN A  32     -32.984 -11.336 -26.849  1.00 33.97           C  
ATOM    506  HB2 GLN A  32     -33.798 -10.677 -27.151  1.00 33.97           H  
ATOM    507  HB3 GLN A  32     -32.454 -11.647 -27.749  1.00 33.97           H  
ATOM    508  O   GLN A  32     -29.993 -11.196 -27.019  1.00 33.97           O  
ATOM    509  CG  GLN A  32     -33.542 -12.592 -26.156  1.00 33.97           C  
ATOM    510  HG2 GLN A  32     -34.171 -12.295 -25.317  1.00 33.97           H  
ATOM    511  HG3 GLN A  32     -32.714 -13.188 -25.772  1.00 33.97           H  
ATOM    512  CD  GLN A  32     -34.352 -13.487 -27.087  1.00 33.97           C  
ATOM    513  NE2 GLN A  32     -34.801 -14.633 -26.624  1.00 33.97           N  
ATOM    514 HE21 GLN A  32     -35.345 -15.175 -27.279  1.00 33.97           H  
ATOM    515 HE22 GLN A  32     -34.676 -14.894 -25.656  1.00 33.97           H  
ATOM    516  OE1 GLN A  32     -34.597 -13.193 -28.242  1.00 33.97           O  
ATOM    517  N   ILE A  33     -30.203  -9.024 -26.478  1.00 38.29           N  
ATOM    518  H   ILE A  33     -30.794  -8.316 -26.066  1.00 38.29           H  
ATOM    519  CA  ILE A  33     -28.771  -8.727 -26.590  1.00 38.29           C  
ATOM    520  HA  ILE A  33     -28.363  -9.344 -27.390  1.00 38.29           H  
ATOM    521  C   ILE A  33     -28.092  -9.180 -25.287  1.00 38.29           C  
ATOM    522  CB  ILE A  33     -28.475  -7.257 -26.980  1.00 38.29           C  
ATOM    523  HB  ILE A  33     -28.715  -6.610 -26.136  1.00 38.29           H  
ATOM    524  O   ILE A  33     -27.609  -8.383 -24.486  1.00 38.29           O  
ATOM    525  CG1 ILE A  33     -29.329  -6.816 -28.193  1.00 38.29           C  
ATOM    526 HG12 ILE A  33     -30.385  -6.909 -27.938  1.00 38.29           H  
ATOM    527 HG13 ILE A  33     -29.128  -7.475 -29.038  1.00 38.29           H  
ATOM    528  CG2 ILE A  33     -26.973  -7.117 -27.316  1.00 38.29           C  
ATOM    529 HG21 ILE A  33     -26.354  -7.467 -26.491  1.00 38.29           H  
ATOM    530 HG22 ILE A  33     -26.729  -7.692 -28.210  1.00 38.29           H  
ATOM    531 HG23 ILE A  33     -26.718  -6.070 -27.481  1.00 38.29           H  
ATOM    532  CD1 ILE A  33     -29.106  -5.364 -28.635  1.00 38.29           C  
ATOM    533 HD11 ILE A  33     -28.116  -5.244 -29.073  1.00 38.29           H  
ATOM    534 HD12 ILE A  33     -29.850  -5.101 -29.387  1.00 38.29           H  
ATOM    535 HD13 ILE A  33     -29.216  -4.695 -27.781  1.00 38.29           H  
ATOM    536  N   LYS A  34     -28.031 -10.504 -25.097  1.00 37.79           N  
ATOM    537  H   LYS A  34     -28.503 -11.072 -25.786  1.00 37.79           H  
ATOM    538  CA  LYS A  34     -26.949 -11.118 -24.336  1.00 37.79           C  
ATOM    539  HA  LYS A  34     -26.878 -10.675 -23.343  1.00 37.79           H  
ATOM    540  C   LYS A  34     -25.671 -10.791 -25.099  1.00 37.79           C  
ATOM    541  CB  LYS A  34     -27.130 -12.643 -24.224  1.00 37.79           C  
ATOM    542  HB2 LYS A  34     -26.176 -13.066 -23.908  1.00 37.79           H  
ATOM    543  HB3 LYS A  34     -27.372 -13.053 -25.204  1.00 37.79           H  
ATOM    544  O   LYS A  34     -25.341 -11.477 -26.068  1.00 37.79           O  
ATOM    545  CG  LYS A  34     -28.198 -13.071 -23.211  1.00 37.79           C  
ATOM    546  HG2 LYS A  34     -29.178 -12.717 -23.534  1.00 37.79           H  
ATOM    547  HG3 LYS A  34     -27.963 -12.636 -22.239  1.00 37.79           H  
ATOM    548  CD  LYS A  34     -28.207 -14.603 -23.095  1.00 37.79           C  
ATOM    549  HD2 LYS A  34     -27.199 -14.944 -22.860  1.00 37.79           H  
ATOM    550  HD3 LYS A  34     -28.512 -15.031 -24.050  1.00 37.79           H  
ATOM    551  CE  LYS A  34     -29.163 -15.057 -21.989  1.00 37.79           C  
ATOM    552  HE2 LYS A  34     -28.880 -14.553 -21.065  1.00 37.79           H  
ATOM    553  HE3 LYS A  34     -30.173 -14.736 -22.245  1.00 37.79           H  
ATOM    554  NZ  LYS A  34     -29.113 -16.529 -21.800  1.00 37.79           N  
ATOM    555  HZ1 LYS A  34     -29.730 -16.810 -21.051  1.00 37.79           H  
ATOM    556  HZ2 LYS A  34     -28.175 -16.816 -21.562  1.00 37.79           H  
ATOM    557  HZ3 LYS A  34     -29.391 -17.005 -22.647  1.00 37.79           H  
ATOM    558  N   SER A  35     -24.971  -9.740 -24.682  1.00 47.08           N  
ATOM    559  H   SER A  35     -25.323  -9.193 -23.909  1.00 47.08           H  
ATOM    560  CA  SER A  35     -23.554  -9.603 -24.995  1.00 47.08           C  
ATOM    561  HA  SER A  35     -23.437  -9.412 -26.062  1.00 47.08           H  
ATOM    562  C   SER A  35     -22.885 -10.934 -24.654  1.00 47.08           C  
ATOM    563  CB  SER A  35     -22.927  -8.436 -24.215  1.00 47.08           C  
ATOM    564  HB2 SER A  35     -23.156  -7.505 -24.732  1.00 47.08           H  
ATOM    565  HB3 SER A  35     -21.845  -8.560 -24.184  1.00 47.08           H  
ATOM    566  O   SER A  35     -23.129 -11.505 -23.589  1.00 47.08           O  
ATOM    567  OG  SER A  35     -23.441  -8.353 -22.897  1.00 47.08           O  
ATOM    568  HG  SER A  35     -22.859  -7.805 -22.366  1.00 47.08           H  
ATOM    569  N   GLN A  36     -22.114 -11.488 -25.590  1.00 49.73           N  
ATOM    570  H   GLN A  36     -21.952 -11.003 -26.461  1.00 49.73           H  
ATOM    571  CA  GLN A  36     -21.390 -12.730 -25.340  1.00 49.73           C  
ATOM    572  HA  GLN A  36     -22.036 -13.427 -24.807  1.00 49.73           H  
ATOM    573  C   GLN A  36     -20.216 -12.412 -24.420  1.00 49.73           C  
ATOM    574  CB  GLN A  36     -20.956 -13.397 -26.656  1.00 49.73           C  
ATOM    575  HB2 GLN A  36     -20.498 -12.658 -27.314  1.00 49.73           H  
ATOM    576  HB3 GLN A  36     -20.214 -14.162 -26.428  1.00 49.73           H  
ATOM    577  O   GLN A  36     -19.121 -12.121 -24.889  1.00 49.73           O  
ATOM    578  CG  GLN A  36     -22.137 -14.076 -27.365  1.00 49.73           C  
ATOM    579  HG2 GLN A  36     -22.867 -13.325 -27.666  1.00 49.73           H  
ATOM    580  HG3 GLN A  36     -22.620 -14.760 -26.666  1.00 49.73           H  
ATOM    581  CD  GLN A  36     -21.713 -14.867 -28.601  1.00 49.73           C  
ATOM    582  NE2 GLN A  36     -22.484 -15.847 -29.017  1.00 49.73           N  
ATOM    583 HE21 GLN A  36     -23.353 -16.056 -28.547  1.00 49.73           H  
ATOM    584 HE22 GLN A  36     -22.168 -16.317 -29.853  1.00 49.73           H  
ATOM    585  OE1 GLN A  36     -20.697 -14.632 -29.231  1.00 49.73           O  
ATOM    586  N   THR A  37     -20.474 -12.428 -23.112  1.00 61.16           N  
ATOM    587  H   THR A  37     -21.431 -12.522 -22.801  1.00 61.16           H  
ATOM    588  CA  THR A  37     -19.467 -12.275 -22.066  1.00 61.16           C  
ATOM    589  HA  THR A  37     -19.025 -11.281 -22.142  1.00 61.16           H  
ATOM    590  C   THR A  37     -18.380 -13.317 -22.297  1.00 61.16           C  
ATOM    591  CB  THR A  37     -20.078 -12.458 -20.658  1.00 61.16           C  
ATOM    592  HB  THR A  37     -19.818 -13.436 -20.251  1.00 61.16           H  
ATOM    593  O   THR A  37     -18.619 -14.514 -22.111  1.00 61.16           O  
ATOM    594  CG2 THR A  37     -19.562 -11.390 -19.710  1.00 61.16           C  
ATOM    595 HG21 THR A  37     -19.835 -10.398 -20.069  1.00 61.16           H  
ATOM    596 HG22 THR A  37     -18.476 -11.464 -19.659  1.00 61.16           H  
ATOM    597 HG23 THR A  37     -19.968 -11.542 -18.710  1.00 61.16           H  
ATOM    598  OG1 THR A  37     -21.486 -12.341 -20.635  1.00 61.16           O  
ATOM    599  HG1 THR A  37     -21.718 -12.213 -19.712  1.00 61.16           H  
ATOM    600  N   GLN A  38     -17.203 -12.894 -22.760  1.00 75.06           N  
ATOM    601  H   GLN A  38     -17.046 -11.915 -22.954  1.00 75.06           H  
ATOM    602  CA  GLN A  38     -16.104 -13.830 -22.939  1.00 75.06           C  
ATOM    603  HA  GLN A  38     -16.494 -14.720 -23.432  1.00 75.06           H  
ATOM    604  C   GLN A  38     -15.601 -14.239 -21.557  1.00 75.06           C  
ATOM    605  CB  GLN A  38     -14.992 -13.277 -23.837  1.00 75.06           C  
ATOM    606  HB2 GLN A  38     -14.172 -13.996 -23.849  1.00 75.06           H  
ATOM    607  HB3 GLN A  38     -14.621 -12.343 -23.416  1.00 75.06           H  
ATOM    608  O   GLN A  38     -15.281 -13.406 -20.707  1.00 75.06           O  
ATOM    609  CG  GLN A  38     -15.456 -13.060 -25.286  1.00 75.06           C  
ATOM    610  HG2 GLN A  38     -15.944 -13.962 -25.653  1.00 75.06           H  
ATOM    611  HG3 GLN A  38     -16.173 -12.240 -25.315  1.00 75.06           H  
ATOM    612  CD  GLN A  38     -14.288 -12.727 -26.210  1.00 75.06           C  
ATOM    613  NE2 GLN A  38     -13.765 -11.524 -26.132  1.00 75.06           N  
ATOM    614 HE21 GLN A  38     -12.918 -11.314 -26.641  1.00 75.06           H  
ATOM    615 HE22 GLN A  38     -13.998 -10.924 -25.354  1.00 75.06           H  
ATOM    616  OE1 GLN A  38     -13.838 -13.553 -27.003  1.00 75.06           O  
ATOM    617  N   GLN A  39     -15.581 -15.551 -21.339  1.00 84.61           N  
ATOM    618  H   GLN A  39     -15.908 -16.160 -22.076  1.00 84.61           H  
ATOM    619  CA  GLN A  39     -15.110 -16.182 -20.119  1.00 84.61           C  
ATOM    620  HA  GLN A  39     -14.633 -15.431 -19.489  1.00 84.61           H  
ATOM    621  C   GLN A  39     -14.073 -17.239 -20.498  1.00 84.61           C  
ATOM    622  CB  GLN A  39     -16.307 -16.768 -19.352  1.00 84.61           C  
ATOM    623  HB2 GLN A  39     -16.758 -17.568 -19.939  1.00 84.61           H  
ATOM    624  HB3 GLN A  39     -17.052 -15.987 -19.200  1.00 84.61           H  
ATOM    625  O   GLN A  39     -14.344 -18.140 -21.296  1.00 84.61           O  
ATOM    626  CG  GLN A  39     -15.887 -17.314 -17.981  1.00 84.61           C  
ATOM    627  HG2 GLN A  39     -15.090 -18.047 -18.101  1.00 84.61           H  
ATOM    628  HG3 GLN A  39     -15.513 -16.491 -17.372  1.00 84.61           H  
ATOM    629  CD  GLN A  39     -17.037 -17.992 -17.249  1.00 84.61           C  
ATOM    630  NE2 GLN A  39     -17.550 -17.410 -16.187  1.00 84.61           N  
ATOM    631 HE21 GLN A  39     -17.304 -16.461 -15.944  1.00 84.61           H  
ATOM    632 HE22 GLN A  39     -18.350 -17.856 -15.762  1.00 84.61           H  
ATOM    633  OE1 GLN A  39     -17.478 -19.072 -17.609  1.00 84.61           O  
ATOM    634  N   VAL A  40     -12.883 -17.154 -19.906  1.00 85.53           N  
ATOM    635  H   VAL A  40     -12.732 -16.388 -19.264  1.00 85.53           H  
ATOM    636  CA  VAL A  40     -11.805 -18.132 -20.094  1.00 85.53           C  
ATOM    637  HA  VAL A  40     -12.216 -19.011 -20.591  1.00 85.53           H  
ATOM    638  C   VAL A  40     -11.306 -18.576 -18.731  1.00 85.53           C  
ATOM    639  CB  VAL A  40     -10.671 -17.600 -20.998  1.00 85.53           C  
ATOM    640  HB  VAL A  40     -10.371 -16.606 -20.667  1.00 85.53           H  
ATOM    641  O   VAL A  40     -10.903 -17.768 -17.898  1.00 85.53           O  
ATOM    642  CG1 VAL A  40      -9.428 -18.508 -20.989  1.00 85.53           C  
ATOM    643 HG11 VAL A  40      -8.699 -18.131 -21.706  1.00 85.53           H  
ATOM    644 HG12 VAL A  40      -8.963 -18.491 -20.003  1.00 85.53           H  
ATOM    645 HG13 VAL A  40      -9.704 -19.530 -21.248  1.00 85.53           H  
ATOM    646  CG2 VAL A  40     -11.141 -17.538 -22.458  1.00 85.53           C  
ATOM    647 HG21 VAL A  40     -11.389 -18.536 -22.821  1.00 85.53           H  
ATOM    648 HG22 VAL A  40     -10.363 -17.097 -23.082  1.00 85.53           H  
ATOM    649 HG23 VAL A  40     -12.034 -16.919 -22.541  1.00 85.53           H  
ATOM    650  N   THR A  41     -11.323 -19.894 -18.527  1.00 91.43           N  
ATOM    651  H   THR A  41     -11.662 -20.481 -19.276  1.00 91.43           H  
ATOM    652  CA  THR A  41     -10.705 -20.548 -17.373  1.00 91.43           C  
ATOM    653  HA  THR A  41     -10.616 -19.834 -16.554  1.00 91.43           H  
ATOM    654  C   THR A  41      -9.315 -21.057 -17.743  1.00 91.43           C  
ATOM    655  CB  THR A  41     -11.552 -21.722 -16.867  1.00 91.43           C  
ATOM    656  HB  THR A  41     -11.561 -22.504 -17.626  1.00 91.43           H  
ATOM    657  O   THR A  41      -9.154 -21.810 -18.706  1.00 91.43           O  
ATOM    658  CG2 THR A  41     -11.016 -22.312 -15.563  1.00 91.43           C  
ATOM    659 HG21 THR A  41     -10.058 -22.800 -15.742  1.00 91.43           H  
ATOM    660 HG22 THR A  41     -10.874 -21.519 -14.829  1.00 91.43           H  
ATOM    661 HG23 THR A  41     -11.729 -23.036 -15.170  1.00 91.43           H  
ATOM    662  OG1 THR A  41     -12.883 -21.332 -16.630  1.00 91.43           O  
ATOM    663  HG1 THR A  41     -13.102 -20.630 -17.247  1.00 91.43           H  
ATOM    664  N   ILE A  42      -8.328 -20.712 -16.926  1.00 91.43           N  
ATOM    665  H   ILE A  42      -8.552 -20.066 -16.182  1.00 91.43           H  
ATOM    666  CA  ILE A  42      -7.014 -21.341 -16.856  1.00 91.43           C  
ATOM    667  HA  ILE A  42      -6.846 -21.954 -17.741  1.00 91.43           H  
ATOM    668  C   ILE A  42      -7.015 -22.233 -15.620  1.00 91.43           C  
ATOM    669  CB  ILE A  42      -5.898 -20.278 -16.768  1.00 91.43           C  
ATOM    670  HB  ILE A  42      -6.020 -19.701 -15.851  1.00 91.43           H  
ATOM    671  O   ILE A  42      -7.248 -21.754 -14.513  1.00 91.43           O  
ATOM    672  CG1 ILE A  42      -5.914 -19.315 -17.972  1.00 91.43           C  
ATOM    673 HG12 ILE A  42      -6.274 -19.836 -18.860  1.00 91.43           H  
ATOM    674 HG13 ILE A  42      -4.890 -18.997 -18.168  1.00 91.43           H  
ATOM    675  CG2 ILE A  42      -4.523 -20.969 -16.709  1.00 91.43           C  
ATOM    676 HG21 ILE A  42      -4.352 -21.540 -17.621  1.00 91.43           H  
ATOM    677 HG22 ILE A  42      -4.458 -21.629 -15.844  1.00 91.43           H  
ATOM    678 HG23 ILE A  42      -3.737 -20.220 -16.607  1.00 91.43           H  
ATOM    679  CD1 ILE A  42      -6.747 -18.042 -17.749  1.00 91.43           C  
ATOM    680 HD11 ILE A  42      -7.802 -18.279 -17.613  1.00 91.43           H  
ATOM    681 HD12 ILE A  42      -6.656 -17.389 -18.617  1.00 91.43           H  
ATOM    682 HD13 ILE A  42      -6.384 -17.510 -16.870  1.00 91.43           H  
ATOM    683  N   LYS A  43      -6.751 -23.529 -15.786  1.00 95.09           N  
ATOM    684  H   LYS A  43      -6.535 -23.861 -16.715  1.00 95.09           H  
ATOM    685  CA  LYS A  43      -6.581 -24.456 -14.657  1.00 95.09           C  
ATOM    686  HA  LYS A  43      -6.945 -23.982 -13.745  1.00 95.09           H  
ATOM    687  C   LYS A  43      -5.106 -24.734 -14.405  1.00 95.09           C  
ATOM    688  CB  LYS A  43      -7.407 -25.732 -14.876  1.00 95.09           C  
ATOM    689  HB2 LYS A  43      -7.242 -26.404 -14.033  1.00 95.09           H  
ATOM    690  HB3 LYS A  43      -7.081 -26.228 -15.789  1.00 95.09           H  
ATOM    691  O   LYS A  43      -4.307 -24.619 -15.324  1.00 95.09           O  
ATOM    692  CG  LYS A  43      -8.903 -25.389 -14.975  1.00 95.09           C  
ATOM    693  HG2 LYS A  43      -9.131 -24.609 -14.249  1.00 95.09           H  
ATOM    694  HG3 LYS A  43      -9.114 -25.005 -15.974  1.00 95.09           H  
ATOM    695  CD  LYS A  43      -9.824 -26.579 -14.686  1.00 95.09           C  
ATOM    696  HD2 LYS A  43      -9.668 -27.363 -15.428  1.00 95.09           H  
ATOM    697  HD3 LYS A  43      -9.592 -26.962 -13.692  1.00 95.09           H  
ATOM    698  CE  LYS A  43     -11.275 -26.078 -14.727  1.00 95.09           C  
ATOM    699  HE2 LYS A  43     -11.538 -25.832 -15.756  1.00 95.09           H  
ATOM    700  HE3 LYS A  43     -11.327 -25.155 -14.150  1.00 95.09           H  
ATOM    701  NZ  LYS A  43     -12.234 -27.058 -14.159  1.00 95.09           N  
ATOM    702  HZ1 LYS A  43     -12.004 -27.248 -13.194  1.00 95.09           H  
ATOM    703  HZ2 LYS A  43     -12.231 -27.925 -14.677  1.00 95.09           H  
ATOM    704  HZ3 LYS A  43     -13.168 -26.675 -14.171  1.00 95.09           H  
ATOM    705  N   ASN A  44      -4.748 -25.162 -13.200  1.00 94.83           N  
ATOM    706  H   ASN A  44      -5.463 -25.226 -12.489  1.00 94.83           H  
ATOM    707  CA  ASN A  44      -3.381 -25.578 -12.851  1.00 94.83           C  
ATOM    708  HA  ASN A  44      -3.410 -25.792 -11.782  1.00 94.83           H  
ATOM    709  C   ASN A  44      -2.279 -24.505 -13.041  1.00 94.83           C  
ATOM    710  CB  ASN A  44      -3.019 -26.899 -13.560  1.00 94.83           C  
ATOM    711  HB2 ASN A  44      -2.825 -26.691 -14.612  1.00 94.83           H  
ATOM    712  HB3 ASN A  44      -2.098 -27.293 -13.131  1.00 94.83           H  
ATOM    713  O   ASN A  44      -1.142 -24.846 -13.365  1.00 94.83           O  
ATOM    714  CG  ASN A  44      -4.074 -27.976 -13.451  1.00 94.83           C  
ATOM    715  ND2 ASN A  44      -4.374 -28.663 -14.526  1.00 94.83           N  
ATOM    716 HD21 ASN A  44      -5.072 -29.376 -14.371  1.00 94.83           H  
ATOM    717 HD22 ASN A  44      -3.942 -28.413 -15.404  1.00 94.83           H  
ATOM    718  OD1 ASN A  44      -4.668 -28.232 -12.422  1.00 94.83           O  
ATOM    719  N   LEU A  45      -2.581 -23.217 -12.858  1.00 95.53           N  
ATOM    720  H   LEU A  45      -3.488 -22.984 -12.478  1.00 95.53           H  
ATOM    721  CA  LEU A  45      -1.562 -22.163 -12.870  1.00 95.53           C  
ATOM    722  HA  LEU A  45      -0.892 -22.341 -13.711  1.00 95.53           H  
ATOM    723  C   LEU A  45      -0.727 -22.236 -11.585  1.00 95.53           C  
ATOM    724  CB  LEU A  45      -2.249 -20.799 -13.060  1.00 95.53           C  
ATOM    725  HB2 LEU A  45      -2.840 -20.827 -13.976  1.00 95.53           H  
ATOM    726  HB3 LEU A  45      -2.935 -20.648 -12.227  1.00 95.53           H  
ATOM    727  O   LEU A  45      -1.284 -22.248 -10.489  1.00 95.53           O  
ATOM    728  CG  LEU A  45      -1.286 -19.598 -13.125  1.00 95.53           C  
ATOM    729  HG  LEU A  45      -0.662 -19.579 -12.231  1.00 95.53           H  
ATOM    730  CD1 LEU A  45      -0.385 -19.648 -14.363  1.00 95.53           C  
ATOM    731 HD11 LEU A  45       0.231 -18.750 -14.400  1.00 95.53           H  
ATOM    732 HD12 LEU A  45      -0.988 -19.710 -15.268  1.00 95.53           H  
ATOM    733 HD13 LEU A  45       0.285 -20.506 -14.305  1.00 95.53           H  
ATOM    734  CD2 LEU A  45      -2.091 -18.300 -13.174  1.00 95.53           C  
ATOM    735 HD21 LEU A  45      -2.713 -18.223 -12.282  1.00 95.53           H  
ATOM    736 HD22 LEU A  45      -2.726 -18.280 -14.060  1.00 95.53           H  
ATOM    737 HD23 LEU A  45      -1.412 -17.447 -13.194  1.00 95.53           H  
ATOM    738  N   TYR A  46       0.601 -22.288 -11.699  1.00 96.80           N  
ATOM    739  H   TYR A  46       1.026 -22.234 -12.614  1.00 96.80           H  
ATOM    740  CA  TYR A  46       1.484 -22.385 -10.537  1.00 96.80           C  
ATOM    741  HA  TYR A  46       0.933 -22.839  -9.712  1.00 96.80           H  
ATOM    742  C   TYR A  46       1.939 -20.997 -10.067  1.00 96.80           C  
ATOM    743  CB  TYR A  46       2.654 -23.322 -10.863  1.00 96.80           C  
ATOM    744  HB2 TYR A  46       3.170 -22.968 -11.755  1.00 96.80           H  
ATOM    745  HB3 TYR A  46       2.254 -24.310 -11.092  1.00 96.80           H  
ATOM    746  O   TYR A  46       2.496 -20.229 -10.848  1.00 96.80           O  
ATOM    747  CG  TYR A  46       3.643 -23.463  -9.727  1.00 96.80           C  
ATOM    748  CD1 TYR A  46       4.984 -23.048  -9.867  1.00 96.80           C  
ATOM    749  HD1 TYR A  46       5.330 -22.654 -10.811  1.00 96.80           H  
ATOM    750  CD2 TYR A  46       3.194 -23.992  -8.506  1.00 96.80           C  
ATOM    751  HD2 TYR A  46       2.164 -24.295  -8.387  1.00 96.80           H  
ATOM    752  CE1 TYR A  46       5.878 -23.161  -8.782  1.00 96.80           C  
ATOM    753  HE1 TYR A  46       6.908 -22.854  -8.886  1.00 96.80           H  
ATOM    754  CE2 TYR A  46       4.075 -24.102  -7.424  1.00 96.80           C  
ATOM    755  HE2 TYR A  46       3.715 -24.484  -6.480  1.00 96.80           H  
ATOM    756  OH  TYR A  46       6.218 -23.825  -6.479  1.00 96.80           O  
ATOM    757  HH  TYR A  46       7.112 -23.484  -6.558  1.00 96.80           H  
ATOM    758  CZ  TYR A  46       5.413 -23.685  -7.557  1.00 96.80           C  
ATOM    759  N   VAL A  47       1.737 -20.673  -8.790  1.00 97.20           N  
ATOM    760  H   VAL A  47       1.311 -21.356  -8.180  1.00 97.20           H  
ATOM    761  CA  VAL A  47       2.139 -19.387  -8.197  1.00 97.20           C  
ATOM    762  HA  VAL A  47       2.145 -18.620  -8.972  1.00 97.20           H  
ATOM    763  C   VAL A  47       3.566 -19.521  -7.657  1.00 97.20           C  
ATOM    764  CB  VAL A  47       1.127 -18.939  -7.120  1.00 97.20           C  
ATOM    765  HB  VAL A  47       1.134 -19.656  -6.299  1.00 97.20           H  
ATOM    766  O   VAL A  47       3.772 -19.895  -6.507  1.00 97.20           O  
ATOM    767  CG1 VAL A  47       1.474 -17.553  -6.569  1.00 97.20           C  
ATOM    768 HG11 VAL A  47       1.484 -16.813  -7.369  1.00 97.20           H  
ATOM    769 HG12 VAL A  47       0.745 -17.260  -5.813  1.00 97.20           H  
ATOM    770 HG13 VAL A  47       2.452 -17.579  -6.088  1.00 97.20           H  
ATOM    771  CG2 VAL A  47      -0.304 -18.858  -7.675  1.00 97.20           C  
ATOM    772 HG21 VAL A  47      -0.982 -18.509  -6.896  1.00 97.20           H  
ATOM    773 HG22 VAL A  47      -0.342 -18.170  -8.519  1.00 97.20           H  
ATOM    774 HG23 VAL A  47      -0.639 -19.844  -7.998  1.00 97.20           H  
ATOM    775  N   SER A  48       4.575 -19.277  -8.495  1.00 95.46           N  
ATOM    776  H   SER A  48       4.364 -19.006  -9.445  1.00 95.46           H  
ATOM    777  CA  SER A  48       5.985 -19.547  -8.151  1.00 95.46           C  
ATOM    778  HA  SER A  48       6.046 -20.544  -7.714  1.00 95.46           H  
ATOM    779  C   SER A  48       6.604 -18.591  -7.127  1.00 95.46           C  
ATOM    780  CB  SER A  48       6.835 -19.544  -9.420  1.00 95.46           C  
ATOM    781  HB2 SER A  48       6.571 -20.427 -10.003  1.00 95.46           H  
ATOM    782  HB3 SER A  48       7.888 -19.611  -9.148  1.00 95.46           H  
ATOM    783  O   SER A  48       7.550 -18.959  -6.440  1.00 95.46           O  
ATOM    784  OG  SER A  48       6.612 -18.393 -10.222  1.00 95.46           O  
ATOM    785  HG  SER A  48       6.878 -17.609  -9.735  1.00 95.46           H  
ATOM    786  N   SER A  49       6.078 -17.375  -7.023  1.00 95.59           N  
ATOM    787  H   SER A  49       5.283 -17.147  -7.603  1.00 95.59           H  
ATOM    788  CA  SER A  49       6.543 -16.298  -6.142  1.00 95.59           C  
ATOM    789  HA  SER A  49       7.180 -16.710  -5.360  1.00 95.59           H  
ATOM    790  C   SER A  49       5.342 -15.631  -5.473  1.00 95.59           C  
ATOM    791  CB  SER A  49       7.366 -15.275  -6.940  1.00 95.59           C  
ATOM    792  HB2 SER A  49       8.338 -15.708  -7.173  1.00 95.59           H  
ATOM    793  HB3 SER A  49       7.516 -14.376  -6.341  1.00 95.59           H  
ATOM    794  O   SER A  49       4.207 -15.780  -5.931  1.00 95.59           O  
ATOM    795  OG  SER A  49       6.710 -14.945  -8.152  1.00 95.59           O  
ATOM    796  HG  SER A  49       7.188 -14.239  -8.594  1.00 95.59           H  
ATOM    797  N   PHE A  50       5.561 -14.910  -4.372  1.00 97.47           N  
ATOM    798  H   PHE A  50       6.509 -14.726  -4.077  1.00 97.47           H  
ATOM    799  CA  PHE A  50       4.480 -14.188  -3.698  1.00 97.47           C  
ATOM    800  HA  PHE A  50       3.670 -14.878  -3.459  1.00 97.47           H  
ATOM    801  C   PHE A  50       3.958 -13.115  -4.653  1.00 97.47           C  
ATOM    802  CB  PHE A  50       5.013 -13.590  -2.401  1.00 97.47           C  
ATOM    803  HB2 PHE A  50       5.462 -14.384  -1.804  1.00 97.47           H  
ATOM    804  HB3 PHE A  50       5.795 -12.879  -2.667  1.00 97.47           H  
ATOM    805  O   PHE A  50       4.724 -12.271  -5.118  1.00 97.47           O  
ATOM    806  CG  PHE A  50       3.990 -12.866  -1.554  1.00 97.47           C  
ATOM    807  CD1 PHE A  50       3.754 -11.500  -1.777  1.00 97.47           C  
ATOM    808  HD1 PHE A  50       4.258 -11.003  -2.593  1.00 97.47           H  
ATOM    809  CD2 PHE A  50       3.318 -13.528  -0.511  1.00 97.47           C  
ATOM    810  HD2 PHE A  50       3.480 -14.583  -0.342  1.00 97.47           H  
ATOM    811  CE1 PHE A  50       2.900 -10.778  -0.927  1.00 97.47           C  
ATOM    812  HE1 PHE A  50       2.749  -9.719  -1.080  1.00 97.47           H  
ATOM    813  CE2 PHE A  50       2.447 -12.809   0.325  1.00 97.47           C  
ATOM    814  HE2 PHE A  50       1.919 -13.308   1.125  1.00 97.47           H  
ATOM    815  CZ  PHE A  50       2.261 -11.430   0.139  1.00 97.47           C  
ATOM    816  HZ  PHE A  50       1.616 -10.876   0.805  1.00 97.47           H  
ATOM    817  N   THR A  51       2.682 -13.196  -5.013  1.00 97.67           N  
ATOM    818  H   THR A  51       2.080 -13.848  -4.531  1.00 97.67           H  
ATOM    819  CA  THR A  51       2.156 -12.483  -6.182  1.00 97.67           C  
ATOM    820  HA  THR A  51       2.931 -11.847  -6.610  1.00 97.67           H  
ATOM    821  C   THR A  51       1.003 -11.582  -5.780  1.00 97.67           C  
ATOM    822  CB  THR A  51       1.746 -13.468  -7.286  1.00 97.67           C  
ATOM    823  HB  THR A  51       1.004 -14.168  -6.903  1.00 97.67           H  
ATOM    824  O   THR A  51       0.048 -12.033  -5.148  1.00 97.67           O  
ATOM    825  CG2 THR A  51       1.188 -12.758  -8.517  1.00 97.67           C  
ATOM    826 HG21 THR A  51       1.898 -12.002  -8.851  1.00 97.67           H  
ATOM    827 HG22 THR A  51       1.033 -13.482  -9.317  1.00 97.67           H  
ATOM    828 HG23 THR A  51       0.234 -12.287  -8.282  1.00 97.67           H  
ATOM    829  OG1 THR A  51       2.867 -14.189  -7.746  1.00 97.67           O  
ATOM    830  HG1 THR A  51       3.243 -14.685  -7.015  1.00 97.67           H  
ATOM    831  N   LEU A  52       1.081 -10.317  -6.188  1.00 97.48           N  
ATOM    832  H   LEU A  52       1.901 -10.025  -6.700  1.00 97.48           H  
ATOM    833  CA  LEU A  52      -0.011  -9.360  -6.088  1.00 97.48           C  
ATOM    834  HA  LEU A  52      -0.758  -9.738  -5.390  1.00 97.48           H  
ATOM    835  C   LEU A  52      -0.688  -9.212  -7.447  1.00 97.48           C  
ATOM    836  CB  LEU A  52       0.507  -8.014  -5.553  1.00 97.48           C  
ATOM    837  HB2 LEU A  52      -0.344  -7.342  -5.450  1.00 97.48           H  
ATOM    838  HB3 LEU A  52       1.191  -7.586  -6.286  1.00 97.48           H  
ATOM    839  O   LEU A  52      -0.005  -9.075  -8.463  1.00 97.48           O  
ATOM    840  CG  LEU A  52       1.240  -8.099  -4.205  1.00 97.48           C  
ATOM    841  HG  LEU A  52       2.160  -8.673  -4.321  1.00 97.48           H  
ATOM    842  CD1 LEU A  52       1.603  -6.700  -3.709  1.00 97.48           C  
ATOM    843 HD11 LEU A  52       0.702  -6.098  -3.588  1.00 97.48           H  
ATOM    844 HD12 LEU A  52       2.262  -6.217  -4.430  1.00 97.48           H  
ATOM    845 HD13 LEU A  52       2.112  -6.764  -2.747  1.00 97.48           H  
ATOM    846  CD2 LEU A  52       0.371  -8.769  -3.150  1.00 97.48           C  
ATOM    847 HD21 LEU A  52       0.203  -9.814  -3.411  1.00 97.48           H  
ATOM    848 HD22 LEU A  52       0.882  -8.751  -2.187  1.00 97.48           H  
ATOM    849 HD23 LEU A  52      -0.581  -8.243  -3.082  1.00 97.48           H  
ATOM    850  N   VAL A  53      -2.020  -9.214  -7.467  1.00 96.01           N  
ATOM    851  H   VAL A  53      -2.509  -9.336  -6.591  1.00 96.01           H  
ATOM    852  CA  VAL A  53      -2.803  -8.915  -8.674  1.00 96.01           C  
ATOM    853  HA  VAL A  53      -2.117  -8.652  -9.479  1.00 96.01           H  
ATOM    854  C   VAL A  53      -3.678  -7.703  -8.389  1.00 96.01           C  
ATOM    855  CB  VAL A  53      -3.626 -10.120  -9.176  1.00 96.01           C  
ATOM    856  HB  VAL A  53      -4.424 -10.343  -8.469  1.00 96.01           H  
ATOM    857  O   VAL A  53      -4.649  -7.814  -7.644  1.00 96.01           O  
ATOM    858  CG1 VAL A  53      -4.271  -9.802 -10.530  1.00 96.01           C  
ATOM    859 HG11 VAL A  53      -4.829 -10.666 -10.893  1.00 96.01           H  
ATOM    860 HG12 VAL A  53      -3.502  -9.533 -11.254  1.00 96.01           H  
ATOM    861 HG13 VAL A  53      -4.966  -8.969 -10.427  1.00 96.01           H  
ATOM    862  CG2 VAL A  53      -2.766 -11.382  -9.336  1.00 96.01           C  
ATOM    863 HG21 VAL A  53      -1.923 -11.176  -9.996  1.00 96.01           H  
ATOM    864 HG22 VAL A  53      -3.368 -12.190  -9.752  1.00 96.01           H  
ATOM    865 HG23 VAL A  53      -2.390 -11.701  -8.364  1.00 96.01           H  
ATOM    866  N   CYS A  54      -3.318  -6.548  -8.948  1.00 94.12           N  
ATOM    867  H   CYS A  54      -2.570  -6.570  -9.626  1.00 94.12           H  
ATOM    868  CA  CYS A  54      -4.112  -5.324  -8.865  1.00 94.12           C  
ATOM    869  HA  CYS A  54      -4.605  -5.268  -7.895  1.00 94.12           H  
ATOM    870  C   CYS A  54      -5.187  -5.370  -9.954  1.00 94.12           C  
ATOM    871  CB  CYS A  54      -3.185  -4.111  -9.001  1.00 94.12           C  
ATOM    872  HB2 CYS A  54      -2.418  -4.159  -8.228  1.00 94.12           H  
ATOM    873  HB3 CYS A  54      -2.705  -4.120  -9.980  1.00 94.12           H  
ATOM    874  O   CYS A  54      -4.869  -5.404 -11.142  1.00 94.12           O  
ATOM    875  SG  CYS A  54      -4.125  -2.574  -8.789  1.00 94.12           S  
ATOM    876  HG  CYS A  54      -3.102  -1.746  -9.017  1.00 94.12           H  
ATOM    877  N   PHE A  55      -6.451  -5.412  -9.551  1.00 91.68           N  
ATOM    878  H   PHE A  55      -6.646  -5.267  -8.571  1.00 91.68           H  
ATOM    879  CA  PHE A  55      -7.602  -5.609 -10.426  1.00 91.68           C  
ATOM    880  HA  PHE A  55      -7.266  -5.848 -11.435  1.00 91.68           H  
ATOM    881  C   PHE A  55      -8.426  -4.317 -10.510  1.00 91.68           C  
ATOM    882  CB  PHE A  55      -8.393  -6.814  -9.907  1.00 91.68           C  
ATOM    883  HB2 PHE A  55      -8.558  -6.696  -8.836  1.00 91.68           H  
ATOM    884  HB3 PHE A  55      -7.801  -7.717 -10.052  1.00 91.68           H  
ATOM    885  O   PHE A  55      -8.708  -3.683  -9.492  1.00 91.68           O  
ATOM    886  CG  PHE A  55      -9.733  -6.988 -10.582  1.00 91.68           C  
ATOM    887  CD1 PHE A  55     -10.881  -6.466  -9.962  1.00 91.68           C  
ATOM    888  HD1 PHE A  55     -10.809  -5.981  -9.000  1.00 91.68           H  
ATOM    889  CD2 PHE A  55      -9.832  -7.620 -11.836  1.00 91.68           C  
ATOM    890  HD2 PHE A  55      -8.954  -8.023 -12.318  1.00 91.68           H  
ATOM    891  CE1 PHE A  55     -12.127  -6.567 -10.594  1.00 91.68           C  
ATOM    892  HE1 PHE A  55     -13.012  -6.176 -10.114  1.00 91.68           H  
ATOM    893  CE2 PHE A  55     -11.080  -7.716 -12.473  1.00 91.68           C  
ATOM    894  HE2 PHE A  55     -11.159  -8.177 -13.447  1.00 91.68           H  
ATOM    895  CZ  PHE A  55     -12.221  -7.186 -11.847  1.00 91.68           C  
ATOM    896  HZ  PHE A  55     -13.190  -7.249 -12.319  1.00 91.68           H  
ATOM    897  N   ARG A  56      -8.772  -3.908 -11.736  1.00 89.52           N  
ATOM    898  H   ARG A  56      -8.523  -4.502 -12.514  1.00 89.52           H  
ATOM    899  CA  ARG A  56      -9.312  -2.578 -12.062  1.00 89.52           C  
ATOM    900  HA  ARG A  56      -9.528  -2.040 -11.139  1.00 89.52           H  
ATOM    901  C   ARG A  56     -10.642  -2.623 -12.821  1.00 89.52           C  
ATOM    902  CB  ARG A  56      -8.244  -1.792 -12.851  1.00 89.52           C  
ATOM    903  HB2 ARG A  56      -8.699  -0.898 -13.278  1.00 89.52           H  
ATOM    904  HB3 ARG A  56      -7.882  -2.409 -13.673  1.00 89.52           H  
ATOM    905  O   ARG A  56     -11.462  -1.737 -12.591  1.00 89.52           O  
ATOM    906  CG  ARG A  56      -7.052  -1.359 -11.978  1.00 89.52           C  
ATOM    907  HG2 ARG A  56      -6.666  -2.205 -11.410  1.00 89.52           H  
ATOM    908  HG3 ARG A  56      -7.403  -0.611 -11.267  1.00 89.52           H  
ATOM    909  CD  ARG A  56      -5.910  -0.757 -12.811  1.00 89.52           C  
ATOM    910  HD2 ARG A  56      -6.331  -0.130 -13.598  1.00 89.52           H  
ATOM    911  HD3 ARG A  56      -5.301  -0.129 -12.161  1.00 89.52           H  
ATOM    912  NE  ARG A  56      -5.039  -1.801 -13.386  1.00 89.52           N  
ATOM    913  HE  ARG A  56      -5.004  -2.701 -12.928  1.00 89.52           H  
ATOM    914  NH1 ARG A  56      -4.286  -0.695 -15.259  1.00 89.52           N  
ATOM    915 HH11 ARG A  56      -3.790  -0.842 -16.126  1.00 89.52           H  
ATOM    916 HH12 ARG A  56      -5.237  -0.382 -15.397  1.00 89.52           H  
ATOM    917  NH2 ARG A  56      -3.646  -2.776 -14.859  1.00 89.52           N  
ATOM    918 HH21 ARG A  56      -4.235  -3.247 -15.532  1.00 89.52           H  
ATOM    919 HH22 ARG A  56      -2.701  -2.698 -15.206  1.00 89.52           H  
ATOM    920  CZ  ARG A  56      -4.283  -1.720 -14.466  1.00 89.52           C  
ATOM    921  N   SER A  57     -10.879  -3.611 -13.692  1.00 89.21           N  
ATOM    922  H   SER A  57     -10.154  -4.294 -13.857  1.00 89.21           H  
ATOM    923  CA  SER A  57     -12.191  -3.839 -14.331  1.00 89.21           C  
ATOM    924  HA  SER A  57     -12.961  -3.684 -13.576  1.00 89.21           H  
ATOM    925  C   SER A  57     -12.363  -5.269 -14.870  1.00 89.21           C  
ATOM    926  CB  SER A  57     -12.439  -2.827 -15.461  1.00 89.21           C  
ATOM    927  HB2 SER A  57     -13.482  -2.900 -15.772  1.00 89.21           H  
ATOM    928  HB3 SER A  57     -12.268  -1.813 -15.099  1.00 89.21           H  
ATOM    929  O   SER A  57     -11.377  -5.958 -15.121  1.00 89.21           O  
ATOM    930  OG  SER A  57     -11.625  -3.069 -16.590  1.00 89.21           O  
ATOM    931  HG  SER A  57     -10.739  -2.739 -16.427  1.00 89.21           H  
ATOM    932  N   GLY A  58     -13.615  -5.704 -15.065  1.00 89.54           N  
ATOM    933  H   GLY A  58     -14.375  -5.099 -14.785  1.00 89.54           H  
ATOM    934  CA  GLY A  58     -13.987  -7.066 -15.476  1.00 89.54           C  
ATOM    935  HA2 GLY A  58     -13.096  -7.611 -15.788  1.00 89.54           H  
ATOM    936  HA3 GLY A  58     -14.668  -7.028 -16.327  1.00 89.54           H  
ATOM    937  C   GLY A  58     -14.658  -7.836 -14.333  1.00 89.54           C  
ATOM    938  O   GLY A  58     -15.315  -7.230 -13.489  1.00 89.54           O  
ATOM    939  N   LYS A  59     -14.443  -9.153 -14.267  1.00 91.06           N  
ATOM    940  H   LYS A  59     -14.088  -9.604 -15.098  1.00 91.06           H  
ATOM    941  CA  LYS A  59     -14.498  -9.964 -13.035  1.00 91.06           C  
ATOM    942  HA  LYS A  59     -14.348  -9.313 -12.174  1.00 91.06           H  
ATOM    943  C   LYS A  59     -13.392 -11.014 -13.048  1.00 91.06           C  
ATOM    944  CB  LYS A  59     -15.832 -10.701 -12.858  1.00 91.06           C  
ATOM    945  HB2 LYS A  59     -15.880 -11.491 -13.607  1.00 91.06           H  
ATOM    946  HB3 LYS A  59     -15.834 -11.177 -11.877  1.00 91.06           H  
ATOM    947  O   LYS A  59     -13.044 -11.543 -14.105  1.00 91.06           O  
ATOM    948  CG  LYS A  59     -17.090  -9.839 -12.974  1.00 91.06           C  
ATOM    949  HG2 LYS A  59     -17.085  -9.326 -13.936  1.00 91.06           H  
ATOM    950  HG3 LYS A  59     -17.127  -9.108 -12.166  1.00 91.06           H  
ATOM    951  CD  LYS A  59     -18.313 -10.755 -12.924  1.00 91.06           C  
ATOM    952  HD2 LYS A  59     -18.432 -11.164 -11.921  1.00 91.06           H  
ATOM    953  HD3 LYS A  59     -18.158 -11.575 -13.625  1.00 91.06           H  
ATOM    954  CE  LYS A  59     -19.564  -9.983 -13.331  1.00 91.06           C  
ATOM    955  HE2 LYS A  59     -19.941  -9.437 -12.467  1.00 91.06           H  
ATOM    956  HE3 LYS A  59     -19.289  -9.263 -14.103  1.00 91.06           H  
ATOM    957  NZ  LYS A  59     -20.572 -10.919 -13.872  1.00 91.06           N  
ATOM    958  HZ1 LYS A  59     -20.203 -11.356 -14.704  1.00 91.06           H  
ATOM    959  HZ2 LYS A  59     -20.754 -11.671 -13.223  1.00 91.06           H  
ATOM    960  HZ3 LYS A  59     -21.424 -10.446 -14.136  1.00 91.06           H  
ATOM    961  N   LEU A  60     -12.899 -11.385 -11.874  1.00 91.45           N  
ATOM    962  H   LEU A  60     -13.245 -10.907 -11.054  1.00 91.45           H  
ATOM    963  CA  LEU A  60     -11.894 -12.427 -11.688  1.00 91.45           C  
ATOM    964  HA  LEU A  60     -11.805 -13.012 -12.604  1.00 91.45           H  
ATOM    965  C   LEU A  60     -12.340 -13.379 -10.573  1.00 91.45           C  
ATOM    966  CB  LEU A  60     -10.541 -11.726 -11.451  1.00 91.45           C  
ATOM    967  HB2 LEU A  60     -10.348 -11.114 -12.333  1.00 91.45           H  
ATOM    968  HB3 LEU A  60     -10.631 -11.043 -10.606  1.00 91.45           H  
ATOM    969  O   LEU A  60     -12.586 -12.968  -9.448  1.00 91.45           O  
ATOM    970  CG  LEU A  60      -9.321 -12.641 -11.233  1.00 91.45           C  
ATOM    971  HG  LEU A  60      -9.347 -13.475 -11.935  1.00 91.45           H  
ATOM    972  CD1 LEU A  60      -8.035 -11.843 -11.466  1.00 91.45           C  
ATOM    973 HD11 LEU A  60      -7.973 -11.025 -10.748  1.00 91.45           H  
ATOM    974 HD12 LEU A  60      -8.033 -11.429 -12.474  1.00 91.45           H  
ATOM    975 HD13 LEU A  60      -7.166 -12.492 -11.356  1.00 91.45           H  
ATOM    976  CD2 LEU A  60      -9.254 -13.210  -9.818  1.00 91.45           C  
ATOM    977 HD21 LEU A  60      -8.257 -13.600  -9.613  1.00 91.45           H  
ATOM    978 HD22 LEU A  60      -9.966 -14.026  -9.697  1.00 91.45           H  
ATOM    979 HD23 LEU A  60      -9.499 -12.423  -9.105  1.00 91.45           H  
ATOM    980  N   THR A  61     -12.422 -14.671 -10.879  1.00 95.13           N  
ATOM    981  H   THR A  61     -12.212 -14.942 -11.829  1.00 95.13           H  
ATOM    982  CA  THR A  61     -12.576 -15.749  -9.892  1.00 95.13           C  
ATOM    983  HA  THR A  61     -12.798 -15.330  -8.911  1.00 95.13           H  
ATOM    984  C   THR A  61     -11.274 -16.528  -9.811  1.00 95.13           C  
ATOM    985  CB  THR A  61     -13.715 -16.700 -10.268  1.00 95.13           C  
ATOM    986  HB  THR A  61     -13.468 -17.204 -11.203  1.00 95.13           H  
ATOM    987  O   THR A  61     -10.756 -16.976 -10.834  1.00 95.13           O  
ATOM    988  CG2 THR A  61     -13.980 -17.753  -9.191  1.00 95.13           C  
ATOM    989 HG21 THR A  61     -13.129 -18.429  -9.103  1.00 95.13           H  
ATOM    990 HG22 THR A  61     -14.861 -18.335  -9.461  1.00 95.13           H  
ATOM    991 HG23 THR A  61     -14.153 -17.266  -8.231  1.00 95.13           H  
ATOM    992  OG1 THR A  61     -14.901 -15.971 -10.459  1.00 95.13           O  
ATOM    993  HG1 THR A  61     -14.664 -15.160 -10.914  1.00 95.13           H  
ATOM    994  N   ILE A  62     -10.746 -16.727  -8.608  1.00 96.34           N  
ATOM    995  H   ILE A  62     -11.221 -16.345  -7.803  1.00 96.34           H  
ATOM    996  CA  ILE A  62      -9.529 -17.506  -8.375  1.00 96.34           C  
ATOM    997  HA  ILE A  62      -9.308 -18.062  -9.286  1.00 96.34           H  
ATOM    998  C   ILE A  62      -9.769 -18.545  -7.277  1.00 96.34           C  
ATOM    999  CB  ILE A  62      -8.325 -16.575  -8.127  1.00 96.34           C  
ATOM   1000  HB  ILE A  62      -8.247 -15.912  -8.989  1.00 96.34           H  
ATOM   1001  O   ILE A  62     -10.395 -18.261  -6.261  1.00 96.34           O  
ATOM   1002  CG1 ILE A  62      -7.022 -17.401  -8.081  1.00 96.34           C  
ATOM   1003 HG12 ILE A  62      -6.980 -18.040  -8.963  1.00 96.34           H  
ATOM   1004 HG13 ILE A  62      -7.029 -18.056  -7.209  1.00 96.34           H  
ATOM   1005  CG2 ILE A  62      -8.544 -15.696  -6.883  1.00 96.34           C  
ATOM   1006 HG21 ILE A  62      -7.672 -15.074  -6.680  1.00 96.34           H  
ATOM   1007 HG22 ILE A  62      -8.744 -16.322  -6.014  1.00 96.34           H  
ATOM   1008 HG23 ILE A  62      -9.398 -15.036  -7.036  1.00 96.34           H  
ATOM   1009  CD1 ILE A  62      -5.750 -16.548  -8.050  1.00 96.34           C  
ATOM   1010 HD11 ILE A  62      -5.701 -15.986  -7.118  1.00 96.34           H  
ATOM   1011 HD12 ILE A  62      -4.875 -17.196  -8.104  1.00 96.34           H  
ATOM   1012 HD13 ILE A  62      -5.739 -15.859  -8.895  1.00 96.34           H  
ATOM   1013  N   SER A  63      -9.292 -19.770  -7.488  1.00 97.09           N  
ATOM   1014  H   SER A  63      -8.777 -19.945  -8.339  1.00 97.09           H  
ATOM   1015  CA  SER A  63      -9.510 -20.898  -6.573  1.00 97.09           C  
ATOM   1016  HA  SER A  63      -9.732 -20.510  -5.578  1.00 97.09           H  
ATOM   1017  C   SER A  63      -8.279 -21.785  -6.446  1.00 97.09           C  
ATOM   1018  CB  SER A  63     -10.707 -21.742  -7.032  1.00 97.09           C  
ATOM   1019  HB2 SER A  63     -11.616 -21.146  -6.950  1.00 97.09           H  
ATOM   1020  HB3 SER A  63     -10.807 -22.619  -6.393  1.00 97.09           H  
ATOM   1021  O   SER A  63      -7.531 -21.945  -7.409  1.00 97.09           O  
ATOM   1022  OG  SER A  63     -10.546 -22.143  -8.385  1.00 97.09           O  
ATOM   1023  HG  SER A  63     -10.507 -21.332  -8.899  1.00 97.09           H  
ATOM   1024  N   ASN A  64      -8.097 -22.405  -5.283  1.00 95.27           N  
ATOM   1025  H   ASN A  64      -8.785 -22.241  -4.562  1.00 95.27           H  
ATOM   1026  CA  ASN A  64      -7.211 -23.558  -5.098  1.00 95.27           C  
ATOM   1027  HA  ASN A  64      -6.825 -23.866  -6.070  1.00 95.27           H  
ATOM   1028  C   ASN A  64      -8.052 -24.761  -4.605  1.00 95.27           C  
ATOM   1029  CB  ASN A  64      -5.978 -23.137  -4.260  1.00 95.27           C  
ATOM   1030  HB2 ASN A  64      -5.490 -22.305  -4.768  1.00 95.27           H  
ATOM   1031  HB3 ASN A  64      -5.258 -23.955  -4.230  1.00 95.27           H  
ATOM   1032  O   ASN A  64      -9.229 -24.859  -4.945  1.00 95.27           O  
ATOM   1033  CG  ASN A  64      -6.278 -22.717  -2.833  1.00 95.27           C  
ATOM   1034  ND2 ASN A  64      -5.568 -21.756  -2.298  1.00 95.27           N  
ATOM   1035 HD21 ASN A  64      -5.894 -21.371  -1.423  1.00 95.27           H  
ATOM   1036 HD22 ASN A  64      -4.833 -21.291  -2.812  1.00 95.27           H  
ATOM   1037  OD1 ASN A  64      -7.125 -23.292  -2.177  1.00 95.27           O  
ATOM   1038  N   ASN A  65      -7.474 -25.700  -3.851  1.00 90.81           N  
ATOM   1039  H   ASN A  65      -6.516 -25.561  -3.562  1.00 90.81           H  
ATOM   1040  CA  ASN A  65      -8.203 -26.869  -3.331  1.00 90.81           C  
ATOM   1041  HA  ASN A  65      -8.898 -27.214  -4.095  1.00 90.81           H  
ATOM   1042  C   ASN A  65      -9.062 -26.575  -2.078  1.00 90.81           C  
ATOM   1043  CB  ASN A  65      -7.195 -28.000  -3.053  1.00 90.81           C  
ATOM   1044  HB2 ASN A  65      -7.716 -28.822  -2.561  1.00 90.81           H  
ATOM   1045  HB3 ASN A  65      -6.428 -27.640  -2.368  1.00 90.81           H  
ATOM   1046  O   ASN A  65      -9.743 -27.477  -1.588  1.00 90.81           O  
ATOM   1047  CG  ASN A  65      -6.534 -28.578  -4.293  1.00 90.81           C  
ATOM   1048  ND2 ASN A  65      -5.529 -29.400  -4.106  1.00 90.81           N  
ATOM   1049 HD21 ASN A  65      -5.108 -29.788  -4.938  1.00 90.81           H  
ATOM   1050 HD22 ASN A  65      -5.231 -29.635  -3.170  1.00 90.81           H  
ATOM   1051  OD1 ASN A  65      -6.889 -28.326  -5.432  1.00 90.81           O  
ATOM   1052  N   HIS A  66      -8.994 -25.358  -1.531  1.00 88.69           N  
ATOM   1053  H   HIS A  66      -8.410 -24.668  -1.982  1.00 88.69           H  
ATOM   1054  CA  HIS A  66      -9.630 -24.953  -0.270  1.00 88.69           C  
ATOM   1055  HA  HIS A  66     -10.403 -25.672   0.003  1.00 88.69           H  
ATOM   1056  C   HIS A  66     -10.308 -23.582  -0.394  1.00 88.69           C  
ATOM   1057  CB  HIS A  66      -8.566 -24.920   0.845  1.00 88.69           C  
ATOM   1058  HB2 HIS A  66      -7.903 -24.070   0.678  1.00 88.69           H  
ATOM   1059  HB3 HIS A  66      -9.064 -24.762   1.801  1.00 88.69           H  
ATOM   1060  O   HIS A  66     -11.463 -23.424  -0.007  1.00 88.69           O  
ATOM   1061  CG  HIS A  66      -7.721 -26.168   0.935  1.00 88.69           C  
ATOM   1062  CD2 HIS A  66      -6.355 -26.225   0.919  1.00 88.69           C  
ATOM   1063  HD2 HIS A  66      -5.693 -25.372   0.892  1.00 88.69           H  
ATOM   1064  ND1 HIS A  66      -8.180 -27.465   0.926  1.00 88.69           N  
ATOM   1065  HD1 HIS A  66      -9.135 -27.737   0.741  1.00 88.69           H  
ATOM   1066  CE1 HIS A  66      -7.115 -28.282   0.904  1.00 88.69           C  
ATOM   1067  HE1 HIS A  66      -7.164 -29.359   0.841  1.00 88.69           H  
ATOM   1068  NE2 HIS A  66      -5.976 -27.573   0.884  1.00 88.69           N  
ATOM   1069  N   ASP A  67      -9.602 -22.618  -0.983  1.00 88.37           N  
ATOM   1070  H   ASP A  67      -8.656 -22.832  -1.265  1.00 88.37           H  
ATOM   1071  CA  ASP A  67     -10.044 -21.240  -1.162  1.00 88.37           C  
ATOM   1072  HA  ASP A  67     -10.716 -20.975  -0.346  1.00 88.37           H  
ATOM   1073  C   ASP A  67     -10.773 -21.069  -2.504  1.00 88.37           C  
ATOM   1074  CB  ASP A  67      -8.838 -20.284  -1.125  1.00 88.37           C  
ATOM   1075  HB2 ASP A  67      -9.204 -19.257  -1.126  1.00 88.37           H  
ATOM   1076  HB3 ASP A  67      -8.266 -20.430  -2.042  1.00 88.37           H  
ATOM   1077  O   ASP A  67     -10.373 -21.635  -3.527  1.00 88.37           O  
ATOM   1078  CG  ASP A  67      -7.884 -20.463   0.061  1.00 88.37           C  
ATOM   1079  OD1 ASP A  67      -8.352 -20.721   1.184  1.00 88.37           O  
ATOM   1080  OD2 ASP A  67      -6.655 -20.316  -0.162  1.00 88.37           O  
ATOM   1081  N   THR A  68     -11.791 -20.211  -2.545  1.00 94.84           N  
ATOM   1082  H   THR A  68     -12.111 -19.806  -1.677  1.00 94.84           H  
ATOM   1083  CA  THR A  68     -12.290 -19.602  -3.789  1.00 94.84           C  
ATOM   1084  HA  THR A  68     -11.484 -19.588  -4.523  1.00 94.84           H  
ATOM   1085  C   THR A  68     -12.694 -18.163  -3.508  1.00 94.84           C  
ATOM   1086  CB  THR A  68     -13.458 -20.385  -4.402  1.00 94.84           C  
ATOM   1087  HB  THR A  68     -14.266 -20.474  -3.676  1.00 94.84           H  
ATOM   1088  O   THR A  68     -13.574 -17.915  -2.689  1.00 94.84           O  
ATOM   1089  CG2 THR A  68     -13.989 -19.740  -5.686  1.00 94.84           C  
ATOM   1090 HG21 THR A  68     -14.739 -20.388  -6.137  1.00 94.84           H  
ATOM   1091 HG22 THR A  68     -13.175 -19.581  -6.393  1.00 94.84           H  
ATOM   1092 HG23 THR A  68     -14.449 -18.778  -5.459  1.00 94.84           H  
ATOM   1093  OG1 THR A  68     -13.009 -21.669  -4.766  1.00 94.84           O  
ATOM   1094  HG1 THR A  68     -12.302 -21.901  -4.159  1.00 94.84           H  
ATOM   1095  N   ILE A  69     -12.041 -17.225  -4.190  1.00 95.45           N  
ATOM   1096  H   ILE A  69     -11.380 -17.523  -4.893  1.00 95.45           H  
ATOM   1097  CA  ILE A  69     -12.267 -15.787  -4.067  1.00 95.45           C  
ATOM   1098  HA  ILE A  69     -13.009 -15.605  -3.290  1.00 95.45           H  
ATOM   1099  C   ILE A  69     -12.840 -15.267  -5.386  1.00 95.45           C  
ATOM   1100  CB  ILE A  69     -10.965 -15.063  -3.658  1.00 95.45           C  
ATOM   1101  HB  ILE A  69     -10.232 -15.220  -4.449  1.00 95.45           H  
ATOM   1102  O   ILE A  69     -12.320 -15.565  -6.464  1.00 95.45           O  
ATOM   1103  CG1 ILE A  69     -10.341 -15.603  -2.347  1.00 95.45           C  
ATOM   1104 HG12 ILE A  69     -10.048 -16.643  -2.492  1.00 95.45           H  
ATOM   1105 HG13 ILE A  69      -9.428 -15.043  -2.142  1.00 95.45           H  
ATOM   1106  CG2 ILE A  69     -11.188 -13.548  -3.542  1.00 95.45           C  
ATOM   1107 HG21 ILE A  69     -12.002 -13.325  -2.852  1.00 95.45           H  
ATOM   1108 HG22 ILE A  69     -11.427 -13.122  -4.516  1.00 95.45           H  
ATOM   1109 HG23 ILE A  69     -10.273 -13.077  -3.182  1.00 95.45           H  
ATOM   1110  CD1 ILE A  69     -11.224 -15.521  -1.095  1.00 95.45           C  
ATOM   1111 HD11 ILE A  69     -12.139 -16.098  -1.231  1.00 95.45           H  
ATOM   1112 HD12 ILE A  69     -10.678 -15.936  -0.247  1.00 95.45           H  
ATOM   1113 HD13 ILE A  69     -11.476 -14.484  -0.872  1.00 95.45           H  
ATOM   1114  N   TYR A  70     -13.906 -14.481  -5.276  1.00 92.61           N  
ATOM   1115  H   TYR A  70     -14.227 -14.241  -4.349  1.00 92.61           H  
ATOM   1116  CA  TYR A  70     -14.546 -13.768  -6.375  1.00 92.61           C  
ATOM   1117  HA  TYR A  70     -14.155 -14.123  -7.329  1.00 92.61           H  
ATOM   1118  C   TYR A  70     -14.220 -12.276  -6.236  1.00 92.61           C  
ATOM   1119  CB  TYR A  70     -16.063 -14.028  -6.347  1.00 92.61           C  
ATOM   1120  HB2 TYR A  70     -16.520 -13.481  -7.172  1.00 92.61           H  
ATOM   1121  HB3 TYR A  70     -16.473 -13.614  -5.426  1.00 92.61           H  
ATOM   1122  O   TYR A  70     -14.312 -11.728  -5.139  1.00 92.61           O  
ATOM   1123  CG  TYR A  70     -16.472 -15.492  -6.446  1.00 92.61           C  
ATOM   1124  CD1 TYR A  70     -16.755 -16.064  -7.701  1.00 92.61           C  
ATOM   1125  HD1 TYR A  70     -16.678 -15.463  -8.595  1.00 92.61           H  
ATOM   1126  CD2 TYR A  70     -16.581 -16.281  -5.282  1.00 92.61           C  
ATOM   1127  HD2 TYR A  70     -16.376 -15.843  -4.317  1.00 92.61           H  
ATOM   1128  CE1 TYR A  70     -17.126 -17.419  -7.798  1.00 92.61           C  
ATOM   1129  HE1 TYR A  70     -17.332 -17.860  -8.762  1.00 92.61           H  
ATOM   1130  CE2 TYR A  70     -16.953 -17.637  -5.372  1.00 92.61           C  
ATOM   1131  HE2 TYR A  70     -17.023 -18.233  -4.475  1.00 92.61           H  
ATOM   1132  OH  TYR A  70     -17.556 -19.524  -6.733  1.00 92.61           O  
ATOM   1133  HH  TYR A  70     -17.580 -19.938  -5.867  1.00 92.61           H  
ATOM   1134  CZ  TYR A  70     -17.219 -18.210  -6.635  1.00 92.61           C  
ATOM   1135  N   CYS A  71     -13.825 -11.638  -7.335  1.00 91.29           N  
ATOM   1136  H   CYS A  71     -13.669 -12.178  -8.174  1.00 91.29           H  
ATOM   1137  CA  CYS A  71     -13.523 -10.213  -7.423  1.00 91.29           C  
ATOM   1138  HA  CYS A  71     -13.814  -9.710  -6.501  1.00 91.29           H  
ATOM   1139  C   CYS A  71     -14.324  -9.602  -8.577  1.00 91.29           C  
ATOM   1140  CB  CYS A  71     -12.014 -10.008  -7.643  1.00 91.29           C  
ATOM   1141  HB2 CYS A  71     -11.721 -10.477  -8.582  1.00 91.29           H  
ATOM   1142  HB3 CYS A  71     -11.813  -8.939  -7.713  1.00 91.29           H  
ATOM   1143  O   CYS A  71     -14.072  -9.903  -9.744  1.00 91.29           O  
ATOM   1144  SG  CYS A  71     -11.038 -10.718  -6.285  1.00 91.29           S  
ATOM   1145  HG  CYS A  71     -11.720 -10.127  -5.300  1.00 91.29           H  
ATOM   1146  N   ASP A  72     -15.287  -8.755  -8.241  1.00 89.16           N  
ATOM   1147  H   ASP A  72     -15.565  -8.689  -7.273  1.00 89.16           H  
ATOM   1148  CA  ASP A  72     -16.137  -7.982  -9.151  1.00 89.16           C  
ATOM   1149  HA  ASP A  72     -15.823  -8.168 -10.178  1.00 89.16           H  
ATOM   1150  C   ASP A  72     -16.002  -6.458  -8.949  1.00 89.16           C  
ATOM   1151  CB  ASP A  72     -17.592  -8.474  -9.020  1.00 89.16           C  
ATOM   1152  HB2 ASP A  72     -17.640  -9.480  -9.436  1.00 89.16           H  
ATOM   1153  HB3 ASP A  72     -18.230  -7.841  -9.637  1.00 89.16           H  
ATOM   1154  O   ASP A  72     -16.331  -5.692  -9.854  1.00 89.16           O  
ATOM   1155  CG  ASP A  72     -18.171  -8.527  -7.593  1.00 89.16           C  
ATOM   1156  OD1 ASP A  72     -17.412  -8.313  -6.617  1.00 89.16           O  
ATOM   1157  OD2 ASP A  72     -19.370  -8.873  -7.509  1.00 89.16           O  
ATOM   1158  N   GLU A  73     -15.429  -6.017  -7.825  1.00 88.68           N  
ATOM   1159  H   GLU A  73     -15.269  -6.692  -7.091  1.00 88.68           H  
ATOM   1160  CA  GLU A  73     -15.015  -4.629  -7.572  1.00 88.68           C  
ATOM   1161  HA  GLU A  73     -15.487  -3.998  -8.325  1.00 88.68           H  
ATOM   1162  C   GLU A  73     -13.484  -4.431  -7.671  1.00 88.68           C  
ATOM   1163  CB  GLU A  73     -15.523  -4.156  -6.200  1.00 88.68           C  
ATOM   1164  HB2 GLU A  73     -15.107  -3.167  -6.007  1.00 88.68           H  
ATOM   1165  HB3 GLU A  73     -15.165  -4.834  -5.425  1.00 88.68           H  
ATOM   1166  O   GLU A  73     -12.725  -5.394  -7.516  1.00 88.68           O  
ATOM   1167  CG  GLU A  73     -17.055  -4.053  -6.139  1.00 88.68           C  
ATOM   1168  HG2 GLU A  73     -17.401  -3.547  -7.040  1.00 88.68           H  
ATOM   1169  HG3 GLU A  73     -17.484  -5.055  -6.125  1.00 88.68           H  
ATOM   1170  CD  GLU A  73     -17.547  -3.266  -4.911  1.00 88.68           C  
ATOM   1171  OE1 GLU A  73     -18.657  -2.689  -5.003  1.00 88.68           O  
ATOM   1172  OE2 GLU A  73     -16.806  -3.204  -3.901  1.00 88.68           O  
ATOM   1173  N   PRO A  74     -12.991  -3.195  -7.910  1.00 91.34           N  
ATOM   1174  CA  PRO A  74     -11.560  -2.896  -7.927  1.00 91.34           C  
ATOM   1175  HA  PRO A  74     -11.103  -3.526  -8.690  1.00 91.34           H  
ATOM   1176  C   PRO A  74     -10.871  -3.146  -6.581  1.00 91.34           C  
ATOM   1177  CB  PRO A  74     -11.426  -1.430  -8.351  1.00 91.34           C  
ATOM   1178  HB2 PRO A  74     -11.364  -0.785  -7.474  1.00 91.34           H  
ATOM   1179  HB3 PRO A  74     -10.561  -1.281  -8.998  1.00 91.34           H  
ATOM   1180  O   PRO A  74     -11.349  -2.746  -5.517  1.00 91.34           O  
ATOM   1181  CG  PRO A  74     -12.736  -1.155  -9.084  1.00 91.34           C  
ATOM   1182  HG2 PRO A  74     -13.004  -0.099  -9.057  1.00 91.34           H  
ATOM   1183  HG3 PRO A  74     -12.666  -1.511 -10.112  1.00 91.34           H  
ATOM   1184  CD  PRO A  74     -13.737  -2.013  -8.314  1.00 91.34           C  
ATOM   1185  HD2 PRO A  74     -14.579  -2.256  -8.963  1.00 91.34           H  
ATOM   1186  HD3 PRO A  74     -14.081  -1.481  -7.428  1.00 91.34           H  
ATOM   1187  N   GLY A  75      -9.685  -3.746  -6.632  1.00 93.98           N  
ATOM   1188  H   GLY A  75      -9.289  -3.956  -7.538  1.00 93.98           H  
ATOM   1189  CA  GLY A  75      -8.944  -4.126  -5.437  1.00 93.98           C  
ATOM   1190  HA2 GLY A  75      -9.570  -4.775  -4.824  1.00 93.98           H  
ATOM   1191  HA3 GLY A  75      -8.717  -3.231  -4.857  1.00 93.98           H  
ATOM   1192  C   GLY A  75      -7.643  -4.847  -5.759  1.00 93.98           C  
ATOM   1193  O   GLY A  75      -7.075  -4.697  -6.839  1.00 93.98           O  
ATOM   1194  N   MET A  76      -7.131  -5.616  -4.801  1.00 95.07           N  
ATOM   1195  H   MET A  76      -7.639  -5.709  -3.933  1.00 95.07           H  
ATOM   1196  CA  MET A  76      -5.880  -6.350  -4.966  1.00 95.07           C  
ATOM   1197  HA  MET A  76      -5.722  -6.509  -6.032  1.00 95.07           H  
ATOM   1198  C   MET A  76      -5.951  -7.714  -4.295  1.00 95.07           C  
ATOM   1199  CB  MET A  76      -4.699  -5.521  -4.442  1.00 95.07           C  
ATOM   1200  HB2 MET A  76      -4.712  -4.544  -4.924  1.00 95.07           H  
ATOM   1201  HB3 MET A  76      -4.803  -5.384  -3.365  1.00 95.07           H  
ATOM   1202  O   MET A  76      -6.238  -7.810  -3.098  1.00 95.07           O  
ATOM   1203  CG  MET A  76      -3.348  -6.175  -4.742  1.00 95.07           C  
ATOM   1204  HG2 MET A  76      -3.299  -7.153  -4.262  1.00 95.07           H  
ATOM   1205  HG3 MET A  76      -3.263  -6.317  -5.819  1.00 95.07           H  
ATOM   1206  SD  MET A  76      -1.927  -5.200  -4.192  1.00 95.07           S  
ATOM   1207  CE  MET A  76      -2.084  -5.378  -2.393  1.00 95.07           C  
ATOM   1208  HE1 MET A  76      -2.208  -6.430  -2.134  1.00 95.07           H  
ATOM   1209  HE2 MET A  76      -1.181  -5.000  -1.913  1.00 95.07           H  
ATOM   1210  HE3 MET A  76      -2.941  -4.808  -2.033  1.00 95.07           H  
ATOM   1211  N   LEU A  77      -5.640  -8.753  -5.070  1.00 96.42           N  
ATOM   1212  H   LEU A  77      -5.394  -8.564  -6.031  1.00 96.42           H  
ATOM   1213  CA  LEU A  77      -5.398 -10.094  -4.555  1.00 96.42           C  
ATOM   1214  HA  LEU A  77      -6.074 -10.257  -3.716  1.00 96.42           H  
ATOM   1215  C   LEU A  77      -3.961 -10.234  -4.053  1.00 96.42           C  
ATOM   1216  CB  LEU A  77      -5.673 -11.152  -5.629  1.00 96.42           C  
ATOM   1217  HB2 LEU A  77      -5.153 -10.850  -6.538  1.00 96.42           H  
ATOM   1218  HB3 LEU A  77      -5.238 -12.098  -5.306  1.00 96.42           H  
ATOM   1219  O   LEU A  77      -3.026  -9.749  -4.691  1.00 96.42           O  
ATOM   1220  CG  LEU A  77      -7.155 -11.390  -5.944  1.00 96.42           C  
ATOM   1221  HG  LEU A  77      -7.662 -10.444  -6.133  1.00 96.42           H  
ATOM   1222  CD1 LEU A  77      -7.235 -12.254  -7.196  1.00 96.42           C  
ATOM   1223 HD11 LEU A  77      -8.265 -12.588  -7.322  1.00 96.42           H  
ATOM   1224 HD12 LEU A  77      -6.940 -11.666  -8.065  1.00 96.42           H  
ATOM   1225 HD13 LEU A  77      -6.581 -13.121  -7.103  1.00 96.42           H  
ATOM   1226  CD2 LEU A  77      -7.863 -12.133  -4.809  1.00 96.42           C  
ATOM   1227 HD21 LEU A  77      -7.332 -13.052  -4.564  1.00 96.42           H  
ATOM   1228 HD22 LEU A  77      -8.882 -12.375  -5.109  1.00 96.42           H  
ATOM   1229 HD23 LEU A  77      -7.915 -11.494  -3.927  1.00 96.42           H  
ATOM   1230  N   VAL A  78      -3.800 -10.970  -2.956  1.00 97.05           N  
ATOM   1231  H   VAL A  78      -4.639 -11.319  -2.514  1.00 97.05           H  
ATOM   1232  CA  VAL A  78      -2.519 -11.386  -2.380  1.00 97.05           C  
ATOM   1233  HA  VAL A  78      -1.705 -10.981  -2.980  1.00 97.05           H  
ATOM   1234  C   VAL A  78      -2.449 -12.910  -2.423  1.00 97.05           C  
ATOM   1235  CB  VAL A  78      -2.358 -10.871  -0.935  1.00 97.05           C  
ATOM   1236  HB  VAL A  78      -3.069 -11.386  -0.290  1.00 97.05           H  
ATOM   1237  O   VAL A  78      -3.289 -13.591  -1.830  1.00 97.05           O  
ATOM   1238  CG1 VAL A  78      -0.952 -11.163  -0.409  1.00 97.05           C  
ATOM   1239 HG11 VAL A  78      -0.208 -10.674  -1.039  1.00 97.05           H  
ATOM   1240 HG12 VAL A  78      -0.860 -10.792   0.612  1.00 97.05           H  
ATOM   1241 HG13 VAL A  78      -0.766 -12.237  -0.395  1.00 97.05           H  
ATOM   1242  CG2 VAL A  78      -2.622  -9.365  -0.807  1.00 97.05           C  
ATOM   1243 HG21 VAL A  78      -2.405  -9.041   0.211  1.00 97.05           H  
ATOM   1244 HG22 VAL A  78      -3.668  -9.146  -1.022  1.00 97.05           H  
ATOM   1245 HG23 VAL A  78      -1.988  -8.810  -1.498  1.00 97.05           H  
ATOM   1246  N   LEU A  79      -1.465 -13.451  -3.143  1.00 97.09           N  
ATOM   1247  H   LEU A  79      -0.842 -12.834  -3.644  1.00 97.09           H  
ATOM   1248  CA  LEU A  79      -1.294 -14.888  -3.355  1.00 97.09           C  
ATOM   1249  HA  LEU A  79      -2.136 -15.424  -2.916  1.00 97.09           H  
ATOM   1250  C   LEU A  79      -0.015 -15.376  -2.664  1.00 97.09           C  
ATOM   1251  CB  LEU A  79      -1.270 -15.208  -4.866  1.00 97.09           C  
ATOM   1252  HB2 LEU A  79      -0.314 -14.873  -5.268  1.00 97.09           H  
ATOM   1253  HB3 LEU A  79      -1.316 -16.291  -4.980  1.00 97.09           H  
ATOM   1254  O   LEU A  79       1.092 -14.986  -3.051  1.00 97.09           O  
ATOM   1255  CG  LEU A  79      -2.382 -14.572  -5.723  1.00 97.09           C  
ATOM   1256  HG  LEU A  79      -2.293 -13.486  -5.696  1.00 97.09           H  
ATOM   1257  CD1 LEU A  79      -2.242 -15.027  -7.178  1.00 97.09           C  
ATOM   1258 HD11 LEU A  79      -1.263 -14.734  -7.559  1.00 97.09           H  
ATOM   1259 HD12 LEU A  79      -3.009 -14.546  -7.785  1.00 97.09           H  
ATOM   1260 HD13 LEU A  79      -2.349 -16.109  -7.247  1.00 97.09           H  
ATOM   1261  CD2 LEU A  79      -3.777 -14.962  -5.246  1.00 97.09           C  
ATOM   1262 HD21 LEU A  79      -3.931 -14.625  -4.220  1.00 97.09           H  
ATOM   1263 HD22 LEU A  79      -3.901 -16.043  -5.294  1.00 97.09           H  
ATOM   1264 HD23 LEU A  79      -4.523 -14.472  -5.872  1.00 97.09           H  
ATOM   1265  N   LYS A  80      -0.156 -16.282  -1.685  1.00 96.84           N  
ATOM   1266  H   LYS A  80      -1.093 -16.550  -1.419  1.00 96.84           H  
ATOM   1267  CA  LYS A  80       0.983 -17.024  -1.119  1.00 96.84           C  
ATOM   1268  HA  LYS A  80       1.700 -16.295  -0.742  1.00 96.84           H  
ATOM   1269  C   LYS A  80       1.664 -17.827  -2.233  1.00 96.84           C  
ATOM   1270  CB  LYS A  80       0.523 -17.919   0.051  1.00 96.84           C  
ATOM   1271  HB2 LYS A  80      -0.092 -17.319   0.723  1.00 96.84           H  
ATOM   1272  HB3 LYS A  80      -0.089 -18.734  -0.336  1.00 96.84           H  
ATOM   1273  O   LYS A  80       0.990 -18.340  -3.129  1.00 96.84           O  
ATOM   1274  CG  LYS A  80       1.700 -18.508   0.857  1.00 96.84           C  
ATOM   1275  HG2 LYS A  80       2.259 -19.206   0.234  1.00 96.84           H  
ATOM   1276  HG3 LYS A  80       2.366 -17.692   1.136  1.00 96.84           H  
ATOM   1277  CD  LYS A  80       1.250 -19.238   2.137  1.00 96.84           C  
ATOM   1278  HD2 LYS A  80       0.738 -20.163   1.872  1.00 96.84           H  
ATOM   1279  HD3 LYS A  80       0.559 -18.601   2.689  1.00 96.84           H  
ATOM   1280  CE  LYS A  80       2.470 -19.543   3.022  1.00 96.84           C  
ATOM   1281  HE2 LYS A  80       3.035 -18.621   3.154  1.00 96.84           H  
ATOM   1282  HE3 LYS A  80       3.124 -20.249   2.509  1.00 96.84           H  
ATOM   1283  NZ  LYS A  80       2.113 -20.066   4.366  1.00 96.84           N  
ATOM   1284  HZ1 LYS A  80       1.572 -19.429   4.933  1.00 96.84           H  
ATOM   1285  HZ2 LYS A  80       2.915 -20.148   4.975  1.00 96.84           H  
ATOM   1286  HZ3 LYS A  80       1.640 -20.958   4.377  1.00 96.84           H  
ATOM   1287  N   LYS A  81       2.990 -17.945  -2.184  1.00 96.68           N  
ATOM   1288  H   LYS A  81       3.481 -17.525  -1.407  1.00 96.68           H  
ATOM   1289  CA  LYS A  81       3.747 -18.726  -3.171  1.00 96.68           C  
ATOM   1290  HA  LYS A  81       3.366 -18.469  -4.159  1.00 96.68           H  
ATOM   1291  C   LYS A  81       3.544 -20.239  -3.019  1.00 96.68           C  
ATOM   1292  CB  LYS A  81       5.225 -18.316  -3.141  1.00 96.68           C  
ATOM   1293  HB2 LYS A  81       5.721 -18.739  -4.015  1.00 96.68           H  
ATOM   1294  HB3 LYS A  81       5.290 -17.230  -3.204  1.00 96.68           H  
ATOM   1295  O   LYS A  81       2.972 -20.724  -2.047  1.00 96.68           O  
ATOM   1296  CG  LYS A  81       5.963 -18.769  -1.877  1.00 96.68           C  
ATOM   1297  HG2 LYS A  81       5.537 -18.280  -1.000  1.00 96.68           H  
ATOM   1298  HG3 LYS A  81       5.863 -19.847  -1.754  1.00 96.68           H  
ATOM   1299  CD  LYS A  81       7.443 -18.403  -1.992  1.00 96.68           C  
ATOM   1300  HD2 LYS A  81       7.552 -17.325  -1.876  1.00 96.68           H  
ATOM   1301  HD3 LYS A  81       7.833 -18.698  -2.967  1.00 96.68           H  
ATOM   1302  CE  LYS A  81       8.238 -19.133  -0.915  1.00 96.68           C  
ATOM   1303  HE2 LYS A  81       8.312 -20.189  -1.175  1.00 96.68           H  
ATOM   1304  HE3 LYS A  81       7.725 -19.061   0.044  1.00 96.68           H  
ATOM   1305  NZ  LYS A  81       9.583 -18.551  -0.802  1.00 96.68           N  
ATOM   1306  HZ1 LYS A  81      10.112 -18.708  -1.648  1.00 96.68           H  
ATOM   1307  HZ2 LYS A  81      10.097 -19.018  -0.070  1.00 96.68           H  
ATOM   1308  HZ3 LYS A  81       9.554 -17.561  -0.600  1.00 96.68           H  
ATOM   1309  N   GLU A  82       4.052 -20.969  -4.002  1.00 95.00           N  
ATOM   1310  H   GLU A  82       4.392 -20.454  -4.801  1.00 95.00           H  
ATOM   1311  CA  GLU A  82       4.131 -22.429  -4.099  1.00 95.00           C  
ATOM   1312  HA  GLU A  82       4.543 -22.610  -5.092  1.00 95.00           H  
ATOM   1313  C   GLU A  82       2.800 -23.203  -4.132  1.00 95.00           C  
ATOM   1314  CB  GLU A  82       5.163 -22.998  -3.113  1.00 95.00           C  
ATOM   1315  HB2 GLU A  82       5.198 -24.079  -3.246  1.00 95.00           H  
ATOM   1316  HB3 GLU A  82       4.855 -22.799  -2.086  1.00 95.00           H  
ATOM   1317  O   GLU A  82       2.799 -24.435  -4.064  1.00 95.00           O  
ATOM   1318  CG  GLU A  82       6.570 -22.427  -3.353  1.00 95.00           C  
ATOM   1319  HG2 GLU A  82       6.775 -21.628  -2.639  1.00 95.00           H  
ATOM   1320  HG3 GLU A  82       6.644 -22.005  -4.355  1.00 95.00           H  
ATOM   1321  CD  GLU A  82       7.601 -23.537  -3.205  1.00 95.00           C  
ATOM   1322  OE1 GLU A  82       7.850 -24.221  -4.223  1.00 95.00           O  
ATOM   1323  OE2 GLU A  82       8.068 -23.769  -2.075  1.00 95.00           O  
ATOM   1324  N   GLN A  83       1.680 -22.507  -4.343  1.00 94.85           N  
ATOM   1325  H   GLN A  83       1.766 -21.503  -4.413  1.00 94.85           H  
ATOM   1326  CA  GLN A  83       0.363 -23.104  -4.583  1.00 94.85           C  
ATOM   1327  HA  GLN A  83       0.367 -24.108  -4.158  1.00 94.85           H  
ATOM   1328  C   GLN A  83       0.037 -23.258  -6.079  1.00 94.85           C  
ATOM   1329  CB  GLN A  83      -0.722 -22.315  -3.831  1.00 94.85           C  
ATOM   1330  HB2 GLN A  83      -0.439 -22.232  -2.782  1.00 94.85           H  
ATOM   1331  HB3 GLN A  83      -1.659 -22.870  -3.883  1.00 94.85           H  
ATOM   1332  O   GLN A  83       0.652 -22.634  -6.946  1.00 94.85           O  
ATOM   1333  CG  GLN A  83      -0.949 -20.907  -4.401  1.00 94.85           C  
ATOM   1334  HG2 GLN A  83      -0.013 -20.350  -4.348  1.00 94.85           H  
ATOM   1335  HG3 GLN A  83      -1.245 -20.968  -5.448  1.00 94.85           H  
ATOM   1336  CD  GLN A  83      -2.033 -20.150  -3.645  1.00 94.85           C  
ATOM   1337  NE2 GLN A  83      -1.749 -18.942  -3.224  1.00 94.85           N  
ATOM   1338 HE21 GLN A  83      -2.426 -18.456  -2.652  1.00 94.85           H  
ATOM   1339 HE22 GLN A  83      -0.808 -18.590  -3.329  1.00 94.85           H  
ATOM   1340  OE1 GLN A  83      -3.128 -20.641  -3.415  1.00 94.85           O  
ATOM   1341  N   VAL A  84      -0.983 -24.064  -6.373  1.00 95.97           N  
ATOM   1342  H   VAL A  84      -1.486 -24.491  -5.608  1.00 95.97           H  
ATOM   1343  CA  VAL A  84      -1.588 -24.199  -7.704  1.00 95.97           C  
ATOM   1344  HA  VAL A  84      -1.015 -23.620  -8.428  1.00 95.97           H  
ATOM   1345  C   VAL A  84      -3.002 -23.626  -7.652  1.00 95.97           C  
ATOM   1346  CB  VAL A  84      -1.586 -25.669  -8.164  1.00 95.97           C  
ATOM   1347  HB  VAL A  84      -2.108 -26.280  -7.428  1.00 95.97           H  
ATOM   1348  O   VAL A  84      -3.764 -23.960  -6.746  1.00 95.97           O  
ATOM   1349  CG1 VAL A  84      -2.272 -25.836  -9.520  1.00 95.97           C  
ATOM   1350 HG11 VAL A  84      -3.329 -25.582  -9.438  1.00 95.97           H  
ATOM   1351 HG12 VAL A  84      -2.198 -26.873  -9.848  1.00 95.97           H  
ATOM   1352 HG13 VAL A  84      -1.792 -25.187 -10.252  1.00 95.97           H  
ATOM   1353  CG2 VAL A  84      -0.155 -26.202  -8.321  1.00 95.97           C  
ATOM   1354 HG21 VAL A  84       0.371 -25.637  -9.090  1.00 95.97           H  
ATOM   1355 HG22 VAL A  84      -0.184 -27.253  -8.608  1.00 95.97           H  
ATOM   1356 HG23 VAL A  84       0.385 -26.122  -7.378  1.00 95.97           H  
ATOM   1357  N   VAL A  85      -3.346 -22.777  -8.621  1.00 97.12           N  
ATOM   1358  H   VAL A  85      -2.662 -22.561  -9.332  1.00 97.12           H  
ATOM   1359  CA  VAL A  85      -4.639 -22.089  -8.707  1.00 97.12           C  
ATOM   1360  HA  VAL A  85      -5.289 -22.511  -7.940  1.00 97.12           H  
ATOM   1361  C   VAL A  85      -5.336 -22.329 -10.047  1.00 97.12           C  
ATOM   1362  CB  VAL A  85      -4.523 -20.576  -8.407  1.00 97.12           C  
ATOM   1363  HB  VAL A  85      -5.525 -20.147  -8.428  1.00 97.12           H  
ATOM   1364  O   VAL A  85      -4.705 -22.591 -11.073  1.00 97.12           O  
ATOM   1365  CG1 VAL A  85      -3.943 -20.316  -7.013  1.00 97.12           C  
ATOM   1366 HG11 VAL A  85      -2.898 -20.623  -6.977  1.00 97.12           H  
ATOM   1367 HG12 VAL A  85      -4.014 -19.256  -6.771  1.00 97.12           H  
ATOM   1368 HG13 VAL A  85      -4.507 -20.881  -6.271  1.00 97.12           H  
ATOM   1369  CG2 VAL A  85      -3.667 -19.819  -9.431  1.00 97.12           C  
ATOM   1370 HG21 VAL A  85      -2.661 -20.236  -9.470  1.00 97.12           H  
ATOM   1371 HG22 VAL A  85      -3.598 -18.767  -9.156  1.00 97.12           H  
ATOM   1372 HG23 VAL A  85      -4.128 -19.887 -10.417  1.00 97.12           H  
ATOM   1373  N   ASN A  86      -6.658 -22.198 -10.051  1.00 96.62           N  
ATOM   1374  H   ASN A  86      -7.104 -22.000  -9.166  1.00 96.62           H  
ATOM   1375  CA  ASN A  86      -7.464 -22.029 -11.252  1.00 96.62           C  
ATOM   1376  HA  ASN A  86      -6.837 -22.192 -12.129  1.00 96.62           H  
ATOM   1377  C   ASN A  86      -7.968 -20.584 -11.281  1.00 96.62           C  
ATOM   1378  CB  ASN A  86      -8.621 -23.040 -11.290  1.00 96.62           C  
ATOM   1379  HB2 ASN A  86      -9.049 -23.053 -12.292  1.00 96.62           H  
ATOM   1380  HB3 ASN A  86      -9.403 -22.715 -10.604  1.00 96.62           H  
ATOM   1381  O   ASN A  86      -8.493 -20.105 -10.276  1.00 96.62           O  
ATOM   1382  CG  ASN A  86      -8.203 -24.448 -10.915  1.00 96.62           C  
ATOM   1383  ND2 ASN A  86      -8.497 -24.871  -9.708  1.00 96.62           N  
ATOM   1384 HD21 ASN A  86      -8.141 -25.769  -9.415  1.00 96.62           H  
ATOM   1385 HD22 ASN A  86      -8.937 -24.244  -9.051  1.00 96.62           H  
ATOM   1386  OD1 ASN A  86      -7.621 -25.176 -11.707  1.00 96.62           O  
ATOM   1387  N   VAL A  87      -7.818 -19.909 -12.418  1.00 94.08           N  
ATOM   1388  H   VAL A  87      -7.456 -20.406 -13.220  1.00 94.08           H  
ATOM   1389  CA  VAL A  87      -8.258 -18.526 -12.632  1.00 94.08           C  
ATOM   1390  HA  VAL A  87      -8.716 -18.141 -11.721  1.00 94.08           H  
ATOM   1391  C   VAL A  87      -9.302 -18.519 -13.739  1.00 94.08           C  
ATOM   1392  CB  VAL A  87      -7.084 -17.594 -13.001  1.00 94.08           C  
ATOM   1393  HB  VAL A  87      -6.677 -17.895 -13.966  1.00 94.08           H  
ATOM   1394  O   VAL A  87      -9.033 -19.003 -14.838  1.00 94.08           O  
ATOM   1395  CG1 VAL A  87      -7.551 -16.136 -13.097  1.00 94.08           C  
ATOM   1396 HG11 VAL A  87      -8.008 -15.823 -12.158  1.00 94.08           H  
ATOM   1397 HG12 VAL A  87      -6.705 -15.485 -13.316  1.00 94.08           H  
ATOM   1398 HG13 VAL A  87      -8.279 -16.025 -13.901  1.00 94.08           H  
ATOM   1399  CG2 VAL A  87      -5.946 -17.648 -11.975  1.00 94.08           C  
ATOM   1400 HG21 VAL A  87      -5.545 -18.659 -11.906  1.00 94.08           H  
ATOM   1401 HG22 VAL A  87      -6.315 -17.332 -10.999  1.00 94.08           H  
ATOM   1402 HG23 VAL A  87      -5.141 -16.979 -12.281  1.00 94.08           H  
ATOM   1403  N   THR A  88     -10.464 -17.940 -13.471  1.00 92.57           N  
ATOM   1404  H   THR A  88     -10.612 -17.574 -12.541  1.00 92.57           H  
ATOM   1405  CA  THR A  88     -11.484 -17.637 -14.474  1.00 92.57           C  
ATOM   1406  HA  THR A  88     -11.146 -17.969 -15.456  1.00 92.57           H  
ATOM   1407  C   THR A  88     -11.670 -16.133 -14.518  1.00 92.57           C  
ATOM   1408  CB  THR A  88     -12.813 -18.341 -14.178  1.00 92.57           C  
ATOM   1409  HB  THR A  88     -13.229 -17.980 -13.237  1.00 92.57           H  
ATOM   1410  O   THR A  88     -12.025 -15.526 -13.513  1.00 92.57           O  
ATOM   1411  CG2 THR A  88     -13.834 -18.137 -15.296  1.00 92.57           C  
ATOM   1412 HG21 THR A  88     -14.081 -17.079 -15.379  1.00 92.57           H  
ATOM   1413 HG22 THR A  88     -14.750 -18.681 -15.066  1.00 92.57           H  
ATOM   1414 HG23 THR A  88     -13.425 -18.483 -16.245  1.00 92.57           H  
ATOM   1415  OG1 THR A  88     -12.605 -19.729 -14.089  1.00 92.57           O  
ATOM   1416  HG1 THR A  88     -13.420 -20.153 -14.367  1.00 92.57           H  
ATOM   1417  N   LEU A  89     -11.427 -15.536 -15.678  1.00 88.89           N  
ATOM   1418  H   LEU A  89     -11.188 -16.109 -16.474  1.00 88.89           H  
ATOM   1419  CA  LEU A  89     -11.715 -14.125 -15.928  1.00 88.89           C  
ATOM   1420  HA  LEU A  89     -11.836 -13.595 -14.983  1.00 88.89           H  
ATOM   1421  C   LEU A  89     -13.047 -14.025 -16.695  1.00 88.89           C  
ATOM   1422  CB  LEU A  89     -10.533 -13.481 -16.682  1.00 88.89           C  
ATOM   1423  HB2 LEU A  89     -10.565 -13.848 -17.708  1.00 88.89           H  
ATOM   1424  HB3 LEU A  89     -10.683 -12.401 -16.710  1.00 88.89           H  
ATOM   1425  O   LEU A  89     -13.435 -14.983 -17.371  1.00 88.89           O  
ATOM   1426  CG  LEU A  89      -9.110 -13.772 -16.171  1.00 88.89           C  
ATOM   1427  HG  LEU A  89      -8.946 -14.848 -16.118  1.00 88.89           H  
ATOM   1428  CD1 LEU A  89      -8.084 -13.201 -17.148  1.00 88.89           C  
ATOM   1429 HD11 LEU A  89      -7.075 -13.391 -16.785  1.00 88.89           H  
ATOM   1430 HD12 LEU A  89      -8.234 -12.125 -17.245  1.00 88.89           H  
ATOM   1431 HD13 LEU A  89      -8.205 -13.658 -18.130  1.00 88.89           H  
ATOM   1432  CD2 LEU A  89      -8.868 -13.171 -14.793  1.00 88.89           C  
ATOM   1433 HD21 LEU A  89      -9.017 -12.092 -14.829  1.00 88.89           H  
ATOM   1434 HD22 LEU A  89      -7.851 -13.383 -14.461  1.00 88.89           H  
ATOM   1435 HD23 LEU A  89      -9.581 -13.608 -14.094  1.00 88.89           H  
ATOM   1436  N   GLU A  90     -13.732 -12.887 -16.610  1.00 87.87           N  
ATOM   1437  H   GLU A  90     -13.411 -12.192 -15.951  1.00 87.87           H  
ATOM   1438  CA  GLU A  90     -14.963 -12.573 -17.354  1.00 87.87           C  
ATOM   1439  HA  GLU A  90     -14.999 -13.160 -18.272  1.00 87.87           H  
ATOM   1440  C   GLU A  90     -14.975 -11.080 -17.731  1.00 87.87           C  
ATOM   1441  CB  GLU A  90     -16.178 -12.954 -16.487  1.00 87.87           C  
ATOM   1442  HB2 GLU A  90     -16.111 -14.014 -16.242  1.00 87.87           H  
ATOM   1443  HB3 GLU A  90     -16.129 -12.388 -15.556  1.00 87.87           H  
ATOM   1444  O   GLU A  90     -14.926 -10.219 -16.853  1.00 87.87           O  
ATOM   1445  CG  GLU A  90     -17.544 -12.689 -17.139  1.00 87.87           C  
ATOM   1446  HG2 GLU A  90     -17.665 -13.353 -17.995  1.00 87.87           H  
ATOM   1447  HG3 GLU A  90     -17.569 -11.659 -17.495  1.00 87.87           H  
ATOM   1448  CD  GLU A  90     -18.706 -12.896 -16.151  1.00 87.87           C  
ATOM   1449  OE1 GLU A  90     -19.640 -12.057 -16.123  1.00 87.87           O  
ATOM   1450  OE2 GLU A  90     -18.680 -13.879 -15.378  1.00 87.87           O  
ATOM   1451  N   GLU A  91     -15.016 -10.756 -19.026  1.00 85.01           N  
ATOM   1452  H   GLU A  91     -15.062 -11.495 -19.713  1.00 85.01           H  
ATOM   1453  CA  GLU A  91     -15.060  -9.362 -19.510  1.00 85.01           C  
ATOM   1454  HA  GLU A  91     -14.222  -8.805 -19.092  1.00 85.01           H  
ATOM   1455  C   GLU A  91     -16.361  -8.656 -19.091  1.00 85.01           C  
ATOM   1456  CB  GLU A  91     -14.953  -9.330 -21.045  1.00 85.01           C  
ATOM   1457  HB2 GLU A  91     -15.251  -8.344 -21.402  1.00 85.01           H  
ATOM   1458  HB3 GLU A  91     -15.651 -10.063 -21.449  1.00 85.01           H  
ATOM   1459  O   GLU A  91     -17.455  -9.165 -19.332  1.00 85.01           O  
ATOM   1460  CG  GLU A  91     -13.539  -9.619 -21.573  1.00 85.01           C  
ATOM   1461  HG2 GLU A  91     -12.910  -8.748 -21.384  1.00 85.01           H  
ATOM   1462  HG3 GLU A  91     -13.123 -10.460 -21.019  1.00 85.01           H  
ATOM   1463  CD  GLU A  91     -13.519  -9.963 -23.075  1.00 85.01           C  
ATOM   1464  OE1 GLU A  91     -12.532 -10.591 -23.515  1.00 85.01           O  
ATOM   1465  OE2 GLU A  91     -14.515  -9.713 -23.797  1.00 85.01           O  
ATOM   1466  N   VAL A  92     -16.275  -7.436 -18.551  1.00 84.56           N  
ATOM   1467  H   VAL A  92     -15.361  -7.018 -18.453  1.00 84.56           H  
ATOM   1468  CA  VAL A  92     -17.459  -6.608 -18.256  1.00 84.56           C  
ATOM   1469  HA  VAL A  92     -18.360  -7.196 -18.430  1.00 84.56           H  
ATOM   1470  C   VAL A  92     -17.492  -5.439 -19.228  1.00 84.56           C  
ATOM   1471  CB  VAL A  92     -17.518  -6.171 -16.781  1.00 84.56           C  
ATOM   1472  HB  VAL A  92     -16.586  -5.678 -16.505  1.00 84.56           H  
ATOM   1473  O   VAL A  92     -16.546  -4.665 -19.318  1.00 84.56           O  
ATOM   1474  CG1 VAL A  92     -18.685  -5.210 -16.509  1.00 84.56           C  
ATOM   1475 HG11 VAL A  92     -18.528  -4.272 -17.042  1.00 84.56           H  
ATOM   1476 HG12 VAL A  92     -18.731  -4.986 -15.444  1.00 84.56           H  
ATOM   1477 HG13 VAL A  92     -19.628  -5.658 -16.824  1.00 84.56           H  
ATOM   1478  CG2 VAL A  92     -17.731  -7.399 -15.886  1.00 84.56           C  
ATOM   1479 HG21 VAL A  92     -17.723  -7.096 -14.839  1.00 84.56           H  
ATOM   1480 HG22 VAL A  92     -16.929  -8.119 -16.043  1.00 84.56           H  
ATOM   1481 HG23 VAL A  92     -18.679  -7.881 -16.122  1.00 84.56           H  
ATOM   1482  N   ASN A  93     -18.584  -5.330 -19.992  1.00 80.29           N  
ATOM   1483  H   ASN A  93     -19.333  -5.988 -19.834  1.00 80.29           H  
ATOM   1484  CA  ASN A  93     -18.753  -4.352 -21.076  1.00 80.29           C  
ATOM   1485  HA  ASN A  93     -19.650  -4.641 -21.624  1.00 80.29           H  
ATOM   1486  C   ASN A  93     -17.625  -4.371 -22.135  1.00 80.29           C  
ATOM   1487  CB  ASN A  93     -19.029  -2.957 -20.479  1.00 80.29           C  
ATOM   1488  HB2 ASN A  93     -19.209  -2.245 -21.284  1.00 80.29           H  
ATOM   1489  HB3 ASN A  93     -18.148  -2.624 -19.931  1.00 80.29           H  
ATOM   1490  O   ASN A  93     -17.385  -3.362 -22.788  1.00 80.29           O  
ATOM   1491  CG  ASN A  93     -20.240  -2.935 -19.565  1.00 80.29           C  
ATOM   1492  ND2 ASN A  93     -20.210  -2.138 -18.524  1.00 80.29           N  
ATOM   1493 HD21 ASN A  93     -19.386  -1.583 -18.338  1.00 80.29           H  
ATOM   1494 HD22 ASN A  93     -21.011  -2.163 -17.909  1.00 80.29           H  
ATOM   1495  OD1 ASN A  93     -21.223  -3.632 -19.764  1.00 80.29           O  
ATOM   1496  N   GLY A  94     -16.954  -5.517 -22.316  1.00 75.73           N  
ATOM   1497  H   GLY A  94     -17.192  -6.311 -21.739  1.00 75.73           H  
ATOM   1498  CA  GLY A  94     -15.817  -5.666 -23.234  1.00 75.73           C  
ATOM   1499  HA2 GLY A  94     -15.997  -5.088 -24.140  1.00 75.73           H  
ATOM   1500  HA3 GLY A  94     -15.723  -6.716 -23.514  1.00 75.73           H  
ATOM   1501  C   GLY A  94     -14.465  -5.226 -22.660  1.00 75.73           C  
ATOM   1502  O   GLY A  94     -13.518  -5.083 -23.424  1.00 75.73           O  
ATOM   1503  N   HIS A  95     -14.364  -5.014 -21.342  1.00 81.48           N  
ATOM   1504  H   HIS A  95     -15.191  -5.084 -20.765  1.00 81.48           H  
ATOM   1505  CA  HIS A  95     -13.118  -4.651 -20.666  1.00 81.48           C  
ATOM   1506  HA  HIS A  95     -12.311  -4.643 -21.398  1.00 81.48           H  
ATOM   1507  C   HIS A  95     -12.708  -5.664 -19.587  1.00 81.48           C  
ATOM   1508  CB  HIS A  95     -13.228  -3.230 -20.097  1.00 81.48           C  
ATOM   1509  HB2 HIS A  95     -14.103  -3.166 -19.450  1.00 81.48           H  
ATOM   1510  HB3 HIS A  95     -12.347  -3.024 -19.490  1.00 81.48           H  
ATOM   1511  O   HIS A  95     -13.545  -6.253 -18.891  1.00 81.48           O  
ATOM   1512  CG  HIS A  95     -13.307  -2.170 -21.168  1.00 81.48           C  
ATOM   1513  CD2 HIS A  95     -14.315  -1.263 -21.354  1.00 81.48           C  
ATOM   1514  HD2 HIS A  95     -15.210  -1.184 -20.755  1.00 81.48           H  
ATOM   1515  ND1 HIS A  95     -12.372  -1.943 -22.154  1.00 81.48           N  
ATOM   1516  HD1 HIS A  95     -11.558  -2.507 -22.349  1.00 81.48           H  
ATOM   1517  CE1 HIS A  95     -12.806  -0.919 -22.906  1.00 81.48           C  
ATOM   1518  HE1 HIS A  95     -12.292  -0.536 -23.775  1.00 81.48           H  
ATOM   1519  NE2 HIS A  95     -13.984  -0.459 -22.452  1.00 81.48           N  
ATOM   1520  N   MET A  96     -11.391  -5.836 -19.460  1.00 85.12           N  
ATOM   1521  H   MET A  96     -10.789  -5.365 -20.121  1.00 85.12           H  
ATOM   1522  CA  MET A  96     -10.704  -6.663 -18.472  1.00 85.12           C  
ATOM   1523  HA  MET A  96     -11.300  -6.741 -17.563  1.00 85.12           H  
ATOM   1524  C   MET A  96      -9.363  -5.996 -18.140  1.00 85.12           C  
ATOM   1525  CB  MET A  96     -10.495  -8.064 -19.076  1.00 85.12           C  
ATOM   1526  HB2 MET A  96      -9.976  -7.969 -20.030  1.00 85.12           H  
ATOM   1527  HB3 MET A  96     -11.467  -8.512 -19.283  1.00 85.12           H  
ATOM   1528  O   MET A  96      -8.391  -6.173 -18.864  1.00 85.12           O  
ATOM   1529  CG  MET A  96      -9.676  -9.009 -18.184  1.00 85.12           C  
ATOM   1530  HG2 MET A  96      -8.663  -8.616 -18.097  1.00 85.12           H  
ATOM   1531  HG3 MET A  96      -9.603  -9.969 -18.696  1.00 85.12           H  
ATOM   1532  SD  MET A  96     -10.311  -9.311 -16.511  1.00 85.12           S  
ATOM   1533  CE  MET A  96     -11.952  -9.914 -16.953  1.00 85.12           C  
ATOM   1534  HE1 MET A  96     -12.541  -9.102 -17.379  1.00 85.12           H  
ATOM   1535  HE2 MET A  96     -12.451 -10.277 -16.054  1.00 85.12           H  
ATOM   1536  HE3 MET A  96     -11.874 -10.720 -17.683  1.00 85.12           H  
ATOM   1537  N   ASP A  97      -9.289  -5.226 -17.054  1.00 87.69           N  
ATOM   1538  H   ASP A  97     -10.091  -5.187 -16.441  1.00 87.69           H  
ATOM   1539  CA  ASP A  97      -8.048  -4.552 -16.656  1.00 87.69           C  
ATOM   1540  HA  ASP A  97      -7.278  -4.757 -17.400  1.00 87.69           H  
ATOM   1541  C   ASP A  97      -7.527  -5.093 -15.322  1.00 87.69           C  
ATOM   1542  CB  ASP A  97      -8.218  -3.023 -16.654  1.00 87.69           C  
ATOM   1543  HB2 ASP A  97      -8.592  -2.705 -17.628  1.00 87.69           H  
ATOM   1544  HB3 ASP A  97      -8.950  -2.742 -15.897  1.00 87.69           H  
ATOM   1545  O   ASP A  97      -8.157  -4.932 -14.273  1.00 87.69           O  
ATOM   1546  CG  ASP A  97      -6.895  -2.298 -16.377  1.00 87.69           C  
ATOM   1547  OD1 ASP A  97      -5.817  -2.921 -16.529  1.00 87.69           O  
ATOM   1548  OD2 ASP A  97      -6.933  -1.125 -15.933  1.00 87.69           O  
ATOM   1549  N   PHE A  98      -6.355  -5.727 -15.362  1.00 89.97           N  
ATOM   1550  H   PHE A  98      -5.889  -5.800 -16.255  1.00 89.97           H  
ATOM   1551  CA  PHE A  98      -5.618  -6.182 -14.188  1.00 89.97           C  
ATOM   1552  HA  PHE A  98      -5.772  -5.449 -13.396  1.00 89.97           H  
ATOM   1553  C   PHE A  98      -4.117  -6.263 -14.473  1.00 89.97           C  
ATOM   1554  CB  PHE A  98      -6.147  -7.541 -13.703  1.00 89.97           C  
ATOM   1555  HB2 PHE A  98      -5.728  -7.745 -12.717  1.00 89.97           H  
ATOM   1556  HB3 PHE A  98      -7.228  -7.471 -13.582  1.00 89.97           H  
ATOM   1557  O   PHE A  98      -3.683  -6.521 -15.596  1.00 89.97           O  
ATOM   1558  CG  PHE A  98      -5.834  -8.711 -14.619  1.00 89.97           C  
ATOM   1559  CD1 PHE A  98      -6.638  -8.954 -15.747  1.00 89.97           C  
ATOM   1560  HD1 PHE A  98      -7.480  -8.311 -15.959  1.00 89.97           H  
ATOM   1561  CD2 PHE A  98      -4.725  -9.540 -14.364  1.00 89.97           C  
ATOM   1562  HD2 PHE A  98      -4.098  -9.346 -13.506  1.00 89.97           H  
ATOM   1563  CE1 PHE A  98      -6.330 -10.011 -16.620  1.00 89.97           C  
ATOM   1564  HE1 PHE A  98      -6.936 -10.169 -17.500  1.00 89.97           H  
ATOM   1565  CE2 PHE A  98      -4.429 -10.612 -15.227  1.00 89.97           C  
ATOM   1566  HE2 PHE A  98      -3.587 -11.255 -15.018  1.00 89.97           H  
ATOM   1567  CZ  PHE A  98      -5.231 -10.846 -16.358  1.00 89.97           C  
ATOM   1568  HZ  PHE A  98      -5.009 -11.661 -17.031  1.00 89.97           H  
ATOM   1569  N   ASP A  99      -3.312  -6.108 -13.428  1.00 91.47           N  
ATOM   1570  H   ASP A  99      -3.725  -5.917 -12.526  1.00 91.47           H  
ATOM   1571  CA  ASP A  99      -1.861  -6.209 -13.509  1.00 91.47           C  
ATOM   1572  HA  ASP A  99      -1.611  -6.718 -14.440  1.00 91.47           H  
ATOM   1573  C   ASP A  99      -1.269  -7.078 -12.404  1.00 91.47           C  
ATOM   1574  CB  ASP A  99      -1.229  -4.815 -13.542  1.00 91.47           C  
ATOM   1575  HB2 ASP A  99      -0.406  -4.775 -12.829  1.00 91.47           H  
ATOM   1576  HB3 ASP A  99      -1.948  -4.048 -13.254  1.00 91.47           H  
ATOM   1577  O   ASP A  99      -1.864  -7.262 -11.344  1.00 91.47           O  
ATOM   1578  CG  ASP A  99      -0.646  -4.539 -14.920  1.00 91.47           C  
ATOM   1579  OD1 ASP A  99       0.214  -5.355 -15.342  1.00 91.47           O  
ATOM   1580  OD2 ASP A  99      -0.952  -3.472 -15.501  1.00 91.47           O  
ATOM   1581  N   ILE A 100      -0.088  -7.639 -12.674  1.00 94.21           N  
ATOM   1582  H   ILE A 100       0.401  -7.320 -13.499  1.00 94.21           H  
ATOM   1583  CA  ILE A 100       0.554  -8.650 -11.826  1.00 94.21           C  
ATOM   1584  HA  ILE A 100      -0.047  -8.785 -10.927  1.00 94.21           H  
ATOM   1585  C   ILE A 100       1.938  -8.167 -11.393  1.00 94.21           C  
ATOM   1586  CB  ILE A 100       0.633 -10.027 -12.532  1.00 94.21           C  
ATOM   1587  HB  ILE A 100       1.316  -9.943 -13.377  1.00 94.21           H  
ATOM   1588  O   ILE A 100       2.783  -7.866 -12.237  1.00 94.21           O  
ATOM   1589  CG1 ILE A 100      -0.746 -10.483 -13.071  1.00 94.21           C  
ATOM   1590 HG12 ILE A 100      -1.477 -10.461 -12.263  1.00 94.21           H  
ATOM   1591 HG13 ILE A 100      -1.075  -9.784 -13.840  1.00 94.21           H  
ATOM   1592  CG2 ILE A 100       1.206 -11.071 -11.555  1.00 94.21           C  
ATOM   1593 HG21 ILE A 100       1.367 -12.028 -12.053  1.00 94.21           H  
ATOM   1594 HG22 ILE A 100       2.173 -10.756 -11.165  1.00 94.21           H  
ATOM   1595 HG23 ILE A 100       0.514 -11.205 -10.724  1.00 94.21           H  
ATOM   1596  CD1 ILE A 100      -0.744 -11.886 -13.694  1.00 94.21           C  
ATOM   1597 HD11 ILE A 100       0.083 -11.982 -14.397  1.00 94.21           H  
ATOM   1598 HD12 ILE A 100      -1.682 -12.054 -14.224  1.00 94.21           H  
ATOM   1599 HD13 ILE A 100      -0.654 -12.645 -12.917  1.00 94.21           H  
ATOM   1600  N   LEU A 101       2.177  -8.174 -10.082  1.00 96.03           N  
ATOM   1601  H   LEU A 101       1.422  -8.454  -9.473  1.00 96.03           H  
ATOM   1602  CA  LEU A 101       3.461  -7.893  -9.449  1.00 96.03           C  
ATOM   1603  HA  LEU A 101       4.194  -7.658 -10.221  1.00 96.03           H  
ATOM   1604  C   LEU A 101       3.937  -9.142  -8.698  1.00 96.03           C  
ATOM   1605  CB  LEU A 101       3.308  -6.650  -8.553  1.00 96.03           C  
ATOM   1606  HB2 LEU A 101       2.520  -6.841  -7.825  1.00 96.03           H  
ATOM   1607  HB3 LEU A 101       2.987  -5.814  -9.175  1.00 96.03           H  
ATOM   1608  O   LEU A 101       3.448  -9.477  -7.620  1.00 96.03           O  
ATOM   1609  CG  LEU A 101       4.579  -6.228  -7.797  1.00 96.03           C  
ATOM   1610  HG  LEU A 101       4.927  -7.043  -7.162  1.00 96.03           H  
ATOM   1611  CD1 LEU A 101       5.687  -5.836  -8.770  1.00 96.03           C  
ATOM   1612 HD11 LEU A 101       6.494  -5.335  -8.236  1.00 96.03           H  
ATOM   1613 HD12 LEU A 101       5.277  -5.151  -9.512  1.00 96.03           H  
ATOM   1614 HD13 LEU A 101       6.086  -6.722  -9.265  1.00 96.03           H  
ATOM   1615  CD2 LEU A 101       4.273  -5.020  -6.913  1.00 96.03           C  
ATOM   1616 HD21 LEU A 101       3.443  -5.250  -6.244  1.00 96.03           H  
ATOM   1617 HD22 LEU A 101       5.147  -4.773  -6.310  1.00 96.03           H  
ATOM   1618 HD23 LEU A 101       4.000  -4.162  -7.528  1.00 96.03           H  
ATOM   1619  N   GLU A 102       4.902  -9.839  -9.288  1.00 95.38           N  
ATOM   1620  H   GLU A 102       5.250  -9.506 -10.176  1.00 95.38           H  
ATOM   1621  CA  GLU A 102       5.633 -10.936  -8.649  1.00 95.38           C  
ATOM   1622  HA  GLU A 102       4.954 -11.558  -8.065  1.00 95.38           H  
ATOM   1623  C   GLU A 102       6.694 -10.338  -7.714  1.00 95.38           C  
ATOM   1624  CB  GLU A 102       6.296 -11.800  -9.736  1.00 95.38           C  
ATOM   1625  HB2 GLU A 102       6.858 -11.143 -10.400  1.00 95.38           H  
ATOM   1626  HB3 GLU A 102       7.001 -12.484  -9.264  1.00 95.38           H  
ATOM   1627  O   GLU A 102       7.626  -9.682  -8.181  1.00 95.38           O  
ATOM   1628  CG  GLU A 102       5.300 -12.621 -10.575  1.00 95.38           C  
ATOM   1629  HG2 GLU A 102       4.445 -11.995 -10.833  1.00 95.38           H  
ATOM   1630  HG3 GLU A 102       4.938 -13.461  -9.982  1.00 95.38           H  
ATOM   1631  CD  GLU A 102       5.939 -13.136 -11.875  1.00 95.38           C  
ATOM   1632  OE1 GLU A 102       5.264 -13.184 -12.931  1.00 95.38           O  
ATOM   1633  OE2 GLU A 102       7.162 -13.400 -11.926  1.00 95.38           O  
ATOM   1634  N   ILE A 103       6.572 -10.548  -6.401  1.00 96.33           N  
ATOM   1635  H   ILE A 103       5.800 -11.103  -6.060  1.00 96.33           H  
ATOM   1636  CA  ILE A 103       7.525 -10.031  -5.412  1.00 96.33           C  
ATOM   1637  HA  ILE A 103       7.944  -9.108  -5.812  1.00 96.33           H  
ATOM   1638  C   ILE A 103       8.655 -11.060  -5.215  1.00 96.33           C  
ATOM   1639  CB  ILE A 103       6.832  -9.635  -4.085  1.00 96.33           C  
ATOM   1640  HB  ILE A 103       6.406 -10.525  -3.622  1.00 96.33           H  
ATOM   1641  O   ILE A 103       8.380 -12.194  -4.809  1.00 96.33           O  
ATOM   1642  CG1 ILE A 103       5.698  -8.611  -4.356  1.00 96.33           C  
ATOM   1643 HG12 ILE A 103       4.968  -9.047  -5.037  1.00 96.33           H  
ATOM   1644 HG13 ILE A 103       6.124  -7.739  -4.852  1.00 96.33           H  
ATOM   1645  CG2 ILE A 103       7.898  -9.039  -3.140  1.00 96.33           C  
ATOM   1646 HG21 ILE A 103       8.321  -8.132  -3.570  1.00 96.33           H  
ATOM   1647 HG22 ILE A 103       8.695  -9.761  -2.960  1.00 96.33           H  
ATOM   1648 HG23 ILE A 103       7.467  -8.803  -2.167  1.00 96.33           H  
ATOM   1649  CD1 ILE A 103       4.917  -8.110  -3.134  1.00 96.33           C  
ATOM   1650 HD11 ILE A 103       5.579  -7.833  -2.313  1.00 96.33           H  
ATOM   1651 HD12 ILE A 103       4.347  -7.229  -3.426  1.00 96.33           H  
ATOM   1652 HD13 ILE A 103       4.221  -8.874  -2.789  1.00 96.33           H  
ATOM   1653  N   PRO A 104       9.933 -10.702  -5.465  1.00 92.11           N  
ATOM   1654  CA  PRO A 104      11.057 -11.604  -5.226  1.00 92.11           C  
ATOM   1655  HA  PRO A 104      10.896 -12.516  -5.801  1.00 92.11           H  
ATOM   1656  C   PRO A 104      11.205 -11.948  -3.740  1.00 92.11           C  
ATOM   1657  CB  PRO A 104      12.304 -10.882  -5.756  1.00 92.11           C  
ATOM   1658  HB2 PRO A 104      12.990 -11.574  -6.246  1.00 92.11           H  
ATOM   1659  HB3 PRO A 104      12.814 -10.360  -4.946  1.00 92.11           H  
ATOM   1660  O   PRO A 104      11.141 -11.063  -2.888  1.00 92.11           O  
ATOM   1661  CG  PRO A 104      11.745  -9.855  -6.739  1.00 92.11           C  
ATOM   1662  HG2 PRO A 104      11.583 -10.325  -7.709  1.00 92.11           H  
ATOM   1663  HG3 PRO A 104      12.396  -8.986  -6.835  1.00 92.11           H  
ATOM   1664  CD  PRO A 104      10.400  -9.489  -6.120  1.00 92.11           C  
ATOM   1665  HD2 PRO A 104      10.526  -8.699  -5.379  1.00 92.11           H  
ATOM   1666  HD3 PRO A 104       9.725  -9.159  -6.910  1.00 92.11           H  
ATOM   1667  N   THR A 105      11.503 -13.210  -3.427  1.00 94.39           N  
ATOM   1668  H   THR A 105      11.448 -13.910  -4.154  1.00 94.39           H  
ATOM   1669  CA  THR A 105      11.617 -13.725  -2.049  1.00 94.39           C  
ATOM   1670  HA  THR A 105      10.630 -13.680  -1.589  1.00 94.39           H  
ATOM   1671  C   THR A 105      12.564 -12.900  -1.155  1.00 94.39           C  
ATOM   1672  CB  THR A 105      12.026 -15.210  -2.120  1.00 94.39           C  
ATOM   1673  HB  THR A 105      12.984 -15.303  -2.631  1.00 94.39           H  
ATOM   1674  O   THR A 105      12.262 -12.656   0.011  1.00 94.39           O  
ATOM   1675  CG2 THR A 105      12.128 -15.853  -0.745  1.00 94.39           C  
ATOM   1676 HG21 THR A 105      12.075 -16.938  -0.826  1.00 94.39           H  
ATOM   1677 HG22 THR A 105      11.304 -15.502  -0.123  1.00 94.39           H  
ATOM   1678 HG23 THR A 105      13.068 -15.567  -0.271  1.00 94.39           H  
ATOM   1679  OG1 THR A 105      11.045 -15.908  -2.858  1.00 94.39           O  
ATOM   1680  HG1 THR A 105      11.442 -16.675  -3.277  1.00 94.39           H  
ATOM   1681  N   GLN A 106      13.652 -12.353  -1.710  1.00 88.25           N  
ATOM   1682  H   GLN A 106      13.834 -12.550  -2.684  1.00 88.25           H  
ATOM   1683  CA  GLN A 106      14.570 -11.445  -0.998  1.00 88.25           C  
ATOM   1684  HA  GLN A 106      14.925 -11.937  -0.092  1.00 88.25           H  
ATOM   1685  C   GLN A 106      13.915 -10.118  -0.559  1.00 88.25           C  
ATOM   1686  CB  GLN A 106      15.774 -11.143  -1.903  1.00 88.25           C  
ATOM   1687  HB2 GLN A 106      16.374 -10.358  -1.443  1.00 88.25           H  
ATOM   1688  HB3 GLN A 106      15.408 -10.772  -2.860  1.00 88.25           H  
ATOM   1689  O   GLN A 106      14.219  -9.609   0.519  1.00 88.25           O  
ATOM   1690  CG  GLN A 106      16.682 -12.365  -2.133  1.00 88.25           C  
ATOM   1691  HG2 GLN A 106      16.095 -13.202  -2.513  1.00 88.25           H  
ATOM   1692  HG3 GLN A 106      17.123 -12.661  -1.181  1.00 88.25           H  
ATOM   1693  CD  GLN A 106      17.803 -12.087  -3.134  1.00 88.25           C  
ATOM   1694  NE2 GLN A 106      18.816 -12.921  -3.199  1.00 88.25           N  
ATOM   1695 HE21 GLN A 106      18.900 -13.696  -2.556  1.00 88.25           H  
ATOM   1696 HE22 GLN A 106      19.538 -12.669  -3.858  1.00 88.25           H  
ATOM   1697  OE1 GLN A 106      17.781 -11.140  -3.898  1.00 88.25           O  
ATOM   1698  N   ARG A 107      12.989  -9.562  -1.356  1.00 92.09           N  
ATOM   1699  H   ARG A 107      12.678 -10.088  -2.161  1.00 92.09           H  
ATOM   1700  CA  ARG A 107      12.253  -8.330  -1.013  1.00 92.09           C  
ATOM   1701  HA  ARG A 107      12.956  -7.581  -0.649  1.00 92.09           H  
ATOM   1702  C   ARG A 107      11.268  -8.562   0.137  1.00 92.09           C  
ATOM   1703  CB  ARG A 107      11.507  -7.772  -2.240  1.00 92.09           C  
ATOM   1704  HB2 ARG A 107      10.942  -6.897  -1.917  1.00 92.09           H  
ATOM   1705  HB3 ARG A 107      10.783  -8.513  -2.581  1.00 92.09           H  
ATOM   1706  O   ARG A 107      11.075  -7.663   0.947  1.00 92.09           O  
ATOM   1707  CG  ARG A 107      12.369  -7.354  -3.445  1.00 92.09           C  
ATOM   1708  HG2 ARG A 107      12.950  -8.204  -3.801  1.00 92.09           H  
ATOM   1709  HG3 ARG A 107      11.692  -7.045  -4.241  1.00 92.09           H  
ATOM   1710  CD  ARG A 107      13.312  -6.185  -3.134  1.00 92.09           C  
ATOM   1711  HD2 ARG A 107      12.764  -5.428  -2.573  1.00 92.09           H  
ATOM   1712  HD3 ARG A 107      14.135  -6.548  -2.518  1.00 92.09           H  
ATOM   1713  NE  ARG A 107      13.842  -5.568  -4.369  1.00 92.09           N  
ATOM   1714  HE  ARG A 107      13.449  -5.860  -5.252  1.00 92.09           H  
ATOM   1715  NH1 ARG A 107      15.314  -4.115  -3.375  1.00 92.09           N  
ATOM   1716 HH11 ARG A 107      16.048  -3.442  -3.546  1.00 92.09           H  
ATOM   1717 HH12 ARG A 107      15.114  -4.442  -2.441  1.00 92.09           H  
ATOM   1718  NH2 ARG A 107      15.088  -4.078  -5.570  1.00 92.09           N  
ATOM   1719 HH21 ARG A 107      15.705  -3.278  -5.546  1.00 92.09           H  
ATOM   1720 HH22 ARG A 107      14.668  -4.325  -6.454  1.00 92.09           H  
ATOM   1721  CZ  ARG A 107      14.742  -4.599  -4.432  1.00 92.09           C  
ATOM   1722  N   LEU A 108      10.698  -9.766   0.246  1.00 93.39           N  
ATOM   1723  H   LEU A 108      10.910 -10.457  -0.460  1.00 93.39           H  
ATOM   1724  CA  LEU A 108       9.839 -10.154   1.374  1.00 93.39           C  
ATOM   1725  HA  LEU A 108       9.069  -9.395   1.514  1.00 93.39           H  
ATOM   1726  C   LEU A 108      10.626 -10.243   2.686  1.00 93.39           C  
ATOM   1727  CB  LEU A 108       9.160 -11.503   1.099  1.00 93.39           C  
ATOM   1728  HB2 LEU A 108       8.546 -11.770   1.959  1.00 93.39           H  
ATOM   1729  HB3 LEU A 108       9.938 -12.261   1.008  1.00 93.39           H  
ATOM   1730  O   LEU A 108      10.113  -9.830   3.718  1.00 93.39           O  
ATOM   1731  CG  LEU A 108       8.282 -11.532  -0.158  1.00 93.39           C  
ATOM   1732  HG  LEU A 108       8.857 -11.177  -1.013  1.00 93.39           H  
ATOM   1733  CD1 LEU A 108       7.877 -12.973  -0.437  1.00 93.39           C  
ATOM   1734 HD11 LEU A 108       7.080 -13.272   0.245  1.00 93.39           H  
ATOM   1735 HD12 LEU A 108       7.549 -13.051  -1.474  1.00 93.39           H  
ATOM   1736 HD13 LEU A 108       8.732 -13.638  -0.315  1.00 93.39           H  
ATOM   1737  CD2 LEU A 108       7.019 -10.681  -0.004  1.00 93.39           C  
ATOM   1738 HD21 LEU A 108       6.407 -10.770  -0.902  1.00 93.39           H  
ATOM   1739 HD22 LEU A 108       6.438 -11.020   0.854  1.00 93.39           H  
ATOM   1740 HD23 LEU A 108       7.283  -9.633   0.137  1.00 93.39           H  
ATOM   1741  N   GLY A 109      11.876 -10.716   2.646  1.00 90.62           N  
ATOM   1742  H   GLY A 109      12.224 -11.097   1.778  1.00 90.62           H  
ATOM   1743  CA  GLY A 109      12.765 -10.690   3.813  1.00 90.62           C  
ATOM   1744  HA2 GLY A 109      13.716 -11.155   3.551  1.00 90.62           H  
ATOM   1745  HA3 GLY A 109      12.312 -11.254   4.629  1.00 90.62           H  
ATOM   1746  C   GLY A 109      13.044  -9.265   4.305  1.00 90.62           C  
ATOM   1747  O   GLY A 109      12.932  -8.991   5.497  1.00 90.62           O  
ATOM   1748  N   ALA A 110      13.320  -8.335   3.382  1.00 87.54           N  
ATOM   1749  H   ALA A 110      13.423  -8.624   2.420  1.00 87.54           H  
ATOM   1750  CA  ALA A 110      13.507  -6.919   3.711  1.00 87.54           C  
ATOM   1751  HA  ALA A 110      14.254  -6.843   4.502  1.00 87.54           H  
ATOM   1752  C   ALA A 110      12.223  -6.248   4.242  1.00 87.54           C  
ATOM   1753  CB  ALA A 110      14.047  -6.200   2.469  1.00 87.54           C  
ATOM   1754  HB1 ALA A 110      13.310  -6.230   1.667  1.00 87.54           H  
ATOM   1755  HB2 ALA A 110      14.969  -6.678   2.136  1.00 87.54           H  
ATOM   1756  HB3 ALA A 110      14.260  -5.161   2.720  1.00 87.54           H  
ATOM   1757  O   ALA A 110      12.294  -5.432   5.155  1.00 87.54           O  
ATOM   1758  N   LEU A 111      11.051  -6.616   3.711  1.00 88.87           N  
ATOM   1759  H   LEU A 111      11.059  -7.239   2.916  1.00 88.87           H  
ATOM   1760  CA  LEU A 111       9.752  -6.194   4.245  1.00 88.87           C  
ATOM   1761  HA  LEU A 111       9.734  -5.106   4.311  1.00 88.87           H  
ATOM   1762  C   LEU A 111       9.511  -6.738   5.662  1.00 88.87           C  
ATOM   1763  CB  LEU A 111       8.650  -6.652   3.271  1.00 88.87           C  
ATOM   1764  HB2 LEU A 111       8.799  -7.711   3.059  1.00 88.87           H  
ATOM   1765  HB3 LEU A 111       8.756  -6.105   2.334  1.00 88.87           H  
ATOM   1766  O   LEU A 111       9.067  -5.990   6.526  1.00 88.87           O  
ATOM   1767  CG  LEU A 111       7.215  -6.482   3.803  1.00 88.87           C  
ATOM   1768  HG  LEU A 111       7.099  -7.009   4.750  1.00 88.87           H  
ATOM   1769  CD1 LEU A 111       6.843  -5.016   4.001  1.00 88.87           C  
ATOM   1770 HD11 LEU A 111       6.966  -4.465   3.069  1.00 88.87           H  
ATOM   1771 HD12 LEU A 111       7.478  -4.569   4.766  1.00 88.87           H  
ATOM   1772 HD13 LEU A 111       5.809  -4.947   4.338  1.00 88.87           H  
ATOM   1773  CD2 LEU A 111       6.235  -7.110   2.818  1.00 88.87           C  
ATOM   1774 HD21 LEU A 111       6.306  -6.613   1.850  1.00 88.87           H  
ATOM   1775 HD22 LEU A 111       6.458  -8.171   2.702  1.00 88.87           H  
ATOM   1776 HD23 LEU A 111       5.225  -7.010   3.213  1.00 88.87           H  
ATOM   1777  N   TYR A 112       9.802  -8.019   5.911  1.00 86.28           N  
ATOM   1778  H   TYR A 112      10.141  -8.596   5.155  1.00 86.28           H  
ATOM   1779  CA  TYR A 112       9.567  -8.652   7.212  1.00 86.28           C  
ATOM   1780  HA  TYR A 112       8.513  -8.535   7.462  1.00 86.28           H  
ATOM   1781  C   TYR A 112      10.367  -7.976   8.336  1.00 86.28           C  
ATOM   1782  CB  TYR A 112       9.871 -10.155   7.120  1.00 86.28           C  
ATOM   1783  HB2 TYR A 112      10.937 -10.298   6.939  1.00 86.28           H  
ATOM   1784  HB3 TYR A 112       9.334 -10.572   6.268  1.00 86.28           H  
ATOM   1785  O   TYR A 112       9.850  -7.799   9.434  1.00 86.28           O  
ATOM   1786  CG  TYR A 112       9.469 -10.926   8.364  1.00 86.28           C  
ATOM   1787  CD1 TYR A 112      10.369 -11.049   9.442  1.00 86.28           C  
ATOM   1788  HD1 TYR A 112      11.356 -10.617   9.377  1.00 86.28           H  
ATOM   1789  CD2 TYR A 112       8.168 -11.457   8.474  1.00 86.28           C  
ATOM   1790  HD2 TYR A 112       7.464 -11.345   7.663  1.00 86.28           H  
ATOM   1791  CE1 TYR A 112       9.961 -11.674  10.638  1.00 86.28           C  
ATOM   1792  HE1 TYR A 112      10.631 -11.727  11.483  1.00 86.28           H  
ATOM   1793  CE2 TYR A 112       7.766 -12.104   9.658  1.00 86.28           C  
ATOM   1794  HE2 TYR A 112       6.765 -12.496   9.760  1.00 86.28           H  
ATOM   1795  OH  TYR A 112       8.235 -12.781  11.899  1.00 86.28           O  
ATOM   1796  HH  TYR A 112       8.778 -12.520  12.646  1.00 86.28           H  
ATOM   1797  CZ  TYR A 112       8.656 -12.202  10.746  1.00 86.28           C  
ATOM   1798  N   ALA A 113      11.586  -7.509   8.049  1.00 81.38           N  
ATOM   1799  H   ALA A 113      11.969  -7.690   7.132  1.00 81.38           H  
ATOM   1800  CA  ALA A 113      12.395  -6.739   8.997  1.00 81.38           C  
ATOM   1801  HA  ALA A 113      12.493  -7.318   9.915  1.00 81.38           H  
ATOM   1802  C   ALA A 113      11.778  -5.376   9.398  1.00 81.38           C  
ATOM   1803  CB  ALA A 113      13.791  -6.566   8.388  1.00 81.38           C  
ATOM   1804  HB1 ALA A 113      14.437  -6.059   9.104  1.00 81.38           H  
ATOM   1805  HB2 ALA A 113      14.219  -7.541   8.155  1.00 81.38           H  
ATOM   1806  HB3 ALA A 113      13.729  -5.968   7.479  1.00 81.38           H  
ATOM   1807  O   ALA A 113      12.155  -4.820  10.426  1.00 81.38           O  
ATOM   1808  N   LEU A 114      10.820  -4.843   8.625  1.00 79.88           N  
ATOM   1809  H   LEU A 114      10.528  -5.350   7.802  1.00 79.88           H  
ATOM   1810  CA  LEU A 114      10.076  -3.623   8.965  1.00 79.88           C  
ATOM   1811  HA  LEU A 114      10.690  -3.021   9.634  1.00 79.88           H  
ATOM   1812  C   LEU A 114       8.772  -3.884   9.742  1.00 79.88           C  
ATOM   1813  CB  LEU A 114       9.800  -2.789   7.698  1.00 79.88           C  
ATOM   1814  HB2 LEU A 114       9.190  -1.935   7.989  1.00 79.88           H  
ATOM   1815  HB3 LEU A 114       9.212  -3.389   7.004  1.00 79.88           H  
ATOM   1816  O   LEU A 114       8.072  -2.932  10.082  1.00 79.88           O  
ATOM   1817  CG  LEU A 114      11.037  -2.246   6.964  1.00 79.88           C  
ATOM   1818  HG  LEU A 114      11.619  -3.072   6.554  1.00 79.88           H  
ATOM   1819  CD1 LEU A 114      10.556  -1.363   5.811  1.00 79.88           C  
ATOM   1820 HD11 LEU A 114      11.413  -0.908   5.315  1.00 79.88           H  
ATOM   1821 HD12 LEU A 114       9.991  -1.967   5.100  1.00 79.88           H  
ATOM   1822 HD13 LEU A 114       9.916  -0.569   6.194  1.00 79.88           H  
ATOM   1823  CD2 LEU A 114      11.944  -1.394   7.856  1.00 79.88           C  
ATOM   1824 HD21 LEU A 114      12.393  -2.015   8.632  1.00 79.88           H  
ATOM   1825 HD22 LEU A 114      11.371  -0.594   8.325  1.00 79.88           H  
ATOM   1826 HD23 LEU A 114      12.749  -0.959   7.264  1.00 79.88           H  
ATOM   1827  N   ILE A 115       8.417  -5.143  10.017  1.00 78.04           N  
ATOM   1828  H   ILE A 115       9.050  -5.890   9.769  1.00 78.04           H  
ATOM   1829  CA  ILE A 115       7.166  -5.503  10.697  1.00 78.04           C  
ATOM   1830  HA  ILE A 115       6.414  -4.755  10.443  1.00 78.04           H  
ATOM   1831  C   ILE A 115       7.360  -5.515  12.229  1.00 78.04           C  
ATOM   1832  CB  ILE A 115       6.635  -6.847  10.154  1.00 78.04           C  
ATOM   1833  HB  ILE A 115       7.445  -7.577  10.165  1.00 78.04           H  
ATOM   1834  O   ILE A 115       8.171  -6.303  12.723  1.00 78.04           O  
ATOM   1835  CG1 ILE A 115       6.149  -6.657   8.694  1.00 78.04           C  
ATOM   1836 HG12 ILE A 115       6.969  -6.252   8.102  1.00 78.04           H  
ATOM   1837 HG13 ILE A 115       5.337  -5.930   8.674  1.00 78.04           H  
ATOM   1838  CG2 ILE A 115       5.520  -7.397  11.055  1.00 78.04           C  
ATOM   1839 HG21 ILE A 115       5.881  -7.576  12.067  1.00 78.04           H  
ATOM   1840 HG22 ILE A 115       5.204  -8.369  10.676  1.00 78.04           H  
ATOM   1841 HG23 ILE A 115       4.683  -6.700  11.096  1.00 78.04           H  
ATOM   1842  CD1 ILE A 115       5.673  -7.936   7.991  1.00 78.04           C  
ATOM   1843 HD11 ILE A 115       6.401  -8.735   8.130  1.00 78.04           H  
ATOM   1844 HD12 ILE A 115       4.710  -8.254   8.391  1.00 78.04           H  
ATOM   1845 HD13 ILE A 115       5.556  -7.739   6.926  1.00 78.04           H  
ATOM   1846  N   PRO A 116       6.587  -4.733  13.011  1.00 67.44           N  
ATOM   1847  CA  PRO A 116       6.680  -4.710  14.473  1.00 67.44           C  
ATOM   1848  HA  PRO A 116       7.666  -4.326  14.731  1.00 67.44           H  
ATOM   1849  C   PRO A 116       6.477  -6.074  15.154  1.00 67.44           C  
ATOM   1850  CB  PRO A 116       5.624  -3.703  14.943  1.00 67.44           C  
ATOM   1851  HB2 PRO A 116       5.933  -3.184  15.850  1.00 67.44           H  
ATOM   1852  HB3 PRO A 116       4.666  -4.199  15.094  1.00 67.44           H  
ATOM   1853  O   PRO A 116       5.524  -6.805  14.874  1.00 67.44           O  
ATOM   1854  CG  PRO A 116       5.508  -2.748  13.761  1.00 67.44           C  
ATOM   1855  HG2 PRO A 116       6.325  -2.028  13.796  1.00 67.44           H  
ATOM   1856  HG3 PRO A 116       4.541  -2.247  13.736  1.00 67.44           H  
ATOM   1857  CD  PRO A 116       5.693  -3.673  12.562  1.00 67.44           C  
ATOM   1858  HD2 PRO A 116       6.117  -3.102  11.736  1.00 67.44           H  
ATOM   1859  HD3 PRO A 116       4.735  -4.104  12.271  1.00 67.44           H  
ATOM   1860  N   ASN A 117       7.330  -6.382  16.137  1.00 62.22           N  
ATOM   1861  H   ASN A 117       8.130  -5.778  16.266  1.00 62.22           H  
ATOM   1862  CA  ASN A 117       7.317  -7.664  16.854  1.00 62.22           C  
ATOM   1863  HA  ASN A 117       7.450  -8.461  16.122  1.00 62.22           H  
ATOM   1864  C   ASN A 117       5.993  -7.965  17.585  1.00 62.22           C  
ATOM   1865  CB  ASN A 117       8.502  -7.721  17.839  1.00 62.22           C  
ATOM   1866  HB2 ASN A 117       8.515  -6.823  18.457  1.00 62.22           H  
ATOM   1867  HB3 ASN A 117       8.363  -8.580  18.496  1.00 62.22           H  
ATOM   1868  O   ASN A 117       5.633  -9.132  17.699  1.00 62.22           O  
ATOM   1869  CG  ASN A 117       9.858  -7.891  17.173  1.00 62.22           C  
ATOM   1870  ND2 ASN A 117      10.921  -7.935  17.941  1.00 62.22           N  
ATOM   1871 HD21 ASN A 117      10.842  -7.906  18.947  1.00 62.22           H  
ATOM   1872 HD22 ASN A 117      11.796  -8.070  17.455  1.00 62.22           H  
ATOM   1873  OD1 ASN A 117       9.997  -7.977  15.970  1.00 62.22           O  
ATOM   1874  N   GLU A 118       5.237  -6.957  18.039  1.00 57.61           N  
ATOM   1875  H   GLU A 118       5.570  -6.009  17.933  1.00 57.61           H  
ATOM   1876  CA  GLU A 118       3.913  -7.162  18.667  1.00 57.61           C  
ATOM   1877  HA  GLU A 118       4.009  -7.872  19.489  1.00 57.61           H  
ATOM   1878  C   GLU A 118       2.855  -7.731  17.709  1.00 57.61           C  
ATOM   1879  CB  GLU A 118       3.365  -5.842  19.222  1.00 57.61           C  
ATOM   1880  HB2 GLU A 118       3.294  -5.113  18.415  1.00 57.61           H  
ATOM   1881  HB3 GLU A 118       2.360  -6.040  19.597  1.00 57.61           H  
ATOM   1882  O   GLU A 118       1.836  -8.274  18.141  1.00 57.61           O  
ATOM   1883  CG  GLU A 118       4.198  -5.255  20.368  1.00 57.61           C  
ATOM   1884  HG2 GLU A 118       4.422  -6.053  21.075  1.00 57.61           H  
ATOM   1885  HG3 GLU A 118       5.140  -4.883  19.966  1.00 57.61           H  
ATOM   1886  CD  GLU A 118       3.464  -4.123  21.109  1.00 57.61           C  
ATOM   1887  OE1 GLU A 118       4.004  -3.696  22.152  1.00 57.61           O  
ATOM   1888  OE2 GLU A 118       2.365  -3.720  20.658  1.00 57.61           O  
ATOM   1889  N   GLN A 119       3.080  -7.601  16.400  1.00 54.67           N  
ATOM   1890  H   GLN A 119       3.926  -7.140  16.096  1.00 54.67           H  
ATOM   1891  CA  GLN A 119       2.251  -8.237  15.383  1.00 54.67           C  
ATOM   1892  HA  GLN A 119       1.237  -8.349  15.767  1.00 54.67           H  
ATOM   1893  C   GLN A 119       2.764  -9.654  15.076  1.00 54.67           C  
ATOM   1894  CB  GLN A 119       2.171  -7.339  14.142  1.00 54.67           C  
ATOM   1895  HB2 GLN A 119       1.446  -7.806  13.476  1.00 54.67           H  
ATOM   1896  HB3 GLN A 119       3.139  -7.301  13.644  1.00 54.67           H  
ATOM   1897  O   GLN A 119       1.964 -10.574  14.925  1.00 54.67           O  
ATOM   1898  CG  GLN A 119       1.683  -5.907  14.440  1.00 54.67           C  
ATOM   1899  HG2 GLN A 119       0.746  -5.962  14.994  1.00 54.67           H  
ATOM   1900  HG3 GLN A 119       2.414  -5.386  15.058  1.00 54.67           H  
ATOM   1901  CD  GLN A 119       1.470  -5.079  13.171  1.00 54.67           C  
ATOM   1902  NE2 GLN A 119       0.308  -4.495  12.972  1.00 54.67           N  
ATOM   1903 HE21 GLN A 119      -0.461  -4.639  13.612  1.00 54.67           H  
ATOM   1904 HE22 GLN A 119       0.219  -3.973  12.112  1.00 54.67           H  
ATOM   1905  OE1 GLN A 119       2.337  -4.945  12.322  1.00 54.67           O  
ATOM   1906  N   GLN A 120       4.087  -9.867  15.109  1.00 53.31           N  
ATOM   1907  H   GLN A 120       4.691  -9.072  15.262  1.00 53.31           H  
ATOM   1908  CA  GLN A 120       4.700 -11.198  14.981  1.00 53.31           C  
ATOM   1909  HA  GLN A 120       4.338 -11.653  14.059  1.00 53.31           H  
ATOM   1910  C   GLN A 120       4.304 -12.139  16.138  1.00 53.31           C  
ATOM   1911  CB  GLN A 120       6.235 -11.091  14.891  1.00 53.31           C  
ATOM   1912  HB2 GLN A 120       6.626 -12.095  14.729  1.00 53.31           H  
ATOM   1913  HB3 GLN A 120       6.627 -10.734  15.844  1.00 53.31           H  
ATOM   1914  O   GLN A 120       4.011 -13.308  15.909  1.00 53.31           O  
ATOM   1915  CG  GLN A 120       6.761 -10.175  13.768  1.00 53.31           C  
ATOM   1916  HG2 GLN A 120       6.374 -10.514  12.807  1.00 53.31           H  
ATOM   1917  HG3 GLN A 120       6.411  -9.156  13.937  1.00 53.31           H  
ATOM   1918  CD  GLN A 120       8.290 -10.158  13.695  1.00 53.31           C  
ATOM   1919  NE2 GLN A 120       8.900  -9.077  13.266  1.00 53.31           N  
ATOM   1920 HE21 GLN A 120       9.905  -9.059  13.357  1.00 53.31           H  
ATOM   1921 HE22 GLN A 120       8.414  -8.223  13.031  1.00 53.31           H  
ATOM   1922  OE1 GLN A 120       8.969 -11.128  14.007  1.00 53.31           O  
ATOM   1923  N   THR A 121       4.212 -11.658  17.384  1.00 51.72           N  
ATOM   1924  H   THR A 121       4.476 -10.700  17.564  1.00 51.72           H  
ATOM   1925  CA  THR A 121       3.798 -12.497  18.531  1.00 51.72           C  
ATOM   1926  HA  THR A 121       4.350 -13.436  18.477  1.00 51.72           H  
ATOM   1927  C   THR A 121       2.317 -12.890  18.517  1.00 51.72           C  
ATOM   1928  CB  THR A 121       4.136 -11.851  19.881  1.00 51.72           C  
ATOM   1929  HB  THR A 121       3.708 -12.452  20.683  1.00 51.72           H  
ATOM   1930  O   THR A 121       1.924 -13.786  19.261  1.00 51.72           O  
ATOM   1931  CG2 THR A 121       5.642 -11.756  20.114  1.00 51.72           C  
ATOM   1932 HG21 THR A 121       6.080 -12.753  20.075  1.00 51.72           H  
ATOM   1933 HG22 THR A 121       6.106 -11.134  19.348  1.00 51.72           H  
ATOM   1934 HG23 THR A 121       5.837 -11.324  21.095  1.00 51.72           H  
ATOM   1935  OG1 THR A 121       3.605 -10.551  19.952  1.00 51.72           O  
ATOM   1936  HG1 THR A 121       3.870 -10.171  20.792  1.00 51.72           H  
ATOM   1937  N   LYS A 122       1.499 -12.289  17.641  1.00 49.27           N  
ATOM   1938  H   LYS A 122       1.895 -11.572  17.050  1.00 49.27           H  
ATOM   1939  CA  LYS A 122       0.112 -12.707  17.372  1.00 49.27           C  
ATOM   1940  HA  LYS A 122      -0.296 -13.145  18.284  1.00 49.27           H  
ATOM   1941  C   LYS A 122       0.000 -13.828  16.331  1.00 49.27           C  
ATOM   1942  CB  LYS A 122      -0.754 -11.491  17.004  1.00 49.27           C  
ATOM   1943  HB2 LYS A 122      -1.731 -11.828  16.658  1.00 49.27           H  
ATOM   1944  HB3 LYS A 122      -0.280 -10.936  16.195  1.00 49.27           H  
ATOM   1945  O   LYS A 122      -1.107 -14.094  15.871  1.00 49.27           O  
ATOM   1946  CG  LYS A 122      -0.982 -10.573  18.209  1.00 49.27           C  
ATOM   1947  HG2 LYS A 122      -1.488 -11.131  18.996  1.00 49.27           H  
ATOM   1948  HG3 LYS A 122      -0.023 -10.216  18.587  1.00 49.27           H  
ATOM   1949  CD  LYS A 122      -1.841  -9.377  17.797  1.00 49.27           C  
ATOM   1950  HD2 LYS A 122      -2.800  -9.728  17.415  1.00 49.27           H  
ATOM   1951  HD3 LYS A 122      -1.319  -8.824  17.016  1.00 49.27           H  
ATOM   1952  CE  LYS A 122      -2.055  -8.477  19.013  1.00 49.27           C  
ATOM   1953  HE2 LYS A 122      -1.075  -8.230  19.423  1.00 49.27           H  
ATOM   1954  HE3 LYS A 122      -2.605  -9.033  19.772  1.00 49.27           H  
ATOM   1955  NZ  LYS A 122      -2.773  -7.235  18.644  1.00 49.27           N  
ATOM   1956  HZ1 LYS A 122      -2.886  -6.643  19.455  1.00 49.27           H  
ATOM   1957  HZ2 LYS A 122      -3.677  -7.447  18.248  1.00 49.27           H  
ATOM   1958  HZ3 LYS A 122      -2.227  -6.724  17.965  1.00 49.27           H  
ATOM   1959  N   MET A 123       1.107 -14.488  15.969  1.00 47.42           N  
ATOM   1960  H   MET A 123       1.993 -14.174  16.339  1.00 47.42           H  
ATOM   1961  CA  MET A 123       1.111 -15.672  15.101  1.00 47.42           C  
ATOM   1962  HA  MET A 123       0.882 -15.358  14.083  1.00 47.42           H  
ATOM   1963  C   MET A 123       0.039 -16.683  15.529  1.00 47.42           C  
ATOM   1964  CB  MET A 123       2.498 -16.346  15.106  1.00 47.42           C  
ATOM   1965  HB2 MET A 123       2.968 -16.221  16.081  1.00 47.42           H  
ATOM   1966  HB3 MET A 123       2.383 -17.414  14.920  1.00 47.42           H  
ATOM   1967  O   MET A 123       0.167 -17.371  16.544  1.00 47.42           O  
ATOM   1968  CG  MET A 123       3.411 -15.784  14.011  1.00 47.42           C  
ATOM   1969  HG2 MET A 123       3.404 -14.696  14.068  1.00 47.42           H  
ATOM   1970  HG3 MET A 123       3.003 -16.055  13.037  1.00 47.42           H  
ATOM   1971  SD  MET A 123       5.137 -16.345  14.096  1.00 47.42           S  
ATOM   1972  CE  MET A 123       4.977 -18.012  13.406  1.00 47.42           C  
ATOM   1973  HE1 MET A 123       4.314 -18.607  14.034  1.00 47.42           H  
ATOM   1974  HE2 MET A 123       5.960 -18.482  13.370  1.00 47.42           H  
ATOM   1975  HE3 MET A 123       4.567 -17.952  12.398  1.00 47.42           H  
ATOM   1976  N   ALA A 124      -1.008 -16.799  14.710  1.00 47.59           N  
ATOM   1977  H   ALA A 124      -1.102 -16.144  13.946  1.00 47.59           H  
ATOM   1978  CA  ALA A 124      -1.938 -17.911  14.785  1.00 47.59           C  
ATOM   1979  HA  ALA A 124      -2.406 -17.906  15.769  1.00 47.59           H  
ATOM   1980  C   ALA A 124      -1.166 -19.228  14.608  1.00 47.59           C  
ATOM   1981  CB  ALA A 124      -3.021 -17.728  13.715  1.00 47.59           C  
ATOM   1982  HB1 ALA A 124      -3.545 -16.785  13.873  1.00 47.59           H  
ATOM   1983  HB2 ALA A 124      -2.569 -17.722  12.723  1.00 47.59           H  
ATOM   1984  HB3 ALA A 124      -3.739 -18.546  13.770  1.00 47.59           H  
ATOM   1985  O   ALA A 124      -0.205 -19.294  13.837  1.00 47.59           O  
ATOM   1986  N   VAL A 125      -1.596 -20.286  15.304  1.00 43.46           N  
ATOM   1987  H   VAL A 125      -2.388 -20.171  15.919  1.00 43.46           H  
ATOM   1988  CA  VAL A 125      -1.023 -21.628  15.121  1.00 43.46           C  
ATOM   1989  HA  VAL A 125       0.021 -21.600  15.433  1.00 43.46           H  
ATOM   1990  C   VAL A 125      -1.130 -21.993  13.634  1.00 43.46           C  
ATOM   1991  CB  VAL A 125      -1.746 -22.683  15.980  1.00 43.46           C  
ATOM   1992  HB  VAL A 125      -2.801 -22.716  15.706  1.00 43.46           H  
ATOM   1993  O   VAL A 125      -2.253 -21.979  13.119  1.00 43.46           O  
ATOM   1994  CG1 VAL A 125      -1.143 -24.081  15.777  1.00 43.46           C  
ATOM   1995 HG11 VAL A 125      -1.642 -24.797  16.432  1.00 43.46           H  
ATOM   1996 HG12 VAL A 125      -0.078 -24.069  16.008  1.00 43.46           H  
ATOM   1997 HG13 VAL A 125      -1.285 -24.412  14.749  1.00 43.46           H  
ATOM   1998  CG2 VAL A 125      -1.647 -22.345  17.473  1.00 43.46           C  
ATOM   1999 HG21 VAL A 125      -2.142 -23.117  18.063  1.00 43.46           H  
ATOM   2000 HG22 VAL A 125      -0.601 -22.281  17.774  1.00 43.46           H  
ATOM   2001 HG23 VAL A 125      -2.135 -21.393  17.681  1.00 43.46           H  
ATOM   2002  N   PRO A 126      -0.022 -22.325  12.937  1.00 47.67           N  
ATOM   2003  CA  PRO A 126      -0.068 -22.681  11.523  1.00 47.67           C  
ATOM   2004  HA  PRO A 126      -0.519 -21.854  10.976  1.00 47.67           H  
ATOM   2005  C   PRO A 126      -0.905 -23.944  11.310  1.00 47.67           C  
ATOM   2006  CB  PRO A 126       1.392 -22.825  11.066  1.00 47.67           C  
ATOM   2007  HB2 PRO A 126       1.740 -23.852  11.173  1.00 47.67           H  
ATOM   2008  HB3 PRO A 126       1.527 -22.484  10.040  1.00 47.67           H  
ATOM   2009  O   PRO A 126      -0.436 -25.072  11.459  1.00 47.67           O  
ATOM   2010  CG  PRO A 126       2.148 -21.944  12.056  1.00 47.67           C  
ATOM   2011  HG2 PRO A 126       3.190 -22.245  12.157  1.00 47.67           H  
ATOM   2012  HG3 PRO A 126       2.074 -20.900  11.753  1.00 47.67           H  
ATOM   2013  CD  PRO A 126       1.365 -22.158  13.349  1.00 47.67           C  
ATOM   2014  HD2 PRO A 126       1.708 -23.065  13.848  1.00 47.67           H  
ATOM   2015  HD3 PRO A 126       1.502 -21.292  13.997  1.00 47.67           H  
ATOM   2016  N   THR A 127      -2.179 -23.756  10.979  1.00 47.96           N  
ATOM   2017  H   THR A 127      -2.522 -22.807  10.938  1.00 47.96           H  
ATOM   2018  CA  THR A 127      -3.055 -24.847  10.568  1.00 47.96           C  
ATOM   2019  HA  THR A 127      -2.796 -25.734  11.146  1.00 47.96           H  
ATOM   2020  C   THR A 127      -2.777 -25.151   9.104  1.00 47.96           C  
ATOM   2021  CB  THR A 127      -4.542 -24.556  10.828  1.00 47.96           C  
ATOM   2022  HB  THR A 127      -5.133 -25.337  10.350  1.00 47.96           H  
ATOM   2023  O   THR A 127      -2.661 -24.257   8.272  1.00 47.96           O  
ATOM   2024  CG2 THR A 127      -4.878 -24.554  12.319  1.00 47.96           C  
ATOM   2025 HG21 THR A 127      -4.208 -23.886  12.860  1.00 47.96           H  
ATOM   2026 HG22 THR A 127      -4.770 -25.563  12.718  1.00 47.96           H  
ATOM   2027 HG23 THR A 127      -5.906 -24.224  12.465  1.00 47.96           H  
ATOM   2028  OG1 THR A 127      -4.952 -23.319  10.304  1.00 47.96           O  
ATOM   2029  HG1 THR A 127      -4.681 -22.630  10.914  1.00 47.96           H  
ATOM   2030  N   GLU A 128      -2.688 -26.431   8.753  1.00 50.92           N  
ATOM   2031  H   GLU A 128      -2.668 -27.135   9.478  1.00 50.92           H  
ATOM   2032  CA  GLU A 128      -2.376 -26.862   7.380  1.00 50.92           C  
ATOM   2033  HA  GLU A 128      -1.420 -26.427   7.089  1.00 50.92           H  
ATOM   2034  C   GLU A 128      -3.437 -26.397   6.353  1.00 50.92           C  
ATOM   2035  CB  GLU A 128      -2.232 -28.386   7.427  1.00 50.92           C  
ATOM   2036  HB2 GLU A 128      -1.728 -28.660   8.354  1.00 50.92           H  
ATOM   2037  HB3 GLU A 128      -3.226 -28.834   7.434  1.00 50.92           H  
ATOM   2038  O   GLU A 128      -3.165 -26.272   5.157  1.00 50.92           O  
ATOM   2039  CG  GLU A 128      -1.403 -28.955   6.273  1.00 50.92           C  
ATOM   2040  HG2 GLU A 128      -0.453 -28.422   6.229  1.00 50.92           H  
ATOM   2041  HG3 GLU A 128      -1.932 -28.790   5.334  1.00 50.92           H  
ATOM   2042  CD  GLU A 128      -1.152 -30.457   6.464  1.00 50.92           C  
ATOM   2043  OE1 GLU A 128      -0.055 -30.908   6.069  1.00 50.92           O  
ATOM   2044  OE2 GLU A 128      -2.068 -31.137   6.984  1.00 50.92           O  
ATOM   2045  N   LYS A 129      -4.634 -26.064   6.860  1.00 61.07           N  
ATOM   2046  H   LYS A 129      -4.707 -26.145   7.864  1.00 61.07           H  
ATOM   2047  CA  LYS A 129      -5.780 -25.471   6.157  1.00 61.07           C  
ATOM   2048  HA  LYS A 129      -5.750 -25.794   5.116  1.00 61.07           H  
ATOM   2049  C   LYS A 129      -5.761 -23.932   6.103  1.00 61.07           C  
ATOM   2050  CB  LYS A 129      -7.089 -25.977   6.793  1.00 61.07           C  
ATOM   2051  HB2 LYS A 129      -7.132 -25.641   7.829  1.00 61.07           H  
ATOM   2052  HB3 LYS A 129      -7.932 -25.540   6.258  1.00 61.07           H  
ATOM   2053  O   LYS A 129      -6.789 -23.342   5.784  1.00 61.07           O  
ATOM   2054  CG  LYS A 129      -7.235 -27.503   6.741  1.00 61.07           C  
ATOM   2055  HG2 LYS A 129      -6.433 -27.974   7.310  1.00 61.07           H  
ATOM   2056  HG3 LYS A 129      -7.178 -27.835   5.704  1.00 61.07           H  
ATOM   2057  CD  LYS A 129      -8.582 -27.922   7.339  1.00 61.07           C  
ATOM   2058  HD2 LYS A 129      -9.386 -27.457   6.769  1.00 61.07           H  
ATOM   2059  HD3 LYS A 129      -8.633 -27.583   8.374  1.00 61.07           H  
ATOM   2060  CE  LYS A 129      -8.716 -29.445   7.280  1.00 61.07           C  
ATOM   2061  HE2 LYS A 129      -7.873 -29.887   7.812  1.00 61.07           H  
ATOM   2062  HE3 LYS A 129      -8.650 -29.759   6.239  1.00 61.07           H  
ATOM   2063  NZ  LYS A 129      -9.996 -29.895   7.878  1.00 61.07           N  
ATOM   2064  HZ1 LYS A 129     -10.048 -29.608   8.845  1.00 61.07           H  
ATOM   2065  HZ2 LYS A 129     -10.776 -29.491   7.381  1.00 61.07           H  
ATOM   2066  HZ3 LYS A 129     -10.068 -30.902   7.838  1.00 61.07           H  
ATOM   2067  N   ALA A 130      -4.646 -23.277   6.431  1.00 73.36           N  
ATOM   2068  H   ALA A 130      -3.851 -23.795   6.777  1.00 73.36           H  
ATOM   2069  CA  ALA A 130      -4.522 -21.826   6.326  1.00 73.36           C  
ATOM   2070  HA  ALA A 130      -5.277 -21.374   6.969  1.00 73.36           H  
ATOM   2071  C   ALA A 130      -4.769 -21.348   4.884  1.00 73.36           C  
ATOM   2072  CB  ALA A 130      -3.144 -21.385   6.836  1.00 73.36           C  
ATOM   2073  HB1 ALA A 130      -2.357 -21.868   6.257  1.00 73.36           H  
ATOM   2074  HB2 ALA A 130      -3.045 -20.304   6.739  1.00 73.36           H  
ATOM   2075  HB3 ALA A 130      -3.037 -21.652   7.887  1.00 73.36           H  
ATOM   2076  O   ALA A 130      -4.213 -21.904   3.929  1.00 73.36           O  
ATOM   2077  N   GLN A 131      -5.585 -20.299   4.761  1.00 87.90           N  
ATOM   2078  H   GLN A 131      -5.996 -19.923   5.603  1.00 87.90           H  
ATOM   2079  CA  GLN A 131      -5.931 -19.625   3.510  1.00 87.90           C  
ATOM   2080  HA  GLN A 131      -6.444 -20.336   2.862  1.00 87.90           H  
ATOM   2081  C   GLN A 131      -4.665 -19.132   2.787  1.00 87.90           C  
ATOM   2082  CB  GLN A 131      -6.917 -18.497   3.868  1.00 87.90           C  
ATOM   2083  HB2 GLN A 131      -7.784 -18.959   4.341  1.00 87.90           H  
ATOM   2084  HB3 GLN A 131      -6.453 -17.838   4.602  1.00 87.90           H  
ATOM   2085  O   GLN A 131      -3.693 -18.702   3.412  1.00 87.90           O  
ATOM   2086  CG  GLN A 131      -7.419 -17.643   2.694  1.00 87.90           C  
ATOM   2087  HG2 GLN A 131      -6.586 -17.092   2.258  1.00 87.90           H  
ATOM   2088  HG3 GLN A 131      -7.838 -18.292   1.925  1.00 87.90           H  
ATOM   2089  CD  GLN A 131      -8.502 -16.644   3.109  1.00 87.90           C  
ATOM   2090  NE2 GLN A 131      -8.940 -15.785   2.218  1.00 87.90           N  
ATOM   2091 HE21 GLN A 131      -8.533 -15.778   1.294  1.00 87.90           H  
ATOM   2092 HE22 GLN A 131      -9.673 -15.165   2.530  1.00 87.90           H  
ATOM   2093  OE1 GLN A 131      -8.992 -16.603   4.223  1.00 87.90           O  
ATOM   2094  N   LYS A 132      -4.647 -19.214   1.452  1.00 94.78           N  
ATOM   2095  H   LYS A 132      -5.447 -19.642   1.008  1.00 94.78           H  
ATOM   2096  CA  LYS A 132      -3.476 -18.872   0.613  1.00 94.78           C  
ATOM   2097  HA  LYS A 132      -2.708 -18.432   1.248  1.00 94.78           H  
ATOM   2098  C   LYS A 132      -3.781 -17.801  -0.435  1.00 94.78           C  
ATOM   2099  CB  LYS A 132      -2.891 -20.158  -0.007  1.00 94.78           C  
ATOM   2100  HB2 LYS A 132      -2.019 -19.911  -0.612  1.00 94.78           H  
ATOM   2101  HB3 LYS A 132      -3.641 -20.624  -0.648  1.00 94.78           H  
ATOM   2102  O   LYS A 132      -2.872 -17.376  -1.152  1.00 94.78           O  
ATOM   2103  CG  LYS A 132      -2.473 -21.145   1.092  1.00 94.78           C  
ATOM   2104  HG2 LYS A 132      -1.804 -20.640   1.789  1.00 94.78           H  
ATOM   2105  HG3 LYS A 132      -3.374 -21.444   1.627  1.00 94.78           H  
ATOM   2106  CD  LYS A 132      -1.802 -22.430   0.597  1.00 94.78           C  
ATOM   2107  HD2 LYS A 132      -0.839 -22.201   0.141  1.00 94.78           H  
ATOM   2108  HD3 LYS A 132      -2.456 -22.919  -0.125  1.00 94.78           H  
ATOM   2109  CE  LYS A 132      -1.629 -23.311   1.845  1.00 94.78           C  
ATOM   2110  HE2 LYS A 132      -0.944 -22.817   2.534  1.00 94.78           H  
ATOM   2111  HE3 LYS A 132      -2.591 -23.365   2.353  1.00 94.78           H  
ATOM   2112  NZ  LYS A 132      -1.157 -24.685   1.542  1.00 94.78           N  
ATOM   2113  HZ1 LYS A 132      -0.237 -24.678   1.124  1.00 94.78           H  
ATOM   2114  HZ2 LYS A 132      -1.813 -25.151   0.932  1.00 94.78           H  
ATOM   2115  HZ3 LYS A 132      -1.124 -25.220   2.398  1.00 94.78           H  
ATOM   2116  N   ILE A 133      -5.036 -17.367  -0.522  1.00 96.42           N  
ATOM   2117  H   ILE A 133      -5.711 -17.800   0.092  1.00 96.42           H  
ATOM   2118  CA  ILE A 133      -5.547 -16.380  -1.476  1.00 96.42           C  
ATOM   2119  HA  ILE A 133      -4.720 -15.861  -1.961  1.00 96.42           H  
ATOM   2120  C   ILE A 133      -6.393 -15.364  -0.706  1.00 96.42           C  
ATOM   2121  CB  ILE A 133      -6.403 -17.083  -2.554  1.00 96.42           C  
ATOM   2122  HB  ILE A 133      -7.263 -17.533  -2.058  1.00 96.42           H  
ATOM   2123  O   ILE A 133      -7.408 -15.730  -0.120  1.00 96.42           O  
ATOM   2124  CG1 ILE A 133      -5.630 -18.218  -3.268  1.00 96.42           C  
ATOM   2125 HG12 ILE A 133      -5.291 -18.945  -2.530  1.00 96.42           H  
ATOM   2126 HG13 ILE A 133      -4.752 -17.807  -3.767  1.00 96.42           H  
ATOM   2127  CG2 ILE A 133      -6.930 -16.060  -3.575  1.00 96.42           C  
ATOM   2128 HG21 ILE A 133      -7.753 -16.516  -4.126  1.00 96.42           H  
ATOM   2129 HG22 ILE A 133      -7.327 -15.168  -3.090  1.00 96.42           H  
ATOM   2130 HG23 ILE A 133      -6.144 -15.764  -4.270  1.00 96.42           H  
ATOM   2131  CD1 ILE A 133      -6.473 -18.988  -4.288  1.00 96.42           C  
ATOM   2132 HD11 ILE A 133      -6.736 -18.334  -5.120  1.00 96.42           H  
ATOM   2133 HD12 ILE A 133      -5.900 -19.833  -4.670  1.00 96.42           H  
ATOM   2134 HD13 ILE A 133      -7.387 -19.358  -3.822  1.00 96.42           H  
ATOM   2135  N   PHE A 134      -6.004 -14.091  -0.733  1.00 94.48           N  
ATOM   2136  H   PHE A 134      -5.158 -13.856  -1.232  1.00 94.48           H  
ATOM   2137  CA  PHE A 134      -6.666 -13.016   0.015  1.00 94.48           C  
ATOM   2138  HA  PHE A 134      -7.582 -13.390   0.471  1.00 94.48           H  
ATOM   2139  C   PHE A 134      -7.035 -11.865  -0.910  1.00 94.48           C  
ATOM   2140  CB  PHE A 134      -5.747 -12.520   1.137  1.00 94.48           C  
ATOM   2141  HB2 PHE A 134      -6.258 -11.734   1.694  1.00 94.48           H  
ATOM   2142  HB3 PHE A 134      -4.852 -12.079   0.699  1.00 94.48           H  
ATOM   2143  O   PHE A 134      -6.328 -11.619  -1.882  1.00 94.48           O  
ATOM   2144  CG  PHE A 134      -5.333 -13.612   2.094  1.00 94.48           C  
ATOM   2145  CD1 PHE A 134      -6.056 -13.805   3.283  1.00 94.48           C  
ATOM   2146  HD1 PHE A 134      -6.895 -13.169   3.524  1.00 94.48           H  
ATOM   2147  CD2 PHE A 134      -4.267 -14.472   1.766  1.00 94.48           C  
ATOM   2148  HD2 PHE A 134      -3.713 -14.330   0.850  1.00 94.48           H  
ATOM   2149  CE1 PHE A 134      -5.703 -14.839   4.161  1.00 94.48           C  
ATOM   2150  HE1 PHE A 134      -6.249 -14.981   5.082  1.00 94.48           H  
ATOM   2151  CE2 PHE A 134      -3.951 -15.540   2.619  1.00 94.48           C  
ATOM   2152  HE2 PHE A 134      -3.158 -16.227   2.365  1.00 94.48           H  
ATOM   2153  CZ  PHE A 134      -4.656 -15.709   3.824  1.00 94.48           C  
ATOM   2154  HZ  PHE A 134      -4.408 -16.517   4.496  1.00 94.48           H  
ATOM   2155  N   TYR A 135      -8.101 -11.134  -0.589  1.00 94.10           N  
ATOM   2156  H   TYR A 135      -8.598 -11.352   0.263  1.00 94.10           H  
ATOM   2157  CA  TYR A 135      -8.532  -9.935  -1.309  1.00 94.10           C  
ATOM   2158  HA  TYR A 135      -7.858  -9.740  -2.142  1.00 94.10           H  
ATOM   2159  C   TYR A 135      -8.496  -8.713  -0.390  1.00 94.10           C  
ATOM   2160  CB  TYR A 135      -9.936 -10.159  -1.883  1.00 94.10           C  
ATOM   2161  HB2 TYR A 135     -10.601 -10.484  -1.084  1.00 94.10           H  
ATOM   2162  HB3 TYR A 135      -9.890 -10.960  -2.621  1.00 94.10           H  
ATOM   2163  O   TYR A 135      -8.803  -8.813   0.796  1.00 94.10           O  
ATOM   2164  CG  TYR A 135     -10.528  -8.935  -2.553  1.00 94.10           C  
ATOM   2165  CD1 TYR A 135     -11.540  -8.197  -1.907  1.00 94.10           C  
ATOM   2166  HD1 TYR A 135     -11.910  -8.510  -0.942  1.00 94.10           H  
ATOM   2167  CD2 TYR A 135     -10.053  -8.530  -3.815  1.00 94.10           C  
ATOM   2168  HD2 TYR A 135      -9.288  -9.102  -4.320  1.00 94.10           H  
ATOM   2169  CE1 TYR A 135     -12.096  -7.063  -2.532  1.00 94.10           C  
ATOM   2170  HE1 TYR A 135     -12.891  -6.509  -2.056  1.00 94.10           H  
ATOM   2171  CE2 TYR A 135     -10.606  -7.397  -4.440  1.00 94.10           C  
ATOM   2172  HE2 TYR A 135     -10.287  -7.091  -5.425  1.00 94.10           H  
ATOM   2173  OH  TYR A 135     -12.143  -5.577  -4.423  1.00 94.10           O  
ATOM   2174  HH  TYR A 135     -12.928  -5.209  -4.010  1.00 94.10           H  
ATOM   2175  CZ  TYR A 135     -11.630  -6.665  -3.802  1.00 94.10           C  
ATOM   2176  N   THR A 136      -8.142  -7.552  -0.943  1.00 92.52           N  
ATOM   2177  H   THR A 136      -7.878  -7.554  -1.918  1.00 92.52           H  
ATOM   2178  CA  THR A 136      -8.182  -6.264  -0.243  1.00 92.52           C  
ATOM   2179  HA  THR A 136      -8.782  -6.382   0.660  1.00 92.52           H  
ATOM   2180  C   THR A 136      -8.820  -5.183  -1.136  1.00 92.52           C  
ATOM   2181  CB  THR A 136      -6.784  -5.827   0.227  1.00 92.52           C  
ATOM   2182  HB  THR A 136      -6.882  -4.862   0.724  1.00 92.52           H  
ATOM   2183  O   THR A 136      -8.314  -4.958  -2.244  1.00 92.52           O  
ATOM   2184  CG2 THR A 136      -6.131  -6.799   1.208  1.00 92.52           C  
ATOM   2185 HG21 THR A 136      -5.175  -6.392   1.538  1.00 92.52           H  
ATOM   2186 HG22 THR A 136      -5.959  -7.766   0.735  1.00 92.52           H  
ATOM   2187 HG23 THR A 136      -6.777  -6.936   2.076  1.00 92.52           H  
ATOM   2188  OG1 THR A 136      -5.891  -5.681  -0.856  1.00 92.52           O  
ATOM   2189  HG1 THR A 136      -5.904  -6.507  -1.344  1.00 92.52           H  
ATOM   2190  N   PRO A 137      -9.877  -4.477  -0.682  1.00 88.76           N  
ATOM   2191  CA  PRO A 137     -10.480  -3.358  -1.420  1.00 88.76           C  
ATOM   2192  HA  PRO A 137     -10.907  -3.738  -2.348  1.00 88.76           H  
ATOM   2193  C   PRO A 137      -9.471  -2.249  -1.744  1.00 88.76           C  
ATOM   2194  CB  PRO A 137     -11.607  -2.824  -0.528  1.00 88.76           C  
ATOM   2195  HB2 PRO A 137     -12.453  -2.471  -1.118  1.00 88.76           H  
ATOM   2196  HB3 PRO A 137     -11.233  -2.026   0.113  1.00 88.76           H  
ATOM   2197  O   PRO A 137      -8.483  -2.091  -1.020  1.00 88.76           O  
ATOM   2198  CG  PRO A 137     -11.981  -4.027   0.334  1.00 88.76           C  
ATOM   2199  HG2 PRO A 137     -12.424  -3.723   1.282  1.00 88.76           H  
ATOM   2200  HG3 PRO A 137     -12.660  -4.676  -0.219  1.00 88.76           H  
ATOM   2201  CD  PRO A 137     -10.642  -4.732   0.532  1.00 88.76           C  
ATOM   2202  HD2 PRO A 137     -10.121  -4.304   1.389  1.00 88.76           H  
ATOM   2203  HD3 PRO A 137     -10.817  -5.798   0.683  1.00 88.76           H  
ATOM   2204  N   ASP A 138      -9.688  -1.510  -2.835  1.00 89.07           N  
ATOM   2205  H   ASP A 138     -10.515  -1.683  -3.387  1.00 89.07           H  
ATOM   2206  CA  ASP A 138      -8.799  -0.418  -3.269  1.00 89.07           C  
ATOM   2207  HA  ASP A 138      -7.806  -0.851  -3.392  1.00 89.07           H  
ATOM   2208  C   ASP A 138      -8.664   0.704  -2.212  1.00 89.07           C  
ATOM   2209  CB  ASP A 138      -9.250   0.111  -4.650  1.00 89.07           C  
ATOM   2210  HB2 ASP A 138      -9.714  -0.705  -5.204  1.00 89.07           H  
ATOM   2211  HB3 ASP A 138     -10.001   0.889  -4.513  1.00 89.07           H  
ATOM   2212  O   ASP A 138      -9.553   0.907  -1.385  1.00 89.07           O  
ATOM   2213  CG  ASP A 138      -8.106   0.646  -5.526  1.00 89.07           C  
ATOM   2214  OD1 ASP A 138      -6.954   0.681  -5.043  1.00 89.07           O  
ATOM   2215  OD2 ASP A 138      -8.360   0.956  -6.718  1.00 89.07           O  
ATOM   2216  N   PHE A 139      -7.538   1.424  -2.215  1.00 87.25           N  
ATOM   2217  H   PHE A 139      -6.898   1.301  -2.986  1.00 87.25           H  
ATOM   2218  CA  PHE A 139      -7.294   2.553  -1.303  1.00 87.25           C  
ATOM   2219  HA  PHE A 139      -8.264   3.008  -1.099  1.00 87.25           H  
ATOM   2220  C   PHE A 139      -6.418   3.642  -1.960  1.00 87.25           C  
ATOM   2221  CB  PHE A 139      -6.730   2.060   0.050  1.00 87.25           C  
ATOM   2222  HB2 PHE A 139      -7.462   1.382   0.489  1.00 87.25           H  
ATOM   2223  HB3 PHE A 139      -6.662   2.908   0.732  1.00 87.25           H  
ATOM   2224  O   PHE A 139      -5.687   3.336  -2.907  1.00 87.25           O  
ATOM   2225  CG  PHE A 139      -5.373   1.370   0.038  1.00 87.25           C  
ATOM   2226  CD1 PHE A 139      -5.275  -0.004   0.328  1.00 87.25           C  
ATOM   2227  HD1 PHE A 139      -6.170  -0.565   0.551  1.00 87.25           H  
ATOM   2228  CD2 PHE A 139      -4.196   2.108  -0.184  1.00 87.25           C  
ATOM   2229  HD2 PHE A 139      -4.248   3.175  -0.346  1.00 87.25           H  
ATOM   2230  CE1 PHE A 139      -4.018  -0.639   0.347  1.00 87.25           C  
ATOM   2231  HE1 PHE A 139      -3.939  -1.691   0.581  1.00 87.25           H  
ATOM   2232  CE2 PHE A 139      -2.943   1.473  -0.182  1.00 87.25           C  
ATOM   2233  HE2 PHE A 139      -2.047   2.051  -0.352  1.00 87.25           H  
ATOM   2234  CZ  PHE A 139      -2.854   0.096   0.073  1.00 87.25           C  
ATOM   2235  HZ  PHE A 139      -1.889  -0.389   0.095  1.00 87.25           H  
ATOM   2236  N   PRO A 140      -6.462   4.905  -1.478  1.00 88.22           N  
ATOM   2237  CA  PRO A 140      -5.727   6.020  -2.081  1.00 88.22           C  
ATOM   2238  HA  PRO A 140      -6.195   6.251  -3.037  1.00 88.22           H  
ATOM   2239  C   PRO A 140      -4.240   5.738  -2.323  1.00 88.22           C  
ATOM   2240  CB  PRO A 140      -5.935   7.213  -1.145  1.00 88.22           C  
ATOM   2241  HB2 PRO A 140      -5.203   7.197  -0.338  1.00 88.22           H  
ATOM   2242  HB3 PRO A 140      -5.896   8.160  -1.684  1.00 88.22           H  
ATOM   2243  O   PRO A 140      -3.543   5.180  -1.476  1.00 88.22           O  
ATOM   2244  CG  PRO A 140      -7.326   6.936  -0.581  1.00 88.22           C  
ATOM   2245  HG2 PRO A 140      -7.485   7.435   0.374  1.00 88.22           H  
ATOM   2246  HG3 PRO A 140      -8.083   7.236  -1.306  1.00 88.22           H  
ATOM   2247  CD  PRO A 140      -7.334   5.416  -0.427  1.00 88.22           C  
ATOM   2248  HD2 PRO A 140      -6.930   5.152   0.550  1.00 88.22           H  
ATOM   2249  HD3 PRO A 140      -8.354   5.046  -0.526  1.00 88.22           H  
ATOM   2250  N   ALA A 141      -3.758   6.139  -3.494  1.00 92.73           N  
ATOM   2251  H   ALA A 141      -4.379   6.682  -4.076  1.00 92.73           H  
ATOM   2252  CA  ALA A 141      -2.390   6.002  -3.987  1.00 92.73           C  
ATOM   2253  HA  ALA A 141      -2.403   6.437  -4.987  1.00 92.73           H  
ATOM   2254  C   ALA A 141      -1.863   4.565  -4.191  1.00 92.73           C  
ATOM   2255  CB  ALA A 141      -1.468   6.896  -3.154  1.00 92.73           C  
ATOM   2256  HB1 ALA A 141      -1.004   6.319  -2.354  1.00 92.73           H  
ATOM   2257  HB2 ALA A 141      -0.710   7.310  -3.819  1.00 92.73           H  
ATOM   2258  HB3 ALA A 141      -2.026   7.726  -2.721  1.00 92.73           H  
ATOM   2259  O   ALA A 141      -0.733   4.385  -4.657  1.00 92.73           O  
ATOM   2260  N   ARG A 142      -2.676   3.523  -3.937  1.00 93.29           N  
ATOM   2261  H   ARG A 142      -3.574   3.719  -3.520  1.00 93.29           H  
ATOM   2262  CA  ARG A 142      -2.300   2.114  -4.169  1.00 93.29           C  
ATOM   2263  HA  ARG A 142      -1.499   1.847  -3.481  1.00 93.29           H  
ATOM   2264  C   ARG A 142      -1.772   1.882  -5.588  1.00 93.29           C  
ATOM   2265  CB  ARG A 142      -3.520   1.208  -3.909  1.00 93.29           C  
ATOM   2266  HB2 ARG A 142      -4.314   1.457  -4.613  1.00 93.29           H  
ATOM   2267  HB3 ARG A 142      -3.893   1.378  -2.899  1.00 93.29           H  
ATOM   2268  O   ARG A 142      -0.768   1.196  -5.770  1.00 93.29           O  
ATOM   2269  CG  ARG A 142      -3.154  -0.277  -4.054  1.00 93.29           C  
ATOM   2270  HG2 ARG A 142      -2.467  -0.546  -3.252  1.00 93.29           H  
ATOM   2271  HG3 ARG A 142      -2.658  -0.448  -5.010  1.00 93.29           H  
ATOM   2272  CD  ARG A 142      -4.362  -1.207  -4.028  1.00 93.29           C  
ATOM   2273  HD2 ARG A 142      -4.053  -2.153  -4.473  1.00 93.29           H  
ATOM   2274  HD3 ARG A 142      -5.156  -0.789  -4.648  1.00 93.29           H  
ATOM   2275  NE  ARG A 142      -4.846  -1.471  -2.664  1.00 93.29           N  
ATOM   2276  HE  ARG A 142      -4.421  -0.975  -1.893  1.00 93.29           H  
ATOM   2277  NH1 ARG A 142      -6.395  -3.048  -3.245  1.00 93.29           N  
ATOM   2278 HH11 ARG A 142      -6.368  -2.696  -4.191  1.00 93.29           H  
ATOM   2279 HH12 ARG A 142      -7.111  -3.691  -2.935  1.00 93.29           H  
ATOM   2280  NH2 ARG A 142      -5.867  -2.800  -1.132  1.00 93.29           N  
ATOM   2281 HH21 ARG A 142      -5.928  -3.804  -1.037  1.00 93.29           H  
ATOM   2282 HH22 ARG A 142      -6.685  -2.351  -0.746  1.00 93.29           H  
ATOM   2283  CZ  ARG A 142      -5.689  -2.427  -2.353  1.00 93.29           C  
ATOM   2284  N   ARG A 143      -2.461   2.438  -6.590  1.00 91.52           N  
ATOM   2285  H   ARG A 143      -3.258   2.999  -6.329  1.00 91.52           H  
ATOM   2286  CA  ARG A 143      -2.183   2.200  -8.018  1.00 91.52           C  
ATOM   2287  HA  ARG A 143      -2.094   1.127  -8.185  1.00 91.52           H  
ATOM   2288  C   ARG A 143      -0.840   2.788  -8.454  1.00 91.52           C  
ATOM   2289  CB  ARG A 143      -3.341   2.733  -8.879  1.00 91.52           C  
ATOM   2290  HB2 ARG A 143      -3.446   3.807  -8.720  1.00 91.52           H  
ATOM   2291  HB3 ARG A 143      -3.101   2.563  -9.928  1.00 91.52           H  
ATOM   2292  O   ARG A 143      -0.084   2.105  -9.136  1.00 91.52           O  
ATOM   2293  CG  ARG A 143      -4.675   2.038  -8.556  1.00 91.52           C  
ATOM   2294  HG2 ARG A 143      -4.949   2.230  -7.518  1.00 91.52           H  
ATOM   2295  HG3 ARG A 143      -4.569   0.963  -8.697  1.00 91.52           H  
ATOM   2296  CD  ARG A 143      -5.797   2.557  -9.459  1.00 91.52           C  
ATOM   2297  HD2 ARG A 143      -5.854   3.642  -9.363  1.00 91.52           H  
ATOM   2298  HD3 ARG A 143      -5.557   2.303 -10.491  1.00 91.52           H  
ATOM   2299  NE  ARG A 143      -7.094   1.974  -9.075  1.00 91.52           N  
ATOM   2300  HE  ARG A 143      -7.211   1.665  -8.121  1.00 91.52           H  
ATOM   2301  NH1 ARG A 143      -8.236   2.220 -11.062  1.00 91.52           N  
ATOM   2302 HH11 ARG A 143      -7.440   2.697 -11.459  1.00 91.52           H  
ATOM   2303 HH12 ARG A 143      -9.086   2.081 -11.590  1.00 91.52           H  
ATOM   2304  NH2 ARG A 143      -9.220   1.287  -9.280  1.00 91.52           N  
ATOM   2305 HH21 ARG A 143      -9.132   1.049  -8.303  1.00 91.52           H  
ATOM   2306 HH22 ARG A 143     -10.087   1.144  -9.777  1.00 91.52           H  
ATOM   2307  CZ  ARG A 143      -8.174   1.835  -9.815  1.00 91.52           C  
ATOM   2308  N   GLU A 144      -0.516   4.004  -8.014  1.00 93.19           N  
ATOM   2309  H   GLU A 144      -1.160   4.503  -7.418  1.00 93.19           H  
ATOM   2310  CA  GLU A 144       0.772   4.639  -8.322  1.00 93.19           C  
ATOM   2311  HA  GLU A 144       0.933   4.597  -9.399  1.00 93.19           H  
ATOM   2312  C   GLU A 144       1.937   3.881  -7.662  1.00 93.19           C  
ATOM   2313  CB  GLU A 144       0.723   6.121  -7.909  1.00 93.19           C  
ATOM   2314  HB2 GLU A 144      -0.183   6.569  -8.318  1.00 93.19           H  
ATOM   2315  HB3 GLU A 144       0.684   6.189  -6.822  1.00 93.19           H  
ATOM   2316  O   GLU A 144       2.939   3.598  -8.318  1.00 93.19           O  
ATOM   2317  CG  GLU A 144       1.939   6.895  -8.446  1.00 93.19           C  
ATOM   2318  HG2 GLU A 144       2.847   6.393  -8.113  1.00 93.19           H  
ATOM   2319  HG3 GLU A 144       1.919   6.861  -9.536  1.00 93.19           H  
ATOM   2320  CD  GLU A 144       2.005   8.360  -7.988  1.00 93.19           C  
ATOM   2321  OE1 GLU A 144       3.119   8.928  -8.059  1.00 93.19           O  
ATOM   2322  OE2 GLU A 144       1.000   8.901  -7.484  1.00 93.19           O  
ATOM   2323  N   VAL A 145       1.777   3.443  -6.405  1.00 94.79           N  
ATOM   2324  H   VAL A 145       0.945   3.716  -5.901  1.00 94.79           H  
ATOM   2325  CA  VAL A 145       2.778   2.601  -5.723  1.00 94.79           C  
ATOM   2326  HA  VAL A 145       3.743   3.103  -5.793  1.00 94.79           H  
ATOM   2327  C   VAL A 145       2.959   1.243  -6.408  1.00 94.79           C  
ATOM   2328  CB  VAL A 145       2.438   2.439  -4.227  1.00 94.79           C  
ATOM   2329  HB  VAL A 145       1.402   2.122  -4.114  1.00 94.79           H  
ATOM   2330  O   VAL A 145       4.093   0.786  -6.568  1.00 94.79           O  
ATOM   2331  CG1 VAL A 145       3.327   1.390  -3.547  1.00 94.79           C  
ATOM   2332 HG11 VAL A 145       4.367   1.527  -3.845  1.00 94.79           H  
ATOM   2333 HG12 VAL A 145       3.247   1.456  -2.462  1.00 94.79           H  
ATOM   2334 HG13 VAL A 145       3.007   0.393  -3.849  1.00 94.79           H  
ATOM   2335  CG2 VAL A 145       2.617   3.792  -3.530  1.00 94.79           C  
ATOM   2336 HG21 VAL A 145       2.602   3.687  -2.445  1.00 94.79           H  
ATOM   2337 HG22 VAL A 145       1.793   4.446  -3.814  1.00 94.79           H  
ATOM   2338 HG23 VAL A 145       3.559   4.255  -3.822  1.00 94.79           H  
ATOM   2339  N   PHE A 146       1.873   0.603  -6.850  1.00 95.63           N  
ATOM   2340  H   PHE A 146       0.967   1.013  -6.672  1.00 95.63           H  
ATOM   2341  CA  PHE A 146       1.935  -0.672  -7.568  1.00 95.63           C  
ATOM   2342  HA  PHE A 146       2.469  -1.391  -6.948  1.00 95.63           H  
ATOM   2343  C   PHE A 146       2.716  -0.540  -8.885  1.00 95.63           C  
ATOM   2344  CB  PHE A 146       0.509  -1.199  -7.794  1.00 95.63           C  
ATOM   2345  HB2 PHE A 146      -0.014  -0.540  -8.487  1.00 95.63           H  
ATOM   2346  HB3 PHE A 146      -0.027  -1.165  -6.846  1.00 95.63           H  
ATOM   2347  O   PHE A 146       3.622  -1.334  -9.143  1.00 95.63           O  
ATOM   2348  CG  PHE A 146       0.443  -2.618  -8.328  1.00 95.63           C  
ATOM   2349  CD1 PHE A 146       0.697  -2.882  -9.687  1.00 95.63           C  
ATOM   2350  HD1 PHE A 146       0.936  -2.077 -10.367  1.00 95.63           H  
ATOM   2351  CD2 PHE A 146       0.120  -3.683  -7.466  1.00 95.63           C  
ATOM   2352  HD2 PHE A 146      -0.087  -3.491  -6.423  1.00 95.63           H  
ATOM   2353  CE1 PHE A 146       0.639  -4.199 -10.170  1.00 95.63           C  
ATOM   2354  HE1 PHE A 146       0.865  -4.394 -11.208  1.00 95.63           H  
ATOM   2355  CE2 PHE A 146       0.034  -4.998  -7.958  1.00 95.63           C  
ATOM   2356  HE2 PHE A 146      -0.241  -5.806  -7.296  1.00 95.63           H  
ATOM   2357  CZ  PHE A 146       0.283  -5.255  -9.315  1.00 95.63           C  
ATOM   2358  HZ  PHE A 146       0.203  -6.262  -9.698  1.00 95.63           H  
ATOM   2359  N   GLU A 147       2.421   0.480  -9.697  1.00 92.72           N  
ATOM   2360  H   GLU A 147       1.667   1.103  -9.443  1.00 92.72           H  
ATOM   2361  CA  GLU A 147       3.116   0.713 -10.970  1.00 92.72           C  
ATOM   2362  HA  GLU A 147       3.164  -0.231 -11.513  1.00 92.72           H  
ATOM   2363  C   GLU A 147       4.576   1.159 -10.777  1.00 92.72           C  
ATOM   2364  CB  GLU A 147       2.328   1.710 -11.835  1.00 92.72           C  
ATOM   2365  HB2 GLU A 147       2.944   2.002 -12.686  1.00 92.72           H  
ATOM   2366  HB3 GLU A 147       2.118   2.607 -11.253  1.00 92.72           H  
ATOM   2367  O   GLU A 147       5.450   0.741 -11.544  1.00 92.72           O  
ATOM   2368  CG  GLU A 147       1.006   1.127 -12.368  1.00 92.72           C  
ATOM   2369  HG2 GLU A 147       0.351   0.891 -11.529  1.00 92.72           H  
ATOM   2370  HG3 GLU A 147       0.508   1.886 -12.971  1.00 92.72           H  
ATOM   2371  CD  GLU A 147       1.226  -0.129 -13.220  1.00 92.72           C  
ATOM   2372  OE1 GLU A 147       0.684  -1.209 -12.885  1.00 92.72           O  
ATOM   2373  OE2 GLU A 147       1.989  -0.077 -14.212  1.00 92.72           O  
ATOM   2374  N   HIS A 148       4.888   1.916  -9.717  1.00 91.71           N  
ATOM   2375  H   HIS A 148       4.140   2.285  -9.147  1.00 91.71           H  
ATOM   2376  CA  HIS A 148       6.270   2.231  -9.346  1.00 91.71           C  
ATOM   2377  HA  HIS A 148       6.755   2.694 -10.205  1.00 91.71           H  
ATOM   2378  C   HIS A 148       7.071   0.961  -9.003  1.00 91.71           C  
ATOM   2379  CB  HIS A 148       6.286   3.244  -8.190  1.00 91.71           C  
ATOM   2380  HB2 HIS A 148       5.716   2.842  -7.352  1.00 91.71           H  
ATOM   2381  HB3 HIS A 148       5.799   4.163  -8.514  1.00 91.71           H  
ATOM   2382  O   HIS A 148       8.139   0.732  -9.578  1.00 91.71           O  
ATOM   2383  CG  HIS A 148       7.680   3.578  -7.711  1.00 91.71           C  
ATOM   2384  CD2 HIS A 148       8.140   3.501  -6.423  1.00 91.71           C  
ATOM   2385  HD2 HIS A 148       7.562   3.213  -5.557  1.00 91.71           H  
ATOM   2386  ND1 HIS A 148       8.747   3.963  -8.494  1.00 91.71           N  
ATOM   2387  HD1 HIS A 148       8.739   4.090  -9.496  1.00 91.71           H  
ATOM   2388  CE1 HIS A 148       9.824   4.104  -7.701  1.00 91.71           C  
ATOM   2389  HE1 HIS A 148      10.815   4.378  -8.032  1.00 91.71           H  
ATOM   2390  NE2 HIS A 148       9.497   3.838  -6.428  1.00 91.71           N  
ATOM   2391  N   LEU A 149       6.534   0.085  -8.145  1.00 93.50           N  
ATOM   2392  H   LEU A 149       5.651   0.322  -7.717  1.00 93.50           H  
ATOM   2393  CA  LEU A 149       7.172  -1.186  -7.770  1.00 93.50           C  
ATOM   2394  HA  LEU A 149       8.175  -0.981  -7.396  1.00 93.50           H  
ATOM   2395  C   LEU A 149       7.330  -2.144  -8.961  1.00 93.50           C  
ATOM   2396  CB  LEU A 149       6.337  -1.853  -6.666  1.00 93.50           C  
ATOM   2397  HB2 LEU A 149       6.607  -2.907  -6.610  1.00 93.50           H  
ATOM   2398  HB3 LEU A 149       5.285  -1.800  -6.948  1.00 93.50           H  
ATOM   2399  O   LEU A 149       8.388  -2.747  -9.138  1.00 93.50           O  
ATOM   2400  CG  LEU A 149       6.527  -1.233  -5.272  1.00 93.50           C  
ATOM   2401  HG  LEU A 149       6.493  -0.145  -5.327  1.00 93.50           H  
ATOM   2402  CD1 LEU A 149       5.392  -1.718  -4.374  1.00 93.50           C  
ATOM   2403 HD11 LEU A 149       4.459  -1.285  -4.734  1.00 93.50           H  
ATOM   2404 HD12 LEU A 149       5.320  -2.804  -4.416  1.00 93.50           H  
ATOM   2405 HD13 LEU A 149       5.551  -1.391  -3.346  1.00 93.50           H  
ATOM   2406  CD2 LEU A 149       7.859  -1.668  -4.651  1.00 93.50           C  
ATOM   2407 HD21 LEU A 149       8.689  -1.282  -5.243  1.00 93.50           H  
ATOM   2408 HD22 LEU A 149       7.943  -1.273  -3.639  1.00 93.50           H  
ATOM   2409 HD23 LEU A 149       7.914  -2.756  -4.612  1.00 93.50           H  
ATOM   2410  N   LYS A 150       6.303  -2.253  -9.809  1.00 91.68           N  
ATOM   2411  H   LYS A 150       5.455  -1.760  -9.569  1.00 91.68           H  
ATOM   2412  CA  LYS A 150       6.323  -3.020 -11.065  1.00 91.68           C  
ATOM   2413  HA  LYS A 150       6.572  -4.061 -10.858  1.00 91.68           H  
ATOM   2414  C   LYS A 150       7.394  -2.507 -12.026  1.00 91.68           C  
ATOM   2415  CB  LYS A 150       4.905  -2.933 -11.640  1.00 91.68           C  
ATOM   2416  HB2 LYS A 150       4.219  -3.378 -10.919  1.00 91.68           H  
ATOM   2417  HB3 LYS A 150       4.661  -1.873 -11.714  1.00 91.68           H  
ATOM   2418  O   LYS A 150       8.132  -3.311 -12.594  1.00 91.68           O  
ATOM   2419  CG  LYS A 150       4.646  -3.574 -13.014  1.00 91.68           C  
ATOM   2420  HG2 LYS A 150       5.286  -3.110 -13.765  1.00 91.68           H  
ATOM   2421  HG3 LYS A 150       4.823  -4.649 -12.980  1.00 91.68           H  
ATOM   2422  CD  LYS A 150       3.175  -3.278 -13.336  1.00 91.68           C  
ATOM   2423  HD2 LYS A 150       3.005  -2.230 -13.090  1.00 91.68           H  
ATOM   2424  HD3 LYS A 150       2.534  -3.874 -12.688  1.00 91.68           H  
ATOM   2425  CE  LYS A 150       2.734  -3.475 -14.787  1.00 91.68           C  
ATOM   2426  HE2 LYS A 150       3.556  -3.237 -15.462  1.00 91.68           H  
ATOM   2427  HE3 LYS A 150       2.434  -4.513 -14.930  1.00 91.68           H  
ATOM   2428  NZ  LYS A 150       1.591  -2.576 -15.062  1.00 91.68           N  
ATOM   2429  HZ1 LYS A 150       1.049  -2.429 -14.223  1.00 91.68           H  
ATOM   2430  HZ2 LYS A 150       0.922  -2.919 -15.736  1.00 91.68           H  
ATOM   2431  HZ3 LYS A 150       1.868  -1.617 -15.218  1.00 91.68           H  
ATOM   2432  N   THR A 151       7.542  -1.187 -12.147  1.00 87.78           N  
ATOM   2433  H   THR A 151       6.884  -0.590 -11.666  1.00 87.78           H  
ATOM   2434  CA  THR A 151       8.619  -0.559 -12.927  1.00 87.78           C  
ATOM   2435  HA  THR A 151       8.578  -0.945 -13.946  1.00 87.78           H  
ATOM   2436  C   THR A 151       9.990  -0.915 -12.351  1.00 87.78           C  
ATOM   2437  CB  THR A 151       8.438   0.965 -13.006  1.00 87.78           C  
ATOM   2438  HB  THR A 151       8.461   1.400 -12.006  1.00 87.78           H  
ATOM   2439  O   THR A 151      10.830  -1.441 -13.083  1.00 87.78           O  
ATOM   2440  CG2 THR A 151       9.509   1.639 -13.865  1.00 87.78           C  
ATOM   2441 HG21 THR A 151       9.534   1.184 -14.855  1.00 87.78           H  
ATOM   2442 HG22 THR A 151       9.275   2.699 -13.963  1.00 87.78           H  
ATOM   2443 HG23 THR A 151      10.488   1.543 -13.395  1.00 87.78           H  
ATOM   2444  OG1 THR A 151       7.202   1.259 -13.607  1.00 87.78           O  
ATOM   2445  HG1 THR A 151       6.512   1.124 -12.953  1.00 87.78           H  
ATOM   2446  N   ALA A 152      10.200  -0.723 -11.044  1.00 87.92           N  
ATOM   2447  H   ALA A 152       9.469  -0.300 -10.491  1.00 87.92           H  
ATOM   2448  CA  ALA A 152      11.460  -1.044 -10.372  1.00 87.92           C  
ATOM   2449  HA  ALA A 152      12.254  -0.441 -10.813  1.00 87.92           H  
ATOM   2450  C   ALA A 152      11.852  -2.523 -10.559  1.00 87.92           C  
ATOM   2451  CB  ALA A 152      11.335  -0.652  -8.893  1.00 87.92           C  
ATOM   2452  HB1 ALA A 152      10.543  -1.224  -8.409  1.00 87.92           H  
ATOM   2453  HB2 ALA A 152      12.279  -0.842  -8.383  1.00 87.92           H  
ATOM   2454  HB3 ALA A 152      11.104   0.410  -8.811  1.00 87.92           H  
ATOM   2455  O   ALA A 152      12.921  -2.823 -11.092  1.00 87.92           O  
ATOM   2456  N   PHE A 153      10.958  -3.463 -10.227  1.00 86.70           N  
ATOM   2457  H   PHE A 153      10.077  -3.171  -9.829  1.00 86.70           H  
ATOM   2458  CA  PHE A 153      11.242  -4.903 -10.319  1.00 86.70           C  
ATOM   2459  HA  PHE A 153      12.179  -5.109  -9.802  1.00 86.70           H  
ATOM   2460  C   PHE A 153      11.434  -5.379 -11.766  1.00 86.70           C  
ATOM   2461  CB  PHE A 153      10.125  -5.715  -9.642  1.00 86.70           C  
ATOM   2462  HB2 PHE A 153       9.179  -5.461 -10.121  1.00 86.70           H  
ATOM   2463  HB3 PHE A 153      10.313  -6.770  -9.841  1.00 86.70           H  
ATOM   2464  O   PHE A 153      12.144  -6.359 -11.997  1.00 86.70           O  
ATOM   2465  CG  PHE A 153       9.939  -5.574  -8.136  1.00 86.70           C  
ATOM   2466  CD1 PHE A 153      10.704  -4.684  -7.354  1.00 86.70           C  
ATOM   2467  HD1 PHE A 153      11.482  -4.076  -7.793  1.00 86.70           H  
ATOM   2468  CD2 PHE A 153       8.939  -6.345  -7.513  1.00 86.70           C  
ATOM   2469  HD2 PHE A 153       8.353  -7.039  -8.097  1.00 86.70           H  
ATOM   2470  CE1 PHE A 153      10.431  -4.531  -5.987  1.00 86.70           C  
ATOM   2471  HE1 PHE A 153      10.984  -3.800  -5.417  1.00 86.70           H  
ATOM   2472  CE2 PHE A 153       8.668  -6.190  -6.143  1.00 86.70           C  
ATOM   2473  HE2 PHE A 153       7.867  -6.753  -5.687  1.00 86.70           H  
ATOM   2474  CZ  PHE A 153       9.407  -5.274  -5.380  1.00 86.70           C  
ATOM   2475  HZ  PHE A 153       9.175  -5.118  -4.337  1.00 86.70           H  
ATOM   2476  N   SER A 154      10.852  -4.688 -12.756  1.00 79.01           N  
ATOM   2477  H   SER A 154      10.236  -3.924 -12.519  1.00 79.01           H  
ATOM   2478  CA  SER A 154      11.095  -4.994 -14.172  1.00 79.01           C  
ATOM   2479  HA  SER A 154      10.932  -6.063 -14.313  1.00 79.01           H  
ATOM   2480  C   SER A 154      12.537  -4.705 -14.609  1.00 79.01           C  
ATOM   2481  CB  SER A 154      10.095  -4.261 -15.076  1.00 79.01           C  
ATOM   2482  HB2 SER A 154       9.093  -4.326 -14.650  1.00 79.01           H  
ATOM   2483  HB3 SER A 154      10.077  -4.764 -16.043  1.00 79.01           H  
ATOM   2484  O   SER A 154      13.049  -5.387 -15.502  1.00 79.01           O  
ATOM   2485  OG  SER A 154      10.437  -2.907 -15.301  1.00 79.01           O  
ATOM   2486  HG  SER A 154      10.514  -2.439 -14.467  1.00 79.01           H  
ATOM   2487  N   CYS A 155      13.200  -3.737 -13.962  1.00 68.65           N  
ATOM   2488  H   CYS A 155      12.730  -3.256 -13.209  1.00 68.65           H  
ATOM   2489  CA  CYS A 155      14.533  -3.269 -14.335  1.00 68.65           C  
ATOM   2490  HA  CYS A 155      14.742  -3.633 -15.342  1.00 68.65           H  
ATOM   2491  C   CYS A 155      15.674  -3.811 -13.470  1.00 68.65           C  
ATOM   2492  CB  CYS A 155      14.554  -1.739 -14.399  1.00 68.65           C  
ATOM   2493  HB2 CYS A 155      13.609  -1.337 -14.035  1.00 68.65           H  
ATOM   2494  HB3 CYS A 155      15.345  -1.357 -13.754  1.00 68.65           H  
ATOM   2495  O   CYS A 155      16.815  -3.777 -13.921  1.00 68.65           O  
ATOM   2496  SG  CYS A 155      14.836  -1.122 -16.076  1.00 68.65           S  
ATOM   2497  N   THR A 156      15.414  -4.373 -12.284  1.00 53.99           N  
ATOM   2498  H   THR A 156      14.475  -4.316 -11.917  1.00 53.99           H  
ATOM   2499  CA  THR A 156      16.454  -4.965 -11.411  1.00 53.99           C  
ATOM   2500  HA  THR A 156      17.313  -4.296 -11.450  1.00 53.99           H  
ATOM   2501  C   THR A 156      17.002  -6.321 -11.900  1.00 53.99           C  
ATOM   2502  CB  THR A 156      16.018  -5.007  -9.933  1.00 53.99           C  
ATOM   2503  HB  THR A 156      16.774  -5.536  -9.353  1.00 53.99           H  
ATOM   2504  O   THR A 156      17.289  -7.214 -11.104  1.00 53.99           O  
ATOM   2505  CG2 THR A 156      15.890  -3.607  -9.338  1.00 53.99           C  
ATOM   2506 HG21 THR A 156      15.707  -3.677  -8.266  1.00 53.99           H  
ATOM   2507 HG22 THR A 156      15.071  -3.060  -9.804  1.00 53.99           H  
ATOM   2508 HG23 THR A 156      16.816  -3.050  -9.488  1.00 53.99           H  
ATOM   2509  OG1 THR A 156      14.778  -5.666  -9.786  1.00 53.99           O  
ATOM   2510  HG1 THR A 156      14.899  -6.562 -10.111  1.00 53.99           H  
ATOM   2511  N   LYS A 157      17.165  -6.490 -13.218  1.00 49.29           N  
ATOM   2512  H   LYS A 157      16.987  -5.662 -13.768  1.00 49.29           H  
ATOM   2513  CA  LYS A 157      18.103  -7.457 -13.816  1.00 49.29           C  
ATOM   2514  HA  LYS A 157      18.124  -8.374 -13.227  1.00 49.29           H  
ATOM   2515  C   LYS A 157      19.509  -6.854 -13.816  1.00 49.29           C  
ATOM   2516  CB  LYS A 157      17.709  -7.760 -15.266  1.00 49.29           C  
ATOM   2517  HB2 LYS A 157      17.642  -6.822 -15.817  1.00 49.29           H  
ATOM   2518  HB3 LYS A 157      18.503  -8.358 -15.715  1.00 49.29           H  
ATOM   2519  O   LYS A 157      19.619  -5.636 -13.876  1.00 49.29           O  
ATOM   2520  CG  LYS A 157      16.390  -8.523 -15.399  1.00 49.29           C  
ATOM   2521  HG2 LYS A 157      16.448  -9.451 -14.829  1.00 49.29           H  
ATOM   2522  HG3 LYS A 157      15.566  -7.916 -15.023  1.00 49.29           H  
ATOM   2523  CD  LYS A 157      16.166  -8.839 -16.880  1.00 49.29           C  
ATOM   2524  HD2 LYS A 157      17.020  -9.403 -17.256  1.00 49.29           H  
ATOM   2525  HD3 LYS A 157      16.085  -7.903 -17.432  1.00 49.29           H  
ATOM   2526  CE  LYS A 157      14.891  -9.658 -17.061  1.00 49.29           C  
ATOM   2527  HE2 LYS A 157      14.970 -10.561 -16.455  1.00 49.29           H  
ATOM   2528  HE3 LYS A 157      14.051  -9.072 -16.688  1.00 49.29           H  
ATOM   2529  NZ  LYS A 157      14.701 -10.000 -18.489  1.00 49.29           N  
ATOM   2530  HZ1 LYS A 157      14.626  -9.150 -19.028  1.00 49.29           H  
ATOM   2531  HZ2 LYS A 157      15.498 -10.524 -18.823  1.00 49.29           H  
ATOM   2532  HZ3 LYS A 157      13.861 -10.547 -18.610  1.00 49.29           H  
ATOM   2533  N   ASP A 158      20.549  -7.696 -13.797  1.00 45.03           N  
ATOM   2534  H   ASP A 158      20.364  -8.689 -13.796  1.00 45.03           H  
ATOM   2535  CA  ASP A 158      21.970  -7.332 -13.976  1.00 45.03           C  
ATOM   2536  HA  ASP A 158      22.549  -8.021 -13.362  1.00 45.03           H  
ATOM   2537  C   ASP A 158      22.347  -5.942 -13.432  1.00 45.03           C  
ATOM   2538  CB  ASP A 158      22.418  -7.573 -15.436  1.00 45.03           C  
ATOM   2539  HB2 ASP A 158      21.647  -7.222 -16.122  1.00 45.03           H  
ATOM   2540  HB3 ASP A 158      23.327  -7.005 -15.636  1.00 45.03           H  
ATOM   2541  O   ASP A 158      22.918  -5.108 -14.128  1.00 45.03           O  
ATOM   2542  CG  ASP A 158      22.752  -9.039 -15.731  1.00 45.03           C  
ATOM   2543  OD1 ASP A 158      22.329  -9.912 -14.937  1.00 45.03           O  
ATOM   2544  OD2 ASP A 158      23.429  -9.273 -16.758  1.00 45.03           O  
ATOM   2545  N   THR A 159      22.044  -5.686 -12.155  1.00 45.20           N  
ATOM   2546  H   THR A 159      21.587  -6.405 -11.612  1.00 45.20           H  
ATOM   2547  CA  THR A 159      22.226  -4.373 -11.506  1.00 45.20           C  
ATOM   2548  HA  THR A 159      21.651  -3.635 -12.065  1.00 45.20           H  
ATOM   2549  C   THR A 159      23.678  -3.875 -11.501  1.00 45.20           C  
ATOM   2550  CB  THR A 159      21.695  -4.406 -10.065  1.00 45.20           C  
ATOM   2551  HB  THR A 159      21.994  -3.495  -9.546  1.00 45.20           H  
ATOM   2552  O   THR A 159      23.919  -2.686 -11.314  1.00 45.20           O  
ATOM   2553  CG2 THR A 159      20.170  -4.518 -10.017  1.00 45.20           C  
ATOM   2554 HG21 THR A 159      19.728  -3.681 -10.557  1.00 45.20           H  
ATOM   2555 HG22 THR A 159      19.842  -5.452 -10.474  1.00 45.20           H  
ATOM   2556 HG23 THR A 159      19.831  -4.484  -8.982  1.00 45.20           H  
ATOM   2557  OG1 THR A 159      22.210  -5.529  -9.381  1.00 45.20           O  
ATOM   2558  HG1 THR A 159      21.936  -5.449  -8.464  1.00 45.20           H  
ATOM   2559  N   SER A 160      24.645  -4.754 -11.784  1.00 45.98           N  
ATOM   2560  H   SER A 160      24.353  -5.700 -11.987  1.00 45.98           H  
ATOM   2561  CA  SER A 160      26.050  -4.424 -12.060  1.00 45.98           C  
ATOM   2562  HA  SER A 160      26.435  -3.831 -11.230  1.00 45.98           H  
ATOM   2563  C   SER A 160      26.267  -3.599 -13.341  1.00 45.98           C  
ATOM   2564  CB  SER A 160      26.854  -5.725 -12.141  1.00 45.98           C  
ATOM   2565  HB2 SER A 160      27.899  -5.497 -12.354  1.00 45.98           H  
ATOM   2566  HB3 SER A 160      26.796  -6.234 -11.179  1.00 45.98           H  
ATOM   2567  O   SER A 160      27.348  -3.043 -13.533  1.00 45.98           O  
ATOM   2568  OG  SER A 160      26.332  -6.574 -13.151  1.00 45.98           O  
ATOM   2569  HG  SER A 160      26.641  -7.470 -13.000  1.00 45.98           H  
ATOM   2570  N   LYS A 161      25.257  -3.497 -14.214  1.00 43.98           N  
ATOM   2571  H   LYS A 161      24.428  -4.041 -14.024  1.00 43.98           H  
ATOM   2572  CA  LYS A 161      25.203  -2.614 -15.385  1.00 43.98           C  
ATOM   2573  HA  LYS A 161      25.978  -1.851 -15.313  1.00 43.98           H  
ATOM   2574  C   LYS A 161      23.838  -1.922 -15.393  1.00 43.98           C  
ATOM   2575  CB  LYS A 161      25.422  -3.437 -16.666  1.00 43.98           C  
ATOM   2576  HB2 LYS A 161      25.249  -2.797 -17.531  1.00 43.98           H  
ATOM   2577  HB3 LYS A 161      24.699  -4.252 -16.692  1.00 43.98           H  
ATOM   2578  O   LYS A 161      22.844  -2.533 -15.772  1.00 43.98           O  
ATOM   2579  CG  LYS A 161      26.842  -4.015 -16.752  1.00 43.98           C  
ATOM   2580  HG2 LYS A 161      27.564  -3.200 -16.789  1.00 43.98           H  
ATOM   2581  HG3 LYS A 161      27.043  -4.627 -15.873  1.00 43.98           H  
ATOM   2582  CD  LYS A 161      26.994  -4.897 -17.994  1.00 43.98           C  
ATOM   2583  HD2 LYS A 161      26.245  -5.688 -17.952  1.00 43.98           H  
ATOM   2584  HD3 LYS A 161      26.838  -4.298 -18.891  1.00 43.98           H  
ATOM   2585  CE  LYS A 161      28.396  -5.512 -18.001  1.00 43.98           C  
ATOM   2586  HE2 LYS A 161      29.129  -4.714 -18.123  1.00 43.98           H  
ATOM   2587  HE3 LYS A 161      28.567  -5.976 -17.030  1.00 43.98           H  
ATOM   2588  NZ  LYS A 161      28.531  -6.524 -19.075  1.00 43.98           N  
ATOM   2589  HZ1 LYS A 161      28.367  -6.104 -19.979  1.00 43.98           H  
ATOM   2590  HZ2 LYS A 161      27.850  -7.257 -18.934  1.00 43.98           H  
ATOM   2591  HZ3 LYS A 161      29.453  -6.936 -19.060  1.00 43.98           H  
ATOM   2592  N   GLY A 162      23.803  -0.657 -14.958  1.00 49.28           N  
ATOM   2593  H   GLY A 162      24.670  -0.249 -14.639  1.00 49.28           H  
ATOM   2594  CA  GLY A 162      22.566   0.119 -14.764  1.00 49.28           C  
ATOM   2595  HA2 GLY A 162      22.809   1.177 -14.664  1.00 49.28           H  
ATOM   2596  HA3 GLY A 162      22.094  -0.212 -13.839  1.00 49.28           H  
ATOM   2597  C   GLY A 162      21.567  -0.036 -15.918  1.00 49.28           C  
ATOM   2598  O   GLY A 162      21.974   0.003 -17.079  1.00 49.28           O  
ATOM   2599  N   CYS A 163      20.290  -0.263 -15.576  1.00 51.44           N  
ATOM   2600  H   CYS A 163      20.064  -0.220 -14.593  1.00 51.44           H  
ATOM   2601  CA  CYS A 163      19.300  -0.923 -16.437  1.00 51.44           C  
ATOM   2602  HA  CYS A 163      19.569  -1.978 -16.490  1.00 51.44           H  
ATOM   2603  C   CYS A 163      19.256  -0.375 -17.873  1.00 51.44           C  
ATOM   2604  CB  CYS A 163      17.903  -0.834 -15.794  1.00 51.44           C  
ATOM   2605  HB2 CYS A 163      17.955  -1.175 -14.760  1.00 51.44           H  
ATOM   2606  HB3 CYS A 163      17.578   0.206 -15.799  1.00 51.44           H  
ATOM   2607  O   CYS A 163      18.539   0.576 -18.165  1.00 51.44           O  
ATOM   2608  SG  CYS A 163      16.658  -1.843 -16.657  1.00 51.44           S  
ATOM   2609  N   SER A 164      19.941  -1.039 -18.807  1.00 49.74           N  
ATOM   2610  H   SER A 164      20.534  -1.799 -18.506  1.00 49.74           H  
ATOM   2611  CA  SER A 164      20.071  -0.594 -20.206  1.00 49.74           C  
ATOM   2612  HA  SER A 164      20.482   0.416 -20.203  1.00 49.74           H  
ATOM   2613  C   SER A 164      18.752  -0.533 -20.988  1.00 49.74           C  
ATOM   2614  CB  SER A 164      21.057  -1.510 -20.934  1.00 49.74           C  
ATOM   2615  HB2 SER A 164      21.134  -1.204 -21.977  1.00 49.74           H  
ATOM   2616  HB3 SER A 164      22.039  -1.415 -20.469  1.00 49.74           H  
ATOM   2617  O   SER A 164      18.723  -0.042 -22.114  1.00 49.74           O  
ATOM   2618  OG  SER A 164      20.634  -2.862 -20.859  1.00 49.74           O  
ATOM   2619  HG  SER A 164      21.237  -3.398 -21.380  1.00 49.74           H  
ATOM   2620  N   ASN A 165      17.665  -1.037 -20.399  1.00 48.44           N  
ATOM   2621  H   ASN A 165      17.790  -1.393 -19.461  1.00 48.44           H  
ATOM   2622  CA  ASN A 165      16.328  -1.071 -20.974  1.00 48.44           C  
ATOM   2623  HA  ASN A 165      16.414  -0.957 -22.055  1.00 48.44           H  
ATOM   2624  C   ASN A 165      15.422   0.080 -20.481  1.00 48.44           C  
ATOM   2625  CB  ASN A 165      15.754  -2.467 -20.687  1.00 48.44           C  
ATOM   2626  HB2 ASN A 165      16.536  -3.215 -20.821  1.00 48.44           H  
ATOM   2627  HB3 ASN A 165      15.401  -2.520 -19.657  1.00 48.44           H  
ATOM   2628  O   ASN A 165      14.462   0.413 -21.171  1.00 48.44           O  
ATOM   2629  CG  ASN A 165      14.639  -2.833 -21.645  1.00 48.44           C  
ATOM   2630  ND2 ASN A 165      13.405  -2.833 -21.202  1.00 48.44           N  
ATOM   2631 HD21 ASN A 165      12.693  -2.963 -21.905  1.00 48.44           H  
ATOM   2632 HD22 ASN A 165      13.199  -2.455 -20.289  1.00 48.44           H  
ATOM   2633  OD1 ASN A 165      14.863  -3.157 -22.798  1.00 48.44           O  
ATOM   2634  N   CYS A 166      15.721   0.713 -19.335  1.00 49.47           N  
ATOM   2635  H   CYS A 166      16.565   0.455 -18.844  1.00 49.47           H  
ATOM   2636  CA  CYS A 166      15.139   2.007 -18.968  1.00 49.47           C  
ATOM   2637  HA  CYS A 166      14.412   2.287 -19.731  1.00 49.47           H  
ATOM   2638  C   CYS A 166      16.240   3.081 -18.990  1.00 49.47           C  
ATOM   2639  CB  CYS A 166      14.344   1.956 -17.634  1.00 49.47           C  
ATOM   2640  HB2 CYS A 166      13.623   2.774 -17.654  1.00 49.47           H  
ATOM   2641  HB3 CYS A 166      13.770   1.030 -17.599  1.00 49.47           H  
ATOM   2642  O   CYS A 166      17.136   3.097 -18.157  1.00 49.47           O  
ATOM   2643  SG  CYS A 166      15.286   2.130 -16.079  1.00 49.47           S  
ATOM   2644  N   ASN A 167      16.122   4.084 -19.862  1.00 46.42           N  
ATOM   2645  H   ASN A 167      15.399   4.038 -20.567  1.00 46.42           H  
ATOM   2646  CA  ASN A 167      16.892   5.333 -19.714  1.00 46.42           C  
ATOM   2647  HA  ASN A 167      17.910   5.079 -19.420  1.00 46.42           H  
ATOM   2648  C   ASN A 167      16.351   6.206 -18.554  1.00 46.42           C  
ATOM   2649  CB  ASN A 167      16.951   6.069 -21.071  1.00 46.42           C  
ATOM   2650  HB2 ASN A 167      15.996   5.977 -21.588  1.00 46.42           H  
ATOM   2651  HB3 ASN A 167      17.135   7.131 -20.908  1.00 46.42           H  
ATOM   2652  O   ASN A 167      16.491   7.427 -18.562  1.00 46.42           O  
ATOM   2653  CG  ASN A 167      18.076   5.597 -21.975  1.00 46.42           C  
ATOM   2654  ND2 ASN A 167      17.998   5.891 -23.251  1.00 46.42           N  
ATOM   2655 HD21 ASN A 167      18.766   5.561 -23.818  1.00 46.42           H  
ATOM   2656 HD22 ASN A 167      17.210   6.405 -23.619  1.00 46.42           H  
ATOM   2657  OD1 ASN A 167      19.056   5.002 -21.567  1.00 46.42           O  
ATOM   2658  N   ASN A 168      15.673   5.596 -17.579  1.00 47.33           N  
ATOM   2659  H   ASN A 168      15.777   4.595 -17.492  1.00 47.33           H  
ATOM   2660  CA  ASN A 168      14.909   6.278 -16.550  1.00 47.33           C  
ATOM   2661  HA  ASN A 168      14.816   7.331 -16.814  1.00 47.33           H  
ATOM   2662  C   ASN A 168      15.646   6.195 -15.207  1.00 47.33           C  
ATOM   2663  CB  ASN A 168      13.488   5.687 -16.511  1.00 47.33           C  
ATOM   2664  HB2 ASN A 168      13.055   5.696 -17.512  1.00 47.33           H  
ATOM   2665  HB3 ASN A 168      13.525   4.661 -16.146  1.00 47.33           H  
ATOM   2666  O   ASN A 168      15.754   5.123 -14.612  1.00 47.33           O  
ATOM   2667  CG  ASN A 168      12.581   6.493 -15.604  1.00 47.33           C  
ATOM   2668  ND2 ASN A 168      11.401   6.005 -15.313  1.00 47.33           N  
ATOM   2669 HD21 ASN A 168      10.947   6.470 -14.540  1.00 47.33           H  
ATOM   2670 HD22 ASN A 168      11.117   5.088 -15.626  1.00 47.33           H  
ATOM   2671  OD1 ASN A 168      12.932   7.568 -15.148  1.00 47.33           O  
ATOM   2672  N   LYS A 169      16.142   7.337 -14.718  1.00 49.10           N  
ATOM   2673  H   LYS A 169      15.968   8.187 -15.235  1.00 49.10           H  
ATOM   2674  CA  LYS A 169      16.887   7.423 -13.449  1.00 49.10           C  
ATOM   2675  HA  LYS A 169      17.790   6.816 -13.513  1.00 49.10           H  
ATOM   2676  C   LYS A 169      16.084   6.884 -12.257  1.00 49.10           C  
ATOM   2677  CB  LYS A 169      17.276   8.875 -13.161  1.00 49.10           C  
ATOM   2678  HB2 LYS A 169      17.828   8.873 -12.221  1.00 49.10           H  
ATOM   2679  HB3 LYS A 169      16.370   9.463 -13.017  1.00 49.10           H  
ATOM   2680  O   LYS A 169      16.655   6.251 -11.366  1.00 49.10           O  
ATOM   2681  CG  LYS A 169      18.159   9.546 -14.222  1.00 49.10           C  
ATOM   2682  HG2 LYS A 169      17.641   9.589 -15.180  1.00 49.10           H  
ATOM   2683  HG3 LYS A 169      19.090   8.990 -14.330  1.00 49.10           H  
ATOM   2684  CD  LYS A 169      18.452  10.968 -13.731  1.00 49.10           C  
ATOM   2685  HD2 LYS A 169      17.510  11.509 -13.645  1.00 49.10           H  
ATOM   2686  HD3 LYS A 169      18.894  10.909 -12.736  1.00 49.10           H  
ATOM   2687  CE  LYS A 169      19.398  11.732 -14.656  1.00 49.10           C  
ATOM   2688  HE2 LYS A 169      18.945  11.802 -15.644  1.00 49.10           H  
ATOM   2689  HE3 LYS A 169      20.331  11.174 -14.740  1.00 49.10           H  
ATOM   2690  NZ  LYS A 169      19.648  13.083 -14.096  1.00 49.10           N  
ATOM   2691  HZ1 LYS A 169      20.034  13.002 -13.166  1.00 49.10           H  
ATOM   2692  HZ2 LYS A 169      18.776  13.585 -14.001  1.00 49.10           H  
ATOM   2693  HZ3 LYS A 169      20.280  13.619 -14.674  1.00 49.10           H  
ATOM   2694  N   SER A 170      14.755   7.015 -12.315  1.00 51.75           N  
ATOM   2695  H   SER A 170      14.359   7.536 -13.084  1.00 51.75           H  
ATOM   2696  CA  SER A 170      13.834   6.541 -11.279  1.00 51.75           C  
ATOM   2697  HA  SER A 170      14.177   6.962 -10.334  1.00 51.75           H  
ATOM   2698  C   SER A 170      13.795   5.014 -11.106  1.00 51.75           C  
ATOM   2699  CB  SER A 170      12.426   7.099 -11.521  1.00 51.75           C  
ATOM   2700  HB2 SER A 170      11.906   7.157 -10.565  1.00 51.75           H  
ATOM   2701  HB3 SER A 170      12.491   8.104 -11.936  1.00 51.75           H  
ATOM   2702  O   SER A 170      13.082   4.525 -10.237  1.00 51.75           O  
ATOM   2703  OG  SER A 170      11.684   6.257 -12.387  1.00 51.75           O  
ATOM   2704  HG  SER A 170      11.496   5.460 -11.888  1.00 51.75           H  
ATOM   2705  N   CYS A 171      14.502   4.243 -11.944  1.00 57.15           N  
ATOM   2706  H   CYS A 171      14.995   4.687 -12.706  1.00 57.15           H  
ATOM   2707  CA  CYS A 171      14.690   2.801 -11.760  1.00 57.15           C  
ATOM   2708  HA  CYS A 171      13.743   2.351 -11.463  1.00 57.15           H  
ATOM   2709  C   CYS A 171      15.725   2.460 -10.663  1.00 57.15           C  
ATOM   2710  CB  CYS A 171      15.130   2.181 -13.096  1.00 57.15           C  
ATOM   2711  HB2 CYS A 171      15.359   1.129 -12.927  1.00 57.15           H  
ATOM   2712  HB3 CYS A 171      16.059   2.669 -13.393  1.00 57.15           H  
ATOM   2713  O   CYS A 171      15.826   1.294 -10.289  1.00 57.15           O  
ATOM   2714  SG  CYS A 171      13.983   2.276 -14.507  1.00 57.15           S  
ATOM   2715  N   ILE A 172      16.524   3.433 -10.198  1.00 59.14           N  
ATOM   2716  H   ILE A 172      16.400   4.359 -10.583  1.00 59.14           H  
ATOM   2717  CA  ILE A 172      17.550   3.265  -9.144  1.00 59.14           C  
ATOM   2718  HA  ILE A 172      17.470   2.263  -8.722  1.00 59.14           H  
ATOM   2719  C   ILE A 172      17.310   4.240  -7.980  1.00 59.14           C  
ATOM   2720  CB  ILE A 172      18.974   3.420  -9.743  1.00 59.14           C  
ATOM   2721  HB  ILE A 172      19.050   4.414 -10.186  1.00 59.14           H  
ATOM   2722  O   ILE A 172      17.538   3.895  -6.819  1.00 59.14           O  
ATOM   2723  CG1 ILE A 172      19.221   2.371 -10.857  1.00 59.14           C  
ATOM   2724 HG12 ILE A 172      19.141   1.370 -10.432  1.00 59.14           H  
ATOM   2725 HG13 ILE A 172      18.450   2.471 -11.621  1.00 59.14           H  
ATOM   2726  CG2 ILE A 172      20.057   3.300  -8.651  1.00 59.14           C  
ATOM   2727 HG21 ILE A 172      21.053   3.435  -9.073  1.00 59.14           H  
ATOM   2728 HG22 ILE A 172      19.928   4.074  -7.894  1.00 59.14           H  
ATOM   2729 HG23 ILE A 172      19.995   2.324  -8.170  1.00 59.14           H  
ATOM   2730  CD1 ILE A 172      20.570   2.497 -11.580  1.00 59.14           C  
ATOM   2731 HD11 ILE A 172      21.389   2.215 -10.918  1.00 59.14           H  
ATOM   2732 HD12 ILE A 172      20.579   1.826 -12.439  1.00 59.14           H  
ATOM   2733 HD13 ILE A 172      20.711   3.520 -11.928  1.00 59.14           H  
ATOM   2734  N   GLU A 173      16.819   5.451  -8.263  1.00 63.01           N  
ATOM   2735  H   GLU A 173      16.665   5.714  -9.226  1.00 63.01           H  
ATOM   2736  CA  GLU A 173      16.367   6.379  -7.222  1.00 63.01           C  
ATOM   2737  HA  GLU A 173      17.216   6.628  -6.585  1.00 63.01           H  
ATOM   2738  C   GLU A 173      15.287   5.703  -6.355  1.00 63.01           C  
ATOM   2739  CB  GLU A 173      15.835   7.680  -7.851  1.00 63.01           C  
ATOM   2740  HB2 GLU A 173      15.009   7.411  -8.510  1.00 63.01           H  
ATOM   2741  HB3 GLU A 173      15.437   8.321  -7.064  1.00 63.01           H  
ATOM   2742  O   GLU A 173      14.322   5.144  -6.870  1.00 63.01           O  
ATOM   2743  CG  GLU A 173      16.914   8.468  -8.628  1.00 63.01           C  
ATOM   2744  HG2 GLU A 173      17.548   7.770  -9.175  1.00 63.01           H  
ATOM   2745  HG3 GLU A 173      17.549   8.977  -7.904  1.00 63.01           H  
ATOM   2746  CD  GLU A 173      16.372   9.488  -9.651  1.00 63.01           C  
ATOM   2747  OE1 GLU A 173      17.208  10.238 -10.212  1.00 63.01           O  
ATOM   2748  OE2 GLU A 173      15.159   9.456  -9.959  1.00 63.01           O  
ATOM   2749  N   ASN A 174      15.448   5.766  -5.029  1.00 73.48           N  
ATOM   2750  H   ASN A 174      16.265   6.249  -4.684  1.00 73.48           H  
ATOM   2751  CA  ASN A 174      14.545   5.168  -4.034  1.00 73.48           C  
ATOM   2752  HA  ASN A 174      14.958   5.454  -3.066  1.00 73.48           H  
ATOM   2753  C   ASN A 174      14.506   3.621  -3.958  1.00 73.48           C  
ATOM   2754  CB  ASN A 174      13.161   5.842  -4.104  1.00 73.48           C  
ATOM   2755  HB2 ASN A 174      12.528   5.474  -3.297  1.00 73.48           H  
ATOM   2756  HB3 ASN A 174      12.665   5.583  -5.039  1.00 73.48           H  
ATOM   2757  O   ASN A 174      13.620   3.078  -3.301  1.00 73.48           O  
ATOM   2758  CG  ASN A 174      13.256   7.348  -3.963  1.00 73.48           C  
ATOM   2759  ND2 ASN A 174      12.759   8.092  -4.922  1.00 73.48           N  
ATOM   2760 HD21 ASN A 174      12.830   9.095  -4.824  1.00 73.48           H  
ATOM   2761 HD22 ASN A 174      12.385   7.656  -5.753  1.00 73.48           H  
ATOM   2762  OD1 ASN A 174      13.802   7.859  -2.994  1.00 73.48           O  
ATOM   2763  N   GLU A 175      15.514   2.911  -4.481  1.00 79.83           N  
ATOM   2764  H   GLU A 175      16.152   3.379  -5.107  1.00 79.83           H  
ATOM   2765  CA  GLU A 175      15.751   1.469  -4.226  1.00 79.83           C  
ATOM   2766  HA  GLU A 175      14.983   0.883  -4.730  1.00 79.83           H  
ATOM   2767  C   GLU A 175      15.691   1.111  -2.718  1.00 79.83           C  
ATOM   2768  CB  GLU A 175      17.115   1.117  -4.860  1.00 79.83           C  
ATOM   2769  HB2 GLU A 175      17.021   1.189  -5.943  1.00 79.83           H  
ATOM   2770  HB3 GLU A 175      17.830   1.879  -4.550  1.00 79.83           H  
ATOM   2771  O   GLU A 175      15.077   0.118  -2.332  1.00 79.83           O  
ATOM   2772  CG  GLU A 175      17.749  -0.241  -4.513  1.00 79.83           C  
ATOM   2773  HG2 GLU A 175      18.741  -0.265  -4.965  1.00 79.83           H  
ATOM   2774  HG3 GLU A 175      17.895  -0.293  -3.434  1.00 79.83           H  
ATOM   2775  CD  GLU A 175      16.990  -1.490  -4.983  1.00 79.83           C  
ATOM   2776  OE1 GLU A 175      17.233  -2.574  -4.409  1.00 79.83           O  
ATOM   2777  OE2 GLU A 175      16.152  -1.455  -5.908  1.00 79.83           O  
ATOM   2778  N   GLU A 176      16.231   1.969  -1.841  1.00 82.64           N  
ATOM   2779  H   GLU A 176      16.755   2.747  -2.215  1.00 82.64           H  
ATOM   2780  CA  GLU A 176      16.149   1.828  -0.373  1.00 82.64           C  
ATOM   2781  HA  GLU A 176      16.543   0.857  -0.074  1.00 82.64           H  
ATOM   2782  C   GLU A 176      14.728   1.958   0.205  1.00 82.64           C  
ATOM   2783  CB  GLU A 176      16.969   2.935   0.298  1.00 82.64           C  
ATOM   2784  HB2 GLU A 176      16.812   2.867   1.375  1.00 82.64           H  
ATOM   2785  HB3 GLU A 176      16.577   3.892  -0.044  1.00 82.64           H  
ATOM   2786  O   GLU A 176      14.463   1.476   1.307  1.00 82.64           O  
ATOM   2787  CG  GLU A 176      18.480   2.897   0.042  1.00 82.64           C  
ATOM   2788  HG2 GLU A 176      18.663   3.004  -1.027  1.00 82.64           H  
ATOM   2789  HG3 GLU A 176      18.867   1.932   0.367  1.00 82.64           H  
ATOM   2790  CD  GLU A 176      19.202   4.027   0.798  1.00 82.64           C  
ATOM   2791  OE1 GLU A 176      20.447   4.045   0.753  1.00 82.64           O  
ATOM   2792  OE2 GLU A 176      18.502   4.888   1.393  1.00 82.64           O  
ATOM   2793  N   LEU A 177      13.812   2.634  -0.498  1.00 88.06           N  
ATOM   2794  H   LEU A 177      14.048   2.922  -1.437  1.00 88.06           H  
ATOM   2795  CA  LEU A 177      12.433   2.836  -0.047  1.00 88.06           C  
ATOM   2796  HA  LEU A 177      12.430   2.838   1.043  1.00 88.06           H  
ATOM   2797  C   LEU A 177      11.499   1.695  -0.470  1.00 88.06           C  
ATOM   2798  CB  LEU A 177      11.887   4.197  -0.513  1.00 88.06           C  
ATOM   2799  HB2 LEU A 177      11.921   4.223  -1.602  1.00 88.06           H  
ATOM   2800  HB3 LEU A 177      10.838   4.254  -0.221  1.00 88.06           H  
ATOM   2801  O   LEU A 177      10.391   1.603   0.058  1.00 88.06           O  
ATOM   2802  CG  LEU A 177      12.596   5.445   0.045  1.00 88.06           C  
ATOM   2803  HG  LEU A 177      13.606   5.506  -0.360  1.00 88.06           H  
ATOM   2804  CD1 LEU A 177      11.825   6.702  -0.367  1.00 88.06           C  
ATOM   2805 HD11 LEU A 177      11.708   6.731  -1.451  1.00 88.06           H  
ATOM   2806 HD12 LEU A 177      10.836   6.705   0.090  1.00 88.06           H  
ATOM   2807 HD13 LEU A 177      12.367   7.595  -0.057  1.00 88.06           H  
ATOM   2808  CD2 LEU A 177      12.670   5.430   1.574  1.00 88.06           C  
ATOM   2809 HD21 LEU A 177      11.697   5.159   1.982  1.00 88.06           H  
ATOM   2810 HD22 LEU A 177      12.952   6.412   1.954  1.00 88.06           H  
ATOM   2811 HD23 LEU A 177      13.410   4.699   1.900  1.00 88.06           H  
ATOM   2812  N   ILE A 178      11.925   0.800  -1.370  1.00 91.05           N  
ATOM   2813  H   ILE A 178      12.846   0.935  -1.763  1.00 91.05           H  
ATOM   2814  CA  ILE A 178      11.126  -0.342  -1.852  1.00 91.05           C  
ATOM   2815  HA  ILE A 178      10.299   0.060  -2.436  1.00 91.05           H  
ATOM   2816  C   ILE A 178      10.471  -1.154  -0.716  1.00 91.05           C  
ATOM   2817  CB  ILE A 178      11.975  -1.220  -2.803  1.00 91.05           C  
ATOM   2818  HB  ILE A 178      12.973  -1.333  -2.381  1.00 91.05           H  
ATOM   2819  O   ILE A 178       9.283  -1.456  -0.843  1.00 91.05           O  
ATOM   2820  CG1 ILE A 178      12.104  -0.488  -4.158  1.00 91.05           C  
ATOM   2821 HG12 ILE A 178      12.518   0.505  -3.985  1.00 91.05           H  
ATOM   2822 HG13 ILE A 178      11.119  -0.367  -4.608  1.00 91.05           H  
ATOM   2823  CG2 ILE A 178      11.408  -2.643  -2.980  1.00 91.05           C  
ATOM   2824 HG21 ILE A 178      12.078  -3.221  -3.616  1.00 91.05           H  
ATOM   2825 HG22 ILE A 178      10.412  -2.593  -3.421  1.00 91.05           H  
ATOM   2826 HG23 ILE A 178      11.357  -3.164  -2.024  1.00 91.05           H  
ATOM   2827  CD1 ILE A 178      13.018  -1.197  -5.160  1.00 91.05           C  
ATOM   2828 HD11 ILE A 178      13.245  -0.522  -5.984  1.00 91.05           H  
ATOM   2829 HD12 ILE A 178      13.945  -1.477  -4.659  1.00 91.05           H  
ATOM   2830 HD13 ILE A 178      12.535  -2.087  -5.563  1.00 91.05           H  
ATOM   2831  N   PRO A 179      11.152  -1.485   0.404  1.00 89.80           N  
ATOM   2832  CA  PRO A 179      10.517  -2.181   1.525  1.00 89.80           C  
ATOM   2833  HA  PRO A 179      10.159  -3.150   1.178  1.00 89.80           H  
ATOM   2834  C   PRO A 179       9.333  -1.413   2.132  1.00 89.80           C  
ATOM   2835  CB  PRO A 179      11.635  -2.402   2.548  1.00 89.80           C  
ATOM   2836  HB2 PRO A 179      11.700  -1.544   3.218  1.00 89.80           H  
ATOM   2837  HB3 PRO A 179      11.497  -3.324   3.113  1.00 89.80           H  
ATOM   2838  O   PRO A 179       8.349  -2.031   2.526  1.00 89.80           O  
ATOM   2839  CG  PRO A 179      12.897  -2.436   1.693  1.00 89.80           C  
ATOM   2840  HG2 PRO A 179      13.788  -2.188   2.270  1.00 89.80           H  
ATOM   2841  HG3 PRO A 179      12.997  -3.409   1.213  1.00 89.80           H  
ATOM   2842  CD  PRO A 179      12.583  -1.369   0.650  1.00 89.80           C  
ATOM   2843  HD2 PRO A 179      13.180  -1.540  -0.246  1.00 89.80           H  
ATOM   2844  HD3 PRO A 179      12.797  -0.383   1.063  1.00 89.80           H  
ATOM   2845  N   TYR A 180       9.376  -0.077   2.144  1.00 88.32           N  
ATOM   2846  H   TYR A 180      10.168   0.388   1.724  1.00 88.32           H  
ATOM   2847  CA  TYR A 180       8.287   0.763   2.645  1.00 88.32           C  
ATOM   2848  HA  TYR A 180       7.854   0.276   3.519  1.00 88.32           H  
ATOM   2849  C   TYR A 180       7.166   0.968   1.615  1.00 88.32           C  
ATOM   2850  CB  TYR A 180       8.816   2.122   3.101  1.00 88.32           C  
ATOM   2851  HB2 TYR A 180       7.960   2.652   3.518  1.00 88.32           H  
ATOM   2852  HB3 TYR A 180       9.158   2.686   2.233  1.00 88.32           H  
ATOM   2853  O   TYR A 180       5.999   1.003   1.997  1.00 88.32           O  
ATOM   2854  CG  TYR A 180       9.921   2.113   4.143  1.00 88.32           C  
ATOM   2855  CD1 TYR A 180       9.612   2.227   5.514  1.00 88.32           C  
ATOM   2856  HD1 TYR A 180       8.582   2.261   5.837  1.00 88.32           H  
ATOM   2857  CD2 TYR A 180      11.267   2.060   3.735  1.00 88.32           C  
ATOM   2858  HD2 TYR A 180      11.506   1.957   2.687  1.00 88.32           H  
ATOM   2859  CE1 TYR A 180      10.646   2.318   6.466  1.00 88.32           C  
ATOM   2860  HE1 TYR A 180      10.421   2.410   7.518  1.00 88.32           H  
ATOM   2861  CE2 TYR A 180      12.304   2.140   4.682  1.00 88.32           C  
ATOM   2862  HE2 TYR A 180      13.333   2.098   4.355  1.00 88.32           H  
ATOM   2863  OH  TYR A 180      12.994   2.376   6.967  1.00 88.32           O  
ATOM   2864  HH  TYR A 180      13.854   2.257   6.557  1.00 88.32           H  
ATOM   2865  CZ  TYR A 180      11.994   2.280   6.052  1.00 88.32           C  
ATOM   2866  N   PHE A 181       7.480   1.043   0.315  1.00 93.27           N  
ATOM   2867  H   PHE A 181       8.456   1.083   0.057  1.00 93.27           H  
ATOM   2868  CA  PHE A 181       6.466   0.979  -0.749  1.00 93.27           C  
ATOM   2869  HA  PHE A 181       5.732   1.770  -0.596  1.00 93.27           H  
ATOM   2870  C   PHE A 181       5.705  -0.359  -0.703  1.00 93.27           C  
ATOM   2871  CB  PHE A 181       7.120   1.181  -2.127  1.00 93.27           C  
ATOM   2872  HB2 PHE A 181       8.020   0.568  -2.187  1.00 93.27           H  
ATOM   2873  HB3 PHE A 181       6.432   0.812  -2.888  1.00 93.27           H  
ATOM   2874  O   PHE A 181       4.480  -0.378  -0.815  1.00 93.27           O  
ATOM   2875  CG  PHE A 181       7.461   2.613  -2.501  1.00 93.27           C  
ATOM   2876  CD1 PHE A 181       6.437   3.503  -2.877  1.00 93.27           C  
ATOM   2877  HD1 PHE A 181       5.406   3.183  -2.852  1.00 93.27           H  
ATOM   2878  CD2 PHE A 181       8.798   3.048  -2.545  1.00 93.27           C  
ATOM   2879  HD2 PHE A 181       9.600   2.365  -2.310  1.00 93.27           H  
ATOM   2880  CE1 PHE A 181       6.741   4.820  -3.263  1.00 93.27           C  
ATOM   2881  HE1 PHE A 181       5.953   5.499  -3.553  1.00 93.27           H  
ATOM   2882  CE2 PHE A 181       9.103   4.367  -2.925  1.00 93.27           C  
ATOM   2883  HE2 PHE A 181      10.131   4.692  -2.984  1.00 93.27           H  
ATOM   2884  CZ  PHE A 181       8.073   5.257  -3.272  1.00 93.27           C  
ATOM   2885  HZ  PHE A 181       8.305   6.271  -3.564  1.00 93.27           H  
ATOM   2886  N   LEU A 182       6.409  -1.475  -0.470  1.00 94.50           N  
ATOM   2887  H   LEU A 182       7.415  -1.399  -0.423  1.00 94.50           H  
ATOM   2888  CA  LEU A 182       5.798  -2.789  -0.239  1.00 94.50           C  
ATOM   2889  HA  LEU A 182       5.115  -3.009  -1.059  1.00 94.50           H  
ATOM   2890  C   LEU A 182       4.952  -2.821   1.038  1.00 94.50           C  
ATOM   2891  CB  LEU A 182       6.893  -3.869  -0.161  1.00 94.50           C  
ATOM   2892  HB2 LEU A 182       7.687  -3.519   0.498  1.00 94.50           H  
ATOM   2893  HB3 LEU A 182       6.461  -4.758   0.298  1.00 94.50           H  
ATOM   2894  O   LEU A 182       3.831  -3.326   1.001  1.00 94.50           O  
ATOM   2895  CG  LEU A 182       7.509  -4.284  -1.505  1.00 94.50           C  
ATOM   2896  HG  LEU A 182       7.944  -3.422  -2.011  1.00 94.50           H  
ATOM   2897  CD1 LEU A 182       8.609  -5.314  -1.237  1.00 94.50           C  
ATOM   2898 HD11 LEU A 182       9.380  -4.866  -0.611  1.00 94.50           H  
ATOM   2899 HD12 LEU A 182       9.056  -5.628  -2.181  1.00 94.50           H  
ATOM   2900 HD13 LEU A 182       8.195  -6.183  -0.726  1.00 94.50           H  
ATOM   2901  CD2 LEU A 182       6.470  -4.934  -2.418  1.00 94.50           C  
ATOM   2902 HD21 LEU A 182       5.945  -5.716  -1.869  1.00 94.50           H  
ATOM   2903 HD22 LEU A 182       6.946  -5.352  -3.305  1.00 94.50           H  
ATOM   2904 HD23 LEU A 182       5.741  -4.190  -2.739  1.00 94.50           H  
ATOM   2905  N   LEU A 183       5.462  -2.269   2.144  1.00 91.73           N  
ATOM   2906  H   LEU A 183       6.420  -1.949   2.123  1.00 91.73           H  
ATOM   2907  CA  LEU A 183       4.739  -2.174   3.414  1.00 91.73           C  
ATOM   2908  HA  LEU A 183       4.484  -3.183   3.738  1.00 91.73           H  
ATOM   2909  C   LEU A 183       3.425  -1.406   3.235  1.00 91.73           C  
ATOM   2910  CB  LEU A 183       5.661  -1.516   4.460  1.00 91.73           C  
ATOM   2911  HB2 LEU A 183       5.860  -0.492   4.142  1.00 91.73           H  
ATOM   2912  HB3 LEU A 183       6.610  -2.050   4.485  1.00 91.73           H  
ATOM   2913  O   LEU A 183       2.377  -1.903   3.637  1.00 91.73           O  
ATOM   2914  CG  LEU A 183       5.105  -1.463   5.894  1.00 91.73           C  
ATOM   2915  HG  LEU A 183       4.123  -0.992   5.893  1.00 91.73           H  
ATOM   2916  CD1 LEU A 183       5.000  -2.851   6.523  1.00 91.73           C  
ATOM   2917 HD11 LEU A 183       5.984  -3.316   6.578  1.00 91.73           H  
ATOM   2918 HD12 LEU A 183       4.592  -2.768   7.531  1.00 91.73           H  
ATOM   2919 HD13 LEU A 183       4.337  -3.478   5.927  1.00 91.73           H  
ATOM   2920  CD2 LEU A 183       6.044  -0.632   6.766  1.00 91.73           C  
ATOM   2921 HD21 LEU A 183       5.672  -0.611   7.790  1.00 91.73           H  
ATOM   2922 HD22 LEU A 183       6.101   0.388   6.386  1.00 91.73           H  
ATOM   2923 HD23 LEU A 183       7.042  -1.071   6.769  1.00 91.73           H  
ATOM   2924  N   PHE A 184       3.474  -0.251   2.563  1.00 93.50           N  
ATOM   2925  H   PHE A 184       4.380   0.085   2.270  1.00 93.50           H  
ATOM   2926  CA  PHE A 184       2.309   0.567   2.226  1.00 93.50           C  
ATOM   2927  HA  PHE A 184       1.812   0.869   3.148  1.00 93.50           H  
ATOM   2928  C   PHE A 184       1.291  -0.191   1.362  1.00 93.50           C  
ATOM   2929  CB  PHE A 184       2.772   1.848   1.532  1.00 93.50           C  
ATOM   2930  HB2 PHE A 184       3.412   2.402   2.219  1.00 93.50           H  
ATOM   2931  HB3 PHE A 184       3.368   1.596   0.654  1.00 93.50           H  
ATOM   2932  O   PHE A 184       0.110  -0.259   1.709  1.00 93.50           O  
ATOM   2933  CG  PHE A 184       1.619   2.737   1.116  1.00 93.50           C  
ATOM   2934  CD1 PHE A 184       1.236   2.816  -0.235  1.00 93.50           C  
ATOM   2935  HD1 PHE A 184       1.766   2.237  -0.978  1.00 93.50           H  
ATOM   2936  CD2 PHE A 184       0.890   3.440   2.089  1.00 93.50           C  
ATOM   2937  HD2 PHE A 184       1.152   3.358   3.134  1.00 93.50           H  
ATOM   2938  CE1 PHE A 184       0.168   3.642  -0.624  1.00 93.50           C  
ATOM   2939  HE1 PHE A 184      -0.111   3.721  -1.665  1.00 93.50           H  
ATOM   2940  CE2 PHE A 184      -0.196   4.241   1.705  1.00 93.50           C  
ATOM   2941  HE2 PHE A 184      -0.764   4.758   2.464  1.00 93.50           H  
ATOM   2942  CZ  PHE A 184      -0.548   4.357   0.349  1.00 93.50           C  
ATOM   2943  HZ  PHE A 184      -1.380   4.978   0.050  1.00 93.50           H  
ATOM   2944  N   LEU A 185       1.751  -0.826   0.279  1.00 94.51           N  
ATOM   2945  H   LEU A 185       2.730  -0.731   0.052  1.00 94.51           H  
ATOM   2946  CA  LEU A 185       0.908  -1.609  -0.628  1.00 94.51           C  
ATOM   2947  HA  LEU A 185       0.132  -0.947  -1.012  1.00 94.51           H  
ATOM   2948  C   LEU A 185       0.206  -2.783   0.085  1.00 94.51           C  
ATOM   2949  CB  LEU A 185       1.798  -2.073  -1.799  1.00 94.51           C  
ATOM   2950  HB2 LEU A 185       2.589  -2.710  -1.404  1.00 94.51           H  
ATOM   2951  HB3 LEU A 185       2.269  -1.193  -2.237  1.00 94.51           H  
ATOM   2952  O   LEU A 185      -0.923  -3.129  -0.259  1.00 94.51           O  
ATOM   2953  CG  LEU A 185       1.076  -2.839  -2.920  1.00 94.51           C  
ATOM   2954  HG  LEU A 185       0.700  -3.783  -2.525  1.00 94.51           H  
ATOM   2955  CD1 LEU A 185      -0.088  -2.043  -3.508  1.00 94.51           C  
ATOM   2956 HD11 LEU A 185      -0.870  -1.960  -2.753  1.00 94.51           H  
ATOM   2957 HD12 LEU A 185      -0.506  -2.569  -4.366  1.00 94.51           H  
ATOM   2958 HD13 LEU A 185       0.244  -1.052  -3.816  1.00 94.51           H  
ATOM   2959  CD2 LEU A 185       2.053  -3.151  -4.053  1.00 94.51           C  
ATOM   2960 HD21 LEU A 185       1.569  -3.794  -4.788  1.00 94.51           H  
ATOM   2961 HD22 LEU A 185       2.925  -3.668  -3.655  1.00 94.51           H  
ATOM   2962 HD23 LEU A 185       2.365  -2.226  -4.537  1.00 94.51           H  
ATOM   2963  N   LEU A 186       0.848  -3.367   1.101  1.00 94.22           N  
ATOM   2964  H   LEU A 186       1.784  -3.045   1.305  1.00 94.22           H  
ATOM   2965  CA  LEU A 186       0.344  -4.508   1.871  1.00 94.22           C  
ATOM   2966  HA  LEU A 186      -0.402  -5.024   1.266  1.00 94.22           H  
ATOM   2967  C   LEU A 186      -0.397  -4.138   3.166  1.00 94.22           C  
ATOM   2968  CB  LEU A 186       1.511  -5.479   2.127  1.00 94.22           C  
ATOM   2969  HB2 LEU A 186       2.357  -4.913   2.516  1.00 94.22           H  
ATOM   2970  HB3 LEU A 186       1.228  -6.203   2.891  1.00 94.22           H  
ATOM   2971  O   LEU A 186      -0.911  -5.040   3.823  1.00 94.22           O  
ATOM   2972  CG  LEU A 186       1.930  -6.247   0.861  1.00 94.22           C  
ATOM   2973  HG  LEU A 186       2.044  -5.563   0.020  1.00 94.22           H  
ATOM   2974  CD1 LEU A 186       3.265  -6.948   1.085  1.00 94.22           C  
ATOM   2975 HD11 LEU A 186       4.017  -6.189   1.298  1.00 94.22           H  
ATOM   2976 HD12 LEU A 186       3.562  -7.487   0.185  1.00 94.22           H  
ATOM   2977 HD13 LEU A 186       3.192  -7.640   1.923  1.00 94.22           H  
ATOM   2978  CD2 LEU A 186       0.898  -7.317   0.499  1.00 94.22           C  
ATOM   2979 HD21 LEU A 186       1.304  -7.949  -0.291  1.00 94.22           H  
ATOM   2980 HD22 LEU A 186      -0.022  -6.854   0.141  1.00 94.22           H  
ATOM   2981 HD23 LEU A 186       0.681  -7.942   1.366  1.00 94.22           H  
ATOM   2982  N   THR A 187      -0.523  -2.858   3.525  1.00 89.94           N  
ATOM   2983  H   THR A 187      -0.056  -2.169   2.953  1.00 89.94           H  
ATOM   2984  CA  THR A 187      -1.184  -2.386   4.767  1.00 89.94           C  
ATOM   2985  HA  THR A 187      -0.533  -2.586   5.618  1.00 89.94           H  
ATOM   2986  C   THR A 187      -2.529  -3.048   5.057  1.00 89.94           C  
ATOM   2987  CB  THR A 187      -1.461  -0.879   4.707  1.00 89.94           C  
ATOM   2988  HB  THR A 187      -2.140  -0.611   5.517  1.00 89.94           H  
ATOM   2989  O   THR A 187      -2.770  -3.529   6.163  1.00 89.94           O  
ATOM   2990  CG2 THR A 187      -0.195  -0.073   4.884  1.00 89.94           C  
ATOM   2991 HG21 THR A 187       0.560  -0.423   4.180  1.00 89.94           H  
ATOM   2992 HG22 THR A 187       0.190  -0.238   5.891  1.00 89.94           H  
ATOM   2993 HG23 THR A 187      -0.402   0.983   4.713  1.00 89.94           H  
ATOM   2994  OG1 THR A 187      -2.052  -0.517   3.478  1.00 89.94           O  
ATOM   2995  HG1 THR A 187      -1.349  -0.293   2.864  1.00 89.94           H  
ATOM   2996  N   ALA A 188      -3.408  -3.119   4.055  1.00 90.36           N  
ATOM   2997  H   ALA A 188      -3.176  -2.624   3.206  1.00 90.36           H  
ATOM   2998  CA  ALA A 188      -4.724  -3.729   4.197  1.00 90.36           C  
ATOM   2999  HA  ALA A 188      -5.212  -3.274   5.059  1.00 90.36           H  
ATOM   3000  C   ALA A 188      -4.662  -5.247   4.462  1.00 90.36           C  
ATOM   3001  CB  ALA A 188      -5.543  -3.392   2.946  1.00 90.36           C  
ATOM   3002  HB1 ALA A 188      -6.542  -3.821   3.034  1.00 90.36           H  
ATOM   3003  HB2 ALA A 188      -5.055  -3.799   2.061  1.00 90.36           H  
ATOM   3004  HB3 ALA A 188      -5.628  -2.310   2.840  1.00 90.36           H  
ATOM   3005  O   ALA A 188      -5.515  -5.758   5.183  1.00 90.36           O  
ATOM   3006  N   PHE A 189      -3.655  -5.945   3.923  1.00 93.07           N  
ATOM   3007  H   PHE A 189      -2.932  -5.425   3.446  1.00 93.07           H  
ATOM   3008  CA  PHE A 189      -3.408  -7.376   4.138  1.00 93.07           C  
ATOM   3009  HA  PHE A 189      -4.358  -7.911   4.151  1.00 93.07           H  
ATOM   3010  C   PHE A 189      -2.728  -7.649   5.487  1.00 93.07           C  
ATOM   3011  CB  PHE A 189      -2.568  -7.907   2.962  1.00 93.07           C  
ATOM   3012  HB2 PHE A 189      -1.739  -7.226   2.773  1.00 93.07           H  
ATOM   3013  HB3 PHE A 189      -3.194  -7.907   2.070  1.00 93.07           H  
ATOM   3014  O   PHE A 189      -3.073  -8.613   6.160  1.00 93.07           O  
ATOM   3015  CG  PHE A 189      -1.997  -9.300   3.160  1.00 93.07           C  
ATOM   3016  CD1 PHE A 189      -0.636  -9.468   3.486  1.00 93.07           C  
ATOM   3017  HD1 PHE A 189       0.004  -8.606   3.605  1.00 93.07           H  
ATOM   3018  CD2 PHE A 189      -2.831 -10.428   3.052  1.00 93.07           C  
ATOM   3019  HD2 PHE A 189      -3.879 -10.306   2.821  1.00 93.07           H  
ATOM   3020  CE1 PHE A 189      -0.113 -10.757   3.687  1.00 93.07           C  
ATOM   3021  HE1 PHE A 189       0.925 -10.885   3.957  1.00 93.07           H  
ATOM   3022  CE2 PHE A 189      -2.311 -11.714   3.279  1.00 93.07           C  
ATOM   3023  HE2 PHE A 189      -2.961 -12.576   3.240  1.00 93.07           H  
ATOM   3024  CZ  PHE A 189      -0.951 -11.879   3.587  1.00 93.07           C  
ATOM   3025  HZ  PHE A 189      -0.557 -12.868   3.773  1.00 93.07           H  
ATOM   3026  N   LEU A 190      -1.827  -6.767   5.927  1.00 88.50           N  
ATOM   3027  H   LEU A 190      -1.580  -6.002   5.314  1.00 88.50           H  
ATOM   3028  CA  LEU A 190      -1.129  -6.855   7.215  1.00 88.50           C  
ATOM   3029  HA  LEU A 190      -0.691  -7.849   7.310  1.00 88.50           H  
ATOM   3030  C   LEU A 190      -2.061  -6.699   8.432  1.00 88.50           C  
ATOM   3031  CB  LEU A 190       0.003  -5.812   7.225  1.00 88.50           C  
ATOM   3032  HB2 LEU A 190       0.391  -5.710   8.239  1.00 88.50           H  
ATOM   3033  HB3 LEU A 190      -0.413  -4.847   6.935  1.00 88.50           H  
ATOM   3034  O   LEU A 190      -1.677  -7.024   9.547  1.00 88.50           O  
ATOM   3035  CG  LEU A 190       1.168  -6.177   6.286  1.00 88.50           C  
ATOM   3036  HG  LEU A 190       0.786  -6.523   5.326  1.00 88.50           H  
ATOM   3037  CD1 LEU A 190       2.047  -4.955   6.035  1.00 88.50           C  
ATOM   3038 HD11 LEU A 190       1.459  -4.162   5.574  1.00 88.50           H  
ATOM   3039 HD12 LEU A 190       2.459  -4.595   6.978  1.00 88.50           H  
ATOM   3040 HD13 LEU A 190       2.858  -5.221   5.357  1.00 88.50           H  
ATOM   3041  CD2 LEU A 190       2.057  -7.267   6.883  1.00 88.50           C  
ATOM   3042 HD21 LEU A 190       1.494  -8.192   7.004  1.00 88.50           H  
ATOM   3043 HD22 LEU A 190       2.427  -6.947   7.857  1.00 88.50           H  
ATOM   3044 HD23 LEU A 190       2.908  -7.445   6.226  1.00 88.50           H  
ATOM   3045  N   ARG A 191      -3.312  -6.259   8.246  1.00 83.36           N  
ATOM   3046  H   ARG A 191      -3.574  -5.970   7.314  1.00 83.36           H  
ATOM   3047  CA  ARG A 191      -4.341  -6.323   9.301  1.00 83.36           C  
ATOM   3048  HA  ARG A 191      -3.881  -6.050  10.251  1.00 83.36           H  
ATOM   3049  C   ARG A 191      -4.895  -7.738   9.543  1.00 83.36           C  
ATOM   3050  CB  ARG A 191      -5.476  -5.328   9.009  1.00 83.36           C  
ATOM   3051  HB2 ARG A 191      -5.842  -5.487   7.994  1.00 83.36           H  
ATOM   3052  HB3 ARG A 191      -6.298  -5.525   9.698  1.00 83.36           H  
ATOM   3053  O   ARG A 191      -5.584  -7.936  10.540  1.00 83.36           O  
ATOM   3054  CG  ARG A 191      -5.045  -3.863   9.198  1.00 83.36           C  
ATOM   3055  HG2 ARG A 191      -4.625  -3.745  10.196  1.00 83.36           H  
ATOM   3056  HG3 ARG A 191      -4.281  -3.601   8.466  1.00 83.36           H  
ATOM   3057  CD  ARG A 191      -6.241  -2.908   9.061  1.00 83.36           C  
ATOM   3058  HD2 ARG A 191      -5.917  -1.903   9.329  1.00 83.36           H  
ATOM   3059  HD3 ARG A 191      -7.023  -3.206   9.759  1.00 83.36           H  
ATOM   3060  NE  ARG A 191      -6.771  -2.899   7.686  1.00 83.36           N  
ATOM   3061  HE  ARG A 191      -6.328  -3.526   7.030  1.00 83.36           H  
ATOM   3062  NH1 ARG A 191      -8.457  -1.357   7.998  1.00 83.36           N  
ATOM   3063 HH11 ARG A 191      -9.251  -0.848   7.636  1.00 83.36           H  
ATOM   3064 HH12 ARG A 191      -8.434  -1.488   8.999  1.00 83.36           H  
ATOM   3065  NH2 ARG A 191      -8.002  -2.078   5.957  1.00 83.36           N  
ATOM   3066 HH21 ARG A 191      -8.674  -1.410   5.609  1.00 83.36           H  
ATOM   3067 HH22 ARG A 191      -7.504  -2.682   5.318  1.00 83.36           H  
ATOM   3068  CZ  ARG A 191      -7.736  -2.118   7.232  1.00 83.36           C  
ATOM   3069  N   LEU A 192      -4.634  -8.706   8.658  1.00 85.33           N  
ATOM   3070  H   LEU A 192      -4.009  -8.506   7.890  1.00 85.33           H  
ATOM   3071  CA  LEU A 192      -5.141 -10.078   8.783  1.00 85.33           C  
ATOM   3072  HA  LEU A 192      -6.141 -10.019   9.213  1.00 85.33           H  
ATOM   3073  C   LEU A 192      -4.244 -10.926   9.711  1.00 85.33           C  
ATOM   3074  CB  LEU A 192      -5.275 -10.735   7.397  1.00 85.33           C  
ATOM   3075  HB2 LEU A 192      -4.278 -10.855   6.973  1.00 85.33           H  
ATOM   3076  HB3 LEU A 192      -5.691 -11.733   7.534  1.00 85.33           H  
ATOM   3077  O   LEU A 192      -3.018 -10.845   9.575  1.00 85.33           O  
ATOM   3078  CG  LEU A 192      -6.151  -9.969   6.387  1.00 85.33           C  
ATOM   3079  HG  LEU A 192      -5.719  -8.988   6.187  1.00 85.33           H  
ATOM   3080  CD1 LEU A 192      -6.197 -10.747   5.074  1.00 85.33           C  
ATOM   3081 HD11 LEU A 192      -6.681 -11.708   5.248  1.00 85.33           H  
ATOM   3082 HD12 LEU A 192      -5.181 -10.919   4.719  1.00 85.33           H  
ATOM   3083 HD13 LEU A 192      -6.755 -10.183   4.325  1.00 85.33           H  
ATOM   3084  CD2 LEU A 192      -7.590  -9.777   6.871  1.00 85.33           C  
ATOM   3085 HD21 LEU A 192      -8.184  -9.308   6.086  1.00 85.33           H  
ATOM   3086 HD22 LEU A 192      -7.604  -9.127   7.746  1.00 85.33           H  
ATOM   3087 HD23 LEU A 192      -8.026 -10.742   7.129  1.00 85.33           H  
ATOM   3088  N   PRO A 193      -4.803 -11.767  10.610  1.00 80.64           N  
ATOM   3089  CA  PRO A 193      -4.023 -12.552  11.578  1.00 80.64           C  
ATOM   3090  HA  PRO A 193      -3.530 -11.866  12.266  1.00 80.64           H  
ATOM   3091  C   PRO A 193      -2.961 -13.469  10.954  1.00 80.64           C  
ATOM   3092  CB  PRO A 193      -5.052 -13.391  12.347  1.00 80.64           C  
ATOM   3093  HB2 PRO A 193      -4.756 -13.536  13.386  1.00 80.64           H  
ATOM   3094  HB3 PRO A 193      -5.196 -14.356  11.861  1.00 80.64           H  
ATOM   3095  O   PRO A 193      -1.875 -13.641  11.504  1.00 80.64           O  
ATOM   3096  CG  PRO A 193      -6.342 -12.586  12.234  1.00 80.64           C  
ATOM   3097  HG2 PRO A 193      -6.353 -11.801  12.991  1.00 80.64           H  
ATOM   3098  HG3 PRO A 193      -7.224 -13.220  12.319  1.00 80.64           H  
ATOM   3099  CD  PRO A 193      -6.230 -11.960  10.848  1.00 80.64           C  
ATOM   3100  HD2 PRO A 193      -6.782 -11.019  10.845  1.00 80.64           H  
ATOM   3101  HD3 PRO A 193      -6.637 -12.640  10.101  1.00 80.64           H  
ATOM   3102  N   GLU A 194      -3.257 -14.051   9.793  1.00 84.31           N  
ATOM   3103  H   GLU A 194      -4.187 -13.916   9.422  1.00 84.31           H  
ATOM   3104  CA  GLU A 194      -2.407 -15.028   9.108  1.00 84.31           C  
ATOM   3105  HA  GLU A 194      -1.978 -15.704   9.848  1.00 84.31           H  
ATOM   3106  C   GLU A 194      -1.239 -14.370   8.355  1.00 84.31           C  
ATOM   3107  CB  GLU A 194      -3.252 -15.862   8.122  1.00 84.31           C  
ATOM   3108  HB2 GLU A 194      -3.590 -15.224   7.305  1.00 84.31           H  
ATOM   3109  HB3 GLU A 194      -2.597 -16.617   7.690  1.00 84.31           H  
ATOM   3110  O   GLU A 194      -0.269 -15.043   7.997  1.00 84.31           O  
ATOM   3111  CG  GLU A 194      -4.462 -16.603   8.726  1.00 84.31           C  
ATOM   3112  HG2 GLU A 194      -4.821 -17.316   7.982  1.00 84.31           H  
ATOM   3113  HG3 GLU A 194      -4.118 -17.176   9.587  1.00 84.31           H  
ATOM   3114  CD  GLU A 194      -5.641 -15.698   9.136  1.00 84.31           C  
ATOM   3115  OE1 GLU A 194      -6.427 -16.140  10.000  1.00 84.31           O  
ATOM   3116  OE2 GLU A 194      -5.719 -14.550   8.635  1.00 84.31           O  
ATOM   3117  N   SER A 195      -1.314 -13.056   8.101  1.00 88.62           N  
ATOM   3118  H   SER A 195      -2.087 -12.548   8.507  1.00 88.62           H  
ATOM   3119  CA  SER A 195      -0.417 -12.338   7.181  1.00 88.62           C  
ATOM   3120  HA  SER A 195      -0.566 -12.751   6.183  1.00 88.62           H  
ATOM   3121  C   SER A 195       1.071 -12.502   7.513  1.00 88.62           C  
ATOM   3122  CB  SER A 195      -0.797 -10.854   7.128  1.00 88.62           C  
ATOM   3123  HB2 SER A 195      -1.834 -10.757   6.805  1.00 88.62           H  
ATOM   3124  HB3 SER A 195      -0.158 -10.349   6.403  1.00 88.62           H  
ATOM   3125  O   SER A 195       1.899 -12.608   6.605  1.00 88.62           O  
ATOM   3126  OG  SER A 195      -0.632 -10.234   8.385  1.00 88.62           O  
ATOM   3127  HG  SER A 195      -1.436 -10.343   8.898  1.00 88.62           H  
ATOM   3128  N   TYR A 196       1.410 -12.611   8.799  1.00 86.09           N  
ATOM   3129  H   TYR A 196       0.678 -12.454   9.478  1.00 86.09           H  
ATOM   3130  CA  TYR A 196       2.783 -12.752   9.284  1.00 86.09           C  
ATOM   3131  HA  TYR A 196       3.404 -12.047   8.733  1.00 86.09           H  
ATOM   3132  C   TYR A 196       3.382 -14.138   9.033  1.00 86.09           C  
ATOM   3133  CB  TYR A 196       2.825 -12.355  10.764  1.00 86.09           C  
ATOM   3134  HB2 TYR A 196       2.227 -13.053  11.350  1.00 86.09           H  
ATOM   3135  HB3 TYR A 196       3.853 -12.401  11.121  1.00 86.09           H  
ATOM   3136  O   TYR A 196       4.521 -14.216   8.576  1.00 86.09           O  
ATOM   3137  CG  TYR A 196       2.301 -10.947  10.947  1.00 86.09           C  
ATOM   3138  CD1 TYR A 196       3.024  -9.881  10.383  1.00 86.09           C  
ATOM   3139  HD1 TYR A 196       3.976 -10.072   9.910  1.00 86.09           H  
ATOM   3140  CD2 TYR A 196       1.034 -10.719  11.520  1.00 86.09           C  
ATOM   3141  HD2 TYR A 196       0.459 -11.538  11.926  1.00 86.09           H  
ATOM   3142  CE1 TYR A 196       2.492  -8.580  10.401  1.00 86.09           C  
ATOM   3143  HE1 TYR A 196       3.032  -7.755   9.961  1.00 86.09           H  
ATOM   3144  CE2 TYR A 196       0.497  -9.417  11.528  1.00 86.09           C  
ATOM   3145  HE2 TYR A 196      -0.479  -9.225  11.947  1.00 86.09           H  
ATOM   3146  OH  TYR A 196       0.760  -7.081  11.067  1.00 86.09           O  
ATOM   3147  HH  TYR A 196       1.409  -6.421  10.810  1.00 86.09           H  
ATOM   3148  CZ  TYR A 196       1.231  -8.348  10.976  1.00 86.09           C  
ATOM   3149  N   GLU A 197       2.619 -15.223   9.224  1.00 89.49           N  
ATOM   3150  H   GLU A 197       1.655 -15.090   9.493  1.00 89.49           H  
ATOM   3151  CA  GLU A 197       3.051 -16.570   8.808  1.00 89.49           C  
ATOM   3152  HA  GLU A 197       4.004 -16.805   9.284  1.00 89.49           H  
ATOM   3153  C   GLU A 197       3.262 -16.601   7.295  1.00 89.49           C  
ATOM   3154  CB  GLU A 197       2.010 -17.627   9.231  1.00 89.49           C  
ATOM   3155  HB2 GLU A 197       1.043 -17.391   8.787  1.00 89.49           H  
ATOM   3156  HB3 GLU A 197       1.896 -17.561  10.313  1.00 89.49           H  
ATOM   3157  O   GLU A 197       4.263 -17.129   6.805  1.00 89.49           O  
ATOM   3158  CG  GLU A 197       2.387 -19.088   8.891  1.00 89.49           C  
ATOM   3159  HG2 GLU A 197       1.713 -19.744   9.442  1.00 89.49           H  
ATOM   3160  HG3 GLU A 197       3.395 -19.278   9.258  1.00 89.49           H  
ATOM   3161  CD  GLU A 197       2.299 -19.464   7.396  1.00 89.49           C  
ATOM   3162  OE1 GLU A 197       3.161 -20.216   6.886  1.00 89.49           O  
ATOM   3163  OE2 GLU A 197       1.381 -19.005   6.677  1.00 89.49           O  
ATOM   3164  N   ILE A 198       2.336 -15.995   6.552  1.00 93.57           N  
ATOM   3165  H   ILE A 198       1.531 -15.616   7.029  1.00 93.57           H  
ATOM   3166  CA  ILE A 198       2.327 -16.026   5.094  1.00 93.57           C  
ATOM   3167  HA  ILE A 198       2.411 -17.066   4.778  1.00 93.57           H  
ATOM   3168  C   ILE A 198       3.537 -15.281   4.528  1.00 93.57           C  
ATOM   3169  CB  ILE A 198       0.983 -15.476   4.583  1.00 93.57           C  
ATOM   3170  HB  ILE A 198       0.825 -14.493   5.028  1.00 93.57           H  
ATOM   3171  O   ILE A 198       4.170 -15.796   3.606  1.00 93.57           O  
ATOM   3172  CG1 ILE A 198      -0.171 -16.410   5.007  1.00 93.57           C  
ATOM   3173 HG12 ILE A 198      -0.042 -16.746   6.036  1.00 93.57           H  
ATOM   3174 HG13 ILE A 198      -0.186 -17.298   4.375  1.00 93.57           H  
ATOM   3175  CG2 ILE A 198       1.002 -15.317   3.053  1.00 93.57           C  
ATOM   3176 HG21 ILE A 198       1.227 -16.274   2.582  1.00 93.57           H  
ATOM   3177 HG22 ILE A 198       1.769 -14.592   2.779  1.00 93.57           H  
ATOM   3178 HG23 ILE A 198       0.045 -14.948   2.685  1.00 93.57           H  
ATOM   3179  CD1 ILE A 198      -1.527 -15.715   4.931  1.00 93.57           C  
ATOM   3180 HD11 ILE A 198      -1.552 -14.857   5.602  1.00 93.57           H  
ATOM   3181 HD12 ILE A 198      -2.297 -16.426   5.231  1.00 93.57           H  
ATOM   3182 HD13 ILE A 198      -1.716 -15.369   3.915  1.00 93.57           H  
ATOM   3183  N   ILE A 199       3.896 -14.114   5.073  1.00 93.22           N  
ATOM   3184  H   ILE A 199       3.315 -13.729   5.804  1.00 93.22           H  
ATOM   3185  CA  ILE A 199       5.098 -13.371   4.663  1.00 93.22           C  
ATOM   3186  HA  ILE A 199       5.133 -13.354   3.574  1.00 93.22           H  
ATOM   3187  C   ILE A 199       6.366 -14.100   5.122  1.00 93.22           C  
ATOM   3188  CB  ILE A 199       5.043 -11.900   5.140  1.00 93.22           C  
ATOM   3189  HB  ILE A 199       4.831 -11.889   6.209  1.00 93.22           H  
ATOM   3190  O   ILE A 199       7.264 -14.283   4.302  1.00 93.22           O  
ATOM   3191  CG1 ILE A 199       3.914 -11.161   4.383  1.00 93.22           C  
ATOM   3192 HG12 ILE A 199       4.191 -11.045   3.335  1.00 93.22           H  
ATOM   3193 HG13 ILE A 199       3.002 -11.758   4.414  1.00 93.22           H  
ATOM   3194  CG2 ILE A 199       6.379 -11.166   4.893  1.00 93.22           C  
ATOM   3195 HG21 ILE A 199       6.594 -11.120   3.826  1.00 93.22           H  
ATOM   3196 HG22 ILE A 199       7.204 -11.674   5.393  1.00 93.22           H  
ATOM   3197 HG23 ILE A 199       6.338 -10.153   5.294  1.00 93.22           H  
ATOM   3198  CD1 ILE A 199       3.578  -9.785   4.964  1.00 93.22           C  
ATOM   3199 HD11 ILE A 199       2.718  -9.369   4.439  1.00 93.22           H  
ATOM   3200 HD12 ILE A 199       4.417  -9.099   4.843  1.00 93.22           H  
ATOM   3201 HD13 ILE A 199       3.335  -9.885   6.022  1.00 93.22           H  
ATOM   3202  N   LEU A 200       6.435 -14.577   6.372  1.00 91.31           N  
ATOM   3203  H   LEU A 200       5.660 -14.416   6.999  1.00 91.31           H  
ATOM   3204  CA  LEU A 200       7.611 -15.271   6.913  1.00 91.31           C  
ATOM   3205  HA  LEU A 200       8.464 -14.595   6.848  1.00 91.31           H  
ATOM   3206  C   LEU A 200       7.957 -16.536   6.115  1.00 91.31           C  
ATOM   3207  CB  LEU A 200       7.354 -15.601   8.396  1.00 91.31           C  
ATOM   3208  HB2 LEU A 200       7.172 -14.670   8.932  1.00 91.31           H  
ATOM   3209  HB3 LEU A 200       6.449 -16.205   8.468  1.00 91.31           H  
ATOM   3210  O   LEU A 200       9.101 -16.719   5.701  1.00 91.31           O  
ATOM   3211  CG  LEU A 200       8.492 -16.357   9.107  1.00 91.31           C  
ATOM   3212  HG  LEU A 200       8.632 -17.329   8.633  1.00 91.31           H  
ATOM   3213  CD1 LEU A 200       9.822 -15.602   9.069  1.00 91.31           C  
ATOM   3214 HD11 LEU A 200      10.182 -15.518   8.043  1.00 91.31           H  
ATOM   3215 HD12 LEU A 200      10.568 -16.133   9.660  1.00 91.31           H  
ATOM   3216 HD13 LEU A 200       9.690 -14.603   9.485  1.00 91.31           H  
ATOM   3217  CD2 LEU A 200       8.110 -16.597  10.567  1.00 91.31           C  
ATOM   3218 HD21 LEU A 200       7.981 -15.643  11.080  1.00 91.31           H  
ATOM   3219 HD22 LEU A 200       8.891 -17.167  11.071  1.00 91.31           H  
ATOM   3220 HD23 LEU A 200       7.175 -17.154  10.620  1.00 91.31           H  
ATOM   3221  N   SER A 201       6.968 -17.388   5.846  1.00 93.51           N  
ATOM   3222  H   SER A 201       6.051 -17.185   6.216  1.00 93.51           H  
ATOM   3223  CA  SER A 201       7.142 -18.584   5.010  1.00 93.51           C  
ATOM   3224  HA  SER A 201       8.015 -19.132   5.363  1.00 93.51           H  
ATOM   3225  C   SER A 201       7.392 -18.229   3.539  1.00 93.51           C  
ATOM   3226  CB  SER A 201       5.927 -19.505   5.142  1.00 93.51           C  
ATOM   3227  HB2 SER A 201       6.058 -20.369   4.490  1.00 93.51           H  
ATOM   3228  HB3 SER A 201       5.841 -19.853   6.172  1.00 93.51           H  
ATOM   3229  O   SER A 201       8.201 -18.875   2.873  1.00 93.51           O  
ATOM   3230  OG  SER A 201       4.751 -18.812   4.782  1.00 93.51           O  
ATOM   3231  HG  SER A 201       4.466 -18.342   5.569  1.00 93.51           H  
ATOM   3232  N   SER A 202       6.781 -17.156   3.021  1.00 95.61           N  
ATOM   3233  H   SER A 202       6.106 -16.661   3.586  1.00 95.61           H  
ATOM   3234  CA  SER A 202       7.066 -16.686   1.659  1.00 95.61           C  
ATOM   3235  HA  SER A 202       7.031 -17.556   1.003  1.00 95.61           H  
ATOM   3236  C   SER A 202       8.467 -16.081   1.511  1.00 95.61           C  
ATOM   3237  CB  SER A 202       6.006 -15.718   1.135  1.00 95.61           C  
ATOM   3238  HB2 SER A 202       6.276 -15.420   0.122  1.00 95.61           H  
ATOM   3239  HB3 SER A 202       5.961 -14.834   1.771  1.00 95.61           H  
ATOM   3240  O   SER A 202       9.000 -16.118   0.405  1.00 95.61           O  
ATOM   3241  OG  SER A 202       4.745 -16.356   1.097  1.00 95.61           O  
ATOM   3242  HG  SER A 202       4.416 -16.286   1.996  1.00 95.61           H  
ATOM   3243  N   ALA A 203       9.095 -15.602   2.590  1.00 95.14           N  
ATOM   3244  H   ALA A 203       8.568 -15.530   3.449  1.00 95.14           H  
ATOM   3245  CA  ALA A 203      10.466 -15.085   2.613  1.00 95.14           C  
ATOM   3246  HA  ALA A 203      10.624 -14.495   1.711  1.00 95.14           H  
ATOM   3247  C   ALA A 203      11.559 -16.183   2.632  1.00 95.14           C  
ATOM   3248  CB  ALA A 203      10.596 -14.123   3.802  1.00 95.14           C  
ATOM   3249  HB1 ALA A 203      11.587 -13.668   3.798  1.00 95.14           H  
ATOM   3250  HB2 ALA A 203       9.846 -13.335   3.732  1.00 95.14           H  
ATOM   3251  HB3 ALA A 203      10.461 -14.663   4.740  1.00 95.14           H  
ATOM   3252  O   ALA A 203      12.733 -15.879   2.423  1.00 95.14           O  
ATOM   3253  N   GLN A 204      11.206 -17.460   2.833  1.00 94.20           N  
ATOM   3254  H   GLN A 204      10.233 -17.665   3.011  1.00 94.20           H  
ATOM   3255  CA  GLN A 204      12.153 -18.589   2.871  1.00 94.20           C  
ATOM   3256  HA  GLN A 204      13.152 -18.216   3.097  1.00 94.20           H  
ATOM   3257  C   GLN A 204      12.212 -19.327   1.522  1.00 94.20           C  
ATOM   3258  CB  GLN A 204      11.750 -19.559   3.993  1.00 94.20           C  
ATOM   3259  HB2 GLN A 204      12.407 -20.428   3.957  1.00 94.20           H  
ATOM   3260  HB3 GLN A 204      10.728 -19.897   3.824  1.00 94.20           H  
ATOM   3261  O   GLN A 204      11.181 -19.766   1.023  1.00 94.20           O  
ATOM   3262  CG  GLN A 204      11.845 -18.930   5.393  1.00 94.20           C  
ATOM   3263  HG2 GLN A 204      11.252 -18.016   5.425  1.00 94.20           H  
ATOM   3264  HG3 GLN A 204      12.881 -18.664   5.603  1.00 94.20           H  
ATOM   3265  CD  GLN A 204      11.351 -19.862   6.495  1.00 94.20           C  
ATOM   3266  NE2 GLN A 204      10.985 -19.335   7.642  1.00 94.20           N  
ATOM   3267 HE21 GLN A 204      10.650 -19.982   8.342  1.00 94.20           H  
ATOM   3268 HE22 GLN A 204      10.953 -18.333   7.758  1.00 94.20           H  
ATOM   3269  OE1 GLN A 204      11.297 -21.073   6.360  1.00 94.20           O  
ATOM   3270  N   ILE A 205      13.396 -19.490   0.916  1.00 95.69           N  
ATOM   3271  H   ILE A 205      14.221 -19.135   1.378  1.00 95.69           H  
ATOM   3272  CA  ILE A 205      13.555 -20.160  -0.396  1.00 95.69           C  
ATOM   3273  HA  ILE A 205      12.669 -19.955  -0.996  1.00 95.69           H  
ATOM   3274  C   ILE A 205      13.651 -21.686  -0.226  1.00 95.69           C  
ATOM   3275  CB  ILE A 205      14.770 -19.598  -1.182  1.00 95.69           C  
ATOM   3276  HB  ILE A 205      15.668 -19.763  -0.587  1.00 95.69           H  
ATOM   3277  O   ILE A 205      14.649 -22.186   0.302  1.00 95.69           O  
ATOM   3278  CG1 ILE A 205      14.620 -18.080  -1.428  1.00 95.69           C  
ATOM   3279 HG12 ILE A 205      14.465 -17.580  -0.472  1.00 95.69           H  
ATOM   3280 HG13 ILE A 205      13.744 -17.910  -2.054  1.00 95.69           H  
ATOM   3281  CG2 ILE A 205      14.944 -20.326  -2.532  1.00 95.69           C  
ATOM   3282 HG21 ILE A 205      15.069 -21.398  -2.380  1.00 95.69           H  
ATOM   3283 HG22 ILE A 205      14.065 -20.160  -3.155  1.00 95.69           H  
ATOM   3284 HG23 ILE A 205      15.827 -19.962  -3.056  1.00 95.69           H  
ATOM   3285  CD1 ILE A 205      15.825 -17.401  -2.091  1.00 95.69           C  
ATOM   3286 HD11 ILE A 205      15.675 -16.321  -2.081  1.00 95.69           H  
ATOM   3287 HD12 ILE A 205      16.736 -17.638  -1.541  1.00 95.69           H  
ATOM   3288 HD13 ILE A 205      15.925 -17.723  -3.128  1.00 95.69           H  
ATOM   3289  N   THR A 206      12.660 -22.421  -0.739  1.00 95.88           N  
ATOM   3290  H   THR A 206      11.890 -21.945  -1.187  1.00 95.88           H  
ATOM   3291  CA  THR A 206      12.610 -23.900  -0.756  1.00 95.88           C  
ATOM   3292  HA  THR A 206      12.951 -24.275   0.209  1.00 95.88           H  
ATOM   3293  C   THR A 206      13.525 -24.509  -1.827  1.00 95.88           C  
ATOM   3294  CB  THR A 206      11.166 -24.394  -0.956  1.00 95.88           C  
ATOM   3295  HB  THR A 206      11.151 -25.484  -0.967  1.00 95.88           H  
ATOM   3296  O   THR A 206      14.107 -23.795  -2.656  1.00 95.88           O  
ATOM   3297  CG2 THR A 206      10.254 -23.909   0.172  1.00 95.88           C  
ATOM   3298 HG21 THR A 206      10.696 -24.152   1.138  1.00 95.88           H  
ATOM   3299 HG22 THR A 206      10.095 -22.832   0.103  1.00 95.88           H  
ATOM   3300 HG23 THR A 206       9.292 -24.416   0.099  1.00 95.88           H  
ATOM   3301  OG1 THR A 206      10.675 -23.911  -2.184  1.00 95.88           O  
ATOM   3302  HG1 THR A 206       9.717 -23.939  -2.123  1.00 95.88           H  
ATOM   3303  N   LEU A 207      13.698 -25.838  -1.838  1.00 97.64           N  
ATOM   3304  H   LEU A 207      13.153 -26.425  -1.222  1.00 97.64           H  
ATOM   3305  CA  LEU A 207      14.489 -26.493  -2.884  1.00 97.64           C  
ATOM   3306  HA  LEU A 207      15.417 -25.933  -3.004  1.00 97.64           H  
ATOM   3307  C   LEU A 207      13.756 -26.451  -4.232  1.00 97.64           C  
ATOM   3308  CB  LEU A 207      14.839 -27.921  -2.441  1.00 97.64           C  
ATOM   3309  HB2 LEU A 207      13.918 -28.495  -2.338  1.00 97.64           H  
ATOM   3310  HB3 LEU A 207      15.313 -27.880  -1.461  1.00 97.64           H  
ATOM   3311  O   LEU A 207      14.369 -26.134  -5.252  1.00 97.64           O  
ATOM   3312  CG  LEU A 207      15.751 -28.677  -3.416  1.00 97.64           C  
ATOM   3313  HG  LEU A 207      15.291 -28.736  -4.403  1.00 97.64           H  
ATOM   3314  CD1 LEU A 207      17.127 -28.024  -3.543  1.00 97.64           C  
ATOM   3315 HD11 LEU A 207      17.551 -27.847  -2.555  1.00 97.64           H  
ATOM   3316 HD12 LEU A 207      17.782 -28.689  -4.106  1.00 97.64           H  
ATOM   3317 HD13 LEU A 207      17.037 -27.082  -4.084  1.00 97.64           H  
ATOM   3318  CD2 LEU A 207      15.953 -30.094  -2.893  1.00 97.64           C  
ATOM   3319 HD21 LEU A 207      16.372 -30.058  -1.887  1.00 97.64           H  
ATOM   3320 HD22 LEU A 207      16.623 -30.649  -3.549  1.00 97.64           H  
ATOM   3321 HD23 LEU A 207      14.986 -30.595  -2.868  1.00 97.64           H  
ATOM   3322  N   LYS A 208      12.443 -26.685  -4.225  1.00 97.57           N  
ATOM   3323  H   LYS A 208      12.058 -27.083  -3.380  1.00 97.57           H  
ATOM   3324  CA  LYS A 208      11.525 -26.530  -5.355  1.00 97.57           C  
ATOM   3325  HA  LYS A 208      11.810 -27.232  -6.139  1.00 97.57           H  
ATOM   3326  C   LYS A 208      11.567 -25.127  -5.958  1.00 97.57           C  
ATOM   3327  CB  LYS A 208      10.138 -26.913  -4.834  1.00 97.57           C  
ATOM   3328  HB2 LYS A 208      10.175 -27.951  -4.505  1.00 97.57           H  
ATOM   3329  HB3 LYS A 208       9.917 -26.290  -3.967  1.00 97.57           H  
ATOM   3330  O   LYS A 208      11.756 -25.025  -7.170  1.00 97.57           O  
ATOM   3331  CG  LYS A 208       8.986 -26.791  -5.834  1.00 97.57           C  
ATOM   3332  HG2 LYS A 208       9.160 -27.431  -6.699  1.00 97.57           H  
ATOM   3333  HG3 LYS A 208       8.881 -25.756  -6.158  1.00 97.57           H  
ATOM   3334  CD  LYS A 208       7.724 -27.242  -5.089  1.00 97.57           C  
ATOM   3335  HD2 LYS A 208       7.763 -28.312  -4.887  1.00 97.57           H  
ATOM   3336  HD3 LYS A 208       7.707 -26.744  -4.119  1.00 97.57           H  
ATOM   3337  CE  LYS A 208       6.447 -26.910  -5.856  1.00 97.57           C  
ATOM   3338  HE2 LYS A 208       6.695 -26.232  -6.673  1.00 97.57           H  
ATOM   3339  HE3 LYS A 208       6.025 -27.827  -6.269  1.00 97.57           H  
ATOM   3340  NZ  LYS A 208       5.506 -26.241  -4.933  1.00 97.57           N  
ATOM   3341  HZ1 LYS A 208       4.633 -25.987  -5.373  1.00 97.57           H  
ATOM   3342  HZ2 LYS A 208       5.959 -25.395  -4.621  1.00 97.57           H  
ATOM   3343  HZ3 LYS A 208       5.334 -26.807  -4.114  1.00 97.57           H  
ATOM   3344  N   GLU A 209      11.497 -24.058  -5.156  1.00 97.05           N  
ATOM   3345  H   GLU A 209      11.268 -24.195  -4.182  1.00 97.05           H  
ATOM   3346  CA  GLU A 209      11.673 -22.682  -5.653  1.00 97.05           C  
ATOM   3347  HA  GLU A 209      10.928 -22.495  -6.426  1.00 97.05           H  
ATOM   3348  C   GLU A 209      13.060 -22.495  -6.291  1.00 97.05           C  
ATOM   3349  CB  GLU A 209      11.448 -21.654  -4.526  1.00 97.05           C  
ATOM   3350  HB2 GLU A 209      12.215 -21.791  -3.763  1.00 97.05           H  
ATOM   3351  HB3 GLU A 209      10.470 -21.826  -4.076  1.00 97.05           H  
ATOM   3352  O   GLU A 209      13.172 -21.950  -7.388  1.00 97.05           O  
ATOM   3353  CG  GLU A 209      11.503 -20.206  -5.056  1.00 97.05           C  
ATOM   3354  HG2 GLU A 209      12.420 -20.082  -5.632  1.00 97.05           H  
ATOM   3355  HG3 GLU A 209      10.659 -20.041  -5.726  1.00 97.05           H  
ATOM   3356  CD  GLU A 209      11.509 -19.129  -3.962  1.00 97.05           C  
ATOM   3357  OE1 GLU A 209      11.972 -17.995  -4.233  1.00 97.05           O  
ATOM   3358  OE2 GLU A 209      11.087 -19.413  -2.821  1.00 97.05           O  
ATOM   3359  N   ARG A 210      14.129 -22.995  -5.657  1.00 96.84           N  
ATOM   3360  H   ARG A 210      13.977 -23.437  -4.761  1.00 96.84           H  
ATOM   3361  CA  ARG A 210      15.500 -22.880  -6.184  1.00 96.84           C  
ATOM   3362  HA  ARG A 210      15.706 -21.822  -6.349  1.00 96.84           H  
ATOM   3363  C   ARG A 210      15.661 -23.568  -7.544  1.00 96.84           C  
ATOM   3364  CB  ARG A 210      16.475 -23.423  -5.131  1.00 96.84           C  
ATOM   3365  HB2 ARG A 210      16.387 -24.508  -5.072  1.00 96.84           H  
ATOM   3366  HB3 ARG A 210      16.188 -23.003  -4.167  1.00 96.84           H  
ATOM   3367  O   ARG A 210      16.213 -22.974  -8.468  1.00 96.84           O  
ATOM   3368  CG  ARG A 210      17.937 -23.048  -5.421  1.00 96.84           C  
ATOM   3369  HG2 ARG A 210      18.030 -21.962  -5.444  1.00 96.84           H  
ATOM   3370  HG3 ARG A 210      18.230 -23.441  -6.395  1.00 96.84           H  
ATOM   3371  CD  ARG A 210      18.888 -23.615  -4.357  1.00 96.84           C  
ATOM   3372  HD2 ARG A 210      19.898 -23.276  -4.589  1.00 96.84           H  
ATOM   3373  HD3 ARG A 210      18.866 -24.703  -4.413  1.00 96.84           H  
ATOM   3374  NE  ARG A 210      18.508 -23.187  -2.995  1.00 96.84           N  
ATOM   3375  HE  ARG A 210      17.563 -22.849  -2.879  1.00 96.84           H  
ATOM   3376  NH1 ARG A 210      20.459 -23.709  -1.901  1.00 96.84           N  
ATOM   3377 HH11 ARG A 210      20.866 -24.002  -2.777  1.00 96.84           H  
ATOM   3378 HH12 ARG A 210      21.012 -23.714  -1.056  1.00 96.84           H  
ATOM   3379  NH2 ARG A 210      18.728 -22.862  -0.760  1.00 96.84           N  
ATOM   3380 HH21 ARG A 210      19.272 -22.900   0.091  1.00 96.84           H  
ATOM   3381 HH22 ARG A 210      17.765 -22.562  -0.708  1.00 96.84           H  
ATOM   3382  CZ  ARG A 210      19.235 -23.253  -1.896  1.00 96.84           C  
ATOM   3383  N   VAL A 211      15.142 -24.789  -7.686  1.00 98.26           N  
ATOM   3384  H   VAL A 211      14.701 -25.196  -6.874  1.00 98.26           H  
ATOM   3385  CA  VAL A 211      15.131 -25.556  -8.946  1.00 98.26           C  
ATOM   3386  HA  VAL A 211      16.145 -25.607  -9.343  1.00 98.26           H  
ATOM   3387  C   VAL A 211      14.270 -24.859 -10.003  1.00 98.26           C  
ATOM   3388  CB  VAL A 211      14.639 -26.993  -8.675  1.00 98.26           C  
ATOM   3389  HB  VAL A 211      13.715 -26.944  -8.099  1.00 98.26           H  
ATOM   3390  O   VAL A 211      14.698 -24.719 -11.150  1.00 98.26           O  
ATOM   3391  CG1 VAL A 211      14.362 -27.819  -9.941  1.00 98.26           C  
ATOM   3392 HG11 VAL A 211      13.554 -27.370 -10.518  1.00 98.26           H  
ATOM   3393 HG12 VAL A 211      14.058 -28.828  -9.664  1.00 98.26           H  
ATOM   3394 HG13 VAL A 211      15.250 -27.868 -10.572  1.00 98.26           H  
ATOM   3395  CG2 VAL A 211      15.680 -27.767  -7.857  1.00 98.26           C  
ATOM   3396 HG21 VAL A 211      15.260 -28.733  -7.577  1.00 98.26           H  
ATOM   3397 HG22 VAL A 211      16.590 -27.916  -8.438  1.00 98.26           H  
ATOM   3398 HG23 VAL A 211      15.930 -27.231  -6.942  1.00 98.26           H  
ATOM   3399  N   TYR A 212      13.088 -24.367  -9.620  1.00 98.12           N  
ATOM   3400  H   TYR A 212      12.789 -24.511  -8.666  1.00 98.12           H  
ATOM   3401  CA  TYR A 212      12.190 -23.620 -10.501  1.00 98.12           C  
ATOM   3402  HA  TYR A 212      11.947 -24.240 -11.364  1.00 98.12           H  
ATOM   3403  C   TYR A 212      12.849 -22.341 -11.031  1.00 98.12           C  
ATOM   3404  CB  TYR A 212      10.887 -23.305  -9.750  1.00 98.12           C  
ATOM   3405  HB2 TYR A 212      11.119 -22.730  -8.854  1.00 98.12           H  
ATOM   3406  HB3 TYR A 212      10.425 -24.236  -9.421  1.00 98.12           H  
ATOM   3407  O   TYR A 212      12.772 -22.069 -12.229  1.00 98.12           O  
ATOM   3408  CG  TYR A 212       9.884 -22.520 -10.571  1.00 98.12           C  
ATOM   3409  CD1 TYR A 212      10.001 -21.119 -10.642  1.00 98.12           C  
ATOM   3410  HD1 TYR A 212      10.770 -20.607 -10.083  1.00 98.12           H  
ATOM   3411  CD2 TYR A 212       8.854 -23.177 -11.275  1.00 98.12           C  
ATOM   3412  HD2 TYR A 212       8.748 -24.250 -11.214  1.00 98.12           H  
ATOM   3413  CE1 TYR A 212       9.124 -20.378 -11.449  1.00 98.12           C  
ATOM   3414  HE1 TYR A 212       9.229 -19.304 -11.507  1.00 98.12           H  
ATOM   3415  CE2 TYR A 212       7.947 -22.431 -12.054  1.00 98.12           C  
ATOM   3416  HE2 TYR A 212       7.138 -22.923 -12.574  1.00 98.12           H  
ATOM   3417  OH  TYR A 212       7.216 -20.293 -12.879  1.00 98.12           O  
ATOM   3418  HH  TYR A 212       7.417 -19.360 -12.773  1.00 98.12           H  
ATOM   3419  CZ  TYR A 212       8.095 -21.032 -12.155  1.00 98.12           C  
ATOM   3420  N   ASN A 213      13.535 -21.581 -10.174  1.00 96.26           N  
ATOM   3421  H   ASN A 213      13.507 -21.830  -9.196  1.00 96.26           H  
ATOM   3422  CA  ASN A 213      14.211 -20.336 -10.543  1.00 96.26           C  
ATOM   3423  HA  ASN A 213      13.509 -19.705 -11.087  1.00 96.26           H  
ATOM   3424  C   ASN A 213      15.392 -20.589 -11.495  1.00 96.26           C  
ATOM   3425  CB  ASN A 213      14.633 -19.593  -9.259  1.00 96.26           C  
ATOM   3426  HB2 ASN A 213      15.156 -20.279  -8.593  1.00 96.26           H  
ATOM   3427  HB3 ASN A 213      15.314 -18.784  -9.523  1.00 96.26           H  
ATOM   3428  O   ASN A 213      15.541 -19.864 -12.478  1.00 96.26           O  
ATOM   3429  CG  ASN A 213      13.460 -18.968  -8.512  1.00 96.26           C  
ATOM   3430  ND2 ASN A 213      13.678 -18.507  -7.301  1.00 96.26           N  
ATOM   3431 HD21 ASN A 213      12.872 -18.184  -6.784  1.00 96.26           H  
ATOM   3432 HD22 ASN A 213      14.568 -18.640  -6.843  1.00 96.26           H  
ATOM   3433  OD1 ASN A 213      12.357 -18.851  -9.019  1.00 96.26           O  
ATOM   3434  N   ILE A 214      16.178 -21.652 -11.275  1.00 97.11           N  
ATOM   3435  H   ILE A 214      16.025 -22.196 -10.437  1.00 97.11           H  
ATOM   3436  CA  ILE A 214      17.251 -22.063 -12.197  1.00 97.11           C  
ATOM   3437  HA  ILE A 214      17.938 -21.225 -12.323  1.00 97.11           H  
ATOM   3438  C   ILE A 214      16.678 -22.373 -13.583  1.00 97.11           C  
ATOM   3439  CB  ILE A 214      18.052 -23.250 -11.611  1.00 97.11           C  
ATOM   3440  HB  ILE A 214      17.350 -24.004 -11.254  1.00 97.11           H  
ATOM   3441  O   ILE A 214      17.133 -21.806 -14.576  1.00 97.11           O  
ATOM   3442  CG1 ILE A 214      18.897 -22.740 -10.424  1.00 97.11           C  
ATOM   3443 HG12 ILE A 214      19.725 -22.137 -10.797  1.00 97.11           H  
ATOM   3444 HG13 ILE A 214      18.290 -22.098  -9.786  1.00 97.11           H  
ATOM   3445  CG2 ILE A 214      18.974 -23.903 -12.660  1.00 97.11           C  
ATOM   3446 HG21 ILE A 214      19.653 -23.157 -13.074  1.00 97.11           H  
ATOM   3447 HG22 ILE A 214      18.392 -24.344 -13.469  1.00 97.11           H  
ATOM   3448 HG23 ILE A 214      19.563 -24.705 -12.213  1.00 97.11           H  
ATOM   3449  CD1 ILE A 214      19.451 -23.859  -9.543  1.00 97.11           C  
ATOM   3450 HD11 ILE A 214      20.188 -24.451 -10.086  1.00 97.11           H  
ATOM   3451 HD12 ILE A 214      19.937 -23.408  -8.678  1.00 97.11           H  
ATOM   3452 HD13 ILE A 214      18.640 -24.502  -9.202  1.00 97.11           H  
ATOM   3453  N   ILE A 215      15.633 -23.200 -13.666  1.00 97.63           N  
ATOM   3454  H   ILE A 215      15.284 -23.621 -12.816  1.00 97.63           H  
ATOM   3455  CA  ILE A 215      15.013 -23.564 -14.948  1.00 97.63           C  
ATOM   3456  HA  ILE A 215      15.800 -23.914 -15.617  1.00 97.63           H  
ATOM   3457  C   ILE A 215      14.380 -22.331 -15.617  1.00 97.63           C  
ATOM   3458  CB  ILE A 215      14.015 -24.728 -14.749  1.00 97.63           C  
ATOM   3459  HB  ILE A 215      13.291 -24.432 -13.990  1.00 97.63           H  
ATOM   3460  O   ILE A 215      14.579 -22.105 -16.810  1.00 97.63           O  
ATOM   3461  CG1 ILE A 215      14.761 -26.001 -14.268  1.00 97.63           C  
ATOM   3462 HG12 ILE A 215      15.485 -25.741 -13.496  1.00 97.63           H  
ATOM   3463 HG13 ILE A 215      15.317 -26.437 -15.098  1.00 97.63           H  
ATOM   3464  CG2 ILE A 215      13.258 -25.029 -16.057  1.00 97.63           C  
ATOM   3465 HG21 ILE A 215      12.682 -24.161 -16.377  1.00 97.63           H  
ATOM   3466 HG22 ILE A 215      13.961 -25.298 -16.846  1.00 97.63           H  
ATOM   3467 HG23 ILE A 215      12.554 -25.847 -15.905  1.00 97.63           H  
ATOM   3468  CD1 ILE A 215      13.839 -27.066 -13.663  1.00 97.63           C  
ATOM   3469 HD11 ILE A 215      13.197 -27.498 -14.430  1.00 97.63           H  
ATOM   3470 HD12 ILE A 215      13.227 -26.622 -12.879  1.00 97.63           H  
ATOM   3471 HD13 ILE A 215      14.444 -27.862 -13.229  1.00 97.63           H  
ATOM   3472  N   SER A 216      13.683 -21.489 -14.849  1.00 96.15           N  
ATOM   3473  H   SER A 216      13.564 -21.731 -13.875  1.00 96.15           H  
ATOM   3474  CA  SER A 216      13.014 -20.271 -15.334  1.00 96.15           C  
ATOM   3475  HA  SER A 216      12.413 -20.533 -16.205  1.00 96.15           H  
ATOM   3476  C   SER A 216      13.981 -19.165 -15.771  1.00 96.15           C  
ATOM   3477  CB  SER A 216      12.066 -19.715 -14.269  1.00 96.15           C  
ATOM   3478  HB2 SER A 216      12.631 -19.418 -13.386  1.00 96.15           H  
ATOM   3479  HB3 SER A 216      11.550 -18.842 -14.669  1.00 96.15           H  
ATOM   3480  O   SER A 216      13.593 -18.308 -16.563  1.00 96.15           O  
ATOM   3481  OG  SER A 216      11.108 -20.690 -13.916  1.00 96.15           O  
ATOM   3482  HG  SER A 216      11.493 -21.239 -13.230  1.00 96.15           H  
ATOM   3483  N   SER A 217      15.242 -19.190 -15.323  1.00 93.55           N  
ATOM   3484  H   SER A 217      15.477 -19.844 -14.590  1.00 93.55           H  
ATOM   3485  CA  SER A 217      16.293 -18.280 -15.811  1.00 93.55           C  
ATOM   3486  HA  SER A 217      15.911 -17.261 -15.757  1.00 93.55           H  
ATOM   3487  C   SER A 217      16.689 -18.544 -17.271  1.00 93.55           C  
ATOM   3488  CB  SER A 217      17.534 -18.359 -14.911  1.00 93.55           C  
ATOM   3489  HB2 SER A 217      18.154 -17.482 -15.095  1.00 93.55           H  
ATOM   3490  HB3 SER A 217      17.231 -18.342 -13.864  1.00 93.55           H  
ATOM   3491  O   SER A 217      17.191 -17.656 -17.958  1.00 93.55           O  
ATOM   3492  OG  SER A 217      18.310 -19.515 -15.173  1.00 93.55           O  
ATOM   3493  HG  SER A 217      17.843 -20.304 -14.890  1.00 93.55           H  
ATOM   3494  N   SER A 218      16.466 -19.764 -17.770  1.00 96.01           N  
ATOM   3495  H   SER A 218      16.047 -20.446 -17.154  1.00 96.01           H  
ATOM   3496  CA  SER A 218      16.756 -20.176 -19.148  1.00 96.01           C  
ATOM   3497  HA  SER A 218      16.593 -19.339 -19.827  1.00 96.01           H  
ATOM   3498  C   SER A 218      15.809 -21.311 -19.559  1.00 96.01           C  
ATOM   3499  CB  SER A 218      18.227 -20.592 -19.265  1.00 96.01           C  
ATOM   3500  HB2 SER A 218      18.498 -21.230 -18.423  1.00 96.01           H  
ATOM   3501  HB3 SER A 218      18.387 -21.142 -20.193  1.00 96.01           H  
ATOM   3502  O   SER A 218      16.237 -22.460 -19.685  1.00 96.01           O  
ATOM   3503  OG  SER A 218      19.046 -19.442 -19.285  1.00 96.01           O  
ATOM   3504  HG  SER A 218      18.671 -18.784 -18.695  1.00 96.01           H  
ATOM   3505  N   PRO A 219      14.508 -21.026 -19.756  1.00 94.76           N  
ATOM   3506  CA  PRO A 219      13.483 -22.058 -19.911  1.00 94.76           C  
ATOM   3507  HA  PRO A 219      13.582 -22.793 -19.112  1.00 94.76           H  
ATOM   3508  C   PRO A 219      13.595 -22.804 -21.244  1.00 94.76           C  
ATOM   3509  CB  PRO A 219      12.145 -21.329 -19.743  1.00 94.76           C  
ATOM   3510  HB2 PRO A 219      11.854 -21.353 -18.692  1.00 94.76           H  
ATOM   3511  HB3 PRO A 219      11.356 -21.758 -20.360  1.00 94.76           H  
ATOM   3512  O   PRO A 219      13.163 -23.951 -21.333  1.00 94.76           O  
ATOM   3513  CG  PRO A 219      12.458 -19.887 -20.143  1.00 94.76           C  
ATOM   3514  HG2 PRO A 219      11.833 -19.176 -19.601  1.00 94.76           H  
ATOM   3515  HG3 PRO A 219      12.350 -19.768 -21.221  1.00 94.76           H  
ATOM   3516  CD  PRO A 219      13.915 -19.701 -19.745  1.00 94.76           C  
ATOM   3517  HD2 PRO A 219      13.964 -19.292 -18.736  1.00 94.76           H  
ATOM   3518  HD3 PRO A 219      14.415 -19.032 -20.445  1.00 94.76           H  
ATOM   3519  N   SER A 220      14.218 -22.198 -22.260  1.00 95.98           N  
ATOM   3520  H   SER A 220      14.550 -21.253 -22.133  1.00 95.98           H  
ATOM   3521  CA  SER A 220      14.537 -22.838 -23.540  1.00 95.98           C  
ATOM   3522  HA  SER A 220      13.655 -23.385 -23.875  1.00 95.98           H  
ATOM   3523  C   SER A 220      15.687 -23.849 -23.468  1.00 95.98           C  
ATOM   3524  CB  SER A 220      14.861 -21.773 -24.590  1.00 95.98           C  
ATOM   3525  HB2 SER A 220      13.967 -21.187 -24.802  1.00 95.98           H  
ATOM   3526  HB3 SER A 220      15.186 -22.258 -25.511  1.00 95.98           H  
ATOM   3527  O   SER A 220      15.783 -24.708 -24.342  1.00 95.98           O  
ATOM   3528  OG  SER A 220      15.883 -20.917 -24.106  1.00 95.98           O  
ATOM   3529  HG  SER A 220      16.252 -20.436 -24.850  1.00 95.98           H  
ATOM   3530  N   ARG A 221      16.544 -23.802 -22.436  1.00 96.89           N  
ATOM   3531  H   ARG A 221      16.379 -23.125 -21.703  1.00 96.89           H  
ATOM   3532  CA  ARG A 221      17.611 -24.795 -22.247  1.00 96.89           C  
ATOM   3533  HA  ARG A 221      18.152 -24.878 -23.190  1.00 96.89           H  
ATOM   3534  C   ARG A 221      16.997 -26.164 -21.950  1.00 96.89           C  
ATOM   3535  CB  ARG A 221      18.605 -24.322 -21.166  1.00 96.89           C  
ATOM   3536  HB2 ARG A 221      18.052 -24.085 -20.257  1.00 96.89           H  
ATOM   3537  HB3 ARG A 221      19.091 -23.411 -21.514  1.00 96.89           H  
ATOM   3538  O   ARG A 221      16.050 -26.281 -21.169  1.00 96.89           O  
ATOM   3539  CG  ARG A 221      19.681 -25.361 -20.806  1.00 96.89           C  
ATOM   3540  HG2 ARG A 221      20.197 -25.683 -21.710  1.00 96.89           H  
ATOM   3541  HG3 ARG A 221      19.199 -26.224 -20.345  1.00 96.89           H  
ATOM   3542  CD  ARG A 221      20.709 -24.800 -19.815  1.00 96.89           C  
ATOM   3543  HD2 ARG A 221      21.314 -24.046 -20.319  1.00 96.89           H  
ATOM   3544  HD3 ARG A 221      20.182 -24.325 -18.988  1.00 96.89           H  
ATOM   3545  NE  ARG A 221      21.577 -25.870 -19.286  1.00 96.89           N  
ATOM   3546  HE  ARG A 221      21.390 -26.819 -19.577  1.00 96.89           H  
ATOM   3547  NH1 ARG A 221      22.880 -24.596 -17.873  1.00 96.89           N  
ATOM   3548 HH11 ARG A 221      22.298 -23.795 -18.073  1.00 96.89           H  
ATOM   3549 HH12 ARG A 221      23.508 -24.546 -17.085  1.00 96.89           H  
ATOM   3550  NH2 ARG A 221      23.204 -26.810 -18.041  1.00 96.89           N  
ATOM   3551 HH21 ARG A 221      23.969 -26.747 -17.386  1.00 96.89           H  
ATOM   3552 HH22 ARG A 221      22.857 -27.720 -18.309  1.00 96.89           H  
ATOM   3553  CZ  ARG A 221      22.551 -25.745 -18.402  1.00 96.89           C  
ATOM   3554  N   GLN A 222      17.573 -27.201 -22.553  1.00 96.48           N  
ATOM   3555  H   GLN A 222      18.318 -27.012 -23.208  1.00 96.48           H  
ATOM   3556  CA  GLN A 222      17.215 -28.603 -22.323  1.00 96.48           C  
ATOM   3557  HA  GLN A 222      16.135 -28.670 -22.191  1.00 96.48           H  
ATOM   3558  C   GLN A 222      17.853 -29.107 -21.016  1.00 96.48           C  
ATOM   3559  CB  GLN A 222      17.598 -29.453 -23.553  1.00 96.48           C  
ATOM   3560  HB2 GLN A 222      17.326 -30.490 -23.360  1.00 96.48           H  
ATOM   3561  HB3 GLN A 222      18.680 -29.410 -23.679  1.00 96.48           H  
ATOM   3562  O   GLN A 222      18.771 -29.927 -21.037  1.00 96.48           O  
ATOM   3563  CG  GLN A 222      16.950 -29.021 -24.885  1.00 96.48           C  
ATOM   3564  HG2 GLN A 222      17.425 -29.588 -25.685  1.00 96.48           H  
ATOM   3565  HG3 GLN A 222      17.149 -27.967 -25.079  1.00 96.48           H  
ATOM   3566  CD  GLN A 222      15.440 -29.253 -24.957  1.00 96.48           C  
ATOM   3567  NE2 GLN A 222      14.961 -30.046 -25.887  1.00 96.48           N  
ATOM   3568 HE21 GLN A 222      13.962 -30.017 -26.033  1.00 96.48           H  
ATOM   3569 HE22 GLN A 222      15.556 -30.383 -26.630  1.00 96.48           H  
ATOM   3570  OE1 GLN A 222      14.659 -28.716 -24.187  1.00 96.48           O  
ATOM   3571  N   TRP A 223      17.423 -28.547 -19.880  1.00 97.47           N  
ATOM   3572  H   TRP A 223      16.676 -27.869 -19.940  1.00 97.47           H  
ATOM   3573  CA  TRP A 223      17.954 -28.889 -18.558  1.00 97.47           C  
ATOM   3574  HA  TRP A 223      19.023 -28.678 -18.545  1.00 97.47           H  
ATOM   3575  C   TRP A 223      17.761 -30.375 -18.240  1.00 97.47           C  
ATOM   3576  CB  TRP A 223      17.278 -28.057 -17.457  1.00 97.47           C  
ATOM   3577  HB2 TRP A 223      17.617 -28.440 -16.495  1.00 97.47           H  
ATOM   3578  HB3 TRP A 223      16.202 -28.222 -17.491  1.00 97.47           H  
ATOM   3579  O   TRP A 223      16.683 -30.936 -18.445  1.00 97.47           O  
ATOM   3580  CG  TRP A 223      17.547 -26.584 -17.453  1.00 97.47           C  
ATOM   3581  CD1 TRP A 223      16.773 -25.625 -18.008  1.00 97.47           C  
ATOM   3582  HD1 TRP A 223      15.863 -25.796 -18.564  1.00 97.47           H  
ATOM   3583  CD2 TRP A 223      18.652 -25.877 -16.810  1.00 97.47           C  
ATOM   3584  CE2 TRP A 223      18.462 -24.475 -16.990  1.00 97.47           C  
ATOM   3585  CE3 TRP A 223      19.788 -26.288 -16.080  1.00 97.47           C  
ATOM   3586  HE3 TRP A 223      19.949 -27.341 -15.905  1.00 97.47           H  
ATOM   3587  NE1 TRP A 223      17.307 -24.381 -17.737  1.00 97.47           N  
ATOM   3588  HE1 TRP A 223      16.887 -23.525 -18.071  1.00 97.47           H  
ATOM   3589  CH2 TRP A 223      20.477 -23.970 -15.742  1.00 97.47           C  
ATOM   3590  HH2 TRP A 223      21.160 -23.255 -15.308  1.00 97.47           H  
ATOM   3591  CZ2 TRP A 223      19.357 -23.528 -16.468  1.00 97.47           C  
ATOM   3592  HZ2 TRP A 223      19.168 -22.471 -16.587  1.00 97.47           H  
ATOM   3593  CZ3 TRP A 223      20.689 -25.347 -15.547  1.00 97.47           C  
ATOM   3594  HZ3 TRP A 223      21.534 -25.679 -14.962  1.00 97.47           H  
ATOM   3595  N   LYS A 224      18.787 -30.991 -17.652  1.00 98.26           N  
ATOM   3596  H   LYS A 224      19.653 -30.480 -17.556  1.00 98.26           H  
ATOM   3597  CA  LYS A 224      18.711 -32.326 -17.044  1.00 98.26           C  
ATOM   3598  HA  LYS A 224      17.752 -32.781 -17.291  1.00 98.26           H  
ATOM   3599  C   LYS A 224      18.789 -32.221 -15.520  1.00 98.26           C  
ATOM   3600  CB  LYS A 224      19.833 -33.214 -17.602  1.00 98.26           C  
ATOM   3601  HB2 LYS A 224      19.775 -34.202 -17.147  1.00 98.26           H  
ATOM   3602  HB3 LYS A 224      20.785 -32.768 -17.312  1.00 98.26           H  
ATOM   3603  O   LYS A 224      19.236 -31.213 -14.974  1.00 98.26           O  
ATOM   3604  CG  LYS A 224      19.802 -33.373 -19.130  1.00 98.26           C  
ATOM   3605  HG2 LYS A 224      19.752 -32.395 -19.609  1.00 98.26           H  
ATOM   3606  HG3 LYS A 224      18.926 -33.954 -19.418  1.00 98.26           H  
ATOM   3607  CD  LYS A 224      21.078 -34.074 -19.606  1.00 98.26           C  
ATOM   3608  HD2 LYS A 224      21.134 -35.072 -19.170  1.00 98.26           H  
ATOM   3609  HD3 LYS A 224      21.937 -33.492 -19.272  1.00 98.26           H  
ATOM   3610  CE  LYS A 224      21.085 -34.162 -21.135  1.00 98.26           C  
ATOM   3611  HE2 LYS A 224      20.900 -33.163 -21.531  1.00 98.26           H  
ATOM   3612  HE3 LYS A 224      20.269 -34.808 -21.457  1.00 98.26           H  
ATOM   3613  NZ  LYS A 224      22.388 -34.668 -21.631  1.00 98.26           N  
ATOM   3614  HZ1 LYS A 224      23.128 -34.053 -21.324  1.00 98.26           H  
ATOM   3615  HZ2 LYS A 224      22.577 -35.591 -21.265  1.00 98.26           H  
ATOM   3616  HZ3 LYS A 224      22.401 -34.702 -22.640  1.00 98.26           H  
ATOM   3617  N   LEU A 225      18.415 -33.304 -14.836  1.00 98.29           N  
ATOM   3618  H   LEU A 225      18.012 -34.075 -15.349  1.00 98.29           H  
ATOM   3619  CA  LEU A 225      18.568 -33.427 -13.382  1.00 98.29           C  
ATOM   3620  HA  LEU A 225      17.993 -32.631 -12.910  1.00 98.29           H  
ATOM   3621  C   LEU A 225      20.034 -33.260 -12.940  1.00 98.29           C  
ATOM   3622  CB  LEU A 225      18.001 -34.792 -12.942  1.00 98.29           C  
ATOM   3623  HB2 LEU A 225      16.948 -34.841 -13.220  1.00 98.29           H  
ATOM   3624  HB3 LEU A 225      18.532 -35.571 -13.489  1.00 98.29           H  
ATOM   3625  O   LEU A 225      20.266 -32.680 -11.886  1.00 98.29           O  
ATOM   3626  CG  LEU A 225      18.131 -35.090 -11.433  1.00 98.29           C  
ATOM   3627  HG  LEU A 225      19.171 -34.993 -11.121  1.00 98.29           H  
ATOM   3628  CD1 LEU A 225      17.264 -34.173 -10.573  1.00 98.29           C  
ATOM   3629 HD11 LEU A 225      17.543 -33.133 -10.740  1.00 98.29           H  
ATOM   3630 HD12 LEU A 225      17.417 -34.408  -9.520  1.00 98.29           H  
ATOM   3631 HD13 LEU A 225      16.213 -34.312 -10.826  1.00 98.29           H  
ATOM   3632  CD2 LEU A 225      17.702 -36.531 -11.153  1.00 98.29           C  
ATOM   3633 HD21 LEU A 225      16.653 -36.668 -11.414  1.00 98.29           H  
ATOM   3634 HD22 LEU A 225      17.850 -36.750 -10.096  1.00 98.29           H  
ATOM   3635 HD23 LEU A 225      18.316 -37.216 -11.738  1.00 98.29           H  
ATOM   3636  N   THR A 226      20.996 -33.744 -13.739  1.00 98.16           N  
ATOM   3637  H   THR A 226      20.730 -34.161 -14.620  1.00 98.16           H  
ATOM   3638  CA  THR A 226      22.444 -33.529 -13.546  1.00 98.16           C  
ATOM   3639  HA  THR A 226      22.772 -33.954 -12.598  1.00 98.16           H  
ATOM   3640  C   THR A 226      22.764 -32.047 -13.470  1.00 98.16           C  
ATOM   3641  CB  THR A 226      23.265 -34.173 -14.681  1.00 98.16           C  
ATOM   3642  HB  THR A 226      24.278 -33.771 -14.682  1.00 98.16           H  
ATOM   3643  O   THR A 226      23.169 -31.565 -12.421  1.00 98.16           O  
ATOM   3644  CG2 THR A 226      23.339 -35.689 -14.500  1.00 98.16           C  
ATOM   3645 HG21 THR A 226      23.862 -35.914 -13.571  1.00 98.16           H  
ATOM   3646 HG22 THR A 226      23.904 -36.122 -15.326  1.00 98.16           H  
ATOM   3647 HG23 THR A 226      22.339 -36.121 -14.478  1.00 98.16           H  
ATOM   3648  OG1 THR A 226      22.659 -33.956 -15.947  1.00 98.16           O  
ATOM   3649  HG1 THR A 226      23.034 -33.156 -16.322  1.00 98.16           H  
ATOM   3650  N   ASP A 227      22.444 -31.316 -14.537  1.00 98.13           N  
ATOM   3651  H   ASP A 227      22.120 -31.795 -15.366  1.00 98.13           H  
ATOM   3652  CA  ASP A 227      22.773 -29.908 -14.708  1.00 98.13           C  
ATOM   3653  HA  ASP A 227      23.850 -29.802 -14.837  1.00 98.13           H  
ATOM   3654  C   ASP A 227      22.335 -29.069 -13.503  1.00 98.13           C  
ATOM   3655  CB  ASP A 227      22.035 -29.361 -15.939  1.00 98.13           C  
ATOM   3656  HB2 ASP A 227      20.962 -29.400 -15.750  1.00 98.13           H  
ATOM   3657  HB3 ASP A 227      22.301 -28.308 -16.036  1.00 98.13           H  
ATOM   3658  O   ASP A 227      23.100 -28.246 -13.007  1.00 98.13           O  
ATOM   3659  CG  ASP A 227      22.273 -30.051 -17.285  1.00 98.13           C  
ATOM   3660  OD1 ASP A 227      22.675 -31.238 -17.329  1.00 98.13           O  
ATOM   3661  OD2 ASP A 227      21.956 -29.363 -18.286  1.00 98.13           O  
ATOM   3662  N   VAL A 228      21.103 -29.279 -13.025  1.00 98.38           N  
ATOM   3663  H   VAL A 228      20.537 -29.990 -13.467  1.00 98.38           H  
ATOM   3664  CA  VAL A 228      20.560 -28.521 -11.892  1.00 98.38           C  
ATOM   3665  HA  VAL A 228      20.875 -27.483 -12.005  1.00 98.38           H  
ATOM   3666  C   VAL A 228      21.137 -28.988 -10.557  1.00 98.38           C  
ATOM   3667  CB  VAL A 228      19.021 -28.524 -11.887  1.00 98.38           C  
ATOM   3668  HB  VAL A 228      18.650 -29.546 -11.824  1.00 98.38           H  
ATOM   3669  O   VAL A 228      21.359 -28.142  -9.696  1.00 98.38           O  
ATOM   3670  CG1 VAL A 228      18.465 -27.721 -10.705  1.00 98.38           C  
ATOM   3671 HG11 VAL A 228      18.920 -26.731 -10.680  1.00 98.38           H  
ATOM   3672 HG12 VAL A 228      17.385 -27.609 -10.803  1.00 98.38           H  
ATOM   3673 HG13 VAL A 228      18.677 -28.234  -9.767  1.00 98.38           H  
ATOM   3674  CG2 VAL A 228      18.490 -27.875 -13.173  1.00 98.38           C  
ATOM   3675 HG21 VAL A 228      18.689 -28.524 -14.026  1.00 98.38           H  
ATOM   3676 HG22 VAL A 228      18.977 -26.913 -13.333  1.00 98.38           H  
ATOM   3677 HG23 VAL A 228      17.415 -27.705 -13.100  1.00 98.38           H  
ATOM   3678  N   ALA A 229      21.419 -30.283 -10.380  1.00 98.49           N  
ATOM   3679  H   ALA A 229      21.304 -30.922 -11.155  1.00 98.49           H  
ATOM   3680  CA  ALA A 229      22.090 -30.792  -9.183  1.00 98.49           C  
ATOM   3681  HA  ALA A 229      21.519 -30.489  -8.306  1.00 98.49           H  
ATOM   3682  C   ALA A 229      23.496 -30.180  -9.037  1.00 98.49           C  
ATOM   3683  CB  ALA A 229      22.107 -32.326  -9.240  1.00 98.49           C  
ATOM   3684  HB1 ALA A 229      22.383 -32.726  -8.264  1.00 98.49           H  
ATOM   3685  HB2 ALA A 229      22.825 -32.666  -9.987  1.00 98.49           H  
ATOM   3686  HB3 ALA A 229      21.117 -32.708  -9.486  1.00 98.49           H  
ATOM   3687  O   ALA A 229      23.837 -29.682  -7.962  1.00 98.49           O  
ATOM   3688  N   ASP A 230      24.240 -30.098 -10.142  1.00 97.95           N  
ATOM   3689  H   ASP A 230      23.919 -30.583 -10.968  1.00 97.95           H  
ATOM   3690  CA  ASP A 230      25.559 -29.467 -10.204  1.00 97.95           C  
ATOM   3691  HA  ASP A 230      26.200 -29.926  -9.452  1.00 97.95           H  
ATOM   3692  C   ASP A 230      25.473 -27.956  -9.897  1.00 97.95           C  
ATOM   3693  CB  ASP A 230      26.194 -29.722 -11.587  1.00 97.95           C  
ATOM   3694  HB2 ASP A 230      25.595 -29.216 -12.345  1.00 97.95           H  
ATOM   3695  HB3 ASP A 230      27.186 -29.272 -11.598  1.00 97.95           H  
ATOM   3696  O   ASP A 230      26.245 -27.449  -9.086  1.00 97.95           O  
ATOM   3697  CG  ASP A 230      26.332 -31.207 -11.970  1.00 97.95           C  
ATOM   3698  OD1 ASP A 230      26.524 -32.047 -11.062  1.00 97.95           O  
ATOM   3699  OD2 ASP A 230      26.240 -31.493 -13.188  1.00 97.95           O  
ATOM   3700  N   HIS A 231      24.479 -27.238 -10.451  1.00 96.92           N  
ATOM   3701  H   HIS A 231      23.852 -27.716 -11.082  1.00 96.92           H  
ATOM   3702  CA  HIS A 231      24.265 -25.797 -10.192  1.00 96.92           C  
ATOM   3703  HA  HIS A 231      25.199 -25.273 -10.395  1.00 96.92           H  
ATOM   3704  C   HIS A 231      23.903 -25.464  -8.730  1.00 96.92           C  
ATOM   3705  CB  HIS A 231      23.179 -25.222 -11.130  1.00 96.92           C  
ATOM   3706  HB2 HIS A 231      22.826 -24.277 -10.715  1.00 96.92           H  
ATOM   3707  HB3 HIS A 231      22.327 -25.901 -11.156  1.00 96.92           H  
ATOM   3708  O   HIS A 231      23.987 -24.300  -8.338  1.00 96.92           O  
ATOM   3709  CG  HIS A 231      23.636 -24.940 -12.543  1.00 96.92           C  
ATOM   3710  CD2 HIS A 231      23.459 -23.787 -13.265  1.00 96.92           C  
ATOM   3711  HD2 HIS A 231      22.968 -22.892 -12.911  1.00 96.92           H  
ATOM   3712  ND1 HIS A 231      24.293 -25.818 -13.363  1.00 96.92           N  
ATOM   3713  HD1 HIS A 231      24.447 -26.793 -13.148  1.00 96.92           H  
ATOM   3714  CE1 HIS A 231      24.524 -25.219 -14.536  1.00 96.92           C  
ATOM   3715  HE1 HIS A 231      25.045 -25.680 -15.363  1.00 96.92           H  
ATOM   3716  NE2 HIS A 231      24.001 -23.983 -14.548  1.00 96.92           N  
ATOM   3717  N   ILE A 232      23.488 -26.447  -7.922  1.00 97.10           N  
ATOM   3718  H   ILE A 232      23.412 -27.375  -8.315  1.00 97.10           H  
ATOM   3719  CA  ILE A 232      23.179 -26.270  -6.490  1.00 97.10           C  
ATOM   3720  HA  ILE A 232      23.390 -25.233  -6.228  1.00 97.10           H  
ATOM   3721  C   ILE A 232      24.089 -27.089  -5.566  1.00 97.10           C  
ATOM   3722  CB  ILE A 232      21.683 -26.503  -6.190  1.00 97.10           C  
ATOM   3723  HB  ILE A 232      21.505 -26.207  -5.156  1.00 97.10           H  
ATOM   3724  O   ILE A 232      23.804 -27.181  -4.370  1.00 97.10           O  
ATOM   3725  CG1 ILE A 232      21.319 -27.994  -6.315  1.00 97.10           C  
ATOM   3726 HG12 ILE A 232      21.598 -28.370  -7.300  1.00 97.10           H  
ATOM   3727 HG13 ILE A 232      21.886 -28.564  -5.579  1.00 97.10           H  
ATOM   3728  CG2 ILE A 232      20.804 -25.598  -7.067  1.00 97.10           C  
ATOM   3729 HG21 ILE A 232      19.771 -25.612  -6.719  1.00 97.10           H  
ATOM   3730 HG22 ILE A 232      21.181 -24.577  -7.028  1.00 97.10           H  
ATOM   3731 HG23 ILE A 232      20.834 -25.949  -8.099  1.00 97.10           H  
ATOM   3732  CD1 ILE A 232      19.843 -28.288  -6.079  1.00 97.10           C  
ATOM   3733 HD11 ILE A 232      19.519 -27.788  -5.167  1.00 97.10           H  
ATOM   3734 HD12 ILE A 232      19.244 -27.953  -6.926  1.00 97.10           H  
ATOM   3735 HD13 ILE A 232      19.738 -29.367  -5.964  1.00 97.10           H  
ATOM   3736  N   PHE A 233      25.167 -27.669  -6.105  1.00 97.45           N  
ATOM   3737  H   PHE A 233      25.339 -27.521  -7.089  1.00 97.45           H  
ATOM   3738  CA  PHE A 233      26.160 -28.463  -5.376  1.00 97.45           C  
ATOM   3739  HA  PHE A 233      26.806 -28.905  -6.135  1.00 97.45           H  
ATOM   3740  C   PHE A 233      25.561 -29.659  -4.604  1.00 97.45           C  
ATOM   3741  CB  PHE A 233      27.054 -27.534  -4.532  1.00 97.45           C  
ATOM   3742  HB2 PHE A 233      26.483 -27.176  -3.675  1.00 97.45           H  
ATOM   3743  HB3 PHE A 233      27.892 -28.113  -4.144  1.00 97.45           H  
ATOM   3744  O   PHE A 233      25.904 -29.919  -3.451  1.00 97.45           O  
ATOM   3745  CG  PHE A 233      27.599 -26.337  -5.295  1.00 97.45           C  
ATOM   3746  CD1 PHE A 233      28.735 -26.477  -6.113  1.00 97.45           C  
ATOM   3747  HD1 PHE A 233      29.232 -27.433  -6.190  1.00 97.45           H  
ATOM   3748  CD2 PHE A 233      26.944 -25.092  -5.220  1.00 97.45           C  
ATOM   3749  HD2 PHE A 233      26.064 -24.982  -4.604  1.00 97.45           H  
ATOM   3750  CE1 PHE A 233      29.216 -25.379  -6.849  1.00 97.45           C  
ATOM   3751  HE1 PHE A 233      30.083 -25.494  -7.483  1.00 97.45           H  
ATOM   3752  CE2 PHE A 233      27.420 -23.996  -5.962  1.00 97.45           C  
ATOM   3753  HE2 PHE A 233      26.907 -23.046  -5.917  1.00 97.45           H  
ATOM   3754  CZ  PHE A 233      28.558 -24.139  -6.775  1.00 97.45           C  
ATOM   3755  HZ  PHE A 233      28.921 -23.300  -7.351  1.00 97.45           H  
ATOM   3756  N   MET A 234      24.653 -30.407  -5.240  1.00 97.81           N  
ATOM   3757  H   MET A 234      24.439 -30.167  -6.198  1.00 97.81           H  
ATOM   3758  CA  MET A 234      24.079 -31.654  -4.711  1.00 97.81           C  
ATOM   3759  HA  MET A 234      24.587 -31.921  -3.784  1.00 97.81           H  
ATOM   3760  C   MET A 234      24.276 -32.818  -5.685  1.00 97.81           C  
ATOM   3761  CB  MET A 234      22.581 -31.484  -4.406  1.00 97.81           C  
ATOM   3762  HB2 MET A 234      22.059 -31.158  -5.306  1.00 97.81           H  
ATOM   3763  HB3 MET A 234      22.173 -32.449  -4.106  1.00 97.81           H  
ATOM   3764  O   MET A 234      24.357 -32.620  -6.891  1.00 97.81           O  
ATOM   3765  CG  MET A 234      22.317 -30.486  -3.277  1.00 97.81           C  
ATOM   3766  HG2 MET A 234      22.971 -30.720  -2.436  1.00 97.81           H  
ATOM   3767  HG3 MET A 234      22.574 -29.486  -3.628  1.00 97.81           H  
ATOM   3768  SD  MET A 234      20.599 -30.486  -2.686  1.00 97.81           S  
ATOM   3769  CE  MET A 234      20.637 -28.932  -1.757  1.00 97.81           C  
ATOM   3770  HE1 MET A 234      19.658 -28.746  -1.315  1.00 97.81           H  
ATOM   3771  HE2 MET A 234      21.394 -28.990  -0.975  1.00 97.81           H  
ATOM   3772  HE3 MET A 234      20.887 -28.116  -2.435  1.00 97.81           H  
ATOM   3773  N   SER A 235      24.268 -34.061  -5.191  1.00 98.24           N  
ATOM   3774  H   SER A 235      24.200 -34.201  -4.193  1.00 98.24           H  
ATOM   3775  CA  SER A 235      24.150 -35.221  -6.083  1.00 98.24           C  
ATOM   3776  HA  SER A 235      24.845 -35.076  -6.910  1.00 98.24           H  
ATOM   3777  C   SER A 235      22.736 -35.318  -6.671  1.00 98.24           C  
ATOM   3778  CB  SER A 235      24.545 -36.528  -5.382  1.00 98.24           C  
ATOM   3779  HB2 SER A 235      24.681 -37.299  -6.140  1.00 98.24           H  
ATOM   3780  HB3 SER A 235      25.491 -36.390  -4.858  1.00 98.24           H  
ATOM   3781  O   SER A 235      21.748 -34.975  -6.015  1.00 98.24           O  
ATOM   3782  OG  SER A 235      23.547 -36.960  -4.470  1.00 98.24           O  
ATOM   3783  HG  SER A 235      23.440 -37.908  -4.577  1.00 98.24           H  
ATOM   3784  N   THR A 236      22.610 -35.878  -7.876  1.00 98.30           N  
ATOM   3785  H   THR A 236      23.445 -36.112  -8.394  1.00 98.30           H  
ATOM   3786  CA  THR A 236      21.307 -36.149  -8.516  1.00 98.30           C  
ATOM   3787  HA  THR A 236      20.790 -35.203  -8.679  1.00 98.30           H  
ATOM   3788  C   THR A 236      20.395 -37.031  -7.660  1.00 98.30           C  
ATOM   3789  CB  THR A 236      21.500 -36.842  -9.870  1.00 98.30           C  
ATOM   3790  HB  THR A 236      20.529 -37.145 -10.262  1.00 98.30           H  
ATOM   3791  O   THR A 236      19.183 -36.815  -7.628  1.00 98.30           O  
ATOM   3792  CG2 THR A 236      22.168 -35.928 -10.887  1.00 98.30           C  
ATOM   3793 HG21 THR A 236      22.164 -36.407 -11.866  1.00 98.30           H  
ATOM   3794 HG22 THR A 236      21.612 -34.993 -10.948  1.00 98.30           H  
ATOM   3795 HG23 THR A 236      23.194 -35.703 -10.594  1.00 98.30           H  
ATOM   3796  OG1 THR A 236      22.322 -37.978  -9.722  1.00 98.30           O  
ATOM   3797  HG1 THR A 236      22.710 -38.171 -10.578  1.00 98.30           H  
ATOM   3798  N   SER A 237      20.966 -37.989  -6.923  1.00 98.14           N  
ATOM   3799  H   SER A 237      21.961 -38.128  -7.027  1.00 98.14           H  
ATOM   3800  CA  SER A 237      20.253 -38.831  -5.957  1.00 98.14           C  
ATOM   3801  HA  SER A 237      19.395 -39.280  -6.457  1.00 98.14           H  
ATOM   3802  C   SER A 237      19.708 -38.030  -4.770  1.00 98.14           C  
ATOM   3803  CB  SER A 237      21.166 -39.969  -5.478  1.00 98.14           C  
ATOM   3804  HB2 SER A 237      21.328 -40.656  -6.309  1.00 98.14           H  
ATOM   3805  HB3 SER A 237      20.671 -40.513  -4.673  1.00 98.14           H  
ATOM   3806  O   SER A 237      18.546 -38.207  -4.403  1.00 98.14           O  
ATOM   3807  OG  SER A 237      22.429 -39.496  -5.029  1.00 98.14           O  
ATOM   3808  HG  SER A 237      22.936 -40.260  -4.744  1.00 98.14           H  
ATOM   3809  N   THR A 238      20.499 -37.105  -4.217  1.00 98.18           N  
ATOM   3810  H   THR A 238      21.429 -36.981  -4.593  1.00 98.18           H  
ATOM   3811  CA  THR A 238      20.080 -36.221  -3.117  1.00 98.18           C  
ATOM   3812  HA  THR A 238      19.663 -36.829  -2.314  1.00 98.18           H  
ATOM   3813  C   THR A 238      18.993 -35.257  -3.579  1.00 98.18           C  
ATOM   3814  CB  THR A 238      21.269 -35.430  -2.549  1.00 98.18           C  
ATOM   3815  HB  THR A 238      21.700 -34.797  -3.325  1.00 98.18           H  
ATOM   3816  O   THR A 238      17.973 -35.128  -2.906  1.00 98.18           O  
ATOM   3817  CG2 THR A 238      20.887 -34.559  -1.351  1.00 98.18           C  
ATOM   3818 HG21 THR A 238      20.398 -35.169  -0.592  1.00 98.18           H  
ATOM   3819 HG22 THR A 238      21.788 -34.112  -0.931  1.00 98.18           H  
ATOM   3820 HG23 THR A 238      20.218 -33.759  -1.668  1.00 98.18           H  
ATOM   3821  OG1 THR A 238      22.253 -36.323  -2.090  1.00 98.18           O  
ATOM   3822  HG1 THR A 238      22.821 -36.530  -2.835  1.00 98.18           H  
ATOM   3823  N   LEU A 239      19.168 -34.634  -4.750  1.00 98.50           N  
ATOM   3824  H   LEU A 239      20.037 -34.773  -5.246  1.00 98.50           H  
ATOM   3825  CA  LEU A 239      18.180 -33.724  -5.329  1.00 98.50           C  
ATOM   3826  HA  LEU A 239      17.971 -32.948  -4.594  1.00 98.50           H  
ATOM   3827  C   LEU A 239      16.854 -34.444  -5.613  1.00 98.50           C  
ATOM   3828  CB  LEU A 239      18.780 -33.063  -6.587  1.00 98.50           C  
ATOM   3829  HB2 LEU A 239      19.078 -33.837  -7.294  1.00 98.50           H  
ATOM   3830  HB3 LEU A 239      19.675 -32.514  -6.295  1.00 98.50           H  
ATOM   3831  O   LEU A 239      15.798 -33.965  -5.206  1.00 98.50           O  
ATOM   3832  CG  LEU A 239      17.817 -32.094  -7.304  1.00 98.50           C  
ATOM   3833  HG  LEU A 239      16.987 -32.658  -7.728  1.00 98.50           H  
ATOM   3834  CD1 LEU A 239      17.256 -31.041  -6.353  1.00 98.50           C  
ATOM   3835 HD11 LEU A 239      18.051 -30.615  -5.742  1.00 98.50           H  
ATOM   3836 HD12 LEU A 239      16.524 -31.498  -5.687  1.00 98.50           H  
ATOM   3837 HD13 LEU A 239      16.761 -30.249  -6.914  1.00 98.50           H  
ATOM   3838  CD2 LEU A 239      18.526 -31.367  -8.444  1.00 98.50           C  
ATOM   3839 HD21 LEU A 239      18.964 -32.088  -9.134  1.00 98.50           H  
ATOM   3840 HD22 LEU A 239      19.312 -30.725  -8.045  1.00 98.50           H  
ATOM   3841 HD23 LEU A 239      17.813 -30.750  -8.991  1.00 98.50           H  
ATOM   3842  N   LYS A 240      16.893 -35.628  -6.241  1.00 98.34           N  
ATOM   3843  H   LYS A 240      17.787 -35.976  -6.557  1.00 98.34           H  
ATOM   3844  CA  LYS A 240      15.684 -36.426  -6.498  1.00 98.34           C  
ATOM   3845  HA  LYS A 240      14.985 -35.809  -7.062  1.00 98.34           H  
ATOM   3846  C   LYS A 240      14.958 -36.801  -5.202  1.00 98.34           C  
ATOM   3847  CB  LYS A 240      16.038 -37.668  -7.334  1.00 98.34           C  
ATOM   3848  HB2 LYS A 240      16.536 -37.345  -8.249  1.00 98.34           H  
ATOM   3849  HB3 LYS A 240      16.720 -38.303  -6.771  1.00 98.34           H  
ATOM   3850  O   LYS A 240      13.732 -36.740  -5.180  1.00 98.34           O  
ATOM   3851  CG  LYS A 240      14.780 -38.469  -7.713  1.00 98.34           C  
ATOM   3852  HG2 LYS A 240      14.286 -38.815  -6.805  1.00 98.34           H  
ATOM   3853  HG3 LYS A 240      14.094 -37.820  -8.257  1.00 98.34           H  
ATOM   3854  CD  LYS A 240      15.100 -39.697  -8.572  1.00 98.34           C  
ATOM   3855  HD2 LYS A 240      15.548 -39.377  -9.513  1.00 98.34           H  
ATOM   3856  HD3 LYS A 240      15.801 -40.335  -8.034  1.00 98.34           H  
ATOM   3857  CE  LYS A 240      13.794 -40.459  -8.836  1.00 98.34           C  
ATOM   3858  HE2 LYS A 240      13.320 -40.667  -7.877  1.00 98.34           H  
ATOM   3859  HE3 LYS A 240      13.119 -39.813  -9.397  1.00 98.34           H  
ATOM   3860  NZ  LYS A 240      14.021 -41.731  -9.569  1.00 98.34           N  
ATOM   3861  HZ1 LYS A 240      14.430 -41.555 -10.476  1.00 98.34           H  
ATOM   3862  HZ2 LYS A 240      14.636 -42.336  -9.045  1.00 98.34           H  
ATOM   3863  HZ3 LYS A 240      13.146 -42.217  -9.701  1.00 98.34           H  
ATOM   3864  N   ARG A 241      15.687 -37.173  -4.141  1.00 98.24           N  
ATOM   3865  H   ARG A 241      16.692 -37.216  -4.236  1.00 98.24           H  
ATOM   3866  CA  ARG A 241      15.079 -37.517  -2.846  1.00 98.24           C  
ATOM   3867  HA  ARG A 241      14.259 -38.211  -3.029  1.00 98.24           H  
ATOM   3868  C   ARG A 241      14.438 -36.296  -2.185  1.00 98.24           C  
ATOM   3869  CB  ARG A 241      16.100 -38.203  -1.924  1.00 98.24           C  
ATOM   3870  HB2 ARG A 241      16.692 -38.915  -2.499  1.00 98.24           H  
ATOM   3871  HB3 ARG A 241      16.771 -37.454  -1.503  1.00 98.24           H  
ATOM   3872  O   ARG A 241      13.262 -36.357  -1.858  1.00 98.24           O  
ATOM   3873  CG  ARG A 241      15.378 -38.971  -0.803  1.00 98.24           C  
ATOM   3874  HG2 ARG A 241      14.842 -39.809  -1.249  1.00 98.24           H  
ATOM   3875  HG3 ARG A 241      14.639 -38.331  -0.321  1.00 98.24           H  
ATOM   3876  CD  ARG A 241      16.343 -39.522   0.253  1.00 98.24           C  
ATOM   3877  HD2 ARG A 241      15.783 -40.185   0.912  1.00 98.24           H  
ATOM   3878  HD3 ARG A 241      17.123 -40.095  -0.247  1.00 98.24           H  
ATOM   3879  NE  ARG A 241      16.922 -38.440   1.060  1.00 98.24           N  
ATOM   3880  HE  ARG A 241      16.280 -37.685   1.259  1.00 98.24           H  
ATOM   3881  NH1 ARG A 241      18.833 -39.501   1.772  1.00 98.24           N  
ATOM   3882 HH11 ARG A 241      19.690 -39.487   2.306  1.00 98.24           H  
ATOM   3883 HH12 ARG A 241      18.481 -40.361   1.376  1.00 98.24           H  
ATOM   3884  NH2 ARG A 241      18.465 -37.365   2.312  1.00 98.24           N  
ATOM   3885 HH21 ARG A 241      19.287 -37.371   2.898  1.00 98.24           H  
ATOM   3886 HH22 ARG A 241      17.782 -36.623   2.375  1.00 98.24           H  
ATOM   3887  CZ  ARG A 241      18.072 -38.443   1.703  1.00 98.24           C  
ATOM   3888  N   LYS A 242      15.160 -35.176  -2.077  1.00 98.21           N  
ATOM   3889  H   LYS A 242      16.118 -35.190  -2.397  1.00 98.21           H  
ATOM   3890  CA  LYS A 242      14.647 -33.955  -1.433  1.00 98.21           C  
ATOM   3891  HA  LYS A 242      14.264 -34.212  -0.446  1.00 98.21           H  
ATOM   3892  C   LYS A 242      13.459 -33.321  -2.163  1.00 98.21           C  
ATOM   3893  CB  LYS A 242      15.769 -32.934  -1.245  1.00 98.21           C  
ATOM   3894  HB2 LYS A 242      16.295 -32.782  -2.188  1.00 98.21           H  
ATOM   3895  HB3 LYS A 242      15.299 -32.000  -0.939  1.00 98.21           H  
ATOM   3896  O   LYS A 242      12.558 -32.812  -1.514  1.00 98.21           O  
ATOM   3897  CG  LYS A 242      16.764 -33.338  -0.152  1.00 98.21           C  
ATOM   3898  HG2 LYS A 242      16.208 -33.629   0.739  1.00 98.21           H  
ATOM   3899  HG3 LYS A 242      17.371 -34.182  -0.479  1.00 98.21           H  
ATOM   3900  CD  LYS A 242      17.662 -32.150   0.209  1.00 98.21           C  
ATOM   3901  HD2 LYS A 242      17.032 -31.279   0.385  1.00 98.21           H  
ATOM   3902  HD3 LYS A 242      18.347 -31.940  -0.612  1.00 98.21           H  
ATOM   3903  CE  LYS A 242      18.433 -32.474   1.491  1.00 98.21           C  
ATOM   3904  HE2 LYS A 242      19.187 -33.230   1.270  1.00 98.21           H  
ATOM   3905  HE3 LYS A 242      17.728 -32.898   2.205  1.00 98.21           H  
ATOM   3906  NZ  LYS A 242      19.050 -31.256   2.068  1.00 98.21           N  
ATOM   3907  HZ1 LYS A 242      19.706 -30.845   1.418  1.00 98.21           H  
ATOM   3908  HZ2 LYS A 242      18.329 -30.580   2.275  1.00 98.21           H  
ATOM   3909  HZ3 LYS A 242      19.527 -31.473   2.931  1.00 98.21           H  
ATOM   3910  N   LEU A 243      13.405 -33.390  -3.495  1.00 98.33           N  
ATOM   3911  H   LEU A 243      14.193 -33.766  -4.003  1.00 98.33           H  
ATOM   3912  CA  LEU A 243      12.211 -32.950  -4.228  1.00 98.33           C  
ATOM   3913  HA  LEU A 243      11.915 -31.967  -3.859  1.00 98.33           H  
ATOM   3914  C   LEU A 243      11.002 -33.859  -3.964  1.00 98.33           C  
ATOM   3915  CB  LEU A 243      12.516 -32.846  -5.729  1.00 98.33           C  
ATOM   3916  HB2 LEU A 243      11.576 -32.697  -6.262  1.00 98.33           H  
ATOM   3917  HB3 LEU A 243      12.946 -33.789  -6.065  1.00 98.33           H  
ATOM   3918  O   LEU A 243       9.890 -33.354  -3.856  1.00 98.33           O  
ATOM   3919  CG  LEU A 243      13.466 -31.690  -6.087  1.00 98.33           C  
ATOM   3920  HG  LEU A 243      14.408 -31.826  -5.555  1.00 98.33           H  
ATOM   3921  CD1 LEU A 243      13.745 -31.731  -7.592  1.00 98.33           C  
ATOM   3922 HD11 LEU A 243      12.814 -31.583  -8.140  1.00 98.33           H  
ATOM   3923 HD12 LEU A 243      14.449 -30.942  -7.855  1.00 98.33           H  
ATOM   3924 HD13 LEU A 243      14.183 -32.694  -7.854  1.00 98.33           H  
ATOM   3925  CD2 LEU A 243      12.913 -30.314  -5.714  1.00 98.33           C  
ATOM   3926 HD21 LEU A 243      11.881 -30.218  -6.054  1.00 98.33           H  
ATOM   3927 HD22 LEU A 243      12.922 -30.184  -4.632  1.00 98.33           H  
ATOM   3928 HD23 LEU A 243      13.520 -29.520  -6.150  1.00 98.33           H  
ATOM   3929  N   ALA A 244      11.210 -35.170  -3.803  1.00 97.98           N  
ATOM   3930  H   ALA A 244      12.146 -35.539  -3.887  1.00 97.98           H  
ATOM   3931  CA  ALA A 244      10.140 -36.088  -3.412  1.00 97.98           C  
ATOM   3932  HA  ALA A 244       9.271 -35.887  -4.039  1.00 97.98           H  
ATOM   3933  C   ALA A 244       9.692 -35.879  -1.950  1.00 97.98           C  
ATOM   3934  CB  ALA A 244      10.597 -37.526  -3.685  1.00 97.98           C  
ATOM   3935  HB1 ALA A 244       9.777 -38.209  -3.466  1.00 97.98           H  
ATOM   3936  HB2 ALA A 244      11.447 -37.778  -3.050  1.00 97.98           H  
ATOM   3937  HB3 ALA A 244      10.880 -37.628  -4.733  1.00 97.98           H  
ATOM   3938  O   ALA A 244       8.506 -36.015  -1.662  1.00 97.98           O  
ATOM   3939  N   GLU A 245      10.608 -35.494  -1.051  1.00 97.32           N  
ATOM   3940  H   GLU A 245      11.576 -35.481  -1.340  1.00 97.32           H  
ATOM   3941  CA  GLU A 245      10.299 -35.027   0.313  1.00 97.32           C  
ATOM   3942  HA  GLU A 245       9.702 -35.784   0.822  1.00 97.32           H  
ATOM   3943  C   GLU A 245       9.431 -33.741   0.275  1.00 97.32           C  
ATOM   3944  CB  GLU A 245      11.612 -34.824   1.117  1.00 97.32           C  
ATOM   3945  HB2 GLU A 245      12.243 -34.126   0.567  1.00 97.32           H  
ATOM   3946  HB3 GLU A 245      11.368 -34.356   2.071  1.00 97.32           H  
ATOM   3947  O   GLU A 245       8.476 -33.628   1.036  1.00 97.32           O  
ATOM   3948  CG  GLU A 245      12.427 -36.113   1.412  1.00 97.32           C  
ATOM   3949  HG2 GLU A 245      12.366 -36.778   0.551  1.00 97.32           H  
ATOM   3950  HG3 GLU A 245      11.953 -36.634   2.244  1.00 97.32           H  
ATOM   3951  CD  GLU A 245      13.931 -35.891   1.741  1.00 97.32           C  
ATOM   3952  OE1 GLU A 245      14.727 -36.866   1.681  1.00 97.32           O  
ATOM   3953  OE2 GLU A 245      14.365 -34.748   2.001  1.00 97.32           O  
ATOM   3954  N   GLU A 246       9.671 -32.825  -0.676  1.00 94.97           N  
ATOM   3955  H   GLU A 246      10.516 -32.929  -1.220  1.00 94.97           H  
ATOM   3956  CA  GLU A 246       8.810 -31.659  -0.986  1.00 94.97           C  
ATOM   3957  HA  GLU A 246       8.386 -31.299  -0.049  1.00 94.97           H  
ATOM   3958  C   GLU A 246       7.590 -31.996  -1.890  1.00 94.97           C  
ATOM   3959  CB  GLU A 246       9.659 -30.509  -1.579  1.00 94.97           C  
ATOM   3960  HB2 GLU A 246       8.991 -29.722  -1.931  1.00 94.97           H  
ATOM   3961  HB3 GLU A 246      10.209 -30.892  -2.439  1.00 94.97           H  
ATOM   3962  O   GLU A 246       6.942 -31.100  -2.440  1.00 94.97           O  
ATOM   3963  CG  GLU A 246      10.645 -29.851  -0.589  1.00 94.97           C  
ATOM   3964  HG2 GLU A 246      11.344 -30.605  -0.226  1.00 94.97           H  
ATOM   3965  HG3 GLU A 246      10.080 -29.476   0.264  1.00 94.97           H  
ATOM   3966  CD  GLU A 246      11.446 -28.688  -1.216  1.00 94.97           C  
ATOM   3967  OE1 GLU A 246      12.126 -27.923  -0.488  1.00 94.97           O  
ATOM   3968  OE2 GLU A 246      11.445 -28.548  -2.459  1.00 94.97           O  
ATOM   3969  N   GLY A 247       7.252 -33.280  -2.071  1.00 95.72           N  
ATOM   3970  H   GLY A 247       7.801 -33.980  -1.592  1.00 95.72           H  
ATOM   3971  CA  GLY A 247       6.054 -33.726  -2.798  1.00 95.72           C  
ATOM   3972  HA2 GLY A 247       5.182 -33.223  -2.381  1.00 95.72           H  
ATOM   3973  HA3 GLY A 247       5.940 -34.798  -2.639  1.00 95.72           H  
ATOM   3974  C   GLY A 247       6.067 -33.476  -4.314  1.00 95.72           C  
ATOM   3975  O   GLY A 247       5.007 -33.350  -4.928  1.00 95.72           O  
ATOM   3976  N   THR A 248       7.242 -33.366  -4.939  1.00 97.36           N  
ATOM   3977  H   THR A 248       8.083 -33.455  -4.386  1.00 97.36           H  
ATOM   3978  CA  THR A 248       7.391 -33.009  -6.358  1.00 97.36           C  
ATOM   3979  HA  THR A 248       6.484 -33.308  -6.884  1.00 97.36           H  
ATOM   3980  C   THR A 248       8.549 -33.750  -7.049  1.00 97.36           C  
ATOM   3981  CB  THR A 248       7.501 -31.475  -6.466  1.00 97.36           C  
ATOM   3982  HB  THR A 248       6.734 -31.030  -5.832  1.00 97.36           H  
ATOM   3983  O   THR A 248       9.221 -34.599  -6.465  1.00 97.36           O  
ATOM   3984  CG2 THR A 248       8.852 -30.906  -6.035  1.00 97.36           C  
ATOM   3985 HG21 THR A 248       9.658 -31.328  -6.635  1.00 97.36           H  
ATOM   3986 HG22 THR A 248       9.024 -31.125  -4.981  1.00 97.36           H  
ATOM   3987 HG23 THR A 248       8.844 -29.824  -6.166  1.00 97.36           H  
ATOM   3988  OG1 THR A 248       7.240 -31.053  -7.788  1.00 97.36           O  
ATOM   3989  HG1 THR A 248       6.307 -31.210  -7.949  1.00 97.36           H  
ATOM   3990  N   SER A 249       8.800 -33.457  -8.327  1.00 98.30           N  
ATOM   3991  H   SER A 249       8.240 -32.743  -8.770  1.00 98.30           H  
ATOM   3992  CA  SER A 249       9.951 -33.983  -9.062  1.00 98.30           C  
ATOM   3993  HA  SER A 249      10.723 -34.244  -8.338  1.00 98.30           H  
ATOM   3994  C   SER A 249      10.554 -32.940 -10.000  1.00 98.30           C  
ATOM   3995  CB  SER A 249       9.578 -35.266  -9.819  1.00 98.30           C  
ATOM   3996  HB2 SER A 249       8.862 -35.847  -9.237  1.00 98.30           H  
ATOM   3997  HB3 SER A 249      10.480 -35.866  -9.942  1.00 98.30           H  
ATOM   3998  O   SER A 249       9.899 -31.980 -10.406  1.00 98.30           O  
ATOM   3999  OG  SER A 249       9.054 -34.999 -11.104  1.00 98.30           O  
ATOM   4000  HG  SER A 249       8.119 -34.818 -10.986  1.00 98.30           H  
ATOM   4001  N   PHE A 250      11.810 -33.156 -10.403  1.00 98.40           N  
ATOM   4002  H   PHE A 250      12.312 -33.943 -10.017  1.00 98.40           H  
ATOM   4003  CA  PHE A 250      12.473 -32.324 -11.411  1.00 98.40           C  
ATOM   4004  HA  PHE A 250      12.597 -31.316 -11.016  1.00 98.40           H  
ATOM   4005  C   PHE A 250      11.645 -32.199 -12.702  1.00 98.40           C  
ATOM   4006  CB  PHE A 250      13.861 -32.914 -11.701  1.00 98.40           C  
ATOM   4007  HB2 PHE A 250      13.766 -33.985 -11.885  1.00 98.40           H  
ATOM   4008  HB3 PHE A 250      14.483 -32.777 -10.817  1.00 98.40           H  
ATOM   4009  O   PHE A 250      11.549 -31.108 -13.256  1.00 98.40           O  
ATOM   4010  CG  PHE A 250      14.552 -32.282 -12.894  1.00 98.40           C  
ATOM   4011  CD1 PHE A 250      14.441 -32.870 -14.170  1.00 98.40           C  
ATOM   4012  HD1 PHE A 250      13.896 -33.794 -14.298  1.00 98.40           H  
ATOM   4013  CD2 PHE A 250      15.228 -31.057 -12.744  1.00 98.40           C  
ATOM   4014  HD2 PHE A 250      15.303 -30.589 -11.774  1.00 98.40           H  
ATOM   4015  CE1 PHE A 250      14.982 -32.223 -15.295  1.00 98.40           C  
ATOM   4016  HE1 PHE A 250      14.861 -32.647 -16.282  1.00 98.40           H  
ATOM   4017  CE2 PHE A 250      15.771 -30.417 -13.871  1.00 98.40           C  
ATOM   4018  HE2 PHE A 250      16.270 -29.465 -13.765  1.00 98.40           H  
ATOM   4019  CZ  PHE A 250      15.637 -30.991 -15.144  1.00 98.40           C  
ATOM   4020  HZ  PHE A 250      16.023 -30.475 -16.010  1.00 98.40           H  
ATOM   4021  N   SER A 251      11.007 -33.284 -13.155  1.00 97.85           N  
ATOM   4022  H   SER A 251      11.056 -34.141 -12.622  1.00 97.85           H  
ATOM   4023  CA  SER A 251      10.181 -33.289 -14.368  1.00 97.85           C  
ATOM   4024  HA  SER A 251      10.772 -32.913 -15.203  1.00 97.85           H  
ATOM   4025  C   SER A 251       8.938 -32.405 -14.233  1.00 97.85           C  
ATOM   4026  CB  SER A 251       9.735 -34.717 -14.689  1.00 97.85           C  
ATOM   4027  HB2 SER A 251       9.149 -34.711 -15.608  1.00 97.85           H  
ATOM   4028  HB3 SER A 251       9.109 -35.092 -13.878  1.00 97.85           H  
ATOM   4029  O   SER A 251       8.574 -31.711 -15.183  1.00 97.85           O  
ATOM   4030  OG  SER A 251      10.856 -35.570 -14.850  1.00 97.85           O  
ATOM   4031  HG  SER A 251      10.524 -36.459 -14.998  1.00 97.85           H  
ATOM   4032  N   ASP A 252       8.311 -32.394 -13.054  1.00 97.39           N  
ATOM   4033  H   ASP A 252       8.669 -32.968 -12.305  1.00 97.39           H  
ATOM   4034  CA  ASP A 252       7.118 -31.587 -12.781  1.00 97.39           C  
ATOM   4035  HA  ASP A 252       6.415 -31.705 -13.606  1.00 97.39           H  
ATOM   4036  C   ASP A 252       7.465 -30.100 -12.674  1.00 97.39           C  
ATOM   4037  CB  ASP A 252       6.428 -32.076 -11.502  1.00 97.39           C  
ATOM   4038  HB2 ASP A 252       5.525 -31.488 -11.337  1.00 97.39           H  
ATOM   4039  HB3 ASP A 252       7.091 -31.929 -10.650  1.00 97.39           H  
ATOM   4040  O   ASP A 252       6.775 -29.263 -13.257  1.00 97.39           O  
ATOM   4041  CG  ASP A 252       6.048 -33.550 -11.614  1.00 97.39           C  
ATOM   4042  OD1 ASP A 252       5.275 -33.884 -12.537  1.00 97.39           O  
ATOM   4043  OD2 ASP A 252       6.611 -34.339 -10.822  1.00 97.39           O  
ATOM   4044  N   ILE A 253       8.577 -29.769 -12.007  1.00 98.19           N  
ATOM   4045  H   ILE A 253       9.080 -30.504 -11.530  1.00 98.19           H  
ATOM   4046  CA  ILE A 253       9.083 -28.392 -11.923  1.00 98.19           C  
ATOM   4047  HA  ILE A 253       8.268 -27.751 -11.586  1.00 98.19           H  
ATOM   4048  C   ILE A 253       9.514 -27.891 -13.309  1.00 98.19           C  
ATOM   4049  CB  ILE A 253      10.235 -28.275 -10.899  1.00 98.19           C  
ATOM   4050  HB  ILE A 253      11.062 -28.907 -11.223  1.00 98.19           H  
ATOM   4051  O   ILE A 253       9.194 -26.764 -13.677  1.00 98.19           O  
ATOM   4052  CG1 ILE A 253       9.794 -28.709  -9.483  1.00 98.19           C  
ATOM   4053 HG12 ILE A 253       9.256 -29.656  -9.527  1.00 98.19           H  
ATOM   4054 HG13 ILE A 253       9.112 -27.966  -9.069  1.00 98.19           H  
ATOM   4055  CG2 ILE A 253      10.709 -26.810 -10.845  1.00 98.19           C  
ATOM   4056 HG21 ILE A 253      11.150 -26.509 -11.795  1.00 98.19           H  
ATOM   4057 HG22 ILE A 253      11.458 -26.664 -10.068  1.00 98.19           H  
ATOM   4058 HG23 ILE A 253       9.859 -26.165 -10.624  1.00 98.19           H  
ATOM   4059  CD1 ILE A 253      10.975 -28.904  -8.527  1.00 98.19           C  
ATOM   4060 HD11 ILE A 253      11.489 -27.962  -8.337  1.00 98.19           H  
ATOM   4061 HD12 ILE A 253      10.593 -29.277  -7.576  1.00 98.19           H  
ATOM   4062 HD13 ILE A 253      11.673 -29.631  -8.942  1.00 98.19           H  
ATOM   4063  N   TYR A 254      10.185 -28.726 -14.107  1.00 97.91           N  
ATOM   4064  H   TYR A 254      10.448 -29.629 -13.740  1.00 97.91           H  
ATOM   4065  CA  TYR A 254      10.615 -28.390 -15.467  1.00 97.91           C  
ATOM   4066  HA  TYR A 254      11.204 -27.474 -15.428  1.00 97.91           H  
ATOM   4067  C   TYR A 254       9.432 -28.120 -16.405  1.00 97.91           C  
ATOM   4068  CB  TYR A 254      11.504 -29.528 -15.985  1.00 97.91           C  
ATOM   4069  HB2 TYR A 254      10.936 -30.459 -15.960  1.00 97.91           H  
ATOM   4070  HB3 TYR A 254      12.345 -29.649 -15.302  1.00 97.91           H  
ATOM   4071  O   TYR A 254       9.431 -27.124 -17.137  1.00 97.91           O  
ATOM   4072  CG  TYR A 254      12.070 -29.337 -17.377  1.00 97.91           C  
ATOM   4073  CD1 TYR A 254      11.567 -30.095 -18.454  1.00 97.91           C  
ATOM   4074  HD1 TYR A 254      10.739 -30.769 -18.294  1.00 97.91           H  
ATOM   4075  CD2 TYR A 254      13.152 -28.460 -17.577  1.00 97.91           C  
ATOM   4076  HD2 TYR A 254      13.548 -27.890 -16.749  1.00 97.91           H  
ATOM   4077  CE1 TYR A 254      12.186 -30.023 -19.717  1.00 97.91           C  
ATOM   4078  HE1 TYR A 254      11.836 -30.640 -20.531  1.00 97.91           H  
ATOM   4079  CE2 TYR A 254      13.757 -28.369 -18.843  1.00 97.91           C  
ATOM   4080  HE2 TYR A 254      14.601 -27.715 -19.011  1.00 97.91           H  
ATOM   4081  OH  TYR A 254      13.973 -29.163 -21.078  1.00 97.91           O  
ATOM   4082  HH  TYR A 254      13.596 -29.749 -21.738  1.00 97.91           H  
ATOM   4083  CZ  TYR A 254      13.305 -29.182 -19.899  1.00 97.91           C  
ATOM   4084  N   LEU A 255       8.388 -28.955 -16.344  1.00 97.20           N  
ATOM   4085  H   LEU A 255       8.448 -29.764 -15.742  1.00 97.20           H  
ATOM   4086  CA  LEU A 255       7.146 -28.715 -17.075  1.00 97.20           C  
ATOM   4087  HA  LEU A 255       7.405 -28.544 -18.119  1.00 97.20           H  
ATOM   4088  C   LEU A 255       6.436 -27.451 -16.568  1.00 97.20           C  
ATOM   4089  CB  LEU A 255       6.256 -29.968 -16.986  1.00 97.20           C  
ATOM   4090  HB2 LEU A 255       6.047 -30.174 -15.936  1.00 97.20           H  
ATOM   4091  HB3 LEU A 255       6.810 -30.817 -17.385  1.00 97.20           H  
ATOM   4092  O   LEU A 255       6.035 -26.623 -17.384  1.00 97.20           O  
ATOM   4093  CG  LEU A 255       4.915 -29.846 -17.738  1.00 97.20           C  
ATOM   4094  HG  LEU A 255       4.332 -29.029 -17.314  1.00 97.20           H  
ATOM   4095  CD1 LEU A 255       5.093 -29.595 -19.239  1.00 97.20           C  
ATOM   4096 HD11 LEU A 255       5.704 -30.382 -19.682  1.00 97.20           H  
ATOM   4097 HD12 LEU A 255       4.118 -29.571 -19.728  1.00 97.20           H  
ATOM   4098 HD13 LEU A 255       5.574 -28.630 -19.401  1.00 97.20           H  
ATOM   4099  CD2 LEU A 255       4.114 -31.138 -17.573  1.00 97.20           C  
ATOM   4100 HD21 LEU A 255       3.933 -31.317 -16.513  1.00 97.20           H  
ATOM   4101 HD22 LEU A 255       4.675 -31.979 -17.981  1.00 97.20           H  
ATOM   4102 HD23 LEU A 255       3.157 -31.050 -18.088  1.00 97.20           H  
ATOM   4103  N   SER A 256       6.324 -27.273 -15.248  1.00 97.27           N  
ATOM   4104  H   SER A 256       6.681 -27.994 -14.637  1.00 97.27           H  
ATOM   4105  CA  SER A 256       5.691 -26.105 -14.627  1.00 97.27           C  
ATOM   4106  HA  SER A 256       4.659 -26.048 -14.972  1.00 97.27           H  
ATOM   4107  C   SER A 256       6.375 -24.796 -15.024  1.00 97.27           C  
ATOM   4108  CB  SER A 256       5.674 -26.265 -13.105  1.00 97.27           C  
ATOM   4109  HB2 SER A 256       6.694 -26.357 -12.732  1.00 97.27           H  
ATOM   4110  HB3 SER A 256       5.118 -27.163 -12.837  1.00 97.27           H  
ATOM   4111  O   SER A 256       5.702 -23.905 -15.532  1.00 97.27           O  
ATOM   4112  OG  SER A 256       5.058 -25.148 -12.504  1.00 97.27           O  
ATOM   4113  HG  SER A 256       4.113 -25.181 -12.671  1.00 97.27           H  
ATOM   4114  N   ALA A 257       7.703 -24.696 -14.915  1.00 97.88           N  
ATOM   4115  H   ALA A 257       8.207 -25.461 -14.489  1.00 97.88           H  
ATOM   4116  CA  ALA A 257       8.474 -23.515 -15.309  1.00 97.88           C  
ATOM   4117  HA  ALA A 257       8.153 -22.658 -14.717  1.00 97.88           H  
ATOM   4118  C   ALA A 257       8.264 -23.149 -16.789  1.00 97.88           C  
ATOM   4119  CB  ALA A 257       9.951 -23.791 -15.004  1.00 97.88           C  
ATOM   4120  HB1 ALA A 257      10.082 -23.973 -13.937  1.00 97.88           H  
ATOM   4121  HB2 ALA A 257      10.552 -22.928 -15.288  1.00 97.88           H  
ATOM   4122  HB3 ALA A 257      10.292 -24.665 -15.559  1.00 97.88           H  
ATOM   4123  O   ALA A 257       8.003 -21.992 -17.125  1.00 97.88           O  
ATOM   4124  N   ARG A 258       8.299 -24.143 -17.688  1.00 97.83           N  
ATOM   4125  H   ARG A 258       8.509 -25.073 -17.356  1.00 97.83           H  
ATOM   4126  CA  ARG A 258       8.050 -23.929 -19.124  1.00 97.83           C  
ATOM   4127  HA  ARG A 258       8.660 -23.091 -19.460  1.00 97.83           H  
ATOM   4128  C   ARG A 258       6.607 -23.520 -19.426  1.00 97.83           C  
ATOM   4129  CB  ARG A 258       8.455 -25.183 -19.908  1.00 97.83           C  
ATOM   4130  HB2 ARG A 258       8.034 -25.115 -20.911  1.00 97.83           H  
ATOM   4131  HB3 ARG A 258       8.058 -26.074 -19.422  1.00 97.83           H  
ATOM   4132  O   ARG A 258       6.393 -22.672 -20.290  1.00 97.83           O  
ATOM   4133  CG  ARG A 258       9.980 -25.282 -20.034  1.00 97.83           C  
ATOM   4134  HG2 ARG A 258      10.442 -25.343 -19.049  1.00 97.83           H  
ATOM   4135  HG3 ARG A 258      10.343 -24.385 -20.536  1.00 97.83           H  
ATOM   4136  CD  ARG A 258      10.381 -26.509 -20.856  1.00 97.83           C  
ATOM   4137  HD2 ARG A 258       9.720 -26.579 -21.721  1.00 97.83           H  
ATOM   4138  HD3 ARG A 258      10.269 -27.404 -20.245  1.00 97.83           H  
ATOM   4139  NE  ARG A 258      11.771 -26.386 -21.318  1.00 97.83           N  
ATOM   4140  HE  ARG A 258      12.340 -25.669 -20.890  1.00 97.83           H  
ATOM   4141  NH1 ARG A 258      11.642 -27.694 -23.198  1.00 97.83           N  
ATOM   4142 HH11 ARG A 258      12.032 -27.848 -24.117  1.00 97.83           H  
ATOM   4143 HH12 ARG A 258      10.640 -27.746 -23.081  1.00 97.83           H  
ATOM   4144  NH2 ARG A 258      13.546 -26.677 -22.691  1.00 97.83           N  
ATOM   4145 HH21 ARG A 258      14.127 -26.170 -22.039  1.00 97.83           H  
ATOM   4146 HH22 ARG A 258      13.988 -27.250 -23.396  1.00 97.83           H  
ATOM   4147  CZ  ARG A 258      12.309 -26.920 -22.394  1.00 97.83           C  
ATOM   4148  N   MET A 259       5.625 -24.093 -18.731  1.00 97.27           N  
ATOM   4149  H   MET A 259       5.874 -24.783 -18.036  1.00 97.27           H  
ATOM   4150  CA  MET A 259       4.207 -23.756 -18.897  1.00 97.27           C  
ATOM   4151  HA  MET A 259       3.978 -23.682 -19.960  1.00 97.27           H  
ATOM   4152  C   MET A 259       3.869 -22.377 -18.317  1.00 97.27           C  
ATOM   4153  CB  MET A 259       3.338 -24.875 -18.303  1.00 97.27           C  
ATOM   4154  HB2 MET A 259       3.668 -25.087 -17.286  1.00 97.27           H  
ATOM   4155  HB3 MET A 259       2.301 -24.546 -18.250  1.00 97.27           H  
ATOM   4156  O   MET A 259       3.222 -21.581 -18.995  1.00 97.27           O  
ATOM   4157  CG  MET A 259       3.378 -26.172 -19.126  1.00 97.27           C  
ATOM   4158  HG2 MET A 259       4.408 -26.521 -19.207  1.00 97.27           H  
ATOM   4159  HG3 MET A 259       2.830 -26.926 -18.561  1.00 97.27           H  
ATOM   4160  SD  MET A 259       2.656 -26.115 -20.797  1.00 97.27           S  
ATOM   4161  CE  MET A 259       4.111 -25.741 -21.814  1.00 97.27           C  
ATOM   4162  HE1 MET A 259       3.884 -25.955 -22.859  1.00 97.27           H  
ATOM   4163  HE2 MET A 259       4.385 -24.690 -21.720  1.00 97.27           H  
ATOM   4164  HE3 MET A 259       4.945 -26.362 -21.489  1.00 97.27           H  
ATOM   4165  N   ASN A 260       4.372 -22.041 -17.128  1.00 96.57           N  
ATOM   4166  H   ASN A 260       4.875 -22.740 -16.600  1.00 96.57           H  
ATOM   4167  CA  ASN A 260       4.237 -20.713 -16.532  1.00 96.57           C  
ATOM   4168  HA  ASN A 260       3.181 -20.457 -16.449  1.00 96.57           H  
ATOM   4169  C   ASN A 260       4.888 -19.631 -17.398  1.00 96.57           C  
ATOM   4170  CB  ASN A 260       4.867 -20.713 -15.132  1.00 96.57           C  
ATOM   4171  HB2 ASN A 260       5.199 -19.701 -14.904  1.00 96.57           H  
ATOM   4172  HB3 ASN A 260       5.748 -21.354 -15.099  1.00 96.57           H  
ATOM   4173  O   ASN A 260       4.256 -18.611 -17.667  1.00 96.57           O  
ATOM   4174  CG  ASN A 260       3.916 -21.105 -14.019  1.00 96.57           C  
ATOM   4175  ND2 ASN A 260       4.354 -20.887 -12.808  1.00 96.57           N  
ATOM   4176 HD21 ASN A 260       5.296 -20.549 -12.671  1.00 96.57           H  
ATOM   4177 HD22 ASN A 260       3.669 -20.858 -12.067  1.00 96.57           H  
ATOM   4178  OD1 ASN A 260       2.787 -21.537 -14.211  1.00 96.57           O  
ATOM   4179  N   GLN A 261       6.109 -19.857 -17.899  1.00 96.32           N  
ATOM   4180  H   GLN A 261       6.625 -20.673 -17.600  1.00 96.32           H  
ATOM   4181  CA  GLN A 261       6.744 -18.912 -18.818  1.00 96.32           C  
ATOM   4182  HA  GLN A 261       6.779 -17.942 -18.323  1.00 96.32           H  
ATOM   4183  C   GLN A 261       5.922 -18.742 -20.101  1.00 96.32           C  
ATOM   4184  CB  GLN A 261       8.180 -19.358 -19.135  1.00 96.32           C  
ATOM   4185  HB2 GLN A 261       8.746 -19.444 -18.207  1.00 96.32           H  
ATOM   4186  HB3 GLN A 261       8.152 -20.339 -19.608  1.00 96.32           H  
ATOM   4187  O   GLN A 261       5.775 -17.620 -20.585  1.00 96.32           O  
ATOM   4188  CG  GLN A 261       8.903 -18.376 -20.076  1.00 96.32           C  
ATOM   4189  HG2 GLN A 261       8.337 -18.256 -21.000  1.00 96.32           H  
ATOM   4190  HG3 GLN A 261       9.858 -18.815 -20.366  1.00 96.32           H  
ATOM   4191  CD  GLN A 261       9.168 -16.991 -19.480  1.00 96.32           C  
ATOM   4192  NE2 GLN A 261       9.716 -16.080 -20.250  1.00 96.32           N  
ATOM   4193 HE21 GLN A 261       9.971 -16.300 -21.203  1.00 96.32           H  
ATOM   4194 HE22 GLN A 261       9.892 -15.191 -19.805  1.00 96.32           H  
ATOM   4195  OE1 GLN A 261       8.898 -16.680 -18.333  1.00 96.32           O  
ATOM   4196  N   ALA A 262       5.350 -19.823 -20.639  1.00 97.08           N  
ATOM   4197  H   ALA A 262       5.524 -20.731 -20.233  1.00 97.08           H  
ATOM   4198  CA  ALA A 262       4.479 -19.735 -21.802  1.00 97.08           C  
ATOM   4199  HA  ALA A 262       5.032 -19.247 -22.605  1.00 97.08           H  
ATOM   4200  C   ALA A 262       3.238 -18.875 -21.518  1.00 97.08           C  
ATOM   4201  CB  ALA A 262       4.108 -21.144 -22.266  1.00 97.08           C  
ATOM   4202  HB1 ALA A 262       3.462 -21.059 -23.139  1.00 97.08           H  
ATOM   4203  HB2 ALA A 262       3.574 -21.682 -21.483  1.00 97.08           H  
ATOM   4204  HB3 ALA A 262       5.011 -21.694 -22.533  1.00 97.08           H  
ATOM   4205  O   ALA A 262       2.955 -17.954 -22.279  1.00 97.08           O  
ATOM   4206  N   ALA A 263       2.541 -19.111 -20.401  1.00 93.96           N  
ATOM   4207  H   ALA A 263       2.828 -19.870 -19.800  1.00 93.96           H  
ATOM   4208  CA  ALA A 263       1.407 -18.287 -19.982  1.00 93.96           C  
ATOM   4209  HA  ALA A 263       0.650 -18.309 -20.766  1.00 93.96           H  
ATOM   4210  C   ALA A 263       1.813 -16.813 -19.781  1.00 93.96           C  
ATOM   4211  CB  ALA A 263       0.799 -18.902 -18.716  1.00 93.96           C  
ATOM   4212  HB1 ALA A 263       1.529 -18.907 -17.906  1.00 93.96           H  
ATOM   4213  HB2 ALA A 263      -0.069 -18.319 -18.408  1.00 93.96           H  
ATOM   4214  HB3 ALA A 263       0.480 -19.924 -18.918  1.00 93.96           H  
ATOM   4215  O   ALA A 263       1.130 -15.916 -20.267  1.00 93.96           O  
ATOM   4216  N   LYS A 264       2.966 -16.544 -19.157  1.00 91.21           N  
ATOM   4217  H   LYS A 264       3.474 -17.319 -18.754  1.00 91.21           H  
ATOM   4218  CA  LYS A 264       3.492 -15.185 -18.960  1.00 91.21           C  
ATOM   4219  HA  LYS A 264       2.727 -14.599 -18.451  1.00 91.21           H  
ATOM   4220  C   LYS A 264       3.767 -14.469 -20.287  1.00 91.21           C  
ATOM   4221  CB  LYS A 264       4.726 -15.269 -18.045  1.00 91.21           C  
ATOM   4222  HB2 LYS A 264       4.449 -15.854 -17.168  1.00 91.21           H  
ATOM   4223  HB3 LYS A 264       5.533 -15.794 -18.558  1.00 91.21           H  
ATOM   4224  O   LYS A 264       3.345 -13.330 -20.455  1.00 91.21           O  
ATOM   4225  CG  LYS A 264       5.236 -13.899 -17.571  1.00 91.21           C  
ATOM   4226  HG2 LYS A 264       5.729 -13.383 -18.395  1.00 91.21           H  
ATOM   4227  HG3 LYS A 264       4.393 -13.301 -17.226  1.00 91.21           H  
ATOM   4228  CD  LYS A 264       6.220 -14.087 -16.406  1.00 91.21           C  
ATOM   4229  HD2 LYS A 264       7.071 -14.682 -16.736  1.00 91.21           H  
ATOM   4230  HD3 LYS A 264       5.710 -14.622 -15.606  1.00 91.21           H  
ATOM   4231  CE  LYS A 264       6.711 -12.744 -15.855  1.00 91.21           C  
ATOM   4232  HE2 LYS A 264       5.845 -12.103 -15.687  1.00 91.21           H  
ATOM   4233  HE3 LYS A 264       7.362 -12.266 -16.586  1.00 91.21           H  
ATOM   4234  NZ  LYS A 264       7.413 -12.930 -14.565  1.00 91.21           N  
ATOM   4235  HZ1 LYS A 264       6.765 -13.250 -13.859  1.00 91.21           H  
ATOM   4236  HZ2 LYS A 264       7.751 -12.071 -14.153  1.00 91.21           H  
ATOM   4237  HZ3 LYS A 264       8.146 -13.624 -14.579  1.00 91.21           H  
ATOM   4238  N   LEU A 265       4.408 -15.137 -21.251  1.00 92.90           N  
ATOM   4239  H   LEU A 265       4.721 -16.075 -21.046  1.00 92.90           H  
ATOM   4240  CA  LEU A 265       4.688 -14.565 -22.575  1.00 92.90           C  
ATOM   4241  HA  LEU A 265       5.123 -13.574 -22.442  1.00 92.90           H  
ATOM   4242  C   LEU A 265       3.421 -14.354 -23.418  1.00 92.90           C  
ATOM   4243  CB  LEU A 265       5.687 -15.456 -23.333  1.00 92.90           C  
ATOM   4244  HB2 LEU A 265       5.292 -16.472 -23.360  1.00 92.90           H  
ATOM   4245  HB3 LEU A 265       5.742 -15.093 -24.360  1.00 92.90           H  
ATOM   4246  O   LEU A 265       3.318 -13.335 -24.094  1.00 92.90           O  
ATOM   4247  CG  LEU A 265       7.118 -15.489 -22.767  1.00 92.90           C  
ATOM   4248  HG  LEU A 265       7.107 -15.827 -21.731  1.00 92.90           H  
ATOM   4249  CD1 LEU A 265       7.956 -16.471 -23.593  1.00 92.90           C  
ATOM   4250 HD11 LEU A 265       8.976 -16.505 -23.212  1.00 92.90           H  
ATOM   4251 HD12 LEU A 265       7.962 -16.172 -24.641  1.00 92.90           H  
ATOM   4252 HD13 LEU A 265       7.523 -17.468 -23.510  1.00 92.90           H  
ATOM   4253  CD2 LEU A 265       7.802 -14.119 -22.811  1.00 92.90           C  
ATOM   4254 HD21 LEU A 265       8.843 -14.211 -22.502  1.00 92.90           H  
ATOM   4255 HD22 LEU A 265       7.305 -13.440 -22.117  1.00 92.90           H  
ATOM   4256 HD23 LEU A 265       7.752 -13.697 -23.815  1.00 92.90           H  
ATOM   4257  N   LEU A 266       2.457 -15.278 -23.363  1.00 92.03           N  
ATOM   4258  H   LEU A 266       2.618 -16.109 -22.811  1.00 92.03           H  
ATOM   4259  CA  LEU A 266       1.173 -15.146 -24.065  1.00 92.03           C  
ATOM   4260  HA  LEU A 266       1.361 -14.867 -25.102  1.00 92.03           H  
ATOM   4261  C   LEU A 266       0.303 -14.028 -23.456  1.00 92.03           C  
ATOM   4262  CB  LEU A 266       0.430 -16.494 -24.038  1.00 92.03           C  
ATOM   4263  HB2 LEU A 266      -0.571 -16.343 -24.441  1.00 92.03           H  
ATOM   4264  HB3 LEU A 266       0.341 -16.795 -22.994  1.00 92.03           H  
ATOM   4265  O   LEU A 266      -0.378 -13.326 -24.200  1.00 92.03           O  
ATOM   4266  CG  LEU A 266       1.095 -17.648 -24.808  1.00 92.03           C  
ATOM   4267  HG  LEU A 266       2.167 -17.641 -24.609  1.00 92.03           H  
ATOM   4268  CD1 LEU A 266       0.514 -18.988 -24.347  1.00 92.03           C  
ATOM   4269 HD11 LEU A 266      -0.558 -19.018 -24.537  1.00 92.03           H  
ATOM   4270 HD12 LEU A 266       0.687 -19.103 -23.277  1.00 92.03           H  
ATOM   4271 HD13 LEU A 266       1.008 -19.807 -24.870  1.00 92.03           H  
ATOM   4272  CD2 LEU A 266       0.898 -17.574 -26.318  1.00 92.03           C  
ATOM   4273 HD21 LEU A 266       1.512 -18.331 -26.805  1.00 92.03           H  
ATOM   4274 HD22 LEU A 266      -0.151 -17.754 -26.553  1.00 92.03           H  
ATOM   4275 HD23 LEU A 266       1.194 -16.591 -26.683  1.00 92.03           H  
ATOM   4276  N   ARG A 267       0.361 -13.821 -22.127  1.00 85.81           N  
ATOM   4277  H   ARG A 267       0.897 -14.468 -21.567  1.00 85.81           H  
ATOM   4278  CA  ARG A 267      -0.336 -12.716 -21.435  1.00 85.81           C  
ATOM   4279  HA  ARG A 267      -1.377 -12.721 -21.757  1.00 85.81           H  
ATOM   4280  C   ARG A 267       0.222 -11.348 -21.829  1.00 85.81           C  
ATOM   4281  CB  ARG A 267      -0.277 -12.895 -19.901  1.00 85.81           C  
ATOM   4282  HB2 ARG A 267      -0.549 -13.920 -19.649  1.00 85.81           H  
ATOM   4283  HB3 ARG A 267       0.743 -12.717 -19.561  1.00 85.81           H  
ATOM   4284  O   ARG A 267      -0.518 -10.383 -21.872  1.00 85.81           O  
ATOM   4285  CG  ARG A 267      -1.244 -11.947 -19.156  1.00 85.81           C  
ATOM   4286  HG2 ARG A 267      -2.263 -12.260 -19.383  1.00 85.81           H  
ATOM   4287  HG3 ARG A 267      -1.124 -10.920 -19.502  1.00 85.81           H  
ATOM   4288  CD  ARG A 267      -1.083 -11.952 -17.628  1.00 85.81           C  
ATOM   4289  HD2 ARG A 267      -1.007 -12.983 -17.282  1.00 85.81           H  
ATOM   4290  HD3 ARG A 267      -1.987 -11.530 -17.188  1.00 85.81           H  
ATOM   4291  NE  ARG A 267       0.093 -11.181 -17.160  1.00 85.81           N  
ATOM   4292  HE  ARG A 267       0.948 -11.700 -17.014  1.00 85.81           H  
ATOM   4293  NH1 ARG A 267      -0.887  -9.085 -17.007  1.00 85.81           N  
ATOM   4294 HH11 ARG A 267      -1.744  -9.411 -17.431  1.00 85.81           H  
ATOM   4295 HH12 ARG A 267      -0.836  -8.105 -16.770  1.00 85.81           H  
ATOM   4296  NH2 ARG A 267       1.201  -9.361 -16.329  1.00 85.81           N  
ATOM   4297 HH21 ARG A 267       2.013  -9.917 -16.102  1.00 85.81           H  
ATOM   4298 HH22 ARG A 267       1.188  -8.373 -16.117  1.00 85.81           H  
ATOM   4299  CZ  ARG A 267       0.126  -9.890 -16.843  1.00 85.81           C  
ATOM   4300  N   ILE A 268       1.522 -11.273 -22.110  1.00 84.58           N  
ATOM   4301  H   ILE A 268       2.070 -12.115 -22.006  1.00 84.58           H  
ATOM   4302  CA  ILE A 268       2.211 -10.040 -22.526  1.00 84.58           C  
ATOM   4303  HA  ILE A 268       1.792  -9.205 -21.964  1.00 84.58           H  
ATOM   4304  C   ILE A 268       1.947  -9.700 -24.012  1.00 84.58           C  
ATOM   4305  CB  ILE A 268       3.711 -10.168 -22.139  1.00 84.58           C  
ATOM   4306  HB  ILE A 268       4.065 -11.137 -22.491  1.00 84.58           H  
ATOM   4307  O   ILE A 268       2.309  -8.616 -24.459  1.00 84.58           O  
ATOM   4308  CG1 ILE A 268       3.862 -10.122 -20.597  1.00 84.58           C  
ATOM   4309 HG12 ILE A 268       3.107 -10.758 -20.134  1.00 84.58           H  
ATOM   4310 HG13 ILE A 268       3.683  -9.106 -20.246  1.00 84.58           H  
ATOM   4311  CG2 ILE A 268       4.622  -9.094 -22.760  1.00 84.58           C  
ATOM   4312 HG21 ILE A 268       5.646  -9.182 -22.396  1.00 84.58           H  
ATOM   4313 HG22 ILE A 268       4.649  -9.220 -23.842  1.00 84.58           H  
ATOM   4314 HG23 ILE A 268       4.237  -8.101 -22.526  1.00 84.58           H  
ATOM   4315  CD1 ILE A 268       5.230 -10.595 -20.082  1.00 84.58           C  
ATOM   4316 HD11 ILE A 268       6.008  -9.874 -20.333  1.00 84.58           H  
ATOM   4317 HD12 ILE A 268       5.189 -10.691 -18.997  1.00 84.58           H  
ATOM   4318 HD13 ILE A 268       5.478 -11.565 -20.514  1.00 84.58           H  
ATOM   4319  N   GLY A 269       1.358 -10.608 -24.802  1.00 86.15           N  
ATOM   4320  H   GLY A 269       1.045 -11.468 -24.373  1.00 86.15           H  
ATOM   4321  CA  GLY A 269       0.911 -10.355 -26.184  1.00 86.15           C  
ATOM   4322  HA2 GLY A 269       0.373  -9.407 -26.195  1.00 86.15           H  
ATOM   4323  HA3 GLY A 269       0.216 -11.138 -26.485  1.00 86.15           H  
ATOM   4324  C   GLY A 269       2.008 -10.233 -27.248  1.00 86.15           C  
ATOM   4325  O   GLY A 269       1.804 -10.622 -28.395  1.00 86.15           O  
ATOM   4326  N   ASN A 270       3.205  -9.776 -26.871  1.00 87.12           N  
ATOM   4327  H   ASN A 270       3.215  -9.370 -25.946  1.00 87.12           H  
ATOM   4328  CA  ASN A 270       4.317  -9.426 -27.765  1.00 87.12           C  
ATOM   4329  HA  ASN A 270       3.967  -8.653 -28.450  1.00 87.12           H  
ATOM   4330  C   ASN A 270       4.860 -10.569 -28.653  1.00 87.12           C  
ATOM   4331  CB  ASN A 270       5.449  -8.837 -26.892  1.00 87.12           C  
ATOM   4332  HB2 ASN A 270       6.345  -8.709 -27.499  1.00 87.12           H  
ATOM   4333  HB3 ASN A 270       5.680  -9.527 -26.080  1.00 87.12           H  
ATOM   4334  O   ASN A 270       5.750 -10.332 -29.475  1.00 87.12           O  
ATOM   4335  CG  ASN A 270       5.119  -7.468 -26.318  1.00 87.12           C  
ATOM   4336  ND2 ASN A 270       5.792  -7.043 -25.276  1.00 87.12           N  
ATOM   4337 HD21 ASN A 270       5.486  -6.147 -24.925  1.00 87.12           H  
ATOM   4338 HD22 ASN A 270       6.463  -7.627 -24.797  1.00 87.12           H  
ATOM   4339  OD1 ASN A 270       4.289  -6.740 -26.820  1.00 87.12           O  
ATOM   4340  N   HIS A 271       4.408 -11.817 -28.484  1.00 92.62           N  
ATOM   4341  H   HIS A 271       3.598 -11.936 -27.892  1.00 92.62           H  
ATOM   4342  CA  HIS A 271       4.911 -12.995 -29.195  1.00 92.62           C  
ATOM   4343  HA  HIS A 271       5.456 -12.675 -30.083  1.00 92.62           H  
ATOM   4344  C   HIS A 271       3.773 -13.914 -29.663  1.00 92.62           C  
ATOM   4345  CB  HIS A 271       5.879 -13.775 -28.287  1.00 92.62           C  
ATOM   4346  HB2 HIS A 271       5.349 -14.048 -27.374  1.00 92.62           H  
ATOM   4347  HB3 HIS A 271       6.162 -14.699 -28.790  1.00 92.62           H  
ATOM   4348  O   HIS A 271       2.902 -14.291 -28.883  1.00 92.62           O  
ATOM   4349  CG  HIS A 271       7.151 -13.050 -27.903  1.00 92.62           C  
ATOM   4350  CD2 HIS A 271       7.922 -13.308 -26.805  1.00 92.62           C  
ATOM   4351  HD2 HIS A 271       7.722 -14.077 -26.073  1.00 92.62           H  
ATOM   4352  ND1 HIS A 271       7.726 -11.979 -28.547  1.00 92.62           N  
ATOM   4353  HD1 HIS A 271       7.254 -11.405 -29.231  1.00 92.62           H  
ATOM   4354  CE1 HIS A 271       8.794 -11.583 -27.842  1.00 92.62           C  
ATOM   4355  HE1 HIS A 271       9.373 -10.697 -28.056  1.00 92.62           H  
ATOM   4356  NE2 HIS A 271       8.992 -12.400 -26.791  1.00 92.62           N  
ATOM   4357  N   ASN A 272       3.833 -14.356 -30.924  1.00 94.29           N  
ATOM   4358  H   ASN A 272       4.581 -14.029 -31.518  1.00 94.29           H  
ATOM   4359  CA  ASN A 272       2.924 -15.383 -31.439  1.00 94.29           C  
ATOM   4360  HA  ASN A 272       1.920 -15.109 -31.115  1.00 94.29           H  
ATOM   4361  C   ASN A 272       3.211 -16.773 -30.827  1.00 94.29           C  
ATOM   4362  CB  ASN A 272       2.926 -15.355 -32.985  1.00 94.29           C  
ATOM   4363  HB2 ASN A 272       2.101 -15.965 -33.353  1.00 94.29           H  
ATOM   4364  HB3 ASN A 272       2.738 -14.333 -33.314  1.00 94.29           H  
ATOM   4365  O   ASN A 272       4.268 -17.012 -30.238  1.00 94.29           O  
ATOM   4366  CG  ASN A 272       4.200 -15.867 -33.645  1.00 94.29           C  
ATOM   4367  ND2 ASN A 272       4.626 -15.254 -34.723  1.00 94.29           N  
ATOM   4368 HD21 ASN A 272       5.453 -15.626 -35.168  1.00 94.29           H  
ATOM   4369 HD22 ASN A 272       4.119 -14.471 -35.110  1.00 94.29           H  
ATOM   4370  OD1 ASN A 272       4.817 -16.831 -33.226  1.00 94.29           O  
ATOM   4371  N   VAL A 273       2.270 -17.709 -30.997  1.00 96.79           N  
ATOM   4372  H   VAL A 273       1.429 -17.445 -31.489  1.00 96.79           H  
ATOM   4373  CA  VAL A 273       2.314 -19.058 -30.397  1.00 96.79           C  
ATOM   4374  HA  VAL A 273       2.298 -18.948 -29.312  1.00 96.79           H  
ATOM   4375  C   VAL A 273       3.605 -19.820 -30.745  1.00 96.79           C  
ATOM   4376  CB  VAL A 273       1.061 -19.860 -30.816  1.00 96.79           C  
ATOM   4377  HB  VAL A 273       1.056 -19.969 -31.901  1.00 96.79           H  
ATOM   4378  O   VAL A 273       4.179 -20.466 -29.869  1.00 96.79           O  
ATOM   4379  CG1 VAL A 273       0.999 -21.257 -30.188  1.00 96.79           C  
ATOM   4380 HG11 VAL A 273       0.113 -21.781 -30.547  1.00 96.79           H  
ATOM   4381 HG12 VAL A 273       1.876 -21.841 -30.467  1.00 96.79           H  
ATOM   4382 HG13 VAL A 273       0.947 -21.169 -29.103  1.00 96.79           H  
ATOM   4383  CG2 VAL A 273      -0.229 -19.139 -30.390  1.00 96.79           C  
ATOM   4384 HG21 VAL A 273      -0.229 -18.978 -29.312  1.00 96.79           H  
ATOM   4385 HG22 VAL A 273      -1.099 -19.738 -30.661  1.00 96.79           H  
ATOM   4386 HG23 VAL A 273      -0.320 -18.177 -30.893  1.00 96.79           H  
ATOM   4387  N   ASN A 274       4.107 -19.701 -31.978  1.00 97.54           N  
ATOM   4388  H   ASN A 274       3.583 -19.177 -32.665  1.00 97.54           H  
ATOM   4389  CA  ASN A 274       5.338 -20.361 -32.427  1.00 97.54           C  
ATOM   4390  HA  ASN A 274       5.285 -21.419 -32.169  1.00 97.54           H  
ATOM   4391  C   ASN A 274       6.575 -19.771 -31.724  1.00 97.54           C  
ATOM   4392  CB  ASN A 274       5.495 -20.231 -33.959  1.00 97.54           C  
ATOM   4393  HB2 ASN A 274       6.384 -20.792 -34.248  1.00 97.54           H  
ATOM   4394  HB3 ASN A 274       5.666 -19.187 -34.221  1.00 97.54           H  
ATOM   4395  O   ASN A 274       7.441 -20.503 -31.246  1.00 97.54           O  
ATOM   4396  CG  ASN A 274       4.333 -20.725 -34.811  1.00 97.54           C  
ATOM   4397  ND2 ASN A 274       4.587 -21.046 -36.058  1.00 97.54           N  
ATOM   4398 HD21 ASN A 274       3.799 -21.344 -36.613  1.00 97.54           H  
ATOM   4399 HD22 ASN A 274       5.530 -21.016 -36.419  1.00 97.54           H  
ATOM   4400  OD1 ASN A 274       3.181 -20.769 -34.414  1.00 97.54           O  
ATOM   4401  N   ALA A 275       6.645 -18.441 -31.617  1.00 97.66           N  
ATOM   4402  H   ALA A 275       5.901 -17.888 -32.018  1.00 97.66           H  
ATOM   4403  CA  ALA A 275       7.723 -17.749 -30.919  1.00 97.66           C  
ATOM   4404  HA  ALA A 275       8.675 -18.098 -31.320  1.00 97.66           H  
ATOM   4405  C   ALA A 275       7.724 -18.056 -29.411  1.00 97.66           C  
ATOM   4406  CB  ALA A 275       7.601 -16.247 -31.202  1.00 97.66           C  
ATOM   4407  HB1 ALA A 275       6.638 -15.877 -30.849  1.00 97.66           H  
ATOM   4408  HB2 ALA A 275       8.402 -15.710 -30.695  1.00 97.66           H  
ATOM   4409  HB3 ALA A 275       7.677 -16.069 -32.275  1.00 97.66           H  
ATOM   4410  O   ALA A 275       8.795 -18.192 -28.819  1.00 97.66           O  
ATOM   4411  N   VAL A 276       6.547 -18.217 -28.791  1.00 97.89           N  
ATOM   4412  H   VAL A 276       5.703 -18.044 -29.319  1.00 97.89           H  
ATOM   4413  CA  VAL A 276       6.430 -18.687 -27.400  1.00 97.89           C  
ATOM   4414  HA  VAL A 276       7.095 -18.087 -26.779  1.00 97.89           H  
ATOM   4415  C   VAL A 276       6.907 -20.134 -27.261  1.00 97.89           C  
ATOM   4416  CB  VAL A 276       5.002 -18.506 -26.849  1.00 97.89           C  
ATOM   4417  HB  VAL A 276       4.284 -18.994 -27.507  1.00 97.89           H  
ATOM   4418  O   VAL A 276       7.691 -20.409 -26.356  1.00 97.89           O  
ATOM   4419  CG1 VAL A 276       4.865 -19.102 -25.441  1.00 97.89           C  
ATOM   4420 HG11 VAL A 276       5.609 -18.663 -24.777  1.00 97.89           H  
ATOM   4421 HG12 VAL A 276       5.003 -20.183 -25.468  1.00 97.89           H  
ATOM   4422 HG13 VAL A 276       3.868 -18.909 -25.045  1.00 97.89           H  
ATOM   4423  CG2 VAL A 276       4.667 -17.011 -26.758  1.00 97.89           C  
ATOM   4424 HG21 VAL A 276       4.629 -16.569 -27.753  1.00 97.89           H  
ATOM   4425 HG22 VAL A 276       3.691 -16.868 -26.292  1.00 97.89           H  
ATOM   4426 HG23 VAL A 276       5.421 -16.493 -26.166  1.00 97.89           H  
ATOM   4427  N   ALA A 277       6.514 -21.040 -28.165  1.00 98.29           N  
ATOM   4428  H   ALA A 277       5.855 -20.765 -28.879  1.00 98.29           H  
ATOM   4429  CA  ALA A 277       6.964 -22.435 -28.147  1.00 98.29           C  
ATOM   4430  HA  ALA A 277       6.592 -22.905 -27.236  1.00 98.29           H  
ATOM   4431  C   ALA A 277       8.501 -22.535 -28.128  1.00 98.29           C  
ATOM   4432  CB  ALA A 277       6.359 -23.173 -29.351  1.00 98.29           C  
ATOM   4433  HB1 ALA A 277       6.607 -24.233 -29.294  1.00 98.29           H  
ATOM   4434  HB2 ALA A 277       6.760 -22.777 -30.284  1.00 98.29           H  
ATOM   4435  HB3 ALA A 277       5.276 -23.055 -29.358  1.00 98.29           H  
ATOM   4436  O   ALA A 277       9.068 -23.152 -27.224  1.00 98.29           O  
ATOM   4437  N   LEU A 278       9.176 -21.832 -29.046  1.00 97.94           N  
ATOM   4438  H   LEU A 278       8.640 -21.363 -29.763  1.00 97.94           H  
ATOM   4439  CA  LEU A 278      10.641 -21.785 -29.125  1.00 97.94           C  
ATOM   4440  HA  LEU A 278      11.020 -22.805 -29.189  1.00 97.94           H  
ATOM   4441  C   LEU A 278      11.277 -21.157 -27.870  1.00 97.94           C  
ATOM   4442  CB  LEU A 278      11.048 -21.017 -30.397  1.00 97.94           C  
ATOM   4443  HB2 LEU A 278      12.127 -20.863 -30.380  1.00 97.94           H  
ATOM   4444  HB3 LEU A 278      10.573 -20.036 -30.374  1.00 97.94           H  
ATOM   4445  O   LEU A 278      12.223 -21.711 -27.310  1.00 97.94           O  
ATOM   4446  CG  LEU A 278      10.680 -21.718 -31.721  1.00 97.94           C  
ATOM   4447  HG  LEU A 278       9.620 -21.971 -31.725  1.00 97.94           H  
ATOM   4448  CD1 LEU A 278      10.950 -20.768 -32.889  1.00 97.94           C  
ATOM   4449 HD11 LEU A 278      12.005 -20.498 -32.917  1.00 97.94           H  
ATOM   4450 HD12 LEU A 278      10.682 -21.257 -33.825  1.00 97.94           H  
ATOM   4451 HD13 LEU A 278      10.342 -19.869 -32.779  1.00 97.94           H  
ATOM   4452  CD2 LEU A 278      11.488 -22.997 -31.947  1.00 97.94           C  
ATOM   4453 HD21 LEU A 278      12.557 -22.784 -31.924  1.00 97.94           H  
ATOM   4454 HD22 LEU A 278      11.251 -23.734 -31.180  1.00 97.94           H  
ATOM   4455 HD23 LEU A 278      11.231 -23.432 -32.913  1.00 97.94           H  
ATOM   4456  N   LYS A 279      10.729 -20.044 -27.358  1.00 97.35           N  
ATOM   4457  H   LYS A 279       9.939 -19.642 -27.843  1.00 97.35           H  
ATOM   4458  CA  LYS A 279      11.205 -19.395 -26.115  1.00 97.35           C  
ATOM   4459  HA  LYS A 279      12.279 -19.230 -26.196  1.00 97.35           H  
ATOM   4460  C   LYS A 279      11.028 -20.268 -24.865  1.00 97.35           C  
ATOM   4461  CB  LYS A 279      10.503 -18.041 -25.937  1.00 97.35           C  
ATOM   4462  HB2 LYS A 279      10.644 -17.687 -24.916  1.00 97.35           H  
ATOM   4463  HB3 LYS A 279       9.434 -18.167 -26.108  1.00 97.35           H  
ATOM   4464  O   LYS A 279      11.759 -20.086 -23.895  1.00 97.35           O  
ATOM   4465  CG  LYS A 279      11.080 -16.988 -26.896  1.00 97.35           C  
ATOM   4466  HG2 LYS A 279      11.189 -17.418 -27.892  1.00 97.35           H  
ATOM   4467  HG3 LYS A 279      12.067 -16.687 -26.543  1.00 97.35           H  
ATOM   4468  CD  LYS A 279      10.169 -15.761 -26.994  1.00 97.35           C  
ATOM   4469  HD2 LYS A 279       9.191 -16.082 -27.353  1.00 97.35           H  
ATOM   4470  HD3 LYS A 279      10.038 -15.307 -26.012  1.00 97.35           H  
ATOM   4471  CE  LYS A 279      10.741 -14.751 -27.996  1.00 97.35           C  
ATOM   4472  HE2 LYS A 279       9.907 -14.288 -28.523  1.00 97.35           H  
ATOM   4473  HE3 LYS A 279      11.344 -15.283 -28.732  1.00 97.35           H  
ATOM   4474  NZ  LYS A 279      11.530 -13.691 -27.324  1.00 97.35           N  
ATOM   4475  HZ1 LYS A 279      11.969 -13.088 -28.004  1.00 97.35           H  
ATOM   4476  HZ2 LYS A 279      12.234 -14.084 -26.715  1.00 97.35           H  
ATOM   4477  HZ3 LYS A 279      10.892 -13.121 -26.786  1.00 97.35           H  
ATOM   4478  N   CYS A 280      10.108 -21.228 -24.899  1.00 98.01           N  
ATOM   4479  H   CYS A 280       9.481 -21.241 -25.691  1.00 98.01           H  
ATOM   4480  CA  CYS A 280       9.890 -22.229 -23.856  1.00 98.01           C  
ATOM   4481  HA  CYS A 280      10.365 -21.888 -22.936  1.00 98.01           H  
ATOM   4482  C   CYS A 280      10.545 -23.592 -24.170  1.00 98.01           C  
ATOM   4483  CB  CYS A 280       8.380 -22.322 -23.590  1.00 98.01           C  
ATOM   4484  HB2 CYS A 280       8.178 -23.100 -22.853  1.00 98.01           H  
ATOM   4485  HB3 CYS A 280       7.864 -22.566 -24.518  1.00 98.01           H  
ATOM   4486  O   CYS A 280      10.276 -24.565 -23.466  1.00 98.01           O  
ATOM   4487  SG  CYS A 280       7.777 -20.726 -22.961  1.00 98.01           S  
ATOM   4488  HG  CYS A 280       8.297 -20.833 -21.735  1.00 98.01           H  
ATOM   4489  N   GLY A 281      11.397 -23.671 -25.202  1.00 97.53           N  
ATOM   4490  H   GLY A 281      11.528 -22.854 -25.782  1.00 97.53           H  
ATOM   4491  CA  GLY A 281      12.205 -24.852 -25.532  1.00 97.53           C  
ATOM   4492  HA2 GLY A 281      12.688 -25.225 -24.629  1.00 97.53           H  
ATOM   4493  HA3 GLY A 281      12.987 -24.550 -26.228  1.00 97.53           H  
ATOM   4494  C   GLY A 281      11.438 -26.006 -26.181  1.00 97.53           C  
ATOM   4495  O   GLY A 281      11.746 -27.167 -25.911  1.00 97.53           O  
ATOM   4496  N   TYR A 282      10.422 -25.698 -26.988  1.00 97.72           N  
ATOM   4497  H   TYR A 282      10.197 -24.723 -27.125  1.00 97.72           H  
ATOM   4498  CA  TYR A 282       9.678 -26.669 -27.792  1.00 97.72           C  
ATOM   4499  HA  TYR A 282       9.983 -27.681 -27.526  1.00 97.72           H  
ATOM   4500  C   TYR A 282       9.961 -26.466 -29.282  1.00 97.72           C  
ATOM   4501  CB  TYR A 282       8.172 -26.540 -27.526  1.00 97.72           C  
ATOM   4502  HB2 TYR A 282       7.643 -27.170 -28.240  1.00 97.72           H  
ATOM   4503  HB3 TYR A 282       7.864 -25.512 -27.717  1.00 97.72           H  
ATOM   4504  O   TYR A 282       9.514 -25.482 -29.871  1.00 97.72           O  
ATOM   4505  CG  TYR A 282       7.733 -26.925 -26.131  1.00 97.72           C  
ATOM   4506  CD1 TYR A 282       7.314 -28.242 -25.867  1.00 97.72           C  
ATOM   4507  HD1 TYR A 282       7.302 -28.971 -26.663  1.00 97.72           H  
ATOM   4508  CD2 TYR A 282       7.746 -25.969 -25.099  1.00 97.72           C  
ATOM   4509  HD2 TYR A 282       8.075 -24.963 -25.311  1.00 97.72           H  
ATOM   4510  CE1 TYR A 282       6.942 -28.615 -24.563  1.00 97.72           C  
ATOM   4511  HE1 TYR A 282       6.657 -29.633 -24.343  1.00 97.72           H  
ATOM   4512  CE2 TYR A 282       7.371 -26.335 -23.793  1.00 97.72           C  
ATOM   4513  HE2 TYR A 282       7.409 -25.597 -23.005  1.00 97.72           H  
ATOM   4514  OH  TYR A 282       6.668 -28.054 -22.259  1.00 97.72           O  
ATOM   4515  HH  TYR A 282       6.781 -27.349 -21.617  1.00 97.72           H  
ATOM   4516  CZ  TYR A 282       6.982 -27.666 -23.521  1.00 97.72           C  
ATOM   4517  N   ASP A 283      10.627 -27.439 -29.903  1.00 95.78           N  
ATOM   4518  H   ASP A 283      11.099 -28.139 -29.349  1.00 95.78           H  
ATOM   4519  CA  ASP A 283      10.946 -27.424 -31.340  1.00 95.78           C  
ATOM   4520  HA  ASP A 283      11.407 -26.469 -31.589  1.00 95.78           H  
ATOM   4521  C   ASP A 283       9.686 -27.598 -32.212  1.00 95.78           C  
ATOM   4522  CB  ASP A 283      11.965 -28.539 -31.629  1.00 95.78           C  
ATOM   4523  HB2 ASP A 283      12.408 -28.376 -32.611  1.00 95.78           H  
ATOM   4524  HB3 ASP A 283      11.448 -29.498 -31.647  1.00 95.78           H  
ATOM   4525  O   ASP A 283       9.587 -27.067 -33.316  1.00 95.78           O  
ATOM   4526  CG  ASP A 283      13.064 -28.586 -30.564  1.00 95.78           C  
ATOM   4527  OD1 ASP A 283      13.938 -27.696 -30.585  1.00 95.78           O  
ATOM   4528  OD2 ASP A 283      12.933 -29.447 -29.662  1.00 95.78           O  
ATOM   4529  N   SER A 284       8.678 -28.308 -31.691  1.00 97.72           N  
ATOM   4530  H   SER A 284       8.824 -28.679 -30.763  1.00 97.72           H  
ATOM   4531  CA  SER A 284       7.371 -28.489 -32.329  1.00 97.72           C  
ATOM   4532  HA  SER A 284       7.441 -28.183 -33.372  1.00 97.72           H  
ATOM   4533  C   SER A 284       6.303 -27.630 -31.653  1.00 97.72           C  
ATOM   4534  CB  SER A 284       6.985 -29.970 -32.337  1.00 97.72           C  
ATOM   4535  HB2 SER A 284       7.685 -30.509 -32.975  1.00 97.72           H  
ATOM   4536  HB3 SER A 284       7.056 -30.373 -31.327  1.00 97.72           H  
ATOM   4537  O   SER A 284       5.904 -27.880 -30.512  1.00 97.72           O  
ATOM   4538  OG  SER A 284       5.663 -30.149 -32.826  1.00 97.72           O  
ATOM   4539  HG  SER A 284       5.637 -31.009 -33.252  1.00 97.72           H  
ATOM   4540  N   THR A 285       5.770 -26.654 -32.396  1.00 97.82           N  
ATOM   4541  H   THR A 285       6.157 -26.500 -33.316  1.00 97.82           H  
ATOM   4542  CA  THR A 285       4.636 -25.830 -31.939  1.00 97.82           C  
ATOM   4543  HA  THR A 285       4.902 -25.367 -30.989  1.00 97.82           H  
ATOM   4544  C   THR A 285       3.381 -26.680 -31.700  1.00 97.82           C  
ATOM   4545  CB  THR A 285       4.346 -24.700 -32.938  1.00 97.82           C  
ATOM   4546  HB  THR A 285       4.138 -25.124 -33.920  1.00 97.82           H  
ATOM   4547  O   THR A 285       2.651 -26.440 -30.741  1.00 97.82           O  
ATOM   4548  CG2 THR A 285       3.177 -23.817 -32.510  1.00 97.82           C  
ATOM   4549 HG21 THR A 285       3.078 -22.984 -33.206  1.00 97.82           H  
ATOM   4550 HG22 THR A 285       2.247 -24.385 -32.531  1.00 97.82           H  
ATOM   4551 HG23 THR A 285       3.353 -23.429 -31.507  1.00 97.82           H  
ATOM   4552  OG1 THR A 285       5.465 -23.846 -33.027  1.00 97.82           O  
ATOM   4553  HG1 THR A 285       6.271 -24.369 -33.014  1.00 97.82           H  
ATOM   4554  N   SER A 286       3.151 -27.726 -32.501  1.00 97.88           N  
ATOM   4555  H   SER A 286       3.754 -27.884 -33.295  1.00 97.88           H  
ATOM   4556  CA  SER A 286       2.025 -28.654 -32.312  1.00 97.88           C  
ATOM   4557  HA  SER A 286       1.097 -28.083 -32.302  1.00 97.88           H  
ATOM   4558  C   SER A 286       2.126 -29.414 -30.986  1.00 97.88           C  
ATOM   4559  CB  SER A 286       1.959 -29.651 -33.476  1.00 97.88           C  
ATOM   4560  HB2 SER A 286       2.824 -30.314 -33.441  1.00 97.88           H  
ATOM   4561  HB3 SER A 286       1.049 -30.245 -33.391  1.00 97.88           H  
ATOM   4562  O   SER A 286       1.134 -29.529 -30.263  1.00 97.88           O  
ATOM   4563  OG  SER A 286       1.959 -28.949 -34.704  1.00 97.88           O  
ATOM   4564  HG  SER A 286       1.844 -29.570 -35.427  1.00 97.88           H  
ATOM   4565  N   TYR A 287       3.330 -29.874 -30.623  1.00 97.91           N  
ATOM   4566  H   TYR A 287       4.117 -29.721 -31.237  1.00 97.91           H  
ATOM   4567  CA  TYR A 287       3.572 -30.522 -29.331  1.00 97.91           C  
ATOM   4568  HA  TYR A 287       2.802 -31.278 -29.179  1.00 97.91           H  
ATOM   4569  C   TYR A 287       3.464 -29.527 -28.166  1.00 97.91           C  
ATOM   4570  CB  TYR A 287       4.934 -31.227 -29.354  1.00 97.91           C  
ATOM   4571  HB2 TYR A 287       4.954 -31.930 -30.186  1.00 97.91           H  
ATOM   4572  HB3 TYR A 287       5.707 -30.478 -29.527  1.00 97.91           H  
ATOM   4573  O   TYR A 287       2.845 -29.842 -27.152  1.00 97.91           O  
ATOM   4574  CG  TYR A 287       5.262 -31.989 -28.082  1.00 97.91           C  
ATOM   4575  CD1 TYR A 287       6.455 -31.715 -27.384  1.00 97.91           C  
ATOM   4576  HD1 TYR A 287       7.153 -30.989 -27.774  1.00 97.91           H  
ATOM   4577  CD2 TYR A 287       4.377 -32.973 -27.597  1.00 97.91           C  
ATOM   4578  HD2 TYR A 287       3.468 -33.204 -28.133  1.00 97.91           H  
ATOM   4579  CE1 TYR A 287       6.753 -32.402 -26.191  1.00 97.91           C  
ATOM   4580  HE1 TYR A 287       7.673 -32.195 -25.665  1.00 97.91           H  
ATOM   4581  CE2 TYR A 287       4.672 -33.662 -26.407  1.00 97.91           C  
ATOM   4582  HE2 TYR A 287       3.995 -34.415 -26.029  1.00 97.91           H  
ATOM   4583  OH  TYR A 287       6.132 -34.045 -24.548  1.00 97.91           O  
ATOM   4584  HH  TYR A 287       6.991 -33.804 -24.195  1.00 97.91           H  
ATOM   4585  CZ  TYR A 287       5.856 -33.376 -25.699  1.00 97.91           C  
ATOM   4586  N   PHE A 288       3.952 -28.291 -28.328  1.00 98.35           N  
ATOM   4587  H   PHE A 288       4.486 -28.085 -29.160  1.00 98.35           H  
ATOM   4588  CA  PHE A 288       3.725 -27.218 -27.354  1.00 98.35           C  
ATOM   4589  HA  PHE A 288       4.161 -27.516 -26.400  1.00 98.35           H  
ATOM   4590  C   PHE A 288       2.229 -26.962 -27.104  1.00 98.35           C  
ATOM   4591  CB  PHE A 288       4.428 -25.935 -27.815  1.00 98.35           C  
ATOM   4592  HB2 PHE A 288       5.505 -26.058 -27.699  1.00 98.35           H  
ATOM   4593  HB3 PHE A 288       4.230 -25.773 -28.875  1.00 98.35           H  
ATOM   4594  O   PHE A 288       1.802 -26.941 -25.951  1.00 98.35           O  
ATOM   4595  CG  PHE A 288       3.986 -24.707 -27.048  1.00 98.35           C  
ATOM   4596  CD1 PHE A 288       3.185 -23.733 -27.675  1.00 98.35           C  
ATOM   4597  HD1 PHE A 288       2.937 -23.823 -28.722  1.00 98.35           H  
ATOM   4598  CD2 PHE A 288       4.304 -24.581 -25.684  1.00 98.35           C  
ATOM   4599  HD2 PHE A 288       4.914 -25.331 -25.201  1.00 98.35           H  
ATOM   4600  CE1 PHE A 288       2.706 -22.639 -26.937  1.00 98.35           C  
ATOM   4601  HE1 PHE A 288       2.110 -21.876 -27.416  1.00 98.35           H  
ATOM   4602  CE2 PHE A 288       3.807 -23.496 -24.944  1.00 98.35           C  
ATOM   4603  HE2 PHE A 288       4.043 -23.410 -23.893  1.00 98.35           H  
ATOM   4604  CZ  PHE A 288       3.002 -22.528 -25.571  1.00 98.35           C  
ATOM   4605  HZ  PHE A 288       2.610 -21.691 -25.013  1.00 98.35           H  
ATOM   4606  N   ILE A 289       1.412 -26.830 -28.158  1.00 98.26           N  
ATOM   4607  H   ILE A 289       1.827 -26.835 -29.079  1.00 98.26           H  
ATOM   4608  CA  ILE A 289      -0.045 -26.641 -28.042  1.00 98.26           C  
ATOM   4609  HA  ILE A 289      -0.230 -25.761 -27.427  1.00 98.26           H  
ATOM   4610  C   ILE A 289      -0.696 -27.832 -27.321  1.00 98.26           C  
ATOM   4611  CB  ILE A 289      -0.666 -26.396 -29.442  1.00 98.26           C  
ATOM   4612  HB  ILE A 289      -0.305 -27.173 -30.115  1.00 98.26           H  
ATOM   4613  O   ILE A 289      -1.567 -27.632 -26.471  1.00 98.26           O  
ATOM   4614  CG1 ILE A 289      -0.233 -25.017 -29.995  1.00 98.26           C  
ATOM   4615 HG12 ILE A 289       0.829 -24.857 -29.807  1.00 98.26           H  
ATOM   4616 HG13 ILE A 289      -0.778 -24.228 -29.477  1.00 98.26           H  
ATOM   4617  CG2 ILE A 289      -2.207 -26.471 -29.405  1.00 98.26           C  
ATOM   4618 HG21 ILE A 289      -2.624 -26.248 -30.387  1.00 98.26           H  
ATOM   4619 HG22 ILE A 289      -2.532 -27.477 -29.141  1.00 98.26           H  
ATOM   4620 HG23 ILE A 289      -2.600 -25.759 -28.678  1.00 98.26           H  
ATOM   4621  CD1 ILE A 289      -0.461 -24.863 -31.505  1.00 98.26           C  
ATOM   4622 HD11 ILE A 289      -1.526 -24.871 -31.739  1.00 98.26           H  
ATOM   4623 HD12 ILE A 289       0.037 -25.671 -32.040  1.00 98.26           H  
ATOM   4624 HD13 ILE A 289      -0.045 -23.911 -31.835  1.00 98.26           H  
ATOM   4625  N   GLN A 290      -0.261 -29.064 -27.612  1.00 98.20           N  
ATOM   4626  H   GLN A 290       0.439 -29.168 -28.333  1.00 98.20           H  
ATOM   4627  CA  GLN A 290      -0.738 -30.269 -26.930  1.00 98.20           C  
ATOM   4628  HA  GLN A 290      -1.825 -30.292 -27.004  1.00 98.20           H  
ATOM   4629  C   GLN A 290      -0.373 -30.264 -25.435  1.00 98.20           C  
ATOM   4630  CB  GLN A 290      -0.178 -31.510 -27.643  1.00 98.20           C  
ATOM   4631  HB2 GLN A 290      -0.348 -31.416 -28.716  1.00 98.20           H  
ATOM   4632  HB3 GLN A 290       0.897 -31.565 -27.471  1.00 98.20           H  
ATOM   4633  O   GLN A 290      -1.243 -30.521 -24.600  1.00 98.20           O  
ATOM   4634  CG  GLN A 290      -0.839 -32.813 -27.161  1.00 98.20           C  
ATOM   4635  HG2 GLN A 290      -1.898 -32.789 -27.419  1.00 98.20           H  
ATOM   4636  HG3 GLN A 290      -0.748 -32.898 -26.079  1.00 98.20           H  
ATOM   4637  CD  GLN A 290      -0.203 -34.058 -27.778  1.00 98.20           C  
ATOM   4638  NE2 GLN A 290      -0.877 -35.187 -27.767  1.00 98.20           N  
ATOM   4639 HE21 GLN A 290      -1.826 -35.239 -27.425  1.00 98.20           H  
ATOM   4640 HE22 GLN A 290      -0.411 -35.963 -28.215  1.00 98.20           H  
ATOM   4641  OE1 GLN A 290       0.913 -34.056 -28.261  1.00 98.20           O  
ATOM   4642  N   CYS A 291       0.872 -29.927 -25.085  1.00 97.73           N  
ATOM   4643  H   CYS A 291       1.552 -29.784 -25.818  1.00 97.73           H  
ATOM   4644  CA  CYS A 291       1.334 -29.784 -23.702  1.00 97.73           C  
ATOM   4645  HA  CYS A 291       1.170 -30.721 -23.170  1.00 97.73           H  
ATOM   4646  C   CYS A 291       0.553 -28.700 -22.954  1.00 97.73           C  
ATOM   4647  CB  CYS A 291       2.839 -29.482 -23.699  1.00 97.73           C  
ATOM   4648  HB2 CYS A 291       3.152 -29.151 -22.709  1.00 97.73           H  
ATOM   4649  HB3 CYS A 291       3.067 -28.700 -24.424  1.00 97.73           H  
ATOM   4650  O   CYS A 291      -0.006 -28.977 -21.893  1.00 97.73           O  
ATOM   4651  SG  CYS A 291       3.732 -31.001 -24.123  1.00 97.73           S  
ATOM   4652  HG  CYS A 291       4.931 -30.446 -24.317  1.00 97.73           H  
ATOM   4653  N   PHE A 292       0.431 -27.505 -23.536  1.00 97.84           N  
ATOM   4654  H   PHE A 292       0.913 -27.352 -24.410  1.00 97.84           H  
ATOM   4655  CA  PHE A 292      -0.293 -26.374 -22.955  1.00 97.84           C  
ATOM   4656  HA  PHE A 292       0.149 -26.133 -21.989  1.00 97.84           H  
ATOM   4657  C   PHE A 292      -1.769 -26.720 -22.708  1.00 97.84           C  
ATOM   4658  CB  PHE A 292      -0.118 -25.160 -23.880  1.00 97.84           C  
ATOM   4659  HB2 PHE A 292      -0.671 -25.325 -24.804  1.00 97.84           H  
ATOM   4660  HB3 PHE A 292       0.936 -25.078 -24.148  1.00 97.84           H  
ATOM   4661  O   PHE A 292      -2.267 -26.530 -21.599  1.00 97.84           O  
ATOM   4662  CG  PHE A 292      -0.545 -23.836 -23.275  1.00 97.84           C  
ATOM   4663  CD1 PHE A 292      -1.904 -23.468 -23.251  1.00 97.84           C  
ATOM   4664  HD1 PHE A 292      -2.655 -24.139 -23.644  1.00 97.84           H  
ATOM   4665  CD2 PHE A 292       0.422 -22.958 -22.749  1.00 97.84           C  
ATOM   4666  HD2 PHE A 292       1.466 -23.234 -22.753  1.00 97.84           H  
ATOM   4667  CE1 PHE A 292      -2.294 -22.230 -22.711  1.00 97.84           C  
ATOM   4668  HE1 PHE A 292      -3.337 -21.950 -22.690  1.00 97.84           H  
ATOM   4669  CE2 PHE A 292       0.031 -21.724 -22.200  1.00 97.84           C  
ATOM   4670  HE2 PHE A 292       0.770 -21.060 -21.776  1.00 97.84           H  
ATOM   4671  CZ  PHE A 292      -1.327 -21.358 -22.183  1.00 97.84           C  
ATOM   4672  HZ  PHE A 292      -1.626 -20.414 -21.753  1.00 97.84           H  
ATOM   4673  N   LYS A 293      -2.448 -27.341 -23.686  1.00 97.65           N  
ATOM   4674  H   LYS A 293      -1.985 -27.472 -24.574  1.00 97.65           H  
ATOM   4675  CA  LYS A 293      -3.833 -27.819 -23.529  1.00 97.65           C  
ATOM   4676  HA  LYS A 293      -4.429 -26.992 -23.145  1.00 97.65           H  
ATOM   4677  C   LYS A 293      -3.952 -28.930 -22.482  1.00 97.65           C  
ATOM   4678  CB  LYS A 293      -4.399 -28.235 -24.900  1.00 97.65           C  
ATOM   4679  HB2 LYS A 293      -3.853 -29.104 -25.267  1.00 97.65           H  
ATOM   4680  HB3 LYS A 293      -4.253 -27.413 -25.601  1.00 97.65           H  
ATOM   4681  O   LYS A 293      -4.910 -28.934 -21.709  1.00 97.65           O  
ATOM   4682  CG  LYS A 293      -5.902 -28.559 -24.829  1.00 97.65           C  
ATOM   4683  HG2 LYS A 293      -6.064 -29.378 -24.128  1.00 97.65           H  
ATOM   4684  HG3 LYS A 293      -6.437 -27.681 -24.469  1.00 97.65           H  
ATOM   4685  CD  LYS A 293      -6.476 -28.975 -26.192  1.00 97.65           C  
ATOM   4686  HD2 LYS A 293      -5.949 -29.862 -26.546  1.00 97.65           H  
ATOM   4687  HD3 LYS A 293      -6.328 -28.166 -26.907  1.00 97.65           H  
ATOM   4688  CE  LYS A 293      -7.975 -29.281 -26.048  1.00 97.65           C  
ATOM   4689  HE2 LYS A 293      -8.097 -30.080 -25.317  1.00 97.65           H  
ATOM   4690  HE3 LYS A 293      -8.472 -28.397 -25.650  1.00 97.65           H  
ATOM   4691  NZ  LYS A 293      -8.600 -29.675 -27.339  1.00 97.65           N  
ATOM   4692  HZ1 LYS A 293      -9.580 -29.881 -27.209  1.00 97.65           H  
ATOM   4693  HZ2 LYS A 293      -8.155 -30.497 -27.722  1.00 97.65           H  
ATOM   4694  HZ3 LYS A 293      -8.529 -28.928 -28.014  1.00 97.65           H  
ATOM   4695  N   LYS A 294      -2.993 -29.861 -22.409  1.00 97.63           N  
ATOM   4696  H   LYS A 294      -2.243 -29.820 -23.084  1.00 97.63           H  
ATOM   4697  CA  LYS A 294      -2.971 -30.921 -21.386  1.00 97.63           C  
ATOM   4698  HA  LYS A 294      -3.947 -31.408 -21.383  1.00 97.63           H  
ATOM   4699  C   LYS A 294      -2.765 -30.350 -19.979  1.00 97.63           C  
ATOM   4700  CB  LYS A 294      -1.906 -31.973 -21.752  1.00 97.63           C  
ATOM   4701  HB2 LYS A 294      -2.103 -32.332 -22.763  1.00 97.63           H  
ATOM   4702  HB3 LYS A 294      -0.920 -31.510 -21.740  1.00 97.63           H  
ATOM   4703  O   LYS A 294      -3.383 -30.862 -19.043  1.00 97.63           O  
ATOM   4704  CG  LYS A 294      -1.910 -33.180 -20.795  1.00 97.63           C  
ATOM   4705  HG2 LYS A 294      -1.677 -32.841 -19.786  1.00 97.63           H  
ATOM   4706  HG3 LYS A 294      -2.901 -33.632 -20.793  1.00 97.63           H  
ATOM   4707  CD  LYS A 294      -0.872 -34.239 -21.199  1.00 97.63           C  
ATOM   4708  HD2 LYS A 294      -1.112 -34.618 -22.192  1.00 97.63           H  
ATOM   4709  HD3 LYS A 294       0.113 -33.775 -21.227  1.00 97.63           H  
ATOM   4710  CE  LYS A 294      -0.869 -35.394 -20.185  1.00 97.63           C  
ATOM   4711  HE2 LYS A 294      -1.855 -35.860 -20.180  1.00 97.63           H  
ATOM   4712  HE3 LYS A 294      -0.693 -34.980 -19.192  1.00 97.63           H  
ATOM   4713  NZ  LYS A 294       0.172 -36.411 -20.490  1.00 97.63           N  
ATOM   4714  HZ1 LYS A 294       0.022 -36.827 -21.398  1.00 97.63           H  
ATOM   4715  HZ2 LYS A 294       0.165 -37.150 -19.802  1.00 97.63           H  
ATOM   4716  HZ3 LYS A 294       1.093 -35.995 -20.482  1.00 97.63           H  
ATOM   4717  N   TYR A 295      -1.949 -29.306 -19.835  1.00 97.11           N  
ATOM   4718  H   TYR A 295      -1.449 -28.986 -20.652  1.00 97.11           H  
ATOM   4719  CA  TYR A 295      -1.623 -28.659 -18.563  1.00 97.11           C  
ATOM   4720  HA  TYR A 295      -1.533 -29.430 -17.798  1.00 97.11           H  
ATOM   4721  C   TYR A 295      -2.745 -27.709 -18.112  1.00 97.11           C  
ATOM   4722  CB  TYR A 295      -0.245 -27.980 -18.684  1.00 97.11           C  
ATOM   4723  HB2 TYR A 295      -0.327 -27.057 -19.258  1.00 97.11           H  
ATOM   4724  HB3 TYR A 295       0.419 -28.638 -19.247  1.00 97.11           H  
ATOM   4725  O   TYR A 295      -3.484 -28.035 -17.181  1.00 97.11           O  
ATOM   4726  CG  TYR A 295       0.433 -27.697 -17.358  1.00 97.11           C  
ATOM   4727  CD1 TYR A 295       0.321 -26.433 -16.747  1.00 97.11           C  
ATOM   4728  HD1 TYR A 295      -0.261 -25.647 -17.206  1.00 97.11           H  
ATOM   4729  CD2 TYR A 295       1.205 -28.706 -16.746  1.00 97.11           C  
ATOM   4730  HD2 TYR A 295       1.304 -29.673 -17.217  1.00 97.11           H  
ATOM   4731  CE1 TYR A 295       0.980 -26.181 -15.528  1.00 97.11           C  
ATOM   4732  HE1 TYR A 295       0.889 -25.219 -15.045  1.00 97.11           H  
ATOM   4733  CE2 TYR A 295       1.862 -28.457 -15.526  1.00 97.11           C  
ATOM   4734  HE2 TYR A 295       2.457 -29.229 -15.060  1.00 97.11           H  
ATOM   4735  OH  TYR A 295       2.389 -26.944 -13.737  1.00 97.11           O  
ATOM   4736  HH  TYR A 295       2.805 -27.731 -13.379  1.00 97.11           H  
ATOM   4737  CZ  TYR A 295       1.750 -27.190 -14.912  1.00 97.11           C  
ATOM   4738  N   PHE A 296      -2.951 -26.604 -18.839  1.00 96.15           N  
ATOM   4739  H   PHE A 296      -2.365 -26.449 -19.646  1.00 96.15           H  
ATOM   4740  CA  PHE A 296      -3.859 -25.510 -18.468  1.00 96.15           C  
ATOM   4741  HA  PHE A 296      -3.782 -25.382 -17.389  1.00 96.15           H  
ATOM   4742  C   PHE A 296      -5.344 -25.752 -18.776  1.00 96.15           C  
ATOM   4743  CB  PHE A 296      -3.386 -24.209 -19.132  1.00 96.15           C  
ATOM   4744  HB2 PHE A 296      -3.338 -24.354 -20.212  1.00 96.15           H  
ATOM   4745  HB3 PHE A 296      -4.129 -23.433 -18.948  1.00 96.15           H  
ATOM   4746  O   PHE A 296      -6.199 -24.961 -18.378  1.00 96.15           O  
ATOM   4747  CG  PHE A 296      -2.058 -23.685 -18.625  1.00 96.15           C  
ATOM   4748  CD1 PHE A 296      -1.938 -23.238 -17.296  1.00 96.15           C  
ATOM   4749  HD1 PHE A 296      -2.780 -23.287 -16.622  1.00 96.15           H  
ATOM   4750  CD2 PHE A 296      -0.952 -23.598 -19.487  1.00 96.15           C  
ATOM   4751  HD2 PHE A 296      -1.037 -23.932 -20.510  1.00 96.15           H  
ATOM   4752  CE1 PHE A 296      -0.726 -22.705 -16.834  1.00 96.15           C  
ATOM   4753  HE1 PHE A 296      -0.637 -22.359 -15.815  1.00 96.15           H  
ATOM   4754  CE2 PHE A 296       0.255 -23.043 -19.030  1.00 96.15           C  
ATOM   4755  HE2 PHE A 296       1.094 -22.950 -19.704  1.00 96.15           H  
ATOM   4756  CZ  PHE A 296       0.369 -22.599 -17.701  1.00 96.15           C  
ATOM   4757  HZ  PHE A 296       1.290 -22.165 -17.339  1.00 96.15           H  
ATOM   4758  N   LYS A 297      -5.666 -26.832 -19.504  1.00 96.39           N  
ATOM   4759  H   LYS A 297      -4.891 -27.400 -19.816  1.00 96.39           H  
ATOM   4760  CA  LYS A 297      -7.017 -27.202 -19.985  1.00 96.39           C  
ATOM   4761  HA  LYS A 297      -6.901 -28.116 -20.567  1.00 96.39           H  
ATOM   4762  C   LYS A 297      -7.653 -26.226 -20.991  1.00 96.39           C  
ATOM   4763  CB  LYS A 297      -7.961 -27.555 -18.814  1.00 96.39           C  
ATOM   4764  HB2 LYS A 297      -8.298 -26.630 -18.345  1.00 96.39           H  
ATOM   4765  HB3 LYS A 297      -8.842 -28.054 -19.218  1.00 96.39           H  
ATOM   4766  O   LYS A 297      -8.775 -26.459 -21.428  1.00 96.39           O  
ATOM   4767  CG  LYS A 297      -7.352 -28.449 -17.719  1.00 96.39           C  
ATOM   4768  HG2 LYS A 297      -6.564 -27.894 -17.209  1.00 96.39           H  
ATOM   4769  HG3 LYS A 297      -8.130 -28.665 -16.987  1.00 96.39           H  
ATOM   4770  CD  LYS A 297      -6.760 -29.774 -18.217  1.00 96.39           C  
ATOM   4771  HD2 LYS A 297      -5.967 -29.575 -18.939  1.00 96.39           H  
ATOM   4772  HD3 LYS A 297      -7.539 -30.378 -18.682  1.00 96.39           H  
ATOM   4773  CE  LYS A 297      -6.168 -30.495 -17.002  1.00 96.39           C  
ATOM   4774  HE2 LYS A 297      -5.488 -29.802 -16.507  1.00 96.39           H  
ATOM   4775  HE3 LYS A 297      -6.971 -30.738 -16.306  1.00 96.39           H  
ATOM   4776  NZ  LYS A 297      -5.423 -31.714 -17.383  1.00 96.39           N  
ATOM   4777  HZ1 LYS A 297      -5.027 -32.155 -16.565  1.00 96.39           H  
ATOM   4778  HZ2 LYS A 297      -6.016 -32.370 -17.870  1.00 96.39           H  
ATOM   4779  HZ3 LYS A 297      -4.655 -31.452 -17.984  1.00 96.39           H  
ATOM   4780  N   THR A 298      -6.913 -25.211 -21.436  1.00 93.23           N  
ATOM   4781  H   THR A 298      -5.993 -25.103 -21.033  1.00 93.23           H  
ATOM   4782  CA  THR A 298      -7.278 -24.269 -22.509  1.00 93.23           C  
ATOM   4783  HA  THR A 298      -8.186 -24.622 -22.997  1.00 93.23           H  
ATOM   4784  C   THR A 298      -6.176 -24.217 -23.578  1.00 93.23           C  
ATOM   4785  CB  THR A 298      -7.607 -22.891 -21.913  1.00 93.23           C  
ATOM   4786  HB  THR A 298      -8.340 -23.024 -21.116  1.00 93.23           H  
ATOM   4787  O   THR A 298      -5.084 -24.737 -23.356  1.00 93.23           O  
ATOM   4788  CG2 THR A 298      -6.403 -22.135 -21.353  1.00 93.23           C  
ATOM   4789 HG21 THR A 298      -5.920 -22.728 -20.577  1.00 93.23           H  
ATOM   4790 HG22 THR A 298      -5.688 -21.914 -22.145  1.00 93.23           H  
ATOM   4791 HG23 THR A 298      -6.741 -21.199 -20.908  1.00 93.23           H  
ATOM   4792  OG1 THR A 298      -8.184 -22.093 -22.912  1.00 93.23           O  
ATOM   4793  HG1 THR A 298      -8.494 -21.297 -22.474  1.00 93.23           H  
ATOM   4794  N   THR A 299      -6.433 -23.653 -24.762  1.00 94.87           N  
ATOM   4795  H   THR A 299      -7.281 -23.109 -24.842  1.00 94.87           H  
ATOM   4796  CA  THR A 299      -5.409 -23.546 -25.828  1.00 94.87           C  
ATOM   4797  HA  THR A 299      -4.694 -24.357 -25.685  1.00 94.87           H  
ATOM   4798  C   THR A 299      -4.632 -22.227 -25.734  1.00 94.87           C  
ATOM   4799  CB  THR A 299      -5.975 -23.722 -27.249  1.00 94.87           C  
ATOM   4800  HB  THR A 299      -5.132 -23.949 -27.902  1.00 94.87           H  
ATOM   4801  O   THR A 299      -5.199 -21.248 -25.244  1.00 94.87           O  
ATOM   4802  CG2 THR A 299      -6.975 -24.869 -27.382  1.00 94.87           C  
ATOM   4803 HG21 THR A 299      -7.887 -24.642 -26.830  1.00 94.87           H  
ATOM   4804 HG22 THR A 299      -6.528 -25.784 -26.992  1.00 94.87           H  
ATOM   4805 HG23 THR A 299      -7.221 -25.008 -28.435  1.00 94.87           H  
ATOM   4806  OG1 THR A 299      -6.570 -22.548 -27.746  1.00 94.87           O  
ATOM   4807  HG1 THR A 299      -7.422 -22.404 -27.327  1.00 94.87           H  
ATOM   4808  N   PRO A 300      -3.387 -22.133 -26.254  1.00 94.35           N  
ATOM   4809  CA  PRO A 300      -2.664 -20.860 -26.319  1.00 94.35           C  
ATOM   4810  HA  PRO A 300      -2.432 -20.537 -25.304  1.00 94.35           H  
ATOM   4811  C   PRO A 300      -3.464 -19.754 -27.021  1.00 94.35           C  
ATOM   4812  CB  PRO A 300      -1.358 -21.164 -27.063  1.00 94.35           C  
ATOM   4813  HB2 PRO A 300      -0.539 -20.532 -26.719  1.00 94.35           H  
ATOM   4814  HB3 PRO A 300      -1.496 -21.054 -28.138  1.00 94.35           H  
ATOM   4815  O   PRO A 300      -3.531 -18.636 -26.525  1.00 94.35           O  
ATOM   4816  CG  PRO A 300      -1.115 -22.635 -26.738  1.00 94.35           C  
ATOM   4817  HG2 PRO A 300      -0.671 -22.715 -25.745  1.00 94.35           H  
ATOM   4818  HG3 PRO A 300      -0.475 -23.116 -27.477  1.00 94.35           H  
ATOM   4819  CD  PRO A 300      -2.532 -23.212 -26.733  1.00 94.35           C  
ATOM   4820  HD2 PRO A 300      -2.572 -24.085 -26.081  1.00 94.35           H  
ATOM   4821  HD3 PRO A 300      -2.821 -23.481 -27.749  1.00 94.35           H  
ATOM   4822  N   SER A 301      -4.144 -20.076 -28.127  1.00 90.86           N  
ATOM   4823  H   SER A 301      -4.022 -20.995 -28.528  1.00 90.86           H  
ATOM   4824  CA  SER A 301      -4.964 -19.123 -28.888  1.00 90.86           C  
ATOM   4825  HA  SER A 301      -4.369 -18.235 -29.096  1.00 90.86           H  
ATOM   4826  C   SER A 301      -6.221 -18.672 -28.137  1.00 90.86           C  
ATOM   4827  CB  SER A 301      -5.380 -19.743 -30.227  1.00 90.86           C  
ATOM   4828  HB2 SER A 301      -5.799 -18.964 -30.864  1.00 90.86           H  
ATOM   4829  HB3 SER A 301      -6.140 -20.505 -30.054  1.00 90.86           H  
ATOM   4830  O   SER A 301      -6.642 -17.530 -28.283  1.00 90.86           O  
ATOM   4831  OG  SER A 301      -4.268 -20.341 -30.869  1.00 90.86           O  
ATOM   4832  HG  SER A 301      -4.469 -20.447 -31.802  1.00 90.86           H  
ATOM   4833  N   THR A 302      -6.818 -19.547 -27.320  1.00 87.34           N  
ATOM   4834  H   THR A 302      -6.435 -20.480 -27.258  1.00 87.34           H  
ATOM   4835  CA  THR A 302      -7.928 -19.189 -26.419  1.00 87.34           C  
ATOM   4836  HA  THR A 302      -8.687 -18.640 -26.977  1.00 87.34           H  
ATOM   4837  C   THR A 302      -7.441 -18.282 -25.289  1.00 87.34           C  
ATOM   4838  CB  THR A 302      -8.569 -20.445 -25.805  1.00 87.34           C  
ATOM   4839  HB  THR A 302      -7.849 -20.906 -25.129  1.00 87.34           H  
ATOM   4840  O   THR A 302      -8.124 -17.330 -24.933  1.00 87.34           O  
ATOM   4841  CG2 THR A 302      -9.859 -20.148 -25.042  1.00 87.34           C  
ATOM   4842 HG21 THR A 302      -9.633 -19.538 -24.167  1.00 87.34           H  
ATOM   4843 HG22 THR A 302     -10.314 -21.077 -24.701  1.00 87.34           H  
ATOM   4844 HG23 THR A 302     -10.562 -19.605 -25.673  1.00 87.34           H  
ATOM   4845  OG1 THR A 302      -8.904 -21.396 -26.796  1.00 87.34           O  
ATOM   4846  HG1 THR A 302      -9.760 -21.130 -27.137  1.00 87.34           H  
ATOM   4847  N   PHE A 303      -6.251 -18.558 -24.750  1.00 87.81           N  
ATOM   4848  H   PHE A 303      -5.744 -19.365 -25.085  1.00 87.81           H  
ATOM   4849  CA  PHE A 303      -5.653 -17.791 -23.661  1.00 87.81           C  
ATOM   4850  HA  PHE A 303      -6.402 -17.642 -22.884  1.00 87.81           H  
ATOM   4851  C   PHE A 303      -5.198 -16.383 -24.093  1.00 87.81           C  
ATOM   4852  CB  PHE A 303      -4.513 -18.627 -23.067  1.00 87.81           C  
ATOM   4853  HB2 PHE A 303      -3.804 -18.882 -23.854  1.00 87.81           H  
ATOM   4854  HB3 PHE A 303      -4.924 -19.559 -22.678  1.00 87.81           H  
ATOM   4855  O   PHE A 303      -5.465 -15.429 -23.372  1.00 87.81           O  
ATOM   4856  CG  PHE A 303      -3.775 -17.923 -21.952  1.00 87.81           C  
ATOM   4857  CD1 PHE A 303      -2.547 -17.298 -22.216  1.00 87.81           C  
ATOM   4858  HD1 PHE A 303      -2.127 -17.343 -23.210  1.00 87.81           H  
ATOM   4859  CD2 PHE A 303      -4.355 -17.810 -20.677  1.00 87.81           C  
ATOM   4860  HD2 PHE A 303      -5.328 -18.241 -20.490  1.00 87.81           H  
ATOM   4861  CE1 PHE A 303      -1.901 -16.568 -21.207  1.00 87.81           C  
ATOM   4862  HE1 PHE A 303      -0.987 -16.034 -21.423  1.00 87.81           H  
ATOM   4863  CE2 PHE A 303      -3.697 -17.087 -19.664  1.00 87.81           C  
ATOM   4864  HE2 PHE A 303      -4.155 -16.959 -18.694  1.00 87.81           H  
ATOM   4865  CZ  PHE A 303      -2.464 -16.474 -19.926  1.00 87.81           C  
ATOM   4866  HZ  PHE A 303      -1.972 -15.894 -19.159  1.00 87.81           H  
ATOM   4867  N   ILE A 304      -4.587 -16.228 -25.279  1.00 85.53           N  
ATOM   4868  H   ILE A 304      -4.354 -17.058 -25.805  1.00 85.53           H  
ATOM   4869  CA  ILE A 304      -4.165 -14.915 -25.816  1.00 85.53           C  
ATOM   4870  HA  ILE A 304      -3.419 -14.483 -25.149  1.00 85.53           H  
ATOM   4871  C   ILE A 304      -5.334 -13.922 -25.871  1.00 85.53           C  
ATOM   4872  CB  ILE A 304      -3.537 -15.067 -27.228  1.00 85.53           C  
ATOM   4873  HB  ILE A 304      -4.186 -15.716 -27.817  1.00 85.53           H  
ATOM   4874  O   ILE A 304      -5.159 -12.765 -25.488  1.00 85.53           O  
ATOM   4875  CG1 ILE A 304      -2.133 -15.705 -27.153  1.00 85.53           C  
ATOM   4876 HG12 ILE A 304      -2.129 -16.497 -26.404  1.00 85.53           H  
ATOM   4877 HG13 ILE A 304      -1.409 -14.954 -26.835  1.00 85.53           H  
ATOM   4878  CG2 ILE A 304      -3.416 -13.714 -27.967  1.00 85.53           C  
ATOM   4879 HG21 ILE A 304      -4.398 -13.286 -28.168  1.00 85.53           H  
ATOM   4880 HG22 ILE A 304      -2.843 -13.010 -27.365  1.00 85.53           H  
ATOM   4881 HG23 ILE A 304      -2.921 -13.825 -28.931  1.00 85.53           H  
ATOM   4882  CD1 ILE A 304      -1.682 -16.311 -28.494  1.00 85.53           C  
ATOM   4883 HD11 ILE A 304      -1.741 -15.581 -29.301  1.00 85.53           H  
ATOM   4884 HD12 ILE A 304      -2.308 -17.168 -28.739  1.00 85.53           H  
ATOM   4885 HD13 ILE A 304      -0.643 -16.635 -28.426  1.00 85.53           H  
ATOM   4886  N   LYS A 305      -6.505 -14.361 -26.362  1.00 74.10           N  
ATOM   4887  H   LYS A 305      -6.577 -15.338 -26.609  1.00 74.10           H  
ATOM   4888  CA  LYS A 305      -7.646 -13.475 -26.649  1.00 74.10           C  
ATOM   4889  HA  LYS A 305      -7.355 -12.735 -27.394  1.00 74.10           H  
ATOM   4890  C   LYS A 305      -8.082 -12.650 -25.440  1.00 74.10           C  
ATOM   4891  CB  LYS A 305      -8.842 -14.280 -27.175  1.00 74.10           C  
ATOM   4892  HB2 LYS A 305      -9.735 -13.667 -27.059  1.00 74.10           H  
ATOM   4893  HB3 LYS A 305      -8.975 -15.185 -26.581  1.00 74.10           H  
ATOM   4894  O   LYS A 305      -8.275 -11.456 -25.577  1.00 74.10           O  
ATOM   4895  CG  LYS A 305      -8.697 -14.634 -28.660  1.00 74.10           C  
ATOM   4896  HG2 LYS A 305      -7.864 -15.321 -28.809  1.00 74.10           H  
ATOM   4897  HG3 LYS A 305      -8.507 -13.719 -29.223  1.00 74.10           H  
ATOM   4898  CD  LYS A 305     -10.002 -15.264 -29.157  1.00 74.10           C  
ATOM   4899  HD2 LYS A 305     -10.149 -16.232 -28.678  1.00 74.10           H  
ATOM   4900  HD3 LYS A 305     -10.823 -14.606 -28.873  1.00 74.10           H  
ATOM   4901  CE  LYS A 305      -9.989 -15.419 -30.679  1.00 74.10           C  
ATOM   4902  HE2 LYS A 305      -9.359 -16.267 -30.949  1.00 74.10           H  
ATOM   4903  HE3 LYS A 305      -9.550 -14.518 -31.107  1.00 74.10           H  
ATOM   4904  NZ  LYS A 305     -11.373 -15.583 -31.189  1.00 74.10           N  
ATOM   4905  HZ1 LYS A 305     -11.391 -15.640 -32.197  1.00 74.10           H  
ATOM   4906  HZ2 LYS A 305     -11.924 -14.783 -30.913  1.00 74.10           H  
ATOM   4907  HZ3 LYS A 305     -11.814 -16.397 -30.787  1.00 74.10           H  
ATOM   4908  N   MET A 306      -8.161 -13.275 -24.268  1.00 65.50           N  
ATOM   4909  H   MET A 306      -7.914 -14.254 -24.235  1.00 65.50           H  
ATOM   4910  CA  MET A 306      -8.651 -12.644 -23.035  1.00 65.50           C  
ATOM   4911  HA  MET A 306      -9.259 -11.785 -23.317  1.00 65.50           H  
ATOM   4912  C   MET A 306      -7.552 -12.051 -22.142  1.00 65.50           C  
ATOM   4913  CB  MET A 306      -9.552 -13.639 -22.293  1.00 65.50           C  
ATOM   4914  HB2 MET A 306      -9.428 -14.647 -22.688  1.00 65.50           H  
ATOM   4915  HB3 MET A 306      -9.308 -13.666 -21.231  1.00 65.50           H  
ATOM   4916  O   MET A 306      -7.792 -11.745 -20.977  1.00 65.50           O  
ATOM   4917  CG  MET A 306     -11.005 -13.205 -22.461  1.00 65.50           C  
ATOM   4918  HG2 MET A 306     -11.130 -12.203 -22.051  1.00 65.50           H  
ATOM   4919  HG3 MET A 306     -11.246 -13.163 -23.523  1.00 65.50           H  
ATOM   4920  SD  MET A 306     -12.176 -14.306 -21.658  1.00 65.50           S  
ATOM   4921  CE  MET A 306     -11.724 -13.938 -19.963  1.00 65.50           C  
ATOM   4922  HE1 MET A 306     -10.840 -14.514 -19.691  1.00 65.50           H  
ATOM   4923  HE2 MET A 306     -11.535 -12.871 -19.850  1.00 65.50           H  
ATOM   4924  HE3 MET A 306     -12.574 -14.207 -19.335  1.00 65.50           H  
ATOM   4925  N   ALA A 307      -6.338 -11.914 -22.675  1.00 60.49           N  
ATOM   4926  H   ALA A 307      -6.194 -12.231 -23.623  1.00 60.49           H  
ATOM   4927  CA  ALA A 307      -5.225 -11.243 -22.008  1.00 60.49           C  
ATOM   4928  HA  ALA A 307      -5.526 -10.936 -21.006  1.00 60.49           H  
ATOM   4929  C   ALA A 307      -4.772  -9.958 -22.725  1.00 60.49           C  
ATOM   4930  CB  ALA A 307      -4.086 -12.256 -21.873  1.00 60.49           C  
ATOM   4931  HB1 ALA A 307      -3.770 -12.598 -22.858  1.00 60.49           H  
ATOM   4932  HB2 ALA A 307      -4.413 -13.107 -21.275  1.00 60.49           H  
ATOM   4933  HB3 ALA A 307      -3.252 -11.758 -21.378  1.00 60.49           H  
ATOM   4934  O   ALA A 307      -3.867  -9.290 -22.238  1.00 60.49           O  
ATOM   4935  N   ASN A 308      -5.358  -9.645 -23.888  1.00 58.81           N  
ATOM   4936  H   ASN A 308      -6.159 -10.189 -24.176  1.00 58.81           H  
ATOM   4937  CA  ASN A 308      -4.953  -8.548 -24.772  1.00 58.81           C  
ATOM   4938  HA  ASN A 308      -4.390  -7.816 -24.192  1.00 58.81           H
[truncated: 404,686 more chars]
