# Supplementary material for: HilE represses the activity of the Salmonella virulence regulator HilD via a mechanism distinct from that of intestinal long-chain fatty acids
Source: J Biol Chem. 2023 Oct 27;299(12):105387. doi: 10.1016/j.jbc.2023.105387 (PMC10696396; doi:10.1016/j.jbc.2023.105387)
Supplement: Dataset S2 [file mmc3.zip › S5 Dataset/ranked_7.pdb]

ATOM      1  N   MET A   1     -24.790 -18.004 -41.397  1.00 21.09           N  
ATOM      2  H   MET A   1     -25.668 -18.015 -40.899  1.00 21.09           H  
ATOM      3  H2  MET A   1     -24.923 -17.576 -42.302  1.00 21.09           H  
ATOM      4  H3  MET A   1     -24.483 -18.959 -41.517  1.00 21.09           H  
ATOM      5  CA  MET A   1     -23.796 -17.249 -40.602  1.00 21.09           C  
ATOM      6  HA  MET A   1     -22.821 -17.270 -41.088  1.00 21.09           H  
ATOM      7  C   MET A   1     -23.673 -17.969 -39.270  1.00 21.09           C  
ATOM      8  CB  MET A   1     -24.230 -15.782 -40.414  1.00 21.09           C  
ATOM      9  HB2 MET A   1     -25.289 -15.741 -40.156  1.00 21.09           H  
ATOM     10  HB3 MET A   1     -23.663 -15.350 -39.590  1.00 21.09           H  
ATOM     11  O   MET A   1     -24.561 -17.832 -38.443  1.00 21.09           O  
ATOM     12  CG  MET A   1     -23.972 -14.923 -41.659  1.00 21.09           C  
ATOM     13  HG2 MET A   1     -22.898 -14.894 -41.842  1.00 21.09           H  
ATOM     14  HG3 MET A   1     -24.461 -15.371 -42.524  1.00 21.09           H  
ATOM     15  SD  MET A   1     -24.575 -13.224 -41.480  1.00 21.09           S  
ATOM     16  CE  MET A   1     -23.699 -12.402 -42.839  1.00 21.09           C  
ATOM     17  HE1 MET A   1     -22.622 -12.490 -42.692  1.00 21.09           H  
ATOM     18  HE2 MET A   1     -23.976 -12.860 -43.789  1.00 21.09           H  
ATOM     19  HE3 MET A   1     -23.971 -11.347 -42.859  1.00 21.09           H  
ATOM     20  N   GLU A   2     -22.704 -18.875 -39.136  1.00 20.27           N  
ATOM     21  H   GLU A   2     -21.940 -18.938 -39.793  1.00 20.27           H  
ATOM     22  CA  GLU A   2     -22.688 -19.858 -38.040  1.00 20.27           C  
ATOM     23  HA  GLU A   2     -23.708 -20.189 -37.847  1.00 20.27           H  
ATOM     24  C   GLU A   2     -22.166 -19.233 -36.739  1.00 20.27           C  
ATOM     25  CB  GLU A   2     -21.889 -21.104 -38.455  1.00 20.27           C  
ATOM     26  HB2 GLU A   2     -21.739 -21.735 -37.579  1.00 20.27           H  
ATOM     27  HB3 GLU A   2     -20.918 -20.794 -38.841  1.00 20.27           H  
ATOM     28  O   GLU A   2     -21.051 -18.720 -36.686  1.00 20.27           O  
ATOM     29  CG  GLU A   2     -22.657 -21.911 -39.518  1.00 20.27           C  
ATOM     30  HG2 GLU A   2     -22.848 -21.270 -40.378  1.00 20.27           H  
ATOM     31  HG3 GLU A   2     -23.623 -22.196 -39.100  1.00 20.27           H  
ATOM     32  CD  GLU A   2     -21.914 -23.166 -39.997  1.00 20.27           C  
ATOM     33  OE1 GLU A   2     -22.604 -24.026 -40.586  1.00 20.27           O  
ATOM     34  OE2 GLU A   2     -20.679 -23.222 -39.819  1.00 20.27           O  
ATOM     35  N   ASN A   3     -23.003 -19.237 -35.696  1.00 19.56           N  
ATOM     36  H   ASN A   3     -23.907 -19.674 -35.810  1.00 19.56           H  
ATOM     37  CA  ASN A   3     -22.707 -18.619 -34.403  1.00 19.56           C  
ATOM     38  HA  ASN A   3     -22.239 -17.651 -34.580  1.00 19.56           H  
ATOM     39  C   ASN A   3     -21.680 -19.461 -33.633  1.00 19.56           C  
ATOM     40  CB  ASN A   3     -24.022 -18.406 -33.613  1.00 19.56           C  
ATOM     41  HB2 ASN A   3     -24.765 -19.147 -33.908  1.00 19.56           H  
ATOM     42  HB3 ASN A   3     -23.827 -18.547 -32.550  1.00 19.56           H  
ATOM     43  O   ASN A   3     -22.039 -20.365 -32.875  1.00 19.56           O  
ATOM     44  CG  ASN A   3     -24.604 -17.009 -33.742  1.00 19.56           C  
ATOM     45  ND2 ASN A   3     -25.872 -16.840 -33.446  1.00 19.56           N  
ATOM     46 HD21 ASN A   3     -26.217 -15.894 -33.522  1.00 19.56           H  
ATOM     47 HD22 ASN A   3     -26.447 -17.617 -33.152  1.00 19.56           H  
ATOM     48  OD1 ASN A   3     -23.937 -16.043 -34.062  1.00 19.56           O  
ATOM     49  N   VAL A   4     -20.395 -19.157 -33.834  1.00 19.62           N  
ATOM     50  H   VAL A   4     -20.185 -18.496 -34.568  1.00 19.62           H  
ATOM     51  CA  VAL A   4     -19.273 -19.782 -33.120  1.00 19.62           C  
ATOM     52  HA  VAL A   4     -19.367 -20.864 -33.213  1.00 19.62           H  
ATOM     53  C   VAL A   4     -19.374 -19.413 -31.639  1.00 19.62           C  
ATOM     54  CB  VAL A   4     -17.915 -19.375 -33.729  1.00 19.62           C  
ATOM     55  HB  VAL A   4     -17.767 -18.302 -33.611  1.00 19.62           H  
ATOM     56  O   VAL A   4     -19.018 -18.314 -31.215  1.00 19.62           O  
ATOM     57  CG1 VAL A   4     -16.759 -20.113 -33.039  1.00 19.62           C  
ATOM     58 HG11 VAL A   4     -16.718 -19.844 -31.983  1.00 19.62           H  
ATOM     59 HG12 VAL A   4     -16.890 -21.191 -33.134  1.00 19.62           H  
ATOM     60 HG13 VAL A   4     -15.814 -19.826 -33.498  1.00 19.62           H  
ATOM     61  CG2 VAL A   4     -17.850 -19.709 -35.226  1.00 19.62           C  
ATOM     62 HG21 VAL A   4     -18.577 -19.116 -35.782  1.00 19.62           H  
ATOM     63 HG22 VAL A   4     -18.056 -20.767 -35.387  1.00 19.62           H  
ATOM     64 HG23 VAL A   4     -16.860 -19.474 -35.617  1.00 19.62           H  
ATOM     65  N   THR A   5     -19.932 -20.321 -30.844  1.00 20.19           N  
ATOM     66  H   THR A   5     -20.238 -21.195 -31.247  1.00 20.19           H  
ATOM     67  CA  THR A   5     -20.174 -20.115 -29.416  1.00 20.19           C  
ATOM     68  HA  THR A   5     -20.549 -19.101 -29.277  1.00 20.19           H  
ATOM     69  C   THR A   5     -18.842 -20.219 -28.676  1.00 20.19           C  
ATOM     70  CB  THR A   5     -21.231 -21.098 -28.860  1.00 20.19           C  
ATOM     71  HB  THR A   5     -20.838 -21.602 -27.977  1.00 20.19           H  
ATOM     72  O   THR A   5     -18.272 -21.300 -28.545  1.00 20.19           O  
ATOM     73  CG2 THR A   5     -22.515 -20.368 -28.467  1.00 20.19           C  
ATOM     74 HG21 THR A   5     -23.244 -21.088 -28.096  1.00 20.19           H  
ATOM     75 HG22 THR A   5     -22.300 -19.650 -27.675  1.00 20.19           H  
ATOM     76 HG23 THR A   5     -22.928 -19.844 -29.328  1.00 20.19           H  
ATOM     77  OG1 THR A   5     -21.622 -22.074 -29.805  1.00 20.19           O  
ATOM     78  HG1 THR A   5     -22.101 -21.634 -30.511  1.00 20.19           H  
ATOM     79  N   PHE A   6     -18.315 -19.082 -28.212  1.00 19.59           N  
ATOM     80  H   PHE A   6     -18.768 -18.212 -28.454  1.00 19.59           H  
ATOM     81  CA  PHE A   6     -17.078 -19.019 -27.431  1.00 19.59           C  
ATOM     82  HA  PHE A   6     -16.293 -19.552 -27.967  1.00 19.59           H  
ATOM     83  C   PHE A   6     -17.280 -19.714 -26.078  1.00 19.59           C  
ATOM     84  CB  PHE A   6     -16.630 -17.556 -27.262  1.00 19.59           C  
ATOM     85  HB2 PHE A   6     -15.965 -17.497 -26.399  1.00 19.59           H  
ATOM     86  HB3 PHE A   6     -17.494 -16.930 -27.037  1.00 19.59           H  
ATOM     87  O   PHE A   6     -17.763 -19.115 -25.117  1.00 19.59           O  
ATOM     88  CG  PHE A   6     -15.882 -16.982 -28.452  1.00 19.59           C  
ATOM     89  CD1 PHE A   6     -14.476 -17.048 -28.491  1.00 19.59           C  
ATOM     90  HD1 PHE A   6     -13.932 -17.510 -27.680  1.00 19.59           H  
ATOM     91  CD2 PHE A   6     -16.579 -16.385 -29.519  1.00 19.59           C  
ATOM     92  HD2 PHE A   6     -17.658 -16.340 -29.511  1.00 19.59           H  
ATOM     93  CE1 PHE A   6     -13.772 -16.524 -29.590  1.00 19.59           C  
ATOM     94  HE1 PHE A   6     -12.694 -16.593 -29.627  1.00 19.59           H  
ATOM     95  CE2 PHE A   6     -15.873 -15.858 -30.616  1.00 19.59           C  
ATOM     96  HE2 PHE A   6     -16.414 -15.413 -31.438  1.00 19.59           H  
ATOM     97  CZ  PHE A   6     -14.470 -15.929 -30.653  1.00 19.59           C  
ATOM     98  HZ  PHE A   6     -13.932 -15.537 -31.503  1.00 19.59           H  
ATOM     99  N   VAL A   7     -16.928 -20.999 -25.995  1.00 20.65           N  
ATOM    100  H   VAL A   7     -16.680 -21.478 -26.849  1.00 20.65           H  
ATOM    101  CA  VAL A   7     -16.970 -21.756 -24.740  1.00 20.65           C  
ATOM    102  HA  VAL A   7     -17.925 -21.559 -24.254  1.00 20.65           H  
ATOM    103  C   VAL A   7     -15.854 -21.237 -23.833  1.00 20.65           C  
ATOM    104  CB  VAL A   7     -16.882 -23.279 -24.973  1.00 20.65           C  
ATOM    105  HB  VAL A   7     -15.915 -23.530 -25.410  1.00 20.65           H  
ATOM    106  O   VAL A   7     -14.687 -21.597 -23.981  1.00 20.65           O  
ATOM    107  CG1 VAL A   7     -17.043 -24.041 -23.650  1.00 20.65           C  
ATOM    108 HG11 VAL A   7     -16.234 -23.789 -22.965  1.00 20.65           H  
ATOM    109 HG12 VAL A   7     -17.999 -23.796 -23.186  1.00 20.65           H  
ATOM    110 HG13 VAL A   7     -17.003 -25.115 -23.835  1.00 20.65           H  
ATOM    111  CG2 VAL A   7     -17.984 -23.767 -25.924  1.00 20.65           C  
ATOM    112 HG21 VAL A   7     -17.943 -24.852 -26.017  1.00 20.65           H  
ATOM    113 HG22 VAL A   7     -18.965 -23.477 -25.547  1.00 20.65           H  
ATOM    114 HG23 VAL A   7     -17.845 -23.341 -26.917  1.00 20.65           H  
ATOM    115  N   SER A   8     -16.216 -20.348 -22.906  1.00 22.02           N  
ATOM    116  H   SER A   8     -17.163 -20.000 -22.949  1.00 22.02           H  
ATOM    117  CA  SER A   8     -15.319 -19.808 -21.883  1.00 22.02           C  
ATOM    118  HA  SER A   8     -14.423 -19.416 -22.365  1.00 22.02           H  
ATOM    119  C   SER A   8     -14.902 -20.921 -20.918  1.00 22.02           C  
ATOM    120  CB  SER A   8     -16.007 -18.646 -21.152  1.00 22.02           C  
ATOM    121  HB2 SER A   8     -16.134 -17.814 -21.844  1.00 22.02           H  
ATOM    122  HB3 SER A   8     -16.988 -18.963 -20.799  1.00 22.02           H  
ATOM    123  O   SER A   8     -15.548 -21.143 -19.894  1.00 22.02           O  
ATOM    124  OG  SER A   8     -15.234 -18.225 -20.047  1.00 22.02           O  
ATOM    125  HG  SER A   8     -15.364 -18.871 -19.350  1.00 22.02           H  
ATOM    126  N   ASN A   9     -13.820 -21.632 -21.237  1.00 23.07           N  
ATOM    127  H   ASN A   9     -13.419 -21.491 -22.153  1.00 23.07           H  
ATOM    128  CA  ASN A   9     -13.228 -22.634 -20.352  1.00 23.07           C  
ATOM    129  HA  ASN A   9     -14.031 -23.259 -19.961  1.00 23.07           H  
ATOM    130  C   ASN A   9     -12.593 -21.940 -19.131  1.00 23.07           C  
ATOM    131  CB  ASN A   9     -12.245 -23.521 -21.153  1.00 23.07           C  
ATOM    132  HB2 ASN A   9     -11.351 -23.701 -20.556  1.00 23.07           H  
ATOM    133  HB3 ASN A   9     -11.926 -23.013 -22.063  1.00 23.07           H  
ATOM    134  O   ASN A   9     -11.412 -21.600 -19.127  1.00 23.07           O  
ATOM    135  CG  ASN A   9     -12.801 -24.889 -21.514  1.00 23.07           C  
ATOM    136  ND2 ASN A   9     -12.024 -25.702 -22.183  1.00 23.07           N  
ATOM    137 HD21 ASN A   9     -11.130 -25.373 -22.518  1.00 23.07           H  
ATOM    138 HD22 ASN A   9     -12.404 -26.618 -22.374  1.00 23.07           H  
ATOM    139  OD1 ASN A   9     -13.901 -25.281 -21.175  1.00 23.07           O  
ATOM    140  N   SER A  10     -13.395 -21.713 -18.086  1.00 26.33           N  
ATOM    141  H   SER A  10     -14.374 -21.937 -18.193  1.00 26.33           H  
ATOM    142  CA  SER A  10     -13.011 -20.964 -16.877  1.00 26.33           C  
ATOM    143  HA  SER A  10     -12.467 -20.072 -17.187  1.00 26.33           H  
ATOM    144  C   SER A  10     -12.106 -21.732 -15.909  1.00 26.33           C  
ATOM    145  CB  SER A  10     -14.264 -20.507 -16.113  1.00 26.33           C  
ATOM    146  HB2 SER A  10     -13.968 -19.814 -15.326  1.00 26.33           H  
ATOM    147  HB3 SER A  10     -14.942 -19.989 -16.792  1.00 26.33           H  
ATOM    148  O   SER A  10     -11.683 -21.176 -14.899  1.00 26.33           O  
ATOM    149  OG  SER A  10     -14.932 -21.611 -15.521  1.00 26.33           O  
ATOM    150  HG  SER A  10     -15.515 -21.254 -14.847  1.00 26.33           H  
ATOM    151  N   HIS A  11     -11.818 -23.014 -16.157  1.00 27.63           N  
ATOM    152  H   HIS A  11     -12.176 -23.413 -17.014  1.00 27.63           H  
ATOM    153  CA  HIS A  11     -11.214 -23.922 -15.173  1.00 27.63           C  
ATOM    154  HA  HIS A  11     -11.667 -23.700 -14.207  1.00 27.63           H  
ATOM    155  C   HIS A  11      -9.694 -23.700 -14.966  1.00 27.63           C  
ATOM    156  CB  HIS A  11     -11.598 -25.375 -15.509  1.00 27.63           C  
ATOM    157  HB2 HIS A  11     -11.020 -26.044 -14.872  1.00 27.63           H  
ATOM    158  HB3 HIS A  11     -11.329 -25.591 -16.544  1.00 27.63           H  
ATOM    159  O   HIS A  11      -8.893 -24.629 -15.025  1.00 27.63           O  
ATOM    160  CG  HIS A  11     -13.056 -25.718 -15.293  1.00 27.63           C  
ATOM    161  CD2 HIS A  11     -13.572 -26.986 -15.246  1.00 27.63           C  
ATOM    162  HD2 HIS A  11     -13.015 -27.902 -15.377  1.00 27.63           H  
ATOM    163  ND1 HIS A  11     -14.110 -24.850 -15.066  1.00 27.63           N  
ATOM    164  HD1 HIS A  11     -14.091 -23.841 -15.071  1.00 27.63           H  
ATOM    165  CE1 HIS A  11     -15.221 -25.584 -14.884  1.00 27.63           C  
ATOM    166  HE1 HIS A  11     -16.204 -25.179 -14.695  1.00 27.63           H  
ATOM    167  NE2 HIS A  11     -14.940 -26.893 -14.980  1.00 27.63           N  
ATOM    168  N   GLN A  12      -9.277 -22.463 -14.677  1.00 30.03           N  
ATOM    169  H   GLN A  12      -9.983 -21.742 -14.656  1.00 30.03           H  
ATOM    170  CA  GLN A  12      -7.891 -22.048 -14.410  1.00 30.03           C  
ATOM    171  HA  GLN A  12      -7.236 -22.561 -15.114  1.00 30.03           H  
ATOM    172  C   GLN A  12      -7.362 -22.415 -13.010  1.00 30.03           C  
ATOM    173  CB  GLN A  12      -7.760 -20.529 -14.635  1.00 30.03           C  
ATOM    174  HB2 GLN A  12      -8.686 -20.029 -14.349  1.00 30.03           H  
ATOM    175  HB3 GLN A  12      -6.969 -20.128 -14.001  1.00 30.03           H  
ATOM    176  O   GLN A  12      -6.251 -22.032 -12.651  1.00 30.03           O  
ATOM    177  CG  GLN A  12      -7.396 -20.165 -16.078  1.00 30.03           C  
ATOM    178  HG2 GLN A  12      -6.527 -20.748 -16.385  1.00 30.03           H  
ATOM    179  HG3 GLN A  12      -8.229 -20.406 -16.739  1.00 30.03           H  
ATOM    180  CD  GLN A  12      -7.050 -18.684 -16.222  1.00 30.03           C  
ATOM    181  NE2 GLN A  12      -6.469 -18.281 -17.329  1.00 30.03           N  
ATOM    182 HE21 GLN A  12      -6.297 -18.926 -18.087  1.00 30.03           H  
ATOM    183 HE22 GLN A  12      -6.266 -17.293 -17.368  1.00 30.03           H  
ATOM    184  OE1 GLN A  12      -7.277 -17.858 -15.357  1.00 30.03           O  
ATOM    185  N   ARG A  13      -8.103 -23.172 -12.192  1.00 31.57           N  
ATOM    186  H   ARG A  13      -8.990 -23.506 -12.542  1.00 31.57           H  
ATOM    187  CA  ARG A  13      -7.742 -23.404 -10.780  1.00 31.57           C  
ATOM    188  HA  ARG A  13      -7.517 -22.425 -10.358  1.00 31.57           H  
ATOM    189  C   ARG A  13      -6.467 -24.221 -10.456  1.00 31.57           C  
ATOM    190  CB  ARG A  13      -8.955 -23.988 -10.023  1.00 31.57           C  
ATOM    191  HB2 ARG A  13      -9.731 -24.287 -10.728  1.00 31.57           H  
ATOM    192  HB3 ARG A  13      -8.653 -24.882  -9.479  1.00 31.57           H  
ATOM    193  O   ARG A  13      -6.102 -24.194  -9.282  1.00 31.57           O  
ATOM    194  CG  ARG A  13      -9.548 -22.985  -9.022  1.00 31.57           C  
ATOM    195  HG2 ARG A  13      -9.955 -22.138  -9.574  1.00 31.57           H  
ATOM    196  HG3 ARG A  13      -8.772 -22.634  -8.341  1.00 31.57           H  
ATOM    197  CD  ARG A  13     -10.665 -23.654  -8.211  1.00 31.57           C  
ATOM    198  HD2 ARG A  13     -10.219 -24.429  -7.588  1.00 31.57           H  
ATOM    199  HD3 ARG A  13     -11.366 -24.121  -8.904  1.00 31.57           H  
ATOM    200  NE  ARG A  13     -11.406 -22.699  -7.365  1.00 31.57           N  
ATOM    201  HE  ARG A  13     -11.295 -21.712  -7.549  1.00 31.57           H  
ATOM    202  NH1 ARG A  13     -12.611 -24.237  -6.155  1.00 31.57           N  
ATOM    203 HH11 ARG A  13     -12.179 -24.979  -6.686  1.00 31.57           H  
ATOM    204 HH12 ARG A  13     -13.308 -24.431  -5.450  1.00 31.57           H  
ATOM    205  NH2 ARG A  13     -12.876 -22.066  -5.753  1.00 31.57           N  
ATOM    206 HH21 ARG A  13     -13.547 -22.262  -5.024  1.00 31.57           H  
ATOM    207 HH22 ARG A  13     -12.698 -21.112  -6.034  1.00 31.57           H  
ATOM    208  CZ  ARG A  13     -12.289 -23.004  -6.431  1.00 31.57           C  
ATOM    209  N   PRO A  14      -5.799 -25.004 -11.337  1.00 34.24           N  
ATOM    210  CA  PRO A  14      -4.965 -26.097 -10.824  1.00 34.24           C  
ATOM    211  HA  PRO A  14      -5.486 -26.565  -9.990  1.00 34.24           H  
ATOM    212  C   PRO A  14      -3.569 -25.719 -10.294  1.00 34.24           C  
ATOM    213  CB  PRO A  14      -4.896 -27.131 -11.954  1.00 34.24           C  
ATOM    214  HB2 PRO A  14      -3.949 -27.670 -11.973  1.00 34.24           H  
ATOM    215  HB3 PRO A  14      -5.723 -27.834 -11.849  1.00 34.24           H  
ATOM    216  O   PRO A  14      -2.980 -26.551  -9.598  1.00 34.24           O  
ATOM    217  CG  PRO A  14      -5.098 -26.312 -13.221  1.00 34.24           C  
ATOM    218  HG2 PRO A  14      -5.542 -26.904 -14.022  1.00 34.24           H  
ATOM    219  HG3 PRO A  14      -4.144 -25.892 -13.540  1.00 34.24           H  
ATOM    220  CD  PRO A  14      -6.021 -25.190 -12.769  1.00 34.24           C  
ATOM    221  HD2 PRO A  14      -7.056 -25.478 -12.953  1.00 34.24           H  
ATOM    222  HD3 PRO A  14      -5.756 -24.301 -13.341  1.00 34.24           H  
ATOM    223  N   ALA A  15      -3.004 -24.547 -10.608  1.00 35.80           N  
ATOM    224  H   ALA A  15      -3.529 -23.870 -11.144  1.00 35.80           H  
ATOM    225  CA  ALA A  15      -1.599 -24.239 -10.288  1.00 35.80           C  
ATOM    226  HA  ALA A  15      -0.982 -25.070 -10.630  1.00 35.80           H  
ATOM    227  C   ALA A  15      -1.318 -24.092  -8.773  1.00 35.80           C  
ATOM    228  CB  ALA A  15      -1.163 -23.010 -11.089  1.00 35.80           C  
ATOM    229  HB1 ALA A  15      -0.134 -22.763 -10.829  1.00 35.80           H  
ATOM    230  HB2 ALA A  15      -1.786 -22.153 -10.831  1.00 35.80           H  
ATOM    231  HB3 ALA A  15      -1.231 -23.206 -12.159  1.00 35.80           H  
ATOM    232  O   ALA A  15      -0.443 -24.804  -8.268  1.00 35.80           O  
ATOM    233  N   ALA A  16      -2.156 -23.320  -8.059  1.00 37.41           N  
ATOM    234  H   ALA A  16      -2.773 -22.733  -8.602  1.00 37.41           H  
ATOM    235  CA  ALA A  16      -2.015 -22.923  -6.640  1.00 37.41           C  
ATOM    236  HA  ALA A  16      -1.208 -22.200  -6.520  1.00 37.41           H  
ATOM    237  C   ALA A  16      -1.702 -24.064  -5.667  1.00 37.41           C  
ATOM    238  CB  ALA A  16      -3.319 -22.222  -6.237  1.00 37.41           C  
ATOM    239  HB1 ALA A  16      -3.251 -21.898  -5.199  1.00 37.41           H  
ATOM    240  HB2 ALA A  16      -3.472 -21.345  -6.867  1.00 37.41           H  
ATOM    241  HB3 ALA A  16      -4.164 -22.902  -6.344  1.00 37.41           H  
ATOM    242  O   ALA A  16      -1.029 -23.923  -4.646  1.00 37.41           O  
ATOM    243  N   ASP A  17      -2.214 -25.230  -6.014  1.00 42.15           N  
ATOM    244  H   ASP A  17      -2.720 -25.233  -6.888  1.00 42.15           H  
ATOM    245  CA  ASP A  17      -2.282 -26.412  -5.184  1.00 42.15           C  
ATOM    246  HA  ASP A  17      -2.758 -26.168  -4.235  1.00 42.15           H  
ATOM    247  C   ASP A  17      -0.889 -27.031  -4.921  1.00 42.15           C  
ATOM    248  CB  ASP A  17      -3.180 -27.335  -6.003  1.00 42.15           C  
ATOM    249  HB2 ASP A  17      -2.486 -27.836  -6.678  1.00 42.15           H  
ATOM    250  HB3 ASP A  17      -3.887 -26.768  -6.608  1.00 42.15           H  
ATOM    251  O   ASP A  17      -0.736 -27.812  -3.993  1.00 42.15           O  
ATOM    252  CG  ASP A  17      -3.978 -28.393  -5.273  1.00 42.15           C  
ATOM    253  OD1 ASP A  17      -4.370 -28.197  -4.111  1.00 42.15           O  
ATOM    254  OD2 ASP A  17      -4.172 -29.460  -5.911  1.00 42.15           O  
ATOM    255  N   ASN A  18       0.140 -26.728  -5.727  1.00 44.09           N  
ATOM    256  H   ASN A  18       0.000 -26.002  -6.415  1.00 44.09           H  
ATOM    257  CA  ASN A  18       1.460 -27.365  -5.608  1.00 44.09           C  
ATOM    258  HA  ASN A  18       1.316 -28.443  -5.532  1.00 44.09           H  
ATOM    259  C   ASN A  18       2.199 -26.964  -4.331  1.00 44.09           C  
ATOM    260  CB  ASN A  18       2.311 -27.017  -6.850  1.00 44.09           C  
ATOM    261  HB2 ASN A  18       1.865 -26.184  -7.393  1.00 44.09           H  
ATOM    262  HB3 ASN A  18       3.310 -26.701  -6.549  1.00 44.09           H  
ATOM    263  O   ASN A  18       2.551 -27.803  -3.500  1.00 44.09           O  
ATOM    264  CG  ASN A  18       2.501 -28.182  -7.782  1.00 44.09           C  
ATOM    265  ND2 ASN A  18       2.724 -27.942  -9.051  1.00 44.09           N  
ATOM    266 HD21 ASN A  18       2.903 -28.728  -9.659  1.00 44.09           H  
ATOM    267 HD22 ASN A  18       2.759 -26.984  -9.370  1.00 44.09           H  
ATOM    268  OD1 ASN A  18       2.490 -29.325  -7.380  1.00 44.09           O  
ATOM    269  N   LEU A  19       2.441 -25.665  -4.190  1.00 48.06           N  
ATOM    270  H   LEU A  19       2.098 -25.023  -4.890  1.00 48.06           H  
ATOM    271  CA  LEU A  19       3.208 -25.135  -3.078  1.00 48.06           C  
ATOM    272  HA  LEU A  19       4.004 -25.844  -2.847  1.00 48.06           H  
ATOM    273  C   LEU A  19       2.320 -25.044  -1.822  1.00 48.06           C  
ATOM    274  CB  LEU A  19       3.848 -23.820  -3.557  1.00 48.06           C  
ATOM    275  HB2 LEU A  19       3.957 -23.830  -4.642  1.00 48.06           H  
ATOM    276  HB3 LEU A  19       3.146 -23.014  -3.344  1.00 48.06           H  
ATOM    277  O   LEU A  19       2.783 -25.298  -0.713  1.00 48.06           O  
ATOM    278  CG  LEU A  19       5.239 -23.549  -2.953  1.00 48.06           C  
ATOM    279  HG  LEU A  19       5.244 -23.776  -1.887  1.00 48.06           H  
ATOM    280  CD1 LEU A  19       6.260 -24.463  -3.599  1.00 48.06           C  
ATOM    281 HD11 LEU A  19       7.262 -24.166  -3.290  1.00 48.06           H  
ATOM    282 HD12 LEU A  19       6.154 -24.397  -4.681  1.00 48.06           H  
ATOM    283 HD13 LEU A  19       6.100 -25.494  -3.283  1.00 48.06           H  
ATOM    284  CD2 LEU A  19       5.735 -22.125  -3.205  1.00 48.06           C  
ATOM    285 HD21 LEU A  19       6.013 -22.001  -4.251  1.00 48.06           H  
ATOM    286 HD22 LEU A  19       4.957 -21.393  -2.991  1.00 48.06           H  
ATOM    287 HD23 LEU A  19       6.603 -21.922  -2.578  1.00 48.06           H  
ATOM    288  N   GLN A  20       1.012 -24.807  -1.979  1.00 50.70           N  
ATOM    289  H   GLN A  20       0.656 -24.584  -2.898  1.00 50.70           H  
ATOM    290  CA  GLN A  20       0.058 -24.934  -0.872  1.00 50.70           C  
ATOM    291  HA  GLN A  20       0.366 -24.275  -0.060  1.00 50.70           H  
ATOM    292  C   GLN A  20       0.013 -26.358  -0.302  1.00 50.70           C  
ATOM    293  CB  GLN A  20      -1.346 -24.530  -1.328  1.00 50.70           C  
ATOM    294  HB2 GLN A  20      -1.592 -25.041  -2.258  1.00 50.70           H  
ATOM    295  HB3 GLN A  20      -2.059 -24.849  -0.568  1.00 50.70           H  
ATOM    296  O   GLN A  20       0.026 -26.528   0.919  1.00 50.70           O  
ATOM    297  CG  GLN A  20      -1.493 -23.012  -1.502  1.00 50.70           C  
ATOM    298  HG2 GLN A  20      -1.223 -22.516  -0.570  1.00 50.70           H  
ATOM    299  HG3 GLN A  20      -0.820 -22.661  -2.284  1.00 50.70           H  
ATOM    300  CD  GLN A  20      -2.919 -22.612  -1.869  1.00 50.70           C  
ATOM    301  NE2 GLN A  20      -3.223 -21.333  -1.870  1.00 50.70           N  
ATOM    302 HE21 GLN A  20      -2.511 -20.630  -1.730  1.00 50.70           H  
ATOM    303 HE22 GLN A  20      -4.171 -21.104  -2.135  1.00 50.70           H  
ATOM    304  OE1 GLN A  20      -3.788 -23.425  -2.135  1.00 50.70           O  
ATOM    305  N   LYS A  21       0.028 -27.401  -1.147  1.00 49.32           N  
ATOM    306  H   LYS A  21      -0.048 -27.247  -2.143  1.00 49.32           H  
ATOM    307  CA  LYS A  21       0.122 -28.777  -0.641  1.00 49.32           C  
ATOM    308  HA  LYS A  21      -0.605 -28.875   0.166  1.00 49.32           H  
ATOM    309  C   LYS A  21       1.465 -29.081  -0.015  1.00 49.32           C  
ATOM    310  CB  LYS A  21      -0.209 -29.826  -1.698  1.00 49.32           C  
ATOM    311  HB2 LYS A  21       0.156 -30.797  -1.362  1.00 49.32           H  
ATOM    312  HB3 LYS A  21       0.276 -29.591  -2.645  1.00 49.32           H  
ATOM    313  O   LYS A  21       1.501 -29.910   0.884  1.00 49.32           O  
ATOM    314  CG  LYS A  21      -1.732 -29.916  -1.830  1.00 49.32           C  
ATOM    315  HG2 LYS A  21      -2.145 -28.941  -2.088  1.00 49.32           H  
ATOM    316  HG3 LYS A  21      -2.158 -30.237  -0.880  1.00 49.32           H  
ATOM    317  CD  LYS A  21      -2.105 -30.919  -2.907  1.00 49.32           C  
ATOM    318  HD2 LYS A  21      -1.699 -30.571  -3.857  1.00 49.32           H  
ATOM    319  HD3 LYS A  21      -1.715 -31.893  -2.610  1.00 49.32           H  
ATOM    320  CE  LYS A  21      -3.614 -31.068  -2.989  1.00 49.32           C  
ATOM    321  HE2 LYS A  21      -4.058 -30.078  -2.885  1.00 49.32           H  
ATOM    322  HE3 LYS A  21      -3.957 -31.676  -2.152  1.00 49.32           H  
ATOM    323  NZ  LYS A  21      -4.031 -31.640  -4.285  1.00 49.32           N  
ATOM    324  HZ1 LYS A  21      -5.019 -31.847  -4.258  1.00 49.32           H  
ATOM    325  HZ2 LYS A  21      -3.949 -30.904  -4.971  1.00 49.32           H  
ATOM    326  HZ3 LYS A  21      -3.479 -32.445  -4.542  1.00 49.32           H  
ATOM    327  N   LEU A  22       2.527 -28.384  -0.399  1.00 50.48           N  
ATOM    328  H   LEU A  22       2.434 -27.745  -1.176  1.00 50.48           H  
ATOM    329  CA  LEU A  22       3.795 -28.450   0.314  1.00 50.48           C  
ATOM    330  HA  LEU A  22       4.142 -29.483   0.307  1.00 50.48           H  
ATOM    331  C   LEU A  22       3.643 -28.010   1.773  1.00 50.48           C  
ATOM    332  CB  LEU A  22       4.810 -27.557  -0.400  1.00 50.48           C  
ATOM    333  HB2 LEU A  22       4.608 -27.515  -1.471  1.00 50.48           H  
ATOM    334  HB3 LEU A  22       4.731 -26.544  -0.006  1.00 50.48           H  
ATOM    335  O   LEU A  22       4.062 -28.726   2.677  1.00 50.48           O  
ATOM    336  CG  LEU A  22       6.215 -28.097  -0.162  1.00 50.48           C  
ATOM    337  HG  LEU A  22       6.253 -28.618   0.795  1.00 50.48           H  
ATOM    338  CD1 LEU A  22       6.519 -29.086  -1.294  1.00 50.48           C  
ATOM    339 HD11 LEU A  22       7.242 -29.815  -0.929  1.00 50.48           H  
ATOM    340 HD12 LEU A  22       5.625 -29.649  -1.562  1.00 50.48           H  
ATOM    341 HD13 LEU A  22       6.897 -28.563  -2.173  1.00 50.48           H  
ATOM    342  CD2 LEU A  22       7.182 -26.916  -0.088  1.00 50.48           C  
ATOM    343 HD21 LEU A  22       8.111 -27.231   0.387  1.00 50.48           H  
ATOM    344 HD22 LEU A  22       7.375 -26.503  -1.078  1.00 50.48           H  
ATOM    345 HD23 LEU A  22       6.783 -26.130   0.553  1.00 50.48           H  
ATOM    346  N   LYS A  23       2.955 -26.885   2.004  1.00 54.50           N  
ATOM    347  H   LYS A  23       2.664 -26.331   1.211  1.00 54.50           H  
ATOM    348  CA  LYS A  23       2.593 -26.446   3.355  1.00 54.50           C  
ATOM    349  HA  LYS A  23       3.510 -26.319   3.930  1.00 54.50           H  
ATOM    350  C   LYS A  23       1.770 -27.524   4.069  1.00 54.50           C  
ATOM    351  CB  LYS A  23       1.861 -25.092   3.293  1.00 54.50           C  
ATOM    352  HB2 LYS A  23       0.851 -25.228   2.906  1.00 54.50           H  
ATOM    353  HB3 LYS A  23       2.404 -24.413   2.636  1.00 54.50           H  
ATOM    354  O   LYS A  23       2.061 -27.848   5.216  1.00 54.50           O  
ATOM    355  CG  LYS A  23       1.785 -24.463   4.688  1.00 54.50           C  
ATOM    356  HG2 LYS A  23       1.344 -25.179   5.382  1.00 54.50           H  
ATOM    357  HG3 LYS A  23       2.798 -24.240   5.024  1.00 54.50           H  
ATOM    358  CD  LYS A  23       0.947 -23.178   4.738  1.00 54.50           C  
ATOM    359  HD2 LYS A  23       1.375 -22.434   4.065  1.00 54.50           H  
ATOM    360  HD3 LYS A  23      -0.078 -23.381   4.427  1.00 54.50           H  
ATOM    361  CE  LYS A  23       0.959 -22.713   6.207  1.00 54.50           C  
ATOM    362  HE2 LYS A  23       0.115 -23.160   6.732  1.00 54.50           H  
ATOM    363  HE3 LYS A  23       1.866 -23.096   6.673  1.00 54.50           H  
ATOM    364  NZ  LYS A  23       0.962 -21.248   6.386  1.00 54.50           N  
ATOM    365  HZ1 LYS A  23       0.187 -20.764   5.954  1.00 54.50           H  
ATOM    366  HZ2 LYS A  23       1.072 -20.995   7.357  1.00 54.50           H  
ATOM    367  HZ3 LYS A  23       1.784 -20.882   5.926  1.00 54.50           H  
ATOM    368  N   SER A  24       0.797 -28.136   3.386  1.00 53.62           N  
ATOM    369  H   SER A  24       0.581 -27.787   2.462  1.00 53.62           H  
ATOM    370  CA  SER A  24      -0.011 -29.221   3.967  1.00 53.62           C  
ATOM    371  HA  SER A  24      -0.424 -28.856   4.908  1.00 53.62           H  
ATOM    372  C   SER A  24       0.806 -30.474   4.309  1.00 53.62           C  
ATOM    373  CB  SER A  24      -1.203 -29.576   3.067  1.00 53.62           C  
ATOM    374  HB2 SER A  24      -1.617 -28.662   2.642  1.00 53.62           H  
ATOM    375  HB3 SER A  24      -1.972 -30.040   3.684  1.00 53.62           H  
ATOM    376  O   SER A  24       0.596 -31.064   5.363  1.00 53.62           O  
ATOM    377  OG  SER A  24      -0.881 -30.480   2.023  1.00 53.62           O  
ATOM    378  HG  SER A  24       0.016 -30.326   1.717  1.00 53.62           H  
ATOM    379  N   LEU A  25       1.763 -30.850   3.454  1.00 47.68           N  
ATOM    380  H   LEU A  25       1.911 -30.294   2.624  1.00 47.68           H  
ATOM    381  CA  LEU A  25       2.655 -31.988   3.654  1.00 47.68           C  
ATOM    382  HA  LEU A  25       2.068 -32.882   3.863  1.00 47.68           H  
ATOM    383  C   LEU A  25       3.534 -31.739   4.863  1.00 47.68           C  
ATOM    384  CB  LEU A  25       3.526 -32.217   2.409  1.00 47.68           C  
ATOM    385  HB2 LEU A  25       3.857 -31.249   2.032  1.00 47.68           H  
ATOM    386  HB3 LEU A  25       4.421 -32.771   2.694  1.00 47.68           H  
ATOM    387  O   LEU A  25       3.530 -32.557   5.762  1.00 47.68           O  
ATOM    388  CG  LEU A  25       2.815 -32.998   1.297  1.00 47.68           C  
ATOM    389  HG  LEU A  25       1.788 -32.647   1.196  1.00 47.68           H  
ATOM    390  CD1 LEU A  25       3.543 -32.736  -0.020  1.00 47.68           C  
ATOM    391 HD11 LEU A  25       2.996 -33.199  -0.842  1.00 47.68           H  
ATOM    392 HD12 LEU A  25       4.549 -33.150   0.026  1.00 47.68           H  
ATOM    393 HD13 LEU A  25       3.598 -31.664  -0.209  1.00 47.68           H  
ATOM    394  CD2 LEU A  25       2.809 -34.500   1.593  1.00 47.68           C  
ATOM    395 HD21 LEU A  25       3.830 -34.873   1.665  1.00 47.68           H  
ATOM    396 HD22 LEU A  25       2.292 -34.702   2.531  1.00 47.68           H  
ATOM    397 HD23 LEU A  25       2.302 -35.034   0.790  1.00 47.68           H  
ATOM    398  N   LEU A  26       4.200 -30.587   4.945  1.00 49.27           N  
ATOM    399  H   LEU A  26       4.157 -29.942   4.169  1.00 49.27           H  
ATOM    400  CA  LEU A  26       5.048 -30.259   6.092  1.00 49.27           C  
ATOM    401  HA  LEU A  26       5.800 -31.036   6.223  1.00 49.27           H  
ATOM    402  C   LEU A  26       4.242 -30.194   7.387  1.00 49.27           C  
ATOM    403  CB  LEU A  26       5.737 -28.922   5.837  1.00 49.27           C  
ATOM    404  HB2 LEU A  26       6.275 -28.612   6.734  1.00 49.27           H  
ATOM    405  HB3 LEU A  26       4.963 -28.181   5.636  1.00 49.27           H  
ATOM    406  O   LEU A  26       4.685 -30.706   8.407  1.00 49.27           O  
ATOM    407  CG  LEU A  26       6.722 -29.005   4.665  1.00 49.27           C  
ATOM    408  HG  LEU A  26       6.282 -29.548   3.828  1.00 49.27           H  
ATOM    409  CD1 LEU A  26       6.991 -27.594   4.203  1.00 49.27           C  
ATOM    410 HD11 LEU A  26       6.045 -27.060   4.113  1.00 49.27           H  
ATOM    411 HD12 LEU A  26       7.635 -27.101   4.931  1.00 49.27           H  
ATOM    412 HD13 LEU A  26       7.454 -27.646   3.217  1.00 49.27           H  
ATOM    413  CD2 LEU A  26       8.041 -29.676   5.040  1.00 49.27           C  
ATOM    414 HD21 LEU A  26       8.505 -29.163   5.882  1.00 49.27           H  
ATOM    415 HD22 LEU A  26       8.723 -29.654   4.191  1.00 49.27           H  
ATOM    416 HD23 LEU A  26       7.866 -30.715   5.318  1.00 49.27           H  
ATOM    417  N   THR A  27       3.027 -29.641   7.335  1.00 48.46           N  
ATOM    418  H   THR A  27       2.724 -29.237   6.460  1.00 48.46           H  
ATOM    419  CA  THR A  27       2.137 -29.600   8.504  1.00 48.46           C  
ATOM    420  HA  THR A  27       2.681 -29.138   9.328  1.00 48.46           H  
ATOM    421  C   THR A  27       1.744 -31.012   8.960  1.00 48.46           C  
ATOM    422  CB  THR A  27       0.881 -28.754   8.235  1.00 48.46           C  
ATOM    423  HB  THR A  27       0.227 -29.279   7.540  1.00 48.46           H  
ATOM    424  O   THR A  27       1.741 -31.282  10.158  1.00 48.46           O  
ATOM    425  CG2 THR A  27       0.116 -28.445   9.521  1.00 48.46           C  
ATOM    426 HG21 THR A  27      -0.255 -29.368   9.966  1.00 48.46           H  
ATOM    427 HG22 THR A  27      -0.734 -27.802   9.294  1.00 48.46           H  
ATOM    428 HG23 THR A  27       0.770 -27.939  10.231  1.00 48.46           H  
ATOM    429  OG1 THR A  27       1.208 -27.495   7.688  1.00 48.46           O  
ATOM    430  HG1 THR A  27       1.623 -27.643   6.835  1.00 48.46           H  
ATOM    431  N   ASN A  28       1.461 -31.931   8.028  1.00 43.24           N  
ATOM    432  H   ASN A  28       1.489 -31.659   7.055  1.00 43.24           H  
ATOM    433  CA  ASN A  28       1.115 -33.322   8.345  1.00 43.24           C  
ATOM    434  HA  ASN A  28       0.450 -33.330   9.209  1.00 43.24           H  
ATOM    435  C   ASN A  28       2.335 -34.169   8.754  1.00 43.24           C  
ATOM    436  CB  ASN A  28       0.377 -33.952   7.149  1.00 43.24           C  
ATOM    437  HB2 ASN A  28       0.455 -35.037   7.223  1.00 43.24           H  
ATOM    438  HB3 ASN A  28       0.854 -33.647   6.218  1.00 43.24           H  
ATOM    439  O   ASN A  28       2.243 -34.942   9.705  1.00 43.24           O  
ATOM    440  CG  ASN A  28      -1.107 -33.631   7.103  1.00 43.24           C  
ATOM    441  ND2 ASN A  28      -1.732 -33.794   5.960  1.00 43.24           N  
ATOM    442 HD21 ASN A  28      -1.213 -34.075   5.140  1.00 43.24           H  
ATOM    443 HD22 ASN A  28      -2.722 -33.596   5.972  1.00 43.24           H  
ATOM    444  OD1 ASN A  28      -1.747 -33.276   8.076  1.00 43.24           O  
ATOM    445  N   THR A  29       3.482 -34.020   8.088  1.00 43.10           N  
ATOM    446  H   THR A  29       3.495 -33.414   7.280  1.00 43.10           H  
ATOM    447  CA  THR A  29       4.727 -34.751   8.388  1.00 43.10           C  
ATOM    448  HA  THR A  29       4.533 -35.822   8.323  1.00 43.10           H  
ATOM    449  C   THR A  29       5.218 -34.457   9.807  1.00 43.10           C  
ATOM    450  CB  THR A  29       5.820 -34.403   7.360  1.00 43.10           C  
ATOM    451  HB  THR A  29       6.050 -33.339   7.411  1.00 43.10           H  
ATOM    452  O   THR A  29       5.697 -35.357  10.501  1.00 43.10           O  
ATOM    453  CG2 THR A  29       7.099 -35.208   7.556  1.00 43.10           C  
ATOM    454 HG21 THR A  29       7.808 -34.993   6.756  1.00 43.10           H  
ATOM    455 HG22 THR A  29       7.565 -34.922   8.499  1.00 43.10           H  
ATOM    456 HG23 THR A  29       6.878 -36.275   7.571  1.00 43.10           H  
ATOM    457  OG1 THR A  29       5.385 -34.721   6.059  1.00 43.10           O  
ATOM    458  HG1 THR A  29       6.135 -34.586   5.476  1.00 43.10           H  
ATOM    459  N   ARG A  30       4.990 -33.231  10.292  1.00 42.49           N  
ATOM    460  H   ARG A  30       4.634 -32.535   9.652  1.00 42.49           H  
ATOM    461  CA  ARG A  30       5.342 -32.788  11.646  1.00 42.49           C  
ATOM    462  HA  ARG A  30       6.412 -32.946  11.786  1.00 42.49           H  
ATOM    463  C   ARG A  30       4.637 -33.566  12.765  1.00 42.49           C  
ATOM    464  CB  ARG A  30       5.059 -31.284  11.708  1.00 42.49           C  
ATOM    465  HB2 ARG A  30       5.360 -30.855  10.752  1.00 42.49           H  
ATOM    466  HB3 ARG A  30       3.991 -31.112  11.838  1.00 42.49           H  
ATOM    467  O   ARG A  30       5.158 -33.626  13.872  1.00 42.49           O  
ATOM    468  CG  ARG A  30       5.849 -30.524  12.776  1.00 42.49           C  
ATOM    469  HG2 ARG A  30       5.450 -30.749  13.765  1.00 42.49           H  
ATOM    470  HG3 ARG A  30       6.904 -30.794  12.732  1.00 42.49           H  
ATOM    471  CD  ARG A  30       5.694 -29.036  12.456  1.00 42.49           C  
ATOM    472  HD2 ARG A  30       6.207 -28.831  11.516  1.00 42.49           H  
ATOM    473  HD3 ARG A  30       4.634 -28.817  12.331  1.00 42.49           H  
ATOM    474  NE  ARG A  30       6.248 -28.170  13.502  1.00 42.49           N  
ATOM    475  HE  ARG A  30       7.008 -28.540  14.055  1.00 42.49           H  
ATOM    476  NH1 ARG A  30       5.414 -26.188  12.684  1.00 42.49           N  
ATOM    477 HH11 ARG A  30       5.376 -26.584  11.755  1.00 42.49           H  
ATOM    478 HH12 ARG A  30       5.172 -25.222  12.852  1.00 42.49           H  
ATOM    479  NH2 ARG A  30       6.129 -26.288  14.755  1.00 42.49           N  
ATOM    480 HH21 ARG A  30       7.119 -26.182  14.924  1.00 42.49           H  
ATOM    481 HH22 ARG A  30       5.846 -26.862  15.536  1.00 42.49           H  
ATOM    482  CZ  ARG A  30       5.954 -26.897  13.630  1.00 42.49           C  
ATOM    483  N   GLN A  31       3.486 -34.199  12.508  1.00 40.27           N  
ATOM    484  H   GLN A  31       3.102 -34.152  11.575  1.00 40.27           H  
ATOM    485  CA  GLN A  31       2.851 -35.076  13.506  1.00 40.27           C  
ATOM    486  HA  GLN A  31       2.833 -34.562  14.467  1.00 40.27           H  
ATOM    487  C   GLN A  31       3.624 -36.385  13.727  1.00 40.27           C  
ATOM    488  CB  GLN A  31       1.407 -35.417  13.109  1.00 40.27           C  
ATOM    489  HB2 GLN A  31       1.378 -35.746  12.070  1.00 40.27           H  
ATOM    490  HB3 GLN A  31       1.068 -36.246  13.731  1.00 40.27           H  
ATOM    491  O   GLN A  31       3.608 -36.915  14.837  1.00 40.27           O  
ATOM    492  CG  GLN A  31       0.428 -34.255  13.318  1.00 40.27           C  
ATOM    493  HG2 GLN A  31       0.496 -33.913  14.351  1.00 40.27           H  
ATOM    494  HG3 GLN A  31       0.701 -33.428  12.662  1.00 40.27           H  
ATOM    495  CD  GLN A  31      -1.019 -34.651  13.029  1.00 40.27           C  
ATOM    496  NE2 GLN A  31      -1.977 -33.828  13.394  1.00 40.27           N  
ATOM    497 HE21 GLN A  31      -1.759 -32.935  13.813  1.00 40.27           H  
ATOM    498 HE22 GLN A  31      -2.913 -34.121  13.154  1.00 40.27           H  
ATOM    499  OE1 GLN A  31      -1.332 -35.697  12.487  1.00 40.27           O  
ATOM    500  N   GLN A  32       4.272 -36.930  12.690  1.00 36.68           N  
ATOM    501  H   GLN A  32       4.320 -36.418  11.821  1.00 36.68           H  
ATOM    502  CA  GLN A  32       4.955 -38.225  12.781  1.00 36.68           C  
ATOM    503  HA  GLN A  32       4.437 -38.853  13.505  1.00 36.68           H  
ATOM    504  C   GLN A  32       6.395 -38.111  13.280  1.00 36.68           C  
ATOM    505  CB  GLN A  32       4.934 -38.944  11.423  1.00 36.68           C  
ATOM    506  HB2 GLN A  32       5.719 -39.700  11.417  1.00 36.68           H  
ATOM    507  HB3 GLN A  32       5.139 -38.236  10.620  1.00 36.68           H  
ATOM    508  O   GLN A  32       6.828 -38.929  14.094  1.00 36.68           O  
ATOM    509  CG  GLN A  32       3.601 -39.659  11.170  1.00 36.68           C  
ATOM    510  HG2 GLN A  32       2.802 -38.922  11.083  1.00 36.68           H  
ATOM    511  HG3 GLN A  32       3.379 -40.307  12.019  1.00 36.68           H  
ATOM    512  CD  GLN A  32       3.622 -40.512   9.905  1.00 36.68           C  
ATOM    513  NE2 GLN A  32       2.719 -41.458   9.773  1.00 36.68           N  
ATOM    514 HE21 GLN A  32       2.769 -41.987   8.914  1.00 36.68           H  
ATOM    515 HE22 GLN A  32       2.011 -41.597  10.480  1.00 36.68           H  
ATOM    516  OE1 GLN A  32       4.435 -40.365   9.010  1.00 36.68           O  
ATOM    517  N   ILE A  33       7.163 -37.142  12.781  1.00 39.77           N  
ATOM    518  H   ILE A  33       6.765 -36.473  12.138  1.00 39.77           H  
ATOM    519  CA  ILE A  33       8.608 -37.120  13.011  1.00 39.77           C  
ATOM    520  HA  ILE A  33       8.938 -38.125  13.271  1.00 39.77           H  
ATOM    521  C   ILE A  33       8.923 -36.200  14.204  1.00 39.77           C  
ATOM    522  CB  ILE A  33       9.349 -36.753  11.714  1.00 39.77           C  
ATOM    523  HB  ILE A  33       9.069 -35.720  11.507  1.00 39.77           H  
ATOM    524  O   ILE A  33       8.859 -34.980  14.100  1.00 39.77           O  
ATOM    525  CG1 ILE A  33       8.912 -37.559  10.468  1.00 39.77           C  
ATOM    526 HG12 ILE A  33       7.844 -37.415  10.305  1.00 39.77           H  
ATOM    527 HG13 ILE A  33       9.082 -38.619  10.655  1.00 39.77           H  
ATOM    528  CG2 ILE A  33      10.864 -36.935  11.966  1.00 39.77           C  
ATOM    529 HG21 ILE A  33      11.442 -36.572  11.117  1.00 39.77           H  
ATOM    530 HG22 ILE A  33      11.188 -36.381  12.847  1.00 39.77           H  
ATOM    531 HG23 ILE A  33      11.093 -37.991  12.109  1.00 39.77           H  
ATOM    532  CD1 ILE A  33       9.615 -37.176   9.155  1.00 39.77           C  
ATOM    533 HD11 ILE A  33      10.679 -37.406   9.201  1.00 39.77           H  
ATOM    534 HD12 ILE A  33       9.180 -37.756   8.340  1.00 39.77           H  
ATOM    535 HD13 ILE A  33       9.478 -36.118   8.931  1.00 39.77           H  
ATOM    536  N   LYS A  34       9.254 -36.798  15.359  1.00 38.31           N  
ATOM    537  H   LYS A  34       9.197 -37.806  15.373  1.00 38.31           H  
ATOM    538  CA  LYS A  34       9.519 -36.078  16.623  1.00 38.31           C  
ATOM    539  HA  LYS A  34       8.793 -35.269  16.709  1.00 38.31           H  
ATOM    540  C   LYS A  34      10.885 -35.378  16.736  1.00 38.31           C  
ATOM    541  CB  LYS A  34       9.361 -37.021  17.833  1.00 38.31           C  
ATOM    542  HB2 LYS A  34       9.965 -36.627  18.650  1.00 38.31           H  
ATOM    543  HB3 LYS A  34       9.755 -38.006  17.582  1.00 38.31           H  
ATOM    544  O   LYS A  34      10.920 -34.257  17.221  1.00 38.31           O  
ATOM    545  CG  LYS A  34       7.926 -37.153  18.363  1.00 38.31           C  
ATOM    546  HG2 LYS A  34       7.538 -36.162  18.597  1.00 38.31           H  
ATOM    547  HG3 LYS A  34       7.296 -37.616  17.604  1.00 38.31           H  
ATOM    548  CD  LYS A  34       7.932 -38.014  19.638  1.00 38.31           C  
ATOM    549  HD2 LYS A  34       8.278 -39.016  19.385  1.00 38.31           H  
ATOM    550  HD3 LYS A  34       8.619 -37.573  20.361  1.00 38.31           H  
ATOM    551  CE  LYS A  34       6.533 -38.090  20.257  1.00 38.31           C  
ATOM    552  HE2 LYS A  34       6.202 -37.077  20.487  1.00 38.31           H  
ATOM    553  HE3 LYS A  34       5.850 -38.500  19.514  1.00 38.31           H  
ATOM    554  NZ  LYS A  34       6.527 -38.927  21.485  1.00 38.31           N  
ATOM    555  HZ1 LYS A  34       5.597 -38.965  21.877  1.00 38.31           H  
ATOM    556  HZ2 LYS A  34       7.151 -38.538  22.178  1.00 38.31           H  
ATOM    557  HZ3 LYS A  34       6.824 -39.869  21.271  1.00 38.31           H  
ATOM    558  N   SER A  35      12.006 -36.076  16.498  1.00 40.84           N  
ATOM    559  H   SER A  35      11.931 -36.985  16.065  1.00 40.84           H  
ATOM    560  CA  SER A  35      13.283 -35.749  17.178  1.00 40.84           C  
ATOM    561  HA  SER A  35      13.066 -35.122  18.043  1.00 40.84           H  
ATOM    562  C   SER A  35      14.338 -34.984  16.374  1.00 40.84           C  
ATOM    563  CB  SER A  35      13.943 -37.023  17.715  1.00 40.84           C  
ATOM    564  HB2 SER A  35      13.294 -37.476  18.465  1.00 40.84           H  
ATOM    565  HB3 SER A  35      14.893 -36.767  18.183  1.00 40.84           H  
ATOM    566  O   SER A  35      14.974 -34.090  16.923  1.00 40.84           O  
ATOM    567  OG  SER A  35      14.160 -37.947  16.663  1.00 40.84           O  
ATOM    568  HG  SER A  35      14.808 -38.596  16.947  1.00 40.84           H  
ATOM    569  N   GLN A  36      14.628 -35.385  15.135  1.00 40.29           N  
ATOM    570  H   GLN A  36      14.080 -36.128  14.725  1.00 40.29           H  
ATOM    571  CA  GLN A  36      15.709 -34.787  14.341  1.00 40.29           C  
ATOM    572  HA  GLN A  36      16.536 -34.534  15.005  1.00 40.29           H  
ATOM    573  C   GLN A  36      15.252 -33.478  13.696  1.00 40.29           C  
ATOM    574  CB  GLN A  36      16.221 -35.787  13.287  1.00 40.29           C  
ATOM    575  HB2 GLN A  36      15.403 -36.432  12.967  1.00 40.29           H  
ATOM    576  HB3 GLN A  36      16.583 -35.245  12.413  1.00 40.29           H  
ATOM    577  O   GLN A  36      14.095 -33.370  13.288  1.00 40.29           O  
ATOM    578  CG  GLN A  36      17.385 -36.628  13.835  1.00 40.29           C  
ATOM    579  HG2 GLN A  36      17.096 -37.060  14.792  1.00 40.29           H  
ATOM    580  HG3 GLN A  36      18.241 -35.973  14.002  1.00 40.29           H  
ATOM    581  CD  GLN A  36      17.813 -37.770  12.916  1.00 40.29           C  
ATOM    582  NE2 GLN A  36      18.969 -38.355  13.144  1.00 40.29           N  
ATOM    583 HE21 GLN A  36      19.218 -39.084  12.491  1.00 40.29           H  
ATOM    584 HE22 GLN A  36      19.593 -38.010  13.859  1.00 40.29           H  
ATOM    585  OE1 GLN A  36      17.120 -38.198  12.011  1.00 40.29           O  
ATOM    586  N   THR A  37      16.180 -32.522  13.550  1.00 51.60           N  
ATOM    587  H   THR A  37      17.084 -32.631  13.987  1.00 51.60           H  
ATOM    588  CA  THR A  37      16.025 -31.356  12.671  1.00 51.60           C  
ATOM    589  HA  THR A  37      15.245 -30.705  13.066  1.00 51.60           H  
ATOM    590  C   THR A  37      15.626 -31.855  11.285  1.00 51.60           C  
ATOM    591  CB  THR A  37      17.339 -30.556  12.559  1.00 51.60           C  
ATOM    592  HB  THR A  37      18.050 -31.092  11.930  1.00 51.60           H  
ATOM    593  O   THR A  37      16.443 -32.433  10.570  1.00 51.60           O  
ATOM    594  CG2 THR A  37      17.112 -29.162  11.977  1.00 51.60           C  
ATOM    595 HG21 THR A  37      16.431 -28.590  12.609  1.00 51.60           H  
ATOM    596 HG22 THR A  37      18.059 -28.628  11.895  1.00 51.60           H  
ATOM    597 HG23 THR A  37      16.682 -29.242  10.979  1.00 51.60           H  
ATOM    598  OG1 THR A  37      17.930 -30.389  13.827  1.00 51.60           O  
ATOM    599  HG1 THR A  37      18.482 -29.607  13.763  1.00 51.60           H  
ATOM    600  N   GLN A  38      14.354 -31.706  10.928  1.00 64.80           N  
ATOM    601  H   GLN A  38      13.701 -31.286  11.575  1.00 64.80           H  
ATOM    602  CA  GLN A  38      13.857 -32.158   9.637  1.00 64.80           C  
ATOM    603  HA  GLN A  38      14.368 -33.076   9.344  1.00 64.80           H  
ATOM    604  C   GLN A  38      14.170 -31.102   8.601  1.00 64.80           C  
ATOM    605  CB  GLN A  38      12.367 -32.452   9.699  1.00 64.80           C  
ATOM    606  HB2 GLN A  38      11.920 -32.325   8.713  1.00 64.80           H  
ATOM    607  HB3 GLN A  38      11.889 -31.750  10.383  1.00 64.80           H  
ATOM    608  O   GLN A  38      13.523 -30.058   8.520  1.00 64.80           O  
ATOM    609  CG  GLN A  38      12.135 -33.891  10.139  1.00 64.80           C  
ATOM    610  HG2 GLN A  38      12.226 -34.566   9.288  1.00 64.80           H  
ATOM    611  HG3 GLN A  38      12.855 -34.180  10.903  1.00 64.80           H  
ATOM    612  CD  GLN A  38      10.743 -33.957  10.704  1.00 64.80           C  
ATOM    613  NE2 GLN A  38      10.652 -33.943  12.013  1.00 64.80           N  
ATOM    614 HE21 GLN A  38      11.478 -33.759  12.564  1.00 64.80           H  
ATOM    615 HE22 GLN A  38       9.733 -33.904  12.429  1.00 64.80           H  
ATOM    616  OE1 GLN A  38       9.747 -33.956  10.000  1.00 64.80           O  
ATOM    617  N   GLN A  39      15.201 -31.395   7.824  1.00 76.34           N  
ATOM    618  H   GLN A  39      15.700 -32.258   7.988  1.00 76.34           H  
ATOM    619  CA  GLN A  39      15.485 -30.682   6.603  1.00 76.34           C  
ATOM    620  HA  GLN A  39      15.116 -29.660   6.690  1.00 76.34           H  
ATOM    621  C   GLN A  39      14.775 -31.403   5.461  1.00 76.34           C  
ATOM    622  CB  GLN A  39      17.000 -30.624   6.414  1.00 76.34           C  
ATOM    623  HB2 GLN A  39      17.451 -30.156   7.289  1.00 76.34           H  
ATOM    624  HB3 GLN A  39      17.398 -31.633   6.314  1.00 76.34           H  
ATOM    625  O   GLN A  39      15.172 -32.503   5.107  1.00 76.34           O  
ATOM    626  CG  GLN A  39      17.355 -29.800   5.177  1.00 76.34           C  
ATOM    627  HG2 GLN A  39      16.949 -28.795   5.297  1.00 76.34           H  
ATOM    628  HG3 GLN A  39      16.918 -30.257   4.290  1.00 76.34           H  
ATOM    629  CD  GLN A  39      18.860 -29.720   4.969  1.00 76.34           C  
ATOM    630  NE2 GLN A  39      19.388 -28.595   4.550  1.00 76.34           N  
ATOM    631 HE21 GLN A  39      18.832 -27.752   4.544  1.00 76.34           H  
ATOM    632 HE22 GLN A  39      20.398 -28.571   4.550  1.00 76.34           H  
ATOM    633  OE1 GLN A  39      19.609 -30.658   5.167  1.00 76.34           O  
ATOM    634  N   VAL A  40      13.771 -30.778   4.852  1.00 77.87           N  
ATOM    635  H   VAL A  40      13.523 -29.855   5.179  1.00 77.87           H  
ATOM    636  CA  VAL A  40      13.057 -31.354   3.702  1.00 77.87           C  
ATOM    637  HA  VAL A  40      13.298 -32.414   3.625  1.00 77.87           H  
ATOM    638  C   VAL A  40      13.525 -30.674   2.427  1.00 77.87           C  
ATOM    639  CB  VAL A  40      11.532 -31.259   3.878  1.00 77.87           C  
ATOM    640  HB  VAL A  40      11.248 -30.216   4.017  1.00 77.87           H  
ATOM    641  O   VAL A  40      13.487 -29.446   2.330  1.00 77.87           O  
ATOM    642  CG1 VAL A  40      10.787 -31.805   2.651  1.00 77.87           C  
ATOM    643 HG11 VAL A  40      10.983 -31.185   1.776  1.00 77.87           H  
ATOM    644 HG12 VAL A  40      11.108 -32.828   2.453  1.00 77.87           H  
ATOM    645 HG13 VAL A  40       9.714 -31.806   2.839  1.00 77.87           H  
ATOM    646  CG2 VAL A  40      11.084 -32.059   5.107  1.00 77.87           C  
ATOM    647 HG21 VAL A  40      11.513 -31.630   6.012  1.00 77.87           H  
ATOM    648 HG22 VAL A  40      11.419 -33.093   5.018  1.00 77.87           H  
ATOM    649 HG23 VAL A  40       9.998 -32.040   5.199  1.00 77.87           H  
ATOM    650  N   THR A  41      13.942 -31.450   1.424  1.00 81.93           N  
ATOM    651  H   THR A  41      13.934 -32.449   1.571  1.00 81.93           H  
ATOM    652  CA  THR A  41      14.416 -30.904   0.138  1.00 81.93           C  
ATOM    653  HA  THR A  41      14.407 -29.816   0.193  1.00 81.93           H  
ATOM    654  C   THR A  41      13.518 -31.290  -1.034  1.00 81.93           C  
ATOM    655  CB  THR A  41      15.872 -31.288  -0.138  1.00 81.93           C  
ATOM    656  HB  THR A  41      15.981 -32.373  -0.125  1.00 81.93           H  
ATOM    657  O   THR A  41      13.462 -32.434  -1.470  1.00 81.93           O  
ATOM    658  CG2 THR A  41      16.377 -30.738  -1.478  1.00 81.93           C  
ATOM    659 HG21 THR A  41      16.150 -29.674  -1.551  1.00 81.93           H  
ATOM    660 HG22 THR A  41      15.898 -31.268  -2.301  1.00 81.93           H  
ATOM    661 HG23 THR A  41      17.456 -30.879  -1.543  1.00 81.93           H  
ATOM    662  OG1 THR A  41      16.703 -30.723   0.847  1.00 81.93           O  
ATOM    663  HG1 THR A  41      16.504 -31.170   1.673  1.00 81.93           H  
ATOM    664  N   ILE A  42      12.895 -30.300  -1.664  1.00 81.46           N  
ATOM    665  H   ILE A  42      13.015 -29.368  -1.295  1.00 81.46           H  
ATOM    666  CA  ILE A  42      12.080 -30.467  -2.866  1.00 81.46           C  
ATOM    667  HA  ILE A  42      11.806 -31.517  -2.970  1.00 81.46           H  
ATOM    668  C   ILE A  42      12.880 -30.045  -4.084  1.00 81.46           C  
ATOM    669  CB  ILE A  42      10.782 -29.665  -2.747  1.00 81.46           C  
ATOM    670  HB  ILE A  42      11.047 -28.613  -2.642  1.00 81.46           H  
ATOM    671  O   ILE A  42      13.124 -28.864  -4.317  1.00 81.46           O  
ATOM    672  CG1 ILE A  42       9.994 -30.147  -1.512  1.00 81.46           C  
ATOM    673 HG12 ILE A  42       9.055 -30.609  -1.815  1.00 81.46           H  
ATOM    674 HG13 ILE A  42      10.537 -30.895  -0.934  1.00 81.46           H  
ATOM    675  CG2 ILE A  42       9.903 -29.812  -4.001  1.00 81.46           C  
ATOM    676 HG21 ILE A  42       9.658 -30.864  -4.146  1.00 81.46           H  
ATOM    677 HG22 ILE A  42       8.987 -29.237  -3.863  1.00 81.46           H  
ATOM    678 HG23 ILE A  42      10.423 -29.423  -4.876  1.00 81.46           H  
ATOM    679  CD1 ILE A  42       9.727 -28.952  -0.615  1.00 81.46           C  
ATOM    680 HD11 ILE A  42       9.237 -28.177  -1.205  1.00 81.46           H  
ATOM    681 HD12 ILE A  42       9.117 -29.260   0.234  1.00 81.46           H  
ATOM    682 HD13 ILE A  42      10.669 -28.559  -0.234  1.00 81.46           H  
ATOM    683  N   LYS A  43      13.239 -31.023  -4.912  1.00 83.08           N  
ATOM    684  H   LYS A  43      13.044 -31.972  -4.627  1.00 83.08           H  
ATOM    685  CA  LYS A  43      13.951 -30.776  -6.169  1.00 83.08           C  
ATOM    686  HA  LYS A  43      14.498 -29.839  -6.063  1.00 83.08           H  
ATOM    687  C   LYS A  43      13.000 -30.590  -7.340  1.00 83.08           C  
ATOM    688  CB  LYS A  43      14.977 -31.881  -6.443  1.00 83.08           C  
ATOM    689  HB2 LYS A  43      14.471 -32.841  -6.541  1.00 83.08           H  
ATOM    690  HB3 LYS A  43      15.489 -31.656  -7.379  1.00 83.08           H  
ATOM    691  O   LYS A  43      11.937 -31.215  -7.379  1.00 83.08           O  
ATOM    692  CG  LYS A  43      16.013 -31.953  -5.315  1.00 83.08           C  
ATOM    693  HG2 LYS A  43      15.532 -32.316  -4.406  1.00 83.08           H  
ATOM    694  HG3 LYS A  43      16.415 -30.957  -5.130  1.00 83.08           H  
ATOM    695  CD  LYS A  43      17.166 -32.895  -5.670  1.00 83.08           C  
ATOM    696  HD2 LYS A  43      17.669 -32.529  -6.565  1.00 83.08           H  
ATOM    697  HD3 LYS A  43      16.775 -33.897  -5.849  1.00 83.08           H  
ATOM    698  CE  LYS A  43      18.145 -32.915  -4.492  1.00 83.08           C  
ATOM    699  HE2 LYS A  43      17.610 -33.251  -3.603  1.00 83.08           H  
ATOM    700  HE3 LYS A  43      18.480 -31.896  -4.299  1.00 83.08           H  
ATOM    701  NZ  LYS A  43      19.311 -33.795  -4.743  1.00 83.08           N  
ATOM    702  HZ1 LYS A  43      19.920 -33.781  -3.938  1.00 83.08           H  
ATOM    703  HZ2 LYS A  43      19.839 -33.471  -5.541  1.00 83.08           H  
ATOM    704  HZ3 LYS A  43      19.009 -34.748  -4.890  1.00 83.08           H  
ATOM    705  N   ASN A  44      13.423 -29.817  -8.335  1.00 84.16           N  
ATOM    706  H   ASN A  44      14.308 -29.349  -8.207  1.00 84.16           H  
ATOM    707  CA  ASN A  44      12.737 -29.633  -9.616  1.00 84.16           C  
ATOM    708  HA  ASN A  44      13.282 -28.840 -10.128  1.00 84.16           H  
ATOM    709  C   ASN A  44      11.282 -29.144  -9.484  1.00 84.16           C  
ATOM    710  CB  ASN A  44      12.861 -30.903 -10.474  1.00 84.16           C  
ATOM    711  HB2 ASN A  44      12.301 -31.714 -10.007  1.00 84.16           H  
ATOM    712  HB3 ASN A  44      12.426 -30.707 -11.453  1.00 84.16           H  
ATOM    713  O   ASN A  44      10.353 -29.688 -10.090  1.00 84.16           O  
ATOM    714  CG  ASN A  44      14.294 -31.332 -10.701  1.00 84.16           C  
ATOM    715  ND2 ASN A  44      14.591 -32.604 -10.562  1.00 84.16           N  
ATOM    716 HD21 ASN A  44      13.888 -33.280 -10.298  1.00 84.16           H  
ATOM    717 HD22 ASN A  44      15.547 -32.850 -10.775  1.00 84.16           H  
ATOM    718  OD1 ASN A  44      15.156 -30.546 -11.032  1.00 84.16           O  
ATOM    719  N   LEU A  45      11.041 -28.168  -8.621  1.00 86.39           N  
ATOM    720  H   LEU A  45      11.828 -27.727  -8.166  1.00 86.39           H  
ATOM    721  CA  LEU A  45       9.748 -27.516  -8.474  1.00 86.39           C  
ATOM    722  HA  LEU A  45       8.951 -28.258  -8.522  1.00 86.39           H  
ATOM    723  C   LEU A  45       9.555 -26.506  -9.610  1.00 86.39           C  
ATOM    724  CB  LEU A  45       9.721 -26.859  -7.093  1.00 86.39           C  
ATOM    725  HB2 LEU A  45       9.828 -27.622  -6.321  1.00 86.39           H  
ATOM    726  HB3 LEU A  45      10.585 -26.198  -7.026  1.00 86.39           H  
ATOM    727  O   LEU A  45      10.297 -25.536  -9.709  1.00 86.39           O  
ATOM    728  CG  LEU A  45       8.458 -26.035  -6.823  1.00 86.39           C  
ATOM    729  HG  LEU A  45       8.295 -25.330  -7.638  1.00 86.39           H  
ATOM    730  CD1 LEU A  45       7.218 -26.926  -6.677  1.00 86.39           C  
ATOM    731 HD11 LEU A  45       7.385 -27.678  -5.905  1.00 86.39           H  
ATOM    732 HD12 LEU A  45       6.984 -27.399  -7.631  1.00 86.39           H  
ATOM    733 HD13 LEU A  45       6.371 -26.304  -6.390  1.00 86.39           H  
ATOM    734  CD2 LEU A  45       8.684 -25.228  -5.554  1.00 86.39           C  
ATOM    735 HD21 LEU A  45       8.490 -25.829  -4.666  1.00 86.39           H  
ATOM    736 HD22 LEU A  45       9.708 -24.858  -5.503  1.00 86.39           H  
ATOM    737 HD23 LEU A  45       8.052 -24.341  -5.588  1.00 86.39           H  
ATOM    738  N   TYR A  46       8.556 -26.728 -10.462  1.00 87.15           N  
ATOM    739  H   TYR A  46       7.973 -27.545 -10.350  1.00 87.15           H  
ATOM    740  CA  TYR A  46       8.195 -25.771 -11.504  1.00 87.15           C  
ATOM    741  HA  TYR A  46       9.106 -25.310 -11.884  1.00 87.15           H  
ATOM    742  C   TYR A  46       7.304 -24.661 -10.939  1.00 87.15           C  
ATOM    743  CB  TYR A  46       7.524 -26.500 -12.672  1.00 87.15           C  
ATOM    744  HB2 TYR A  46       6.625 -26.999 -12.312  1.00 87.15           H  
ATOM    745  HB3 TYR A  46       8.204 -27.266 -13.044  1.00 87.15           H  
ATOM    746  O   TYR A  46       6.275 -24.944 -10.323  1.00 87.15           O  
ATOM    747  CG  TYR A  46       7.166 -25.585 -13.828  1.00 87.15           C  
ATOM    748  CD1 TYR A  46       5.819 -25.389 -14.189  1.00 87.15           C  
ATOM    749  HD1 TYR A  46       5.031 -25.883 -13.640  1.00 87.15           H  
ATOM    750  CD2 TYR A  46       8.186 -24.922 -14.538  1.00 87.15           C  
ATOM    751  HD2 TYR A  46       9.218 -25.049 -14.248  1.00 87.15           H  
ATOM    752  CE1 TYR A  46       5.497 -24.554 -15.276  1.00 87.15           C  
ATOM    753  HE1 TYR A  46       4.471 -24.405 -15.579  1.00 87.15           H  
ATOM    754  CE2 TYR A  46       7.867 -24.067 -15.609  1.00 87.15           C  
ATOM    755  HE2 TYR A  46       8.653 -23.548 -16.138  1.00 87.15           H  
ATOM    756  OH  TYR A  46       6.189 -23.078 -17.020  1.00 87.15           O  
ATOM    757  HH  TYR A  46       6.928 -22.564 -17.356  1.00 87.15           H  
ATOM    758  CZ  TYR A  46       6.518 -23.888 -15.982  1.00 87.15           C  
ATOM    759  N   VAL A  47       7.695 -23.412 -11.178  1.00 90.26           N  
ATOM    760  H   VAL A  47       8.557 -23.282 -11.688  1.00 90.26           H  
ATOM    761  CA  VAL A  47       6.971 -22.198 -10.791  1.00 90.26           C  
ATOM    762  HA  VAL A  47       6.264 -22.425  -9.994  1.00 90.26           H  
ATOM    763  C   VAL A  47       6.191 -21.707 -12.013  1.00 90.26           C  
ATOM    764  CB  VAL A  47       7.964 -21.141 -10.258  1.00 90.26           C  
ATOM    765  HB  VAL A  47       8.666 -20.879 -11.050  1.00 90.26           H  
ATOM    766  O   VAL A  47       6.761 -21.096 -12.915  1.00 90.26           O  
ATOM    767  CG1 VAL A  47       7.242 -19.872  -9.811  1.00 90.26           C  
ATOM    768 HG11 VAL A  47       6.475 -20.098  -9.070  1.00 90.26           H  
ATOM    769 HG12 VAL A  47       7.952 -19.162  -9.389  1.00 90.26           H  
ATOM    770 HG13 VAL A  47       6.783 -19.397 -10.678  1.00 90.26           H  
ATOM    771  CG2 VAL A  47       8.773 -21.664  -9.063  1.00 90.26           C  
ATOM    772 HG21 VAL A  47       8.102 -21.956  -8.255  1.00 90.26           H  
ATOM    773 HG22 VAL A  47       9.445 -20.883  -8.705  1.00 90.26           H  
ATOM    774 HG23 VAL A  47       9.379 -22.520  -9.361  1.00 90.26           H  
ATOM    775  N   SER A  48       4.898 -22.029 -12.093  1.00 84.17           N  
ATOM    776  H   SER A  48       4.476 -22.555 -11.341  1.00 84.17           H  
ATOM    777  CA  SER A  48       4.060 -21.742 -13.272  1.00 84.17           C  
ATOM    778  HA  SER A  48       4.651 -21.900 -14.174  1.00 84.17           H  
ATOM    779  C   SER A  48       3.535 -20.309 -13.337  1.00 84.17           C  
ATOM    780  CB  SER A  48       2.871 -22.705 -13.323  1.00 84.17           C  
ATOM    781  HB2 SER A  48       2.168 -22.388 -14.093  1.00 84.17           H  
ATOM    782  HB3 SER A  48       3.241 -23.697 -13.582  1.00 84.17           H  
ATOM    783  O   SER A  48       3.294 -19.794 -14.422  1.00 84.17           O  
ATOM    784  OG  SER A  48       2.214 -22.792 -12.071  1.00 84.17           O  
ATOM    785  HG  SER A  48       1.760 -21.972 -11.866  1.00 84.17           H  
ATOM    786  N   SER A  49       3.362 -19.666 -12.188  1.00 88.81           N  
ATOM    787  H   SER A  49       3.616 -20.133 -11.329  1.00 88.81           H  
ATOM    788  CA  SER A  49       2.877 -18.292 -12.045  1.00 88.81           C  
ATOM    789  HA  SER A  49       2.777 -17.820 -13.023  1.00 88.81           H  
ATOM    790  C   SER A  49       3.868 -17.488 -11.221  1.00 88.81           C  
ATOM    791  CB  SER A  49       1.509 -18.286 -11.363  1.00 88.81           C  
ATOM    792  HB2 SER A  49       0.786 -18.801 -11.997  1.00 88.81           H  
ATOM    793  HB3 SER A  49       1.170 -17.263 -11.200  1.00 88.81           H  
ATOM    794  O   SER A  49       4.761 -18.049 -10.597  1.00 88.81           O  
ATOM    795  OG  SER A  49       1.607 -18.961 -10.129  1.00 88.81           O  
ATOM    796  HG  SER A  49       2.218 -18.501  -9.549  1.00 88.81           H  
ATOM    797  N   PHE A  50       3.721 -16.170 -11.202  1.00 94.51           N  
ATOM    798  H   PHE A  50       2.927 -15.745 -11.660  1.00 94.51           H  
ATOM    799  CA  PHE A  50       4.513 -15.352 -10.299  1.00 94.51           C  
ATOM    800  HA  PHE A  50       5.572 -15.580 -10.421  1.00 94.51           H  
ATOM    801  C   PHE A  50       4.087 -15.670  -8.863  1.00 94.51           C  
ATOM    802  CB  PHE A  50       4.265 -13.902 -10.666  1.00 94.51           C  
ATOM    803  HB2 PHE A  50       3.224 -13.689 -10.423  1.00 94.51           H  
ATOM    804  HB3 PHE A  50       4.409 -13.777 -11.739  1.00 94.51           H  
ATOM    805  O   PHE A  50       2.893 -15.646  -8.557  1.00 94.51           O  
ATOM    806  CG  PHE A  50       5.135 -12.907  -9.948  1.00 94.51           C  
ATOM    807  CD1 PHE A  50       4.692 -12.369  -8.734  1.00 94.51           C  
ATOM    808  HD1 PHE A  50       3.762 -12.727  -8.318  1.00 94.51           H  
ATOM    809  CD2 PHE A  50       6.348 -12.477 -10.508  1.00 94.51           C  
ATOM    810  HD2 PHE A  50       6.703 -12.900 -11.436  1.00 94.51           H  
ATOM    811  CE1 PHE A  50       5.419 -11.347  -8.107  1.00 94.51           C  
ATOM    812  HE1 PHE A  50       5.041 -10.885  -7.207  1.00 94.51           H  
ATOM    813  CE2 PHE A  50       7.092 -11.478  -9.862  1.00 94.51           C  
ATOM    814  HE2 PHE A  50       8.030 -11.140 -10.278  1.00 94.51           H  
ATOM    815  CZ  PHE A  50       6.612 -10.887  -8.684  1.00 94.51           C  
ATOM    816  HZ  PHE A  50       7.159 -10.077  -8.225  1.00 94.51           H  
ATOM    817  N   THR A  51       5.036 -16.013  -8.000  1.00 94.74           N  
ATOM    818  H   THR A  51       6.000 -15.992  -8.302  1.00 94.74           H  
ATOM    819  CA  THR A  51       4.726 -16.594  -6.690  1.00 94.74           C  
ATOM    820  HA  THR A  51       3.656 -16.511  -6.499  1.00 94.74           H  
ATOM    821  C   THR A  51       5.440 -15.841  -5.587  1.00 94.74           C  
ATOM    822  CB  THR A  51       5.072 -18.091  -6.646  1.00 94.74           C  
ATOM    823  HB  THR A  51       6.136 -18.226  -6.834  1.00 94.74           H  
ATOM    824  O   THR A  51       6.647 -15.617  -5.657  1.00 94.74           O  
ATOM    825  CG2 THR A  51       4.708 -18.746  -5.316  1.00 94.74           C  
ATOM    826 HG21 THR A  51       3.665 -18.541  -5.078  1.00 94.74           H  
ATOM    827 HG22 THR A  51       5.344 -18.356  -4.521  1.00 94.74           H  
ATOM    828 HG23 THR A  51       4.865 -19.823  -5.381  1.00 94.74           H  
ATOM    829  OG1 THR A  51       4.343 -18.796  -7.623  1.00 94.74           O  
ATOM    830  HG1 THR A  51       3.600 -19.221  -7.189  1.00 94.74           H  
ATOM    831  N   LEU A  52       4.691 -15.500  -4.543  1.00 95.63           N  
ATOM    832  H   LEU A  52       3.702 -15.706  -4.574  1.00 95.63           H  
ATOM    833  CA  LEU A  52       5.216 -14.974  -3.292  1.00 95.63           C  
ATOM    834  HA  LEU A  52       6.253 -14.673  -3.445  1.00 95.63           H  
ATOM    835  C   LEU A  52       5.207 -16.065  -2.230  1.00 95.63           C  
ATOM    836  CB  LEU A  52       4.422 -13.740  -2.840  1.00 95.63           C  
ATOM    837  HB2 LEU A  52       3.418 -14.054  -2.552  1.00 95.63           H  
ATOM    838  HB3 LEU A  52       4.911 -13.323  -1.960  1.00 95.63           H  
ATOM    839  O   LEU A  52       4.216 -16.785  -2.099  1.00 95.63           O  
ATOM    840  CG  LEU A  52       4.300 -12.648  -3.909  1.00 95.63           C  
ATOM    841  HG  LEU A  52       3.736 -13.036  -4.758  1.00 95.63           H  
ATOM    842  CD1 LEU A  52       3.568 -11.433  -3.348  1.00 95.63           C  
ATOM    843 HD11 LEU A  52       4.088 -11.058  -2.467  1.00 95.63           H  
ATOM    844 HD12 LEU A  52       2.552 -11.717  -3.076  1.00 95.63           H  
ATOM    845 HD13 LEU A  52       3.531 -10.638  -4.093  1.00 95.63           H  
ATOM    846  CD2 LEU A  52       5.675 -12.201  -4.382  1.00 95.63           C  
ATOM    847 HD21 LEU A  52       5.573 -11.421  -5.137  1.00 95.63           H  
ATOM    848 HD22 LEU A  52       6.239 -11.829  -3.526  1.00 95.63           H  
ATOM    849 HD23 LEU A  52       6.209 -13.026  -4.852  1.00 95.63           H  
ATOM    850  N   VAL A  53       6.287 -16.166  -1.460  1.00 93.15           N  
ATOM    851  H   VAL A  53       7.063 -15.550  -1.655  1.00 93.15           H  
ATOM    852  CA  VAL A  53       6.379 -17.056  -0.294  1.00 93.15           C  
ATOM    853  HA  VAL A  53       5.410 -17.525  -0.123  1.00 93.15           H  
ATOM    854  C   VAL A  53       6.723 -16.207   0.919  1.00 93.15           C  
ATOM    855  CB  VAL A  53       7.407 -18.189  -0.491  1.00 93.15           C  
ATOM    856  HB  VAL A  53       8.416 -17.778  -0.476  1.00 93.15           H  
ATOM    857  O   VAL A  53       7.843 -15.718   1.017  1.00 93.15           O  
ATOM    858  CG1 VAL A  53       7.314 -19.206   0.652  1.00 93.15           C  
ATOM    859 HG11 VAL A  53       7.534 -18.723   1.604  1.00 93.15           H  
ATOM    860 HG12 VAL A  53       8.044 -20.002   0.502  1.00 93.15           H  
ATOM    861 HG13 VAL A  53       6.313 -19.636   0.694  1.00 93.15           H  
ATOM    862  CG2 VAL A  53       7.225 -18.912  -1.833  1.00 93.15           C  
ATOM    863 HG21 VAL A  53       7.875 -19.786  -1.876  1.00 93.15           H  
ATOM    864 HG22 VAL A  53       6.185 -19.215  -1.958  1.00 93.15           H  
ATOM    865 HG23 VAL A  53       7.498 -18.244  -2.649  1.00 93.15           H  
ATOM    866  N   CYS A  54       5.767 -16.007   1.823  1.00 91.33           N  
ATOM    867  H   CYS A  54       4.901 -16.516   1.715  1.00 91.33           H  
ATOM    868  CA  CYS A  54       5.953 -15.249   3.058  1.00 91.33           C  
ATOM    869  HA  CYS A  54       6.823 -14.599   2.973  1.00 91.33           H  
ATOM    870  C   CYS A  54       6.181 -16.225   4.209  1.00 91.33           C  
ATOM    871  CB  CYS A  54       4.717 -14.372   3.293  1.00 91.33           C  
ATOM    872  HB2 CYS A  54       4.517 -13.780   2.400  1.00 91.33           H  
ATOM    873  HB3 CYS A  54       3.850 -14.999   3.500  1.00 91.33           H  
ATOM    874  O   CYS A  54       5.284 -16.994   4.541  1.00 91.33           O  
ATOM    875  SG  CYS A  54       5.009 -13.239   4.682  1.00 91.33           S  
ATOM    876  HG  CYS A  54       5.571 -14.109   5.526  1.00 91.33           H  
ATOM    877  N   PHE A  55       7.350 -16.202   4.833  1.00 88.44           N  
ATOM    878  H   PHE A  55       8.028 -15.493   4.591  1.00 88.44           H  
ATOM    879  CA  PHE A  55       7.711 -17.126   5.906  1.00 88.44           C  
ATOM    880  HA  PHE A  55       6.872 -17.791   6.113  1.00 88.44           H  
ATOM    881  C   PHE A  55       7.966 -16.369   7.207  1.00 88.44           C  
ATOM    882  CB  PHE A  55       8.861 -18.034   5.464  1.00 88.44           C  
ATOM    883  HB2 PHE A  55       9.153 -18.681   6.291  1.00 88.44           H  
ATOM    884  HB3 PHE A  55       8.517 -18.666   4.645  1.00 88.44           H  
ATOM    885  O   PHE A  55       8.541 -15.282   7.220  1.00 88.44           O  
ATOM    886  CG  PHE A  55      10.051 -17.277   4.956  1.00 88.44           C  
ATOM    887  CD1 PHE A  55      10.086 -16.854   3.612  1.00 88.44           C  
ATOM    888  HD1 PHE A  55       9.277 -17.099   2.940  1.00 88.44           H  
ATOM    889  CD2 PHE A  55      11.098 -16.974   5.834  1.00 88.44           C  
ATOM    890  HD2 PHE A  55      11.088 -17.323   6.856  1.00 88.44           H  
ATOM    891  CE1 PHE A  55      11.167 -16.093   3.150  1.00 88.44           C  
ATOM    892  HE1 PHE A  55      11.207 -15.761   2.123  1.00 88.44           H  
ATOM    893  CE2 PHE A  55      12.181 -16.233   5.362  1.00 88.44           C  
ATOM    894  HE2 PHE A  55      13.018 -16.037   6.015  1.00 88.44           H  
ATOM    895  CZ  PHE A  55      12.205 -15.784   4.038  1.00 88.44           C  
ATOM    896  HZ  PHE A  55      13.079 -15.247   3.700  1.00 88.44           H  
ATOM    897  N   ARG A  56       7.445 -16.935   8.294  1.00 88.35           N  
ATOM    898  H   ARG A  56       7.029 -17.848   8.174  1.00 88.35           H  
ATOM    899  CA  ARG A  56       7.412 -16.364   9.645  1.00 88.35           C  
ATOM    900  HA  ARG A  56       7.723 -15.319   9.624  1.00 88.35           H  
ATOM    901  C   ARG A  56       8.376 -17.072  10.586  1.00 88.35           C  
ATOM    902  CB  ARG A  56       5.984 -16.471  10.199  1.00 88.35           C  
ATOM    903  HB2 ARG A  56       5.663 -17.512  10.164  1.00 88.35           H  
ATOM    904  HB3 ARG A  56       5.988 -16.151  11.241  1.00 88.35           H  
ATOM    905  O   ARG A  56       8.863 -16.443  11.515  1.00 88.35           O  
ATOM    906  CG  ARG A  56       4.991 -15.595   9.423  1.00 88.35           C  
ATOM    907  HG2 ARG A  56       5.305 -14.555   9.511  1.00 88.35           H  
ATOM    908  HG3 ARG A  56       4.985 -15.866   8.367  1.00 88.35           H  
ATOM    909  CD  ARG A  56       3.573 -15.731   9.985  1.00 88.35           C  
ATOM    910  HD2 ARG A  56       3.611 -15.632  11.070  1.00 88.35           H  
ATOM    911  HD3 ARG A  56       2.965 -14.914   9.596  1.00 88.35           H  
ATOM    912  NE  ARG A  56       2.957 -17.022   9.635  1.00 88.35           N  
ATOM    913  HE  ARG A  56       3.144 -17.817  10.230  1.00 88.35           H  
ATOM    914  NH1 ARG A  56       1.778 -16.426   7.735  1.00 88.35           N  
ATOM    915 HH11 ARG A  56       2.237 -15.530   7.656  1.00 88.35           H  
ATOM    916 HH12 ARG A  56       1.169 -16.763   7.003  1.00 88.35           H  
ATOM    917  NH2 ARG A  56       1.621 -18.459   8.515  1.00 88.35           N  
ATOM    918 HH21 ARG A  56       1.959 -19.206   9.106  1.00 88.35           H  
ATOM    919 HH22 ARG A  56       1.082 -18.616   7.676  1.00 88.35           H  
ATOM    920  CZ  ARG A  56       2.140 -17.289   8.639  1.00 88.35           C  
ATOM    921  N   SER A  57       8.613 -18.358  10.346  1.00 88.57           N  
ATOM    922  H   SER A  57       8.144 -18.806   9.571  1.00 88.57           H  
ATOM    923  CA  SER A  57       9.589 -19.174  11.061  1.00 88.57           C  
ATOM    924  HA  SER A  57      10.440 -18.546  11.322  1.00 88.57           H  
ATOM    925  C   SER A  57      10.097 -20.317  10.186  1.00 88.57           C  
ATOM    926  CB  SER A  57       9.003 -19.731  12.360  1.00 88.57           C  
ATOM    927  HB2 SER A  57       8.713 -18.895  12.997  1.00 88.57           H  
ATOM    928  HB3 SER A  57       9.770 -20.305  12.881  1.00 88.57           H  
ATOM    929  O   SER A  57       9.415 -20.746   9.248  1.00 88.57           O  
ATOM    930  OG  SER A  57       7.872 -20.557  12.126  1.00 88.57           O  
ATOM    931  HG  SER A  57       7.442 -20.685  12.974  1.00 88.57           H  
ATOM    932  N   GLY A  58      11.274 -20.822  10.527  1.00 87.55           N  
ATOM    933  H   GLY A  58      11.802 -20.293  11.206  1.00 87.55           H  
ATOM    934  CA  GLY A  58      12.072 -21.728   9.727  1.00 87.55           C  
ATOM    935  HA2 GLY A  58      11.420 -22.351   9.114  1.00 87.55           H  
ATOM    936  HA3 GLY A  58      12.632 -22.382  10.395  1.00 87.55           H  
ATOM    937  C   GLY A  58      13.056 -21.005   8.802  1.00 87.55           C  
ATOM    938  O   GLY A  58      12.896 -19.841   8.432  1.00 87.55           O  
ATOM    939  N   LYS A  59      14.056 -21.762   8.353  1.00 87.78           N  
ATOM    940  H   LYS A  59      14.094 -22.722   8.665  1.00 87.78           H  
ATOM    941  CA  LYS A  59      14.979 -21.346   7.297  1.00 87.78           C  
ATOM    942  HA  LYS A  59      14.930 -20.264   7.174  1.00 87.78           H  
ATOM    943  C   LYS A  59      14.588 -21.976   5.976  1.00 87.78           C  
ATOM    944  CB  LYS A  59      16.415 -21.714   7.661  1.00 87.78           C  
ATOM    945  HB2 LYS A  59      16.457 -22.769   7.932  1.00 87.78           H  
ATOM    946  HB3 LYS A  59      17.060 -21.548   6.799  1.00 87.78           H  
ATOM    947  O   LYS A  59      14.164 -23.132   5.912  1.00 87.78           O  
ATOM    948  CG  LYS A  59      16.926 -20.866   8.824  1.00 87.78           C  
ATOM    949  HG2 LYS A  59      16.994 -19.822   8.517  1.00 87.78           H  
ATOM    950  HG3 LYS A  59      16.249 -20.947   9.674  1.00 87.78           H  
ATOM    951  CD  LYS A  59      18.303 -21.385   9.222  1.00 87.78           C  
ATOM    952  HD2 LYS A  59      18.226 -22.439   9.489  1.00 87.78           H  
ATOM    953  HD3 LYS A  59      18.985 -21.277   8.378  1.00 87.78           H  
ATOM    954  CE  LYS A  59      18.820 -20.586  10.410  1.00 87.78           C  
ATOM    955  HE2 LYS A  59      18.913 -19.542  10.113  1.00 87.78           H  
ATOM    956  HE3 LYS A  59      18.090 -20.653  11.217  1.00 87.78           H  
ATOM    957  NZ  LYS A  59      20.124 -21.139  10.833  1.00 87.78           N  
ATOM    958  HZ1 LYS A  59      20.022 -22.126  11.020  1.00 87.78           H  
ATOM    959  HZ2 LYS A  59      20.786 -21.030  10.078  1.00 87.78           H  
ATOM    960  HZ3 LYS A  59      20.463 -20.660  11.655  1.00 87.78           H  
ATOM    961  N   LEU A  60      14.785 -21.224   4.903  1.00 88.52           N  
ATOM    962  H   LEU A  60      15.155 -20.294   5.036  1.00 88.52           H  
ATOM    963  CA  LEU A  60      14.523 -21.688   3.550  1.00 88.52           C  
ATOM    964  HA  LEU A  60      14.382 -22.769   3.566  1.00 88.52           H  
ATOM    965  C   LEU A  60      15.746 -21.402   2.683  1.00 88.52           C  
ATOM    966  CB  LEU A  60      13.193 -21.066   3.087  1.00 88.52           C  
ATOM    967  HB2 LEU A  60      13.265 -19.979   3.118  1.00 88.52           H  
ATOM    968  HB3 LEU A  60      12.442 -21.353   3.823  1.00 88.52           H  
ATOM    969  O   LEU A  60      16.249 -20.287   2.632  1.00 88.52           O  
ATOM    970  CG  LEU A  60      12.692 -21.515   1.703  1.00 88.52           C  
ATOM    971  HG  LEU A  60      12.821 -22.591   1.588  1.00 88.52           H  
ATOM    972  CD1 LEU A  60      11.205 -21.182   1.556  1.00 88.52           C  
ATOM    973 HD11 LEU A  60      10.642 -21.611   2.385  1.00 88.52           H  
ATOM    974 HD12 LEU A  60      11.069 -20.101   1.575  1.00 88.52           H  
ATOM    975 HD13 LEU A  60      10.823 -21.587   0.618  1.00 88.52           H  
ATOM    976  CD2 LEU A  60      13.428 -20.805   0.573  1.00 88.52           C  
ATOM    977 HD21 LEU A  60      12.815 -20.785  -0.328  1.00 88.52           H  
ATOM    978 HD22 LEU A  60      13.680 -19.790   0.881  1.00 88.52           H  
ATOM    979 HD23 LEU A  60      14.354 -21.336   0.350  1.00 88.52           H  
ATOM    980  N   THR A  61      16.239 -22.419   1.988  1.00 90.24           N  
ATOM    981  H   THR A  61      15.796 -23.321   2.090  1.00 90.24           H  
ATOM    982  CA  THR A  61      17.227 -22.250   0.919  1.00 90.24           C  
ATOM    983  HA  THR A  61      17.576 -21.218   0.892  1.00 90.24           H  
ATOM    984  C   THR A  61      16.554 -22.566  -0.401  1.00 90.24           C  
ATOM    985  CB  THR A  61      18.454 -23.136   1.134  1.00 90.24           C  
ATOM    986  HB  THR A  61      18.158 -24.185   1.103  1.00 90.24           H  
ATOM    987  O   THR A  61      15.956 -23.629  -0.550  1.00 90.24           O  
ATOM    988  CG2 THR A  61      19.534 -22.883   0.083  1.00 90.24           C  
ATOM    989 HG21 THR A  61      19.804 -21.827   0.075  1.00 90.24           H  
ATOM    990 HG22 THR A  61      20.418 -23.473   0.326  1.00 90.24           H  
ATOM    991 HG23 THR A  61      19.179 -23.178  -0.905  1.00 90.24           H  
ATOM    992  OG1 THR A  61      19.017 -22.859   2.391  1.00 90.24           O  
ATOM    993  HG1 THR A  61      18.305 -22.833   3.034  1.00 90.24           H  
ATOM    994  N   ILE A  62      16.621 -21.652  -1.361  1.00 93.23           N  
ATOM    995  H   ILE A  62      17.126 -20.797  -1.179  1.00 93.23           H  
ATOM    996  CA  ILE A  62      16.051 -21.850  -2.692  1.00 93.23           C  
ATOM    997  HA  ILE A  62      15.729 -22.888  -2.768  1.00 93.23           H  
ATOM    998  C   ILE A  62      17.126 -21.644  -3.747  1.00 93.23           C  
ATOM    999  CB  ILE A  62      14.795 -20.984  -2.903  1.00 93.23           C  
ATOM   1000  HB  ILE A  62      14.094 -21.242  -2.110  1.00 93.23           H  
ATOM   1001  O   ILE A  62      17.907 -20.699  -3.673  1.00 93.23           O  
ATOM   1002  CG1 ILE A  62      14.113 -21.351  -4.237  1.00 93.23           C  
ATOM   1003 HG12 ILE A  62      14.006 -22.434  -4.298  1.00 93.23           H  
ATOM   1004 HG13 ILE A  62      14.736 -21.036  -5.075  1.00 93.23           H  
ATOM   1005  CG2 ILE A  62      15.116 -19.484  -2.787  1.00 93.23           C  
ATOM   1006 HG21 ILE A  62      15.546 -19.268  -1.809  1.00 93.23           H  
ATOM   1007 HG22 ILE A  62      15.834 -19.197  -3.555  1.00 93.23           H  
ATOM   1008 HG23 ILE A  62      14.214 -18.880  -2.885  1.00 93.23           H  
ATOM   1009  CD1 ILE A  62      12.723 -20.732  -4.387  1.00 93.23           C  
ATOM   1010 HD11 ILE A  62      12.277 -21.054  -5.328  1.00 93.23           H  
ATOM   1011 HD12 ILE A  62      12.082 -21.034  -3.559  1.00 93.23           H  
ATOM   1012 HD13 ILE A  62      12.813 -19.646  -4.405  1.00 93.23           H  
ATOM   1013  N   SER A  63      17.176 -22.525  -4.738  1.00 93.11           N  
ATOM   1014  H   SER A  63      16.547 -23.315  -4.725  1.00 93.11           H  
ATOM   1015  CA  SER A  63      18.147 -22.427  -5.822  1.00 93.11           C  
ATOM   1016  HA  SER A  63      18.512 -21.400  -5.853  1.00 93.11           H  
ATOM   1017  C   SER A  63      17.535 -22.697  -7.183  1.00 93.11           C  
ATOM   1018  CB  SER A  63      19.357 -23.328  -5.561  1.00 93.11           C  
ATOM   1019  HB2 SER A  63      20.102 -23.166  -6.340  1.00 93.11           H  
ATOM   1020  HB3 SER A  63      19.797 -23.046  -4.604  1.00 93.11           H  
ATOM   1021  O   SER A  63      16.573 -23.452  -7.320  1.00 93.11           O  
ATOM   1022  OG  SER A  63      19.014 -24.705  -5.521  1.00 93.11           O  
ATOM   1023  HG  SER A  63      19.720 -25.132  -5.029  1.00 93.11           H  
ATOM   1024  N   ASN A  64      18.110 -22.081  -8.206  1.00 92.59           N  
ATOM   1025  H   ASN A  64      18.911 -21.502  -7.997  1.00 92.59           H  
ATOM   1026  CA  ASN A  64      17.899 -22.427  -9.608  1.00 92.59           C  
ATOM   1027  HA  ASN A  64      17.282 -23.324  -9.670  1.00 92.59           H  
ATOM   1028  C   ASN A  64      19.267 -22.808 -10.226  1.00 92.59           C  
ATOM   1029  CB  ASN A  64      17.106 -21.279 -10.284  1.00 92.59           C  
ATOM   1030  HB2 ASN A  64      16.191 -21.107  -9.717  1.00 92.59           H  
ATOM   1031  HB3 ASN A  64      16.813 -21.577 -11.290  1.00 92.59           H  
ATOM   1032  O   ASN A  64      20.198 -23.164  -9.507  1.00 92.59           O  
ATOM   1033  CG  ASN A  64      17.868 -19.967 -10.379  1.00 92.59           C  
ATOM   1034  ND2 ASN A  64      17.225 -18.828 -10.440  1.00 92.59           N  
ATOM   1035 HD21 ASN A  64      16.222 -18.790 -10.324  1.00 92.59           H  
ATOM   1036 HD22 ASN A  64      17.810 -18.006 -10.394  1.00 92.59           H  
ATOM   1037  OD1 ASN A  64      19.074 -19.963 -10.462  1.00 92.59           O  
ATOM   1038  N   ASN A  65      19.405 -22.767 -11.554  1.00 86.57           N  
ATOM   1039  H   ASN A  65      18.621 -22.460 -12.112  1.00 86.57           H  
ATOM   1040  CA  ASN A  65      20.666 -23.110 -12.232  1.00 86.57           C  
ATOM   1041  HA  ASN A  65      21.055 -24.030 -11.797  1.00 86.57           H  
ATOM   1042  C   ASN A  65      21.788 -22.058 -12.076  1.00 86.57           C  
ATOM   1043  CB  ASN A  65      20.377 -23.354 -13.723  1.00 86.57           C  
ATOM   1044  HB2 ASN A  65      19.896 -22.473 -14.146  1.00 86.57           H  
ATOM   1045  HB3 ASN A  65      21.324 -23.494 -14.245  1.00 86.57           H  
ATOM   1046  O   ASN A  65      22.910 -22.306 -12.515  1.00 86.57           O  
ATOM   1047  CG  ASN A  65      19.531 -24.580 -14.005  1.00 86.57           C  
ATOM   1048  ND2 ASN A  65      19.058 -24.710 -15.221  1.00 86.57           N  
ATOM   1049 HD21 ASN A  65      19.295 -24.029 -15.928  1.00 86.57           H  
ATOM   1050 HD22 ASN A  65      18.523 -25.548 -15.401  1.00 86.57           H  
ATOM   1051  OD1 ASN A  65      19.276 -25.435 -13.175  1.00 86.57           O  
ATOM   1052  N   HIS A  66      21.489 -20.885 -11.523  1.00 84.58           N  
ATOM   1053  H   HIS A  66      20.560 -20.757 -11.146  1.00 84.58           H  
ATOM   1054  CA  HIS A  66      22.384 -19.725 -11.464  1.00 84.58           C  
ATOM   1055  HA  HIS A  66      23.379 -20.001 -11.812  1.00 84.58           H  
ATOM   1056  C   HIS A  66      22.548 -19.186 -10.042  1.00 84.58           C  
ATOM   1057  CB  HIS A  66      21.823 -18.630 -12.384  1.00 84.58           C  
ATOM   1058  HB2 HIS A  66      20.859 -18.294 -12.001  1.00 84.58           H  
ATOM   1059  HB3 HIS A  66      22.498 -17.773 -12.364  1.00 84.58           H  
ATOM   1060  O   HIS A  66      23.654 -18.830  -9.646  1.00 84.58           O  
ATOM   1061  CG  HIS A  66      21.658 -19.085 -13.811  1.00 84.58           C  
ATOM   1062  CD2 HIS A  66      20.491 -19.148 -14.520  1.00 84.58           C  
ATOM   1063  HD2 HIS A  66      19.522 -18.838 -14.158  1.00 84.58           H  
ATOM   1064  ND1 HIS A  66      22.649 -19.595 -14.614  1.00 84.58           N  
ATOM   1065  HD1 HIS A  66      23.595 -19.789 -14.317  1.00 84.58           H  
ATOM   1066  CE1 HIS A  66      22.097 -19.946 -15.786  1.00 84.58           C  
ATOM   1067  HE1 HIS A  66      22.627 -20.402 -16.608  1.00 84.58           H  
ATOM   1068  NE2 HIS A  66      20.774 -19.711 -15.772  1.00 84.58           N  
ATOM   1069  N   ASP A  67      21.461 -19.184  -9.278  1.00 82.75           N  
ATOM   1070  H   ASP A  67      20.596 -19.508  -9.687  1.00 82.75           H  
ATOM   1071  CA  ASP A  67      21.343 -18.500  -8.002  1.00 82.75           C  
ATOM   1072  HA  ASP A  67      22.278 -17.986  -7.781  1.00 82.75           H  
ATOM   1073  C   ASP A  67      21.045 -19.509  -6.894  1.00 82.75           C  
ATOM   1074  CB  ASP A  67      20.230 -17.439  -8.069  1.00 82.75           C  
ATOM   1075  HB2 ASP A  67      19.265 -17.946  -8.048  1.00 82.75           H  
ATOM   1076  HB3 ASP A  67      20.290 -16.808  -7.182  1.00 82.75           H  
ATOM   1077  O   ASP A  67      20.301 -20.475  -7.082  1.00 82.75           O  
ATOM   1078  CG  ASP A  67      20.292 -16.554  -9.319  1.00 82.75           C  
ATOM   1079  OD1 ASP A  67      21.398 -16.074  -9.642  1.00 82.75           O  
ATOM   1080  OD2 ASP A  67      19.214 -16.403  -9.955  1.00 82.75           O  
ATOM   1081  N   THR A  68      21.591 -19.256  -5.709  1.00 90.94           N  
ATOM   1082  H   THR A  68      22.186 -18.444  -5.625  1.00 90.94           H  
ATOM   1083  CA  THR A  68      21.147 -19.874  -4.457  1.00 90.94           C  
ATOM   1084  HA  THR A  68      20.201 -20.392  -4.616  1.00 90.94           H  
ATOM   1085  C   THR A  68      20.920 -18.763  -3.453  1.00 90.94           C  
ATOM   1086  CB  THR A  68      22.157 -20.895  -3.926  1.00 90.94           C  
ATOM   1087  HB  THR A  68      23.125 -20.415  -3.777  1.00 90.94           H  
ATOM   1088  O   THR A  68      21.815 -17.958  -3.205  1.00 90.94           O  
ATOM   1089  CG2 THR A  68      21.701 -21.542  -2.617  1.00 90.94           C  
ATOM   1090 HG21 THR A  68      20.704 -21.966  -2.734  1.00 90.94           H  
ATOM   1091 HG22 THR A  68      22.399 -22.332  -2.338  1.00 90.94           H  
ATOM   1092 HG23 THR A  68      21.682 -20.802  -1.817  1.00 90.94           H  
ATOM   1093  OG1 THR A  68      22.290 -21.927  -4.875  1.00 90.94           O  
ATOM   1094  HG1 THR A  68      22.315 -21.505  -5.736  1.00 90.94           H  
ATOM   1095  N   ILE A  69      19.717 -18.712  -2.896  1.00 91.79           N  
ATOM   1096  H   ILE A  69      19.043 -19.427  -3.131  1.00 91.79           H  
ATOM   1097  CA  ILE A  69      19.304 -17.703  -1.932  1.00 91.79           C  
ATOM   1098  HA  ILE A  69      20.134 -17.018  -1.759  1.00 91.79           H  
ATOM   1099  C   ILE A  69      18.994 -18.397  -0.619  1.00 91.79           C  
ATOM   1100  CB  ILE A  69      18.128 -16.860  -2.460  1.00 91.79           C  
ATOM   1101  HB  ILE A  69      17.255 -17.499  -2.589  1.00 91.79           H  
ATOM   1102  O   ILE A  69      18.184 -19.324  -0.563  1.00 91.79           O  
ATOM   1103  CG1 ILE A  69      18.524 -16.278  -3.834  1.00 91.79           C  
ATOM   1104 HG12 ILE A  69      19.550 -15.912  -3.793  1.00 91.79           H  
ATOM   1105 HG13 ILE A  69      18.482 -17.077  -4.575  1.00 91.79           H  
ATOM   1106  CG2 ILE A  69      17.771 -15.758  -1.447  1.00 91.79           C  
ATOM   1107 HG21 ILE A  69      17.546 -16.188  -0.471  1.00 91.79           H  
ATOM   1108 HG22 ILE A  69      18.600 -15.059  -1.340  1.00 91.79           H  
ATOM   1109 HG23 ILE A  69      16.883 -15.222  -1.782  1.00 91.79           H  
ATOM   1110  CD1 ILE A  69      17.653 -15.137  -4.339  1.00 91.79           C  
ATOM   1111 HD11 ILE A  69      17.874 -14.222  -3.790  1.00 91.79           H  
ATOM   1112 HD12 ILE A  69      16.597 -15.379  -4.221  1.00 91.79           H  
ATOM   1113 HD13 ILE A  69      17.896 -14.983  -5.391  1.00 91.79           H  
ATOM   1114  N   TYR A  70      19.659 -17.918   0.422  1.00 89.89           N  
ATOM   1115  H   TYR A  70      20.279 -17.134   0.274  1.00 89.89           H  
ATOM   1116  CA  TYR A  70      19.426 -18.303   1.801  1.00 89.89           C  
ATOM   1117  HA  TYR A  70      18.940 -19.278   1.836  1.00 89.89           H  
ATOM   1118  C   TYR A  70      18.498 -17.269   2.427  1.00 89.89           C  
ATOM   1119  CB  TYR A  70      20.762 -18.410   2.539  1.00 89.89           C  
ATOM   1120  HB2 TYR A  70      21.241 -17.431   2.562  1.00 89.89           H  
ATOM   1121  HB3 TYR A  70      20.570 -18.704   3.571  1.00 89.89           H  
ATOM   1122  O   TYR A  70      18.705 -16.063   2.279  1.00 89.89           O  
ATOM   1123  CG  TYR A  70      21.707 -19.413   1.906  1.00 89.89           C  
ATOM   1124  CD1 TYR A  70      21.641 -20.768   2.279  1.00 89.89           C  
ATOM   1125  HD1 TYR A  70      20.930 -21.091   3.025  1.00 89.89           H  
ATOM   1126  CD2 TYR A  70      22.624 -18.999   0.920  1.00 89.89           C  
ATOM   1127  HD2 TYR A  70      22.673 -17.960   0.632  1.00 89.89           H  
ATOM   1128  CE1 TYR A  70      22.496 -21.709   1.675  1.00 89.89           C  
ATOM   1129  HE1 TYR A  70      22.446 -22.750   1.958  1.00 89.89           H  
ATOM   1130  CE2 TYR A  70      23.478 -19.937   0.309  1.00 89.89           C  
ATOM   1131  HE2 TYR A  70      24.178 -19.614  -0.448  1.00 89.89           H  
ATOM   1132  OH  TYR A  70      24.237 -22.204   0.104  1.00 89.89           O  
ATOM   1133  HH  TYR A  70      24.830 -21.785  -0.524  1.00 89.89           H  
ATOM   1134  CZ  TYR A  70      23.415 -21.295   0.691  1.00 89.89           C  
ATOM   1135  N   CYS A  71      17.447 -17.751   3.070  1.00 87.65           N  
ATOM   1136  H   CYS A  71      17.310 -18.751   3.108  1.00 87.65           H  
ATOM   1137  CA  CYS A  71      16.371 -16.933   3.589  1.00 87.65           C  
ATOM   1138  HA  CYS A  71      16.575 -15.876   3.421  1.00 87.65           H  
ATOM   1139  C   CYS A  71      16.224 -17.156   5.092  1.00 87.65           C  
ATOM   1140  CB  CYS A  71      15.095 -17.311   2.837  1.00 87.65           C  
ATOM   1141  HB2 CYS A  71      14.258 -16.787   3.298  1.00 87.65           H  
ATOM   1142  HB3 CYS A  71      14.897 -18.377   2.946  1.00 87.65           H  
ATOM   1143  O   CYS A  71      15.915 -18.270   5.523  1.00 87.65           O  
ATOM   1144  SG  CYS A  71      15.212 -16.874   1.085  1.00 87.65           S  
ATOM   1145  HG  CYS A  71      15.927 -15.761   1.272  1.00 87.65           H  
ATOM   1146  N   ASP A  72      16.395 -16.074   5.852  1.00 81.29           N  
ATOM   1147  H   ASP A  72      16.663 -15.205   5.412  1.00 81.29           H  
ATOM   1148  CA  ASP A  72      16.202 -16.031   7.302  1.00 81.29           C  
ATOM   1149  HA  ASP A  72      16.191 -17.047   7.697  1.00 81.29           H  
ATOM   1150  C   ASP A  72      14.865 -15.369   7.652  1.00 81.29           C  
ATOM   1151  CB  ASP A  72      17.358 -15.279   7.974  1.00 81.29           C  
ATOM   1152  HB2 ASP A  72      17.427 -14.279   7.545  1.00 81.29           H  
ATOM   1153  HB3 ASP A  72      17.134 -15.173   9.035  1.00 81.29           H  
ATOM   1154  O   ASP A  72      14.447 -14.409   7.004  1.00 81.29           O  
ATOM   1155  CG  ASP A  72      18.707 -15.993   7.844  1.00 81.29           C  
ATOM   1156  OD1 ASP A  72      18.748 -17.230   8.044  1.00 81.29           O  
ATOM   1157  OD2 ASP A  72      19.703 -15.282   7.586  1.00 81.29           O  
ATOM   1158  N   GLU A  73      14.177 -15.893   8.663  1.00 82.06           N  
ATOM   1159  H   GLU A  73      14.578 -16.672   9.165  1.00 82.06           H  
ATOM   1160  CA  GLU A  73      12.871 -15.412   9.119  1.00 82.06           C  
ATOM   1161  HA  GLU A  73      12.247 -15.311   8.230  1.00 82.06           H  
ATOM   1162  C   GLU A  73      12.922 -14.048   9.847  1.00 82.06           C  
ATOM   1163  CB  GLU A  73      12.241 -16.485  10.029  1.00 82.06           C  
ATOM   1164  HB2 GLU A  73      12.251 -17.433   9.491  1.00 82.06           H  
ATOM   1165  HB3 GLU A  73      11.201 -16.224  10.222  1.00 82.06           H  
ATOM   1166  O   GLU A  73      13.904 -13.746  10.529  1.00 82.06           O  
ATOM   1167  CG  GLU A  73      12.987 -16.619  11.378  1.00 82.06           C  
ATOM   1168  HG2 GLU A  73      14.057 -16.484  11.220  1.00 82.06           H  
ATOM   1169  HG3 GLU A  73      12.649 -15.823  12.041  1.00 82.06           H  
ATOM   1170  CD  GLU A  73      12.807 -17.976  12.066  1.00 82.06           C  
ATOM   1171  OE1 GLU A  73      12.535 -18.027  13.283  1.00 82.06           O  
ATOM   1172  OE2 GLU A  73      12.957 -19.003  11.384  1.00 82.06           O  
ATOM   1173  N   PRO A  74      11.837 -13.250   9.809  1.00 90.03           N  
ATOM   1174  CA  PRO A  74      10.719 -13.311   8.871  1.00 90.03           C  
ATOM   1175  HA  PRO A  74      10.435 -14.342   8.661  1.00 90.03           H  
ATOM   1176  C   PRO A  74      11.047 -12.590   7.552  1.00 90.03           C  
ATOM   1177  CB  PRO A  74       9.562 -12.630   9.604  1.00 90.03           C  
ATOM   1178  HB2 PRO A  74       9.083 -13.350  10.268  1.00 90.03           H  
ATOM   1179  HB3 PRO A  74       8.832 -12.197   8.921  1.00 90.03           H  
ATOM   1180  O   PRO A  74      11.777 -11.596   7.516  1.00 90.03           O  
ATOM   1181  CG  PRO A  74      10.267 -11.561  10.440  1.00 90.03           C  
ATOM   1182  HG2 PRO A  74      10.433 -10.667   9.839  1.00 90.03           H  
ATOM   1183  HG3 PRO A  74       9.698 -11.312  11.336  1.00 90.03           H  
ATOM   1184  CD  PRO A  74      11.616 -12.192  10.784  1.00 90.03           C  
ATOM   1185  HD2 PRO A  74      12.409 -11.447  10.732  1.00 90.03           H  
ATOM   1186  HD3 PRO A  74      11.577 -12.628  11.782  1.00 90.03           H  
ATOM   1187  N   GLY A  75      10.435 -13.033   6.456  1.00 91.12           N  
ATOM   1188  H   GLY A  75       9.824 -13.835   6.516  1.00 91.12           H  
ATOM   1189  CA  GLY A  75      10.641 -12.385   5.168  1.00 91.12           C  
ATOM   1190  HA2 GLY A  75      10.444 -11.318   5.278  1.00 91.12           H  
ATOM   1191  HA3 GLY A  75      11.695 -12.485   4.908  1.00 91.12           H  
ATOM   1192  C   GLY A  75       9.769 -12.928   4.043  1.00 91.12           C  
ATOM   1193  O   GLY A  75       8.824 -13.688   4.265  1.00 91.12           O  
ATOM   1194  N   MET A  76      10.044 -12.475   2.819  1.00 93.80           N  
ATOM   1195  H   MET A  76      10.818 -11.838   2.698  1.00 93.80           H  
ATOM   1196  CA  MET A  76       9.271 -12.862   1.644  1.00 93.80           C  
ATOM   1197  HA  MET A  76       8.771 -13.801   1.878  1.00 93.80           H  
ATOM   1198  C   MET A  76      10.171 -13.103   0.440  1.00 93.80           C  
ATOM   1199  CB  MET A  76       8.178 -11.825   1.346  1.00 93.80           C  
ATOM   1200  HB2 MET A  76       7.579 -11.684   2.246  1.00 93.80           H  
ATOM   1201  HB3 MET A  76       8.640 -10.874   1.082  1.00 93.80           H  
ATOM   1202  O   MET A  76      10.997 -12.261   0.083  1.00 93.80           O  
ATOM   1203  CG  MET A  76       7.234 -12.268   0.223  1.00 93.80           C  
ATOM   1204  HG2 MET A  76       7.802 -12.416  -0.695  1.00 93.80           H  
ATOM   1205  HG3 MET A  76       6.788 -13.222   0.505  1.00 93.80           H  
ATOM   1206  SD  MET A  76       5.889 -11.102  -0.122  1.00 93.80           S  
ATOM   1207  CE  MET A  76       6.827  -9.762  -0.907  1.00 93.80           C  
ATOM   1208  HE1 MET A  76       7.458 -10.166  -1.699  1.00 93.80           H  
ATOM   1209  HE2 MET A  76       7.450  -9.258  -0.168  1.00 93.80           H  
ATOM   1210  HE3 MET A  76       6.132  -9.043  -1.339  1.00 93.80           H  
ATOM   1211  N   LEU A  77       9.963 -14.245  -0.206  1.00 94.56           N  
ATOM   1212  H   LEU A  77       9.262 -14.870   0.164  1.00 94.56           H  
ATOM   1213  CA  LEU A  77      10.527 -14.561  -1.508  1.00 94.56           C  
ATOM   1214  HA  LEU A  77      11.456 -14.004  -1.632  1.00 94.56           H  
ATOM   1215  C   LEU A  77       9.575 -14.146  -2.624  1.00 94.56           C  
ATOM   1216  CB  LEU A  77      10.826 -16.059  -1.599  1.00 94.56           C  
ATOM   1217  HB2 LEU A  77      10.839 -16.358  -2.647  1.00 94.56           H  
ATOM   1218  HB3 LEU A  77      10.011 -16.598  -1.117  1.00 94.56           H  
ATOM   1219  O   LEU A  77       8.368 -14.369  -2.535  1.00 94.56           O  
ATOM   1220  CG  LEU A  77      12.154 -16.474  -0.958  1.00 94.56           C  
ATOM   1221  HG  LEU A  77      12.241 -16.066   0.048  1.00 94.56           H  
ATOM   1222  CD1 LEU A  77      12.179 -17.994  -0.887  1.00 94.56           C  
ATOM   1223 HD11 LEU A  77      11.447 -18.342  -0.159  1.00 94.56           H  
ATOM   1224 HD12 LEU A  77      13.175 -18.303  -0.569  1.00 94.56           H  
ATOM   1225 HD13 LEU A  77      11.970 -18.429  -1.864  1.00 94.56           H  
ATOM   1226  CD2 LEU A  77      13.336 -16.007  -1.809  1.00 94.56           C  
ATOM   1227 HD21 LEU A  77      14.259 -16.484  -1.480  1.00 94.56           H  
ATOM   1228 HD22 LEU A  77      13.167 -16.259  -2.855  1.00 94.56           H  
ATOM   1229 HD23 LEU A  77      13.462 -14.929  -1.706  1.00 94.56           H  
ATOM   1230  N   VAL A  78      10.150 -13.615  -3.695  1.00 95.53           N  
ATOM   1231  H   VAL A  78      11.146 -13.450  -3.647  1.00 95.53           H  
ATOM   1232  CA  VAL A  78       9.490 -13.310  -4.959  1.00 95.53           C  
ATOM   1233  HA  VAL A  78       8.423 -13.516  -4.875  1.00 95.53           H  
ATOM   1234  C   VAL A  78      10.087 -14.212  -6.028  1.00 95.53           C  
ATOM   1235  CB  VAL A  78       9.675 -11.832  -5.339  1.00 95.53           C  
ATOM   1236  HB  VAL A  78      10.728 -11.648  -5.550  1.00 95.53           H  
ATOM   1237  O   VAL A  78      11.287 -14.155  -6.302  1.00 95.53           O  
ATOM   1238  CG1 VAL A  78       8.883 -11.503  -6.600  1.00 95.53           C  
ATOM   1239 HG11 VAL A  78       7.824 -11.694  -6.422  1.00 95.53           H  
ATOM   1240 HG12 VAL A  78       9.030 -10.453  -6.853  1.00 95.53           H  
ATOM   1241 HG13 VAL A  78       9.228 -12.103  -7.441  1.00 95.53           H  
ATOM   1242  CG2 VAL A  78       9.242 -10.872  -4.225  1.00 95.53           C  
ATOM   1243 HG21 VAL A  78       8.214 -11.076  -3.926  1.00 95.53           H  
ATOM   1244 HG22 VAL A  78       9.897 -10.981  -3.361  1.00 95.53           H  
ATOM   1245 HG23 VAL A  78       9.312  -9.844  -4.581  1.00 95.53           H  
ATOM   1246  N   LEU A  79       9.254 -15.056  -6.629  1.00 94.70           N  
ATOM   1247  H   LEU A  79       8.289 -15.071  -6.332  1.00 94.70           H  
ATOM   1248  CA  LEU A  79       9.656 -16.004  -7.660  1.00 94.70           C  
ATOM   1249  HA  LEU A  79      10.739 -15.977  -7.784  1.00 94.70           H  
ATOM   1250  C   LEU A  79       9.021 -15.599  -8.985  1.00 94.70           C  
ATOM   1251  CB  LEU A  79       9.263 -17.438  -7.259  1.00 94.70           C  
ATOM   1252  HB2 LEU A  79       9.716 -18.127  -7.972  1.00 94.70           H  
ATOM   1253  HB3 LEU A  79       8.180 -17.533  -7.345  1.00 94.70           H  
ATOM   1254  O   LEU A  79       7.795 -15.613  -9.131  1.00 94.70           O  
ATOM   1255  CG  LEU A  79       9.658 -17.861  -5.834  1.00 94.70           C  
ATOM   1256  HG  LEU A  79       9.138 -17.236  -5.108  1.00 94.70           H  
ATOM   1257  CD1 LEU A  79       9.246 -19.313  -5.588  1.00 94.70           C  
ATOM   1258 HD11 LEU A  79       9.493 -19.593  -4.563  1.00 94.70           H  
ATOM   1259 HD12 LEU A  79       8.169 -19.415  -5.727  1.00 94.70           H  
ATOM   1260 HD13 LEU A  79       9.767 -19.975  -6.279  1.00 94.70           H  
ATOM   1261  CD2 LEU A  79      11.158 -17.749  -5.593  1.00 94.70           C  
ATOM   1262 HD21 LEU A  79      11.494 -16.724  -5.752  1.00 94.70           H  
ATOM   1263 HD22 LEU A  79      11.700 -18.417  -6.263  1.00 94.70           H  
ATOM   1264 HD23 LEU A  79      11.366 -18.001  -4.553  1.00 94.70           H  
ATOM   1265  N   LYS A  80       9.858 -15.288  -9.978  1.00 94.64           N  
ATOM   1266  H   LYS A  80      10.847 -15.257  -9.778  1.00 94.64           H  
ATOM   1267  CA  LYS A  80       9.400 -15.125 -11.361  1.00 94.64           C  
ATOM   1268  HA  LYS A  80       8.662 -14.323 -11.381  1.00 94.64           H  
ATOM   1269  C   LYS A  80       8.735 -16.418 -11.840  1.00 94.64           C  
ATOM   1270  CB  LYS A  80      10.589 -14.740 -12.255  1.00 94.64           C  
ATOM   1271  HB2 LYS A  80      11.133 -13.917 -11.793  1.00 94.64           H  
ATOM   1272  HB3 LYS A  80      11.261 -15.595 -12.337  1.00 94.64           H  
ATOM   1273  O   LYS A  80       9.188 -17.515 -11.507  1.00 94.64           O  
ATOM   1274  CG  LYS A  80      10.146 -14.307 -13.661  1.00 94.64           C  
ATOM   1275  HG2 LYS A  80       9.519 -15.070 -14.122  1.00 94.64           H  
ATOM   1276  HG3 LYS A  80       9.568 -13.386 -13.579  1.00 94.64           H  
ATOM   1277  CD  LYS A  80      11.356 -14.071 -14.570  1.00 94.64           C  
ATOM   1278  HD2 LYS A  80      12.054 -13.406 -14.062  1.00 94.64           H  
ATOM   1279  HD3 LYS A  80      11.872 -15.012 -14.761  1.00 94.64           H  
ATOM   1280  CE  LYS A  80      10.937 -13.411 -15.886  1.00 94.64           C  
ATOM   1281  HE2 LYS A  80      10.218 -12.624 -15.659  1.00 94.64           H  
ATOM   1282  HE3 LYS A  80      11.799 -12.914 -16.332  1.00 94.64           H  
ATOM   1283  NZ  LYS A  80      10.350 -14.373 -16.847  1.00 94.64           N  
ATOM   1284  HZ1 LYS A  80       9.607 -14.902 -16.412  1.00 94.64           H  
ATOM   1285  HZ2 LYS A  80      11.056 -14.996 -17.213  1.00 94.64           H  
ATOM   1286  HZ3 LYS A  80       9.963 -13.842 -17.614  1.00 94.64           H  
ATOM   1287  N   LYS A  81       7.705 -16.303 -12.674  1.00 92.44           N  
ATOM   1288  H   LYS A  81       7.385 -15.375 -12.911  1.00 92.44           H  
ATOM   1289  CA  LYS A  81       7.110 -17.461 -13.350  1.00 92.44           C  
ATOM   1290  HA  LYS A  81       6.891 -18.213 -12.592  1.00 92.44           H  
ATOM   1291  C   LYS A  81       8.058 -18.110 -14.364  1.00 92.44           C  
ATOM   1292  CB  LYS A  81       5.783 -17.057 -13.996  1.00 92.44           C  
ATOM   1293  HB2 LYS A  81       5.193 -16.495 -13.273  1.00 92.44           H  
ATOM   1294  HB3 LYS A  81       5.237 -17.964 -14.258  1.00 92.44           H  
ATOM   1295  O   LYS A  81       9.054 -17.520 -14.786  1.00 92.44           O  
ATOM   1296  CG  LYS A  81       5.931 -16.188 -15.248  1.00 92.44           C  
ATOM   1297  HG2 LYS A  81       6.426 -15.250 -14.997  1.00 92.44           H  
ATOM   1298  HG3 LYS A  81       6.520 -16.709 -16.004  1.00 92.44           H  
ATOM   1299  CD  LYS A  81       4.538 -15.898 -15.807  1.00 92.44           C  
ATOM   1300  HD2 LYS A  81       3.967 -16.823 -15.892  1.00 92.44           H  
ATOM   1301  HD3 LYS A  81       4.018 -15.220 -15.130  1.00 92.44           H  
ATOM   1302  CE  LYS A  81       4.647 -15.270 -17.192  1.00 92.44           C  
ATOM   1303  HE2 LYS A  81       4.997 -16.019 -17.902  1.00 92.44           H  
ATOM   1304  HE3 LYS A  81       5.364 -14.449 -17.181  1.00 92.44           H  
ATOM   1305  NZ  LYS A  81       3.331 -14.770 -17.614  1.00 92.44           N  
ATOM   1306  HZ1 LYS A  81       2.935 -14.124 -16.946  1.00 92.44           H  
ATOM   1307  HZ2 LYS A  81       2.694 -15.535 -17.788  1.00 92.44           H  
ATOM   1308  HZ3 LYS A  81       3.405 -14.292 -18.501  1.00 92.44           H  
ATOM   1309  N   GLU A  82       7.676 -19.298 -14.815  1.00 87.71           N  
ATOM   1310  H   GLU A  82       6.896 -19.729 -14.339  1.00 87.71           H  
ATOM   1311  CA  GLU A  82       8.357 -20.093 -15.836  1.00 87.71           C  
ATOM   1312  HA  GLU A  82       7.836 -21.050 -15.861  1.00 87.71           H  
ATOM   1313  C   GLU A  82       9.815 -20.444 -15.496  1.00 87.71           C  
ATOM   1314  CB  GLU A  82       8.220 -19.483 -17.239  1.00 87.71           C  
ATOM   1315  HB2 GLU A  82       8.698 -18.504 -17.275  1.00 87.71           H  
ATOM   1316  HB3 GLU A  82       8.770 -20.153 -17.900  1.00 87.71           H  
ATOM   1317  O   GLU A  82      10.715 -20.354 -16.333  1.00 87.71           O  
ATOM   1318  CG  GLU A  82       6.778 -19.369 -17.767  1.00 87.71           C  
ATOM   1319  HG2 GLU A  82       6.258 -18.567 -17.243  1.00 87.71           H  
ATOM   1320  HG3 GLU A  82       6.262 -20.308 -17.566  1.00 87.71           H  
ATOM   1321  CD  GLU A  82       6.748 -19.103 -19.279  1.00 87.71           C  
ATOM   1322  OE1 GLU A  82       5.763 -18.537 -19.791  1.00 87.71           O  
ATOM   1323  OE2 GLU A  82       7.701 -19.555 -19.955  1.00 87.71           O  
ATOM   1324  N   GLN A  83      10.056 -20.896 -14.267  1.00 89.25           N  
ATOM   1325  H   GLN A  83       9.290 -20.951 -13.611  1.00 89.25           H  
ATOM   1326  CA  GLN A  83      11.360 -21.419 -13.853  1.00 89.25           C  
ATOM   1327  HA  GLN A  83      11.936 -21.664 -14.745  1.00 89.25           H  
ATOM   1328  C   GLN A  83      11.227 -22.721 -13.064  1.00 89.25           C  
ATOM   1329  CB  GLN A  83      12.156 -20.349 -13.091  1.00 89.25           C  
ATOM   1330  HB2 GLN A  83      12.198 -19.440 -13.692  1.00 89.25           H  
ATOM   1331  HB3 GLN A  83      13.176 -20.706 -12.950  1.00 89.25           H  
ATOM   1332  O   GLN A  83      10.145 -23.083 -12.602  1.00 89.25           O  
ATOM   1333  CG  GLN A  83      11.556 -20.015 -11.720  1.00 89.25           C  
ATOM   1334  HG2 GLN A  83      11.506 -20.909 -11.099  1.00 89.25           H  
ATOM   1335  HG3 GLN A  83      10.540 -19.645 -11.860  1.00 89.25           H  
ATOM   1336  CD  GLN A  83      12.383 -18.970 -10.982  1.00 89.25           C  
ATOM   1337  NE2 GLN A  83      11.765 -17.901 -10.547  1.00 89.25           N  
ATOM   1338 HE21 GLN A  83      12.302 -17.193 -10.067  1.00 89.25           H  
ATOM   1339 HE22 GLN A  83      10.779 -17.785 -10.733  1.00 89.25           H  
ATOM   1340  OE1 GLN A  83      13.587 -19.090 -10.815  1.00 89.25           O  
ATOM   1341  N   VAL A  84      12.346 -23.423 -12.915  1.00 89.33           N  
ATOM   1342  H   VAL A  84      13.212 -23.027 -13.251  1.00 89.33           H  
ATOM   1343  CA  VAL A  84      12.460 -24.600 -12.057  1.00 89.33           C  
ATOM   1344  HA  VAL A  84      11.483 -24.838 -11.637  1.00 89.33           H  
ATOM   1345  C   VAL A  84      13.398 -24.257 -10.909  1.00 89.33           C  
ATOM   1346  CB  VAL A  84      12.938 -25.830 -12.846  1.00 89.33           C  
ATOM   1347  HB  VAL A  84      13.904 -25.619 -13.304  1.00 89.33           H  
ATOM   1348  O   VAL A  84      14.482 -23.725 -11.144  1.00 89.33           O  
ATOM   1349  CG1 VAL A  84      13.074 -27.051 -11.935  1.00 89.33           C  
ATOM   1350 HG11 VAL A  84      13.857 -26.876 -11.197  1.00 89.33           H  
ATOM   1351 HG12 VAL A  84      12.126 -27.238 -11.431  1.00 89.33           H  
ATOM   1352 HG13 VAL A  84      13.358 -27.924 -12.523  1.00 89.33           H  
ATOM   1353  CG2 VAL A  84      11.938 -26.203 -13.949  1.00 89.33           C  
ATOM   1354 HG21 VAL A  84      11.827 -25.378 -14.652  1.00 89.33           H  
ATOM   1355 HG22 VAL A  84      12.303 -27.071 -14.498  1.00 89.33           H  
ATOM   1356 HG23 VAL A  84      10.969 -26.439 -13.508  1.00 89.33           H  
ATOM   1357  N   VAL A  85      12.975 -24.563  -9.686  1.00 92.12           N  
ATOM   1358  H   VAL A  85      12.057 -24.970  -9.582  1.00 92.12           H  
ATOM   1359  CA  VAL A  85      13.731 -24.299  -8.460  1.00 92.12           C  
ATOM   1360  HA  VAL A  85      14.740 -23.998  -8.741  1.00 92.12           H  
ATOM   1361  C   VAL A  85      13.870 -25.563  -7.615  1.00 92.12           C  
ATOM   1362  CB  VAL A  85      13.125 -23.136  -7.644  1.00 92.12           C  
ATOM   1363  HB  VAL A  85      13.766 -22.954  -6.781  1.00 92.12           H  
ATOM   1364  O   VAL A  85      13.064 -26.491  -7.712  1.00 92.12           O  
ATOM   1365  CG1 VAL A  85      13.070 -21.843  -8.463  1.00 92.12           C  
ATOM   1366 HG11 VAL A  85      14.048 -21.644  -8.900  1.00 92.12           H  
ATOM   1367 HG12 VAL A  85      12.332 -21.934  -9.261  1.00 92.12           H  
ATOM   1368 HG13 VAL A  85      12.800 -21.007  -7.819  1.00 92.12           H  
ATOM   1369  CG2 VAL A  85      11.712 -23.446  -7.134  1.00 92.12           C  
ATOM   1370 HG21 VAL A  85      11.053 -23.708  -7.961  1.00 92.12           H  
ATOM   1371 HG22 VAL A  85      11.296 -22.578  -6.623  1.00 92.12           H  
ATOM   1372 HG23 VAL A  85      11.762 -24.272  -6.424  1.00 92.12           H  
ATOM   1373  N   ASN A  86      14.885 -25.599  -6.763  1.00 88.14           N  
ATOM   1374  H   ASN A  86      15.514 -24.809  -6.752  1.00 88.14           H  
ATOM   1375  CA  ASN A  86      14.999 -26.541  -5.660  1.00 88.14           C  
ATOM   1376  HA  ASN A  86      14.214 -27.293  -5.744  1.00 88.14           H  
ATOM   1377  C   ASN A  86      14.795 -25.764  -4.362  1.00 88.14           C  
ATOM   1378  CB  ASN A  86      16.358 -27.248  -5.698  1.00 88.14           C  
ATOM   1379  HB2 ASN A  86      16.370 -28.050  -4.960  1.00 88.14           H  
ATOM   1380  HB3 ASN A  86      17.133 -26.532  -5.426  1.00 88.14           H  
ATOM   1381  O   ASN A  86      15.321 -24.664  -4.232  1.00 88.14           O  
ATOM   1382  CG  ASN A  86      16.668 -27.833  -7.060  1.00 88.14           C  
ATOM   1383  ND2 ASN A  86      17.668 -27.313  -7.730  1.00 88.14           N  
ATOM   1384 HD21 ASN A  86      18.138 -26.499  -7.359  1.00 88.14           H  
ATOM   1385 HD22 ASN A  86      17.832 -27.636  -8.673  1.00 88.14           H  
ATOM   1386  OD1 ASN A  86      16.011 -28.750  -7.536  1.00 88.14           O  
ATOM   1387  N   VAL A  87      14.033 -26.314  -3.424  1.00 89.02           N  
ATOM   1388  H   VAL A  87      13.663 -27.241  -3.581  1.00 89.02           H  
ATOM   1389  CA  VAL A  87      13.730 -25.671  -2.142  1.00 89.02           C  
ATOM   1390  HA  VAL A  87      14.319 -24.760  -2.037  1.00 89.02           H  
ATOM   1391  C   VAL A  87      14.116 -26.622  -1.028  1.00 89.02           C  
ATOM   1392  CB  VAL A  87      12.242 -25.289  -2.020  1.00 89.02           C  
ATOM   1393  HB  VAL A  87      11.637 -26.195  -1.980  1.00 89.02           H  
ATOM   1394  O   VAL A  87      13.678 -27.767  -1.026  1.00 89.02           O  
ATOM   1395  CG1 VAL A  87      11.989 -24.469  -0.749  1.00 89.02           C  
ATOM   1396 HG11 VAL A  87      12.266 -25.043   0.135  1.00 89.02           H  
ATOM   1397 HG12 VAL A  87      12.582 -23.555  -0.770  1.00 89.02           H  
ATOM   1398 HG13 VAL A  87      10.933 -24.211  -0.671  1.00 89.02           H  
ATOM   1399  CG2 VAL A  87      11.757 -24.449  -3.208  1.00 89.02           C  
ATOM   1400 HG21 VAL A  87      11.853 -25.016  -4.135  1.00 89.02           H  
ATOM   1401 HG22 VAL A  87      10.708 -24.186  -3.070  1.00 89.02           H  
ATOM   1402 HG23 VAL A  87      12.347 -23.535  -3.274  1.00 89.02           H  
ATOM   1403  N   THR A  88      14.892 -26.143  -0.073  1.00 87.35           N  
ATOM   1404  H   THR A  88      15.237 -25.198  -0.163  1.00 87.35           H  
ATOM   1405  CA  THR A  88      15.232 -26.855   1.151  1.00 87.35           C  
ATOM   1406  HA  THR A  88      14.768 -27.841   1.142  1.00 87.35           H  
ATOM   1407  C   THR A  88      14.678 -26.077   2.333  1.00 87.35           C  
ATOM   1408  CB  THR A  88      16.741 -27.063   1.246  1.00 87.35           C  
ATOM   1409  HB  THR A  88      17.255 -26.103   1.201  1.00 87.35           H  
ATOM   1410  O   THR A  88      14.934 -24.883   2.464  1.00 87.35           O  
ATOM   1411  CG2 THR A  88      17.122 -27.789   2.520  1.00 87.35           C  
ATOM   1412 HG21 THR A  88      18.149 -28.137   2.416  1.00 87.35           H  
ATOM   1413 HG22 THR A  88      17.049 -27.110   3.369  1.00 87.35           H  
ATOM   1414 HG23 THR A  88      16.460 -28.641   2.676  1.00 87.35           H  
ATOM   1415  OG1 THR A  88      17.185 -27.880   0.185  1.00 87.35           O  
ATOM   1416  HG1 THR A  88      17.086 -28.790   0.475  1.00 87.35           H  
ATOM   1417  N   LEU A  89      13.890 -26.748   3.161  1.00 85.27           N  
ATOM   1418  H   LEU A  89      13.761 -27.737   3.001  1.00 85.27           H  
ATOM   1419  CA  LEU A  89      13.190 -26.184   4.309  1.00 85.27           C  
ATOM   1420  HA  LEU A  89      13.339 -25.105   4.361  1.00 85.27           H  
ATOM   1421  C   LEU A  89      13.764 -26.801   5.576  1.00 85.27           C  
ATOM   1422  CB  LEU A  89      11.691 -26.500   4.166  1.00 85.27           C  
ATOM   1423  HB2 LEU A  89      11.159 -26.167   5.057  1.00 85.27           H  
ATOM   1424  HB3 LEU A  89      11.575 -27.581   4.096  1.00 85.27           H  
ATOM   1425  O   LEU A  89      13.869 -28.020   5.649  1.00 85.27           O  
ATOM   1426  CG  LEU A  89      11.052 -25.848   2.935  1.00 85.27           C  
ATOM   1427  HG  LEU A  89      11.624 -26.089   2.039  1.00 85.27           H  
ATOM   1428  CD1 LEU A  89       9.645 -26.369   2.740  1.00 85.27           C  
ATOM   1429 HD11 LEU A  89       9.216 -25.918   1.845  1.00 85.27           H  
ATOM   1430 HD12 LEU A  89       9.669 -27.454   2.640  1.00 85.27           H  
ATOM   1431 HD13 LEU A  89       9.058 -26.069   3.608  1.00 85.27           H  
ATOM   1432  CD2 LEU A  89      10.935 -24.335   3.079  1.00 85.27           C  
ATOM   1433 HD21 LEU A  89      11.927 -23.902   3.211  1.00 85.27           H  
ATOM   1434 HD22 LEU A  89      10.476 -23.918   2.183  1.00 85.27           H  
ATOM   1435 HD23 LEU A  89      10.332 -24.080   3.950  1.00 85.27           H  
ATOM   1436  N   GLU A  90      14.119 -25.977   6.552  1.00 85.25           N  
ATOM   1437  H   GLU A  90      14.046 -24.981   6.403  1.00 85.25           H  
ATOM   1438  CA  GLU A  90      14.695 -26.405   7.827  1.00 85.25           C  
ATOM   1439  HA  GLU A  90      14.638 -27.489   7.925  1.00 85.25           H  
ATOM   1440  C   GLU A  90      13.918 -25.776   8.986  1.00 85.25           C  
ATOM   1441  CB  GLU A  90      16.175 -25.999   7.850  1.00 85.25           C  
ATOM   1442  HB2 GLU A  90      16.233 -24.917   7.738  1.00 85.25           H  
ATOM   1443  HB3 GLU A  90      16.674 -26.456   6.995  1.00 85.25           H  
ATOM   1444  O   GLU A  90      13.826 -24.551   9.096  1.00 85.25           O  
ATOM   1445  CG  GLU A  90      16.915 -26.417   9.131  1.00 85.25           C  
ATOM   1446  HG2 GLU A  90      16.333 -26.111  10.000  1.00 85.25           H  
ATOM   1447  HG3 GLU A  90      16.999 -27.504   9.146  1.00 85.25           H  
ATOM   1448  CD  GLU A  90      18.315 -25.786   9.239  1.00 85.25           C  
ATOM   1449  OE1 GLU A  90      18.874 -25.786  10.361  1.00 85.25           O  
ATOM   1450  OE2 GLU A  90      18.831 -25.276   8.217  1.00 85.25           O  
ATOM   1451  N   GLU A  91      13.341 -26.611   9.851  1.00 84.52           N  
ATOM   1452  H   GLU A  91      13.439 -27.608   9.719  1.00 84.52           H  
ATOM   1453  CA  GLU A  91      12.662 -26.129  11.054  1.00 84.52           C  
ATOM   1454  HA  GLU A  91      11.935 -25.372  10.762  1.00 84.52           H  
ATOM   1455  C   GLU A  91      13.650 -25.481  12.034  1.00 84.52           C  
ATOM   1456  CB  GLU A  91      11.913 -27.261  11.773  1.00 84.52           C  
ATOM   1457  HB2 GLU A  91      12.632 -27.993  12.140  1.00 84.52           H  
ATOM   1458  HB3 GLU A  91      11.408 -26.818  12.631  1.00 84.52           H  
ATOM   1459  O   GLU A  91      14.691 -26.052  12.359  1.00 84.52           O  
ATOM   1460  CG  GLU A  91      10.868 -27.983  10.909  1.00 84.52           C  
ATOM   1461  HG2 GLU A  91      11.375 -28.631  10.195  1.00 84.52           H  
ATOM   1462  HG3 GLU A  91      10.302 -27.241  10.347  1.00 84.52           H  
ATOM   1463  CD  GLU A  91       9.887 -28.812  11.753  1.00 84.52           C  
ATOM   1464  OE1 GLU A  91       8.723 -28.956  11.310  1.00 84.52           O  
ATOM   1465  OE2 GLU A  91      10.261 -29.228  12.872  1.00 84.52           O  
ATOM   1466  N   VAL A  92      13.284 -24.322  12.582  1.00 83.52           N  
ATOM   1467  H   VAL A  92      12.399 -23.919  12.311  1.00 83.52           H  
ATOM   1468  CA  VAL A  92      14.041 -23.643  13.642  1.00 83.52           C  
ATOM   1469  HA  VAL A  92      15.004 -24.137  13.775  1.00 83.52           H  
ATOM   1470  C   VAL A  92      13.258 -23.761  14.940  1.00 83.52           C  
ATOM   1471  CB  VAL A  92      14.330 -22.177  13.274  1.00 83.52           C  
ATOM   1472  HB  VAL A  92      13.390 -21.663  13.070  1.00 83.52           H  
ATOM   1473  O   VAL A  92      12.084 -23.404  14.998  1.00 83.52           O  
ATOM   1474  CG1 VAL A  92      15.062 -21.450  14.411  1.00 83.52           C  
ATOM   1475 HG11 VAL A  92      15.287 -20.432  14.095  1.00 83.52           H  
ATOM   1476 HG12 VAL A  92      15.988 -21.967  14.663  1.00 83.52           H  
ATOM   1477 HG13 VAL A  92      14.420 -21.383  15.289  1.00 83.52           H  
ATOM   1478  CG2 VAL A  92      15.224 -22.096  12.031  1.00 83.52           C  
ATOM   1479 HG21 VAL A  92      16.190 -22.563  12.224  1.00 83.52           H  
ATOM   1480 HG22 VAL A  92      14.753 -22.601  11.188  1.00 83.52           H  
ATOM   1481 HG23 VAL A  92      15.359 -21.047  11.768  1.00 83.52           H  
ATOM   1482  N   ASN A  93      13.883 -24.299  15.993  1.00 82.96           N  
ATOM   1483  H   ASN A  93      14.860 -24.535  15.896  1.00 82.96           H  
ATOM   1484  CA  ASN A  93      13.218 -24.609  17.269  1.00 82.96           C  
ATOM   1485  HA  ASN A  93      13.907 -25.221  17.852  1.00 82.96           H  
ATOM   1486  C   ASN A  93      11.958 -25.475  17.091  1.00 82.96           C  
ATOM   1487  CB  ASN A  93      12.980 -23.311  18.061  1.00 82.96           C  
ATOM   1488  HB2 ASN A  93      12.311 -22.658  17.500  1.00 82.96           H  
ATOM   1489  HB3 ASN A  93      12.505 -23.545  19.013  1.00 82.96           H  
ATOM   1490  O   ASN A  93      10.959 -25.298  17.784  1.00 82.96           O  
ATOM   1491  CG  ASN A  93      14.274 -22.586  18.358  1.00 82.96           C  
ATOM   1492  ND2 ASN A  93      14.271 -21.275  18.324  1.00 82.96           N  
ATOM   1493 HD21 ASN A  93      13.443 -20.774  18.037  1.00 82.96           H  
ATOM   1494 HD22 ASN A  93      15.159 -20.820  18.481  1.00 82.96           H  
ATOM   1495  OD1 ASN A  93      15.305 -23.185  18.614  1.00 82.96           O  
ATOM   1496  N   GLY A  94      11.997 -26.386  16.115  1.00 79.92           N  
ATOM   1497  H   GLY A  94      12.842 -26.470  15.568  1.00 79.92           H  
ATOM   1498  CA  GLY A  94      10.866 -27.234  15.755  1.00 79.92           C  
ATOM   1499  HA2 GLY A  94      10.491 -27.738  16.645  1.00 79.92           H  
ATOM   1500  HA3 GLY A  94      11.202 -27.990  15.046  1.00 79.92           H  
ATOM   1501  C   GLY A  94       9.712 -26.475  15.109  1.00 79.92           C  
ATOM   1502  O   GLY A  94       8.607 -27.004  15.091  1.00 79.92           O  
ATOM   1503  N   HIS A  95       9.912 -25.243  14.621  1.00 84.00           N  
ATOM   1504  H   HIS A  95      10.828 -24.831  14.724  1.00 84.00           H  
ATOM   1505  CA  HIS A  95       8.913 -24.424  13.938  1.00 84.00           C  
ATOM   1506  HA  HIS A  95       7.981 -24.986  13.876  1.00 84.00           H  
ATOM   1507  C   HIS A  95       9.305 -24.125  12.487  1.00 84.00           C  
ATOM   1508  CB  HIS A  95       8.610 -23.150  14.741  1.00 84.00           C  
ATOM   1509  HB2 HIS A  95       9.527 -22.572  14.854  1.00 84.00           H  
ATOM   1510  HB3 HIS A  95       7.906 -22.540  14.175  1.00 84.00           H  
ATOM   1511  O   HIS A  95      10.431 -23.748  12.179  1.00 84.00           O  
ATOM   1512  CG  HIS A  95       8.014 -23.407  16.107  1.00 84.00           C  
ATOM   1513  CD2 HIS A  95       8.651 -23.285  17.314  1.00 84.00           C  
ATOM   1514  HD2 HIS A  95       9.684 -23.006  17.458  1.00 84.00           H  
ATOM   1515  ND1 HIS A  95       6.718 -23.790  16.377  1.00 84.00           N  
ATOM   1516  HD1 HIS A  95       5.995 -23.972  15.695  1.00 84.00           H  
ATOM   1517  CE1 HIS A  95       6.582 -23.901  17.709  1.00 84.00           C  
ATOM   1518  HE1 HIS A  95       5.676 -24.184  18.225  1.00 84.00           H  
ATOM   1519  NE2 HIS A  95       7.729 -23.593  18.322  1.00 84.00           N  
ATOM   1520  N   MET A  96       8.326 -24.293  11.601  1.00 84.43           N  
ATOM   1521  H   MET A  96       7.451 -24.680  11.923  1.00 84.43           H  
ATOM   1522  CA  MET A  96       8.352 -23.882  10.202  1.00 84.43           C  
ATOM   1523  HA  MET A  96       9.069 -23.074  10.059  1.00 84.43           H  
ATOM   1524  C   MET A  96       6.950 -23.394   9.866  1.00 84.43           C  
ATOM   1525  CB  MET A  96       8.756 -25.073   9.323  1.00 84.43           C  
ATOM   1526  HB2 MET A  96       8.135 -25.931   9.581  1.00 84.43           H  
ATOM   1527  HB3 MET A  96       9.792 -25.322   9.550  1.00 84.43           H  
ATOM   1528  O   MET A  96       5.981 -24.148  10.004  1.00 84.43           O  
ATOM   1529  CG  MET A  96       8.624 -24.827   7.814  1.00 84.43           C  
ATOM   1530  HG2 MET A  96       7.608 -24.501   7.591  1.00 84.43           H  
ATOM   1531  HG3 MET A  96       8.771 -25.782   7.311  1.00 84.43           H  
ATOM   1532  SD  MET A  96       9.783 -23.644   7.085  1.00 84.43           S  
ATOM   1533  CE  MET A  96      11.314 -24.545   7.386  1.00 84.43           C  
ATOM   1534  HE1 MET A  96      12.124 -24.076   6.828  1.00 84.43           H  
ATOM   1535  HE2 MET A  96      11.535 -24.495   8.452  1.00 84.43           H  
ATOM   1536  HE3 MET A  96      11.211 -25.592   7.101  1.00 84.43           H  
ATOM   1537  N   ASP A  97       6.830 -22.137   9.462  1.00 87.27           N  
ATOM   1538  H   ASP A  97       7.659 -21.563   9.412  1.00 87.27           H  
ATOM   1539  CA  ASP A  97       5.552 -21.552   9.087  1.00 87.27           C  
ATOM   1540  HA  ASP A  97       4.905 -22.347   8.717  1.00 87.27           H  
ATOM   1541  C   ASP A  97       5.733 -20.535   7.964  1.00 87.27           C  
ATOM   1542  CB  ASP A  97       4.865 -20.937  10.311  1.00 87.27           C  
ATOM   1543  HB2 ASP A  97       4.796 -21.686  11.100  1.00 87.27           H  
ATOM   1544  HB3 ASP A  97       5.464 -20.104  10.681  1.00 87.27           H  
ATOM   1545  O   ASP A  97       6.359 -19.489   8.124  1.00 87.27           O  
ATOM   1546  CG  ASP A  97       3.455 -20.443   9.989  1.00 87.27           C  
ATOM   1547  OD1 ASP A  97       2.817 -20.896   9.004  1.00 87.27           O  
ATOM   1548  OD2 ASP A  97       2.980 -19.526  10.692  1.00 87.27           O  
ATOM   1549  N   PHE A  98       5.149 -20.847   6.812  1.00 88.79           N  
ATOM   1550  H   PHE A  98       4.647 -21.721   6.749  1.00 88.79           H  
ATOM   1551  CA  PHE A  98       5.174 -20.000   5.631  1.00 88.79           C  
ATOM   1552  HA  PHE A  98       5.270 -18.963   5.954  1.00 88.79           H  
ATOM   1553  C   PHE A  98       3.873 -20.104   4.861  1.00 88.79           C  
ATOM   1554  CB  PHE A  98       6.363 -20.378   4.742  1.00 88.79           C  
ATOM   1555  HB2 PHE A  98       7.269 -20.302   5.344  1.00 88.79           H  
ATOM   1556  HB3 PHE A  98       6.436 -19.665   3.921  1.00 88.79           H  
ATOM   1557  O   PHE A  98       3.213 -21.136   4.889  1.00 88.79           O  
ATOM   1558  CG  PHE A  98       6.302 -21.781   4.177  1.00 88.79           C  
ATOM   1559  CD1 PHE A  98       6.890 -22.833   4.897  1.00 88.79           C  
ATOM   1560  HD1 PHE A  98       7.396 -22.631   5.829  1.00 88.79           H  
ATOM   1561  CD2 PHE A  98       5.646 -22.043   2.960  1.00 88.79           C  
ATOM   1562  HD2 PHE A  98       5.182 -21.237   2.411  1.00 88.79           H  
ATOM   1563  CE1 PHE A  98       6.841 -24.141   4.398  1.00 88.79           C  
ATOM   1564  HE1 PHE A  98       7.323 -24.931   4.955  1.00 88.79           H  
ATOM   1565  CE2 PHE A  98       5.580 -23.362   2.477  1.00 88.79           C  
ATOM   1566  HE2 PHE A  98       5.057 -23.601   1.563  1.00 88.79           H  
ATOM   1567  CZ  PHE A  98       6.192 -24.404   3.181  1.00 88.79           C  
ATOM   1568  HZ  PHE A  98       6.166 -25.404   2.774  1.00 88.79           H  
ATOM   1569  N   ASP A  99       3.491 -19.052   4.158  1.00 89.38           N  
ATOM   1570  H   ASP A  99       4.095 -18.242   4.168  1.00 89.38           H  
ATOM   1571  CA  ASP A  99       2.346 -19.005   3.264  1.00 89.38           C  
ATOM   1572  HA  ASP A  99       1.893 -19.995   3.203  1.00 89.38           H  
ATOM   1573  C   ASP A  99       2.768 -18.645   1.853  1.00 89.38           C  
ATOM   1574  CB  ASP A  99       1.289 -18.026   3.774  1.00 89.38           C  
ATOM   1575  HB2 ASP A  99       0.591 -17.808   2.966  1.00 89.38           H  
ATOM   1576  HB3 ASP A  99       1.748 -17.098   4.115  1.00 89.38           H  
ATOM   1577  O   ASP A  99       3.818 -18.052   1.618  1.00 89.38           O  
ATOM   1578  CG  ASP A  99       0.477 -18.676   4.869  1.00 89.38           C  
ATOM   1579  OD1 ASP A  99      -0.244 -19.655   4.555  1.00 89.38           O  
ATOM   1580  OD2 ASP A  99       0.639 -18.337   6.052  1.00 89.38           O  
ATOM   1581  N   ILE A 100       1.926 -19.035   0.901  1.00 92.10           N  
ATOM   1582  H   ILE A 100       1.048 -19.459   1.166  1.00 92.10           H  
ATOM   1583  CA  ILE A 100       2.201 -18.882  -0.519  1.00 92.10           C  
ATOM   1584  HA  ILE A 100       3.085 -18.256  -0.647  1.00 92.10           H  
ATOM   1585  C   ILE A 100       1.031 -18.192  -1.190  1.00 92.10           C  
ATOM   1586  CB  ILE A 100       2.494 -20.237  -1.160  1.00 92.10           C  
ATOM   1587  HB  ILE A 100       1.646 -20.893  -0.965  1.00 92.10           H  
ATOM   1588  O   ILE A 100      -0.128 -18.552  -0.962  1.00 92.10           O  
ATOM   1589  CG1 ILE A 100       3.770 -20.824  -0.519  1.00 92.10           C  
ATOM   1590 HG12 ILE A 100       4.650 -20.555  -1.103  1.00 92.10           H  
ATOM   1591 HG13 ILE A 100       3.963 -20.439   0.483  1.00 92.10           H  
ATOM   1592  CG2 ILE A 100       2.648 -20.069  -2.683  1.00 92.10           C  
ATOM   1593 HG21 ILE A 100       3.458 -19.370  -2.893  1.00 92.10           H  
ATOM   1594 HG22 ILE A 100       2.850 -21.023  -3.170  1.00 92.10           H  
ATOM   1595 HG23 ILE A 100       1.727 -19.703  -3.138  1.00 92.10           H  
ATOM   1596  CD1 ILE A 100       3.657 -22.320  -0.365  1.00 92.10           C  
ATOM   1597 HD11 ILE A 100       4.662 -22.717  -0.226  1.00 92.10           H  
ATOM   1598 HD12 ILE A 100       3.041 -22.556   0.503  1.00 92.10           H  
ATOM   1599 HD13 ILE A 100       3.177 -22.732  -1.253  1.00 92.10           H  
ATOM   1600  N   LEU A 101       1.369 -17.245  -2.056  1.00 93.14           N  
ATOM   1601  H   LEU A 101       2.351 -17.033  -2.161  1.00 93.14           H  
ATOM   1602  CA  LEU A 101       0.442 -16.514  -2.893  1.00 93.14           C  
ATOM   1603  HA  LEU A 101      -0.547 -16.967  -2.819  1.00 93.14           H  
ATOM   1604  C   LEU A 101       0.911 -16.600  -4.343  1.00 93.14           C  
ATOM   1605  CB  LEU A 101       0.363 -15.073  -2.374  1.00 93.14           C  
ATOM   1606  HB2 LEU A 101       1.355 -14.624  -2.425  1.00 93.14           H  
ATOM   1607  HB3 LEU A 101       0.059 -15.091  -1.328  1.00 93.14           H  
ATOM   1608  O   LEU A 101       1.911 -16.000  -4.728  1.00 93.14           O  
ATOM   1609  CG  LEU A 101      -0.616 -14.182  -3.149  1.00 93.14           C  
ATOM   1610  HG  LEU A 101      -0.350 -14.151  -4.206  1.00 93.14           H  
ATOM   1611  CD1 LEU A 101      -2.041 -14.707  -2.994  1.00 93.14           C  
ATOM   1612 HD11 LEU A 101      -2.191 -15.582  -3.627  1.00 93.14           H  
ATOM   1613 HD12 LEU A 101      -2.757 -13.937  -3.278  1.00 93.14           H  
ATOM   1614 HD13 LEU A 101      -2.209 -14.969  -1.949  1.00 93.14           H  
ATOM   1615  CD2 LEU A 101      -0.557 -12.763  -2.591  1.00 93.14           C  
ATOM   1616 HD21 LEU A 101      -1.181 -12.107  -3.197  1.00 93.14           H  
ATOM   1617 HD22 LEU A 101      -0.903 -12.749  -1.558  1.00 93.14           H  
ATOM   1618 HD23 LEU A 101       0.468 -12.393  -2.625  1.00 93.14           H  
ATOM   1619  N   GLU A 102       0.176 -17.351  -5.152  1.00 91.24           N  
ATOM   1620  H   GLU A 102      -0.645 -17.810  -4.784  1.00 91.24           H  
ATOM   1621  CA  GLU A 102       0.325 -17.310  -6.602  1.00 91.24           C  
ATOM   1622  HA  GLU A 102       1.370 -17.149  -6.866  1.00 91.24           H  
ATOM   1623  C   GLU A 102      -0.482 -16.136  -7.148  1.00 91.24           C  
ATOM   1624  CB  GLU A 102      -0.121 -18.636  -7.221  1.00 91.24           C  
ATOM   1625  HB2 GLU A 102      -1.101 -18.916  -6.834  1.00 91.24           H  
ATOM   1626  HB3 GLU A 102      -0.199 -18.501  -8.300  1.00 91.24           H  
ATOM   1627  O   GLU A 102      -1.680 -16.018  -6.890  1.00 91.24           O  
ATOM   1628  CG  GLU A 102       0.899 -19.742  -6.910  1.00 91.24           C  
ATOM   1629  HG2 GLU A 102       1.887 -19.405  -7.224  1.00 91.24           H  
ATOM   1630  HG3 GLU A 102       0.930 -19.902  -5.832  1.00 91.24           H  
ATOM   1631  CD  GLU A 102       0.590 -21.072  -7.606  1.00 91.24           C  
ATOM   1632  OE1 GLU A 102       1.220 -22.077  -7.201  1.00 91.24           O  
ATOM   1633  OE2 GLU A 102      -0.306 -21.113  -8.480  1.00 91.24           O  
ATOM   1634  N   ILE A 103       0.183 -15.253  -7.886  1.00 93.38           N  
ATOM   1635  H   ILE A 103       1.161 -15.415  -8.076  1.00 93.38           H  
ATOM   1636  CA  ILE A 103      -0.422 -14.053  -8.448  1.00 93.38           C  
ATOM   1637  HA  ILE A 103      -1.319 -13.817  -7.877  1.00 93.38           H  
ATOM   1638  C   ILE A 103      -0.789 -14.351  -9.907  1.00 93.38           C  
ATOM   1639  CB  ILE A 103       0.507 -12.832  -8.300  1.00 93.38           C  
ATOM   1640  HB  ILE A 103       1.416 -13.002  -8.877  1.00 93.38           H  
ATOM   1641  O   ILE A 103       0.106 -14.601 -10.722  1.00 93.38           O  
ATOM   1642  CG1 ILE A 103       0.879 -12.603  -6.814  1.00 93.38           C  
ATOM   1643 HG12 ILE A 103       1.231 -13.529  -6.360  1.00 93.38           H  
ATOM   1644 HG13 ILE A 103      -0.015 -12.300  -6.269  1.00 93.38           H  
ATOM   1645  CG2 ILE A 103      -0.228 -11.595  -8.855  1.00 93.38           C  
ATOM   1646 HG21 ILE A 103       0.448 -10.741  -8.875  1.00 93.38           H  
ATOM   1647 HG22 ILE A 103      -1.093 -11.355  -8.237  1.00 93.38           H  
ATOM   1648 HG23 ILE A 103      -0.559 -11.767  -9.879  1.00 93.38           H  
ATOM   1649  CD1 ILE A 103       1.967 -11.555  -6.558  1.00 93.38           C  
ATOM   1650 HD11 ILE A 103       1.812 -11.126  -5.568  1.00 93.38           H  
ATOM   1651 HD12 ILE A 103       1.966 -10.761  -7.305  1.00 93.38           H  
ATOM   1652 HD13 ILE A 103       2.946 -12.034  -6.550  1.00 93.38           H  
ATOM   1653  N   PRO A 104      -2.084 -14.307 -10.273  1.00 87.44           N  
ATOM   1654  CA  PRO A 104      -2.501 -14.510 -11.653  1.00 87.44           C  
ATOM   1655  HA  PRO A 104      -2.182 -15.504 -11.968  1.00 87.44           H  
ATOM   1656  C   PRO A 104      -1.900 -13.451 -12.580  1.00 87.44           C  
ATOM   1657  CB  PRO A 104      -4.032 -14.442 -11.646  1.00 87.44           C  
ATOM   1658  HB2 PRO A 104      -4.368 -13.434 -11.890  1.00 87.44           H  
ATOM   1659  HB3 PRO A 104      -4.469 -15.162 -12.339  1.00 87.44           H  
ATOM   1660  O   PRO A 104      -1.877 -12.265 -12.243  1.00 87.44           O  
ATOM   1661  CG  PRO A 104      -4.408 -14.760 -10.199  1.00 87.44           C  
ATOM   1662  HG2 PRO A 104      -5.360 -14.310  -9.916  1.00 87.44           H  
ATOM   1663  HG3 PRO A 104      -4.436 -15.840 -10.056  1.00 87.44           H  
ATOM   1664  CD  PRO A 104      -3.247 -14.172  -9.405  1.00 87.44           C  
ATOM   1665  HD2 PRO A 104      -3.134 -14.727  -8.473  1.00 87.44           H  
ATOM   1666  HD3 PRO A 104      -3.427 -13.118  -9.197  1.00 87.44           H  
ATOM   1667  N   THR A 105      -1.506 -13.852 -13.789  1.00 88.83           N  
ATOM   1668  H   THR A 105      -1.445 -14.844 -13.970  1.00 88.83           H  
ATOM   1669  CA  THR A 105      -0.869 -12.970 -14.782  1.00 88.83           C  
ATOM   1670  HA  THR A 105       0.102 -12.662 -14.394  1.00 88.83           H  
ATOM   1671  C   THR A 105      -1.676 -11.689 -15.052  1.00 88.83           C  
ATOM   1672  CB  THR A 105      -0.626 -13.768 -16.078  1.00 88.83           C  
ATOM   1673  HB  THR A 105      -1.576 -14.104 -16.494  1.00 88.83           H  
ATOM   1674  O   THR A 105      -1.115 -10.599 -15.127  1.00 88.83           O  
ATOM   1675  CG2 THR A 105       0.112 -12.924 -17.105  1.00 88.83           C  
ATOM   1676 HG21 THR A 105       0.897 -12.353 -16.609  1.00 88.83           H  
ATOM   1677 HG22 THR A 105       0.569 -13.556 -17.867  1.00 88.83           H  
ATOM   1678 HG23 THR A 105      -0.572 -12.214 -17.569  1.00 88.83           H  
ATOM   1679  OG1 THR A 105       0.176 -14.893 -15.778  1.00 88.83           O  
ATOM   1680  HG1 THR A 105       0.129 -15.561 -16.466  1.00 88.83           H  
ATOM   1681  N   GLN A 106      -3.011 -11.781 -15.088  1.00 84.40           N  
ATOM   1682  H   GLN A 106      -3.428 -12.694 -14.976  1.00 84.40           H  
ATOM   1683  CA  GLN A 106      -3.895 -10.618 -15.261  1.00 84.40           C  
ATOM   1684  HA  GLN A 106      -3.628 -10.099 -16.181  1.00 84.40           H  
ATOM   1685  C   GLN A 106      -3.786  -9.592 -14.117  1.00 84.40           C  
ATOM   1686  CB  GLN A 106      -5.348 -11.102 -15.365  1.00 84.40           C  
ATOM   1687  HB2 GLN A 106      -5.577 -11.716 -14.494  1.00 84.40           H  
ATOM   1688  HB3 GLN A 106      -6.008 -10.234 -15.351  1.00 84.40           H  
ATOM   1689  O   GLN A 106      -3.872  -8.389 -14.358  1.00 84.40           O  
ATOM   1690  CG  GLN A 106      -5.632 -11.897 -16.649  1.00 84.40           C  
ATOM   1691  HG2 GLN A 106      -4.941 -12.736 -16.729  1.00 84.40           H  
ATOM   1692  HG3 GLN A 106      -5.483 -11.245 -17.510  1.00 84.40           H  
ATOM   1693  CD  GLN A 106      -7.053 -12.452 -16.690  1.00 84.40           C  
ATOM   1694  NE2 GLN A 106      -7.483 -13.004 -17.802  1.00 84.40           N  
ATOM   1695 HE21 GLN A 106      -6.924 -12.995 -18.643  1.00 84.40           H  
ATOM   1696 HE22 GLN A 106      -8.437 -13.334 -17.774  1.00 84.40           H  
ATOM   1697  OE1 GLN A 106      -7.796 -12.426 -15.725  1.00 84.40           O  
ATOM   1698  N   ARG A 107      -3.570 -10.046 -12.874  1.00 90.01           N  
ATOM   1699  H   ARG A 107      -3.357 -11.027 -12.757  1.00 90.01           H  
ATOM   1700  CA  ARG A 107      -3.413  -9.161 -11.707  1.00 90.01           C  
ATOM   1701  HA  ARG A 107      -4.164  -8.372 -11.753  1.00 90.01           H  
ATOM   1702  C   ARG A 107      -2.073  -8.430 -11.732  1.00 90.01           C  
ATOM   1703  CB  ARG A 107      -3.575  -9.945 -10.392  1.00 90.01           C  
ATOM   1704  HB2 ARG A 107      -2.797 -10.706 -10.331  1.00 90.01           H  
ATOM   1705  HB3 ARG A 107      -3.427  -9.260  -9.557  1.00 90.01           H  
ATOM   1706  O   ARG A 107      -2.026  -7.266 -11.346  1.00 90.01           O  
ATOM   1707  CG  ARG A 107      -4.938 -10.629 -10.219  1.00 90.01           C  
ATOM   1708  HG2 ARG A 107      -4.923 -11.181  -9.279  1.00 90.01           H  
ATOM   1709  HG3 ARG A 107      -5.093 -11.342 -11.028  1.00 90.01           H  
ATOM   1710  CD  ARG A 107      -6.107  -9.637 -10.184  1.00 90.01           C  
ATOM   1711  HD2 ARG A 107      -5.944  -8.926  -9.375  1.00 90.01           H  
ATOM   1712  HD3 ARG A 107      -6.158  -9.095 -11.129  1.00 90.01           H  
ATOM   1713  NE  ARG A 107      -7.367 -10.360  -9.978  1.00 90.01           N  
ATOM   1714  HE  ARG A 107      -7.361 -11.350 -10.178  1.00 90.01           H  
ATOM   1715  NH1 ARG A 107      -8.738  -8.640  -9.233  1.00 90.01           N  
ATOM   1716 HH11 ARG A 107      -8.055  -7.908  -9.365  1.00 90.01           H  
ATOM   1717 HH12 ARG A 107      -9.628  -8.454  -8.793  1.00 90.01           H  
ATOM   1718  NH2 ARG A 107      -9.482 -10.718  -9.325  1.00 90.01           N  
ATOM   1719 HH21 ARG A 107     -10.292 -10.330  -8.864  1.00 90.01           H  
ATOM   1720 HH22 ARG A 107      -9.406 -11.716  -9.455  1.00 90.01           H  
ATOM   1721  CZ  ARG A 107      -8.508  -9.888  -9.523  1.00 90.01           C  
ATOM   1722  N   LEU A 108      -1.017  -9.069 -12.241  1.00 92.17           N  
ATOM   1723  H   LEU A 108      -1.131 -10.029 -12.534  1.00 92.17           H  
ATOM   1724  CA  LEU A 108       0.268  -8.401 -12.486  1.00 92.17           C  
ATOM   1725  HA  LEU A 108       0.590  -7.894 -11.577  1.00 92.17           H  
ATOM   1726  C   LEU A 108       0.159  -7.333 -13.572  1.00 92.17           C  
ATOM   1727  CB  LEU A 108       1.336  -9.414 -12.909  1.00 92.17           C  
ATOM   1728  HB2 LEU A 108       2.222  -8.878 -13.250  1.00 92.17           H  
ATOM   1729  HB3 LEU A 108       0.946  -9.981 -13.755  1.00 92.17           H  
ATOM   1730  O   LEU A 108       0.769  -6.282 -13.433  1.00 92.17           O  
ATOM   1731  CG  LEU A 108       1.758 -10.374 -11.799  1.00 92.17           C  
ATOM   1732  HG  LEU A 108       0.862 -10.809 -11.356  1.00 92.17           H  
ATOM   1733  CD1 LEU A 108       2.572 -11.507 -12.410  1.00 92.17           C  
ATOM   1734 HD11 LEU A 108       2.387 -12.401 -11.814  1.00 92.17           H  
ATOM   1735 HD12 LEU A 108       2.242 -11.731 -13.424  1.00 92.17           H  
ATOM   1736 HD13 LEU A 108       3.633 -11.253 -12.419  1.00 92.17           H  
ATOM   1737  CD2 LEU A 108       2.585  -9.681 -10.712  1.00 92.17           C  
ATOM   1738 HD21 LEU A 108       2.902 -10.415  -9.971  1.00 92.17           H  
ATOM   1739 HD22 LEU A 108       3.470  -9.219 -11.151  1.00 92.17           H  
ATOM   1740 HD23 LEU A 108       1.995  -8.914 -10.211  1.00 92.17           H  
ATOM   1741  N   GLY A 109      -0.640  -7.569 -14.618  1.00 89.13           N  
ATOM   1742  H   GLY A 109      -1.045  -8.488 -14.723  1.00 89.13           H  
ATOM   1743  CA  GLY A 109      -0.912  -6.555 -15.641  1.00 89.13           C  
ATOM   1744  HA2 GLY A 109      -1.584  -6.972 -16.391  1.00 89.13           H  
ATOM   1745  HA3 GLY A 109       0.019  -6.262 -16.127  1.00 89.13           H  
ATOM   1746  C   GLY A 109      -1.557  -5.294 -15.060  1.00 89.13           C  
ATOM   1747  O   GLY A 109      -1.111  -4.187 -15.347  1.00 89.13           O  
ATOM   1748  N   ALA A 110      -2.550  -5.459 -14.179  1.00 86.00           N  
ATOM   1749  H   ALA A 110      -2.890  -6.393 -14.001  1.00 86.00           H  
ATOM   1750  CA  ALA A 110      -3.186  -4.334 -13.489  1.00 86.00           C  
ATOM   1751  HA  ALA A 110      -3.527  -3.617 -14.236  1.00 86.00           H  
ATOM   1752  C   ALA A 110      -2.218  -3.585 -12.555  1.00 86.00           C  
ATOM   1753  CB  ALA A 110      -4.408  -4.856 -12.727  1.00 86.00           C  
ATOM   1754  HB1 ALA A 110      -4.096  -5.550 -11.946  1.00 86.00           H  
ATOM   1755  HB2 ALA A 110      -4.932  -4.015 -12.273  1.00 86.00           H  
ATOM   1756  HB3 ALA A 110      -5.085  -5.363 -13.415  1.00 86.00           H  
ATOM   1757  O   ALA A 110      -2.251  -2.360 -12.500  1.00 86.00           O  
ATOM   1758  N   LEU A 111      -1.336  -4.304 -11.852  1.00 87.24           N  
ATOM   1759  H   LEU A 111      -1.381  -5.312 -11.906  1.00 87.24           H  
ATOM   1760  CA  LEU A 111      -0.257  -3.695 -11.070  1.00 87.24           C  
ATOM   1761  HA  LEU A 111      -0.685  -2.990 -10.356  1.00 87.24           H  
ATOM   1762  C   LEU A 111       0.710  -2.907 -11.955  1.00 87.24           C  
ATOM   1763  CB  LEU A 111       0.485  -4.796 -10.300  1.00 87.24           C  
ATOM   1764  HB2 LEU A 111      -0.169  -5.125  -9.492  1.00 87.24           H  
ATOM   1765  HB3 LEU A 111       0.660  -5.639 -10.968  1.00 87.24           H  
ATOM   1766  O   LEU A 111       1.057  -1.782 -11.618  1.00 87.24           O  
ATOM   1767  CG  LEU A 111       1.841  -4.366  -9.709  1.00 87.24           C  
ATOM   1768  HG  LEU A 111       2.487  -3.944 -10.479  1.00 87.24           H  
ATOM   1769  CD1 LEU A 111       1.651  -3.347  -8.596  1.00 87.24           C  
ATOM   1770 HD11 LEU A 111       2.621  -3.113  -8.157  1.00 87.24           H  
ATOM   1771 HD12 LEU A 111       1.228  -2.427  -8.998  1.00 87.24           H  
ATOM   1772 HD13 LEU A 111       0.980  -3.749  -7.836  1.00 87.24           H  
ATOM   1773  CD2 LEU A 111       2.561  -5.585  -9.153  1.00 87.24           C  
ATOM   1774 HD21 LEU A 111       3.518  -5.277  -8.733  1.00 87.24           H  
ATOM   1775 HD22 LEU A 111       1.944  -6.047  -8.382  1.00 87.24           H  
ATOM   1776 HD23 LEU A 111       2.745  -6.300  -9.955  1.00 87.24           H  
ATOM   1777  N   TYR A 112       1.153  -3.489 -13.069  1.00 84.46           N  
ATOM   1778  H   TYR A 112       0.849  -4.428 -13.285  1.00 84.46           H  
ATOM   1779  CA  TYR A 112       2.118  -2.852 -13.960  1.00 84.46           C  
ATOM   1780  HA  TYR A 112       3.024  -2.635 -13.393  1.00 84.46           H  
ATOM   1781  C   TYR A 112       1.595  -1.515 -14.500  1.00 84.46           C  
ATOM   1782  CB  TYR A 112       2.475  -3.817 -15.093  1.00 84.46           C  
ATOM   1783  HB2 TYR A 112       1.584  -4.028 -15.685  1.00 84.46           H  
ATOM   1784  HB3 TYR A 112       2.818  -4.759 -14.665  1.00 84.46           H  
ATOM   1785  O   TYR A 112       2.345  -0.549 -14.570  1.00 84.46           O  
ATOM   1786  CG  TYR A 112       3.561  -3.278 -15.999  1.00 84.46           C  
ATOM   1787  CD1 TYR A 112       3.224  -2.683 -17.230  1.00 84.46           C  
ATOM   1788  HD1 TYR A 112       2.191  -2.612 -17.537  1.00 84.46           H  
ATOM   1789  CD2 TYR A 112       4.906  -3.322 -15.582  1.00 84.46           C  
ATOM   1790  HD2 TYR A 112       5.164  -3.746 -14.623  1.00 84.46           H  
ATOM   1791  CE1 TYR A 112       4.234  -2.148 -18.050  1.00 84.46           C  
ATOM   1792  HE1 TYR A 112       3.994  -1.676 -18.991  1.00 84.46           H  
ATOM   1793  CE2 TYR A 112       5.918  -2.787 -16.398  1.00 84.46           C  
ATOM   1794  HE2 TYR A 112       6.950  -2.826 -16.081  1.00 84.46           H  
ATOM   1795  OH  TYR A 112       6.552  -1.744 -18.466  1.00 84.46           O  
ATOM   1796  HH  TYR A 112       7.418  -1.717 -18.052  1.00 84.46           H  
ATOM   1797  CZ  TYR A 112       5.581  -2.203 -17.638  1.00 84.46           C  
ATOM   1798  N   ALA A 113       0.292  -1.424 -14.778  1.00 81.28           N  
ATOM   1799  H   ALA A 113      -0.275  -2.257 -14.714  1.00 81.28           H  
ATOM   1800  CA  ALA A 113      -0.355  -0.177 -15.186  1.00 81.28           C  
ATOM   1801  HA  ALA A 113       0.178   0.221 -16.050  1.00 81.28           H  
ATOM   1802  C   ALA A 113      -0.341   0.928 -14.106  1.00 81.28           C  
ATOM   1803  CB  ALA A 113      -1.787  -0.516 -15.613  1.00 81.28           C  
ATOM   1804  HB1 ALA A 113      -2.271   0.383 -15.994  1.00 81.28           H  
ATOM   1805  HB2 ALA A 113      -2.353  -0.890 -14.760  1.00 81.28           H  
ATOM   1806  HB3 ALA A 113      -1.772  -1.270 -16.400  1.00 81.28           H  
ATOM   1807  O   ALA A 113      -0.505   2.100 -14.434  1.00 81.28           O  
ATOM   1808  N   LEU A 114      -0.146   0.582 -12.827  1.00 78.85           N  
ATOM   1809  H   LEU A 114       0.006  -0.392 -12.609  1.00 78.85           H  
ATOM   1810  CA  LEU A 114       0.016   1.555 -11.739  1.00 78.85           C  
ATOM   1811  HA  LEU A 114      -0.560   2.450 -11.971  1.00 78.85           H  
ATOM   1812  C   LEU A 114       1.462   2.029 -11.560  1.00 78.85           C  
ATOM   1813  CB  LEU A 114      -0.492   0.965 -10.412  1.00 78.85           C  
ATOM   1814  HB2 LEU A 114       0.050   0.044 -10.199  1.00 78.85           H  
ATOM   1815  HB3 LEU A 114      -0.245   1.671  -9.619  1.00 78.85           H  
ATOM   1816  O   LEU A 114       1.695   2.964 -10.798  1.00 78.85           O  
ATOM   1817  CG  LEU A 114      -1.999   0.689 -10.334  1.00 78.85           C  
ATOM   1818  HG  LEU A 114      -2.287  -0.059 -11.073  1.00 78.85           H  
ATOM   1819  CD1 LEU A 114      -2.304   0.151  -8.935  1.00 78.85           C  
ATOM   1820 HD11 LEU A 114      -3.384   0.097  -8.794  1.00 78.85           H  
ATOM   1821 HD12 LEU A 114      -1.855  -0.835  -8.815  1.00 78.85           H  
ATOM   1822 HD13 LEU A 114      -1.901   0.824  -8.179  1.00 78.85           H  
ATOM   1823  CD2 LEU A 114      -2.837   1.953 -10.547  1.00 78.85           C  
ATOM   1824 HD21 LEU A 114      -2.721   2.303 -11.573  1.00 78.85           H  
ATOM   1825 HD22 LEU A 114      -2.516   2.734  -9.858  1.00 78.85           H  
ATOM   1826 HD23 LEU A 114      -3.891   1.730 -10.380  1.00 78.85           H  
ATOM   1827  N   ILE A 115       2.432   1.391 -12.213  1.00 76.63           N  
ATOM   1828  H   ILE A 115       2.181   0.685 -12.890  1.00 76.63           H  
ATOM   1829  CA  ILE A 115       3.845   1.736 -12.078  1.00 76.63           C  
ATOM   1830  HA  ILE A 115       4.028   2.050 -11.051  1.00 76.63           H  
ATOM   1831  C   ILE A 115       4.183   2.882 -13.047  1.00 76.63           C  
ATOM   1832  CB  ILE A 115       4.721   0.495 -12.318  1.00 76.63           C  
ATOM   1833  HB  ILE A 115       4.467   0.065 -13.287  1.00 76.63           H  
ATOM   1834  O   ILE A 115       4.051   2.699 -14.260  1.00 76.63           O  
ATOM   1835  CG1 ILE A 115       4.469  -0.566 -11.217  1.00 76.63           C  
ATOM   1836 HG12 ILE A 115       4.751  -0.156 -10.248  1.00 76.63           H  
ATOM   1837 HG13 ILE A 115       3.404  -0.796 -11.181  1.00 76.63           H  
ATOM   1838  CG2 ILE A 115       6.193   0.917 -12.368  1.00 76.63           C  
ATOM   1839 HG21 ILE A 115       6.788   0.048 -12.648  1.00 76.63           H  
ATOM   1840 HG22 ILE A 115       6.377   1.656 -13.148  1.00 76.63           H  
ATOM   1841 HG23 ILE A 115       6.507   1.333 -11.411  1.00 76.63           H  
ATOM   1842  CD1 ILE A 115       5.208  -1.894 -11.423  1.00 76.63           C  
ATOM   1843 HD11 ILE A 115       6.278  -1.760 -11.264  1.00 76.63           H  
ATOM   1844 HD12 ILE A 115       5.037  -2.267 -12.432  1.00 76.63           H  
ATOM   1845 HD13 ILE A 115       4.841  -2.626 -10.703  1.00 76.63           H  
ATOM   1846  N   PRO A 116       4.680   4.039 -12.566  1.00 68.20           N  
ATOM   1847  CA  PRO A 116       5.034   5.170 -13.422  1.00 68.20           C  
ATOM   1848  HA  PRO A 116       4.124   5.514 -13.915  1.00 68.20           H  
ATOM   1849  C   PRO A 116       6.098   4.844 -14.482  1.00 68.20           C  
ATOM   1850  CB  PRO A 116       5.536   6.268 -12.478  1.00 68.20           C  
ATOM   1851  HB2 PRO A 116       5.252   7.262 -12.824  1.00 68.20           H  
ATOM   1852  HB3 PRO A 116       6.618   6.203 -12.361  1.00 68.20           H  
ATOM   1853  O   PRO A 116       7.119   4.217 -14.194  1.00 68.20           O  
ATOM   1854  CG  PRO A 116       4.878   5.929 -11.147  1.00 68.20           C  
ATOM   1855  HG2 PRO A 116       5.454   6.305 -10.302  1.00 68.20           H  
ATOM   1856  HG3 PRO A 116       3.864   6.329 -11.138  1.00 68.20           H  
ATOM   1857  CD  PRO A 116       4.825   4.407 -11.164  1.00 68.20           C  
ATOM   1858  HD2 PRO A 116       5.757   3.997 -10.775  1.00 68.20           H  
ATOM   1859  HD3 PRO A 116       3.982   4.076 -10.558  1.00 68.20           H  
ATOM   1860  N   ASN A 117       5.917   5.371 -15.698  1.00 62.54           N  
ATOM   1861  H   ASN A 117       5.020   5.792 -15.896  1.00 62.54           H  
ATOM   1862  CA  ASN A 117       6.821   5.133 -16.833  1.00 62.54           C  
ATOM   1863  HA  ASN A 117       6.846   4.063 -17.037  1.00 62.54           H  
ATOM   1864  C   ASN A 117       8.280   5.553 -16.578  1.00 62.54           C  
ATOM   1865  CB  ASN A 117       6.279   5.852 -18.084  1.00 62.54           C  
ATOM   1866  HB2 ASN A 117       6.018   6.882 -17.840  1.00 62.54           H  
ATOM   1867  HB3 ASN A 117       7.062   5.872 -18.842  1.00 62.54           H  
ATOM   1868  O   ASN A 117       9.189   4.886 -17.062  1.00 62.54           O  
ATOM   1869  CG  ASN A 117       5.084   5.160 -18.717  1.00 62.54           C  
ATOM   1870  ND2 ASN A 117       4.436   5.794 -19.665  1.00 62.54           N  
ATOM   1871 HD21 ASN A 117       4.729   6.701 -19.999  1.00 62.54           H  
ATOM   1872 HD22 ASN A 117       3.621   5.317 -20.025  1.00 62.54           H  
ATOM   1873  OD1 ASN A 117       4.702   4.064 -18.363  1.00 62.54           O  
ATOM   1874  N   GLU A 118       8.536   6.622 -15.815  1.00 60.92           N  
ATOM   1875  H   GLU A 118       7.762   7.148 -15.432  1.00 60.92           H  
ATOM   1876  CA  GLU A 118       9.908   7.086 -15.528  1.00 60.92           C  
ATOM   1877  HA  GLU A 118      10.423   7.293 -16.466  1.00 60.92           H  
ATOM   1878  C   GLU A 118      10.754   6.045 -14.776  1.00 60.92           C  
ATOM   1879  CB  GLU A 118       9.873   8.368 -14.686  1.00 60.92           C  
ATOM   1880  HB2 GLU A 118      10.899   8.611 -14.408  1.00 60.92           H  
ATOM   1881  HB3 GLU A 118       9.302   8.181 -13.776  1.00 60.92           H  
ATOM   1882  O   GLU A 118      11.981   6.024 -14.897  1.00 60.92           O  
ATOM   1883  CG  GLU A 118       9.275   9.571 -15.427  1.00 60.92           C  
ATOM   1884  HG2 GLU A 118       9.815   9.704 -16.365  1.00 60.92           H  
ATOM   1885  HG3 GLU A 118       8.233   9.357 -15.664  1.00 60.92           H  
ATOM   1886  CD  GLU A 118       9.354  10.873 -14.610  1.00 60.92           C  
ATOM   1887  OE1 GLU A 118       8.822  11.885 -15.118  1.00 60.92           O  
ATOM   1888  OE2 GLU A 118       9.959  10.856 -13.513  1.00 60.92           O  
ATOM   1889  N   GLN A 119      10.109   5.164 -14.006  1.00 59.47           N  
ATOM   1890  H   GLN A 119       9.100   5.196 -13.972  1.00 59.47           H  
ATOM   1891  CA  GLN A 119      10.779   4.048 -13.342  1.00 59.47           C  
ATOM   1892  HA  GLN A 119      11.760   4.371 -12.995  1.00 59.47           H  
ATOM   1893  C   GLN A 119      11.016   2.872 -14.299  1.00 59.47           C  
ATOM   1894  CB  GLN A 119       9.961   3.611 -12.121  1.00 59.47           C  
ATOM   1895  HB2 GLN A 119       8.947   3.352 -12.425  1.00 59.47           H  
ATOM   1896  HB3 GLN A 119      10.434   2.719 -11.708  1.00 59.47           H  
ATOM   1897  O   GLN A 119      12.004   2.156 -14.150  1.00 59.47           O  
ATOM   1898  CG  GLN A 119       9.924   4.679 -11.017  1.00 59.47           C  
ATOM   1899  HG2 GLN A 119      10.947   4.942 -10.747  1.00 59.47           H  
ATOM   1900  HG3 GLN A 119       9.422   5.574 -11.382  1.00 59.47           H  
ATOM   1901  CD  GLN A 119       9.186   4.195  -9.771  1.00 59.47           C  
ATOM   1902  NE2 GLN A 119       9.648   4.529  -8.585  1.00 59.47           N  
ATOM   1903 HE21 GLN A 119       9.112   4.164  -7.810  1.00 59.47           H  
ATOM   1904 HE22 GLN A 119      10.471   5.107  -8.483  1.00 59.47           H  
ATOM   1905  OE1 GLN A 119       8.166   3.535  -9.828  1.00 59.47           O  
ATOM   1906  N   GLN A 120      10.165   2.708 -15.318  1.00 57.05           N  
ATOM   1907  H   GLN A 120       9.412   3.372 -15.424  1.00 57.05           H  
ATOM   1908  CA  GLN A 120      10.284   1.636 -16.309  1.00 57.05           C  
ATOM   1909  HA  GLN A 120      10.421   0.691 -15.783  1.00 57.05           H  
ATOM   1910  C   GLN A 120      11.503   1.826 -17.232  1.00 57.05           C  
ATOM   1911  CB  GLN A 120       8.996   1.542 -17.146  1.00 57.05           C  
ATOM   1912  HB2 GLN A 120       8.879   2.462 -17.720  1.00 57.05           H  
ATOM   1913  HB3 GLN A 120       9.118   0.728 -17.861  1.00 57.05           H  
ATOM   1914  O   GLN A 120      12.144   0.845 -17.604  1.00 57.05           O  
ATOM   1915  CG  GLN A 120       7.702   1.285 -16.345  1.00 57.05           C  
ATOM   1916  HG2 GLN A 120       7.756   0.309 -15.864  1.00 57.05           H  
ATOM   1917  HG3 GLN A 120       7.590   2.042 -15.569  1.00 57.05           H  
ATOM   1918  CD  GLN A 120       6.460   1.333 -17.236  1.00 57.05           C  
ATOM   1919  NE2 GLN A 120       5.269   1.365 -16.685  1.00 57.05           N  
ATOM   1920 HE21 GLN A 120       4.517   1.563 -17.329  1.00 57.05           H  
ATOM   1921 HE22 GLN A 120       5.121   1.498 -15.695  1.00 57.05           H  
ATOM   1922  OE1 GLN A 120       6.544   1.369 -18.453  1.00 57.05           O  
ATOM   1923  N   THR A 121      11.864   3.065 -17.595  1.00 52.88           N  
ATOM   1924  H   THR A 121      11.279   3.841 -17.321  1.00 52.88           H  
ATOM   1925  CA  THR A 121      12.964   3.340 -18.546  1.00 52.88           C  
ATOM   1926  HA  THR A 121      12.934   2.572 -19.319  1.00 52.88           H  
ATOM   1927  C   THR A 121      14.365   3.257 -17.942  1.00 52.88           C  
ATOM   1928  CB  THR A 121      12.822   4.714 -19.239  1.00 52.88           C  
ATOM   1929  HB  THR A 121      13.777   5.238 -19.211  1.00 52.88           H  
ATOM   1930  O   THR A 121      15.306   2.925 -18.660  1.00 52.88           O  
ATOM   1931  CG2 THR A 121      12.419   4.569 -20.703  1.00 52.88           C  
ATOM   1932 HG21 THR A 121      11.463   4.049 -20.777  1.00 52.88           H  
ATOM   1933 HG22 THR A 121      13.179   3.995 -21.232  1.00 52.88           H  
ATOM   1934 HG23 THR A 121      12.341   5.552 -21.166  1.00 52.88           H  
ATOM   1935  OG1 THR A 121      11.859   5.533 -18.618  1.00 52.88           O  
ATOM   1936  HG1 THR A 121      11.282   5.881 -19.302  1.00 52.88           H  
ATOM   1937  N   LYS A 122      14.545   3.542 -16.645  1.00 52.49           N  
ATOM   1938  H   LYS A 122      13.728   3.773 -16.098  1.00 52.49           H  
ATOM   1939  CA  LYS A 122      15.884   3.669 -16.028  1.00 52.49           C  
ATOM   1940  HA  LYS A 122      16.494   4.300 -16.674  1.00 52.49           H  
ATOM   1941  C   LYS A 122      16.693   2.369 -15.929  1.00 52.49           C  
ATOM   1942  CB  LYS A 122      15.774   4.344 -14.648  1.00 52.49           C  
ATOM   1943  HB2 LYS A 122      14.874   4.002 -14.137  1.00 52.49           H  
ATOM   1944  HB3 LYS A 122      16.633   4.066 -14.038  1.00 52.49           H  
ATOM   1945  O   LYS A 122      17.880   2.438 -15.631  1.00 52.49           O  
ATOM   1946  CG  LYS A 122      15.766   5.873 -14.777  1.00 52.49           C  
ATOM   1947  HG2 LYS A 122      14.892   6.183 -15.350  1.00 52.49           H  
ATOM   1948  HG3 LYS A 122      16.666   6.194 -15.302  1.00 52.49           H  
ATOM   1949  CD  LYS A 122      15.731   6.533 -13.394  1.00 52.49           C  
ATOM   1950  HD2 LYS A 122      14.813   6.232 -12.889  1.00 52.49           H  
ATOM   1951  HD3 LYS A 122      16.590   6.202 -12.811  1.00 52.49           H  
ATOM   1952  CE  LYS A 122      15.762   8.056 -13.554  1.00 52.49           C  
ATOM   1953  HE2 LYS A 122      14.954   8.340 -14.229  1.00 52.49           H  
ATOM   1954  HE3 LYS A 122      16.705   8.341 -14.019  1.00 52.49           H  
ATOM   1955  NZ  LYS A 122      15.589   8.742 -12.250  1.00 52.49           N  
ATOM   1956  HZ1 LYS A 122      15.593   9.743 -12.379  1.00 52.49           H  
ATOM   1957  HZ2 LYS A 122      16.322   8.479 -11.606  1.00 52.49           H  
ATOM   1958  HZ3 LYS A 122      14.696   8.489 -11.853  1.00 52.49           H  
ATOM   1959  N   MET A 123      16.093   1.208 -16.176  1.00 50.46           N  
ATOM   1960  H   MET A 123      15.111   1.229 -16.409  1.00 50.46           H  
ATOM   1961  CA  MET A 123      16.710  -0.088 -15.855  1.00 50.46           C  
ATOM   1962  HA  MET A 123      17.788   0.038 -15.753  1.00 50.46           H  
ATOM   1963  C   MET A 123      16.570  -1.151 -16.940  1.00 50.46           C  
ATOM   1964  CB  MET A 123      16.132  -0.564 -14.517  1.00 50.46           C  
ATOM   1965  HB2 MET A 123      15.200  -0.033 -14.323  1.00 50.46           H  
ATOM   1966  HB3 MET A 123      15.893  -1.626 -14.555  1.00 50.46           H  
ATOM   1967  O   MET A 123      16.923  -2.304 -16.725  1.00 50.46           O  
ATOM   1968  CG  MET A 123      17.119  -0.341 -13.367  1.00 50.46           C  
ATOM   1969  HG2 MET A 123      17.961   0.262 -13.707  1.00 50.46           H  
ATOM   1970  HG3 MET A 123      17.515  -1.319 -13.092  1.00 50.46           H  
ATOM   1971  SD  MET A 123      16.466   0.476 -11.886  1.00 50.46           S  
ATOM   1972  CE  MET A 123      14.843  -0.303 -11.673  1.00 50.46           C  
ATOM   1973  HE1 MET A 123      14.719  -0.737 -10.681  1.00 50.46           H  
ATOM   1974  HE2 MET A 123      14.101   0.489 -11.785  1.00 50.46           H  
ATOM   1975  HE3 MET A 123      14.632  -1.033 -12.454  1.00 50.46           H  
ATOM   1976  N   ALA A 124      16.089  -0.783 -18.124  1.00 47.04           N  
ATOM   1977  H   ALA A 124      15.852   0.187 -18.277  1.00 47.04           H  
ATOM   1978  CA  ALA A 124      15.747  -1.748 -19.159  1.00 47.04           C  
ATOM   1979  HA  ALA A 124      15.258  -2.593 -18.675  1.00 47.04           H  
ATOM   1980  C   ALA A 124      16.952  -2.339 -19.915  1.00 47.04           C  
ATOM   1981  CB  ALA A 124      14.717  -1.103 -20.095  1.00 47.04           C  
ATOM   1982  HB1 ALA A 124      15.175  -0.278 -20.641  1.00 47.04           H  
ATOM   1983  HB2 ALA A 124      13.872  -0.730 -19.517  1.00 47.04           H  
ATOM   1984  HB3 ALA A 124      14.349  -1.841 -20.808  1.00 47.04           H  
ATOM   1985  O   ALA A 124      16.748  -2.834 -21.018  1.00 47.04           O  
ATOM   1986  N   VAL A 125      18.187  -2.298 -19.393  1.00 43.56           N  
ATOM   1987  H   VAL A 125      18.277  -2.026 -18.425  1.00 43.56           H  
ATOM   1988  CA  VAL A 125      19.261  -3.108 -19.992  1.00 43.56           C  
ATOM   1989  HA  VAL A 125      19.229  -2.991 -21.076  1.00 43.56           H  
ATOM   1990  C   VAL A 125      18.952  -4.555 -19.614  1.00 43.56           C  
ATOM   1991  CB  VAL A 125      20.679  -2.704 -19.547  1.00 43.56           C  
ATOM   1992  HB  VAL A 125      20.791  -2.850 -18.473  1.00 43.56           H  
ATOM   1993  O   VAL A 125      19.101  -4.898 -18.442  1.00 43.56           O  
ATOM   1994  CG1 VAL A 125      21.727  -3.552 -20.287  1.00 43.56           C  
ATOM   1995 HG11 VAL A 125      21.615  -3.439 -21.366  1.00 43.56           H  
ATOM   1996 HG12 VAL A 125      22.728  -3.236 -19.994  1.00 43.56           H  
ATOM   1997 HG13 VAL A 125      21.615  -4.602 -20.020  1.00 43.56           H  
ATOM   1998  CG2 VAL A 125      20.963  -1.231 -19.867  1.00 43.56           C  
ATOM   1999 HG21 VAL A 125      20.839  -1.048 -20.935  1.00 43.56           H  
ATOM   2000 HG22 VAL A 125      21.982  -0.980 -19.573  1.00 43.56           H  
ATOM   2001 HG23 VAL A 125      20.278  -0.591 -19.311  1.00 43.56           H  
ATOM   2002  N   PRO A 126      18.498  -5.414 -20.544  1.00 46.81           N  
ATOM   2003  CA  PRO A 126      18.213  -6.797 -20.218  1.00 46.81           C  
ATOM   2004  HA  PRO A 126      17.630  -6.855 -19.298  1.00 46.81           H  
ATOM   2005  C   PRO A 126      19.567  -7.474 -20.025  1.00 46.81           C  
ATOM   2006  CB  PRO A 126      17.387  -7.359 -21.391  1.00 46.81           C  
ATOM   2007  HB2 PRO A 126      17.939  -8.124 -21.937  1.00 46.81           H  
ATOM   2008  HB3 PRO A 126      16.444  -7.775 -21.035  1.00 46.81           H  
ATOM   2009  O   PRO A 126      20.239  -7.839 -20.989  1.00 46.81           O  
ATOM   2010  CG  PRO A 126      17.132  -6.157 -22.303  1.00 46.81           C  
ATOM   2011  HG2 PRO A 126      16.195  -5.674 -22.026  1.00 46.81           H  
ATOM   2012  HG3 PRO A 126      17.127  -6.438 -23.356  1.00 46.81           H  
ATOM   2013  CD  PRO A 126      18.295  -5.233 -21.971  1.00 46.81           C  
ATOM   2014  HD2 PRO A 126      19.187  -5.574 -22.497  1.00 46.81           H  
ATOM   2015  HD3 PRO A 126      18.074  -4.211 -22.282  1.00 46.81           H  
ATOM   2016  N   THR A 127      20.030  -7.590 -18.787  1.00 46.64           N  
ATOM   2017  H   THR A 127      19.578  -7.095 -18.031  1.00 46.64           H  
ATOM   2018  CA  THR A 127      21.210  -8.396 -18.490  1.00 46.64           C  
ATOM   2019  HA  THR A 127      21.981  -8.153 -19.221  1.00 46.64           H  
ATOM   2020  C   THR A 127      20.803  -9.856 -18.669  1.00 46.64           C  
ATOM   2021  CB  THR A 127      21.772  -8.129 -17.075  1.00 46.64           C  
ATOM   2022  HB  THR A 127      21.537  -8.966 -16.419  1.00 46.64           H  
ATOM   2023  O   THR A 127      19.885 -10.321 -18.000  1.00 46.64           O  
ATOM   2024  CG2 THR A 127      23.287  -7.934 -17.132  1.00 46.64           C  
ATOM   2025 HG21 THR A 127      23.524  -7.066 -17.747  1.00 46.64           H  
ATOM   2026 HG22 THR A 127      23.759  -8.821 -17.555  1.00 46.64           H  
ATOM   2027 HG23 THR A 127      23.671  -7.773 -16.125  1.00 46.64           H  
ATOM   2028  OG1 THR A 127      21.248  -6.952 -16.504  1.00 46.64           O  
ATOM   2029  HG1 THR A 127      21.265  -7.022 -15.547  1.00 46.64           H  
ATOM   2030  N   GLU A 128      21.465 -10.604 -19.560  1.00 49.69           N  
ATOM   2031  H   GLU A 128      22.117 -10.138 -20.176  1.00 49.69           H  
ATOM   2032  CA  GLU A 128      21.136 -12.016 -19.862  1.00 49.69           C  
ATOM   2033  HA  GLU A 128      20.191 -12.062 -20.402  1.00 49.69           H  
ATOM   2034  C   GLU A 128      20.980 -12.902 -18.611  1.00 49.69           C  
ATOM   2035  CB  GLU A 128      22.250 -12.628 -20.729  1.00 49.69           C  
ATOM   2036  HB2 GLU A 128      23.193 -12.124 -20.514  1.00 49.69           H  
ATOM   2037  HB3 GLU A 128      22.371 -13.678 -20.461  1.00 49.69           H  
ATOM   2038  O   GLU A 128      20.214 -13.866 -18.608  1.00 49.69           O  
ATOM   2039  CG  GLU A 128      21.956 -12.579 -22.233  1.00 49.69           C  
ATOM   2040  HG2 GLU A 128      20.989 -13.048 -22.412  1.00 49.69           H  
ATOM   2041  HG3 GLU A 128      21.896 -11.537 -22.549  1.00 49.69           H  
ATOM   2042  CD  GLU A 128      23.039 -13.308 -23.050  1.00 49.69           C  
ATOM   2043  OE1 GLU A 128      22.709 -13.764 -24.166  1.00 49.69           O  
ATOM   2044  OE2 GLU A 128      24.180 -13.428 -22.542  1.00 49.69           O  
ATOM   2045  N   LYS A 129      21.686 -12.564 -17.526  1.00 58.94           N  
ATOM   2046  H   LYS A 129      22.240 -11.724 -17.600  1.00 58.94           H  
ATOM   2047  CA  LYS A 129      21.573 -13.209 -16.213  1.00 58.94           C  
ATOM   2048  HA  LYS A 129      21.119 -14.192 -16.339  1.00 58.94           H  
ATOM   2049  C   LYS A 129      20.625 -12.446 -15.284  1.00 58.94           C  
ATOM   2050  CB  LYS A 129      22.966 -13.406 -15.600  1.00 58.94           C  
ATOM   2051  HB2 LYS A 129      22.851 -13.746 -14.571  1.00 58.94           H  
ATOM   2052  HB3 LYS A 129      23.496 -12.453 -15.589  1.00 58.94           H  
ATOM   2053  O   LYS A 129      21.016 -12.066 -14.185  1.00 58.94           O  
ATOM   2054  CG  LYS A 129      23.790 -14.459 -16.346  1.00 58.94           C  
ATOM   2055  HG2 LYS A 129      23.954 -14.145 -17.377  1.00 58.94           H  
ATOM   2056  HG3 LYS A 129      23.257 -15.410 -16.339  1.00 58.94           H  
ATOM   2057  CD  LYS A 129      25.138 -14.620 -15.639  1.00 58.94           C  
ATOM   2058  HD2 LYS A 129      25.668 -13.668 -15.670  1.00 58.94           H  
ATOM   2059  HD3 LYS A 129      24.966 -14.898 -14.599  1.00 58.94           H  
ATOM   2060  CE  LYS A 129      25.972 -15.700 -16.328  1.00 58.94           C  
ATOM   2061  HE2 LYS A 129      25.431 -16.644 -16.273  1.00 58.94           H  
ATOM   2062  HE3 LYS A 129      26.081 -15.434 -17.379  1.00 58.94           H  
ATOM   2063  NZ  LYS A 129      27.302 -15.821 -15.683  1.00 58.94           N  
ATOM   2064  HZ1 LYS A 129      27.198 -16.048 -14.705  1.00 58.94           H  
ATOM   2065  HZ2 LYS A 129      27.798 -14.943 -15.752  1.00 58.94           H  
ATOM   2066  HZ3 LYS A 129      27.854 -16.537 -16.135  1.00 58.94           H  
ATOM   2067  N   ALA A 130      19.391 -12.203 -15.719  1.00 62.23           N  
ATOM   2068  H   ALA A 130      19.159 -12.408 -16.681  1.00 62.23           H  
ATOM   2069  CA  ALA A 130      18.383 -11.603 -14.853  1.00 62.23           C  
ATOM   2070  HA  ALA A 130      18.799 -10.696 -14.414  1.00 62.23           H  
ATOM   2071  C   ALA A 130      18.037 -12.578 -13.718  1.00 62.23           C  
ATOM   2072  CB  ALA A 130      17.156 -11.192 -15.673  1.00 62.23           C  
ATOM   2073  HB1 ALA A 130      16.706 -12.064 -16.146  1.00 62.23           H  
ATOM   2074  HB2 ALA A 130      17.448 -10.476 -16.441  1.00 62.23           H  
ATOM   2075  HB3 ALA A 130      16.419 -10.719 -15.024  1.00 62.23           H  
ATOM   2076  O   ALA A 130      17.577 -13.702 -13.960  1.00 62.23           O  
ATOM   2077  N   GLN A 131      18.279 -12.144 -12.483  1.00 83.20           N  
ATOM   2078  H   GLN A 131      18.701 -11.233 -12.372  1.00 83.20           H  
ATOM   2079  CA  GLN A 131      17.921 -12.870 -11.272  1.00 83.20           C  
ATOM   2080  HA  GLN A 131      18.475 -13.808 -11.253  1.00 83.20           H  
ATOM   2081  C   GLN A 131      16.414 -13.176 -11.289  1.00 83.20           C  
ATOM   2082  CB  GLN A 131      18.372 -12.012 -10.080  1.00 83.20           C  
ATOM   2083  HB2 GLN A 131      19.436 -11.806 -10.200  1.00 83.20           H  
ATOM   2084  HB3 GLN A 131      17.839 -11.061 -10.090  1.00 83.20           H  
ATOM   2085  O   GLN A 131      15.597 -12.341 -11.667  1.00 83.20           O  
ATOM   2086  CG  GLN A 131      18.167 -12.691  -8.725  1.00 83.20           C  
ATOM   2087  HG2 GLN A 131      18.584 -13.698  -8.754  1.00 83.20           H  
ATOM   2088  HG3 GLN A 131      17.094 -12.756  -8.544  1.00 83.20           H  
ATOM   2089  CD  GLN A 131      18.818 -11.935  -7.566  1.00 83.20           C  
ATOM   2090  NE2 GLN A 131      18.639 -12.394  -6.350  1.00 83.20           N  
ATOM   2091 HE21 GLN A 131      19.098 -11.874  -5.616  1.00 83.20           H  
ATOM   2092 HE22 GLN A 131      17.958 -13.126  -6.204  1.00 83.20           H  
ATOM   2093  OE1 GLN A 131      19.489 -10.930  -7.706  1.00 83.20           O  
ATOM   2094  N   LYS A 132      16.019 -14.404 -10.937  1.00 91.67           N  
ATOM   2095  H   LYS A 132      16.746 -15.066 -10.704  1.00 91.67           H  
ATOM   2096  CA  LYS A 132      14.601 -14.844 -11.002  1.00 91.67           C  
ATOM   2097  HA  LYS A 132      13.998 -14.041 -11.425  1.00 91.67           H  
ATOM   2098  C   LYS A 132      13.983 -15.118  -9.639  1.00 91.67           C  
ATOM   2099  CB  LYS A 132      14.465 -16.063 -11.921  1.00 91.67           C  
ATOM   2100  HB2 LYS A 132      13.422 -16.379 -11.942  1.00 91.67           H  
ATOM   2101  HB3 LYS A 132      15.075 -16.880 -11.535  1.00 91.67           H  
ATOM   2102  O   LYS A 132      12.803 -15.465  -9.546  1.00 91.67           O  
ATOM   2103  CG  LYS A 132      14.885 -15.739 -13.353  1.00 91.67           C  
ATOM   2104  HG2 LYS A 132      15.949 -15.502 -13.361  1.00 91.67           H  
ATOM   2105  HG3 LYS A 132      14.322 -14.879 -13.715  1.00 91.67           H  
ATOM   2106  CD  LYS A 132      14.655 -16.933 -14.280  1.00 91.67           C  
ATOM   2107  HD2 LYS A 132      13.593 -17.173 -14.323  1.00 91.67           H  
ATOM   2108  HD3 LYS A 132      15.214 -17.789 -13.902  1.00 91.67           H  
ATOM   2109  CE  LYS A 132      15.174 -16.532 -15.663  1.00 91.67           C  
ATOM   2110  HE2 LYS A 132      16.190 -16.155 -15.547  1.00 91.67           H  
ATOM   2111  HE3 LYS A 132      14.574 -15.704 -16.040  1.00 91.67           H  
ATOM   2112  NZ  LYS A 132      15.164 -17.668 -16.615  1.00 91.67           N  
ATOM   2113  HZ1 LYS A 132      14.232 -18.040 -16.731  1.00 91.67           H  
ATOM   2114  HZ2 LYS A 132      15.785 -18.393 -16.284  1.00 91.67           H  
ATOM   2115  HZ3 LYS A 132      15.513 -17.354 -17.509  1.00 91.67           H  
ATOM   2116  N   ILE A 133      14.796 -15.012  -8.601  1.00 93.59           N  
ATOM   2117  H   ILE A 133      15.725 -14.655  -8.770  1.00 93.59           H  
ATOM   2118  CA  ILE A 133      14.448 -15.283  -7.218  1.00 93.59           C  
ATOM   2119  HA  ILE A 133      13.368 -15.377  -7.105  1.00 93.59           H  
ATOM   2120  C   ILE A 133      14.940 -14.079  -6.433  1.00 93.59           C  
ATOM   2121  CB  ILE A 133      15.127 -16.579  -6.730  1.00 93.59           C  
ATOM   2122  HB  ILE A 133      16.205 -16.412  -6.732  1.00 93.59           H  
ATOM   2123  O   ILE A 133      16.116 -13.738  -6.511  1.00 93.59           O  
ATOM   2124  CG1 ILE A 133      14.835 -17.791  -7.644  1.00 93.59           C  
ATOM   2125 HG12 ILE A 133      15.099 -17.556  -8.675  1.00 93.59           H  
ATOM   2126 HG13 ILE A 133      13.771 -18.027  -7.614  1.00 93.59           H  
ATOM   2127  CG2 ILE A 133      14.689 -16.891  -5.289  1.00 93.59           C  
ATOM   2128 HG21 ILE A 133      14.525 -15.985  -4.706  1.00 93.59           H  
ATOM   2129 HG22 ILE A 133      15.483 -17.457  -4.801  1.00 93.59           H  
ATOM   2130 HG23 ILE A 133      13.773 -17.481  -5.278  1.00 93.59           H  
ATOM   2131  CD1 ILE A 133      15.641 -19.034  -7.256  1.00 93.59           C  
ATOM   2132 HD11 ILE A 133      15.429 -19.320  -6.225  1.00 93.59           H  
ATOM   2133 HD12 ILE A 133      15.373 -19.861  -7.913  1.00 93.59           H  
ATOM   2134 HD13 ILE A 133      16.707 -18.831  -7.356  1.00 93.59           H  
ATOM   2135  N   PHE A 134      14.059 -13.441  -5.681  1.00 92.21           N  
ATOM   2136  H   PHE A 134      13.094 -13.736  -5.692  1.00 92.21           H  
ATOM   2137  CA  PHE A 134      14.414 -12.274  -4.887  1.00 92.21           C  
ATOM   2138  HA  PHE A 134      15.497 -12.154  -4.860  1.00 92.21           H  
ATOM   2139  C   PHE A 134      13.932 -12.468  -3.468  1.00 92.21           C  
ATOM   2140  CB  PHE A 134      13.827 -11.007  -5.503  1.00 92.21           C  
ATOM   2141  HB2 PHE A 134      12.740 -11.039  -5.439  1.00 92.21           H  
ATOM   2142  HB3 PHE A 134      14.156 -10.149  -4.916  1.00 92.21           H  
ATOM   2143  O   PHE A 134      12.835 -12.976  -3.249  1.00 92.21           O  
ATOM   2144  CG  PHE A 134      14.227 -10.797  -6.944  1.00 92.21           C  
ATOM   2145  CD1 PHE A 134      15.329  -9.979  -7.244  1.00 92.21           C  
ATOM   2146  HD1 PHE A 134      15.922  -9.546  -6.453  1.00 92.21           H  
ATOM   2147  CD2 PHE A 134      13.498 -11.411  -7.983  1.00 92.21           C  
ATOM   2148  HD2 PHE A 134      12.657 -12.049  -7.755  1.00 92.21           H  
ATOM   2149  CE1 PHE A 134      15.668  -9.717  -8.579  1.00 92.21           C  
ATOM   2150  HE1 PHE A 134      16.503  -9.072  -8.811  1.00 92.21           H  
ATOM   2151  CE2 PHE A 134      13.855 -11.167  -9.320  1.00 92.21           C  
ATOM   2152  HE2 PHE A 134      13.305 -11.625 -10.129  1.00 92.21           H  
ATOM   2153  CZ  PHE A 134      14.923 -10.300  -9.614  1.00 92.21           C  
ATOM   2154  HZ  PHE A 134      15.189 -10.090 -10.639  1.00 92.21           H  
ATOM   2155  N   TYR A 135      14.746 -12.048  -2.511  1.00 92.22           N  
ATOM   2156  H   TYR A 135      15.605 -11.583  -2.766  1.00 92.22           H  
ATOM   2157  CA  TYR A 135      14.402 -12.071  -1.102  1.00 92.22           C  
ATOM   2158  HA  TYR A 135      13.461 -12.603  -0.962  1.00 92.22           H  
ATOM   2159  C   TYR A 135      14.197 -10.644  -0.594  1.00 92.22           C  
ATOM   2160  CB  TYR A 135      15.486 -12.828  -0.330  1.00 92.22           C  
ATOM   2161  HB2 TYR A 135      15.476 -13.874  -0.637  1.00 92.22           H  
ATOM   2162  HB3 TYR A 135      16.463 -12.407  -0.568  1.00 92.22           H  
ATOM   2163  O   TYR A 135      14.953  -9.742  -0.949  1.00 92.22           O  
ATOM   2164  CG  TYR A 135      15.262 -12.767   1.158  1.00 92.22           C  
ATOM   2165  CD1 TYR A 135      16.192 -12.130   2.005  1.00 92.22           C  
ATOM   2166  HD1 TYR A 135      17.126 -11.762   1.607  1.00 92.22           H  
ATOM   2167  CD2 TYR A 135      14.047 -13.242   1.671  1.00 92.22           C  
ATOM   2168  HD2 TYR A 135      13.324 -13.722   1.029  1.00 92.22           H  
ATOM   2169  CE1 TYR A 135      15.913 -11.984   3.379  1.00 92.22           C  
ATOM   2170  HE1 TYR A 135      16.630 -11.518   4.039  1.00 92.22           H  
ATOM   2171  CE2 TYR A 135      13.735 -13.000   3.011  1.00 92.22           C  
ATOM   2172  HE2 TYR A 135      12.758 -13.261   3.392  1.00 92.22           H  
ATOM   2173  OH  TYR A 135      14.316 -12.235   5.173  1.00 92.22           O  
ATOM   2174  HH  TYR A 135      15.044 -12.198   5.798  1.00 92.22           H  
ATOM   2175  CZ  TYR A 135      14.669 -12.413   3.881  1.00 92.22           C  
ATOM   2176  N   THR A 136      13.170 -10.441   0.230  1.00 90.15           N  
ATOM   2177  H   THR A 136      12.591 -11.231   0.475  1.00 90.15           H  
ATOM   2178  CA  THR A 136      12.884  -9.157   0.874  1.00 90.15           C  
ATOM   2179  HA  THR A 136      13.756  -8.519   0.732  1.00 90.15           H  
ATOM   2180  C   THR A 136      12.649  -9.345   2.379  1.00 90.15           C  
ATOM   2181  CB  THR A 136      11.698  -8.429   0.221  1.00 90.15           C  
ATOM   2182  HB  THR A 136      11.531  -7.493   0.755  1.00 90.15           H  
ATOM   2183  O   THR A 136      11.815 -10.176   2.767  1.00 90.15           O  
ATOM   2184  CG2 THR A 136      11.936  -8.102  -1.253  1.00 90.15           C  
ATOM   2185 HG21 THR A 136      12.842  -7.506  -1.357  1.00 90.15           H  
ATOM   2186 HG22 THR A 136      12.041  -9.017  -1.837  1.00 90.15           H  
ATOM   2187 HG23 THR A 136      11.090  -7.532  -1.636  1.00 90.15           H  
ATOM   2188  OG1 THR A 136      10.520  -9.195   0.283  1.00 90.15           O  
ATOM   2189  HG1 THR A 136      10.758 -10.100   0.068  1.00 90.15           H  
ATOM   2190  N   PRO A 137      13.333  -8.566   3.238  1.00 86.78           N  
ATOM   2191  CA  PRO A 137      13.129  -8.611   4.687  1.00 86.78           C  
ATOM   2192  HA  PRO A 137      13.264  -9.623   5.070  1.00 86.78           H  
ATOM   2193  C   PRO A 137      11.730  -8.115   5.037  1.00 86.78           C  
ATOM   2194  CB  PRO A 137      14.191  -7.680   5.274  1.00 86.78           C  
ATOM   2195  HB2 PRO A 137      15.122  -8.231   5.409  1.00 86.78           H  
ATOM   2196  HB3 PRO A 137      13.877  -7.231   6.216  1.00 86.78           H  
ATOM   2197  O   PRO A 137      11.154  -7.365   4.251  1.00 86.78           O  
ATOM   2198  CG  PRO A 137      14.371  -6.632   4.177  1.00 86.78           C  
ATOM   2199  HG2 PRO A 137      15.348  -6.152   4.232  1.00 86.78           H  
ATOM   2200  HG3 PRO A 137      13.575  -5.889   4.241  1.00 86.78           H  
ATOM   2201  CD  PRO A 137      14.215  -7.452   2.898  1.00 86.78           C  
ATOM   2202  HD2 PRO A 137      13.790  -6.826   2.114  1.00 86.78           H  
ATOM   2203  HD3 PRO A 137      15.185  -7.841   2.589  1.00 86.78           H  
ATOM   2204  N   ASP A 138      11.172  -8.528   6.174  1.00 89.24           N  
ATOM   2205  H   ASP A 138      11.684  -9.152   6.782  1.00 89.24           H  
ATOM   2206  CA  ASP A 138       9.817  -8.138   6.582  1.00 89.24           C  
ATOM   2207  HA  ASP A 138       9.158  -8.420   5.761  1.00 89.24           H  
ATOM   2208  C   ASP A 138       9.599  -6.625   6.741  1.00 89.24           C  
ATOM   2209  CB  ASP A 138       9.358  -8.955   7.799  1.00 89.24           C  
ATOM   2210  HB2 ASP A 138       9.775  -8.518   8.707  1.00 89.24           H  
ATOM   2211  HB3 ASP A 138       9.736  -9.972   7.695  1.00 89.24           H  
ATOM   2212  O   ASP A 138      10.531  -5.864   6.998  1.00 89.24           O  
ATOM   2213  CG  ASP A 138       7.832  -9.058   7.911  1.00 89.24           C  
ATOM   2214  OD1 ASP A 138       7.160  -8.861   6.870  1.00 89.24           O  
ATOM   2215  OD2 ASP A 138       7.345  -9.381   9.013  1.00 89.24           O  
ATOM   2216  N   PHE A 139       8.353  -6.183   6.559  1.00 88.18           N  
ATOM   2217  H   PHE A 139       7.620  -6.872   6.470  1.00 88.18           H  
ATOM   2218  CA  PHE A 139       7.950  -4.793   6.776  1.00 88.18           C  
ATOM   2219  HA  PHE A 139       8.631  -4.384   7.522  1.00 88.18           H  
ATOM   2220  C   PHE A 139       6.524  -4.707   7.351  1.00 88.18           C  
ATOM   2221  CB  PHE A 139       8.120  -3.954   5.493  1.00 88.18           C  
ATOM   2222  HB2 PHE A 139       7.877  -2.914   5.710  1.00 88.18           H  
ATOM   2223  HB3 PHE A 139       9.175  -3.970   5.217  1.00 88.18           H  
ATOM   2224  O   PHE A 139       5.721  -5.623   7.150  1.00 88.18           O  
ATOM   2225  CG  PHE A 139       7.292  -4.391   4.297  1.00 88.18           C  
ATOM   2226  CD1 PHE A 139       7.910  -5.028   3.210  1.00 88.18           C  
ATOM   2227  HD1 PHE A 139       8.982  -5.152   3.223  1.00 88.18           H  
ATOM   2228  CD2 PHE A 139       5.916  -4.115   4.239  1.00 88.18           C  
ATOM   2229  HD2 PHE A 139       5.446  -3.558   5.036  1.00 88.18           H  
ATOM   2230  CE1 PHE A 139       7.142  -5.459   2.108  1.00 88.18           C  
ATOM   2231  HE1 PHE A 139       7.607  -5.919   1.249  1.00 88.18           H  
ATOM   2232  CE2 PHE A 139       5.146  -4.544   3.147  1.00 88.18           C  
ATOM   2233  HE2 PHE A 139       4.090  -4.319   3.112  1.00 88.18           H  
ATOM   2234  CZ  PHE A 139       5.757  -5.234   2.090  1.00 88.18           C  
ATOM   2235  HZ  PHE A 139       5.169  -5.532   1.234  1.00 88.18           H  
ATOM   2236  N   PRO A 140       6.179  -3.606   8.045  1.00 88.91           N  
ATOM   2237  CA  PRO A 140       4.872  -3.443   8.685  1.00 88.91           C  
ATOM   2238  HA  PRO A 140       4.804  -4.155   9.508  1.00 88.91           H  
ATOM   2239  C   PRO A 140       3.690  -3.673   7.739  1.00 88.91           C  
ATOM   2240  CB  PRO A 140       4.871  -2.024   9.256  1.00 88.91           C  
ATOM   2241  HB2 PRO A 140       4.251  -1.948  10.150  1.00 88.91           H  
ATOM   2242  HB3 PRO A 140       4.550  -1.307   8.501  1.00 88.91           H  
ATOM   2243  O   PRO A 140       3.721  -3.257   6.584  1.00 88.91           O  
ATOM   2244  CG  PRO A 140       6.349  -1.809   9.567  1.00 88.91           C  
ATOM   2245  HG2 PRO A 140       6.614  -0.752   9.602  1.00 88.91           H  
ATOM   2246  HG3 PRO A 140       6.606  -2.304  10.503  1.00 88.91           H  
ATOM   2247  CD  PRO A 140       7.052  -2.498   8.409  1.00 88.91           C  
ATOM   2248  HD2 PRO A 140       7.151  -1.805   7.574  1.00 88.91           H  
ATOM   2249  HD3 PRO A 140       8.034  -2.837   8.739  1.00 88.91           H  
ATOM   2250  N   ALA A 141       2.632  -4.308   8.235  1.00 92.96           N  
ATOM   2251  H   ALA A 141       2.637  -4.559   9.213  1.00 92.96           H  
ATOM   2252  CA  ALA A 141       1.404  -4.636   7.512  1.00 92.96           C  
ATOM   2253  HA  ALA A 141       0.749  -5.131   8.229  1.00 92.96           H  
ATOM   2254  C   ALA A 141       1.526  -5.652   6.364  1.00 92.96           C  
ATOM   2255  CB  ALA A 141       0.695  -3.339   7.111  1.00 92.96           C  
ATOM   2256  HB1 ALA A 141      -0.315  -3.577   6.779  1.00 92.96           H  
ATOM   2257  HB2 ALA A 141       1.224  -2.850   6.292  1.00 92.96           H  
ATOM   2258  HB3 ALA A 141       0.638  -2.664   7.964  1.00 92.96           H  
ATOM   2259  O   ALA A 141       0.506  -6.031   5.779  1.00 92.96           O  
ATOM   2260  N   ARG A 142       2.727  -6.173   6.061  1.00 92.25           N  
ATOM   2261  H   ARG A 142       3.541  -5.813   6.538  1.00 92.25           H  
ATOM   2262  CA  ARG A 142       2.910  -7.210   5.031  1.00 92.25           C  
ATOM   2263  HA  ARG A 142       2.671  -6.786   4.056  1.00 92.25           H  
ATOM   2264  C   ARG A 142       1.974  -8.392   5.249  1.00 92.25           C  
ATOM   2265  CB  ARG A 142       4.364  -7.705   5.030  1.00 92.25           C  
ATOM   2266  HB2 ARG A 142       5.030  -6.869   4.812  1.00 92.25           H  
ATOM   2267  HB3 ARG A 142       4.621  -8.099   6.013  1.00 92.25           H  
ATOM   2268  O   ARG A 142       1.317  -8.834   4.310  1.00 92.25           O  
ATOM   2269  CG  ARG A 142       4.554  -8.808   3.973  1.00 92.25           C  
ATOM   2270  HG2 ARG A 142       4.380  -8.379   2.987  1.00 92.25           H  
ATOM   2271  HG3 ARG A 142       3.852  -9.627   4.131  1.00 92.25           H  
ATOM   2272  CD  ARG A 142       5.938  -9.429   4.000  1.00 92.25           C  
ATOM   2273  HD2 ARG A 142       5.955 -10.258   3.293  1.00 92.25           H  
ATOM   2274  HD3 ARG A 142       6.135  -9.828   4.995  1.00 92.25           H  
ATOM   2275  NE  ARG A 142       6.942  -8.443   3.611  1.00 92.25           N  
ATOM   2276  HE  ARG A 142       6.620  -7.507   3.411  1.00 92.25           H  
ATOM   2277  NH1 ARG A 142       8.792  -9.780   3.871  1.00 92.25           N  
ATOM   2278 HH11 ARG A 142       9.783  -9.892   3.716  1.00 92.25           H  
ATOM   2279 HH12 ARG A 142       8.267 -10.377   4.494  1.00 92.25           H  
ATOM   2280  NH2 ARG A 142       8.951  -7.785   2.928  1.00 92.25           N  
ATOM   2281 HH21 ARG A 142       9.946  -7.822   3.095  1.00 92.25           H  
ATOM   2282 HH22 ARG A 142       8.525  -6.897   2.702  1.00 92.25           H  
ATOM   2283  CZ  ARG A 142       8.220  -8.683   3.479  1.00 92.25           C  
ATOM   2284  N   ARG A 143       1.931  -8.916   6.477  1.00 91.17           N  
ATOM   2285  H   ARG A 143       2.516  -8.483   7.177  1.00 91.17           H  
ATOM   2286  CA  ARG A 143       1.177 -10.129   6.812  1.00 91.17           C  
ATOM   2287  HA  ARG A 143       1.501 -10.931   6.149  1.00 91.17           H  
ATOM   2288  C   ARG A 143      -0.320  -9.955   6.569  1.00 91.17           C  
ATOM   2289  CB  ARG A 143       1.479 -10.525   8.262  1.00 91.17           C  
ATOM   2290  HB2 ARG A 143       1.158  -9.726   8.930  1.00 91.17           H  
ATOM   2291  HB3 ARG A 143       2.555 -10.661   8.376  1.00 91.17           H  
ATOM   2292  O   ARG A 143      -0.929 -10.822   5.951  1.00 91.17           O  
ATOM   2293  CG  ARG A 143       0.767 -11.829   8.647  1.00 91.17           C  
ATOM   2294  HG2 ARG A 143      -0.312 -11.706   8.550  1.00 91.17           H  
ATOM   2295  HG3 ARG A 143       1.094 -12.632   7.987  1.00 91.17           H  
ATOM   2296  CD  ARG A 143       1.082 -12.194  10.096  1.00 91.17           C  
ATOM   2297  HD2 ARG A 143       2.156 -12.356  10.193  1.00 91.17           H  
ATOM   2298  HD3 ARG A 143       0.793 -11.361  10.736  1.00 91.17           H  
ATOM   2299  NE  ARG A 143       0.349 -13.406  10.503  1.00 91.17           N  
ATOM   2300  HE  ARG A 143      -0.272 -13.809   9.817  1.00 91.17           H  
ATOM   2301  NH1 ARG A 143       1.143 -13.505  12.652  1.00 91.17           N  
ATOM   2302 HH11 ARG A 143       1.170 -13.946  13.561  1.00 91.17           H  
ATOM   2303 HH12 ARG A 143       1.672 -12.661  12.484  1.00 91.17           H  
ATOM   2304  NH2 ARG A 143      -0.307 -15.046  11.934  1.00 91.17           N  
ATOM   2305 HH21 ARG A 143      -0.255 -15.497  12.836  1.00 91.17           H  
ATOM   2306 HH22 ARG A 143      -0.883 -15.444  11.206  1.00 91.17           H  
ATOM   2307  CZ  ARG A 143       0.396 -13.977  11.692  1.00 91.17           C  
ATOM   2308  N   GLU A 144      -0.905  -8.856   7.040  1.00 92.95           N  
ATOM   2309  H   GLU A 144      -0.348  -8.158   7.512  1.00 92.95           H  
ATOM   2310  CA  GLU A 144      -2.341  -8.604   6.886  1.00 92.95           C  
ATOM   2311  HA  GLU A 144      -2.890  -9.469   7.259  1.00 92.95           H  
ATOM   2312  C   GLU A 144      -2.718  -8.437   5.407  1.00 92.95           C  
ATOM   2313  CB  GLU A 144      -2.741  -7.385   7.733  1.00 92.95           C  
ATOM   2314  HB2 GLU A 144      -2.312  -6.481   7.303  1.00 92.95           H  
ATOM   2315  HB3 GLU A 144      -2.345  -7.519   8.740  1.00 92.95           H  
ATOM   2316  O   GLU A 144      -3.685  -9.040   4.938  1.00 92.95           O  
ATOM   2317  CG  GLU A 144      -4.271  -7.259   7.818  1.00 92.95           C  
ATOM   2318  HG2 GLU A 144      -4.667  -7.129   6.811  1.00 92.95           H  
ATOM   2319  HG3 GLU A 144      -4.674  -8.189   8.217  1.00 92.95           H  
ATOM   2320  CD  GLU A 144      -4.765  -6.093   8.690  1.00 92.95           C  
ATOM   2321  OE1 GLU A 144      -5.966  -5.761   8.559  1.00 92.95           O  
ATOM   2322  OE2 GLU A 144      -3.967  -5.491   9.436  1.00 92.95           O  
ATOM   2323  N   VAL A 145      -1.897  -7.712   4.639  1.00 94.66           N  
ATOM   2324  H   VAL A 145      -1.124  -7.230   5.076  1.00 94.66           H  
ATOM   2325  CA  VAL A 145      -2.096  -7.563   3.191  1.00 94.66           C  
ATOM   2326  HA  VAL A 145      -3.123  -7.241   3.020  1.00 94.66           H  
ATOM   2327  C   VAL A 145      -1.937  -8.893   2.453  1.00 94.66           C  
ATOM   2328  CB  VAL A 145      -1.158  -6.482   2.625  1.00 94.66           C  
ATOM   2329  HB  VAL A 145      -0.133  -6.672   2.944  1.00 94.66           H  
ATOM   2330  O   VAL A 145      -2.738  -9.204   1.569  1.00 94.66           O  
ATOM   2331  CG1 VAL A 145      -1.180  -6.474   1.090  1.00 94.66           C  
ATOM   2332 HG11 VAL A 145      -0.580  -7.304   0.717  1.00 94.66           H  
ATOM   2333 HG12 VAL A 145      -0.761  -5.547   0.698  1.00 94.66           H  
ATOM   2334 HG13 VAL A 145      -2.197  -6.601   0.718  1.00 94.66           H  
ATOM   2335  CG2 VAL A 145      -1.598  -5.118   3.172  1.00 94.66           C  
ATOM   2336 HG21 VAL A 145      -1.373  -5.057   4.236  1.00 94.66           H  
ATOM   2337 HG22 VAL A 145      -1.076  -4.302   2.670  1.00 94.66           H  
ATOM   2338 HG23 VAL A 145      -2.669  -4.976   3.030  1.00 94.66           H  
ATOM   2339  N   PHE A 146      -0.947  -9.706   2.824  1.00 94.97           N  
ATOM   2340  H   PHE A 146      -0.309  -9.393   3.542  1.00 94.97           H  
ATOM   2341  CA  PHE A 146      -0.732 -11.023   2.231  1.00 94.97           C  
ATOM   2342  HA  PHE A 146      -0.595 -10.902   1.157  1.00 94.97           H  
ATOM   2343  C   PHE A 146      -1.947 -11.936   2.441  1.00 94.97           C  
ATOM   2344  CB  PHE A 146       0.545 -11.643   2.814  1.00 94.97           C  
ATOM   2345  HB2 PHE A 146       1.351 -10.912   2.746  1.00 94.97           H  
ATOM   2346  HB3 PHE A 146       0.397 -11.869   3.870  1.00 94.97           H  
ATOM   2347  O   PHE A 146      -2.447 -12.522   1.480  1.00 94.97           O  
ATOM   2348  CG  PHE A 146       0.989 -12.903   2.102  1.00 94.97           C  
ATOM   2349  CD1 PHE A 146       0.315 -14.121   2.311  1.00 94.97           C  
ATOM   2350  HD1 PHE A 146      -0.517 -14.177   2.998  1.00 94.97           H  
ATOM   2351  CD2 PHE A 146       2.077 -12.853   1.211  1.00 94.97           C  
ATOM   2352  HD2 PHE A 146       2.607 -11.925   1.054  1.00 94.97           H  
ATOM   2353  CE1 PHE A 146       0.715 -15.270   1.612  1.00 94.97           C  
ATOM   2354  HE1 PHE A 146       0.159 -16.188   1.730  1.00 94.97           H  
ATOM   2355  CE2 PHE A 146       2.503 -14.015   0.549  1.00 94.97           C  
ATOM   2356  HE2 PHE A 146       3.360 -13.978  -0.109  1.00 94.97           H  
ATOM   2357  CZ  PHE A 146       1.829 -15.226   0.759  1.00 94.97           C  
ATOM   2358  HZ  PHE A 146       2.173 -16.119   0.258  1.00 94.97           H  
ATOM   2359  N   GLU A 147      -2.458 -12.037   3.671  1.00 91.97           N  
ATOM   2360  H   GLU A 147      -2.015 -11.531   4.425  1.00 91.97           H  
ATOM   2361  CA  GLU A 147      -3.635 -12.862   3.974  1.00 91.97           C  
ATOM   2362  HA  GLU A 147      -3.476 -13.864   3.575  1.00 91.97           H  
ATOM   2363  C   GLU A 147      -4.908 -12.327   3.302  1.00 91.97           C  
ATOM   2364  CB  GLU A 147      -3.841 -12.978   5.493  1.00 91.97           C  
ATOM   2365  HB2 GLU A 147      -3.885 -11.978   5.926  1.00 91.97           H  
ATOM   2366  HB3 GLU A 147      -4.802 -13.459   5.678  1.00 91.97           H  
ATOM   2367  O   GLU A 147      -5.732 -13.116   2.821  1.00 91.97           O  
ATOM   2368  CG  GLU A 147      -2.752 -13.789   6.218  1.00 91.97           C  
ATOM   2369  HG2 GLU A 147      -1.805 -13.254   6.142  1.00 91.97           H  
ATOM   2370  HG3 GLU A 147      -3.009 -13.837   7.277  1.00 91.97           H  
ATOM   2371  CD  GLU A 147      -2.559 -15.224   5.689  1.00 91.97           C  
ATOM   2372  OE1 GLU A 147      -1.410 -15.715   5.763  1.00 91.97           O  
ATOM   2373  OE2 GLU A 147      -3.528 -15.857   5.205  1.00 91.97           O  
ATOM   2374  N   HIS A 148      -5.057 -11.001   3.189  1.00 91.30           N  
ATOM   2375  H   HIS A 148      -4.389 -10.392   3.639  1.00 91.30           H  
ATOM   2376  CA  HIS A 148      -6.157 -10.400   2.438  1.00 91.30           C  
ATOM   2377  HA  HIS A 148      -7.093 -10.778   2.851  1.00 91.30           H  
ATOM   2378  C   HIS A 148      -6.116 -10.806   0.958  1.00 91.30           C  
ATOM   2379  CB  HIS A 148      -6.154  -8.872   2.589  1.00 91.30           C  
ATOM   2380  HB2 HIS A 148      -5.211  -8.465   2.224  1.00 91.30           H  
ATOM   2381  HB3 HIS A 148      -6.251  -8.613   3.644  1.00 91.30           H  
ATOM   2382  O   HIS A 148      -7.112 -11.305   0.430  1.00 91.30           O  
ATOM   2383  CG  HIS A 148      -7.294  -8.244   1.825  1.00 91.30           C  
ATOM   2384  CD2 HIS A 148      -7.206  -7.347   0.793  1.00 91.30           C  
ATOM   2385  HD2 HIS A 148      -6.298  -6.912   0.403  1.00 91.30           H  
ATOM   2386  ND1 HIS A 148      -8.626  -8.566   1.967  1.00 91.30           N  
ATOM   2387  HD1 HIS A 148      -9.012  -9.221   2.631  1.00 91.30           H  
ATOM   2388  CE1 HIS A 148      -9.322  -7.884   1.042  1.00 91.30           C  
ATOM   2389  HE1 HIS A 148     -10.390  -7.947   0.894  1.00 91.30           H  
ATOM   2390  NE2 HIS A 148      -8.501  -7.121   0.310  1.00 91.30           N  
ATOM   2391  N   LEU A 149      -4.959 -10.673   0.302  1.00 92.28           N  
ATOM   2392  H   LEU A 149      -4.176 -10.267   0.795  1.00 92.28           H  
ATOM   2393  CA  LEU A 149      -4.780 -11.064  -1.099  1.00 92.28           C  
ATOM   2394  HA  LEU A 149      -5.542 -10.574  -1.704  1.00 92.28           H  
ATOM   2395  C   LEU A 149      -4.957 -12.569  -1.307  1.00 92.28           C  
ATOM   2396  CB  LEU A 149      -3.386 -10.633  -1.576  1.00 92.28           C  
ATOM   2397  HB2 LEU A 149      -3.169 -11.154  -2.509  1.00 92.28           H  
ATOM   2398  HB3 LEU A 149      -2.648 -10.948  -0.839  1.00 92.28           H  
ATOM   2399  O   LEU A 149      -5.609 -12.988  -2.261  1.00 92.28           O  
ATOM   2400  CG  LEU A 149      -3.238  -9.125  -1.829  1.00 92.28           C  
ATOM   2401  HG  LEU A 149      -3.543  -8.560  -0.948  1.00 92.28           H  
ATOM   2402  CD1 LEU A 149      -1.775  -8.816  -2.127  1.00 92.28           C  
ATOM   2403 HD11 LEU A 149      -1.417  -9.415  -2.964  1.00 92.28           H  
ATOM   2404 HD12 LEU A 149      -1.193  -9.042  -1.234  1.00 92.28           H  
ATOM   2405 HD13 LEU A 149      -1.653  -7.757  -2.350  1.00 92.28           H  
ATOM   2406  CD2 LEU A 149      -4.078  -8.676  -3.024  1.00 92.28           C  
ATOM   2407 HD21 LEU A 149      -3.900  -9.330  -3.877  1.00 92.28           H  
ATOM   2408 HD22 LEU A 149      -3.820  -7.655  -3.304  1.00 92.28           H  
ATOM   2409 HD23 LEU A 149      -5.133  -8.701  -2.751  1.00 92.28           H  
ATOM   2410  N   LYS A 150      -4.437 -13.394  -0.396  1.00 89.76           N  
ATOM   2411  H   LYS A 150      -3.879 -12.988   0.342  1.00 89.76           H  
ATOM   2412  CA  LYS A 150      -4.625 -14.848  -0.423  1.00 89.76           C  
ATOM   2413  HA  LYS A 150      -4.260 -15.237  -1.373  1.00 89.76           H  
ATOM   2414  C   LYS A 150      -6.102 -15.217  -0.349  1.00 89.76           C  
ATOM   2415  CB  LYS A 150      -3.812 -15.449   0.725  1.00 89.76           C  
ATOM   2416  HB2 LYS A 150      -2.780 -15.108   0.639  1.00 89.76           H  
ATOM   2417  HB3 LYS A 150      -4.214 -15.080   1.669  1.00 89.76           H  
ATOM   2418  O   LYS A 150      -6.555 -16.066  -1.117  1.00 89.76           O  
ATOM   2419  CG  LYS A 150      -3.817 -16.982   0.735  1.00 89.76           C  
ATOM   2420  HG2 LYS A 150      -3.369 -17.368  -0.181  1.00 89.76           H  
ATOM   2421  HG3 LYS A 150      -4.839 -17.348   0.829  1.00 89.76           H  
ATOM   2422  CD  LYS A 150      -3.002 -17.434   1.948  1.00 89.76           C  
ATOM   2423  HD2 LYS A 150      -3.360 -16.884   2.818  1.00 89.76           H  
ATOM   2424  HD3 LYS A 150      -1.951 -17.189   1.800  1.00 89.76           H  
ATOM   2425  CE  LYS A 150      -3.152 -18.926   2.224  1.00 89.76           C  
ATOM   2426  HE2 LYS A 150      -4.206 -19.184   2.119  1.00 89.76           H  
ATOM   2427  HE3 LYS A 150      -2.570 -19.498   1.501  1.00 89.76           H  
ATOM   2428  NZ  LYS A 150      -2.711 -19.193   3.612  1.00 89.76           N  
ATOM   2429  HZ1 LYS A 150      -3.029 -18.457   4.227  1.00 89.76           H  
ATOM   2430  HZ2 LYS A 150      -3.039 -20.080   3.966  1.00 89.76           H  
ATOM   2431  HZ3 LYS A 150      -1.706 -19.189   3.716  1.00 89.76           H  
ATOM   2432  N   THR A 151      -6.863 -14.549   0.513  1.00 85.60           N  
ATOM   2433  H   THR A 151      -6.413 -13.880   1.122  1.00 85.60           H  
ATOM   2434  CA  THR A 151      -8.317 -14.723   0.604  1.00 85.60           C  
ATOM   2435  HA  THR A 151      -8.535 -15.782   0.745  1.00 85.60           H  
ATOM   2436  C   THR A 151      -9.001 -14.279  -0.687  1.00 85.60           C  
ATOM   2437  CB  THR A 151      -8.883 -13.967   1.813  1.00 85.60           C  
ATOM   2438  HB  THR A 151      -8.704 -12.897   1.708  1.00 85.60           H  
ATOM   2439  O   THR A 151      -9.763 -15.052  -1.267  1.00 85.60           O  
ATOM   2440  CG2 THR A 151     -10.383 -14.209   1.994  1.00 85.60           C  
ATOM   2441 HG21 THR A 151     -10.938 -13.787   1.156  1.00 85.60           H  
ATOM   2442 HG22 THR A 151     -10.582 -15.278   2.064  1.00 85.60           H  
ATOM   2443 HG23 THR A 151     -10.716 -13.721   2.909  1.00 85.60           H  
ATOM   2444  OG1 THR A 151      -8.252 -14.427   2.985  1.00 85.60           O  
ATOM   2445  HG1 THR A 151      -7.388 -14.013   3.042  1.00 85.60           H  
ATOM   2446  N   ALA A 152      -8.678 -13.085  -1.189  1.00 85.46           N  
ATOM   2447  H   ALA A 152      -8.036 -12.497  -0.676  1.00 85.46           H  
ATOM   2448  CA  ALA A 152      -9.257 -12.537  -2.413  1.00 85.46           C  
ATOM   2449  HA  ALA A 152     -10.338 -12.470  -2.289  1.00 85.46           H  
ATOM   2450  C   ALA A 152      -8.987 -13.418  -3.645  1.00 85.46           C  
ATOM   2451  CB  ALA A 152      -8.709 -11.120  -2.610  1.00 85.46           C  
ATOM   2452  HB1 ALA A 152      -9.180 -10.674  -3.486  1.00 85.46           H  
ATOM   2453  HB2 ALA A 152      -8.937 -10.506  -1.739  1.00 85.46           H  
ATOM   2454  HB3 ALA A 152      -7.630 -11.147  -2.758  1.00 85.46           H  
ATOM   2455  O   ALA A 152      -9.881 -13.626  -4.460  1.00 85.46           O  
ATOM   2456  N   PHE A 153      -7.788 -13.992  -3.773  1.00 83.59           N  
ATOM   2457  H   PHE A 153      -7.063 -13.734  -3.119  1.00 83.59           H  
ATOM   2458  CA  PHE A 153      -7.422 -14.837  -4.919  1.00 83.59           C  
ATOM   2459  HA  PHE A 153      -7.883 -14.435  -5.821  1.00 83.59           H  
ATOM   2460  C   PHE A 153      -7.943 -16.270  -4.791  1.00 83.59           C  
ATOM   2461  CB  PHE A 153      -5.900 -14.822  -5.116  1.00 83.59           C  
ATOM   2462  HB2 PHE A 153      -5.653 -15.543  -5.895  1.00 83.59           H  
ATOM   2463  HB3 PHE A 153      -5.426 -15.162  -4.195  1.00 83.59           H  
ATOM   2464  O   PHE A 153      -8.213 -16.919  -5.801  1.00 83.59           O  
ATOM   2465  CG  PHE A 153      -5.274 -13.495  -5.517  1.00 83.59           C  
ATOM   2466  CD1 PHE A 153      -6.042 -12.331  -5.727  1.00 83.59           C  
ATOM   2467  HD1 PHE A 153      -7.117 -12.334  -5.624  1.00 83.59           H  
ATOM   2468  CD2 PHE A 153      -3.878 -13.429  -5.682  1.00 83.59           C  
ATOM   2469  HD2 PHE A 153      -3.279 -14.319  -5.555  1.00 83.59           H  
ATOM   2470  CE1 PHE A 153      -5.418 -11.119  -6.047  1.00 83.59           C  
ATOM   2471  HE1 PHE A 153      -6.026 -10.233  -6.157  1.00 83.59           H  
ATOM   2472  CE2 PHE A 153      -3.254 -12.210  -5.999  1.00 83.59           C  
ATOM   2473  HE2 PHE A 153      -2.179 -12.165  -6.088  1.00 83.59           H  
ATOM   2474  CZ  PHE A 153      -4.023 -11.050  -6.180  1.00 83.59           C  
ATOM   2475  HZ  PHE A 153      -3.542 -10.109  -6.403  1.00 83.59           H  
ATOM   2476  N   SER A 154      -8.139 -16.758  -3.564  1.00 75.19           N  
ATOM   2477  H   SER A 154      -7.860 -16.195  -2.773  1.00 75.19           H  
ATOM   2478  CA  SER A 154      -8.813 -18.042  -3.319  1.00 75.19           C  
ATOM   2479  HA  SER A 154      -8.371 -18.806  -3.958  1.00 75.19           H  
ATOM   2480  C   SER A 154     -10.309 -17.965  -3.639  1.00 75.19           C  
ATOM   2481  CB  SER A 154      -8.633 -18.470  -1.862  1.00 75.19           C  
ATOM   2482  HB2 SER A 154      -9.093 -17.736  -1.200  1.00 75.19           H  
ATOM   2483  HB3 SER A 154      -9.117 -19.435  -1.712  1.00 75.19           H  
ATOM   2484  O   SER A 154     -10.923 -18.960  -4.035  1.00 75.19           O  
ATOM   2485  OG  SER A 154      -7.261 -18.591  -1.548  1.00 75.19           O  
ATOM   2486  HG  SER A 154      -6.915 -17.702  -1.438  1.00 75.19           H  
ATOM   2487  N   CYS A 155     -10.886 -16.770  -3.500  1.00 61.47           N  
ATOM   2488  H   CYS A 155     -10.314 -16.020  -3.138  1.00 61.47           H  
ATOM   2489  CA  CYS A 155     -12.247 -16.414  -3.877  1.00 61.47           C  
ATOM   2490  HA  CYS A 155     -12.920 -17.190  -3.512  1.00 61.47           H  
ATOM   2491  C   CYS A 155     -12.364 -16.345  -5.410  1.00 61.47           C  
ATOM   2492  CB  CYS A 155     -12.593 -15.095  -3.161  1.00 61.47           C  
ATOM   2493  HB2 CYS A 155     -11.991 -15.040  -2.254  1.00 61.47           H  
ATOM   2494  HB3 CYS A 155     -12.300 -14.244  -3.776  1.00 61.47           H  
ATOM   2495  O   CYS A 155     -12.536 -15.285  -6.004  1.00 61.47           O  
ATOM   2496  SG  CYS A 155     -14.293 -14.868  -2.602  1.00 61.47           S  
ATOM   2497  N   THR A 156     -12.231 -17.482  -6.094  1.00 53.27           N  
ATOM   2498  H   THR A 156     -11.974 -18.318  -5.589  1.00 53.27           H  
ATOM   2499  CA  THR A 156     -12.453 -17.547  -7.541  1.00 53.27           C  
ATOM   2500  HA  THR A 156     -11.873 -16.761  -8.025  1.00 53.27           H  
ATOM   2501  C   THR A 156     -13.935 -17.287  -7.814  1.00 53.27           C  
ATOM   2502  CB  THR A 156     -12.008 -18.894  -8.139  1.00 53.27           C  
ATOM   2503  HB  THR A 156     -12.239 -18.895  -9.204  1.00 53.27           H  
ATOM   2504  O   THR A 156     -14.746 -18.211  -7.726  1.00 53.27           O  
ATOM   2505  CG2 THR A 156     -10.515 -19.162  -7.962  1.00 53.27           C  
ATOM   2506 HG21 THR A 156     -10.235 -20.063  -8.508  1.00 53.27           H  
ATOM   2507 HG22 THR A 156      -9.945 -18.324  -8.362  1.00 53.27           H  
ATOM   2508 HG23 THR A 156     -10.268 -19.278  -6.907  1.00 53.27           H  
ATOM   2509  OG1 THR A 156     -12.700 -19.952  -7.518  1.00 53.27           O  
ATOM   2510  HG1 THR A 156     -13.620 -19.703  -7.630  1.00 53.27           H  
ATOM   2511  N   LYS A 157     -14.316 -16.040  -8.109  1.00 47.39           N  
ATOM   2512  H   LYS A 157     -13.639 -15.297  -8.007  1.00 47.39           H  
ATOM   2513  CA  LYS A 157     -15.620 -15.751  -8.710  1.00 47.39           C  
ATOM   2514  HA  LYS A 157     -16.426 -16.123  -8.077  1.00 47.39           H  
ATOM   2515  C   LYS A 157     -15.681 -16.496 -10.044  1.00 47.39           C  
ATOM   2516  CB  LYS A 157     -15.807 -14.237  -8.947  1.00 47.39           C  
ATOM   2517  HB2 LYS A 157     -16.616 -14.104  -9.665  1.00 47.39           H  
ATOM   2518  HB3 LYS A 157     -14.898 -13.838  -9.398  1.00 47.39           H  
ATOM   2519  O   LYS A 157     -15.060 -16.061 -11.009  1.00 47.39           O  
ATOM   2520  CG  LYS A 157     -16.162 -13.414  -7.698  1.00 47.39           C  
ATOM   2521  HG2 LYS A 157     -15.403 -13.570  -6.931  1.00 47.39           H  
ATOM   2522  HG3 LYS A 157     -17.132 -13.729  -7.316  1.00 47.39           H  
ATOM   2523  CD  LYS A 157     -16.206 -11.921  -8.074  1.00 47.39           C  
ATOM   2524  HD2 LYS A 157     -15.222 -11.647  -8.455  1.00 47.39           H  
ATOM   2525  HD3 LYS A 157     -16.942 -11.754  -8.860  1.00 47.39           H  
ATOM   2526  CE  LYS A 157     -16.537 -11.035  -6.871  1.00 47.39           C  
ATOM   2527  HE2 LYS A 157     -16.078 -11.480  -5.988  1.00 47.39           H  
ATOM   2528  HE3 LYS A 157     -17.617 -11.010  -6.725  1.00 47.39           H  
ATOM   2529  NZ  LYS A 157     -15.987  -9.664  -7.039  1.00 47.39           N  
ATOM   2530  HZ1 LYS A 157     -16.316  -9.209  -7.879  1.00 47.39           H  
ATOM   2531  HZ2 LYS A 157     -14.980  -9.691  -7.098  1.00 47.39           H  
ATOM   2532  HZ3 LYS A 157     -16.171  -9.075  -6.239  1.00 47.39           H  
ATOM   2533  N   ASP A 158     -16.466 -17.567 -10.129  1.00 43.23           N  
ATOM   2534  H   ASP A 158     -16.875 -17.928  -9.279  1.00 43.23           H  
ATOM   2535  CA  ASP A 158     -17.239 -17.739 -11.357  1.00 43.23           C  
ATOM   2536  HA  ASP A 158     -16.587 -17.688 -12.229  1.00 43.23           H  
ATOM   2537  C   ASP A 158     -18.180 -16.530 -11.376  1.00 43.23           C  
ATOM   2538  CB  ASP A 158     -18.015 -19.072 -11.377  1.00 43.23           C  
ATOM   2539  HB2 ASP A 158     -18.966 -18.906 -11.884  1.00 43.23           H  
ATOM   2540  HB3 ASP A 158     -18.243 -19.378 -10.356  1.00 43.23           H  
ATOM   2541  O   ASP A 158     -19.088 -16.430 -10.556  1.00 43.23           O  
ATOM   2542  CG  ASP A 158     -17.312 -20.217 -12.125  1.00 43.23           C  
ATOM   2543  OD1 ASP A 158     -16.507 -19.950 -13.051  1.00 43.23           O  
ATOM   2544  OD2 ASP A 158     -17.629 -21.382 -11.799  1.00 43.23           O  
ATOM   2545  N   THR A 159     -17.904 -15.544 -12.230  1.00 44.48           N  
ATOM   2546  H   THR A 159     -17.144 -15.671 -12.883  1.00 44.48           H  
ATOM   2547  CA  THR A 159     -18.597 -14.240 -12.249  1.00 44.48           C  
ATOM   2548  HA  THR A 159     -18.355 -13.694 -11.337  1.00 44.48           H  
ATOM   2549  C   THR A 159     -20.124 -14.347 -12.297  1.00 44.48           C  
ATOM   2550  CB  THR A 159     -18.140 -13.410 -13.461  1.00 44.48           C  
ATOM   2551  HB  THR A 159     -18.866 -12.622 -13.661  1.00 44.48           H  
ATOM   2552  O   THR A 159     -20.807 -13.421 -11.869  1.00 44.48           O  
ATOM   2553  CG2 THR A 159     -16.779 -12.760 -13.228  1.00 44.48           C  
ATOM   2554 HG21 THR A 159     -16.835 -12.093 -12.367  1.00 44.48           H  
ATOM   2555 HG22 THR A 159     -16.025 -13.524 -13.040  1.00 44.48           H  
ATOM   2556 HG23 THR A 159     -16.493 -12.177 -14.104  1.00 44.48           H  
ATOM   2557  OG1 THR A 159     -18.014 -14.235 -14.600  1.00 44.48           O  
ATOM   2558  HG1 THR A 159     -17.772 -13.674 -15.341  1.00 44.48           H  
ATOM   2559  N   SER A 160     -20.666 -15.462 -12.791  1.00 43.95           N  
ATOM   2560  H   SER A 160     -20.039 -16.199 -13.080  1.00 43.95           H  
ATOM   2561  CA  SER A 160     -22.102 -15.705 -12.949  1.00 43.95           C  
ATOM   2562  HA  SER A 160     -22.579 -14.774 -13.256  1.00 43.95           H  
ATOM   2563  C   SER A 160     -22.832 -16.179 -11.684  1.00 43.95           C  
ATOM   2564  CB  SER A 160     -22.303 -16.725 -14.071  1.00 43.95           C  
ATOM   2565  HB2 SER A 160     -21.889 -16.321 -14.995  1.00 43.95           H  
ATOM   2566  HB3 SER A 160     -23.368 -16.910 -14.214  1.00 43.95           H  
ATOM   2567  O   SER A 160     -24.053 -16.041 -11.619  1.00 43.95           O  
ATOM   2568  OG  SER A 160     -21.644 -17.940 -13.754  1.00 43.95           O  
ATOM   2569  HG  SER A 160     -21.515 -18.445 -14.560  1.00 43.95           H  
ATOM   2570  N   LYS A 161     -22.141 -16.732 -10.677  1.00 43.88           N  
ATOM   2571  H   LYS A 161     -21.136 -16.779 -10.763  1.00 43.88           H  
ATOM   2572  CA  LYS A 161     -22.740 -17.143  -9.393  1.00 43.88           C  
ATOM   2573  HA  LYS A 161     -23.727 -16.693  -9.291  1.00 43.88           H  
ATOM   2574  C   LYS A 161     -21.875 -16.609  -8.255  1.00 43.88           C  
ATOM   2575  CB  LYS A 161     -22.894 -18.678  -9.317  1.00 43.88           C  
ATOM   2576  HB2 LYS A 161     -23.079 -18.952  -8.279  1.00 43.88           H  
ATOM   2577  HB3 LYS A 161     -21.962 -19.149  -9.631  1.00 43.88           H  
ATOM   2578  O   LYS A 161     -20.718 -16.997  -8.131  1.00 43.88           O  
ATOM   2579  CG  LYS A 161     -24.060 -19.208 -10.172  1.00 43.88           C  
ATOM   2580  HG2 LYS A 161     -23.878 -18.964 -11.218  1.00 43.88           H  
ATOM   2581  HG3 LYS A 161     -24.983 -18.723  -9.854  1.00 43.88           H  
ATOM   2582  CD  LYS A 161     -24.214 -20.731 -10.032  1.00 43.88           C  
ATOM   2583  HD2 LYS A 161     -23.292 -21.207 -10.365  1.00 43.88           H  
ATOM   2584  HD3 LYS A 161     -24.386 -20.978  -8.985  1.00 43.88           H  
ATOM   2585  CE  LYS A 161     -25.392 -21.224 -10.883  1.00 43.88           C  
ATOM   2586  HE2 LYS A 161     -25.228 -20.902 -11.912  1.00 43.88           H  
ATOM   2587  HE3 LYS A 161     -26.302 -20.741 -10.528  1.00 43.88           H  
ATOM   2588  NZ  LYS A 161     -25.533 -22.701 -10.826  1.00 43.88           N  
ATOM   2589  HZ1 LYS A 161     -25.697 -23.002  -9.876  1.00 43.88           H  
ATOM   2590  HZ2 LYS A 161     -26.309 -23.003 -11.398  1.00 43.88           H  
ATOM   2591  HZ3 LYS A 161     -24.691 -23.144 -11.166  1.00 43.88           H  
ATOM   2592  N   GLY A 162     -22.432 -15.724  -7.420  1.00 47.80           N  
ATOM   2593  H   GLY A 162     -23.383 -15.434  -7.593  1.00 47.80           H  
ATOM   2594  CA  GLY A 162     -21.742 -15.215  -6.227  1.00 47.80           C  
ATOM   2595  HA2 GLY A 162     -22.445 -14.677  -5.590  1.00 47.80           H  
ATOM   2596  HA3 GLY A 162     -20.955 -14.528  -6.540  1.00 47.80           H  
ATOM   2597  C   GLY A 162     -21.117 -16.355  -5.413  1.00 47.80           C  
ATOM   2598  O   GLY A 162     -21.666 -17.456  -5.384  1.00 47.80           O  
ATOM   2599  N   CYS A 163     -19.954 -16.126  -4.789  1.00 48.57           N  
ATOM   2600  H   CYS A 163     -19.539 -15.206  -4.833  1.00 48.57           H  
ATOM   2601  CA  CYS A 163     -19.281 -17.175  -4.019  1.00 48.57           C  
ATOM   2602  HA  CYS A 163     -19.106 -18.028  -4.676  1.00 48.57           H  
ATOM   2603  C   CYS A 163     -20.189 -17.635  -2.865  1.00 48.57           C  
ATOM   2604  CB  CYS A 163     -17.920 -16.695  -3.488  1.00 48.57           C  
ATOM   2605  HB2 CYS A 163     -18.074 -15.781  -2.915  1.00 48.57           H  
ATOM   2606  HB3 CYS A 163     -17.250 -16.474  -4.319  1.00 48.57           H  
ATOM   2607  O   CYS A 163     -20.266 -16.976  -1.833  1.00 48.57           O  
ATOM   2608  SG  CYS A 163     -17.148 -17.944  -2.410  1.00 48.57           S  
ATOM   2609  N   SER A 164     -20.859 -18.778  -3.024  1.00 50.03           N  
ATOM   2610  H   SER A 164     -20.828 -19.224  -3.930  1.00 50.03           H  
ATOM   2611  CA  SER A 164     -21.839 -19.299  -2.060  1.00 50.03           C  
ATOM   2612  HA  SER A 164     -22.617 -18.551  -1.909  1.00 50.03           H  
ATOM   2613  C   SER A 164     -21.239 -19.616  -0.688  1.00 50.03           C  
ATOM   2614  CB  SER A 164     -22.486 -20.561  -2.637  1.00 50.03           C  
ATOM   2615  HB2 SER A 164     -23.014 -20.298  -3.553  1.00 50.03           H  
ATOM   2616  HB3 SER A 164     -23.204 -20.967  -1.924  1.00 50.03           H  
ATOM   2617  O   SER A 164     -21.939 -19.559   0.314  1.00 50.03           O  
ATOM   2618  OG  SER A 164     -21.497 -21.535  -2.936  1.00 50.03           O  
ATOM   2619  HG  SER A 164     -21.395 -22.100  -2.167  1.00 50.03           H  
ATOM   2620  N   ASN A 165     -19.942 -19.940  -0.634  1.00 48.90           N  
ATOM   2621  H   ASN A 165     -19.441 -19.988  -1.510  1.00 48.90           H  
ATOM   2622  CA  ASN A 165     -19.220 -20.211   0.615  1.00 48.90           C  
ATOM   2623  HA  ASN A 165     -19.907 -20.642   1.343  1.00 48.90           H  
ATOM   2624  C   ASN A 165     -18.648 -18.951   1.267  1.00 48.90           C  
ATOM   2625  CB  ASN A 165     -18.092 -21.218   0.336  1.00 48.90           C  
ATOM   2626  HB2 ASN A 165     -17.536 -20.921  -0.554  1.00 48.90           H  
ATOM   2627  HB3 ASN A 165     -17.403 -21.218   1.181  1.00 48.90           H  
ATOM   2628  O   ASN A 165     -18.185 -18.992   2.406  1.00 48.90           O  
ATOM   2629  CG  ASN A 165     -18.587 -22.640   0.179  1.00 48.90           C  
ATOM   2630  ND2 ASN A 165     -17.710 -23.553  -0.159  1.00 48.90           N  
ATOM   2631 HD21 ASN A 165     -16.730 -23.321  -0.232  1.00 48.90           H  
ATOM   2632 HD22 ASN A 165     -18.067 -24.497  -0.201  1.00 48.90           H  
ATOM   2633  OD1 ASN A 165     -19.746 -22.964   0.349  1.00 48.90           O  
ATOM   2634  N   CYS A 166     -18.628 -17.834   0.550  1.00 49.32           N  
ATOM   2635  H   CYS A 166     -19.112 -17.803  -0.336  1.00 49.32           H  
ATOM   2636  CA  CYS A 166     -18.054 -16.604   1.042  1.00 49.32           C  
ATOM   2637  HA  CYS A 166     -17.325 -16.825   1.822  1.00 49.32           H  
ATOM   2638  C   CYS A 166     -19.171 -15.768   1.662  1.00 49.32           C  
ATOM   2639  CB  CYS A 166     -17.299 -15.897  -0.085  1.00 49.32           C  
ATOM   2640  HB2 CYS A 166     -18.026 -15.499  -0.793  1.00 49.32           H  
ATOM   2641  HB3 CYS A 166     -16.770 -15.045   0.343  1.00 49.32           H  
ATOM   2642  O   CYS A 166     -19.599 -14.772   1.094  1.00 49.32           O  
ATOM   2643  SG  CYS A 166     -16.098 -16.917  -0.991  1.00 49.32           S  
ATOM   2644  N   ASN A 167     -19.571 -16.107   2.891  1.00 46.99           N  
ATOM   2645  H   ASN A 167     -19.275 -16.996   3.268  1.00 46.99           H  
ATOM   2646  CA  ASN A 167     -20.274 -15.151   3.764  1.00 46.99           C  
ATOM   2647  HA  ASN A 167     -21.169 -14.796   3.253  1.00 46.99           H  
ATOM   2648  C   ASN A 167     -19.422 -13.895   4.057  1.00 46.99           C  
ATOM   2649  CB  ASN A 167     -20.682 -15.855   5.073  1.00 46.99           C  
ATOM   2650  HB2 ASN A 167     -19.866 -16.482   5.433  1.00 46.99           H  
ATOM   2651  HB3 ASN A 167     -20.888 -15.103   5.834  1.00 46.99           H  
ATOM   2652  O   ASN A 167     -19.860 -12.969   4.736  1.00 46.99           O  
ATOM   2653  CG  ASN A 167     -21.943 -16.687   4.945  1.00 46.99           C  
ATOM   2654  ND2 ASN A 167     -22.267 -17.461   5.952  1.00 46.99           N  
ATOM   2655 HD21 ASN A 167     -21.704 -17.497   6.789  1.00 46.99           H  
ATOM   2656 HD22 ASN A 167     -23.119 -17.991   5.835  1.00 46.99           H  
ATOM   2657  OD1 ASN A 167     -22.663 -16.646   3.966  1.00 46.99           O  
ATOM   2658  N   ASN A 168     -18.181 -13.867   3.570  1.00 48.60           N  
ATOM   2659  H   ASN A 168     -17.896 -14.634   2.978  1.00 48.60           H  
ATOM   2660  CA  ASN A 168     -17.256 -12.771   3.722  1.00 48.60           C  
ATOM   2661  HA  ASN A 168     -17.411 -12.344   4.713  1.00 48.60           H  
ATOM   2662  C   ASN A 168     -17.561 -11.678   2.680  1.00 48.60           C  
ATOM   2663  CB  ASN A 168     -15.831 -13.367   3.660  1.00 48.60           C  
ATOM   2664  HB2 ASN A 168     -15.458 -13.375   2.636  1.00 48.60           H  
ATOM   2665  HB3 ASN A 168     -15.847 -14.394   4.024  1.00 48.60           H  
ATOM   2666  O   ASN A 168     -17.078 -11.739   1.546  1.00 48.60           O  
ATOM   2667  CG  ASN A 168     -14.853 -12.620   4.540  1.00 48.60           C  
ATOM   2668  ND2 ASN A 168     -13.660 -13.135   4.713  1.00 48.60           N  
ATOM   2669 HD21 ASN A 168     -13.023 -12.617   5.302  1.00 48.60           H  
ATOM   2670 HD22 ASN A 168     -13.387 -13.988   4.246  1.00 48.60           H  
ATOM   2671  OD1 ASN A 168     -15.136 -11.558   5.069  1.00 48.60           O  
ATOM   2672  N   LYS A 169     -18.352 -10.667   3.078  1.00 50.90           N  
ATOM   2673  H   LYS A 169     -18.784 -10.757   3.987  1.00 50.90           H  
ATOM   2674  CA  LYS A 169     -18.636  -9.442   2.293  1.00 50.90           C  
ATOM   2675  HA  LYS A 169     -19.306  -9.676   1.466  1.00 50.90           H  
ATOM   2676  C   LYS A 169     -17.376  -8.823   1.660  1.00 50.90           C  
ATOM   2677  CB  LYS A 169     -19.300  -8.386   3.199  1.00 50.90           C  
ATOM   2678  HB2 LYS A 169     -18.733  -8.290   4.125  1.00 50.90           H  
ATOM   2679  HB3 LYS A 169     -19.253  -7.426   2.686  1.00 50.90           H  
ATOM   2680  O   LYS A 169     -17.423  -8.302   0.547  1.00 50.90           O  
ATOM   2681  CG  LYS A 169     -20.777  -8.669   3.518  1.00 50.90           C  
ATOM   2682  HG2 LYS A 169     -20.865  -9.602   4.075  1.00 50.90           H  
ATOM   2683  HG3 LYS A 169     -21.336  -8.752   2.586  1.00 50.90           H  
ATOM   2684  CD  LYS A 169     -21.347  -7.511   4.352  1.00 50.90           C  
ATOM   2685  HD2 LYS A 169     -21.180  -6.580   3.811  1.00 50.90           H  
ATOM   2686  HD3 LYS A 169     -20.811  -7.460   5.300  1.00 50.90           H  
ATOM   2687  CE  LYS A 169     -22.848  -7.680   4.612  1.00 50.90           C  
ATOM   2688  HE2 LYS A 169     -23.355  -7.750   3.650  1.00 50.90           H  
ATOM   2689  HE3 LYS A 169     -23.011  -8.610   5.155  1.00 50.90           H  
ATOM   2690  NZ  LYS A 169     -23.373  -6.524   5.382  1.00 50.90           N  
ATOM   2691  HZ1 LYS A 169     -23.188  -5.670   4.875  1.00 50.90           H  
ATOM   2692  HZ2 LYS A 169     -22.908  -6.449   6.275  1.00 50.90           H  
ATOM   2693  HZ3 LYS A 169     -24.370  -6.601   5.529  1.00 50.90           H  
ATOM   2694  N   SER A 170     -16.230  -8.997   2.319  1.00 52.85           N  
ATOM   2695  H   SER A 170     -16.281  -9.457   3.217  1.00 52.85           H  
ATOM   2696  CA  SER A 170     -14.924  -8.493   1.890  1.00 52.85           C  
ATOM   2697  HA  SER A 170     -14.993  -7.407   1.824  1.00 52.85           H  
ATOM   2698  C   SER A 170     -14.427  -8.990   0.522  1.00 52.85           C  
ATOM   2699  CB  SER A 170     -13.874  -8.832   2.952  1.00 52.85           C  
ATOM   2700  HB2 SER A 170     -12.918  -8.398   2.659  1.00 52.85           H  
ATOM   2701  HB3 SER A 170     -14.171  -8.402   3.909  1.00 52.85           H  
ATOM   2702  O   SER A 170     -13.617  -8.293  -0.085  1.00 52.85           O  
ATOM   2703  OG  SER A 170     -13.728 -10.233   3.084  1.00 52.85           O  
ATOM   2704  HG  SER A 170     -14.136 -10.503   3.910  1.00 52.85           H  
ATOM   2705  N   CYS A 171     -14.887 -10.141  -0.003  1.00 54.58           N  
ATOM   2706  H   CYS A 171     -15.543 -10.691   0.533  1.00 54.58           H  
ATOM   2707  CA  CYS A 171     -14.411 -10.641  -1.307  1.00 54.58           C  
ATOM   2708  HA  CYS A 171     -13.324 -10.718  -1.282  1.00 54.58           H  
ATOM   2709  C   CYS A 171     -14.762  -9.708  -2.479  1.00 54.58           C  
ATOM   2710  CB  CYS A 171     -14.993 -12.030  -1.639  1.00 54.58           C  
ATOM   2711  HB2 CYS A 171     -15.032 -12.113  -2.725  1.00 54.58           H  
ATOM   2712  HB3 CYS A 171     -16.019 -12.091  -1.276  1.00 54.58           H  
ATOM   2713  O   CYS A 171     -14.057  -9.710  -3.483  1.00 54.58           O  
ATOM   2714  SG  CYS A 171     -14.080 -13.493  -1.079  1.00 54.58           S  
ATOM   2715  N   ILE A 172     -15.883  -8.978  -2.411  1.00 56.27           N  
ATOM   2716  H   ILE A 172     -16.399  -8.971  -1.543  1.00 56.27           H  
ATOM   2717  CA  ILE A 172     -16.366  -8.154  -3.534  1.00 56.27           C  
ATOM   2718  HA  ILE A 172     -15.830  -8.443  -4.438  1.00 56.27           H  
ATOM   2719  C   ILE A 172     -16.034  -6.680  -3.319  1.00 56.27           C  
ATOM   2720  CB  ILE A 172     -17.875  -8.380  -3.798  1.00 56.27           C  
ATOM   2721  HB  ILE A 172     -18.434  -8.003  -2.942  1.00 56.27           H  
ATOM   2722  O   ILE A 172     -15.624  -6.017  -4.268  1.00 56.27           O  
ATOM   2723  CG1 ILE A 172     -18.168  -9.896  -3.924  1.00 56.27           C  
ATOM   2724 HG12 ILE A 172     -18.066 -10.345  -2.936  1.00 56.27           H  
ATOM   2725 HG13 ILE A 172     -17.417 -10.360  -4.563  1.00 56.27           H  
ATOM   2726  CG2 ILE A 172     -18.338  -7.591  -5.041  1.00 56.27           C  
ATOM   2727 HG21 ILE A 172     -17.836  -7.938  -5.944  1.00 56.27           H  
ATOM   2728 HG22 ILE A 172     -18.136  -6.528  -4.913  1.00 56.27           H  
ATOM   2729 HG23 ILE A 172     -19.417  -7.682  -5.166  1.00 56.27           H  
ATOM   2730  CD1 ILE A 172     -19.561 -10.276  -4.440  1.00 56.27           C  
ATOM   2731 HD11 ILE A 172     -19.693 -11.355  -4.357  1.00 56.27           H  
ATOM   2732 HD12 ILE A 172     -19.670  -9.993  -5.487  1.00 56.27           H  
ATOM   2733 HD13 ILE A 172     -20.325  -9.779  -3.842  1.00 56.27           H  
ATOM   2734  N   GLU A 173     -16.172  -6.187  -2.088  1.00 62.18           N  
ATOM   2735  H   GLU A 173     -16.493  -6.795  -1.349  1.00 62.18           H  
ATOM   2736  CA  GLU A 173     -16.129  -4.751  -1.777  1.00 62.18           C  
ATOM   2737  HA  GLU A 173     -16.868  -4.235  -2.390  1.00 62.18           H  
ATOM   2738  C   GLU A 173     -14.781  -4.080  -2.108  1.00 62.18           C  
ATOM   2739  CB  GLU A 173     -16.530  -4.558  -0.300  1.00 62.18           C  
ATOM   2740  HB2 GLU A 173     -16.305  -3.535   0.004  1.00 62.18           H  
ATOM   2741  HB3 GLU A 173     -15.940  -5.240   0.312  1.00 62.18           H  
ATOM   2742  O   GLU A 173     -14.756  -2.882  -2.370  1.00 62.18           O  
ATOM   2743  CG  GLU A 173     -18.039  -4.813  -0.083  1.00 62.18           C  
ATOM   2744  HG2 GLU A 173     -18.597  -4.039  -0.612  1.00 62.18           H  
ATOM   2745  HG3 GLU A 173     -18.303  -5.769  -0.533  1.00 62.18           H  
ATOM   2746  CD  GLU A 173     -18.483  -4.844   1.393  1.00 62.18           C  
ATOM   2747  OE1 GLU A 173     -19.714  -4.927   1.629  1.00 62.18           O  
ATOM   2748  OE2 GLU A 173     -17.608  -4.891   2.286  1.00 62.18           O  
ATOM   2749  N   ASN A 174     -13.678  -4.839  -2.190  1.00 72.23           N  
ATOM   2750  H   ASN A 174     -13.777  -5.825  -1.994  1.00 72.23           H  
ATOM   2751  CA  ASN A 174     -12.325  -4.295  -2.391  1.00 72.23           C  
ATOM   2752  HA  ASN A 174     -12.406  -3.221  -2.562  1.00 72.23           H  
ATOM   2753  C   ASN A 174     -11.596  -4.825  -3.639  1.00 72.23           C  
ATOM   2754  CB  ASN A 174     -11.531  -4.482  -1.088  1.00 72.23           C  
ATOM   2755  HB2 ASN A 174     -10.501  -4.154  -1.227  1.00 72.23           H  
ATOM   2756  HB3 ASN A 174     -11.518  -5.537  -0.816  1.00 72.23           H  
ATOM   2757  O   ASN A 174     -10.377  -4.699  -3.750  1.00 72.23           O  
ATOM   2758  CG  ASN A 174     -12.117  -3.656   0.043  1.00 72.23           C  
ATOM   2759  ND2 ASN A 174     -12.209  -4.201   1.232  1.00 72.23           N  
ATOM   2760 HD21 ASN A 174     -11.949  -5.166   1.376  1.00 72.23           H  
ATOM   2761 HD22 ASN A 174     -12.674  -3.632   1.925  1.00 72.23           H  
ATOM   2762  OD1 ASN A 174     -12.484  -2.508  -0.117  1.00 72.23           O  
ATOM   2763  N   GLU A 175     -12.322  -5.394  -4.605  1.00 78.59           N  
ATOM   2764  H   GLU A 175     -13.321  -5.455  -4.470  1.00 78.59           H  
ATOM   2765  CA  GLU A 175     -11.748  -5.933  -5.850  1.00 78.59           C  
ATOM   2766  HA  GLU A 175     -11.100  -6.776  -5.611  1.00 78.59           H  
ATOM   2767  C   GLU A 175     -10.917  -4.886  -6.620  1.00 78.59           C  
ATOM   2768  CB  GLU A 175     -12.915  -6.421  -6.720  1.00 78.59           C  
ATOM   2769  HB2 GLU A 175     -13.482  -5.549  -7.047  1.00 78.59           H  
ATOM   2770  HB3 GLU A 175     -13.589  -7.029  -6.117  1.00 78.59           H  
ATOM   2771  O   GLU A 175      -9.829  -5.183  -7.116  1.00 78.59           O  
ATOM   2772  CG  GLU A 175     -12.501  -7.213  -7.966  1.00 78.59           C  
ATOM   2773  HG2 GLU A 175     -13.311  -7.140  -8.692  1.00 78.59           H  
ATOM   2774  HG3 GLU A 175     -11.618  -6.770  -8.425  1.00 78.59           H  
ATOM   2775  CD  GLU A 175     -12.274  -8.694  -7.673  1.00 78.59           C  
ATOM   2776  OE1 GLU A 175     -11.184  -9.179  -8.042  1.00 78.59           O  
ATOM   2777  OE2 GLU A 175     -13.221  -9.366  -7.198  1.00 78.59           O  
ATOM   2778  N   GLU A 176     -11.402  -3.643  -6.672  1.00 81.38           N  
ATOM   2779  H   GLU A 176     -12.307  -3.470  -6.258  1.00 81.38           H  
ATOM   2780  CA  GLU A 176     -10.731  -2.516  -7.336  1.00 81.38           C  
ATOM   2781  HA  GLU A 176     -10.472  -2.789  -8.359  1.00 81.38           H  
ATOM   2782  C   GLU A 176      -9.444  -2.079  -6.629  1.00 81.38           C  
ATOM   2783  CB  GLU A 176     -11.673  -1.311  -7.366  1.00 81.38           C  
ATOM   2784  HB2 GLU A 176     -11.932  -1.052  -6.340  1.00 81.38           H  
ATOM   2785  HB3 GLU A 176     -11.142  -0.469  -7.810  1.00 81.38           H  
ATOM   2786  O   GLU A 176      -8.577  -1.459  -7.243  1.00 81.38           O  
ATOM   2787  CG  GLU A 176     -12.958  -1.551  -8.169  1.00 81.38           C  
ATOM   2788  HG2 GLU A 176     -12.687  -1.822  -9.189  1.00 81.38           H  
ATOM   2789  HG3 GLU A 176     -13.509  -2.382  -7.728  1.00 81.38           H  
ATOM   2790  CD  GLU A 176     -13.857  -0.307  -8.183  1.00 81.38           C  
ATOM   2791  OE1 GLU A 176     -14.857  -0.357  -8.931  1.00 81.38           O  
ATOM   2792  OE2 GLU A 176     -13.552   0.660  -7.432  1.00 81.38           O  
ATOM   2793  N   LEU A 177      -9.302  -2.402  -5.341  1.00 87.37           N  
ATOM   2794  H   LEU A 177     -10.013  -2.974  -4.908  1.00 87.37           H  
ATOM   2795  CA  LEU A 177      -8.124  -2.052  -4.552  1.00 87.37           C  
ATOM   2796  HA  LEU A 177      -7.714  -1.118  -4.938  1.00 87.37           H  
ATOM   2797  C   LEU A 177      -7.004  -3.091  -4.676  1.00 87.37           C  
ATOM   2798  CB  LEU A 177      -8.524  -1.823  -3.087  1.00 87.37           C  
ATOM   2799  HB2 LEU A 177      -9.017  -2.722  -2.716  1.00 87.37           H  
ATOM   2800  HB3 LEU A 177      -7.613  -1.675  -2.508  1.00 87.37           H  
ATOM   2801  O   LEU A 177      -5.863  -2.789  -4.329  1.00 87.37           O  
ATOM   2802  CG  LEU A 177      -9.443  -0.614  -2.839  1.00 87.37           C  
ATOM   2803  HG  LEU A 177     -10.381  -0.738  -3.381  1.00 87.37           H  
ATOM   2804  CD1 LEU A 177      -9.749  -0.514  -1.345  1.00 87.37           C  
ATOM   2805 HD11 LEU A 177      -8.834  -0.337  -0.780  1.00 87.37           H  
ATOM   2806 HD12 LEU A 177     -10.207  -1.441  -1.001  1.00 87.37           H  
ATOM   2807 HD13 LEU A 177     -10.453   0.297  -1.160  1.00 87.37           H  
ATOM   2808  CD2 LEU A 177      -8.781   0.697  -3.264  1.00 87.37           C  
ATOM   2809 HD21 LEU A 177      -7.777   0.746  -2.842  1.00 87.37           H  
ATOM   2810 HD22 LEU A 177      -9.356   1.544  -2.889  1.00 87.37           H  
ATOM   2811 HD23 LEU A 177      -8.725   0.757  -4.351  1.00 87.37           H  
ATOM   2812  N   ILE A 178      -7.290  -4.292  -5.192  1.00 90.17           N  
ATOM   2813  H   ILE A 178      -8.248  -4.463  -5.463  1.00 90.17           H  
ATOM   2814  CA  ILE A 178      -6.320  -5.391  -5.333  1.00 90.17           C  
ATOM   2815  HA  ILE A 178      -6.065  -5.735  -4.331  1.00 90.17           H  
ATOM   2816  C   ILE A 178      -4.989  -4.954  -5.964  1.00 90.17           C  
ATOM   2817  CB  ILE A 178      -6.955  -6.571  -6.107  1.00 90.17           C  
ATOM   2818  HB  ILE A 178      -7.461  -6.172  -6.987  1.00 90.17           H  
ATOM   2819  O   ILE A 178      -3.948  -5.324  -5.416  1.00 90.17           O  
ATOM   2820  CG1 ILE A 178      -8.042  -7.287  -5.278  1.00 90.17           C  
ATOM   2821 HG12 ILE A 178      -8.561  -7.997  -5.922  1.00 90.17           H  
ATOM   2822 HG13 ILE A 178      -8.779  -6.551  -4.956  1.00 90.17           H  
ATOM   2823  CG2 ILE A 178      -5.919  -7.574  -6.643  1.00 90.17           C  
ATOM   2824 HG21 ILE A 178      -5.309  -7.958  -5.825  1.00 90.17           H  
ATOM   2825 HG22 ILE A 178      -6.448  -8.387  -7.138  1.00 90.17           H  
ATOM   2826 HG23 ILE A 178      -5.270  -7.103  -7.381  1.00 90.17           H  
ATOM   2827  CD1 ILE A 178      -7.557  -8.038  -4.033  1.00 90.17           C  
ATOM   2828 HD11 ILE A 178      -7.025  -7.368  -3.357  1.00 90.17           H  
ATOM   2829 HD12 ILE A 178      -6.918  -8.874  -4.316  1.00 90.17           H  
ATOM   2830 HD13 ILE A 178      -8.426  -8.424  -3.500  1.00 90.17           H  
ATOM   2831  N   PRO A 179      -4.956  -4.166  -7.060  1.00 89.43           N  
ATOM   2832  CA  PRO A 179      -3.694  -3.715  -7.642  1.00 89.43           C  
ATOM   2833  HA  PRO A 179      -3.123  -4.584  -7.970  1.00 89.43           H  
ATOM   2834  C   PRO A 179      -2.840  -2.901  -6.664  1.00 89.43           C  
ATOM   2835  CB  PRO A 179      -4.094  -2.884  -8.864  1.00 89.43           C  
ATOM   2836  HB2 PRO A 179      -4.244  -1.845  -8.567  1.00 89.43           H  
ATOM   2837  HB3 PRO A 179      -3.364  -2.959  -9.670  1.00 89.43           H  
ATOM   2838  O   PRO A 179      -1.619  -3.026  -6.668  1.00 89.43           O  
ATOM   2839  CG  PRO A 179      -5.450  -3.452  -9.260  1.00 89.43           C  
ATOM   2840  HG2 PRO A 179      -5.321  -4.389  -9.802  1.00 89.43           H  
ATOM   2841  HG3 PRO A 179      -6.039  -2.739  -9.837  1.00 89.43           H  
ATOM   2842  CD  PRO A 179      -6.067  -3.722  -7.895  1.00 89.43           C  
ATOM   2843  HD2 PRO A 179      -6.468  -2.793  -7.490  1.00 89.43           H  
ATOM   2844  HD3 PRO A 179      -6.860  -4.463  -7.990  1.00 89.43           H  
ATOM   2845  N   TYR A 180      -3.466  -2.126  -5.777  1.00 88.26           N  
ATOM   2846  H   TYR A 180      -4.476  -2.115  -5.760  1.00 88.26           H  
ATOM   2847  CA  TYR A 180      -2.761  -1.335  -4.774  1.00 88.26           C  
ATOM   2848  HA  TYR A 180      -1.877  -0.895  -5.235  1.00 88.26           H  
ATOM   2849  C   TYR A 180      -2.302  -2.161  -3.571  1.00 88.26           C  
ATOM   2850  CB  TYR A 180      -3.641  -0.196  -4.285  1.00 88.26           C  
ATOM   2851  HB2 TYR A 180      -4.507  -0.590  -3.753  1.00 88.26           H  
ATOM   2852  HB3 TYR A 180      -3.020   0.345  -3.572  1.00 88.26           H  
ATOM   2853  O   TYR A 180      -1.208  -1.928  -3.060  1.00 88.26           O  
ATOM   2854  CG  TYR A 180      -4.100   0.782  -5.345  1.00 88.26           C  
ATOM   2855  CD1 TYR A 180      -3.285   1.881  -5.677  1.00 88.26           C  
ATOM   2856  HD1 TYR A 180      -2.321   2.003  -5.207  1.00 88.26           H  
ATOM   2857  CD2 TYR A 180      -5.351   0.618  -5.970  1.00 88.26           C  
ATOM   2858  HD2 TYR A 180      -5.972  -0.232  -5.729  1.00 88.26           H  
ATOM   2859  CE1 TYR A 180      -3.732   2.836  -6.609  1.00 88.26           C  
ATOM   2860  HE1 TYR A 180      -3.110   3.683  -6.857  1.00 88.26           H  
ATOM   2861  CE2 TYR A 180      -5.793   1.561  -6.916  1.00 88.26           C  
ATOM   2862  HE2 TYR A 180      -6.750   1.443  -7.403  1.00 88.26           H  
ATOM   2863  OH  TYR A 180      -5.427   3.594  -8.129  1.00 88.26           O  
ATOM   2864  HH  TYR A 180      -4.854   4.363  -8.177  1.00 88.26           H  
ATOM   2865  CZ  TYR A 180      -4.989   2.676  -7.230  1.00 88.26           C  
ATOM   2866  N   PHE A 181      -3.087  -3.154  -3.140  1.00 92.66           N  
ATOM   2867  H   PHE A 181      -4.002  -3.260  -3.555  1.00 92.66           H  
ATOM   2868  CA  PHE A 181      -2.621  -4.149  -2.168  1.00 92.66           C  
ATOM   2869  HA  PHE A 181      -2.312  -3.648  -1.250  1.00 92.66           H  
ATOM   2870  C   PHE A 181      -1.399  -4.900  -2.706  1.00 92.66           C  
ATOM   2871  CB  PHE A 181      -3.745  -5.143  -1.844  1.00 92.66           C  
ATOM   2872  HB2 PHE A 181      -3.301  -6.033  -1.399  1.00 92.66           H  
ATOM   2873  HB3 PHE A 181      -4.234  -5.451  -2.767  1.00 92.66           H  
ATOM   2874  O   PHE A 181      -0.427  -5.114  -1.984  1.00 92.66           O  
ATOM   2875  CG  PHE A 181      -4.787  -4.629  -0.875  1.00 92.66           C  
ATOM   2876  CD1 PHE A 181      -4.532  -4.659   0.506  1.00 92.66           C  
ATOM   2877  HD1 PHE A 181      -3.586  -5.020   0.880  1.00 92.66           H  
ATOM   2878  CD2 PHE A 181      -6.028  -4.155  -1.334  1.00 92.66           C  
ATOM   2879  HD2 PHE A 181      -6.266  -4.194  -2.386  1.00 92.66           H  
ATOM   2880  CE1 PHE A 181      -5.487  -4.181   1.415  1.00 92.66           C  
ATOM   2881  HE1 PHE A 181      -5.285  -4.212   2.475  1.00 92.66           H  
ATOM   2882  CE2 PHE A 181      -6.975  -3.651  -0.425  1.00 92.66           C  
ATOM   2883  HE2 PHE A 181      -7.931  -3.288  -0.771  1.00 92.66           H  
ATOM   2884  CZ  PHE A 181      -6.696  -3.647   0.949  1.00 92.66           C  
ATOM   2885  HZ  PHE A 181      -7.414  -3.251   1.651  1.00 92.66           H  
ATOM   2886  N   LEU A 182      -1.421  -5.260  -3.992  1.00 93.99           N  
ATOM   2887  H   LEU A 182      -2.260  -5.081  -4.525  1.00 93.99           H  
ATOM   2888  CA  LEU A 182      -0.309  -5.933  -4.650  1.00 93.99           C  
ATOM   2889  HA  LEU A 182      -0.026  -6.783  -4.028  1.00 93.99           H  
ATOM   2890  C   LEU A 182       0.919  -5.024  -4.767  1.00 93.99           C  
ATOM   2891  CB  LEU A 182      -0.785  -6.423  -6.026  1.00 93.99           C  
ATOM   2892  HB2 LEU A 182      -0.814  -5.581  -6.718  1.00 93.99           H  
ATOM   2893  HB3 LEU A 182      -1.797  -6.819  -5.940  1.00 93.99           H  
ATOM   2894  O   LEU A 182       2.030  -5.461  -4.474  1.00 93.99           O  
ATOM   2895  CG  LEU A 182       0.114  -7.523  -6.600  1.00 93.99           C  
ATOM   2896  HG  LEU A 182       1.144  -7.171  -6.662  1.00 93.99           H  
ATOM   2897  CD1 LEU A 182       0.061  -8.768  -5.717  1.00 93.99           C  
ATOM   2898 HD11 LEU A 182       0.279  -9.650  -6.319  1.00 93.99           H  
ATOM   2899 HD12 LEU A 182      -0.937  -8.895  -5.297  1.00 93.99           H  
ATOM   2900 HD13 LEU A 182       0.790  -8.685  -4.911  1.00 93.99           H  
ATOM   2901  CD2 LEU A 182      -0.365  -7.916  -7.997  1.00 93.99           C  
ATOM   2902 HD21 LEU A 182       0.389  -8.546  -8.469  1.00 93.99           H  
ATOM   2903 HD22 LEU A 182      -0.506  -7.029  -8.613  1.00 93.99           H  
ATOM   2904 HD23 LEU A 182      -1.314  -8.449  -7.934  1.00 93.99           H  
ATOM   2905  N   LEU A 183       0.706  -3.759  -5.141  1.00 91.45           N  
ATOM   2906  H   LEU A 183      -0.225  -3.493  -5.431  1.00 91.45           H  
ATOM   2907  CA  LEU A 183       1.750  -2.741  -5.194  1.00 91.45           C  
ATOM   2908  HA  LEU A 183       2.515  -3.074  -5.895  1.00 91.45           H  
ATOM   2909  C   LEU A 183       2.416  -2.598  -3.831  1.00 91.45           C  
ATOM   2910  CB  LEU A 183       1.145  -1.409  -5.679  1.00 91.45           C  
ATOM   2911  HB2 LEU A 183       0.371  -1.102  -4.976  1.00 91.45           H  
ATOM   2912  HB3 LEU A 183       0.668  -1.566  -6.647  1.00 91.45           H  
ATOM   2913  O   LEU A 183       3.635  -2.700  -3.754  1.00 91.45           O  
ATOM   2914  CG  LEU A 183       2.149  -0.250  -5.809  1.00 91.45           C  
ATOM   2915  HG  LEU A 183       2.607  -0.051  -4.840  1.00 91.45           H  
ATOM   2916  CD1 LEU A 183       3.245  -0.531  -6.830  1.00 91.45           C  
ATOM   2917 HD11 LEU A 183       2.814  -0.695  -7.818  1.00 91.45           H  
ATOM   2918 HD12 LEU A 183       3.931   0.314  -6.880  1.00 91.45           H  
ATOM   2919 HD13 LEU A 183       3.804  -1.413  -6.517  1.00 91.45           H  
ATOM   2920  CD2 LEU A 183       1.411   1.005  -6.263  1.00 91.45           C  
ATOM   2921 HD21 LEU A 183       0.654   1.276  -5.527  1.00 91.45           H  
ATOM   2922 HD22 LEU A 183       2.120   1.826  -6.372  1.00 91.45           H  
ATOM   2923 HD23 LEU A 183       0.931   0.833  -7.226  1.00 91.45           H  
ATOM   2924  N   PHE A 184       1.618  -2.448  -2.769  1.00 93.34           N  
ATOM   2925  H   PHE A 184       0.623  -2.382  -2.931  1.00 93.34           H  
ATOM   2926  CA  PHE A 184       2.085  -2.356  -1.389  1.00 93.34           C  
ATOM   2927  HA  PHE A 184       2.712  -1.471  -1.287  1.00 93.34           H  
ATOM   2928  C   PHE A 184       2.901  -3.584  -0.962  1.00 93.34           C  
ATOM   2929  CB  PHE A 184       0.891  -2.149  -0.461  1.00 93.34           C  
ATOM   2930  HB2 PHE A 184       0.396  -1.219  -0.740  1.00 93.34           H  
ATOM   2931  HB3 PHE A 184       0.175  -2.962  -0.584  1.00 93.34           H  
ATOM   2932  O   PHE A 184       4.006  -3.450  -0.429  1.00 93.34           O  
ATOM   2933  CG  PHE A 184       1.314  -2.067   0.987  1.00 93.34           C  
ATOM   2934  CD1 PHE A 184       1.185  -3.189   1.824  1.00 93.34           C  
ATOM   2935  HD1 PHE A 184       0.773  -4.108   1.433  1.00 93.34           H  
ATOM   2936  CD2 PHE A 184       1.922  -0.898   1.471  1.00 93.34           C  
ATOM   2937  HD2 PHE A 184       2.070  -0.048   0.821  1.00 93.34           H  
ATOM   2938  CE1 PHE A 184       1.607  -3.128   3.161  1.00 93.34           C  
ATOM   2939  HE1 PHE A 184       1.494  -3.983   3.810  1.00 93.34           H  
ATOM   2940  CE2 PHE A 184       2.373  -0.847   2.796  1.00 93.34           C  
ATOM   2941  HE2 PHE A 184       2.878   0.041   3.149  1.00 93.34           H  
ATOM   2942  CZ  PHE A 184       2.206  -1.955   3.644  1.00 93.34           C  
ATOM   2943  HZ  PHE A 184       2.564  -1.922   4.663  1.00 93.34           H  
ATOM   2944  N   LEU A 185       2.395  -4.786  -1.251  1.00 94.99           N  
ATOM   2945  H   LEU A 185       1.481  -4.835  -1.678  1.00 94.99           H  
ATOM   2946  CA  LEU A 185       3.073  -6.033  -0.905  1.00 94.99           C  
ATOM   2947  HA  LEU A 185       3.248  -6.011   0.171  1.00 94.99           H  
ATOM   2948  C   LEU A 185       4.439  -6.163  -1.601  1.00 94.99           C  
ATOM   2949  CB  LEU A 185       2.137  -7.209  -1.243  1.00 94.99           C  
ATOM   2950  HB2 LEU A 185       1.987  -7.241  -2.322  1.00 94.99           H  
ATOM   2951  HB3 LEU A 185       1.168  -7.027  -0.777  1.00 94.99           H  
ATOM   2952  O   LEU A 185       5.376  -6.718  -1.031  1.00 94.99           O  
ATOM   2953  CG  LEU A 185       2.655  -8.580  -0.773  1.00 94.99           C  
ATOM   2954  HG  LEU A 185       3.587  -8.811  -1.289  1.00 94.99           H  
ATOM   2955  CD1 LEU A 185       2.889  -8.617   0.735  1.00 94.99           C  
ATOM   2956 HD11 LEU A 185       3.177  -9.623   1.041  1.00 94.99           H  
ATOM   2957 HD12 LEU A 185       1.991  -8.315   1.274  1.00 94.99           H  
ATOM   2958 HD13 LEU A 185       3.712  -7.945   0.978  1.00 94.99           H  
ATOM   2959  CD2 LEU A 185       1.645  -9.676  -1.100  1.00 94.99           C  
ATOM   2960 HD21 LEU A 185       0.768  -9.567  -0.462  1.00 94.99           H  
ATOM   2961 HD22 LEU A 185       1.354  -9.615  -2.148  1.00 94.99           H  
ATOM   2962 HD23 LEU A 185       2.094 -10.651  -0.909  1.00 94.99           H  
ATOM   2963  N   LEU A 186       4.566  -5.624  -2.814  1.00 94.50           N  
ATOM   2964  H   LEU A 186       3.749  -5.194  -3.224  1.00 94.50           H  
ATOM   2965  CA  LEU A 186       5.773  -5.704  -3.636  1.00 94.50           C  
ATOM   2966  HA  LEU A 186       6.372  -6.548  -3.294  1.00 94.50           H  
ATOM   2967  C   LEU A 186       6.701  -4.492  -3.513  1.00 94.50           C  
ATOM   2968  CB  LEU A 186       5.358  -5.962  -5.093  1.00 94.50           C  
ATOM   2969  HB2 LEU A 186       6.228  -5.863  -5.742  1.00 94.50           H  
ATOM   2970  HB3 LEU A 186       4.636  -5.200  -5.388  1.00 94.50           H  
ATOM   2971  O   LEU A 186       7.746  -4.482  -4.154  1.00 94.50           O  
ATOM   2972  CG  LEU A 186       4.754  -7.358  -5.306  1.00 94.50           C  
ATOM   2973  HG  LEU A 186       3.934  -7.532  -4.609  1.00 94.50           H  
ATOM   2974  CD1 LEU A 186       4.204  -7.465  -6.722  1.00 94.50           C  
ATOM   2975 HD11 LEU A 186       3.755  -8.445  -6.882  1.00 94.50           H  
ATOM   2976 HD12 LEU A 186       4.995  -7.293  -7.452  1.00 94.50           H  
ATOM   2977 HD13 LEU A 186       3.432  -6.703  -6.833  1.00 94.50           H  
ATOM   2978  CD2 LEU A 186       5.797  -8.458  -5.128  1.00 94.50           C  
ATOM   2979 HD21 LEU A 186       6.079  -8.551  -4.079  1.00 94.50           H  
ATOM   2980 HD22 LEU A 186       5.351  -9.398  -5.453  1.00 94.50           H  
ATOM   2981 HD23 LEU A 186       6.679  -8.252  -5.733  1.00 94.50           H  
ATOM   2982  N   THR A 187       6.388  -3.498  -2.684  1.00 88.90           N  
ATOM   2983  H   THR A 187       5.501  -3.553  -2.203  1.00 88.90           H  
ATOM   2984  CA  THR A 187       7.168  -2.247  -2.559  1.00 88.90           C  
ATOM   2985  HA  THR A 187       7.052  -1.662  -3.471  1.00 88.90           H  
ATOM   2986  C   THR A 187       8.661  -2.470  -2.344  1.00 88.90           C  
ATOM   2987  CB  THR A 187       6.678  -1.409  -1.377  1.00 88.90           C  
ATOM   2988  HB  THR A 187       7.357  -0.570  -1.225  1.00 88.90           H  
ATOM   2989  O   THR A 187       9.486  -1.860  -3.019  1.00 88.90           O  
ATOM   2990  CG2 THR A 187       5.298  -0.859  -1.630  1.00 88.90           C  
ATOM   2991 HG21 THR A 187       4.650  -1.675  -1.950  1.00 88.90           H  
ATOM   2992 HG22 THR A 187       4.903  -0.429  -0.710  1.00 88.90           H  
ATOM   2993 HG23 THR A 187       5.338  -0.132  -2.441  1.00 88.90           H  
ATOM   2994  OG1 THR A 187       6.609  -2.182  -0.199  1.00 88.90           O  
ATOM   2995  HG1 THR A 187       5.723  -2.546  -0.136  1.00 88.90           H  
ATOM   2996  N   ALA A 188       9.031  -3.375  -1.434  1.00 87.92           N  
ATOM   2997  H   ALA A 188       8.305  -3.772  -0.855  1.00 87.92           H  
ATOM   2998  CA  ALA A 188      10.428  -3.695  -1.164  1.00 87.92           C  
ATOM   2999  HA  ALA A 188      10.947  -2.765  -0.932  1.00 87.92           H  
ATOM   3000  C   ALA A 188      11.135  -4.318  -2.379  1.00 87.92           C  
ATOM   3001  CB  ALA A 188      10.500  -4.607   0.066  1.00 87.92           C  
ATOM   3002  HB1 ALA A 188       9.964  -5.537  -0.127  1.00 87.92           H  
ATOM   3003  HB2 ALA A 188      10.050  -4.107   0.924  1.00 87.92           H  
ATOM   3004  HB3 ALA A 188      11.540  -4.841   0.292  1.00 87.92           H  
ATOM   3005  O   ALA A 188      12.298  -4.013  -2.617  1.00 87.92           O  
ATOM   3006  N   PHE A 189      10.423  -5.140  -3.153  1.00 90.98           N  
ATOM   3007  H   PHE A 189       9.437  -5.238  -2.957  1.00 90.98           H  
ATOM   3008  CA  PHE A 189      10.923  -5.752  -4.380  1.00 90.98           C  
ATOM   3009  HA  PHE A 189      11.932  -6.129  -4.209  1.00 90.98           H  
ATOM   3010  C   PHE A 189      11.021  -4.739  -5.529  1.00 90.98           C  
ATOM   3011  CB  PHE A 189      10.017  -6.940  -4.735  1.00 90.98           C  
ATOM   3012  HB2 PHE A 189      10.197  -7.739  -4.016  1.00 90.98           H  
ATOM   3013  HB3 PHE A 189       8.971  -6.648  -4.641  1.00 90.98           H  
ATOM   3014  O   PHE A 189      12.018  -4.731  -6.237  1.00 90.98           O  
ATOM   3015  CG  PHE A 189      10.238  -7.479  -6.131  1.00 90.98           C  
ATOM   3016  CD1 PHE A 189       9.274  -7.267  -7.134  1.00 90.98           C  
ATOM   3017  HD1 PHE A 189       8.361  -6.736  -6.910  1.00 90.98           H  
ATOM   3018  CD2 PHE A 189      11.443  -8.130  -6.445  1.00 90.98           C  
ATOM   3019  HD2 PHE A 189      12.195  -8.273  -5.683  1.00 90.98           H  
ATOM   3020  CE1 PHE A 189       9.510  -7.729  -8.438  1.00 90.98           C  
ATOM   3021  HE1 PHE A 189       8.776  -7.563  -9.212  1.00 90.98           H  
ATOM   3022  CE2 PHE A 189      11.692  -8.544  -7.762  1.00 90.98           C  
ATOM   3023  HE2 PHE A 189      12.651  -8.965  -8.027  1.00 90.98           H  
ATOM   3024  CZ  PHE A 189      10.718  -8.369  -8.752  1.00 90.98           C  
ATOM   3025  HZ  PHE A 189      10.918  -8.690  -9.763  1.00 90.98           H  
ATOM   3026  N   LEU A 190      10.045  -3.838  -5.674  1.00 87.10           N  
ATOM   3027  H   LEU A 190       9.251  -3.903  -5.053  1.00 87.10           H  
ATOM   3028  CA  LEU A 190       9.998  -2.814  -6.730  1.00 87.10           C  
ATOM   3029  HA  LEU A 190      10.151  -3.299  -7.694  1.00 87.10           H  
ATOM   3030  C   LEU A 190      11.099  -1.748  -6.621  1.00 87.10           C  
ATOM   3031  CB  LEU A 190       8.610  -2.158  -6.728  1.00 87.10           C  
ATOM   3032  HB2 LEU A 190       8.387  -1.819  -5.716  1.00 87.10           H  
ATOM   3033  HB3 LEU A 190       8.631  -1.281  -7.374  1.00 87.10           H  
ATOM   3034  O   LEU A 190      11.331  -0.983  -7.555  1.00 87.10           O  
ATOM   3035  CG  LEU A 190       7.489  -3.089  -7.218  1.00 87.10           C  
ATOM   3036  HG  LEU A 190       7.515  -4.032  -6.670  1.00 87.10           H  
ATOM   3037  CD1 LEU A 190       6.144  -2.424  -6.961  1.00 87.10           C  
ATOM   3038 HD11 LEU A 190       6.088  -1.482  -7.506  1.00 87.10           H  
ATOM   3039 HD12 LEU A 190       6.027  -2.234  -5.894  1.00 87.10           H  
ATOM   3040 HD13 LEU A 190       5.341  -3.083  -7.289  1.00 87.10           H  
ATOM   3041  CD2 LEU A 190       7.587  -3.403  -8.711  1.00 87.10           C  
ATOM   3042 HD21 LEU A 190       6.709  -3.965  -9.030  1.00 87.10           H  
ATOM   3043 HD22 LEU A 190       8.477  -3.998  -8.915  1.00 87.10           H  
ATOM   3044 HD23 LEU A 190       7.649  -2.476  -9.281  1.00 87.10           H  
ATOM   3045  N   ARG A 191      11.807  -1.699  -5.488  1.00 80.81           N  
ATOM   3046  H   ARG A 191      11.537  -2.325  -4.743  1.00 80.81           H  
ATOM   3047  CA  ARG A 191      13.031  -0.898  -5.343  1.00 80.81           C  
ATOM   3048  HA  ARG A 191      12.892   0.063  -5.838  1.00 80.81           H  
ATOM   3049  C   ARG A 191      14.244  -1.526  -6.034  1.00 80.81           C  
ATOM   3050  CB  ARG A 191      13.328  -0.656  -3.858  1.00 80.81           C  
ATOM   3051  HB2 ARG A 191      14.319  -0.211  -3.769  1.00 80.81           H  
ATOM   3052  HB3 ARG A 191      13.339  -1.611  -3.333  1.00 80.81           H  
ATOM   3053  O   ARG A 191      15.239  -0.833  -6.222  1.00 80.81           O  
ATOM   3054  CG  ARG A 191      12.318   0.302  -3.209  1.00 80.81           C  
ATOM   3055  HG2 ARG A 191      11.318  -0.131  -3.225  1.00 80.81           H  
ATOM   3056  HG3 ARG A 191      12.299   1.233  -3.775  1.00 80.81           H  
ATOM   3057  CD  ARG A 191      12.722   0.621  -1.765  1.00 80.81           C  
ATOM   3058  HD2 ARG A 191      12.041   1.373  -1.367  1.00 80.81           H  
ATOM   3059  HD3 ARG A 191      13.726   1.043  -1.769  1.00 80.81           H  
ATOM   3060  NE  ARG A 191      12.671  -0.582  -0.917  1.00 80.81           N  
ATOM   3061  HE  ARG A 191      12.069  -1.325  -1.241  1.00 80.81           H  
ATOM   3062  NH1 ARG A 191      14.261   0.044   0.647  1.00 80.81           N  
ATOM   3063 HH11 ARG A 191      14.783  -0.135   1.493  1.00 80.81           H  
ATOM   3064 HH12 ARG A 191      14.523   0.891   0.163  1.00 80.81           H  
ATOM   3065  NH2 ARG A 191      13.152  -1.869   0.890  1.00 80.81           N  
ATOM   3066 HH21 ARG A 191      13.649  -1.984   1.762  1.00 80.81           H  
ATOM   3067 HH22 ARG A 191      12.506  -2.574   0.564  1.00 80.81           H  
ATOM   3068  CZ  ARG A 191      13.363  -0.787   0.191  1.00 80.81           C  
ATOM   3069  N   LEU A 192      14.189  -2.812  -6.384  1.00 82.66           N  
ATOM   3070  H   LEU A 192      13.323  -3.319  -6.264  1.00 82.66           H  
ATOM   3071  CA  LEU A 192      15.304  -3.505  -7.024  1.00 82.66           C  
ATOM   3072  HA  LEU A 192      16.212  -3.169  -6.523  1.00 82.66           H  
ATOM   3073  C   LEU A 192      15.397  -3.153  -8.516  1.00 82.66           C  
ATOM   3074  CB  LEU A 192      15.203  -5.026  -6.833  1.00 82.66           C  
ATOM   3075  HB2 LEU A 192      14.301  -5.382  -7.330  1.00 82.66           H  
ATOM   3076  HB3 LEU A 192      16.053  -5.492  -7.331  1.00 82.66           H  
ATOM   3077  O   LEU A 192      14.353  -3.035  -9.170  1.00 82.66           O  
ATOM   3078  CG  LEU A 192      15.184  -5.485  -5.366  1.00 82.66           C  
ATOM   3079  HG  LEU A 192      14.330  -5.048  -4.847  1.00 82.66           H  
ATOM   3080  CD1 LEU A 192      15.045  -7.003  -5.320  1.00 82.66           C  
ATOM   3081 HD11 LEU A 192      14.196  -7.310  -5.931  1.00 82.66           H  
ATOM   3082 HD12 LEU A 192      14.896  -7.331  -4.291  1.00 82.66           H  
ATOM   3083 HD13 LEU A 192      15.954  -7.452  -5.719  1.00 82.66           H  
ATOM   3084  CD2 LEU A 192      16.465  -5.111  -4.617  1.00 82.66           C  
ATOM   3085 HD21 LEU A 192      16.452  -5.552  -3.620  1.00 82.66           H  
ATOM   3086 HD22 LEU A 192      17.336  -5.476  -5.161  1.00 82.66           H  
ATOM   3087 HD23 LEU A 192      16.533  -4.029  -4.509  1.00 82.66           H  
ATOM   3088  N   PRO A 193      16.617  -3.046  -9.076  1.00 76.65           N  
ATOM   3089  CA  PRO A 193      16.827  -2.676 -10.470  1.00 76.65           C  
ATOM   3090  HA  PRO A 193      16.490  -1.642 -10.545  1.00 76.65           H  
ATOM   3091  C   PRO A 193      16.095  -3.555 -11.493  1.00 76.65           C  
ATOM   3092  CB  PRO A 193      18.341  -2.668 -10.683  1.00 76.65           C  
ATOM   3093  HB2 PRO A 193      18.659  -1.925 -11.415  1.00 76.65           H  
ATOM   3094  HB3 PRO A 193      18.692  -3.658 -10.973  1.00 76.65           H  
ATOM   3095  O   PRO A 193      15.498  -3.089 -12.456  1.00 76.65           O  
ATOM   3096  CG  PRO A 193      18.870  -2.326  -9.299  1.00 76.65           C  
ATOM   3097  HG2 PRO A 193      19.895  -2.670  -9.161  1.00 76.65           H  
ATOM   3098  HG3 PRO A 193      18.793  -1.253  -9.128  1.00 76.65           H  
ATOM   3099  CD  PRO A 193      17.900  -3.065  -8.386  1.00 76.65           C  
ATOM   3100  HD2 PRO A 193      17.872  -2.549  -7.427  1.00 76.65           H  
ATOM   3101  HD3 PRO A 193      18.227  -4.097  -8.258  1.00 76.65           H  
ATOM   3102  N   GLU A 194      16.077  -4.857 -11.271  1.00 81.52           N  
ATOM   3103  H   GLU A 194      16.661  -5.216 -10.529  1.00 81.52           H  
ATOM   3104  CA  GLU A 194      15.529  -5.825 -12.218  1.00 81.52           C  
ATOM   3105  HA  GLU A 194      15.723  -5.481 -13.234  1.00 81.52           H  
ATOM   3106  C   GLU A 194      14.005  -5.970 -12.077  1.00 81.52           C  
ATOM   3107  CB  GLU A 194      16.253  -7.170 -12.034  1.00 81.52           C  
ATOM   3108  HB2 GLU A 194      16.030  -7.577 -11.048  1.00 81.52           H  
ATOM   3109  HB3 GLU A 194      15.851  -7.867 -12.770  1.00 81.52           H  
ATOM   3110  O   GLU A 194      13.347  -6.597 -12.907  1.00 81.52           O  
ATOM   3111  CG  GLU A 194      17.783  -7.106 -12.243  1.00 81.52           C  
ATOM   3112  HG2 GLU A 194      17.983  -6.579 -13.176  1.00 81.52           H  
ATOM   3113  HG3 GLU A 194      18.138  -8.129 -12.365  1.00 81.52           H  
ATOM   3114  CD  GLU A 194      18.587  -6.457 -11.094  1.00 81.52           C  
ATOM   3115  OE1 GLU A 194      19.771  -6.138 -11.336  1.00 81.52           O  
ATOM   3116  OE2 GLU A 194      18.019  -6.253  -9.992  1.00 81.52           O  
ATOM   3117  N   SER A 195      13.408  -5.377 -11.040  1.00 87.02           N  
ATOM   3118  H   SER A 195      13.977  -4.793 -10.444  1.00 87.02           H  
ATOM   3119  CA  SER A 195      12.026  -5.657 -10.645  1.00 87.02           C  
ATOM   3120  HA  SER A 195      11.957  -6.724 -10.432  1.00 87.02           H  
ATOM   3121  C   SER A 195      10.995  -5.351 -11.734  1.00 87.02           C  
ATOM   3122  CB  SER A 195      11.687  -4.903  -9.364  1.00 87.02           C  
ATOM   3123  HB2 SER A 195      12.405  -5.183  -8.593  1.00 87.02           H  
ATOM   3124  HB3 SER A 195      10.686  -5.183  -9.037  1.00 87.02           H  
ATOM   3125  O   SER A 195      10.072  -6.140 -11.938  1.00 87.02           O  
ATOM   3126  OG  SER A 195      11.736  -3.507  -9.575  1.00 87.02           O  
ATOM   3127  HG  SER A 195      12.635  -3.205  -9.426  1.00 87.02           H  
ATOM   3128  N   TYR A 196      11.161  -4.258 -12.481  1.00 83.84           N  
ATOM   3129  H   TYR A 196      11.906  -3.626 -12.227  1.00 83.84           H  
ATOM   3130  CA  TYR A 196      10.216  -3.863 -13.528  1.00 83.84           C  
ATOM   3131  HA  TYR A 196       9.212  -3.885 -13.105  1.00 83.84           H  
ATOM   3132  C   TYR A 196      10.215  -4.820 -14.721  1.00 83.84           C  
ATOM   3133  CB  TYR A 196      10.505  -2.430 -13.989  1.00 83.84           C  
ATOM   3134  HB2 TYR A 196      11.513  -2.378 -14.400  1.00 83.84           H  
ATOM   3135  HB3 TYR A 196       9.808  -2.167 -14.785  1.00 83.84           H  
ATOM   3136  O   TYR A 196       9.140  -5.144 -15.225  1.00 83.84           O  
ATOM   3137  CG  TYR A 196      10.353  -1.422 -12.873  1.00 83.84           C  
ATOM   3138  CD1 TYR A 196       9.080  -1.164 -12.338  1.00 83.84           C  
ATOM   3139  HD1 TYR A 196       8.215  -1.663 -12.750  1.00 83.84           H  
ATOM   3140  CD2 TYR A 196      11.487  -0.817 -12.309  1.00 83.84           C  
ATOM   3141  HD2 TYR A 196      12.462  -1.029 -12.722  1.00 83.84           H  
ATOM   3142  CE1 TYR A 196       8.948  -0.308 -11.229  1.00 83.84           C  
ATOM   3143  HE1 TYR A 196       7.997  -0.149 -10.743  1.00 83.84           H  
ATOM   3144  CE2 TYR A 196      11.356   0.035 -11.196  1.00 83.84           C  
ATOM   3145  HE2 TYR A 196      12.225   0.476 -10.731  1.00 83.84           H  
ATOM   3146  OH  TYR A 196       9.949   1.064  -9.554  1.00 83.84           O  
ATOM   3147  HH  TYR A 196      10.780   1.114  -9.076  1.00 83.84           H  
ATOM   3148  CZ  TYR A 196      10.081   0.292 -10.659  1.00 83.84           C  
ATOM   3149  N   GLU A 197      11.382  -5.312 -15.147  1.00 86.85           N  
ATOM   3150  H   GLU A 197      12.221  -5.079 -14.634  1.00 86.85           H  
ATOM   3151  CA  GLU A 197      11.492  -6.313 -16.221  1.00 86.85           C  
ATOM   3152  HA  GLU A 197      10.960  -5.953 -17.102  1.00 86.85           H  
ATOM   3153  C   GLU A 197      10.839  -7.629 -15.791  1.00 86.85           C  
ATOM   3154  CB  GLU A 197      12.974  -6.501 -16.593  1.00 86.85           C  
ATOM   3155  HB2 GLU A 197      13.539  -6.833 -15.722  1.00 86.85           H  
ATOM   3156  HB3 GLU A 197      13.364  -5.523 -16.875  1.00 86.85           H  
ATOM   3157  O   GLU A 197      10.065  -8.234 -16.541  1.00 86.85           O  
ATOM   3158  CG  GLU A 197      13.225  -7.454 -17.782  1.00 86.85           C  
ATOM   3159  HG2 GLU A 197      14.226  -7.253 -18.164  1.00 86.85           H  
ATOM   3160  HG3 GLU A 197      12.521  -7.207 -18.576  1.00 86.85           H  
ATOM   3161  CD  GLU A 197      13.138  -8.958 -17.448  1.00 86.85           C  
ATOM   3162  OE1 GLU A 197      12.695  -9.736 -18.326  1.00 86.85           O  
ATOM   3163  OE2 GLU A 197      13.467  -9.351 -16.307  1.00 86.85           O  
ATOM   3164  N   ILE A 198      11.061  -8.019 -14.537  1.00 91.23           N  
ATOM   3165  H   ILE A 198      11.757  -7.515 -14.007  1.00 91.23           H  
ATOM   3166  CA  ILE A 198      10.479  -9.225 -13.960  1.00 91.23           C  
ATOM   3167  HA  ILE A 198      10.715 -10.061 -14.618  1.00 91.23           H  
ATOM   3168  C   ILE A 198       8.951  -9.115 -13.892  1.00 91.23           C  
ATOM   3169  CB  ILE A 198      11.113  -9.485 -12.581  1.00 91.23           C  
ATOM   3170  HB  ILE A 198      10.975  -8.585 -11.982  1.00 91.23           H  
ATOM   3171  O   ILE A 198       8.266 -10.076 -14.253  1.00 91.23           O  
ATOM   3172  CG1 ILE A 198      12.633  -9.740 -12.667  1.00 91.23           C  
ATOM   3173 HG12 ILE A 198      13.052  -9.681 -11.662  1.00 91.23           H  
ATOM   3174 HG13 ILE A 198      13.107  -8.955 -13.256  1.00 91.23           H  
ATOM   3175  CG2 ILE A 198      10.410 -10.640 -11.854  1.00 91.23           C  
ATOM   3176 HG21 ILE A 198      10.924 -10.855 -10.917  1.00 91.23           H  
ATOM   3177 HG22 ILE A 198       9.386 -10.339 -11.631  1.00 91.23           H  
ATOM   3178 HG23 ILE A 198      10.402 -11.531 -12.482  1.00 91.23           H  
ATOM   3179  CD1 ILE A 198      13.062 -11.061 -13.302  1.00 91.23           C  
ATOM   3180 HD11 ILE A 198      12.806 -11.888 -12.640  1.00 91.23           H  
ATOM   3181 HD12 ILE A 198      12.595 -11.180 -14.279  1.00 91.23           H  
ATOM   3182 HD13 ILE A 198      14.143 -11.048 -13.442  1.00 91.23           H  
ATOM   3183  N   ILE A 199       8.399  -7.973 -13.464  1.00 91.53           N  
ATOM   3184  H   ILE A 199       9.014  -7.232 -13.162  1.00 91.53           H  
ATOM   3185  CA  ILE A 199       6.944  -7.751 -13.437  1.00 91.53           C  
ATOM   3186  HA  ILE A 199       6.477  -8.613 -12.960  1.00 91.53           H  
ATOM   3187  C   ILE A 199       6.380  -7.700 -14.856  1.00 91.53           C  
ATOM   3188  CB  ILE A 199       6.560  -6.489 -12.629  1.00 91.53           C  
ATOM   3189  HB  ILE A 199       7.138  -5.650 -13.016  1.00 91.53           H  
ATOM   3190  O   ILE A 199       5.401  -8.394 -15.119  1.00 91.53           O  
ATOM   3191  CG1 ILE A 199       6.894  -6.638 -11.130  1.00 91.53           C  
ATOM   3192 HG12 ILE A 199       7.952  -6.887 -11.040  1.00 91.53           H  
ATOM   3193 HG13 ILE A 199       6.747  -5.672 -10.647  1.00 91.53           H  
ATOM   3194  CG2 ILE A 199       5.066  -6.136 -12.778  1.00 91.53           C  
ATOM   3195 HG21 ILE A 199       4.845  -5.848 -13.805  1.00 91.53           H  
ATOM   3196 HG22 ILE A 199       4.439  -6.990 -12.521  1.00 91.53           H  
ATOM   3197 HG23 ILE A 199       4.816  -5.295 -12.131  1.00 91.53           H  
ATOM   3198  CD1 ILE A 199       6.097  -7.693 -10.349  1.00 91.53           C  
ATOM   3199 HD11 ILE A 199       6.456  -7.724  -9.320  1.00 91.53           H  
ATOM   3200 HD12 ILE A 199       6.228  -8.681 -10.791  1.00 91.53           H  
ATOM   3201 HD13 ILE A 199       5.038  -7.436 -10.329  1.00 91.53           H  
ATOM   3202  N   LEU A 200       6.995  -6.951 -15.775  1.00 88.71           N  
ATOM   3203  H   LEU A 200       7.808  -6.420 -15.500  1.00 88.71           H  
ATOM   3204  CA  LEU A 200       6.534  -6.820 -17.160  1.00 88.71           C  
ATOM   3205  HA  LEU A 200       5.525  -6.407 -17.151  1.00 88.71           H  
ATOM   3206  C   LEU A 200       6.480  -8.181 -17.862  1.00 88.71           C  
ATOM   3207  CB  LEU A 200       7.465  -5.846 -17.907  1.00 88.71           C  
ATOM   3208  HB2 LEU A 200       7.393  -4.864 -17.440  1.00 88.71           H  
ATOM   3209  HB3 LEU A 200       8.493  -6.190 -17.794  1.00 88.71           H  
ATOM   3210  O   LEU A 200       5.437  -8.571 -18.387  1.00 88.71           O  
ATOM   3211  CG  LEU A 200       7.169  -5.707 -19.413  1.00 88.71           C  
ATOM   3212  HG  LEU A 200       7.298  -6.675 -19.897  1.00 88.71           H  
ATOM   3213  CD1 LEU A 200       5.751  -5.212 -19.701  1.00 88.71           C  
ATOM   3214 HD11 LEU A 200       5.578  -4.264 -19.190  1.00 88.71           H  
ATOM   3215 HD12 LEU A 200       5.017  -5.943 -19.361  1.00 88.71           H  
ATOM   3216 HD13 LEU A 200       5.627  -5.054 -20.772  1.00 88.71           H  
ATOM   3217  CD2 LEU A 200       8.168  -4.742 -20.047  1.00 88.71           C  
ATOM   3218 HD21 LEU A 200       8.058  -3.748 -19.614  1.00 88.71           H  
ATOM   3219 HD22 LEU A 200       9.184  -5.097 -19.875  1.00 88.71           H  
ATOM   3220 HD23 LEU A 200       7.997  -4.682 -21.122  1.00 88.71           H  
ATOM   3221  N   SER A 201       7.579  -8.936 -17.826  1.00 89.88           N  
ATOM   3222  H   SER A 201       8.404  -8.573 -17.371  1.00 89.88           H  
ATOM   3223  CA  SER A 201       7.641 -10.266 -18.439  1.00 89.88           C  
ATOM   3224  HA  SER A 201       7.306 -10.184 -19.474  1.00 89.88           H  
ATOM   3225  C   SER A 201       6.716 -11.267 -17.738  1.00 89.88           C  
ATOM   3226  CB  SER A 201       9.085 -10.778 -18.457  1.00 89.88           C  
ATOM   3227  HB2 SER A 201       9.725 -10.056 -18.964  1.00 89.88           H  
ATOM   3228  HB3 SER A 201       9.118 -11.718 -19.009  1.00 89.88           H  
ATOM   3229  O   SER A 201       6.185 -12.182 -18.370  1.00 89.88           O  
ATOM   3230  OG  SER A 201       9.570 -10.995 -17.146  1.00 89.88           O  
ATOM   3231  HG  SER A 201      10.075 -10.207 -16.932  1.00 89.88           H  
ATOM   3232  N   SER A 202       6.463 -11.094 -16.436  1.00 93.19           N  
ATOM   3233  H   SER A 202       6.954 -10.358 -15.949  1.00 93.19           H  
ATOM   3234  CA  SER A 202       5.507 -11.927 -15.700  1.00 93.19           C  
ATOM   3235  HA  SER A 202       5.635 -12.957 -16.035  1.00 93.19           H  
ATOM   3236  C   SER A 202       4.049 -11.552 -15.968  1.00 93.19           C  
ATOM   3237  CB  SER A 202       5.794 -11.929 -14.202  1.00 93.19           C  
ATOM   3238  HB2 SER A 202       5.717 -10.918 -13.803  1.00 93.19           H  
ATOM   3239  HB3 SER A 202       5.067 -12.571 -13.704  1.00 93.19           H  
ATOM   3240  O   SER A 202       3.196 -12.435 -15.891  1.00 93.19           O  
ATOM   3241  OG  SER A 202       7.090 -12.446 -13.974  1.00 93.19           O  
ATOM   3242  HG  SER A 202       7.671 -11.691 -14.096  1.00 93.19           H  
ATOM   3243  N   ALA A 203       3.763 -10.296 -16.324  1.00 92.06           N  
ATOM   3244  H   ALA A 203       4.516  -9.623 -16.309  1.00 92.06           H  
ATOM   3245  CA  ALA A 203       2.434  -9.771 -16.644  1.00 92.06           C  
ATOM   3246  HA  ALA A 203       1.712 -10.180 -15.938  1.00 92.06           H  
ATOM   3247  C   ALA A 203       1.946 -10.143 -18.056  1.00 92.06           C  
ATOM   3248  CB  ALA A 203       2.470  -8.248 -16.466  1.00 92.06           C  
ATOM   3249  HB1 ALA A 203       2.723  -7.992 -15.437  1.00 92.06           H  
ATOM   3250  HB2 ALA A 203       3.208  -7.806 -17.134  1.00 92.06           H  
ATOM   3251  HB3 ALA A 203       1.491  -7.833 -16.706  1.00 92.06           H  
ATOM   3252  O   ALA A 203       0.752 -10.060 -18.343  1.00 92.06           O  
ATOM   3253  N   GLN A 204       2.841 -10.587 -18.938  1.00 90.27           N  
ATOM   3254  H   GLN A 204       3.816 -10.582 -18.672  1.00 90.27           H  
ATOM   3255  CA  GLN A 204       2.497 -11.030 -20.287  1.00 90.27           C  
ATOM   3256  HA  GLN A 204       1.631 -10.472 -20.644  1.00 90.27           H  
ATOM   3257  C   GLN A 204       2.150 -12.521 -20.302  1.00 90.27           C  
ATOM   3258  CB  GLN A 204       3.669 -10.737 -21.227  1.00 90.27           C  
ATOM   3259  HB2 GLN A 204       3.471 -11.193 -22.197  1.00 90.27           H  
ATOM   3260  HB3 GLN A 204       4.575 -11.181 -20.816  1.00 90.27           H  
ATOM   3261  O   GLN A 204       2.950 -13.346 -19.870  1.00 90.27           O  
ATOM   3262  CG  GLN A 204       3.881  -9.228 -21.428  1.00 90.27           C  
ATOM   3263  HG2 GLN A 204       3.981  -8.728 -20.465  1.00 90.27           H  
ATOM   3264  HG3 GLN A 204       3.014  -8.807 -21.937  1.00 90.27           H  
ATOM   3265  CD  GLN A 204       5.125  -8.920 -22.252  1.00 90.27           C  
ATOM   3266  NE2 GLN A 204       5.447  -7.663 -22.451  1.00 90.27           N  
ATOM   3267 HE21 GLN A 204       4.934  -6.916 -22.004  1.00 90.27           H  
ATOM   3268 HE22 GLN A 204       6.295  -7.505 -22.977  1.00 90.27           H  
ATOM   3269  OE1 GLN A 204       5.821  -9.792 -22.743  1.00 90.27           O  
ATOM   3270  N   ILE A 205       0.975 -12.892 -20.819  1.00 90.13           N  
ATOM   3271  H   ILE A 205       0.362 -12.176 -21.181  1.00 90.13           H  
ATOM   3272  CA  ILE A 205       0.619 -14.306 -21.031  1.00 90.13           C  
ATOM   3273  HA  ILE A 205       1.039 -14.905 -20.223  1.00 90.13           H  
ATOM   3274  C   ILE A 205       1.249 -14.772 -22.345  1.00 90.13           C  
ATOM   3275  CB  ILE A 205      -0.913 -14.533 -21.028  1.00 90.13           C  
ATOM   3276  HB  ILE A 205      -1.354 -13.946 -21.834  1.00 90.13           H  
ATOM   3277  O   ILE A 205       0.813 -14.345 -23.416  1.00 90.13           O  
ATOM   3278  CG1 ILE A 205      -1.538 -14.073 -19.695  1.00 90.13           C  
ATOM   3279 HG12 ILE A 205      -1.258 -13.033 -19.526  1.00 90.13           H  
ATOM   3280 HG13 ILE A 205      -1.141 -14.690 -18.890  1.00 90.13           H  
ATOM   3281  CG2 ILE A 205      -1.230 -16.023 -21.271  1.00 90.13           C  
ATOM   3282 HG21 ILE A 205      -0.780 -16.626 -20.483  1.00 90.13           H  
ATOM   3283 HG22 ILE A 205      -0.826 -16.348 -22.230  1.00 90.13           H  
ATOM   3284 HG23 ILE A 205      -2.307 -16.193 -21.286  1.00 90.13           H  
ATOM   3285  CD1 ILE A 205      -3.068 -14.119 -19.628  1.00 90.13           C  
ATOM   3286 HD11 ILE A 205      -3.398 -13.656 -18.698  1.00 90.13           H  
ATOM   3287 HD12 ILE A 205      -3.423 -15.149 -19.644  1.00 90.13           H  
ATOM   3288 HD13 ILE A 205      -3.492 -13.568 -20.468  1.00 90.13           H  
ATOM   3289  N   THR A 206       2.233 -15.667 -22.266  1.00 89.67           N  
ATOM   3290  H   THR A 206       2.520 -16.002 -21.357  1.00 89.67           H  
ATOM   3291  CA  THR A 206       2.882 -16.267 -23.444  1.00 89.67           C  
ATOM   3292  HA  THR A 206       3.065 -15.484 -24.179  1.00 89.67           H  
ATOM   3293  C   THR A 206       1.971 -17.305 -24.106  1.00 89.67           C  
ATOM   3294  CB  THR A 206       4.249 -16.883 -23.090  1.00 89.67           C  
ATOM   3295  HB  THR A 206       4.713 -17.267 -23.999  1.00 89.67           H  
ATOM   3296  O   THR A 206       1.023 -17.824 -23.496  1.00 89.67           O  
ATOM   3297  CG2 THR A 206       5.193 -15.857 -22.462  1.00 89.67           C  
ATOM   3298 HG21 THR A 206       5.307 -15.004 -23.131  1.00 89.67           H  
ATOM   3299 HG22 THR A 206       6.171 -16.316 -22.312  1.00 89.67           H  
ATOM   3300 HG23 THR A 206       4.810 -15.517 -21.500  1.00 89.67           H  
ATOM   3301  OG1 THR A 206       4.081 -17.947 -22.178  1.00 89.67           O  
ATOM   3302  HG1 THR A 206       4.789 -17.931 -21.530  1.00 89.67           H  
ATOM   3303  N   LEU A 207       2.228 -17.639 -25.374  1.00 94.25           N  
ATOM   3304  H   LEU A 207       3.056 -17.280 -25.826  1.00 94.25           H  
ATOM   3305  CA  LEU A 207       1.493 -18.709 -26.048  1.00 94.25           C  
ATOM   3306  HA  LEU A 207       0.428 -18.506 -25.935  1.00 94.25           H  
ATOM   3307  C   LEU A 207       1.789 -20.058 -25.387  1.00 94.25           C  
ATOM   3308  CB  LEU A 207       1.856 -18.712 -27.539  1.00 94.25           C  
ATOM   3309  HB2 LEU A 207       1.741 -17.701 -27.930  1.00 94.25           H  
ATOM   3310  HB3 LEU A 207       2.905 -18.989 -27.642  1.00 94.25           H  
ATOM   3311  O   LEU A 207       0.867 -20.847 -25.171  1.00 94.25           O  
ATOM   3312  CG  LEU A 207       1.013 -19.679 -28.385  1.00 94.25           C  
ATOM   3313  HG  LEU A 207       1.139 -20.702 -28.032  1.00 94.25           H  
ATOM   3314  CD1 LEU A 207      -0.476 -19.324 -28.365  1.00 94.25           C  
ATOM   3315 HD11 LEU A 207      -0.609 -18.264 -28.584  1.00 94.25           H  
ATOM   3316 HD12 LEU A 207      -0.896 -19.559 -27.387  1.00 94.25           H  
ATOM   3317 HD13 LEU A 207      -0.994 -19.917 -29.119  1.00 94.25           H  
ATOM   3318  CD2 LEU A 207       1.489 -19.601 -29.831  1.00 94.25           C  
ATOM   3319 HD21 LEU A 207       0.884 -20.245 -30.469  1.00 94.25           H  
ATOM   3320 HD22 LEU A 207       1.413 -18.572 -30.182  1.00 94.25           H  
ATOM   3321 HD23 LEU A 207       2.529 -19.922 -29.880  1.00 94.25           H  
ATOM   3322  N   LYS A 208       3.043 -20.287 -24.993  1.00 93.72           N  
ATOM   3323  H   LYS A 208       3.756 -19.638 -25.295  1.00 93.72           H  
ATOM   3324  CA  LYS A 208       3.476 -21.418 -24.174  1.00 93.72           C  
ATOM   3325  HA  LYS A 208       3.340 -22.336 -24.745  1.00 93.72           H  
ATOM   3326  C   LYS A 208       2.662 -21.543 -22.893  1.00 93.72           C  
ATOM   3327  CB  LYS A 208       4.964 -21.227 -23.876  1.00 93.72           C  
ATOM   3328  HB2 LYS A 208       5.102 -20.227 -23.464  1.00 93.72           H  
ATOM   3329  HB3 LYS A 208       5.521 -21.284 -24.811  1.00 93.72           H  
ATOM   3330  O   LYS A 208       2.147 -22.627 -22.629  1.00 93.72           O  
ATOM   3331  CG  LYS A 208       5.545 -22.255 -22.897  1.00 93.72           C  
ATOM   3332  HG2 LYS A 208       4.961 -22.285 -21.977  1.00 93.72           H  
ATOM   3333  HG3 LYS A 208       5.566 -23.244 -23.355  1.00 93.72           H  
ATOM   3334  CD  LYS A 208       6.961 -21.804 -22.555  1.00 93.72           C  
ATOM   3335  HD2 LYS A 208       6.915 -20.759 -22.248  1.00 93.72           H  
ATOM   3336  HD3 LYS A 208       7.594 -21.870 -23.440  1.00 93.72           H  
ATOM   3337  CE  LYS A 208       7.566 -22.618 -21.416  1.00 93.72           C  
ATOM   3338  HE2 LYS A 208       7.848 -23.606 -21.780  1.00 93.72           H  
ATOM   3339  HE3 LYS A 208       6.819 -22.710 -20.627  1.00 93.72           H  
ATOM   3340  NZ  LYS A 208       8.738 -21.875 -20.907  1.00 93.72           N  
ATOM   3341  HZ1 LYS A 208       8.416 -20.970 -20.594  1.00 93.72           H  
ATOM   3342  HZ2 LYS A 208       9.197 -22.315 -20.122  1.00 93.72           H  
ATOM   3343  HZ3 LYS A 208       9.390 -21.665 -21.649  1.00 93.72           H  
ATOM   3344  N   GLU A 209       2.507 -20.467 -22.121  1.00 91.61           N  
ATOM   3345  H   GLU A 209       2.996 -19.618 -22.369  1.00 91.61           H  
ATOM   3346  CA  GLU A 209       1.707 -20.462 -20.890  1.00 91.61           C  
ATOM   3347  HA  GLU A 209       2.098 -21.216 -20.207  1.00 91.61           H  
ATOM   3348  C   GLU A 209       0.244 -20.813 -21.186  1.00 91.61           C  
ATOM   3349  CB  GLU A 209       1.821 -19.091 -20.201  1.00 91.61           C  
ATOM   3350  HB2 GLU A 209       1.437 -18.323 -20.872  1.00 91.61           H  
ATOM   3351  HB3 GLU A 209       2.875 -18.892 -20.002  1.00 91.61           H  
ATOM   3352  O   GLU A 209      -0.346 -21.655 -20.507  1.00 91.61           O  
ATOM   3353  CG  GLU A 209       1.061 -19.007 -18.865  1.00 91.61           C  
ATOM   3354  HG2 GLU A 209       0.016 -19.262 -19.042  1.00 91.61           H  
ATOM   3355  HG3 GLU A 209       1.478 -19.738 -18.171  1.00 91.61           H  
ATOM   3356  CD  GLU A 209       1.105 -17.606 -18.229  1.00 91.61           C  
ATOM   3357  OE1 GLU A 209       0.303 -17.331 -17.307  1.00 91.61           O  
ATOM   3358  OE2 GLU A 209       1.885 -16.743 -18.684  1.00 91.61           O  
ATOM   3359  N   ARG A 210      -0.340 -20.239 -22.246  1.00 92.97           N  
ATOM   3360  H   ARG A 210       0.198 -19.559 -22.764  1.00 92.97           H  
ATOM   3361  CA  ARG A 210      -1.723 -20.539 -22.647  1.00 92.97           C  
ATOM   3362  HA  ARG A 210      -2.369 -20.334 -21.794  1.00 92.97           H  
ATOM   3363  C   ARG A 210      -1.909 -22.021 -22.982  1.00 92.97           C  
ATOM   3364  CB  ARG A 210      -2.120 -19.622 -23.811  1.00 92.97           C  
ATOM   3365  HB2 ARG A 210      -1.574 -19.907 -24.710  1.00 92.97           H  
ATOM   3366  HB3 ARG A 210      -1.841 -18.600 -23.552  1.00 92.97           H  
ATOM   3367  O   ARG A 210      -2.831 -22.649 -22.466  1.00 92.97           O  
ATOM   3368  CG  ARG A 210      -3.631 -19.680 -24.090  1.00 92.97           C  
ATOM   3369  HG2 ARG A 210      -3.913 -20.701 -24.350  1.00 92.97           H  
ATOM   3370  HG3 ARG A 210      -4.179 -19.389 -23.193  1.00 92.97           H  
ATOM   3371  CD  ARG A 210      -4.033 -18.760 -25.248  1.00 92.97           C  
ATOM   3372  HD2 ARG A 210      -5.101 -18.883 -25.427  1.00 92.97           H  
ATOM   3373  HD3 ARG A 210      -3.494 -19.069 -26.143  1.00 92.97           H  
ATOM   3374  NE  ARG A 210      -3.741 -17.343 -24.954  1.00 92.97           N  
ATOM   3375  HE  ARG A 210      -3.247 -17.150 -24.095  1.00 92.97           H  
ATOM   3376  NH1 ARG A 210      -4.598 -16.446 -26.885  1.00 92.97           N  
ATOM   3377 HH11 ARG A 210      -4.894 -17.366 -27.177  1.00 92.97           H  
ATOM   3378 HH12 ARG A 210      -4.847 -15.638 -27.438  1.00 92.97           H  
ATOM   3379  NH2 ARG A 210      -3.671 -15.106 -25.356  1.00 92.97           N  
ATOM   3380 HH21 ARG A 210      -3.863 -14.312 -25.950  1.00 92.97           H  
ATOM   3381 HH22 ARG A 210      -3.133 -14.967 -24.513  1.00 92.97           H  
ATOM   3382  CZ  ARG A 210      -4.006 -16.308 -25.731  1.00 92.97           C  
ATOM   3383  N   VAL A 211      -1.025 -22.589 -23.801  1.00 96.07           N  
ATOM   3384  H   VAL A 211      -0.285 -22.005 -24.164  1.00 96.07           H  
ATOM   3385  CA  VAL A 211      -1.049 -24.013 -24.177  1.00 96.07           C  
ATOM   3386  HA  VAL A 211      -2.034 -24.262 -24.571  1.00 96.07           H  
ATOM   3387  C   VAL A 211      -0.815 -24.905 -22.956  1.00 96.07           C  
ATOM   3388  CB  VAL A 211      -0.006 -24.286 -25.277  1.00 96.07           C  
ATOM   3389  HB  VAL A 211       0.963 -23.909 -24.949  1.00 96.07           H  
ATOM   3390  O   VAL A 211      -1.532 -25.888 -22.761  1.00 96.07           O  
ATOM   3391  CG1 VAL A 211       0.142 -25.782 -25.592  1.00 96.07           C  
ATOM   3392 HG11 VAL A 211       0.643 -26.288 -24.767  1.00 96.07           H  
ATOM   3393 HG12 VAL A 211      -0.835 -26.245 -25.725  1.00 96.07           H  
ATOM   3394 HG13 VAL A 211       0.748 -25.920 -26.488  1.00 96.07           H  
ATOM   3395  CG2 VAL A 211      -0.382 -23.570 -26.581  1.00 96.07           C  
ATOM   3396 HG21 VAL A 211      -0.503 -22.499 -26.416  1.00 96.07           H  
ATOM   3397 HG22 VAL A 211       0.415 -23.710 -27.310  1.00 96.07           H  
ATOM   3398 HG23 VAL A 211      -1.318 -23.962 -26.979  1.00 96.07           H  
ATOM   3399  N   TYR A 212       0.140 -24.543 -22.097  1.00 94.10           N  
ATOM   3400  H   TYR A 212       0.696 -23.726 -22.307  1.00 94.10           H  
ATOM   3401  CA  TYR A 212       0.438 -25.261 -20.861  1.00 94.10           C  
ATOM   3402  HA  TYR A 212       0.712 -26.288 -21.104  1.00 94.10           H  
ATOM   3403  C   TYR A 212      -0.778 -25.314 -19.933  1.00 94.10           C  
ATOM   3404  CB  TYR A 212       1.625 -24.592 -20.155  1.00 94.10           C  
ATOM   3405  HB2 TYR A 212       2.476 -24.562 -20.835  1.00 94.10           H  
ATOM   3406  HB3 TYR A 212       1.370 -23.561 -19.911  1.00 94.10           H  
ATOM   3407  O   TYR A 212      -1.099 -26.381 -19.407  1.00 94.10           O  
ATOM   3408  CG  TYR A 212       2.044 -25.302 -18.885  1.00 94.10           C  
ATOM   3409  CD1 TYR A 212       1.426 -24.977 -17.662  1.00 94.10           C  
ATOM   3410  HD1 TYR A 212       0.677 -24.199 -17.620  1.00 94.10           H  
ATOM   3411  CD2 TYR A 212       3.038 -26.297 -18.932  1.00 94.10           C  
ATOM   3412  HD2 TYR A 212       3.516 -26.546 -19.868  1.00 94.10           H  
ATOM   3413  CE1 TYR A 212       1.779 -25.669 -16.490  1.00 94.10           C  
ATOM   3414  HE1 TYR A 212       1.286 -25.428 -15.560  1.00 94.10           H  
ATOM   3415  CE2 TYR A 212       3.415 -26.971 -17.757  1.00 94.10           C  
ATOM   3416  HE2 TYR A 212       4.187 -27.725 -17.787  1.00 94.10           H  
ATOM   3417  OH  TYR A 212       3.108 -27.346 -15.410  1.00 94.10           O  
ATOM   3418  HH  TYR A 212       2.535 -27.072 -14.690  1.00 94.10           H  
ATOM   3419  CZ  TYR A 212       2.770 -26.673 -16.540  1.00 94.10           C  
ATOM   3420  N   ASN A 213      -1.484 -24.194 -19.761  1.00 90.13           N  
ATOM   3421  H   ASN A 213      -1.129 -23.344 -20.173  1.00 90.13           H  
ATOM   3422  CA  ASN A 213      -2.669 -24.103 -18.909  1.00 90.13           C  
ATOM   3423  HA  ASN A 213      -2.424 -24.497 -17.923  1.00 90.13           H  
ATOM   3424  C   ASN A 213      -3.825 -24.957 -19.443  1.00 90.13           C  
ATOM   3425  CB  ASN A 213      -3.057 -22.620 -18.762  1.00 90.13           C  
ATOM   3426  HB2 ASN A 213      -3.101 -22.151 -19.745  1.00 90.13           H  
ATOM   3427  HB3 ASN A 213      -4.043 -22.551 -18.301  1.00 90.13           H  
ATOM   3428  O   ASN A 213      -4.473 -25.658 -18.664  1.00 90.13           O  
ATOM   3429  CG  ASN A 213      -2.090 -21.849 -17.877  1.00 90.13           C  
ATOM   3430  ND2 ASN A 213      -2.097 -20.539 -17.949  1.00 90.13           N  
ATOM   3431 HD21 ASN A 213      -1.398 -20.061 -17.399  1.00 90.13           H  
ATOM   3432 HD22 ASN A 213      -2.627 -20.057 -18.660  1.00 90.13           H  
ATOM   3433  OD1 ASN A 213      -1.348 -22.414 -17.090  1.00 90.13           O  
ATOM   3434  N   ILE A 214      -4.039 -24.970 -20.763  1.00 93.51           N  
ATOM   3435  H   ILE A 214      -3.481 -24.361 -21.345  1.00 93.51           H  
ATOM   3436  CA  ILE A 214      -5.041 -25.835 -21.406  1.00 93.51           C  
ATOM   3437  HA  ILE A 214      -6.022 -25.612 -20.988  1.00 93.51           H  
ATOM   3438  C   ILE A 214      -4.743 -27.304 -21.099  1.00 93.51           C  
ATOM   3439  CB  ILE A 214      -5.090 -25.571 -22.928  1.00 93.51           C  
ATOM   3440  HB  ILE A 214      -4.076 -25.621 -23.326  1.00 93.51           H  
ATOM   3441  O   ILE A 214      -5.605 -28.015 -20.585  1.00 93.51           O  
ATOM   3442  CG1 ILE A 214      -5.660 -24.162 -23.185  1.00 93.51           C  
ATOM   3443 HG12 ILE A 214      -6.738 -24.172 -23.019  1.00 93.51           H  
ATOM   3444 HG13 ILE A 214      -5.240 -23.448 -22.477  1.00 93.51           H  
ATOM   3445  CG2 ILE A 214      -5.949 -26.619 -23.663  1.00 93.51           C  
ATOM   3446 HG21 ILE A 214      -5.507 -27.612 -23.580  1.00 93.51           H  
ATOM   3447 HG22 ILE A 214      -6.016 -26.388 -24.726  1.00 93.51           H  
ATOM   3448 HG23 ILE A 214      -6.955 -26.640 -23.244  1.00 93.51           H  
ATOM   3449  CD1 ILE A 214      -5.358 -23.640 -24.591  1.00 93.51           C  
ATOM   3450 HD11 ILE A 214      -5.829 -24.262 -25.352  1.00 93.51           H  
ATOM   3451 HD12 ILE A 214      -4.282 -23.615 -24.758  1.00 93.51           H  
ATOM   3452 HD13 ILE A 214      -5.751 -22.626 -24.666  1.00 93.51           H  
ATOM   3453  N   ILE A 215      -3.510 -27.752 -21.339  1.00 95.19           N  
ATOM   3454  H   ILE A 215      -2.838 -27.115 -21.744  1.00 95.19           H  
ATOM   3455  CA  ILE A 215      -3.122 -29.150 -21.117  1.00 95.19           C  
ATOM   3456  HA  ILE A 215      -3.843 -29.790 -21.626  1.00 95.19           H  
ATOM   3457  C   ILE A 215      -3.186 -29.500 -19.623  1.00 95.19           C  
ATOM   3458  CB  ILE A 215      -1.732 -29.415 -21.732  1.00 95.19           C  
ATOM   3459  HB  ILE A 215      -1.026 -28.706 -21.300  1.00 95.19           H  
ATOM   3460  O   ILE A 215      -3.710 -30.550 -19.256  1.00 95.19           O  
ATOM   3461  CG1 ILE A 215      -1.777 -29.214 -23.268  1.00 95.19           C  
ATOM   3462 HG12 ILE A 215      -2.360 -28.328 -23.518  1.00 95.19           H  
ATOM   3463 HG13 ILE A 215      -2.269 -30.065 -23.738  1.00 95.19           H  
ATOM   3464  CG2 ILE A 215      -1.253 -30.843 -21.406  1.00 95.19           C  
ATOM   3465 HG21 ILE A 215      -1.169 -30.988 -20.329  1.00 95.19           H  
ATOM   3466 HG22 ILE A 215      -0.266 -31.017 -21.834  1.00 95.19           H  
ATOM   3467 HG23 ILE A 215      -1.954 -31.576 -21.806  1.00 95.19           H  
ATOM   3468  CD1 ILE A 215      -0.395 -29.017 -23.895  1.00 95.19           C  
ATOM   3469 HD11 ILE A 215       0.200 -29.927 -23.819  1.00 95.19           H  
ATOM   3470 HD12 ILE A 215      -0.509 -28.766 -24.950  1.00 95.19           H  
ATOM   3471 HD13 ILE A 215       0.122 -28.200 -23.391  1.00 95.19           H  
ATOM   3472  N   SER A 216      -2.717 -28.608 -18.749  1.00 92.62           N  
ATOM   3473  H   SER A 216      -2.307 -27.760 -19.115  1.00 92.62           H  
ATOM   3474  CA  SER A 216      -2.695 -28.810 -17.293  1.00 92.62           C  
ATOM   3475  HA  SER A 216      -2.216 -29.767 -17.082  1.00 92.62           H  
ATOM   3476  C   SER A 216      -4.085 -28.849 -16.658  1.00 92.62           C  
ATOM   3477  CB  SER A 216      -1.878 -27.713 -16.609  1.00 92.62           C  
ATOM   3478  HB2 SER A 216      -1.883 -27.883 -15.532  1.00 92.62           H  
ATOM   3479  HB3 SER A 216      -2.315 -26.737 -16.816  1.00 92.62           H  
ATOM   3480  O   SER A 216      -4.245 -29.448 -15.596  1.00 92.62           O  
ATOM   3481  OG  SER A 216      -0.544 -27.746 -17.067  1.00 92.62           O  
ATOM   3482  HG  SER A 216      -0.508 -27.244 -17.884  1.00 92.62           H  
ATOM   3483  N   SER A 217      -5.098 -28.253 -17.297  1.00 91.26           N  
ATOM   3484  H   SER A 217      -4.894 -27.695 -18.114  1.00 91.26           H  
ATOM   3485  CA  SER A 217      -6.496 -28.358 -16.854  1.00 91.26           C  
ATOM   3486  HA  SER A 217      -6.545 -28.108 -15.794  1.00 91.26           H  
ATOM   3487  C   SER A 217      -7.063 -29.774 -17.015  1.00 91.26           C  
ATOM   3488  CB  SER A 217      -7.372 -27.353 -17.611  1.00 91.26           C  
ATOM   3489  HB2 SER A 217      -6.884 -26.379 -17.641  1.00 91.26           H  
ATOM   3490  HB3 SER A 217      -8.316 -27.247 -17.076  1.00 91.26           H  
ATOM   3491  O   SER A 217      -7.988 -30.164 -16.308  1.00 91.26           O  
ATOM   3492  OG  SER A 217      -7.657 -27.795 -18.926  1.00 91.26           O  
ATOM   3493  HG  SER A 217      -6.868 -27.768 -19.472  1.00 91.26           H  
ATOM   3494  N   SER A 218      -6.516 -30.566 -17.941  1.00 94.02           N  
ATOM   3495  H   SER A 218      -5.752 -30.188 -18.484  1.00 94.02           H  
ATOM   3496  CA  SER A 218      -6.938 -31.942 -18.222  1.00 94.02           C  
ATOM   3497  HA  SER A 218      -7.326 -32.402 -17.313  1.00 94.02           H  
ATOM   3498  C   SER A 218      -5.745 -32.776 -18.704  1.00 94.02           C  
ATOM   3499  CB  SER A 218      -8.069 -31.939 -19.252  1.00 94.02           C  
ATOM   3500  HB2 SER A 218      -7.781 -31.332 -20.111  1.00 94.02           H  
ATOM   3501  HB3 SER A 218      -8.269 -32.957 -19.586  1.00 94.02           H  
ATOM   3502  O   SER A 218      -5.675 -33.134 -19.881  1.00 94.02           O  
ATOM   3503  OG  SER A 218      -9.246 -31.420 -18.675  1.00 94.02           O  
ATOM   3504  HG  SER A 218      -9.009 -30.777 -18.002  1.00 94.02           H  
ATOM   3505  N   PRO A 219      -4.787 -33.096 -17.817  1.00 92.58           N  
ATOM   3506  CA  PRO A 219      -3.510 -33.697 -18.202  1.00 92.58           C  
ATOM   3507  HA  PRO A 219      -3.059 -33.113 -19.004  1.00 92.58           H  
ATOM   3508  C   PRO A 219      -3.653 -35.141 -18.698  1.00 92.58           C  
ATOM   3509  CB  PRO A 219      -2.628 -33.593 -16.952  1.00 92.58           C  
ATOM   3510  HB2 PRO A 219      -2.076 -32.654 -16.983  1.00 92.58           H  
ATOM   3511  HB3 PRO A 219      -1.939 -34.432 -16.858  1.00 92.58           H  
ATOM   3512  O   PRO A 219      -2.825 -35.599 -19.484  1.00 92.58           O  
ATOM   3513  CG  PRO A 219      -3.632 -33.549 -15.798  1.00 92.58           C  
ATOM   3514  HG2 PRO A 219      -3.912 -34.562 -15.511  1.00 92.58           H  
ATOM   3515  HG3 PRO A 219      -3.250 -32.986 -14.947  1.00 92.58           H  
ATOM   3516  CD  PRO A 219      -4.832 -32.828 -16.391  1.00 92.58           C  
ATOM   3517  HD2 PRO A 219      -5.753 -33.198 -15.939  1.00 92.58           H  
ATOM   3518  HD3 PRO A 219      -4.734 -31.756 -16.221  1.00 92.58           H  
ATOM   3519  N   SER A 220      -4.708 -35.850 -18.279  1.00 94.66           N  
ATOM   3520  H   SER A 220      -5.358 -35.429 -17.631  1.00 94.66           H  
ATOM   3521  CA  SER A 220      -5.023 -37.203 -18.750  1.00 94.66           C  
ATOM   3522  HA  SER A 220      -4.101 -37.784 -18.758  1.00 94.66           H  
ATOM   3523  C   SER A 220      -5.595 -37.242 -20.166  1.00 94.66           C  
ATOM   3524  CB  SER A 220      -6.004 -37.889 -17.798  1.00 94.66           C  
ATOM   3525  HB2 SER A 220      -5.542 -38.013 -16.818  1.00 94.66           H  
ATOM   3526  HB3 SER A 220      -6.258 -38.874 -18.190  1.00 94.66           H  
ATOM   3527  O   SER A 220      -5.513 -38.278 -20.824  1.00 94.66           O  
ATOM   3528  OG  SER A 220      -7.178 -37.105 -17.671  1.00 94.66           O  
ATOM   3529  HG  SER A 220      -7.892 -37.672 -17.372  1.00 94.66           H  
ATOM   3530  N   ARG A 221      -6.148 -36.129 -20.668  1.00 95.96           N  
ATOM   3531  H   ARG A 221      -6.116 -35.284 -20.117  1.00 95.96           H  
ATOM   3532  CA  ARG A 221      -6.666 -36.057 -22.037  1.00 95.96           C  
ATOM   3533  HA  ARG A 221      -7.341 -36.900 -22.181  1.00 95.96           H  
ATOM   3534  C   ARG A 221      -5.513 -36.217 -23.027  1.00 95.96           C  
ATOM   3535  CB  ARG A 221      -7.468 -34.758 -22.235  1.00 95.96           C  
ATOM   3536  HB2 ARG A 221      -6.837 -33.906 -21.982  1.00 95.96           H  
ATOM   3537  HB3 ARG A 221      -8.321 -34.767 -21.557  1.00 95.96           H  
ATOM   3538  O   ARG A 221      -4.428 -35.663 -22.836  1.00 95.96           O  
ATOM   3539  CG  ARG A 221      -7.972 -34.573 -23.675  1.00 95.96           C  
ATOM   3540  HG2 ARG A 221      -7.115 -34.442 -24.336  1.00 95.96           H  
ATOM   3541  HG3 ARG A 221      -8.528 -35.457 -23.985  1.00 95.96           H  
ATOM   3542  CD  ARG A 221      -8.873 -33.343 -23.810  1.00 95.96           C  
ATOM   3543  HD2 ARG A 221      -8.372 -32.487 -23.360  1.00 95.96           H  
ATOM   3544  HD3 ARG A 221      -9.804 -33.523 -23.271  1.00 95.96           H  
ATOM   3545  NE  ARG A 221      -9.162 -33.057 -25.228  1.00 95.96           N  
ATOM   3546  HE  ARG A 221      -8.761 -33.675 -25.918  1.00 95.96           H  
ATOM   3547  NH1 ARG A 221     -10.366 -31.122 -24.935  1.00 95.96           N  
ATOM   3548 HH11 ARG A 221     -10.123 -31.130 -23.955  1.00 95.96           H  
ATOM   3549 HH12 ARG A 221     -10.875 -30.349 -25.338  1.00 95.96           H  
ATOM   3550  NH2 ARG A 221     -10.055 -31.937 -26.989  1.00 95.96           N  
ATOM   3551 HH21 ARG A 221     -10.571 -31.160 -27.376  1.00 95.96           H  
ATOM   3552 HH22 ARG A 221      -9.603 -32.577 -27.627  1.00 95.96           H  
ATOM   3553  CZ  ARG A 221      -9.857 -32.041 -25.707  1.00 95.96           C  
ATOM   3554  N   GLN A 222      -5.764 -36.968 -24.097  1.00 95.32           N  
ATOM   3555  H   GLN A 222      -6.665 -37.419 -24.171  1.00 95.32           H  
ATOM   3556  CA  GLN A 222      -4.822 -37.140 -25.202  1.00 95.32           C  
ATOM   3557  HA  GLN A 222      -3.810 -37.147 -24.796  1.00 95.32           H  
ATOM   3558  C   GLN A 222      -4.893 -35.938 -26.146  1.00 95.32           C  
ATOM   3559  CB  GLN A 222      -5.052 -38.482 -25.922  1.00 95.32           C  
ATOM   3560  HB2 GLN A 222      -4.318 -38.576 -26.722  1.00 95.32           H  
ATOM   3561  HB3 GLN A 222      -6.043 -38.477 -26.375  1.00 95.32           H  
ATOM   3562  O   GLN A 222      -5.453 -36.025 -27.236  1.00 95.32           O  
ATOM   3563  CG  GLN A 222      -4.946 -39.727 -25.020  1.00 95.32           C  
ATOM   3564  HG2 GLN A 222      -5.741 -39.697 -24.275  1.00 95.32           H  
ATOM   3565  HG3 GLN A 222      -5.114 -40.612 -25.633  1.00 95.32           H  
ATOM   3566  CD  GLN A 222      -3.610 -39.905 -24.295  1.00 95.32           C  
ATOM   3567  NE2 GLN A 222      -3.544 -40.810 -23.346  1.00 95.32           N  
ATOM   3568 HE21 GLN A 222      -2.674 -40.971 -22.859  1.00 95.32           H  
ATOM   3569 HE22 GLN A 222      -4.299 -41.465 -23.201  1.00 95.32           H  
ATOM   3570  OE1 GLN A 222      -2.622 -39.212 -24.509  1.00 95.32           O  
ATOM   3571  N   TRP A 223      -4.383 -34.793 -25.689  1.00 96.12           N  
ATOM   3572  H   TRP A 223      -3.939 -34.793 -24.781  1.00 96.12           H  
ATOM   3573  CA  TRP A 223      -4.387 -33.563 -26.473  1.00 96.12           C  
ATOM   3574  HA  TRP A 223      -5.413 -33.333 -26.760  1.00 96.12           H  
ATOM   3575  C   TRP A 223      -3.572 -33.732 -27.753  1.00 96.12           C  
ATOM   3576  CB  TRP A 223      -3.841 -32.390 -25.654  1.00 96.12           C  
ATOM   3577  HB2 TRP A 223      -2.833 -32.617 -25.308  1.00 96.12           H  
ATOM   3578  HB3 TRP A 223      -3.754 -31.529 -26.317  1.00 96.12           H  
ATOM   3579  O   TRP A 223      -2.405 -34.128 -27.718  1.00 96.12           O  
ATOM   3580  CG  TRP A 223      -4.689 -31.968 -24.498  1.00 96.12           C  
ATOM   3581  CD1 TRP A 223      -4.543 -32.329 -23.203  1.00 96.12           C  
ATOM   3582  HD1 TRP A 223      -3.792 -33.004 -22.818  1.00 96.12           H  
ATOM   3583  CD2 TRP A 223      -5.841 -31.079 -24.535  1.00 96.12           C  
ATOM   3584  CE2 TRP A 223      -6.323 -30.901 -23.204  1.00 96.12           C  
ATOM   3585  CE3 TRP A 223      -6.513 -30.394 -25.568  1.00 96.12           C  
ATOM   3586  HE3 TRP A 223      -6.160 -30.495 -26.584  1.00 96.12           H  
ATOM   3587  NE1 TRP A 223      -5.500 -31.698 -22.436  1.00 96.12           N  
ATOM   3588  HE1 TRP A 223      -5.574 -31.843 -21.439  1.00 96.12           H  
ATOM   3589  CH2 TRP A 223      -8.042 -29.375 -23.961  1.00 96.12           C  
ATOM   3590  HH2 TRP A 223      -8.844 -28.684 -23.748  1.00 96.12           H  
ATOM   3591  CZ2 TRP A 223      -7.411 -30.065 -22.912  1.00 96.12           C  
ATOM   3592  HZ2 TRP A 223      -7.721 -29.909 -21.889  1.00 96.12           H  
ATOM   3593  CZ3 TRP A 223      -7.599 -29.546 -25.286  1.00 96.12           C  
ATOM   3594  HZ3 TRP A 223      -8.068 -28.994 -26.088  1.00 96.12           H  
ATOM   3595  N   LYS A 224      -4.173 -33.366 -28.881  1.00 97.27           N  
ATOM   3596  H   LYS A 224      -5.164 -33.175 -28.852  1.00 97.27           H  
ATOM   3597  CA  LYS A 224      -3.476 -33.184 -30.155  1.00 97.27           C  
ATOM   3598  HA  LYS A 224      -2.515 -33.696 -30.110  1.00 97.27           H  
ATOM   3599  C   LYS A 224      -3.194 -31.703 -30.395  1.00 97.27           C  
ATOM   3600  CB  LYS A 224      -4.306 -33.809 -31.285  1.00 97.27           C  
ATOM   3601  HB2 LYS A 224      -3.795 -33.653 -32.235  1.00 97.27           H  
ATOM   3602  HB3 LYS A 224      -5.275 -33.313 -31.332  1.00 97.27           H  
ATOM   3603  O   LYS A 224      -3.865 -30.830 -29.848  1.00 97.27           O  
ATOM   3604  CG  LYS A 224      -4.520 -35.317 -31.076  1.00 97.27           C  
ATOM   3605  HG2 LYS A 224      -3.554 -35.820 -31.032  1.00 97.27           H  
ATOM   3606  HG3 LYS A 224      -5.052 -35.489 -30.140  1.00 97.27           H  
ATOM   3607  CD  LYS A 224      -5.352 -35.901 -32.221  1.00 97.27           C  
ATOM   3608  HD2 LYS A 224      -4.814 -35.779 -33.160  1.00 97.27           H  
ATOM   3609  HD3 LYS A 224      -6.296 -35.359 -32.276  1.00 97.27           H  
ATOM   3610  CE  LYS A 224      -5.627 -37.385 -31.958  1.00 97.27           C  
ATOM   3611  HE2 LYS A 224      -6.110 -37.471 -30.985  1.00 97.27           H  
ATOM   3612  HE3 LYS A 224      -4.677 -37.919 -31.910  1.00 97.27           H  
ATOM   3613  NZ  LYS A 224      -6.500 -37.961 -33.010  1.00 97.27           N  
ATOM   3614  HZ1 LYS A 224      -6.707 -38.930 -32.814  1.00 97.27           H  
ATOM   3615  HZ2 LYS A 224      -7.372 -37.454 -33.045  1.00 97.27           H  
ATOM   3616  HZ3 LYS A 224      -6.062 -37.896 -33.918  1.00 97.27           H  
ATOM   3617  N   LEU A 225      -2.227 -31.424 -31.272  1.00 97.90           N  
ATOM   3618  H   LEU A 225      -1.689 -32.190 -31.651  1.00 97.90           H  
ATOM   3619  CA  LEU A 225      -1.934 -30.057 -31.718  1.00 97.90           C  
ATOM   3620  HA  LEU A 225      -1.609 -29.477 -30.854  1.00 97.90           H  
ATOM   3621  C   LEU A 225      -3.188 -29.373 -32.290  1.00 97.90           C  
ATOM   3622  CB  LEU A 225      -0.803 -30.104 -32.765  1.00 97.90           C  
ATOM   3623  HB2 LEU A 225       0.078 -30.558 -32.312  1.00 97.90           H  
ATOM   3624  HB3 LEU A 225      -1.127 -30.741 -33.588  1.00 97.90           H  
ATOM   3625  O   LEU A 225      -3.391 -28.193 -32.033  1.00 97.90           O  
ATOM   3626  CG  LEU A 225      -0.412 -28.727 -33.346  1.00 97.90           C  
ATOM   3627  HG  LEU A 225      -1.294 -28.215 -33.732  1.00 97.90           H  
ATOM   3628  CD1 LEU A 225       0.274 -27.839 -32.314  1.00 97.90           C  
ATOM   3629 HD11 LEU A 225      -0.375 -27.696 -31.449  1.00 97.90           H  
ATOM   3630 HD12 LEU A 225       1.208 -28.303 -31.998  1.00 97.90           H  
ATOM   3631 HD13 LEU A 225       0.487 -26.865 -32.755  1.00 97.90           H  
ATOM   3632  CD2 LEU A 225       0.564 -28.907 -34.510  1.00 97.90           C  
ATOM   3633 HD21 LEU A 225       1.471 -29.404 -34.164  1.00 97.90           H  
ATOM   3634 HD22 LEU A 225       0.094 -29.506 -35.289  1.00 97.90           H  
ATOM   3635 HD23 LEU A 225       0.815 -27.931 -34.924  1.00 97.90           H  
ATOM   3636  N   THR A 226      -4.017 -30.116 -33.034  1.00 97.58           N  
ATOM   3637  H   THR A 226      -3.820 -31.100 -33.150  1.00 97.58           H  
ATOM   3638  CA  THR A 226      -5.303 -29.653 -33.586  1.00 97.58           C  
ATOM   3639  HA  THR A 226      -5.150 -28.784 -34.227  1.00 97.58           H  
ATOM   3640  C   THR A 226      -6.256 -29.206 -32.488  1.00 97.58           C  
ATOM   3641  CB  THR A 226      -5.974 -30.757 -34.421  1.00 97.58           C  
ATOM   3642  HB  THR A 226      -7.002 -30.477 -34.649  1.00 97.58           H  
ATOM   3643  O   THR A 226      -6.719 -28.077 -32.523  1.00 97.58           O  
ATOM   3644  CG2 THR A 226      -5.228 -31.002 -35.734  1.00 97.58           C  
ATOM   3645 HG21 THR A 226      -4.173 -31.205 -35.550  1.00 97.58           H  
ATOM   3646 HG22 THR A 226      -5.676 -31.854 -36.245  1.00 97.58           H  
ATOM   3647 HG23 THR A 226      -5.343 -30.127 -36.374  1.00 97.58           H  
ATOM   3648  OG1 THR A 226      -5.964 -31.987 -33.716  1.00 97.58           O  
ATOM   3649  HG1 THR A 226      -6.808 -32.051 -33.264  1.00 97.58           H  
ATOM   3650  N   ASP A 227      -6.447 -30.033 -31.458  1.00 97.28           N  
ATOM   3651  H   ASP A 227      -6.060 -30.965 -31.509  1.00 97.28           H  
ATOM   3652  CA  ASP A 227      -7.387 -29.751 -30.370  1.00 97.28           C  
ATOM   3653  HA  ASP A 227      -8.396 -29.684 -30.777  1.00 97.28           H  
ATOM   3654  C   ASP A 227      -7.053 -28.438 -29.658  1.00 97.28           C  
ATOM   3655  CB  ASP A 227      -7.328 -30.861 -29.308  1.00 97.28           C  
ATOM   3656  HB2 ASP A 227      -8.100 -30.665 -28.564  1.00 97.28           H  
ATOM   3657  HB3 ASP A 227      -6.364 -30.800 -28.803  1.00 97.28           H  
ATOM   3658  O   ASP A 227      -7.941 -27.659 -29.320  1.00 97.28           O  
ATOM   3659  CG  ASP A 227      -7.487 -32.294 -29.805  1.00 97.28           C  
ATOM   3660  OD1 ASP A 227      -7.984 -32.521 -30.926  1.00 97.28           O  
ATOM   3661  OD2 ASP A 227      -7.067 -33.180 -29.027  1.00 97.28           O  
ATOM   3662  N   VAL A 228      -5.762 -28.198 -29.407  1.00 97.78           N  
ATOM   3663  H   VAL A 228      -5.086 -28.884 -29.712  1.00 97.78           H  
ATOM   3664  CA  VAL A 228      -5.307 -26.967 -28.754  1.00 97.78           C  
ATOM   3665  HA  VAL A 228      -5.980 -26.746 -27.926  1.00 97.78           H  
ATOM   3666  C   VAL A 228      -5.390 -25.777 -29.701  1.00 97.78           C  
ATOM   3667  CB  VAL A 228      -3.891 -27.130 -28.180  1.00 97.78           C  
ATOM   3668  HB  VAL A 228      -3.206 -27.447 -28.967  1.00 97.78           H  
ATOM   3669  O   VAL A 228      -5.789 -24.705 -29.256  1.00 97.78           O  
ATOM   3670  CG1 VAL A 228      -3.365 -25.825 -27.577  1.00 97.78           C  
ATOM   3671 HG11 VAL A 228      -3.283 -25.052 -28.342  1.00 97.78           H  
ATOM   3672 HG12 VAL A 228      -2.366 -25.999 -27.177  1.00 97.78           H  
ATOM   3673 HG13 VAL A 228      -4.029 -25.480 -26.785  1.00 97.78           H  
ATOM   3674  CG2 VAL A 228      -3.902 -28.186 -27.066  1.00 97.78           C  
ATOM   3675 HG21 VAL A 228      -4.738 -28.007 -26.391  1.00 97.78           H  
ATOM   3676 HG22 VAL A 228      -4.003 -29.181 -27.501  1.00 97.78           H  
ATOM   3677 HG23 VAL A 228      -2.983 -28.134 -26.481  1.00 97.78           H  
ATOM   3678  N   ALA A 229      -5.035 -25.951 -30.977  1.00 97.78           N  
ATOM   3679  H   ALA A 229      -4.777 -26.877 -31.289  1.00 97.78           H  
ATOM   3680  CA  ALA A 229      -5.122 -24.902 -31.988  1.00 97.78           C  
ATOM   3681  HA  ALA A 229      -4.521 -24.052 -31.664  1.00 97.78           H  
ATOM   3682  C   ALA A 229      -6.569 -24.402 -32.140  1.00 97.78           C  
ATOM   3683  CB  ALA A 229      -4.531 -25.442 -33.298  1.00 97.78           C  
ATOM   3684  HB1 ALA A 229      -4.382 -24.625 -34.003  1.00 97.78           H  
ATOM   3685  HB2 ALA A 229      -5.204 -26.179 -33.737  1.00 97.78           H  
ATOM   3686  HB3 ALA A 229      -3.559 -25.899 -33.114  1.00 97.78           H  
ATOM   3687  O   ALA A 229      -6.805 -23.197 -32.045  1.00 97.78           O  
ATOM   3688  N   ASP A 230      -7.530 -25.324 -32.229  1.00 96.77           N  
ATOM   3689  H   ASP A 230      -7.265 -26.290 -32.360  1.00 96.77           H  
ATOM   3690  CA  ASP A 230      -8.961 -25.018 -32.277  1.00 96.77           C  
ATOM   3691  HA  ASP A 230      -9.158 -24.353 -33.118  1.00 96.77           H  
ATOM   3692  C   ASP A 230      -9.414 -24.309 -30.994  1.00 96.77           C  
ATOM   3693  CB  ASP A 230      -9.765 -26.315 -32.481  1.00 96.77           C  
ATOM   3694  HB2 ASP A 230     -10.827 -26.074 -32.432  1.00 96.77           H  
ATOM   3695  HB3 ASP A 230      -9.542 -27.002 -31.665  1.00 96.77           H  
ATOM   3696  O   ASP A 230     -10.115 -23.300 -31.048  1.00 96.77           O  
ATOM   3697  CG  ASP A 230      -9.498 -27.019 -33.819  1.00 96.77           C  
ATOM   3698  OD1 ASP A 230      -9.014 -26.352 -34.762  1.00 96.77           O  
ATOM   3699  OD2 ASP A 230      -9.774 -28.239 -33.884  1.00 96.77           O  
ATOM   3700  N   HIS A 231      -8.944 -24.773 -29.829  1.00 94.75           N  
ATOM   3701  H   HIS A 231      -8.385 -25.614 -29.845  1.00 94.75           H  
ATOM   3702  CA  HIS A 231      -9.309 -24.190 -28.535  1.00 94.75           C  
ATOM   3703  HA  HIS A 231     -10.398 -24.196 -28.474  1.00 94.75           H  
ATOM   3704  C   HIS A 231      -8.864 -22.731 -28.357  1.00 94.75           C  
ATOM   3705  CB  HIS A 231      -8.738 -25.057 -27.404  1.00 94.75           C  
ATOM   3706  HB2 HIS A 231      -7.674 -24.859 -27.278  1.00 94.75           H  
ATOM   3707  HB3 HIS A 231      -8.870 -26.110 -27.654  1.00 94.75           H  
ATOM   3708  O   HIS A 231      -9.477 -21.984 -27.596  1.00 94.75           O  
ATOM   3709  CG  HIS A 231      -9.467 -24.829 -26.113  1.00 94.75           C  
ATOM   3710  CD2 HIS A 231      -9.009 -24.213 -24.981  1.00 94.75           C  
ATOM   3711  HD2 HIS A 231      -8.019 -23.806 -24.841  1.00 94.75           H  
ATOM   3712  ND1 HIS A 231     -10.800 -25.085 -25.927  1.00 94.75           N  
ATOM   3713  HD1 HIS A 231     -11.446 -25.371 -26.648  1.00 94.75           H  
ATOM   3714  CE1 HIS A 231     -11.147 -24.594 -24.733  1.00 94.75           C  
ATOM   3715  HE1 HIS A 231     -12.166 -24.530 -24.379  1.00 94.75           H  
ATOM   3716  NE2 HIS A 231     -10.075 -24.117 -24.078  1.00 94.75           N  
ATOM   3717  N   ILE A 232      -7.792 -22.319 -29.038  1.00 95.57           N  
ATOM   3718  H   ILE A 232      -7.335 -22.992 -29.636  1.00 95.57           H  
ATOM   3719  CA  ILE A 232      -7.274 -20.943 -29.004  1.00 95.57           C  
ATOM   3720  HA  ILE A 232      -7.842 -20.387 -28.259  1.00 95.57           H  
ATOM   3721  C   ILE A 232      -7.512 -20.185 -30.315  1.00 95.57           C  
ATOM   3722  CB  ILE A 232      -5.801 -20.904 -28.555  1.00 95.57           C  
ATOM   3723  HB  ILE A 232      -5.524 -19.859 -28.417  1.00 95.57           H  
ATOM   3724  O   ILE A 232      -6.924 -19.118 -30.500  1.00 95.57           O  
ATOM   3725  CG1 ILE A 232      -4.879 -21.490 -29.640  1.00 95.57           C  
ATOM   3726 HG12 ILE A 232      -4.928 -20.855 -30.525  1.00 95.57           H  
ATOM   3727 HG13 ILE A 232      -5.220 -22.481 -29.941  1.00 95.57           H  
ATOM   3728  CG2 ILE A 232      -5.639 -21.587 -27.188  1.00 95.57           C  
ATOM   3729 HG21 ILE A 232      -4.648 -21.392 -26.777  1.00 95.57           H  
ATOM   3730 HG22 ILE A 232      -6.396 -21.212 -26.499  1.00 95.57           H  
ATOM   3731 HG23 ILE A 232      -5.767 -22.663 -27.304  1.00 95.57           H  
ATOM   3732  CD1 ILE A 232      -3.416 -21.580 -29.227  1.00 95.57           C  
ATOM   3733 HD11 ILE A 232      -3.272 -22.375 -28.495  1.00 95.57           H  
ATOM   3734 HD12 ILE A 232      -2.835 -21.804 -30.122  1.00 95.57           H  
ATOM   3735 HD13 ILE A 232      -3.098 -20.625 -28.810  1.00 95.57           H  
ATOM   3736  N   PHE A 233      -8.360 -20.721 -31.200  1.00 96.74           N  
ATOM   3737  H   PHE A 233      -8.810 -21.592 -30.957  1.00 96.74           H  
ATOM   3738  CA  PHE A 233      -8.744 -20.126 -32.482  1.00 96.74           C  
ATOM   3739  HA  PHE A 233      -9.320 -20.885 -33.011  1.00 96.74           H  
ATOM   3740  C   PHE A 233      -7.545 -19.801 -33.393  1.00 96.74           C  
ATOM   3741  CB  PHE A 233      -9.688 -18.935 -32.246  1.00 96.74           C  
ATOM   3742  HB2 PHE A 233     -10.068 -18.594 -33.210  1.00 96.74           H  
ATOM   3743  HB3 PHE A 233      -9.122 -18.110 -31.813  1.00 96.74           H  
ATOM   3744  O   PHE A 233      -7.460 -18.728 -33.990  1.00 96.74           O  
ATOM   3745  CG  PHE A 233     -10.867 -19.247 -31.345  1.00 96.74           C  
ATOM   3746  CD1 PHE A 233     -12.038 -19.808 -31.887  1.00 96.74           C  
ATOM   3747  HD1 PHE A 233     -12.104 -20.011 -32.945  1.00 96.74           H  
ATOM   3748  CD2 PHE A 233     -10.785 -19.003 -29.960  1.00 96.74           C  
ATOM   3749  HD2 PHE A 233      -9.882 -18.585 -29.539  1.00 96.74           H  
ATOM   3750  CE1 PHE A 233     -13.125 -20.115 -31.050  1.00 96.74           C  
ATOM   3751  HE1 PHE A 233     -14.022 -20.548 -31.467  1.00 96.74           H  
ATOM   3752  CE2 PHE A 233     -11.864 -19.328 -29.121  1.00 96.74           C  
ATOM   3753  HE2 PHE A 233     -11.789 -19.167 -28.056  1.00 96.74           H  
ATOM   3754  CZ  PHE A 233     -13.037 -19.878 -29.667  1.00 96.74           C  
ATOM   3755  HZ  PHE A 233     -13.868 -20.130 -29.026  1.00 96.74           H  
ATOM   3756  N   MET A 234      -6.588 -20.725 -33.494  1.00 97.19           N  
ATOM   3757  H   MET A 234      -6.734 -21.601 -33.013  1.00 97.19           H  
ATOM   3758  CA  MET A 234      -5.440 -20.634 -34.399  1.00 97.19           C  
ATOM   3759  HA  MET A 234      -5.547 -19.756 -35.035  1.00 97.19           H  
ATOM   3760  C   MET A 234      -5.379 -21.851 -35.320  1.00 97.19           C  
ATOM   3761  CB  MET A 234      -4.128 -20.502 -33.610  1.00 97.19           C  
ATOM   3762  HB2 MET A 234      -4.049 -21.314 -32.887  1.00 97.19           H  
ATOM   3763  HB3 MET A 234      -3.291 -20.582 -34.305  1.00 97.19           H  
ATOM   3764  O   MET A 234      -5.792 -22.942 -34.952  1.00 97.19           O  
ATOM   3765  CG  MET A 234      -4.017 -19.157 -32.889  1.00 97.19           C  
ATOM   3766  HG2 MET A 234      -4.764 -19.121 -32.095  1.00 97.19           H  
ATOM   3767  HG3 MET A 234      -4.245 -18.361 -33.598  1.00 97.19           H  
ATOM   3768  SD  MET A 234      -2.376 -18.840 -32.176  1.00 97.19           S  
ATOM   3769  CE  MET A 234      -2.719 -17.247 -31.390  1.00 97.19           C  
ATOM   3770  HE1 MET A 234      -1.826 -16.893 -30.876  1.00 97.19           H  
ATOM   3771  HE2 MET A 234      -3.523 -17.375 -30.665  1.00 97.19           H  
ATOM   3772  HE3 MET A 234      -3.033 -16.525 -32.143  1.00 97.19           H  
ATOM   3773  N   SER A 235      -4.784 -21.697 -36.504  1.00 97.37           N  
ATOM   3774  H   SER A 235      -4.459 -20.782 -36.779  1.00 97.37           H  
ATOM   3775  CA  SER A 235      -4.419 -22.866 -37.309  1.00 97.37           C  
ATOM   3776  HA  SER A 235      -5.283 -23.531 -37.347  1.00 97.37           H  
ATOM   3777  C   SER A 235      -3.260 -23.632 -36.657  1.00 97.37           C  
ATOM   3778  CB  SER A 235      -4.083 -22.471 -38.749  1.00 97.37           C  
ATOM   3779  HB2 SER A 235      -4.825 -21.769 -39.129  1.00 97.37           H  
ATOM   3780  HB3 SER A 235      -4.105 -23.367 -39.369  1.00 97.37           H  
ATOM   3781  O   SER A 235      -2.410 -23.048 -35.974  1.00 97.37           O  
ATOM   3782  OG  SER A 235      -2.789 -21.906 -38.822  1.00 97.37           O  
ATOM   3783  HG  SER A 235      -2.838 -20.952 -38.730  1.00 97.37           H  
ATOM   3784  N   THR A 236      -3.166 -24.938 -36.913  1.00 97.97           N  
ATOM   3785  H   THR A 236      -3.888 -25.384 -37.461  1.00 97.97           H  
ATOM   3786  CA  THR A 236      -2.055 -25.767 -36.416  1.00 97.97           C  
ATOM   3787  HA  THR A 236      -2.049 -25.727 -35.327  1.00 97.97           H  
ATOM   3788  C   THR A 236      -0.692 -25.273 -36.898  1.00 97.97           C  
ATOM   3789  CB  THR A 236      -2.210 -27.228 -36.849  1.00 97.97           C  
ATOM   3790  HB  THR A 236      -1.306 -27.776 -36.586  1.00 97.97           H  
ATOM   3791  O   THR A 236       0.267 -25.304 -36.129  1.00 97.97           O  
ATOM   3792  CG2 THR A 236      -3.390 -27.902 -36.167  1.00 97.97           C  
ATOM   3793 HG21 THR A 236      -3.299 -27.784 -35.087  1.00 97.97           H  
ATOM   3794 HG22 THR A 236      -3.376 -28.965 -36.407  1.00 97.97           H  
ATOM   3795 HG23 THR A 236      -4.333 -27.462 -36.490  1.00 97.97           H  
ATOM   3796  OG1 THR A 236      -2.412 -27.307 -38.241  1.00 97.97           O  
ATOM   3797  HG1 THR A 236      -2.974 -28.066 -38.416  1.00 97.97           H  
ATOM   3798  N   SER A 237      -0.593 -24.774 -38.135  1.00 97.73           N  
ATOM   3799  H   SER A 237      -1.424 -24.749 -38.708  1.00 97.73           H  
ATOM   3800  CA  SER A 237       0.648 -24.226 -38.694  1.00 97.73           C  
ATOM   3801  HA  SER A 237       1.450 -24.945 -38.530  1.00 97.73           H  
ATOM   3802  C   SER A 237       1.058 -22.925 -38.001  1.00 97.73           C  
ATOM   3803  CB  SER A 237       0.506 -24.021 -40.207  1.00 97.73           C  
ATOM   3804  HB2 SER A 237       1.446 -23.650 -40.614  1.00 97.73           H  
ATOM   3805  HB3 SER A 237       0.274 -24.978 -40.675  1.00 97.73           H  
ATOM   3806  O   SER A 237       2.226 -22.762 -37.648  1.00 97.73           O  
ATOM   3807  OG  SER A 237      -0.527 -23.101 -40.490  1.00 97.73           O  
ATOM   3808  HG  SER A 237      -0.793 -23.188 -41.409  1.00 97.73           H  
ATOM   3809  N   THR A 238       0.102 -22.028 -37.731  1.00 97.71           N  
ATOM   3810  H   THR A 238      -0.830 -22.214 -38.072  1.00 97.71           H  
ATOM   3811  CA  THR A 238       0.345 -20.803 -36.956  1.00 97.71           C  
ATOM   3812  HA  THR A 238       1.160 -20.250 -37.422  1.00 97.71           H  
ATOM   3813  C   THR A 238       0.784 -21.125 -35.532  1.00 97.71           C  
ATOM   3814  CB  THR A 238      -0.898 -19.902 -36.915  1.00 97.71           C  
ATOM   3815  HB  THR A 238      -1.712 -20.420 -36.410  1.00 97.71           H  
ATOM   3816  O   THR A 238       1.776 -20.561 -35.077  1.00 97.71           O  
ATOM   3817  CG2 THR A 238      -0.638 -18.575 -36.203  1.00 97.71           C  
ATOM   3818 HG21 THR A 238      -1.517 -17.938 -36.298  1.00 97.71           H  
ATOM   3819 HG22 THR A 238      -0.456 -18.750 -35.142  1.00 97.71           H  
ATOM   3820 HG23 THR A 238       0.224 -18.074 -36.644  1.00 97.71           H  
ATOM   3821  OG1 THR A 238      -1.310 -19.571 -38.223  1.00 97.71           O  
ATOM   3822  HG1 THR A 238      -0.559 -19.680 -38.811  1.00 97.71           H  
ATOM   3823  N   LEU A 239       0.100 -22.049 -34.846  1.00 98.06           N  
ATOM   3824  H   LEU A 239      -0.719 -22.462 -35.269  1.00 98.06           H  
ATOM   3825  CA  LEU A 239       0.463 -22.466 -33.490  1.00 98.06           C  
ATOM   3826  HA  LEU A 239       0.453 -21.586 -32.847  1.00 98.06           H  
ATOM   3827  C   LEU A 239       1.882 -23.046 -33.450  1.00 98.06           C  
ATOM   3828  CB  LEU A 239      -0.588 -23.471 -32.974  1.00 98.06           C  
ATOM   3829  HB2 LEU A 239      -0.670 -24.297 -33.680  1.00 98.06           H  
ATOM   3830  HB3 LEU A 239      -1.555 -22.969 -32.937  1.00 98.06           H  
ATOM   3831  O   LEU A 239       2.696 -22.634 -32.629  1.00 98.06           O  
ATOM   3832  CG  LEU A 239      -0.278 -24.057 -31.581  1.00 98.06           C  
ATOM   3833  HG  LEU A 239       0.622 -24.669 -31.636  1.00 98.06           H  
ATOM   3834  CD1 LEU A 239      -0.063 -22.965 -30.539  1.00 98.06           C  
ATOM   3835 HD11 LEU A 239      -0.834 -22.199 -30.626  1.00 98.06           H  
ATOM   3836 HD12 LEU A 239      -0.076 -23.388 -29.534  1.00 98.06           H  
ATOM   3837 HD13 LEU A 239       0.905 -22.492 -30.703  1.00 98.06           H  
ATOM   3838  CD2 LEU A 239      -1.425 -24.944 -31.106  1.00 98.06           C  
ATOM   3839 HD21 LEU A 239      -1.643 -25.709 -31.852  1.00 98.06           H  
ATOM   3840 HD22 LEU A 239      -2.320 -24.343 -30.946  1.00 98.06           H  
ATOM   3841 HD23 LEU A 239      -1.156 -25.433 -30.170  1.00 98.06           H  
ATOM   3842  N   LYS A 240       2.205 -23.963 -34.369  1.00 98.09           N  
ATOM   3843  H   LYS A 240       1.488 -24.253 -35.019  1.00 98.09           H  
ATOM   3844  CA  LYS A 240       3.525 -24.602 -34.434  1.00 98.09           C  
ATOM   3845  HA  LYS A 240       3.726 -25.060 -33.466  1.00 98.09           H  
ATOM   3846  C   LYS A 240       4.640 -23.579 -34.667  1.00 98.09           C  
ATOM   3847  CB  LYS A 240       3.498 -25.687 -35.521  1.00 98.09           C  
ATOM   3848  HB2 LYS A 240       3.729 -25.248 -36.492  1.00 98.09           H  
ATOM   3849  HB3 LYS A 240       2.496 -26.114 -35.570  1.00 98.09           H  
ATOM   3850  O   LYS A 240       5.666 -23.651 -34.001  1.00 98.09           O  
ATOM   3851  CG  LYS A 240       4.444 -26.855 -35.225  1.00 98.09           C  
ATOM   3852  HG2 LYS A 240       5.468 -26.492 -35.140  1.00 98.09           H  
ATOM   3853  HG3 LYS A 240       4.149 -27.320 -34.285  1.00 98.09           H  
ATOM   3854  CD  LYS A 240       4.354 -27.890 -36.358  1.00 98.09           C  
ATOM   3855  HD2 LYS A 240       3.309 -28.143 -36.536  1.00 98.09           H  
ATOM   3856  HD3 LYS A 240       4.772 -27.451 -37.263  1.00 98.09           H  
ATOM   3857  CE  LYS A 240       5.124 -29.162 -35.990  1.00 98.09           C  
ATOM   3858  HE2 LYS A 240       6.138 -28.882 -35.705  1.00 98.09           H  
ATOM   3859  HE3 LYS A 240       4.649 -29.619 -35.121  1.00 98.09           H  
ATOM   3860  NZ  LYS A 240       5.164 -30.124 -37.122  1.00 98.09           N  
ATOM   3861  HZ1 LYS A 240       4.232 -30.383 -37.413  1.00 98.09           H  
ATOM   3862  HZ2 LYS A 240       5.666 -30.960 -36.860  1.00 98.09           H  
ATOM   3863  HZ3 LYS A 240       5.643 -29.715 -37.912  1.00 98.09           H  
ATOM   3864  N   ARG A 241       4.416 -22.615 -35.569  1.00 97.46           N  
ATOM   3865  H   ARG A 241       3.543 -22.636 -36.077  1.00 97.46           H  
ATOM   3866  CA  ARG A 241       5.369 -21.536 -35.859  1.00 97.46           C  
ATOM   3867  HA  ARG A 241       6.346 -21.972 -36.066  1.00 97.46           H  
ATOM   3868  C   ARG A 241       5.579 -20.622 -34.650  1.00 97.46           C  
ATOM   3869  CB  ARG A 241       4.906 -20.756 -37.097  1.00 97.46           C  
ATOM   3870  HB2 ARG A 241       4.771 -21.452 -37.926  1.00 97.46           H  
ATOM   3871  HB3 ARG A 241       3.950 -20.278 -36.885  1.00 97.46           H  
ATOM   3872  O   ARG A 241       6.716 -20.423 -34.251  1.00 97.46           O  
ATOM   3873  CG  ARG A 241       5.942 -19.696 -37.505  1.00 97.46           C  
ATOM   3874  HG2 ARG A 241       6.091 -18.993 -36.685  1.00 97.46           H  
ATOM   3875  HG3 ARG A 241       6.894 -20.185 -37.709  1.00 97.46           H  
ATOM   3876  CD  ARG A 241       5.516 -18.913 -38.749  1.00 97.46           C  
ATOM   3877  HD2 ARG A 241       6.327 -18.231 -39.004  1.00 97.46           H  
ATOM   3878  HD3 ARG A 241       5.388 -19.611 -39.576  1.00 97.46           H  
ATOM   3879  NE  ARG A 241       4.298 -18.119 -38.499  1.00 97.46           N  
ATOM   3880  HE  ARG A 241       4.394 -17.465 -37.735  1.00 97.46           H  
ATOM   3881  NH1 ARG A 241       3.018 -18.856 -40.266  1.00 97.46           N  
ATOM   3882 HH11 ARG A 241       2.208 -18.754 -40.861  1.00 97.46           H  
ATOM   3883 HH12 ARG A 241       3.795 -19.432 -40.557  1.00 97.46           H  
ATOM   3884  NH2 ARG A 241       2.217 -17.290 -38.896  1.00 97.46           N  
ATOM   3885 HH21 ARG A 241       2.398 -16.614 -38.169  1.00 97.46           H  
ATOM   3886 HH22 ARG A 241       1.433 -17.164 -39.520  1.00 97.46           H  
ATOM   3887  CZ  ARG A 241       3.188 -18.099 -39.216  1.00 97.46           C  
ATOM   3888  N   LYS A 242       4.503 -20.131 -34.030  1.00 97.85           N  
ATOM   3889  H   LYS A 242       3.589 -20.358 -34.396  1.00 97.85           H  
ATOM   3890  CA  LYS A 242       4.602 -19.222 -32.877  1.00 97.85           C  
ATOM   3891  HA  LYS A 242       5.260 -18.389 -33.128  1.00 97.85           H  
ATOM   3892  C   LYS A 242       5.231 -19.873 -31.644  1.00 97.85           C  
ATOM   3893  CB  LYS A 242       3.225 -18.662 -32.525  1.00 97.85           C  
ATOM   3894  HB2 LYS A 242       2.500 -19.473 -32.456  1.00 97.85           H  
ATOM   3895  HB3 LYS A 242       3.314 -18.179 -31.552  1.00 97.85           H  
ATOM   3896  O   LYS A 242       5.981 -19.226 -30.930  1.00 97.85           O  
ATOM   3897  CG  LYS A 242       2.741 -17.611 -33.529  1.00 97.85           C  
ATOM   3898  HG2 LYS A 242       3.528 -16.871 -33.670  1.00 97.85           H  
ATOM   3899  HG3 LYS A 242       2.515 -18.075 -34.489  1.00 97.85           H  
ATOM   3900  CD  LYS A 242       1.494 -16.911 -32.975  1.00 97.85           C  
ATOM   3901  HD2 LYS A 242       0.660 -17.611 -32.943  1.00 97.85           H  
ATOM   3902  HD3 LYS A 242       1.712 -16.563 -31.965  1.00 97.85           H  
ATOM   3903  CE  LYS A 242       1.156 -15.706 -33.855  1.00 97.85           C  
ATOM   3904  HE2 LYS A 242       2.077 -15.148 -34.022  1.00 97.85           H  
ATOM   3905  HE3 LYS A 242       0.796 -16.062 -34.821  1.00 97.85           H  
ATOM   3906  NZ  LYS A 242       0.154 -14.828 -33.205  1.00 97.85           N  
ATOM   3907  HZ1 LYS A 242      -0.709 -15.325 -33.039  1.00 97.85           H  
ATOM   3908  HZ2 LYS A 242      -0.029 -14.017 -33.779  1.00 97.85           H  
ATOM   3909  HZ3 LYS A 242       0.522 -14.498 -32.324  1.00 97.85           H  
ATOM   3910  N   LEU A 243       4.970 -21.158 -31.397  1.00 97.98           N  
ATOM   3911  H   LEU A 243       4.306 -21.648 -31.980  1.00 97.98           H  
ATOM   3912  CA  LEU A 243       5.665 -21.878 -30.324  1.00 97.98           C  
ATOM   3913  HA  LEU A 243       5.600 -21.295 -29.405  1.00 97.98           H  
ATOM   3914  C   LEU A 243       7.164 -22.019 -30.614  1.00 97.98           C  
ATOM   3915  CB  LEU A 243       5.019 -23.253 -30.100  1.00 97.98           C  
ATOM   3916  HB2 LEU A 243       5.668 -23.832 -29.443  1.00 97.98           H  
ATOM   3917  HB3 LEU A 243       4.962 -23.773 -31.056  1.00 97.98           H  
ATOM   3918  O   LEU A 243       7.965 -21.884 -29.694  1.00 97.98           O  
ATOM   3919  CG  LEU A 243       3.621 -23.189 -29.465  1.00 97.98           C  
ATOM   3920  HG  LEU A 243       2.962 -22.607 -30.108  1.00 97.98           H  
ATOM   3921  CD1 LEU A 243       3.066 -24.612 -29.350  1.00 97.98           C  
ATOM   3922 HD11 LEU A 243       3.013 -25.061 -30.342  1.00 97.98           H  
ATOM   3923 HD12 LEU A 243       2.064 -24.580 -28.922  1.00 97.98           H  
ATOM   3924 HD13 LEU A 243       3.716 -25.204 -28.706  1.00 97.98           H  
ATOM   3925  CD2 LEU A 243       3.622 -22.533 -28.085  1.00 97.98           C  
ATOM   3926 HD21 LEU A 243       4.436 -22.935 -27.482  1.00 97.98           H  
ATOM   3927 HD22 LEU A 243       3.779 -21.459 -28.181  1.00 97.98           H  
ATOM   3928 HD23 LEU A 243       2.669 -22.692 -27.579  1.00 97.98           H  
ATOM   3929  N   ALA A 244       7.545 -22.238 -31.877  1.00 97.78           N  
ATOM   3930  H   ALA A 244       6.846 -22.342 -32.598  1.00 97.78           H  
ATOM   3931  CA  ALA A 244       8.951 -22.279 -32.271  1.00 97.78           C  
ATOM   3932  HA  ALA A 244       9.471 -22.972 -31.610  1.00 97.78           H  
ATOM   3933  C   ALA A 244       9.637 -20.909 -32.115  1.00 97.78           C  
ATOM   3934  CB  ALA A 244       9.056 -22.817 -33.703  1.00 97.78           C  
ATOM   3935  HB1 ALA A 244       8.566 -23.788 -33.769  1.00 97.78           H  
ATOM   3936  HB2 ALA A 244       8.594 -22.124 -34.405  1.00 97.78           H  
ATOM   3937  HB3 ALA A 244      10.108 -22.930 -33.964  1.00 97.78           H  
ATOM   3938  O   ALA A 244      10.790 -20.865 -31.697  1.00 97.78           O  
ATOM   3939  N   GLU A 245       8.927 -19.806 -32.382  1.00 96.93           N  
ATOM   3940  H   GLU A 245       8.010 -19.913 -32.792  1.00 96.93           H  
ATOM   3941  CA  GLU A 245       9.390 -18.437 -32.091  1.00 96.93           C  
ATOM   3942  HA  GLU A 245      10.348 -18.268 -32.582  1.00 96.93           H  
ATOM   3943  C   GLU A 245       9.626 -18.223 -30.581  1.00 96.93           C  
ATOM   3944  CB  GLU A 245       8.376 -17.406 -32.636  1.00 96.93           C  
ATOM   3945  HB2 GLU A 245       7.390 -17.654 -32.242  1.00 96.93           H  
ATOM   3946  HB3 GLU A 245       8.643 -16.417 -32.263  1.00 96.93           H  
ATOM   3947  O   GLU A 245      10.580 -17.552 -30.200  1.00 96.93           O  
ATOM   3948  CG  GLU A 245       8.304 -17.332 -34.177  1.00 96.93           C  
ATOM   3949  HG2 GLU A 245       9.194 -16.819 -34.540  1.00 96.93           H  
ATOM   3950  HG3 GLU A 245       8.326 -18.343 -34.583  1.00 96.93           H  
ATOM   3951  CD  GLU A 245       7.042 -16.622 -34.726  1.00 96.93           C  
ATOM   3952  OE1 GLU A 245       6.812 -16.696 -35.960  1.00 96.93           O  
ATOM   3953  OE2 GLU A 245       6.225 -16.089 -33.939  1.00 96.93           O  
ATOM   3954  N   GLU A 246       8.830 -18.859 -29.713  1.00 93.48           N  
ATOM   3955  H   GLU A 246       8.020 -19.338 -30.080  1.00 93.48           H  
ATOM   3956  CA  GLU A 246       9.053 -18.904 -28.254  1.00 93.48           C  
ATOM   3957  HA  GLU A 246       9.468 -17.945 -27.945  1.00 93.48           H  
ATOM   3958  C   GLU A 246      10.090 -19.968 -27.818  1.00 93.48           C  
ATOM   3959  CB  GLU A 246       7.713 -19.091 -27.510  1.00 93.48           C  
ATOM   3960  HB2 GLU A 246       7.212 -19.982 -27.888  1.00 93.48           H  
ATOM   3961  HB3 GLU A 246       7.920 -19.241 -26.451  1.00 93.48           H  
ATOM   3962  O   GLU A 246      10.249 -20.240 -26.625  1.00 93.48           O  
ATOM   3963  CG  GLU A 246       6.763 -17.884 -27.626  1.00 93.48           C  
ATOM   3964  HG2 GLU A 246       7.292 -16.993 -27.288  1.00 93.48           H  
ATOM   3965  HG3 GLU A 246       6.491 -17.739 -28.671  1.00 93.48           H  
ATOM   3966  CD  GLU A 246       5.475 -18.041 -26.792  1.00 93.48           C  
ATOM   3967  OE1 GLU A 246       4.613 -17.131 -26.812  1.00 93.48           O  
ATOM   3968  OE2 GLU A 246       5.284 -19.080 -26.119  1.00 93.48           O  
ATOM   3969  N   GLY A 247      10.795 -20.603 -28.761  1.00 96.02           N  
ATOM   3970  H   GLY A 247      10.651 -20.332 -29.723  1.00 96.02           H  
ATOM   3971  CA  GLY A 247      11.831 -21.601 -28.477  1.00 96.02           C  
ATOM   3972  HA2 GLY A 247      12.543 -21.184 -27.765  1.00 96.02           H  
ATOM   3973  HA3 GLY A 247      12.358 -21.822 -29.405  1.00 96.02           H  
ATOM   3974  C   GLY A 247      11.296 -22.920 -27.909  1.00 96.02           C  
ATOM   3975  O   GLY A 247      12.002 -23.613 -27.175  1.00 96.02           O  
ATOM   3976  N   THR A 248      10.042 -23.274 -28.199  1.00 96.38           N  
ATOM   3977  H   THR A 248       9.498 -22.663 -28.792  1.00 96.38           H  
ATOM   3978  CA  THR A 248       9.404 -24.492 -27.689  1.00 96.38           C  
ATOM   3979  HA  THR A 248      10.187 -25.209 -27.442  1.00 96.38           H  
ATOM   3980  C   THR A 248       8.529 -25.179 -28.741  1.00 96.38           C  
ATOM   3981  CB  THR A 248       8.651 -24.167 -26.386  1.00 96.38           C  
ATOM   3982  HB  THR A 248       9.304 -23.558 -25.759  1.00 96.38           H  
ATOM   3983  O   THR A 248       8.416 -24.754 -29.889  1.00 96.38           O  
ATOM   3984  CG2 THR A 248       7.344 -23.404 -26.586  1.00 96.38           C  
ATOM   3985 HG21 THR A 248       6.911 -23.175 -25.612  1.00 96.38           H  
ATOM   3986 HG22 THR A 248       7.542 -22.465 -27.102  1.00 96.38           H  
ATOM   3987 HG23 THR A 248       6.640 -23.998 -27.168  1.00 96.38           H  
ATOM   3988  OG1 THR A 248       8.372 -25.355 -25.671  1.00 96.38           O  
ATOM   3989  HG1 THR A 248       9.221 -25.750 -25.461  1.00 96.38           H  
ATOM   3990  N   SER A 249       7.906 -26.294 -28.374  1.00 97.64           N  
ATOM   3991  H   SER A 249       8.006 -26.596 -27.416  1.00 97.64           H  
ATOM   3992  CA  SER A 249       7.001 -27.042 -29.239  1.00 97.64           C  
ATOM   3993  HA  SER A 249       6.634 -26.381 -30.024  1.00 97.64           H  
ATOM   3994  C   SER A 249       5.796 -27.543 -28.452  1.00 97.64           C  
ATOM   3995  CB  SER A 249       7.754 -28.198 -29.910  1.00 97.64           C  
ATOM   3996  HB2 SER A 249       8.687 -27.831 -30.338  1.00 97.64           H  
ATOM   3997  HB3 SER A 249       7.135 -28.603 -30.710  1.00 97.64           H  
ATOM   3998  O   SER A 249       5.840 -27.688 -27.231  1.00 97.64           O  
ATOM   3999  OG  SER A 249       8.023 -29.236 -28.989  1.00 97.64           O  
ATOM   4000  HG  SER A 249       8.838 -29.021 -28.529  1.00 97.64           H  
ATOM   4001  N   PHE A 250       4.708 -27.869 -29.155  1.00 97.77           N  
ATOM   4002  H   PHE A 250       4.696 -27.689 -30.149  1.00 97.77           H  
ATOM   4003  CA  PHE A 250       3.543 -28.494 -28.525  1.00 97.77           C  
ATOM   4004  HA  PHE A 250       3.115 -27.801 -27.800  1.00 97.77           H  
ATOM   4005  C   PHE A 250       3.924 -29.768 -27.756  1.00 97.77           C  
ATOM   4006  CB  PHE A 250       2.490 -28.797 -29.596  1.00 97.77           C  
ATOM   4007  HB2 PHE A 250       2.090 -27.848 -29.953  1.00 97.77           H  
ATOM   4008  HB3 PHE A 250       2.964 -29.305 -30.435  1.00 97.77           H  
ATOM   4009  O   PHE A 250       3.465 -29.960 -26.634  1.00 97.77           O  
ATOM   4010  CG  PHE A 250       1.348 -29.654 -29.088  1.00 97.77           C  
ATOM   4011  CD1 PHE A 250       1.343 -31.046 -29.319  1.00 97.77           C  
ATOM   4012  HD1 PHE A 250       2.133 -31.505 -29.894  1.00 97.77           H  
ATOM   4013  CD2 PHE A 250       0.334 -29.071 -28.308  1.00 97.77           C  
ATOM   4014  HD2 PHE A 250       0.339 -28.010 -28.108  1.00 97.77           H  
ATOM   4015  CE1 PHE A 250       0.334 -31.850 -28.760  1.00 97.77           C  
ATOM   4016  HE1 PHE A 250       0.339 -32.921 -28.904  1.00 97.77           H  
ATOM   4017  CE2 PHE A 250      -0.669 -29.880 -27.751  1.00 97.77           C  
ATOM   4018  HE2 PHE A 250      -1.432 -29.444 -27.123  1.00 97.77           H  
ATOM   4019  CZ  PHE A 250      -0.667 -31.264 -27.971  1.00 97.77           C  
ATOM   4020  HZ  PHE A 250      -1.426 -31.878 -27.509  1.00 97.77           H  
ATOM   4021  N   SER A 251       4.799 -30.606 -28.324  1.00 96.83           N  
ATOM   4022  H   SER A 251       5.224 -30.359 -29.206  1.00 96.83           H  
ATOM   4023  CA  SER A 251       5.288 -31.828 -27.674  1.00 96.83           C  
ATOM   4024  HA  SER A 251       4.431 -32.447 -27.408  1.00 96.83           H  
ATOM   4025  C   SER A 251       6.048 -31.547 -26.381  1.00 96.83           C  
ATOM   4026  CB  SER A 251       6.178 -32.637 -28.628  1.00 96.83           C  
ATOM   4027  HB2 SER A 251       5.535 -33.269 -29.239  1.00 96.83           H  
ATOM   4028  HB3 SER A 251       6.844 -33.284 -28.057  1.00 96.83           H  
ATOM   4029  O   SER A 251       5.841 -32.259 -25.398  1.00 96.83           O  
ATOM   4030  OG  SER A 251       6.934 -31.818 -29.503  1.00 96.83           O  
ATOM   4031  HG  SER A 251       7.567 -31.281 -29.021  1.00 96.83           H  
ATOM   4032  N   ASP A 252       6.876 -30.500 -26.351  1.00 96.75           N  
ATOM   4033  H   ASP A 252       6.997 -29.932 -27.177  1.00 96.75           H  
ATOM   4034  CA  ASP A 252       7.638 -30.138 -25.153  1.00 96.75           C  
ATOM   4035  HA  ASP A 252       8.140 -31.026 -24.769  1.00 96.75           H  
ATOM   4036  C   ASP A 252       6.716 -29.614 -24.051  1.00 96.75           C  
ATOM   4037  CB  ASP A 252       8.709 -29.092 -25.483  1.00 96.75           C  
ATOM   4038  HB2 ASP A 252       8.226 -28.199 -25.881  1.00 96.75           H  
ATOM   4039  HB3 ASP A 252       9.228 -28.816 -24.565  1.00 96.75           H  
ATOM   4040  O   ASP A 252       6.840 -30.019 -22.894  1.00 96.75           O  
ATOM   4041  CG  ASP A 252       9.737 -29.612 -26.483  1.00 96.75           C  
ATOM   4042  OD1 ASP A 252      10.108 -30.802 -26.387  1.00 96.75           O  
ATOM   4043  OD2 ASP A 252      10.065 -28.825 -27.399  1.00 96.75           O  
ATOM   4044  N   ILE A 253       5.742 -28.770 -24.407  1.00 96.97           N  
ATOM   4045  H   ILE A 253       5.711 -28.459 -25.367  1.00 96.97           H  
ATOM   4046  CA  ILE A 253       4.758 -28.242 -23.453  1.00 96.97           C  
ATOM   4047  HA  ILE A 253       5.298 -27.820 -22.605  1.00 96.97           H  
ATOM   4048  C   ILE A 253       3.873 -29.367 -22.916  1.00 96.97           C  
ATOM   4049  CB  ILE A 253       3.907 -27.121 -24.085  1.00 96.97           C  
ATOM   4050  HB  ILE A 253       3.369 -27.520 -24.945  1.00 96.97           H  
ATOM   4051  O   ILE A 253       3.620 -29.434 -21.713  1.00 96.97           O  
ATOM   4052  CG1 ILE A 253       4.798 -25.948 -24.539  1.00 96.97           C  
ATOM   4053 HG12 ILE A 253       5.182 -25.431 -23.660  1.00 96.97           H  
ATOM   4054 HG13 ILE A 253       5.659 -26.310 -25.101  1.00 96.97           H  
ATOM   4055  CG2 ILE A 253       2.897 -26.610 -23.040  1.00 96.97           C  
ATOM   4056 HG21 ILE A 253       3.430 -26.300 -22.141  1.00 96.97           H  
ATOM   4057 HG22 ILE A 253       2.178 -27.387 -22.779  1.00 96.97           H  
ATOM   4058 HG23 ILE A 253       2.339 -25.751 -23.411  1.00 96.97           H  
ATOM   4059  CD1 ILE A 253       4.060 -24.955 -25.437  1.00 96.97           C  
ATOM   4060 HD11 ILE A 253       3.722 -25.455 -26.344  1.00 96.97           H  
ATOM   4061 HD12 ILE A 253       4.748 -24.150 -25.696  1.00 96.97           H  
ATOM   4062 HD13 ILE A 253       3.205 -24.516 -24.922  1.00 96.97           H  
ATOM   4063  N   TYR A 254       3.436 -30.278 -23.785  1.00 97.00           N  
ATOM   4064  H   TYR A 254       3.662 -30.154 -24.761  1.00 97.00           H  
ATOM   4065  CA  TYR A 254       2.619 -31.426 -23.411  1.00 97.00           C  
ATOM   4066  HA  TYR A 254       1.725 -31.071 -22.898  1.00 97.00           H  
ATOM   4067  C   TYR A 254       3.340 -32.362 -22.442  1.00 97.00           C  
ATOM   4068  CB  TYR A 254       2.211 -32.160 -24.688  1.00 97.00           C  
ATOM   4069  HB2 TYR A 254       3.103 -32.507 -25.209  1.00 97.00           H  
ATOM   4070  HB3 TYR A 254       1.700 -31.459 -25.347  1.00 97.00           H  
ATOM   4071  O   TYR A 254       2.785 -32.730 -21.401  1.00 97.00           O  
ATOM   4072  CG  TYR A 254       1.282 -33.325 -24.451  1.00 97.00           C  
ATOM   4073  CD1 TYR A 254       1.728 -34.647 -24.645  1.00 97.00           C  
ATOM   4074  HD1 TYR A 254       2.758 -34.836 -24.911  1.00 97.00           H  
ATOM   4075  CD2 TYR A 254      -0.054 -33.071 -24.095  1.00 97.00           C  
ATOM   4076  HD2 TYR A 254      -0.399 -32.057 -23.955  1.00 97.00           H  
ATOM   4077  CE1 TYR A 254       0.806 -35.709 -24.591  1.00 97.00           C  
ATOM   4078  HE1 TYR A 254       1.117 -36.716 -24.829  1.00 97.00           H  
ATOM   4079  CE2 TYR A 254      -0.965 -34.131 -24.001  1.00 97.00           C  
ATOM   4080  HE2 TYR A 254      -2.005 -33.957 -23.770  1.00 97.00           H  
ATOM   4081  OH  TYR A 254      -1.495 -36.388 -24.461  1.00 97.00           O  
ATOM   4082  HH  TYR A 254      -1.158 -37.230 -24.776  1.00 97.00           H  
ATOM   4083  CZ  TYR A 254      -0.551 -35.432 -24.327  1.00 97.00           C  
ATOM   4084  N   LEU A 255       4.599 -32.699 -22.744  1.00 96.68           N  
ATOM   4085  H   LEU A 255       4.997 -32.362 -23.609  1.00 96.68           H  
ATOM   4086  CA  LEU A 255       5.441 -33.480 -21.847  1.00 96.68           C  
ATOM   4087  HA  LEU A 255       4.929 -34.420 -21.639  1.00 96.68           H  
ATOM   4088  C   LEU A 255       5.634 -32.748 -20.515  1.00 96.68           C  
ATOM   4089  CB  LEU A 255       6.783 -33.778 -22.540  1.00 96.68           C  
ATOM   4090  HB2 LEU A 255       6.588 -34.323 -23.463  1.00 96.68           H  
ATOM   4091  HB3 LEU A 255       7.256 -32.833 -22.806  1.00 96.68           H  
ATOM   4092  O   LEU A 255       5.422 -33.349 -19.465  1.00 96.68           O  
ATOM   4093  CG  LEU A 255       7.765 -34.590 -21.673  1.00 96.68           C  
ATOM   4094  HG  LEU A 255       7.970 -34.053 -20.747  1.00 96.68           H  
ATOM   4095  CD1 LEU A 255       7.228 -35.983 -21.325  1.00 96.68           C  
ATOM   4096 HD11 LEU A 255       7.973 -36.529 -20.746  1.00 96.68           H  
ATOM   4097 HD12 LEU A 255       7.000 -36.534 -22.237  1.00 96.68           H  
ATOM   4098 HD13 LEU A 255       6.324 -35.895 -20.722  1.00 96.68           H  
ATOM   4099  CD2 LEU A 255       9.089 -34.765 -22.416  1.00 96.68           C  
ATOM   4100 HD21 LEU A 255       9.790 -35.327 -21.800  1.00 96.68           H  
ATOM   4101 HD22 LEU A 255       9.512 -33.785 -22.634  1.00 96.68           H  
ATOM   4102 HD23 LEU A 255       8.920 -35.290 -23.356  1.00 96.68           H  
ATOM   4103  N   SER A 256       5.977 -31.459 -20.555  1.00 95.34           N  
ATOM   4104  H   SER A 256       6.131 -31.035 -21.458  1.00 95.34           H  
ATOM   4105  CA  SER A 256       6.195 -30.631 -19.366  1.00 95.34           C  
ATOM   4106  HA  SER A 256       7.015 -31.057 -18.789  1.00 95.34           H  
ATOM   4107  C   SER A 256       4.965 -30.590 -18.455  1.00 95.34           C  
ATOM   4108  CB  SER A 256       6.609 -29.222 -19.799  1.00 95.34           C  
ATOM   4109  HB2 SER A 256       5.840 -28.794 -20.443  1.00 95.34           H  
ATOM   4110  HB3 SER A 256       7.541 -29.284 -20.360  1.00 95.34           H  
ATOM   4111  O   SER A 256       5.073 -30.913 -17.273  1.00 95.34           O  
ATOM   4112  OG  SER A 256       6.796 -28.382 -18.678  1.00 95.34           O  
ATOM   4113  HG  SER A 256       7.227 -27.579 -18.982  1.00 95.34           H  
ATOM   4114  N   ALA A 257       3.775 -30.302 -18.993  1.00 95.43           N  
ATOM   4115  H   ALA A 257       3.736 -30.061 -19.973  1.00 95.43           H  
ATOM   4116  CA  ALA A 257       2.527 -30.259 -18.228  1.00 95.43           C  
ATOM   4117  HA  ALA A 257       2.610 -29.510 -17.441  1.00 95.43           H  
ATOM   4118  C   ALA A 257       2.226 -31.601 -17.543  1.00 95.43           C  
ATOM   4119  CB  ALA A 257       1.397 -29.842 -19.177  1.00 95.43           C  
ATOM   4120  HB1 ALA A 257       1.329 -30.544 -20.008  1.00 95.43           H  
ATOM   4121  HB2 ALA A 257       0.451 -29.824 -18.636  1.00 95.43           H  
ATOM   4122  HB3 ALA A 257       1.594 -28.844 -19.570  1.00 95.43           H  
ATOM   4123  O   ALA A 257       1.945 -31.650 -16.342  1.00 95.43           O  
ATOM   4124  N   ARG A 258       2.360 -32.716 -18.275  1.00 95.81           N  
ATOM   4125  H   ARG A 258       2.612 -32.617 -19.248  1.00 95.81           H  
ATOM   4126  CA  ARG A 258       2.151 -34.061 -17.717  1.00 95.81           C  
ATOM   4127  HA  ARG A 258       1.196 -34.075 -17.192  1.00 95.81           H  
ATOM   4128  C   ARG A 258       3.200 -34.431 -16.669  1.00 95.81           C  
ATOM   4129  CB  ARG A 258       2.106 -35.094 -18.850  1.00 95.81           C  
ATOM   4130  HB2 ARG A 258       2.935 -34.930 -19.539  1.00 95.81           H  
ATOM   4131  HB3 ARG A 258       2.210 -36.087 -18.412  1.00 95.81           H  
ATOM   4132  O   ARG A 258       2.844 -35.008 -15.643  1.00 95.81           O  
ATOM   4133  CG  ARG A 258       0.773 -35.049 -19.610  1.00 95.81           C  
ATOM   4134  HG2 ARG A 258      -0.037 -35.223 -18.901  1.00 95.81           H  
ATOM   4135  HG3 ARG A 258       0.632 -34.074 -20.075  1.00 95.81           H  
ATOM   4136  CD  ARG A 258       0.738 -36.137 -20.687  1.00 95.81           C  
ATOM   4137  HD2 ARG A 258       1.146 -37.058 -20.269  1.00 95.81           H  
ATOM   4138  HD3 ARG A 258       1.353 -35.824 -21.531  1.00 95.81           H  
ATOM   4139  NE  ARG A 258      -0.638 -36.394 -21.139  1.00 95.81           N  
ATOM   4140  HE  ARG A 258      -1.372 -35.821 -20.748  1.00 95.81           H  
ATOM   4141  NH1 ARG A 258      -0.264 -38.412 -22.173  1.00 95.81           N  
ATOM   4142 HH11 ARG A 258       0.693 -38.391 -21.849  1.00 95.81           H  
ATOM   4143 HH12 ARG A 258      -0.691 -39.290 -22.432  1.00 95.81           H  
ATOM   4144  NH2 ARG A 258      -2.318 -37.587 -22.093  1.00 95.81           N  
ATOM   4145 HH21 ARG A 258      -2.572 -38.309 -22.752  1.00 95.81           H  
ATOM   4146 HH22 ARG A 258      -2.946 -36.807 -21.963  1.00 95.81           H  
ATOM   4147  CZ  ARG A 258      -1.063 -37.455 -21.794  1.00 95.81           C  
ATOM   4148  N   MET A 259       4.471 -34.097 -16.890  1.00 95.78           N  
ATOM   4149  H   MET A 259       4.694 -33.617 -17.751  1.00 95.78           H  
ATOM   4150  CA  MET A 259       5.561 -34.371 -15.947  1.00 95.78           C  
ATOM   4151  HA  MET A 259       5.497 -35.411 -15.625  1.00 95.78           H  
ATOM   4152  C   MET A 259       5.453 -33.528 -14.675  1.00 95.78           C  
ATOM   4153  CB  MET A 259       6.921 -34.151 -16.626  1.00 95.78           C  
ATOM   4154  HB2 MET A 259       7.705 -34.154 -15.869  1.00 95.78           H  
ATOM   4155  HB3 MET A 259       6.936 -33.177 -17.116  1.00 95.78           H  
ATOM   4156  O   MET A 259       5.622 -34.058 -13.578  1.00 95.78           O  
ATOM   4157  CG  MET A 259       7.255 -35.241 -17.649  1.00 95.78           C  
ATOM   4158  HG2 MET A 259       6.510 -35.233 -18.445  1.00 95.78           H  
ATOM   4159  HG3 MET A 259       8.214 -34.993 -18.105  1.00 95.78           H  
ATOM   4160  SD  MET A 259       7.366 -36.923 -16.979  1.00 95.78           S  
ATOM   4161  CE  MET A 259       5.811 -37.596 -17.600  1.00 95.78           C  
ATOM   4162  HE1 MET A 259       4.968 -37.083 -17.137  1.00 95.78           H  
ATOM   4163  HE2 MET A 259       5.757 -38.662 -17.378  1.00 95.78           H  
ATOM   4164  HE3 MET A 259       5.794 -37.446 -18.679  1.00 95.78           H  
ATOM   4165  N   ASN A 260       5.101 -32.248 -14.788  1.00 91.96           N  
ATOM   4166  H   ASN A 260       5.011 -31.849 -15.711  1.00 91.96           H  
ATOM   4167  CA  ASN A 260       4.886 -31.373 -13.636  1.00 91.96           C  
ATOM   4168  HA  ASN A 260       5.747 -31.441 -12.973  1.00 91.96           H  
ATOM   4169  C   ASN A 260       3.661 -31.803 -12.821  1.00 91.96           C  
ATOM   4170  CB  ASN A 260       4.756 -29.926 -14.125  1.00 91.96           C  
ATOM   4171  HB2 ASN A 260       4.023 -29.880 -14.931  1.00 91.96           H  
ATOM   4172  HB3 ASN A 260       4.403 -29.294 -13.310  1.00 91.96           H  
ATOM   4173  O   ASN A 260       3.721 -31.808 -11.590  1.00 91.96           O  
ATOM   4174  CG  ASN A 260       6.072 -29.343 -14.605  1.00 91.96           C  
ATOM   4175  ND2 ASN A 260       6.007 -28.377 -15.484  1.00 91.96           N  
ATOM   4176 HD21 ASN A 260       5.106 -28.039 -15.791  1.00 91.96           H  
ATOM   4177 HD22 ASN A 260       6.868 -27.986 -15.838  1.00 91.96           H  
ATOM   4178  OD1 ASN A 260       7.150 -29.717 -14.166  1.00 91.96           O  
ATOM   4179  N   GLN A 261       2.583 -32.242 -13.480  1.00 93.30           N  
ATOM   4180  H   GLN A 261       2.545 -32.142 -14.484  1.00 93.30           H  
ATOM   4181  CA  GLN A 261       1.446 -32.847 -12.789  1.00 93.30           C  
ATOM   4182  HA  GLN A 261       1.111 -32.151 -12.020  1.00 93.30           H  
ATOM   4183  C   GLN A 261       1.838 -34.158 -12.092  1.00 93.30           C  
ATOM   4184  CB  GLN A 261       0.297 -33.074 -13.781  1.00 93.30           C  
ATOM   4185  HB2 GLN A 261       0.045 -32.134 -14.271  1.00 93.30           H  
ATOM   4186  HB3 GLN A 261       0.618 -33.780 -14.546  1.00 93.30           H  
ATOM   4187  O   GLN A 261       1.422 -34.400 -10.960  1.00 93.30           O  
ATOM   4188  CG  GLN A 261      -0.957 -33.631 -13.088  1.00 93.30           C  
ATOM   4189  HG2 GLN A 261      -0.713 -34.538 -12.534  1.00 93.30           H  
ATOM   4190  HG3 GLN A 261      -1.666 -33.938 -13.857  1.00 93.30           H  
ATOM   4191  CD  GLN A 261      -1.651 -32.649 -12.143  1.00 93.30           C  
ATOM   4192  NE2 GLN A 261      -2.668 -33.093 -11.439  1.00 93.30           N  
ATOM   4193 HE21 GLN A 261      -3.001 -34.037 -11.579  1.00 93.30           H  
ATOM   4194 HE22 GLN A 261      -3.182 -32.399 -10.916  1.00 93.30           H  
ATOM   4195  OE1 GLN A 261      -1.319 -31.484 -11.999  1.00 93.30           O  
ATOM   4196  N   ALA A 262       2.656 -35.000 -12.727  1.00 94.46           N  
ATOM   4197  H   ALA A 262       2.925 -34.806 -13.680  1.00 94.46           H  
ATOM   4198  CA  ALA A 262       3.136 -36.227 -12.101  1.00 94.46           C  
ATOM   4199  HA  ALA A 262       2.275 -36.815 -11.783  1.00 94.46           H  
ATOM   4200  C   ALA A 262       3.974 -35.919 -10.854  1.00 94.46           C  
ATOM   4201  CB  ALA A 262       3.925 -37.044 -13.126  1.00 94.46           C  
ATOM   4202  HB1 ALA A 262       4.262 -37.966 -12.653  1.00 94.46           H  
ATOM   4203  HB2 ALA A 262       3.288 -37.288 -13.976  1.00 94.46           H  
ATOM   4204  HB3 ALA A 262       4.794 -36.488 -13.478  1.00 94.46           H  
ATOM   4205  O   ALA A 262       3.713 -36.469  -9.788  1.00 94.46           O  
ATOM   4206  N   ALA A 263       4.928 -34.990 -10.958  1.00 90.54           N  
ATOM   4207  H   ALA A 263       5.096 -34.576 -11.864  1.00 90.54           H  
ATOM   4208  CA  ALA A 263       5.751 -34.546  -9.836  1.00 90.54           C  
ATOM   4209  HA  ALA A 263       6.314 -35.396  -9.452  1.00 90.54           H  
ATOM   4210  C   ALA A 263       4.902 -33.991  -8.684  1.00 90.54           C  
ATOM   4211  CB  ALA A 263       6.740 -33.499 -10.353  1.00 90.54           C  
ATOM   4212  HB1 ALA A 263       7.322 -33.099  -9.523  1.00 90.54           H  
ATOM   4213  HB2 ALA A 263       7.418 -33.966 -11.067  1.00 90.54           H  
ATOM   4214  HB3 ALA A 263       6.210 -32.680 -10.841  1.00 90.54           H  
ATOM   4215  O   ALA A 263       5.144 -34.332  -7.528  1.00 90.54           O  
ATOM   4216  N   LYS A 264       3.873 -33.196  -8.995  1.00 86.25           N  
ATOM   4217  H   LYS A 264       3.762 -32.925  -9.962  1.00 86.25           H  
ATOM   4218  CA  LYS A 264       2.873 -32.726  -8.030  1.00 86.25           C  
ATOM   4219  HA  LYS A 264       3.352 -32.104  -7.274  1.00 86.25           H  
ATOM   4220  C   LYS A 264       2.214 -33.886  -7.291  1.00 86.25           C  
ATOM   4221  CB  LYS A 264       1.843 -31.873  -8.777  1.00 86.25           C  
ATOM   4222  HB2 LYS A 264       1.461 -32.415  -9.642  1.00 86.25           H  
ATOM   4223  HB3 LYS A 264       2.352 -30.993  -9.169  1.00 86.25           H  
ATOM   4224  O   LYS A 264       2.276 -33.945  -6.070  1.00 86.25           O  
ATOM   4225  CG  LYS A 264       0.634 -31.468  -7.920  1.00 86.25           C  
ATOM   4226  HG2 LYS A 264      -0.004 -32.337  -7.757  1.00 86.25           H  
ATOM   4227  HG3 LYS A 264       0.944 -31.092  -6.945  1.00 86.25           H  
ATOM   4228  CD  LYS A 264      -0.163 -30.414  -8.691  1.00 86.25           C  
ATOM   4229  HD2 LYS A 264       0.491 -29.615  -9.041  1.00 86.25           H  
ATOM   4230  HD3 LYS A 264      -0.604 -30.896  -9.564  1.00 86.25           H  
ATOM   4231  CE  LYS A 264      -1.263 -29.809  -7.834  1.00 86.25           C  
ATOM   4232  HE2 LYS A 264      -0.817 -29.217  -7.035  1.00 86.25           H  
ATOM   4233  HE3 LYS A 264      -1.844 -30.612  -7.380  1.00 86.25           H  
ATOM   4234  NZ  LYS A 264      -2.148 -28.972  -8.678  1.00 86.25           N  
ATOM   4235  HZ1 LYS A 264      -1.727 -28.088  -8.926  1.00 86.25           H  
ATOM   4236  HZ2 LYS A 264      -2.983 -28.717  -8.170  1.00 86.25           H  
ATOM   4237  HZ3 LYS A 264      -2.413 -29.431  -9.538  1.00 86.25           H  
ATOM   4238  N   LEU A 265       1.609 -34.824  -8.018  1.00 87.46           N  
ATOM   4239  H   LEU A 265       1.635 -34.736  -9.024  1.00 87.46           H  
ATOM   4240  CA  LEU A 265       0.887 -35.949  -7.418  1.00 87.46           C  
ATOM   4241  HA  LEU A 265       0.144 -35.565  -6.719  1.00 87.46           H  
ATOM   4242  C   LEU A 265       1.804 -36.860  -6.590  1.00 87.46           C  
ATOM   4243  CB  LEU A 265       0.170 -36.747  -8.519  1.00 87.46           C  
ATOM   4244  HB2 LEU A 265      -0.257 -37.640  -8.063  1.00 87.46           H  
ATOM   4245  HB3 LEU A 265       0.913 -37.065  -9.250  1.00 87.46           H  
ATOM   4246  O   LEU A 265       1.394 -37.317  -5.526  1.00 87.46           O  
ATOM   4247  CG  LEU A 265      -0.959 -35.994  -9.247  1.00 87.46           C  
ATOM   4248  HG  LEU A 265      -0.586 -35.056  -9.656  1.00 87.46           H  
ATOM   4249  CD1 LEU A 265      -1.472 -36.858 -10.400  1.00 87.46           C  
ATOM   4250 HD11 LEU A 265      -0.662 -37.034 -11.108  1.00 87.46           H  
ATOM   4251 HD12 LEU A 265      -2.278 -36.344 -10.925  1.00 87.46           H  
ATOM   4252 HD13 LEU A 265      -1.829 -37.817 -10.025  1.00 87.46           H  
ATOM   4253  CD2 LEU A 265      -2.142 -35.663  -8.333  1.00 87.46           C  
ATOM   4254 HD21 LEU A 265      -2.911 -35.147  -8.908  1.00 87.46           H  
ATOM   4255 HD22 LEU A 265      -1.819 -35.002  -7.529  1.00 87.46           H  
ATOM   4256 HD23 LEU A 265      -2.562 -36.574  -7.908  1.00 87.46           H  
ATOM   4257  N   LEU A 266       3.040 -37.083  -7.046  1.00 87.52           N  
ATOM   4258  H   LEU A 266       3.294 -36.697  -7.944  1.00 87.52           H  
ATOM   4259  CA  LEU A 266       4.035 -37.879  -6.325  1.00 87.52           C  
ATOM   4260  HA  LEU A 266       3.590 -38.833  -6.043  1.00 87.52           H  
ATOM   4261  C   LEU A 266       4.474 -37.207  -5.021  1.00 87.52           C  
ATOM   4262  CB  LEU A 266       5.258 -38.132  -7.224  1.00 87.52           C  
ATOM   4263  HB2 LEU A 266       5.609 -37.171  -7.599  1.00 87.52           H  
ATOM   4264  HB3 LEU A 266       6.056 -38.564  -6.622  1.00 87.52           H  
ATOM   4265  O   LEU A 266       4.578 -37.896  -4.014  1.00 87.52           O  
ATOM   4266  CG  LEU A 266       4.984 -39.069  -8.411  1.00 87.52           C  
ATOM   4267  HG  LEU A 266       4.072 -38.753  -8.918  1.00 87.52           H  
ATOM   4268  CD1 LEU A 266       6.149 -38.994  -9.396  1.00 87.52           C  
ATOM   4269 HD11 LEU A 266       6.265 -37.964  -9.733  1.00 87.52           H  
ATOM   4270 HD12 LEU A 266       5.941 -39.619 -10.265  1.00 87.52           H  
ATOM   4271 HD13 LEU A 266       7.072 -39.318  -8.917  1.00 87.52           H  
ATOM   4272  CD2 LEU A 266       4.814 -40.533  -8.011  1.00 87.52           C  
ATOM   4273 HD21 LEU A 266       4.054 -40.632  -7.236  1.00 87.52           H  
ATOM   4274 HD22 LEU A 266       5.765 -40.916  -7.642  1.00 87.52           H  
ATOM   4275 HD23 LEU A 266       4.506 -41.114  -8.880  1.00 87.52           H  
ATOM   4276  N   ARG A 267       4.686 -35.882  -5.020  1.00 82.50           N  
ATOM   4277  H   ARG A 267       4.591 -35.378  -5.891  1.00 82.50           H  
ATOM   4278  CA  ARG A 267       5.010 -35.126  -3.796  1.00 82.50           C  
ATOM   4279  HA  ARG A 267       5.873 -35.571  -3.301  1.00 82.50           H  
ATOM   4280  C   ARG A 267       3.883 -35.202  -2.772  1.00 82.50           C  
ATOM   4281  CB  ARG A 267       5.310 -33.655  -4.122  1.00 82.50           C  
ATOM   4282  HB2 ARG A 267       4.530 -33.269  -4.778  1.00 82.50           H  
ATOM   4283  HB3 ARG A 267       5.290 -33.076  -3.198  1.00 82.50           H  
ATOM   4284  O   ARG A 267       4.152 -35.357  -1.595  1.00 82.50           O  
ATOM   4285  CG  ARG A 267       6.686 -33.461  -4.769  1.00 82.50           C  
ATOM   4286  HG2 ARG A 267       7.469 -33.672  -4.042  1.00 82.50           H  
ATOM   4287  HG3 ARG A 267       6.789 -34.151  -5.607  1.00 82.50           H  
ATOM   4288  CD  ARG A 267       6.820 -32.021  -5.274  1.00 82.50           C  
ATOM   4289  HD2 ARG A 267       5.931 -31.792  -5.862  1.00 82.50           H  
ATOM   4290  HD3 ARG A 267       6.845 -31.349  -4.416  1.00 82.50           H  
ATOM   4291  NE  ARG A 267       8.037 -31.826  -6.090  1.00 82.50           N  
ATOM   4292  HE  ARG A 267       8.878 -32.281  -5.766  1.00 82.50           H  
ATOM   4293  NH1 ARG A 267       7.124 -30.450  -7.694  1.00 82.50           N  
ATOM   4294 HH11 ARG A 267       6.242 -30.470  -7.202  1.00 82.50           H  
ATOM   4295 HH12 ARG A 267       7.240 -29.913  -8.541  1.00 82.50           H  
ATOM   4296  NH2 ARG A 267       9.267 -30.979  -7.810  1.00 82.50           N  
ATOM   4297 HH21 ARG A 267       9.359 -30.459  -8.671  1.00 82.50           H  
ATOM   4298 HH22 ARG A 267      10.130 -31.316  -7.408  1.00 82.50           H  
ATOM   4299  CZ  ARG A 267       8.139 -31.088  -7.182  1.00 82.50           C  
ATOM   4300  N   ILE A 268       2.629 -35.132  -3.223  1.00 76.89           N  
ATOM   4301  H   ILE A 268       2.496 -34.971  -4.211  1.00 76.89           H  
ATOM   4302  CA  ILE A 268       1.447 -35.236  -2.349  1.00 76.89           C  
ATOM   4303  HA  ILE A 268       1.542 -34.524  -1.529  1.00 76.89           H  
ATOM   4304  C   ILE A 268       1.349 -36.620  -1.693  1.00 76.89           C  
ATOM   4305  CB  ILE A 268       0.173 -34.873  -3.143  1.00 76.89           C  
ATOM   4306  HB  ILE A 268       0.100 -35.544  -3.999  1.00 76.89           H  
ATOM   4307  O   ILE A 268       0.791 -36.738  -0.611  1.00 76.89           O  
ATOM   4308  CG1 ILE A 268       0.268 -33.419  -3.651  1.00 76.89           C  
ATOM   4309 HG12 ILE A 268       1.267 -33.197  -4.027  1.00 76.89           H  
ATOM   4310 HG13 ILE A 268       0.142 -32.739  -2.808  1.00 76.89           H  
ATOM   4311  CG2 ILE A 268      -1.103 -35.030  -2.290  1.00 76.89           C  
ATOM   4312 HG21 ILE A 268      -1.993 -34.725  -2.840  1.00 76.89           H  
ATOM   4313 HG22 ILE A 268      -1.240 -36.073  -2.004  1.00 76.89           H  
ATOM   4314 HG23 ILE A 268      -1.016 -34.438  -1.379  1.00 76.89           H  
ATOM   4315  CD1 ILE A 268      -0.719 -33.118  -4.789  1.00 76.89           C  
ATOM   4316 HD11 ILE A 268      -0.582 -32.090  -5.124  1.00 76.89           H  
ATOM   4317 HD12 ILE A 268      -0.515 -33.778  -5.633  1.00 76.89           H  
ATOM   4318 HD13 ILE A 268      -1.752 -33.270  -4.474  1.00 76.89           H  
ATOM   4319  N   GLY A 269       1.863 -37.673  -2.335  1.00 78.12           N  
ATOM   4320  H   GLY A 269       2.356 -37.510  -3.201  1.00 78.12           H  
ATOM   4321  CA  GLY A 269       1.963 -39.009  -1.737  1.00 78.12           C  
ATOM   4322  HA2 GLY A 269       2.335 -38.906  -0.718  1.00 78.12           H  
ATOM   4323  HA3 GLY A 269       2.690 -39.591  -2.302  1.00 78.12           H  
ATOM   4324  C   GLY A 269       0.656 -39.812  -1.672  1.00 78.12           C  
ATOM   4325  O   GLY A 269       0.686 -40.988  -1.328  1.00 78.12           O  
ATOM   4326  N   ASN A 270      -0.486 -39.243  -2.073  1.00 79.63           N  
ATOM   4327  H   ASN A 270      -0.459 -38.241  -2.201  1.00 79.63           H  
ATOM   4328  CA  ASN A 270      -1.799 -39.911  -1.996  1.00 79.63           C  
ATOM   4329  HA  ASN A 270      -1.864 -40.421  -1.035  1.00 79.63           H  
ATOM   4330  C   ASN A 270      -2.034 -40.991  -3.070  1.00 79.63           C  
ATOM   4331  CB  ASN A 270      -2.910 -38.846  -2.057  1.00 79.63           C  
ATOM   4332  HB2 ASN A 270      -3.875 -39.345  -2.147  1.00 79.63           H  
ATOM   4333  HB3 ASN A 270      -2.769 -38.213  -2.933  1.00 79.63           H  
ATOM   4334  O   ASN A 270      -3.086 -41.633  -3.094  1.00 79.63           O  
ATOM   4335  CG  ASN A 270      -2.982 -37.978  -0.816  1.00 79.63           C  
ATOM   4336  ND2 ASN A 270      -3.878 -37.022  -0.787  1.00 79.63           N  
ATOM   4337 HD21 ASN A 270      -4.572 -36.929  -1.515  1.00 79.63           H  
ATOM   4338 HD22 ASN A 270      -3.906 -36.511   0.084  1.00 79.63           H  
ATOM   4339  OD1 ASN A 270      -2.256 -38.135   0.140  1.00 79.63           O  
ATOM   4340  N   HIS A 271      -1.108 -41.159  -4.015  1.00 87.09           N  
ATOM   4341  H   HIS A 271      -0.229 -40.675  -3.907  1.00 87.09           H  
ATOM   4342  CA  HIS A 271      -1.265 -42.059  -5.152  1.00 87.09           C  
ATOM   4343  HA  HIS A 271      -2.055 -42.779  -4.940  1.00 87.09           H  
ATOM   4344  C   HIS A 271       0.016 -42.845  -5.398  1.00 87.09           C  
ATOM   4345  CB  HIS A 271      -1.662 -41.257  -6.399  1.00 87.09           C  
ATOM   4346  HB2 HIS A 271      -1.718 -41.929  -7.255  1.00 87.09           H  
ATOM   4347  HB3 HIS A 271      -0.879 -40.526  -6.604  1.00 87.09           H  
ATOM   4348  O   HIS A 271       1.113 -42.290  -5.403  1.00 87.09           O  
ATOM   4349  CG  HIS A 271      -2.980 -40.533  -6.275  1.00 87.09           C  
ATOM   4350  CD2 HIS A 271      -3.195 -39.206  -6.515  1.00 87.09           C  
ATOM   4351  HD2 HIS A 271      -2.444 -38.502  -6.843  1.00 87.09           H  
ATOM   4352  ND1 HIS A 271      -4.164 -41.056  -5.808  1.00 87.09           N  
ATOM   4353  HD1 HIS A 271      -4.243 -41.907  -5.270  1.00 87.09           H  
ATOM   4354  CE1 HIS A 271      -5.065 -40.062  -5.758  1.00 87.09           C  
ATOM   4355  HE1 HIS A 271      -6.049 -40.149  -5.322  1.00 87.09           H  
ATOM   4356  NE2 HIS A 271      -4.536 -38.920  -6.229  1.00 87.09           N  
ATOM   4357  N   ASN A 272      -0.134 -44.141  -5.671  1.00 91.71           N  
ATOM   4358  H   ASN A 272      -1.061 -44.541  -5.663  1.00 91.71           H  
ATOM   4359  CA  ASN A 272       0.983 -44.952  -6.133  1.00 91.71           C  
ATOM   4360  HA  ASN A 272       1.833 -44.734  -5.486  1.00 91.71           H  
ATOM   4361  C   ASN A 272       1.403 -44.552  -7.562  1.00 91.71           C  
ATOM   4362  CB  ASN A 272       0.645 -46.446  -5.955  1.00 91.71           C  
ATOM   4363  HB2 ASN A 272       1.541 -47.043  -6.127  1.00 91.71           H  
ATOM   4364  HB3 ASN A 272       0.342 -46.612  -4.921  1.00 91.71           H  
ATOM   4365  O   ASN A 272       0.672 -43.877  -8.291  1.00 91.71           O  
ATOM   4366  CG  ASN A 272      -0.440 -46.971  -6.881  1.00 91.71           C  
ATOM   4367  ND2 ASN A 272      -1.248 -47.898  -6.431  1.00 91.71           N  
ATOM   4368 HD21 ASN A 272      -1.159 -48.257  -5.491  1.00 91.71           H  
ATOM   4369 HD22 ASN A 272      -1.956 -48.245  -7.062  1.00 91.71           H  
ATOM   4370  OD1 ASN A 272      -0.559 -46.584  -8.027  1.00 91.71           O  
ATOM   4371  N   VAL A 273       2.585 -45.012  -7.977  1.00 95.51           N  
ATOM   4372  H   VAL A 273       3.142 -45.541  -7.321  1.00 95.51           H  
ATOM   4373  CA  VAL A 273       3.180 -44.686  -9.284  1.00 95.51           C  
ATOM   4374  HA  VAL A 273       3.346 -43.609  -9.330  1.00 95.51           H  
ATOM   4375  C   VAL A 273       2.250 -45.041 -10.455  1.00 95.51           C  
ATOM   4376  CB  VAL A 273       4.544 -45.396  -9.422  1.00 95.51           C  
ATOM   4377  HB  VAL A 273       4.394 -46.470  -9.313  1.00 95.51           H  
ATOM   4378  O   VAL A 273       2.183 -44.285 -11.422  1.00 95.51           O  
ATOM   4379  CG1 VAL A 273       5.228 -45.142 -10.768  1.00 95.51           C  
ATOM   4380 HG11 VAL A 273       4.606 -45.487 -11.594  1.00 95.51           H  
ATOM   4381 HG12 VAL A 273       5.426 -44.075 -10.877  1.00 95.51           H  
ATOM   4382 HG13 VAL A 273       6.172 -45.686 -10.810  1.00 95.51           H  
ATOM   4383  CG2 VAL A 273       5.518 -44.922  -8.329  1.00 95.51           C  
ATOM   4384 HG21 VAL A 273       5.150 -45.193  -7.339  1.00 95.51           H  
ATOM   4385 HG22 VAL A 273       6.489 -45.397  -8.466  1.00 95.51           H  
ATOM   4386 HG23 VAL A 273       5.639 -43.840  -8.376  1.00 95.51           H  
ATOM   4387  N   ASN A 274       1.493 -46.141 -10.360  1.00 96.03           N  
ATOM   4388  H   ASN A 274       1.501 -46.666  -9.498  1.00 96.03           H  
ATOM   4389  CA  ASN A 274       0.554 -46.551 -11.407  1.00 96.03           C  
ATOM   4390  HA  ASN A 274       1.070 -46.515 -12.367  1.00 96.03           H  
ATOM   4391  C   ASN A 274      -0.645 -45.590 -11.523  1.00 96.03           C  
ATOM   4392  CB  ASN A 274       0.108 -48.003 -11.145  1.00 96.03           C  
ATOM   4393  HB2 ASN A 274       0.981 -48.642 -11.013  1.00 96.03           H  
ATOM   4394  HB3 ASN A 274      -0.505 -48.049 -10.245  1.00 96.03           H  
ATOM   4395  O   ASN A 274      -0.973 -45.112 -12.605  1.00 96.03           O  
ATOM   4396  CG  ASN A 274      -0.687 -48.553 -12.316  1.00 96.03           C  
ATOM   4397  ND2 ASN A 274      -1.529 -49.535 -12.104  1.00 96.03           N  
ATOM   4398 HD21 ASN A 274      -2.009 -49.880 -12.923  1.00 96.03           H  
ATOM   4399 HD22 ASN A 274      -1.640 -49.960 -11.194  1.00 96.03           H  
ATOM   4400  OD1 ASN A 274      -0.545 -48.104 -13.437  1.00 96.03           O  
ATOM   4401  N   ALA A 275      -1.256 -45.228 -10.396  1.00 96.33           N  
ATOM   4402  H   ALA A 275      -0.933 -45.623  -9.524  1.00 96.33           H  
ATOM   4403  CA  ALA A 275      -2.354 -44.269 -10.354  1.00 96.33           C  
ATOM   4404  HA  ALA A 275      -3.146 -44.613 -11.019  1.00 96.33           H  
ATOM   4405  C   ALA A 275      -1.919 -42.875 -10.837  1.00 96.33           C  
ATOM   4406  CB  ALA A 275      -2.897 -44.231  -8.921  1.00 96.33           C  
ATOM   4407  HB1 ALA A 275      -3.292 -45.212  -8.655  1.00 96.33           H  
ATOM   4408  HB2 ALA A 275      -3.697 -43.495  -8.849  1.00 96.33           H  
ATOM   4409  HB3 ALA A 275      -2.098 -43.972  -8.226  1.00 96.33           H  
ATOM   4410  O   ALA A 275      -2.695 -42.189 -11.505  1.00 96.33           O  
ATOM   4411  N   VAL A 276      -0.680 -42.460 -10.544  1.00 96.74           N  
ATOM   4412  H   VAL A 276      -0.106 -43.047  -9.956  1.00 96.74           H  
ATOM   4413  CA  VAL A 276      -0.106 -41.221 -11.091  1.00 96.74           C  
ATOM   4414  HA  VAL A 276      -0.800 -40.403 -10.895  1.00 96.74           H  
ATOM   4415  C   VAL A 276       0.039 -41.306 -12.611  1.00 96.74           C  
ATOM   4416  CB  VAL A 276       1.237 -40.864 -10.426  1.00 96.74           C  
ATOM   4417  HB  VAL A 276       1.923 -41.708 -10.498  1.00 96.74           H  
ATOM   4418  O   VAL A 276      -0.370 -40.371 -13.295  1.00 96.74           O  
ATOM   4419  CG1 VAL A 276       1.886 -39.644 -11.094  1.00 96.74           C  
ATOM   4420 HG11 VAL A 276       2.797 -39.366 -10.564  1.00 96.74           H  
ATOM   4421 HG12 VAL A 276       2.163 -39.873 -12.123  1.00 96.74           H  
ATOM   4422 HG13 VAL A 276       1.193 -38.803 -11.090  1.00 96.74           H  
ATOM   4423  CG2 VAL A 276       1.022 -40.520  -8.947  1.00 96.74           C  
ATOM   4424 HG21 VAL A 276       1.960 -40.205  -8.492  1.00 96.74           H  
ATOM   4425 HG22 VAL A 276       0.291 -39.716  -8.854  1.00 96.74           H  
ATOM   4426 HG23 VAL A 276       0.658 -41.391  -8.402  1.00 96.74           H  
ATOM   4427  N   ALA A 277       0.560 -42.416 -13.147  1.00 96.97           N  
ATOM   4428  H   ALA A 277       0.878 -43.156 -12.537  1.00 96.97           H  
ATOM   4429  CA  ALA A 277       0.695 -42.615 -14.591  1.00 96.97           C  
ATOM   4430  HA  ALA A 277       1.384 -41.865 -14.980  1.00 96.97           H  
ATOM   4431  C   ALA A 277      -0.652 -42.431 -15.313  1.00 96.97           C  
ATOM   4432  CB  ALA A 277       1.300 -44.003 -14.852  1.00 96.97           C  
ATOM   4433  HB1 ALA A 277       2.223 -44.123 -14.285  1.00 96.97           H  
ATOM   4434  HB2 ALA A 277       0.601 -44.787 -14.563  1.00 96.97           H  
ATOM   4435  HB3 ALA A 277       1.514 -44.115 -15.915  1.00 96.97           H  
ATOM   4436  O   ALA A 277      -0.753 -41.600 -16.220  1.00 96.97           O  
ATOM   4437  N   LEU A 278      -1.704 -43.104 -14.831  1.00 95.90           N  
ATOM   4438  H   LEU A 278      -1.531 -43.786 -14.106  1.00 95.90           H  
ATOM   4439  CA  LEU A 278      -3.060 -43.004 -15.381  1.00 95.90           C  
ATOM   4440  HA  LEU A 278      -3.030 -43.261 -16.440  1.00 95.90           H  
ATOM   4441  C   LEU A 278      -3.623 -41.577 -15.286  1.00 95.90           C  
ATOM   4442  CB  LEU A 278      -3.978 -43.998 -14.643  1.00 95.90           C  
ATOM   4443  HB2 LEU A 278      -3.906 -43.807 -13.573  1.00 95.90           H  
ATOM   4444  HB3 LEU A 278      -5.008 -43.809 -14.947  1.00 95.90           H  
ATOM   4445  O   LEU A 278      -4.132 -41.037 -16.269  1.00 95.90           O  
ATOM   4446  CG  LEU A 278      -3.667 -45.485 -14.904  1.00 95.90           C  
ATOM   4447  HG  LEU A 278      -2.619 -45.687 -14.686  1.00 95.90           H  
ATOM   4448  CD1 LEU A 278      -4.528 -46.346 -13.978  1.00 95.90           C  
ATOM   4449 HD11 LEU A 278      -4.306 -46.106 -12.938  1.00 95.90           H  
ATOM   4450 HD12 LEU A 278      -4.297 -47.398 -14.148  1.00 95.90           H  
ATOM   4451 HD13 LEU A 278      -5.586 -46.176 -14.181  1.00 95.90           H  
ATOM   4452  CD2 LEU A 278      -3.962 -45.892 -16.348  1.00 95.90           C  
ATOM   4453 HD21 LEU A 278      -3.775 -46.959 -16.476  1.00 95.90           H  
ATOM   4454 HD22 LEU A 278      -3.304 -45.361 -17.035  1.00 95.90           H  
ATOM   4455 HD23 LEU A 278      -4.999 -45.678 -16.606  1.00 95.90           H  
ATOM   4456  N   LYS A 279      -3.477 -40.910 -14.132  1.00 95.24           N  
ATOM   4457  H   LYS A 279      -3.033 -41.393 -13.364  1.00 95.24           H  
ATOM   4458  CA  LYS A 279      -3.923 -39.513 -13.939  1.00 95.24           C  
ATOM   4459  HA  LYS A 279      -4.973 -39.437 -14.221  1.00 95.24           H  
ATOM   4460  C   LYS A 279      -3.188 -38.512 -14.836  1.00 95.24           C  
ATOM   4461  CB  LYS A 279      -3.759 -39.112 -12.467  1.00 95.24           C  
ATOM   4462  HB2 LYS A 279      -3.804 -38.026 -12.384  1.00 95.24           H  
ATOM   4463  HB3 LYS A 279      -2.783 -39.439 -12.109  1.00 95.24           H  
ATOM   4464  O   LYS A 279      -3.730 -37.447 -15.125  1.00 95.24           O  
ATOM   4465  CG  LYS A 279      -4.871 -39.701 -11.589  1.00 95.24           C  
ATOM   4466  HG2 LYS A 279      -5.824 -39.263 -11.885  1.00 95.24           H  
ATOM   4467  HG3 LYS A 279      -4.926 -40.780 -11.731  1.00 95.24           H  
ATOM   4468  CD  LYS A 279      -4.602 -39.402 -10.108  1.00 95.24           C  
ATOM   4469  HD2 LYS A 279      -4.496 -38.329  -9.947  1.00 95.24           H  
ATOM   4470  HD3 LYS A 279      -3.666 -39.885  -9.829  1.00 95.24           H  
ATOM   4471  CE  LYS A 279      -5.715 -39.966  -9.217  1.00 95.24           C  
ATOM   4472  HE2 LYS A 279      -5.323 -40.047  -8.203  1.00 95.24           H  
ATOM   4473  HE3 LYS A 279      -5.952 -40.974  -9.557  1.00 95.24           H  
ATOM   4474  NZ  LYS A 279      -6.931 -39.114  -9.213  1.00 95.24           N  
ATOM   4475  HZ1 LYS A 279      -7.286 -38.996 -10.151  1.00 95.24           H  
ATOM   4476  HZ2 LYS A 279      -7.653 -39.540  -8.650  1.00 95.24           H  
ATOM   4477  HZ3 LYS A 279      -6.718 -38.210  -8.816  1.00 95.24           H  
ATOM   4478  N   CYS A 280      -1.981 -38.845 -15.281  1.00 96.02           N  
ATOM   4479  H   CYS A 280      -1.573 -39.699 -14.929  1.00 96.02           H  
ATOM   4480  CA  CYS A 280      -1.190 -38.058 -16.223  1.00 96.02           C  
ATOM   4481  HA  CYS A 280      -1.544 -37.027 -16.209  1.00 96.02           H  
ATOM   4482  C   CYS A 280      -1.344 -38.521 -17.683  1.00 96.02           C  
ATOM   4483  CB  CYS A 280       0.267 -38.060 -15.744  1.00 96.02           C  
ATOM   4484  HB2 CYS A 280       0.908 -37.601 -16.497  1.00 96.02           H  
ATOM   4485  HB3 CYS A 280       0.591 -39.087 -15.577  1.00 96.02           H  
ATOM   4486  O   CYS A 280      -0.621 -38.021 -18.542  1.00 96.02           O  
ATOM   4487  SG  CYS A 280       0.396 -37.120 -14.196  1.00 96.02           S  
ATOM   4488  HG  CYS A 280       0.433 -35.908 -14.758  1.00 96.02           H  
ATOM   4489  N   GLY A 281      -2.267 -39.447 -17.973  1.00 95.72           N  
ATOM   4490  H   GLY A 281      -2.787 -39.868 -17.216  1.00 95.72           H  
ATOM   4491  CA  GLY A 281      -2.625 -39.865 -19.333  1.00 95.72           C  
ATOM   4492  HA2 GLY A 281      -3.608 -40.335 -19.300  1.00 95.72           H  
ATOM   4493  HA3 GLY A 281      -2.694 -38.988 -19.977  1.00 95.72           H  
ATOM   4494  C   GLY A 281      -1.665 -40.863 -19.978  1.00 95.72           C  
ATOM   4495  O   GLY A 281      -1.510 -40.855 -21.203  1.00 95.72           O  
ATOM   4496  N   TYR A 282      -0.995 -41.683 -19.166  1.00 96.56           N  
ATOM   4497  H   TYR A 282      -1.172 -41.626 -18.174  1.00 96.56           H  
ATOM   4498  CA  TYR A 282      -0.155 -42.789 -19.620  1.00 96.56           C  
ATOM   4499  HA  TYR A 282       0.019 -42.707 -20.693  1.00 96.56           H  
ATOM   4500  C   TYR A 282      -0.838 -44.128 -19.346  1.00 96.56           C  
ATOM   4501  CB  TYR A 282       1.204 -42.750 -18.910  1.00 96.56           C  
ATOM   4502  HB2 TYR A 282       1.760 -43.648 -19.180  1.00 96.56           H  
ATOM   4503  HB3 TYR A 282       1.045 -42.785 -17.832  1.00 96.56           H  
ATOM   4504  O   TYR A 282      -1.094 -44.458 -18.190  1.00 96.56           O  
ATOM   4505  CG  TYR A 282       2.051 -41.542 -19.240  1.00 96.56           C  
ATOM   4506  CD1 TYR A 282       2.937 -41.593 -20.329  1.00 96.56           C  
ATOM   4507  HD1 TYR A 282       3.010 -42.498 -20.914  1.00 96.56           H  
ATOM   4508  CD2 TYR A 282       1.937 -40.367 -18.476  1.00 96.56           C  
ATOM   4509  HD2 TYR A 282       1.242 -40.335 -17.650  1.00 96.56           H  
ATOM   4510  CE1 TYR A 282       3.694 -40.462 -20.678  1.00 96.56           C  
ATOM   4511  HE1 TYR A 282       4.351 -40.484 -21.535  1.00 96.56           H  
ATOM   4512  CE2 TYR A 282       2.691 -39.229 -18.820  1.00 96.56           C  
ATOM   4513  HE2 TYR A 282       2.574 -38.320 -18.249  1.00 96.56           H  
ATOM   4514  OH  TYR A 282       4.228 -38.165 -20.334  1.00 96.56           O  
ATOM   4515  HH  TYR A 282       4.005 -37.393 -19.809  1.00 96.56           H  
ATOM   4516  CZ  TYR A 282       3.557 -39.274 -19.935  1.00 96.56           C  
ATOM   4517  N   ASP A 283      -1.041 -44.923 -20.395  1.00 94.31           N  
ATOM   4518  H   ASP A 283      -0.981 -44.533 -21.324  1.00 94.31           H  
ATOM   4519  CA  ASP A 283      -1.630 -46.266 -20.277  1.00 94.31           C  
ATOM   4520  HA  ASP A 283      -2.441 -46.238 -19.549  1.00 94.31           H  
ATOM   4521  C   ASP A 283      -0.607 -47.313 -19.805  1.00 94.31           C  
ATOM   4522  CB  ASP A 283      -2.230 -46.665 -21.633  1.00 94.31           C  
ATOM   4523  HB2 ASP A 283      -2.760 -47.612 -21.524  1.00 94.31           H  
ATOM   4524  HB3 ASP A 283      -1.421 -46.808 -22.350  1.00 94.31           H  
ATOM   4525  O   ASP A 283      -0.956 -48.317 -19.192  1.00 94.31           O  
ATOM   4526  CG  ASP A 283      -3.202 -45.606 -22.161  1.00 94.31           C  
ATOM   4527  OD1 ASP A 283      -4.083 -45.179 -21.384  1.00 94.31           O  
ATOM   4528  OD2 ASP A 283      -2.980 -45.148 -23.303  1.00 94.31           O  
ATOM   4529  N   SER A 284       0.684 -47.066 -20.056  1.00 95.91           N  
ATOM   4530  H   SER A 284       0.897 -46.201 -20.532  1.00 95.91           H  
ATOM   4531  CA  SER A 284       1.787 -47.924 -19.617  1.00 95.91           C  
ATOM   4532  HA  SER A 284       1.384 -48.864 -19.239  1.00 95.91           H  
ATOM   4533  C   SER A 284       2.577 -47.264 -18.493  1.00 95.91           C  
ATOM   4534  CB  SER A 284       2.688 -48.276 -20.802  1.00 95.91           C  
ATOM   4535  HB2 SER A 284       2.973 -47.364 -21.327  1.00 95.91           H  
ATOM   4536  HB3 SER A 284       2.132 -48.910 -21.492  1.00 95.91           H  
ATOM   4537  O   SER A 284       3.270 -46.263 -18.701  1.00 95.91           O  
ATOM   4538  OG  SER A 284       3.858 -48.956 -20.369  1.00 95.91           O  
ATOM   4539  HG  SER A 284       3.929 -49.752 -20.901  1.00 95.91           H  
ATOM   4540  N   THR A 285       2.540 -47.868 -17.303  1.00 96.53           N  
ATOM   4541  H   THR A 285       1.882 -48.620 -17.155  1.00 96.53           H  
ATOM   4542  CA  THR A 285       3.354 -47.440 -16.156  1.00 96.53           C  
ATOM   4543  HA  THR A 285       3.092 -46.411 -15.908  1.00 96.53           H  
ATOM   4544  C   THR A 285       4.848 -47.499 -16.477  1.00 96.53           C  
ATOM   4545  CB  THR A 285       3.103 -48.329 -14.930  1.00 96.53           C  
ATOM   4546  HB  THR A 285       3.697 -49.237 -15.037  1.00 96.53           H  
ATOM   4547  O   THR A 285       5.594 -46.601 -16.092  1.00 96.53           O  
ATOM   4548  CG2 THR A 285       3.515 -47.647 -13.628  1.00 96.53           C  
ATOM   4549 HG21 THR A 285       4.593 -47.486 -13.621  1.00 96.53           H  
ATOM   4550 HG22 THR A 285       3.248 -48.285 -12.785  1.00 96.53           H  
ATOM   4551 HG23 THR A 285       3.009 -46.686 -13.534  1.00 96.53           H  
ATOM   4552  OG1 THR A 285       1.762 -48.741 -14.842  1.00 96.53           O  
ATOM   4553  HG1 THR A 285       1.171 -48.054 -14.526  1.00 96.53           H  
ATOM   4554  N   SER A 286       5.294 -48.517 -17.221  1.00 96.15           N  
ATOM   4555  H   SER A 286       4.647 -49.244 -17.490  1.00 96.15           H  
ATOM   4556  CA  SER A 286       6.696 -48.667 -17.631  1.00 96.15           C  
ATOM   4557  HA  SER A 286       7.328 -48.664 -16.743  1.00 96.15           H  
ATOM   4558  C   SER A 286       7.145 -47.517 -18.532  1.00 96.15           C  
ATOM   4559  CB  SER A 286       6.900 -50.002 -18.356  1.00 96.15           C  
ATOM   4560  HB2 SER A 286       6.306 -50.023 -19.269  1.00 96.15           H  
ATOM   4561  HB3 SER A 286       7.953 -50.118 -18.612  1.00 96.15           H  
ATOM   4562  O   SER A 286       8.204 -46.929 -18.305  1.00 96.15           O  
ATOM   4563  OG  SER A 286       6.501 -51.060 -17.509  1.00 96.15           O  
ATOM   4564  HG  SER A 286       6.663 -51.900 -17.945  1.00 96.15           H  
ATOM   4565  N   TYR A 287       6.313 -47.137 -19.507  1.00 96.77           N  
ATOM   4566  H   TYR A 287       5.441 -47.632 -19.631  1.00 96.77           H  
ATOM   4567  CA  TYR A 287       6.594 -45.994 -20.374  1.00 96.77           C  
ATOM   4568  HA  TYR A 287       7.597 -46.111 -20.785  1.00 96.77           H  
ATOM   4569  C   TYR A 287       6.571 -44.671 -19.596  1.00 96.77           C  
ATOM   4570  CB  TYR A 287       5.596 -45.973 -21.534  1.00 96.77           C  
ATOM   4571  HB2 TYR A 287       5.649 -46.921 -22.069  1.00 96.77           H  
ATOM   4572  HB3 TYR A 287       4.590 -45.868 -21.127  1.00 96.77           H  
ATOM   4573  O   TYR A 287       7.471 -43.846 -19.754  1.00 96.77           O  
ATOM   4574  CG  TYR A 287       5.852 -44.852 -22.519  1.00 96.77           C  
ATOM   4575  CD1 TYR A 287       4.871 -43.866 -22.736  1.00 96.77           C  
ATOM   4576  HD1 TYR A 287       3.913 -43.945 -22.243  1.00 96.77           H  
ATOM   4577  CD2 TYR A 287       7.078 -44.790 -23.210  1.00 96.77           C  
ATOM   4578  HD2 TYR A 287       7.829 -45.550 -23.055  1.00 96.77           H  
ATOM   4579  CE1 TYR A 287       5.122 -42.803 -23.623  1.00 96.77           C  
ATOM   4580  HE1 TYR A 287       4.370 -42.051 -23.813  1.00 96.77           H  
ATOM   4581  CE2 TYR A 287       7.326 -43.739 -24.112  1.00 96.77           C  
ATOM   4582  HE2 TYR A 287       8.264 -43.701 -24.645  1.00 96.77           H  
ATOM   4583  OH  TYR A 287       6.582 -41.722 -25.181  1.00 96.77           O  
ATOM   4584  HH  TYR A 287       7.411 -41.841 -25.650  1.00 96.77           H  
ATOM   4585  CZ  TYR A 287       6.348 -42.741 -24.315  1.00 96.77           C  
ATOM   4586  N   PHE A 288       5.608 -44.494 -18.683  1.00 97.86           N  
ATOM   4587  H   PHE A 288       4.877 -45.186 -18.609  1.00 97.86           H  
ATOM   4588  CA  PHE A 288       5.585 -43.348 -17.773  1.00 97.86           C  
ATOM   4589  HA  PHE A 288       5.484 -42.435 -18.359  1.00 97.86           H  
ATOM   4590  C   PHE A 288       6.887 -43.229 -16.968  1.00 97.86           C  
ATOM   4591  CB  PHE A 288       4.378 -43.448 -16.831  1.00 97.86           C  
ATOM   4592  HB2 PHE A 288       3.471 -43.223 -17.392  1.00 97.86           H  
ATOM   4593  HB3 PHE A 288       4.285 -44.470 -16.462  1.00 97.86           H  
ATOM   4594  O   PHE A 288       7.484 -42.153 -16.933  1.00 97.86           O  
ATOM   4595  CG  PHE A 288       4.473 -42.511 -15.644  1.00 97.86           C  
ATOM   4596  CD1 PHE A 288       4.754 -43.016 -14.361  1.00 97.86           C  
ATOM   4597  HD1 PHE A 288       4.847 -44.081 -14.205  1.00 97.86           H  
ATOM   4598  CD2 PHE A 288       4.355 -41.123 -15.838  1.00 97.86           C  
ATOM   4599  HD2 PHE A 288       4.158 -40.734 -16.826  1.00 97.86           H  
ATOM   4600  CE1 PHE A 288       4.903 -42.134 -13.278  1.00 97.86           C  
ATOM   4601  HE1 PHE A 288       5.093 -42.516 -12.285  1.00 97.86           H  
ATOM   4602  CE2 PHE A 288       4.518 -40.243 -14.755  1.00 97.86           C  
ATOM   4603  HE2 PHE A 288       4.435 -39.178 -14.915  1.00 97.86           H  
ATOM   4604  CZ  PHE A 288       4.794 -40.750 -13.474  1.00 97.86           C  
ATOM   4605  HZ  PHE A 288       4.920 -40.082 -12.635  1.00 97.86           H  
ATOM   4606  N   ILE A 289       7.367 -44.324 -16.365  1.00 97.21           N  
ATOM   4607  H   ILE A 289       6.824 -45.173 -16.426  1.00 97.21           H  
ATOM   4608  CA  ILE A 289       8.619 -44.342 -15.594  1.00 97.21           C  
ATOM   4609  HA  ILE A 289       8.547 -43.595 -14.804  1.00 97.21           H  
ATOM   4610  C   ILE A 289       9.808 -43.944 -16.477  1.00 97.21           C  
ATOM   4611  CB  ILE A 289       8.828 -45.729 -14.937  1.00 97.21           C  
ATOM   4612  HB  ILE A 289       8.679 -46.497 -15.696  1.00 97.21           H  
ATOM   4613  O   ILE A 289      10.660 -43.168 -16.036  1.00 97.21           O  
ATOM   4614  CG1 ILE A 289       7.807 -45.950 -13.797  1.00 97.21           C  
ATOM   4615 HG12 ILE A 289       6.821 -45.604 -14.107  1.00 97.21           H  
ATOM   4616 HG13 ILE A 289       8.099 -45.360 -12.929  1.00 97.21           H  
ATOM   4617  CG2 ILE A 289      10.258 -45.879 -14.375  1.00 97.21           C  
ATOM   4618 HG21 ILE A 289      10.480 -45.067 -13.683  1.00 97.21           H  
ATOM   4619 HG22 ILE A 289      10.368 -46.833 -13.860  1.00 97.21           H  
ATOM   4620 HG23 ILE A 289      10.986 -45.873 -15.187  1.00 97.21           H  
ATOM   4621  CD1 ILE A 289       7.671 -47.417 -13.368  1.00 97.21           C  
ATOM   4622 HD11 ILE A 289       7.407 -48.032 -14.228  1.00 97.21           H  
ATOM   4623 HD12 ILE A 289       8.598 -47.783 -12.928  1.00 97.21           H  
ATOM   4624 HD13 ILE A 289       6.881 -47.500 -12.621  1.00 97.21           H  
ATOM   4625  N   GLN A 290       9.863 -44.426 -17.722  1.00 97.07           N  
ATOM   4626  H   GLN A 290       9.145 -45.069 -18.022  1.00 97.07           H  
ATOM   4627  CA  GLN A 290      10.911 -44.060 -18.677  1.00 97.07           C  
ATOM   4628  HA  GLN A 290      11.877 -44.277 -18.223  1.00 97.07           H  
ATOM   4629  C   GLN A 290      10.877 -42.561 -19.011  1.00 97.07           C  
ATOM   4630  CB  GLN A 290      10.766 -44.924 -19.937  1.00 97.07           C  
ATOM   4631  HB2 GLN A 290       9.831 -44.676 -20.440  1.00 97.07           H  
ATOM   4632  HB3 GLN A 290      10.729 -45.974 -19.646  1.00 97.07           H  
ATOM   4633  O   GLN A 290      11.917 -41.900 -18.948  1.00 97.07           O  
ATOM   4634  CG  GLN A 290      11.931 -44.728 -20.922  1.00 97.07           C  
ATOM   4635  HG2 GLN A 290      12.862 -45.026 -20.441  1.00 97.07           H  
ATOM   4636  HG3 GLN A 290      12.005 -43.678 -21.202  1.00 97.07           H  
ATOM   4637  CD  GLN A 290      11.758 -45.541 -22.202  1.00 97.07           C  
ATOM   4638  NE2 GLN A 290      12.722 -45.523 -23.096  1.00 97.07           N  
ATOM   4639 HE21 GLN A 290      13.598 -45.048 -22.930  1.00 97.07           H  
ATOM   4640 HE22 GLN A 290      12.562 -46.110 -23.902  1.00 97.07           H  
ATOM   4641  OE1 GLN A 290      10.761 -46.196 -22.436  1.00 97.07           O  
ATOM   4642  N   CYS A 291       9.699 -42.007 -19.313  1.00 96.72           N  
ATOM   4643  H   CYS A 291       8.893 -42.610 -19.392  1.00 96.72           H  
ATOM   4644  CA  CYS A 291       9.510 -40.579 -19.579  1.00 96.72           C  
ATOM   4645  HA  CYS A 291      10.164 -40.276 -20.396  1.00 96.72           H  
ATOM   4646  C   CYS A 291       9.882 -39.720 -18.365  1.00 96.72           C  
ATOM   4647  CB  CYS A 291       8.056 -40.341 -20.007  1.00 96.72           C  
ATOM   4648  HB2 CYS A 291       7.376 -40.852 -19.325  1.00 96.72           H  
ATOM   4649  HB3 CYS A 291       7.831 -39.275 -20.003  1.00 96.72           H  
ATOM   4650  O   CYS A 291      10.652 -38.769 -18.499  1.00 96.72           O  
ATOM   4651  SG  CYS A 291       7.845 -40.984 -21.689  1.00 96.72           S  
ATOM   4652  HG  CYS A 291       6.510 -41.017 -21.713  1.00 96.72           H  
ATOM   4653  N   PHE A 292       9.420 -40.100 -17.172  1.00 97.20           N  
ATOM   4654  H   PHE A 292       8.787 -40.886 -17.133  1.00 97.20           H  
ATOM   4655  CA  PHE A 292       9.720 -39.401 -15.924  1.00 97.20           C  
ATOM   4656  HA  PHE A 292       9.421 -38.358 -16.027  1.00 97.20           H  
ATOM   4657  C   PHE A 292      11.221 -39.405 -15.622  1.00 97.20           C  
ATOM   4658  CB  PHE A 292       8.897 -40.027 -14.791  1.00 97.20           C  
ATOM   4659  HB2 PHE A 292       7.867 -40.146 -15.128  1.00 97.20           H  
ATOM   4660  HB3 PHE A 292       9.282 -41.022 -14.566  1.00 97.20           H  
ATOM   4661  O   PHE A 292      11.797 -38.352 -15.345  1.00 97.20           O  
ATOM   4662  CG  PHE A 292       8.884 -39.192 -13.528  1.00 97.20           C  
ATOM   4663  CD1 PHE A 292       9.958 -39.256 -12.623  1.00 97.20           C  
ATOM   4664  HD1 PHE A 292      10.792 -39.913 -12.824  1.00 97.20           H  
ATOM   4665  CD2 PHE A 292       7.803 -38.330 -13.266  1.00 97.20           C  
ATOM   4666  HD2 PHE A 292       6.980 -38.266 -13.963  1.00 97.20           H  
ATOM   4667  CE1 PHE A 292       9.961 -38.458 -11.468  1.00 97.20           C  
ATOM   4668  HE1 PHE A 292      10.799 -38.496 -10.788  1.00 97.20           H  
ATOM   4669  CE2 PHE A 292       7.801 -37.535 -12.107  1.00 97.20           C  
ATOM   4670  HE2 PHE A 292       6.982 -36.859 -11.916  1.00 97.20           H  
ATOM   4671  CZ  PHE A 292       8.881 -37.597 -11.208  1.00 97.20           C  
ATOM   4672  HZ  PHE A 292       8.888 -36.969 -10.330  1.00 97.20           H  
ATOM   4673  N   LYS A 293      11.890 -40.558 -15.772  1.00 96.30           N  
ATOM   4674  H   LYS A 293      11.358 -41.386 -15.997  1.00 96.30           H  
ATOM   4675  CA  LYS A 293      13.347 -40.671 -15.620  1.00 96.30           C  
ATOM   4676  HA  LYS A 293      13.623 -40.251 -14.653  1.00 96.30           H  
ATOM   4677  C   LYS A 293      14.093 -39.835 -16.653  1.00 96.30           C  
ATOM   4678  CB  LYS A 293      13.766 -42.150 -15.658  1.00 96.30           C  
ATOM   4679  HB2 LYS A 293      13.536 -42.565 -16.639  1.00 96.30           H  
ATOM   4680  HB3 LYS A 293      13.190 -42.695 -14.910  1.00 96.30           H  
ATOM   4681  O   LYS A 293      15.072 -39.182 -16.304  1.00 96.30           O  
ATOM   4682  CG  LYS A 293      15.265 -42.336 -15.357  1.00 96.30           C  
ATOM   4683  HG2 LYS A 293      15.857 -41.788 -16.090  1.00 96.30           H  
ATOM   4684  HG3 LYS A 293      15.481 -41.942 -14.364  1.00 96.30           H  
ATOM   4685  CD  LYS A 293      15.675 -43.815 -15.417  1.00 96.30           C  
ATOM   4686  HD2 LYS A 293      15.101 -44.378 -14.680  1.00 96.30           H  
ATOM   4687  HD3 LYS A 293      15.454 -44.206 -16.410  1.00 96.30           H  
ATOM   4688  CE  LYS A 293      17.177 -43.962 -15.128  1.00 96.30           C  
ATOM   4689  HE2 LYS A 293      17.730 -43.368 -15.856  1.00 96.30           H  
ATOM   4690  HE3 LYS A 293      17.385 -43.545 -14.142  1.00 96.30           H  
ATOM   4691  NZ  LYS A 293      17.628 -45.379 -15.184  1.00 96.30           N  
ATOM   4692  HZ1 LYS A 293      17.468 -45.776 -16.099  1.00 96.30           H  
ATOM   4693  HZ2 LYS A 293      18.618 -45.443 -14.993  1.00 96.30           H  
ATOM   4694  HZ3 LYS A 293      17.145 -45.944 -14.501  1.00 96.30           H  
ATOM   4695  N   LYS A 294      13.642 -39.811 -17.909  1.00 96.36           N  
ATOM   4696  H   LYS A 294      12.846 -40.387 -18.142  1.00 96.36           H  
ATOM   4697  CA  LYS A 294      14.252 -38.973 -18.950  1.00 96.36           C  
ATOM   4698  HA  LYS A 294      15.321 -39.187 -18.976  1.00 96.36           H  
ATOM   4699  C   LYS A 294      14.111 -37.482 -18.629  1.00 96.36           C  
ATOM   4700  CB  LYS A 294      13.649 -39.336 -20.317  1.00 96.36           C  
ATOM   4701  HB2 LYS A 294      13.748 -40.411 -20.470  1.00 96.36           H  
ATOM   4702  HB3 LYS A 294      12.588 -39.085 -20.327  1.00 96.36           H  
ATOM   4703  O   LYS A 294      15.064 -36.740 -18.869  1.00 96.36           O  
ATOM   4704  CG  LYS A 294      14.356 -38.608 -21.473  1.00 96.36           C  
ATOM   4705  HG2 LYS A 294      14.220 -37.532 -21.361  1.00 96.36           H  
ATOM   4706  HG3 LYS A 294      15.421 -38.834 -21.442  1.00 96.36           H  
ATOM   4707  CD  LYS A 294      13.790 -39.030 -22.836  1.00 96.36           C  
ATOM   4708  HD2 LYS A 294      12.720 -38.822 -22.857  1.00 96.36           H  
ATOM   4709  HD3 LYS A 294      13.947 -40.100 -22.976  1.00 96.36           H  
ATOM   4710  CE  LYS A 294      14.488 -38.250 -23.961  1.00 96.36           C  
ATOM   4711  HE2 LYS A 294      15.556 -38.462 -23.926  1.00 96.36           H  
ATOM   4712  HE3 LYS A 294      14.355 -37.184 -23.776  1.00 96.36           H  
ATOM   4713  NZ  LYS A 294      13.948 -38.591 -25.305  1.00 96.36           N  
ATOM   4714  HZ1 LYS A 294      14.414 -38.052 -26.021  1.00 96.36           H  
ATOM   4715  HZ2 LYS A 294      12.962 -38.378 -25.362  1.00 96.36           H  
ATOM   4716  HZ3 LYS A 294      14.080 -39.569 -25.517  1.00 96.36           H  
ATOM   4717  N   TYR A 295      12.971 -37.068 -18.075  1.00 94.98           N  
ATOM   4718  H   TYR A 295      12.229 -37.744 -17.960  1.00 94.98           H  
ATOM   4719  CA  TYR A 295      12.661 -35.674 -17.762  1.00 94.98           C  
ATOM   4720  HA  TYR A 295      13.025 -35.048 -18.576  1.00 94.98           H  
ATOM   4721  C   TYR A 295      13.361 -35.186 -16.481  1.00 94.98           C  
ATOM   4722  CB  TYR A 295      11.135 -35.509 -17.711  1.00 94.98           C  
ATOM   4723  HB2 TYR A 295      10.738 -36.003 -16.824  1.00 94.98           H  
ATOM   4724  HB3 TYR A 295      10.698 -36.006 -18.578  1.00 94.98           H  
ATOM   4725  O   TYR A 295      14.192 -34.287 -16.548  1.00 94.98           O  
ATOM   4726  CG  TYR A 295      10.679 -34.066 -17.731  1.00 94.98           C  
ATOM   4727  CD1 TYR A 295      10.457 -33.378 -16.525  1.00 94.98           C  
ATOM   4728  HD1 TYR A 295      10.628 -33.869 -15.579  1.00 94.98           H  
ATOM   4729  CD2 TYR A 295      10.463 -33.415 -18.962  1.00 94.98           C  
ATOM   4730  HD2 TYR A 295      10.633 -33.935 -19.893  1.00 94.98           H  
ATOM   4731  CE1 TYR A 295      10.006 -32.045 -16.541  1.00 94.98           C  
ATOM   4732  HE1 TYR A 295       9.828 -31.521 -15.614  1.00 94.98           H  
ATOM   4733  CE2 TYR A 295      10.023 -32.079 -18.983  1.00 94.98           C  
ATOM   4734  HE2 TYR A 295       9.855 -31.565 -19.919  1.00 94.98           H  
ATOM   4735  OH  TYR A 295       9.358 -30.108 -17.800  1.00 94.98           O  
ATOM   4736  HH  TYR A 295       9.159 -29.774 -16.922  1.00 94.98           H  
ATOM   4737  CZ  TYR A 295       9.793 -31.392 -17.773  1.00 94.98           C  
ATOM   4738  N   PHE A 296      13.117 -35.827 -15.333  1.00 92.89           N  
ATOM   4739  H   PHE A 296      12.454 -36.589 -15.347  1.00 92.89           H  
ATOM   4740  CA  PHE A 296      13.647 -35.414 -14.021  1.00 92.89           C  
ATOM   4741  HA  PHE A 296      13.823 -34.339 -14.041  1.00 92.89           H  
ATOM   4742  C   PHE A 296      14.991 -36.052 -13.639  1.00 92.89           C  
ATOM   4743  CB  PHE A 296      12.598 -35.700 -12.935  1.00 92.89           C  
ATOM   4744  HB2 PHE A 296      13.042 -35.530 -11.954  1.00 92.89           H  
ATOM   4745  HB3 PHE A 296      12.309 -36.749 -12.981  1.00 92.89           H  
ATOM   4746  O   PHE A 296      15.509 -35.779 -12.558  1.00 92.89           O  
ATOM   4747  CG  PHE A 296      11.370 -34.822 -13.013  1.00 92.89           C  
ATOM   4748  CD1 PHE A 296      11.467 -33.452 -12.702  1.00 92.89           C  
ATOM   4749  HD1 PHE A 296      12.423 -33.025 -12.437  1.00 92.89           H  
ATOM   4750  CD2 PHE A 296      10.130 -35.368 -13.383  1.00 92.89           C  
ATOM   4751  HD2 PHE A 296      10.049 -36.417 -13.626  1.00 92.89           H  
ATOM   4752  CE1 PHE A 296      10.326 -32.632 -12.754  1.00 92.89           C  
ATOM   4753  HE1 PHE A 296      10.398 -31.580 -12.523  1.00 92.89           H  
ATOM   4754  CE2 PHE A 296       8.990 -34.550 -13.430  1.00 92.89           C  
ATOM   4755  HE2 PHE A 296       8.036 -34.979 -13.700  1.00 92.89           H  
ATOM   4756  CZ  PHE A 296       9.087 -33.181 -13.124  1.00 92.89           C  
ATOM   4757  HZ  PHE A 296       8.212 -32.551 -13.174  1.00 92.89           H  
ATOM   4758  N   LYS A 297      15.548 -36.928 -14.487  1.00 92.40           N  
ATOM   4759  H   LYS A 297      15.043 -37.126 -15.338  1.00 92.40           H  
ATOM   4760  CA  LYS A 297      16.805 -37.673 -14.245  1.00 92.40           C  
ATOM   4761  HA  LYS A 297      16.952 -38.351 -15.085  1.00 92.40           H  
ATOM   4762  C   LYS A 297      16.762 -38.605 -13.030  1.00 92.40           C  
ATOM   4763  CB  LYS A 297      18.022 -36.726 -14.238  1.00 92.40           C  
ATOM   4764  HB2 LYS A 297      18.932 -37.326 -14.275  1.00 92.40           H  
ATOM   4765  HB3 LYS A 297      18.040 -36.170 -13.301  1.00 92.40           H  
ATOM   4766  O   LYS A 297      17.794 -39.029 -12.523  1.00 92.40           O  
ATOM   4767  CG  LYS A 297      18.058 -35.716 -15.395  1.00 92.40           C  
ATOM   4768  HG2 LYS A 297      18.999 -35.168 -15.340  1.00 92.40           H  
ATOM   4769  HG3 LYS A 297      17.250 -34.996 -15.269  1.00 92.40           H  
ATOM   4770  CD  LYS A 297      17.942 -36.366 -16.781  1.00 92.40           C  
ATOM   4771  HD2 LYS A 297      18.767 -37.063 -16.932  1.00 92.40           H  
ATOM   4772  HD3 LYS A 297      16.993 -36.897 -16.861  1.00 92.40           H  
ATOM   4773  CE  LYS A 297      17.984 -35.260 -17.836  1.00 92.40           C  
ATOM   4774  HE2 LYS A 297      17.254 -34.500 -17.559  1.00 92.40           H  
ATOM   4775  HE3 LYS A 297      18.970 -34.795 -17.824  1.00 92.40           H  
ATOM   4776  NZ  LYS A 297      17.663 -35.780 -19.183  1.00 92.40           N  
ATOM   4777  HZ1 LYS A 297      16.722 -36.148 -19.170  1.00 92.40           H  
ATOM   4778  HZ2 LYS A 297      17.690 -35.026 -19.854  1.00 92.40           H  
ATOM   4779  HZ3 LYS A 297      18.314 -36.502 -19.456  1.00 92.40           H  
ATOM   4780  N   THR A 298      15.563 -38.975 -12.588  1.00 91.24           N  
ATOM   4781  H   THR A 298      14.751 -38.592 -13.051  1.00 91.24           H  
ATOM   4782  CA  THR A 298      15.336 -39.880 -11.460  1.00 91.24           C  
ATOM   4783  HA  THR A 298      16.154 -40.599 -11.412  1.00 91.24           H  
ATOM   4784  C   THR A 298      14.038 -40.657 -11.648  1.00 91.24           C  
ATOM   4785  CB  THR A 298      15.339 -39.094 -10.145  1.00 91.24           C  
ATOM   4786  HB  THR A 298      16.244 -38.488 -10.103  1.00 91.24           H  
ATOM   4787  O   THR A 298      13.157 -40.222 -12.384  1.00 91.24           O  
ATOM   4788  CG2 THR A 298      14.128 -38.183  -9.956  1.00 91.24           C  
ATOM   4789 HG21 THR A 298      14.090 -37.450 -10.762  1.00 91.24           H  
ATOM   4790 HG22 THR A 298      14.213 -37.652  -9.008  1.00 91.24           H  
ATOM   4791 HG23 THR A 298      13.209 -38.769  -9.959  1.00 91.24           H  
ATOM   4792  OG1 THR A 298      15.376 -40.007  -9.081  1.00 91.24           O  
ATOM   4793  HG1 THR A 298      15.689 -39.522  -8.313  1.00 91.24           H  
ATOM   4794  N   THR A 299      13.903 -41.822 -11.019  1.00 93.20           N  
ATOM   4795  H   THR A 299      14.573 -42.048 -10.298  1.00 93.20           H  
ATOM   4796  CA  THR A 299      12.661 -42.607 -11.117  1.00 93.20           C  
ATOM   4797  HA  THR A 299      12.321 -42.565 -12.152  1.00 93.20           H  
ATOM   4798  C   THR A 299      11.562 -42.010 -10.228  1.00 93.20           C  
ATOM   4799  CB  THR A 299      12.866 -44.088 -10.770  1.00 93.20           C  
ATOM   4800  HB  THR A 299      11.959 -44.619 -11.056  1.00 93.20           H  
ATOM   4801  O   THR A 299      11.895 -41.394  -9.212  1.00 93.20           O  
ATOM   4802  CG2 THR A 299      14.030 -44.725 -11.530  1.00 93.20           C  
ATOM   4803 HG21 THR A 299      13.878 -44.592 -12.601  1.00 93.20           H  
ATOM   4804 HG22 THR A 299      14.056 -45.792 -11.307  1.00 93.20           H  
ATOM   4805 HG23 THR A 299      14.978 -44.278 -11.230  1.00 93.20           H  
ATOM   4806  OG1 THR A 299      13.041 -44.281  -9.385  1.00 93.20           O  
ATOM   4807  HG1 THR A 299      13.926 -44.038  -9.105  1.00 93.20           H  
ATOM   4808  N   PRO A 300      10.264 -42.226 -10.530  1.00 93.19           N  
ATOM   4809  CA  PRO A 300       9.172 -41.804  -9.648  1.00 93.19           C  
ATOM   4810  HA  PRO A 300       9.111 -40.716  -9.662  1.00 93.19           H  
ATOM   4811  C   PRO A 300       9.344 -42.276  -8.195  1.00 93.19           C  
ATOM   4812  CB  PRO A 300       7.902 -42.388 -10.275  1.00 93.19           C  
ATOM   4813  HB2 PRO A 300       7.735 -43.404  -9.916  1.00 93.19           H  
ATOM   4814  HB3 PRO A 300       7.028 -41.768 -10.077  1.00 93.19           H  
ATOM   4815  O   PRO A 300       9.149 -41.499  -7.267  1.00 93.19           O  
ATOM   4816  CG  PRO A 300       8.240 -42.436 -11.762  1.00 93.19           C  
ATOM   4817  HG2 PRO A 300       8.098 -41.446 -12.196  1.00 93.19           H  
ATOM   4818  HG3 PRO A 300       7.637 -43.172 -12.293  1.00 93.19           H  
ATOM   4819  CD  PRO A 300       9.724 -42.803 -11.756  1.00 93.19           C  
ATOM   4820  HD2 PRO A 300       9.830 -43.888 -11.725  1.00 93.19           H  
ATOM   4821  HD3 PRO A 300      10.207 -42.397 -12.645  1.00 93.19           H  
ATOM   4822  N   SER A 301       9.782 -43.521  -7.982  1.00 89.16           N  
ATOM   4823  H   SER A 301       9.898 -44.145  -8.767  1.00 89.16           H  
ATOM   4824  CA  SER A 301       9.993 -44.082  -6.640  1.00 89.16           C  
ATOM   4825  HA  SER A 301       9.077 -43.967  -6.060  1.00 89.16           H  
ATOM   4826  C   SER A 301      11.116 -43.379  -5.873  1.00 89.16           C  
ATOM   4827  CB  SER A 301      10.316 -45.574  -6.746  1.00 89.16           C  
ATOM   4828  HB2 SER A 301      10.405 -46.004  -5.748  1.00 89.16           H  
ATOM   4829  HB3 SER A 301      11.261 -45.704  -7.274  1.00 89.16           H  
ATOM   4830  O   SER A 301      10.979 -43.114  -4.682  1.00 89.16           O  
ATOM   4831  OG  SER A 301       9.295 -46.240  -7.463  1.00 89.16           O  
ATOM   4832  HG  SER A 301       8.731 -46.710  -6.843  1.00 89.16           H  
ATOM   4833  N   THR A 302      12.223 -43.049  -6.540  1.00 86.19           N  
ATOM   4834  H   THR A 302      12.304 -43.301  -7.515  1.00 86.19           H  
ATOM   4835  CA  THR A 302      13.317 -42.278  -5.927  1.00 86.19           C  
ATOM   4836  HA  THR A 302      13.568 -42.713  -4.960  1.00 86.19           H  
ATOM   4837  C   THR A 302      12.903 -40.823  -5.689  1.00 86.19           C  
ATOM   4838  CB  THR A 302      14.564 -42.301  -6.819  1.00 86.19           C  
ATOM   4839  HB  THR A 302      14.365 -41.676  -7.690  1.00 86.19           H  
ATOM   4840  O   THR A 302      13.295 -40.227  -4.691  1.00 86.19           O  
ATOM   4841  CG2 THR A 302      15.817 -41.816  -6.094  1.00 86.19           C  
ATOM   4842 HG21 THR A 302      16.642 -41.729  -6.802  1.00 86.19           H  
ATOM   4843 HG22 THR A 302      16.091 -42.515  -5.303  1.00 86.19           H  
ATOM   4844 HG23 THR A 302      15.642 -40.844  -5.633  1.00 86.19           H  
ATOM   4845  OG1 THR A 302      14.866 -43.601  -7.278  1.00 86.19           O  
ATOM   4846  HG1 THR A 302      15.545 -43.951  -6.696  1.00 86.19           H  
ATOM   4847  N   PHE A 303      12.090 -40.256  -6.580  1.00 85.52           N  
ATOM   4848  H   PHE A 303      11.820 -40.786  -7.396  1.00 85.52           H  
ATOM   4849  CA  PHE A 303      11.564 -38.900  -6.452  1.00 85.52           C  
ATOM   4850  HA  PHE A 303      12.396 -38.204  -6.349  1.00 85.52           H  
ATOM   4851  C   PHE A 303      10.684 -38.729  -5.208  1.00 85.52           C  
ATOM   4852  CB  PHE A 303      10.806 -38.558  -7.733  1.00 85.52           C  
ATOM   4853  HB2 PHE A 303      11.452 -38.761  -8.587  1.00 85.52           H  
ATOM   4854  HB3 PHE A 303       9.931 -39.201  -7.828  1.00 85.52           H  
ATOM   4855  O   PHE A 303      10.859 -37.753  -4.487  1.00 85.52           O  
ATOM   4856  CG  PHE A 303      10.354 -37.123  -7.810  1.00 85.52           C  
ATOM   4857  CD1 PHE A 303       9.056 -36.779  -7.398  1.00 85.52           C  
ATOM   4858  HD1 PHE A 303       8.391 -37.532  -7.001  1.00 85.52           H  
ATOM   4859  CD2 PHE A 303      11.223 -36.137  -8.314  1.00 85.52           C  
ATOM   4860  HD2 PHE A 303      12.224 -36.400  -8.622  1.00 85.52           H  
ATOM   4861  CE1 PHE A 303       8.615 -35.455  -7.525  1.00 85.52           C  
ATOM   4862  HE1 PHE A 303       7.600 -35.204  -7.253  1.00 85.52           H  
ATOM   4863  CE2 PHE A 303      10.786 -34.807  -8.422  1.00 85.52           C  
ATOM   4864  HE2 PHE A 303      11.444 -34.045  -8.812  1.00 85.52           H  
ATOM   4865  CZ  PHE A 303       9.478 -34.475  -8.039  1.00 85.52           C  
ATOM   4866  HZ  PHE A 303       9.125 -33.463  -8.169  1.00 85.52           H  
ATOM   4867  N   ILE A 304       9.809 -39.700  -4.912  1.00 79.46           N  
ATOM   4868  H   ILE A 304       9.679 -40.449  -5.577  1.00 79.46           H  
ATOM   4869  CA  ILE A 304       9.003 -39.709  -3.676  1.00 79.46           C  
ATOM   4870  HA  ILE A 304       8.409 -38.797  -3.631  1.00 79.46           H  
ATOM   4871  C   ILE A 304       9.912 -39.715  -2.440  1.00 79.46           C  
ATOM   4872  CB  ILE A 304       8.042 -40.922  -3.646  1.00 79.46           C  
ATOM   4873  HB  ILE A 304       8.634 -41.828  -3.774  1.00 79.46           H  
ATOM   4874  O   ILE A 304       9.709 -38.920  -1.529  1.00 79.46           O  
ATOM   4875  CG1 ILE A 304       6.986 -40.857  -4.774  1.00 79.46           C  
ATOM   4876 HG12 ILE A 304       6.221 -40.126  -4.513  1.00 79.46           H  
ATOM   4877 HG13 ILE A 304       7.446 -40.525  -5.705  1.00 79.46           H  
ATOM   4878  CG2 ILE A 304       7.315 -41.004  -2.288  1.00 79.46           C  
ATOM   4879 HG21 ILE A 304       6.605 -41.830  -2.263  1.00 79.46           H  
ATOM   4880 HG22 ILE A 304       6.776 -40.076  -2.096  1.00 79.46           H  
ATOM   4881 HG23 ILE A 304       8.019 -41.167  -1.472  1.00 79.46           H  
ATOM   4882  CD1 ILE A 304       6.319 -42.217  -5.033  1.00 79.46           C  
ATOM   4883 HD11 ILE A 304       7.070 -42.944  -5.344  1.00 79.46           H  
ATOM   4884 HD12 ILE A 304       5.568 -42.125  -5.818  1.00 79.46           H  
ATOM   4885 HD13 ILE A 304       5.812 -42.581  -4.140  1.00 79.46           H  
ATOM   4886  N   LYS A 305      10.942 -40.576  -2.420  1.00 74.31           N  
ATOM   4887  H   LYS A 305      11.054 -41.204  -3.204  1.00 74.31           H  
ATOM   4888  CA  LYS A 305      11.886 -40.659  -1.290  1.00 74.31           C  
ATOM   4889  HA  LYS A 305      11.333 -40.861  -0.373  1.00 74.31           H  
ATOM   4890  C   LYS A 305      12.609 -39.338  -1.040  1.00 74.31           C  
ATOM   4891  CB  LYS A 305      12.919 -41.771  -1.511  1.00 74.31           C  
ATOM   4892  HB2 LYS A 305      13.683 -41.688  -0.739  1.00 74.31           H  
ATOM   4893  HB3 LYS A 305      13.399 -41.637  -2.480  1.00 74.31           H  
ATOM   4894  O   LYS A 305      12.816 -38.986   0.107  1.00 74.31           O  
ATOM   4895  CG  LYS A 305      12.305 -43.173  -1.426  1.00 74.31           C  
ATOM   4896  HG2 LYS A 305      11.523 -43.286  -2.177  1.00 74.31           H  
ATOM   4897  HG3 LYS A 305      11.864 -43.311  -0.438  1.00 74.31           H  
ATOM   4898  CD  LYS A 305      13.391 -44.232  -1.650  1.00 74.31           C  
ATOM   4899  HD2 LYS A 305      13.845 -44.083  -2.629  1.00 74.31           H  
ATOM   4900  HD3 LYS A 305      14.152 -44.119  -0.878  1.00 74.31           H  
ATOM   4901  CE  LYS A 305      12.778 -45.633  -1.570  1.00 74.31           C  
ATOM   4902  HE2 LYS A 305      12.058 -45.750  -2.380  1.00 74.31           H  
ATOM   4903  HE3 LYS A 305      12.235 -45.709  -0.628  1.00 74.31           H  
ATOM   4904  NZ  LYS A 305      13.822 -46.688  -1.631  1.00 74.31           N  
ATOM   4905  HZ1 LYS A 305      13.406 -47.604  -1.534  1.00 74.31           H  
ATOM   4906  HZ2 LYS A 305      14.468 -46.571  -0.864  1.00 74.31           H  
ATOM   4907  HZ3 LYS A 305      14.341 -46.646  -2.496  1.00 74.31           H  
ATOM   4908  N   MET A 306      12.969 -38.610  -2.097  1.00 66.60           N  
ATOM   4909  H   MET A 306      12.768 -38.966  -3.021  1.00 66.60           H  
ATOM   4910  CA  MET A 306      13.597 -37.294  -1.956  1.00 66.60           C  
ATOM   4911  HA  MET A 306      14.393 -37.357  -1.214  1.00 66.60           H  
ATOM   4912  C   MET A 306      12.638 -36.214  -1.441  1.00 66.60           C  
ATOM   4913  CB  MET A 306      14.209 -36.848  -3.294  1.00 66.60           C  
ATOM   4914  HB2 MET A 306      14.433 -35.783  -3.234  1.00 66.60           H  
ATOM   4915  HB3 MET A 306      13.494 -37.000  -4.102  1.00 66.60           H  
ATOM   4916  O   MET A 306      13.112 -35.247  -0.874  1.00 66.60           O  
ATOM   4917  CG  MET A 306      15.520 -37.576  -3.610  1.00 66.60           C  
ATOM   4918  HG2 MET A 306      16.178 -37.466  -2.749  1.00 66.60           H  
ATOM   4919  HG3 MET A 306      15.325 -38.640  -3.752  1.00 66.60           H  
ATOM   4920  SD  MET A 306      16.393 -36.912  -5.063  1.00 66.60           S  
ATOM   4921  CE  MET A 306      15.652 -37.906  -6.376  1.00 66.60           C  
ATOM   4922  HE1 MET A 306      16.076 -38.909  -6.340  1.00 66.60           H  
ATOM   4923  HE2 MET A 306      14.571 -37.949  -6.240  1.00 66.60           H  
ATOM   4924  HE3 MET A 306      15.885 -37.451  -7.339  1.00 66.60           H  
ATOM   4925  N   ALA A 307      11.324 -36.345  -1.648  1.00 60.27           N  
ATOM   4926  H   ALA A 307      10.974 -37.175  -2.104  1.00 60.27           H  
ATOM   4927  CA  ALA A 307      10.348 -35.341  -1.218  1.00 60.27           C  
ATOM   4928  HA  ALA A 307      10.795 -34.352  -1.312  1.00 60.27           H  
ATOM   4929  C   ALA A 307       9.913 -35.482   0.256  1.00 60.27           C  
ATOM   4930  CB  ALA A 307       9.142 -35.419  -2.165  1.00 60.27           C  
ATOM   4931  HB1 ALA A 307       9.468 -35.276  -3.195  1.00 60.27           H  
ATOM   4932  HB2 ALA A 307       8.656 -36.389  -2.064  1.00 60.27           H  
ATOM   4933  HB3 ALA A 307       8.427 -34.641  -1.896  1.00 60.27           H  
ATOM   4934  O   ALA A 307       9.433 -34.506   0.825  1.00 60.27           O  
ATOM   4935  N   ASN A 308      10.064 -36.677   0.845  1.00 54.39           N  
ATOM   4936  H   ASN A 308      10.482 -37.417   0.300  1.00 54.39           H  
ATOM   4937  CA  ASN A 308       9.598 -37.016   2.199  1.00 54.39           C  
ATOM   4938  HA  ASN A 308       9.005 -36.189   2.589  1.00 54.39           H
[truncated: 404,848 more chars]
