# Supplementary material for: HilE represses the activity of the Salmonella virulence regulator HilD via a mechanism distinct from that of intestinal long-chain fatty acids
Source: J Biol Chem. 2023 Oct 27;299(12):105387. doi: 10.1016/j.jbc.2023.105387 (PMC10696396; doi:10.1016/j.jbc.2023.105387)
Supplement: Dataset S2 [file mmc3.zip › S5 Dataset/ranked_8.pdb]

ATOM      1  N   MET A   1     -52.428 -85.606  33.502  1.00 20.70           N  
ATOM      2  H   MET A   1     -51.437 -85.422  33.564  1.00 20.70           H  
ATOM      3  H2  MET A   1     -52.671 -86.327  34.167  1.00 20.70           H  
ATOM      4  H3  MET A   1     -52.628 -85.935  32.569  1.00 20.70           H  
ATOM      5  CA  MET A   1     -53.185 -84.361  33.786  1.00 20.70           C  
ATOM      6  HA  MET A   1     -54.257 -84.540  33.707  1.00 20.70           H  
ATOM      7  C   MET A   1     -52.818 -83.289  32.751  1.00 20.70           C  
ATOM      8  CB  MET A   1     -52.870 -83.831  35.206  1.00 20.70           C  
ATOM      9  HB2 MET A   1     -51.790 -83.732  35.316  1.00 20.70           H  
ATOM     10  HB3 MET A   1     -53.308 -82.838  35.313  1.00 20.70           H  
ATOM     11  O   MET A   1     -52.482 -82.180  33.128  1.00 20.70           O  
ATOM     12  CG  MET A   1     -53.411 -84.634  36.388  1.00 20.70           C  
ATOM     13  HG2 MET A   1     -54.498 -84.679  36.318  1.00 20.70           H  
ATOM     14  HG3 MET A   1     -53.008 -85.646  36.371  1.00 20.70           H  
ATOM     15  SD  MET A   1     -52.953 -83.838  37.952  1.00 20.70           S  
ATOM     16  CE  MET A   1     -54.012 -84.723  39.125  1.00 20.70           C  
ATOM     17  HE1 MET A   1     -55.059 -84.569  38.865  1.00 20.70           H  
ATOM     18  HE2 MET A   1     -53.782 -85.788  39.100  1.00 20.70           H  
ATOM     19  HE3 MET A   1     -53.834 -84.342  40.131  1.00 20.70           H  
ATOM     20  N   GLU A   2     -52.747 -83.616  31.458  1.00 22.59           N  
ATOM     21  H   GLU A   2     -53.203 -84.430  31.072  1.00 22.59           H  
ATOM     22  CA  GLU A   2     -51.918 -82.835  30.520  1.00 22.59           C  
ATOM     23  HA  GLU A   2     -50.946 -82.675  30.986  1.00 22.59           H  
ATOM     24  C   GLU A   2     -52.490 -81.428  30.249  1.00 22.59           C  
ATOM     25  CB  GLU A   2     -51.647 -83.660  29.253  1.00 22.59           C  
ATOM     26  HB2 GLU A   2     -52.593 -84.014  28.843  1.00 22.59           H  
ATOM     27  HB3 GLU A   2     -51.149 -83.028  28.517  1.00 22.59           H  
ATOM     28  O   GLU A   2     -53.596 -81.270  29.739  1.00 22.59           O  
ATOM     29  CG  GLU A   2     -50.727 -84.848  29.599  1.00 22.59           C  
ATOM     30  HG2 GLU A   2     -49.807 -84.455  30.032  1.00 22.59           H  
ATOM     31  HG3 GLU A   2     -51.209 -85.463  30.359  1.00 22.59           H  
ATOM     32  CD  GLU A   2     -50.387 -85.741  28.400  1.00 22.59           C  
ATOM     33  OE1 GLU A   2     -49.357 -86.439  28.507  1.00 22.59           O  
ATOM     34  OE2 GLU A   2     -51.189 -85.761  27.444  1.00 22.59           O  
ATOM     35  N   ASN A   3     -51.738 -80.406  30.679  1.00 22.12           N  
ATOM     36  H   ASN A   3     -50.833 -80.632  31.066  1.00 22.12           H  
ATOM     37  CA  ASN A   3     -52.178 -79.017  30.843  1.00 22.12           C  
ATOM     38  HA  ASN A   3     -53.236 -79.008  31.105  1.00 22.12           H  
ATOM     39  C   ASN A   3     -52.030 -78.220  29.535  1.00 22.12           C  
ATOM     40  CB  ASN A   3     -51.378 -78.377  32.001  1.00 22.12           C  
ATOM     41  HB2 ASN A   3     -51.437 -77.292  31.911  1.00 22.12           H  
ATOM     42  HB3 ASN A   3     -50.327 -78.653  31.920  1.00 22.12           H  
ATOM     43  O   ASN A   3     -51.027 -77.543  29.316  1.00 22.12           O  
ATOM     44  CG  ASN A   3     -51.901 -78.710  33.387  1.00 22.12           C  
ATOM     45  ND2 ASN A   3     -51.049 -78.701  34.386  1.00 22.12           N  
ATOM     46 HD21 ASN A   3     -51.442 -78.903  35.295  1.00 22.12           H  
ATOM     47 HD22 ASN A   3     -50.074 -78.489  34.233  1.00 22.12           H  
ATOM     48  OD1 ASN A   3     -53.079 -78.920  33.611  1.00 22.12           O  
ATOM     49  N   VAL A   4     -53.029 -78.306  28.657  1.00 24.11           N  
ATOM     50  H   VAL A   4     -53.774 -78.954  28.870  1.00 24.11           H  
ATOM     51  CA  VAL A   4     -53.034 -77.667  27.328  1.00 24.11           C  
ATOM     52  HA  VAL A   4     -52.011 -77.656  26.951  1.00 24.11           H  
ATOM     53  C   VAL A   4     -53.500 -76.205  27.439  1.00 24.11           C  
ATOM     54  CB  VAL A   4     -53.888 -78.486  26.329  1.00 24.11           C  
ATOM     55  HB  VAL A   4     -54.947 -78.340  26.542  1.00 24.11           H  
ATOM     56  O   VAL A   4     -54.645 -75.878  27.136  1.00 24.11           O  
ATOM     57  CG1 VAL A   4     -53.606 -78.048  24.887  1.00 24.11           C  
ATOM     58 HG11 VAL A   4     -53.830 -76.988  24.766  1.00 24.11           H  
ATOM     59 HG12 VAL A   4     -52.560 -78.225  24.637  1.00 24.11           H  
ATOM     60 HG13 VAL A   4     -54.238 -78.609  24.199  1.00 24.11           H  
ATOM     61  CG2 VAL A   4     -53.612 -79.994  26.411  1.00 24.11           C  
ATOM     62 HG21 VAL A   4     -54.136 -80.514  25.609  1.00 24.11           H  
ATOM     63 HG22 VAL A   4     -52.543 -80.188  26.321  1.00 24.11           H  
ATOM     64 HG23 VAL A   4     -53.976 -80.398  27.355  1.00 24.11           H  
ATOM     65  N   THR A   5     -52.670 -75.306  27.970  1.00 23.93           N  
ATOM     66  H   THR A   5     -51.752 -75.594  28.277  1.00 23.93           H  
ATOM     67  CA  THR A   5     -53.093 -73.924  28.267  1.00 23.93           C  
ATOM     68  HA  THR A   5     -54.110 -73.972  28.656  1.00 23.93           H  
ATOM     69  C   THR A   5     -53.172 -73.044  27.007  1.00 23.93           C  
ATOM     70  CB  THR A   5     -52.241 -73.289  29.385  1.00 23.93           C  
ATOM     71  HB  THR A   5     -52.212 -72.207  29.253  1.00 23.93           H  
ATOM     72  O   THR A   5     -52.175 -72.516  26.521  1.00 23.93           O  
ATOM     73  CG2 THR A   5     -52.835 -73.597  30.761  1.00 23.93           C  
ATOM     74 HG21 THR A   5     -52.878 -74.676  30.911  1.00 23.93           H  
ATOM     75 HG22 THR A   5     -52.216 -73.150  31.539  1.00 23.93           H  
ATOM     76 HG23 THR A   5     -53.841 -73.183  30.832  1.00 23.93           H  
ATOM     77  OG1 THR A   5     -50.927 -73.799  29.404  1.00 23.93           O  
ATOM     78  HG1 THR A   5     -50.393 -73.242  29.974  1.00 23.93           H  
ATOM     79  N   PHE A   6     -54.391 -72.865  26.482  1.00 23.18           N  
ATOM     80  H   PHE A   6     -55.134 -73.427  26.872  1.00 23.18           H  
ATOM     81  CA  PHE A   6     -54.733 -72.051  25.301  1.00 23.18           C  
ATOM     82  HA  PHE A   6     -54.031 -72.271  24.497  1.00 23.18           H  
ATOM     83  C   PHE A   6     -54.653 -70.536  25.588  1.00 23.18           C  
ATOM     84  CB  PHE A   6     -56.153 -72.431  24.827  1.00 23.18           C  
ATOM     85  HB2 PHE A   6     -56.810 -72.534  25.691  1.00 23.18           H  
ATOM     86  HB3 PHE A   6     -56.551 -71.608  24.233  1.00 23.18           H  
ATOM     87  O   PHE A   6     -55.662 -69.894  25.882  1.00 23.18           O  
ATOM     88  CG  PHE A   6     -56.258 -73.672  23.965  1.00 23.18           C  
ATOM     89  CD1 PHE A   6     -56.230 -73.545  22.563  1.00 23.18           C  
ATOM     90  HD1 PHE A   6     -56.105 -72.572  22.109  1.00 23.18           H  
ATOM     91  CD2 PHE A   6     -56.433 -74.943  24.544  1.00 23.18           C  
ATOM     92  HD2 PHE A   6     -56.474 -75.050  25.618  1.00 23.18           H  
ATOM     93  CE1 PHE A   6     -56.370 -74.679  21.745  1.00 23.18           C  
ATOM     94  HE1 PHE A   6     -56.348 -74.578  20.670  1.00 23.18           H  
ATOM     95  CE2 PHE A   6     -56.563 -76.079  23.726  1.00 23.18           C  
ATOM     96  HE2 PHE A   6     -56.689 -77.053  24.176  1.00 23.18           H  
ATOM     97  CZ  PHE A   6     -56.533 -75.948  22.327  1.00 23.18           C  
ATOM     98  HZ  PHE A   6     -56.635 -76.822  21.701  1.00 23.18           H  
ATOM     99  N   VAL A   7     -53.464 -69.931  25.547  1.00 23.91           N  
ATOM    100  H   VAL A   7     -52.641 -70.489  25.367  1.00 23.91           H  
ATOM    101  CA  VAL A   7     -53.319 -68.491  25.844  1.00 23.91           C  
ATOM    102  HA  VAL A   7     -53.986 -68.267  26.677  1.00 23.91           H  
ATOM    103  C   VAL A   7     -53.782 -67.639  24.643  1.00 23.91           C  
ATOM    104  CB  VAL A   7     -51.899 -68.140  26.329  1.00 23.91           C  
ATOM    105  HB  VAL A   7     -51.203 -68.180  25.491  1.00 23.91           H  
ATOM    106  O   VAL A   7     -53.264 -67.783  23.542  1.00 23.91           O  
ATOM    107  CG1 VAL A   7     -51.884 -66.728  26.930  1.00 23.91           C  
ATOM    108 HG11 VAL A   7     -50.876 -66.483  27.265  1.00 23.91           H  
ATOM    109 HG12 VAL A   7     -52.567 -66.668  27.778  1.00 23.91           H  
ATOM    110 HG13 VAL A   7     -52.175 -65.998  26.175  1.00 23.91           H  
ATOM    111  CG2 VAL A   7     -51.407 -69.103  27.423  1.00 23.91           C  
ATOM    112 HG21 VAL A   7     -51.259 -70.100  27.008  1.00 23.91           H  
ATOM    113 HG22 VAL A   7     -50.448 -68.763  27.814  1.00 23.91           H  
ATOM    114 HG23 VAL A   7     -52.131 -69.154  28.236  1.00 23.91           H  
ATOM    115  N   SER A   8     -54.797 -66.787  24.852  1.00 23.62           N  
ATOM    116  H   SER A   8     -55.130 -66.719  25.803  1.00 23.62           H  
ATOM    117  CA  SER A   8     -55.643 -66.171  23.803  1.00 23.62           C  
ATOM    118  HA  SER A   8     -55.742 -66.903  23.002  1.00 23.62           H  
ATOM    119  C   SER A   8     -55.107 -64.874  23.138  1.00 23.62           C  
ATOM    120  CB  SER A   8     -57.047 -65.966  24.395  1.00 23.62           C  
ATOM    121  HB2 SER A   8     -56.989 -65.245  25.211  1.00 23.62           H  
ATOM    122  HB3 SER A   8     -57.397 -66.917  24.796  1.00 23.62           H  
ATOM    123  O   SER A   8     -54.194 -64.216  23.631  1.00 23.62           O  
ATOM    124  OG  SER A   8     -57.981 -65.505  23.436  1.00 23.62           O  
ATOM    125  HG  SER A   8     -58.864 -65.619  23.796  1.00 23.62           H  
ATOM    126  N   ASN A   9     -55.746 -64.502  22.016  1.00 21.82           N  
ATOM    127  H   ASN A   9     -56.583 -65.041  21.848  1.00 21.82           H  
ATOM    128  CA  ASN A   9     -55.330 -63.641  20.890  1.00 21.82           C  
ATOM    129  HA  ASN A   9     -54.277 -63.832  20.682  1.00 21.82           H  
ATOM    130  C   ASN A   9     -55.486 -62.110  21.075  1.00 21.82           C  
ATOM    131  CB  ASN A   9     -56.173 -64.066  19.656  1.00 21.82           C  
ATOM    132  HB2 ASN A   9     -55.985 -63.386  18.826  1.00 21.82           H  
ATOM    133  HB3 ASN A   9     -57.233 -64.008  19.904  1.00 21.82           H  
ATOM    134  O   ASN A   9     -56.057 -61.454  20.201  1.00 21.82           O  
ATOM    135  CG  ASN A   9     -55.865 -65.423  19.081  1.00 21.82           C  
ATOM    136  ND2 ASN A   9     -56.790 -65.997  18.349  1.00 21.82           N  
ATOM    137 HD21 ASN A   9     -57.659 -65.523  18.145  1.00 21.82           H  
ATOM    138 HD22 ASN A   9     -56.538 -66.890  17.949  1.00 21.82           H  
ATOM    139  OD1 ASN A   9     -54.792 -65.968  19.245  1.00 21.82           O  
ATOM    140  N   SER A  10     -55.065 -61.480  22.174  1.00 24.68           N  
ATOM    141  H   SER A  10     -54.563 -61.996  22.883  1.00 24.68           H  
ATOM    142  CA  SER A  10     -55.346 -60.040  22.387  1.00 24.68           C  
ATOM    143  HA  SER A  10     -56.401 -59.886  22.158  1.00 24.68           H  
ATOM    144  C   SER A  10     -54.571 -59.094  21.429  1.00 24.68           C  
ATOM    145  CB  SER A  10     -55.202 -59.671  23.869  1.00 24.68           C  
ATOM    146  HB2 SER A  10     -55.974 -60.192  24.436  1.00 24.68           H  
ATOM    147  HB3 SER A  10     -55.340 -58.597  23.993  1.00 24.68           H  
ATOM    148  O   SER A  10     -53.594 -58.451  21.790  1.00 24.68           O  
ATOM    149  OG  SER A  10     -53.940 -60.050  24.371  1.00 24.68           O  
ATOM    150  HG  SER A  10     -53.904 -59.902  25.319  1.00 24.68           H  
ATOM    151  N   HIS A  11     -55.027 -58.976  20.175  1.00 24.27           N  
ATOM    152  H   HIS A  11     -55.747 -59.638  19.923  1.00 24.27           H  
ATOM    153  CA  HIS A  11     -54.318 -58.333  19.055  1.00 24.27           C  
ATOM    154  HA  HIS A  11     -53.285 -58.681  19.038  1.00 24.27           H  
ATOM    155  C   HIS A  11     -54.272 -56.797  19.076  1.00 24.27           C  
ATOM    156  CB  HIS A  11     -55.022 -58.747  17.744  1.00 24.27           C  
ATOM    157  HB2 HIS A  11     -56.093 -58.570  17.837  1.00 24.27           H  
ATOM    158  HB3 HIS A  11     -54.658 -58.115  16.934  1.00 24.27           H  
ATOM    159  O   HIS A  11     -53.488 -56.183  18.357  1.00 24.27           O  
ATOM    160  CG  HIS A  11     -54.791 -60.169  17.310  1.00 24.27           C  
ATOM    161  CD2 HIS A  11     -55.713 -61.013  16.750  1.00 24.27           C  
ATOM    162  HD2 HIS A  11     -56.757 -60.794  16.579  1.00 24.27           H  
ATOM    163  ND1 HIS A  11     -53.582 -60.828  17.299  1.00 24.27           N  
ATOM    164  HD1 HIS A  11     -52.699 -60.473  17.637  1.00 24.27           H  
ATOM    165  CE1 HIS A  11     -53.774 -62.042  16.759  1.00 24.27           C  
ATOM    166  HE1 HIS A  11     -53.011 -62.794  16.626  1.00 24.27           H  
ATOM    167  NE2 HIS A  11     -55.058 -62.198  16.406  1.00 24.27           N  
ATOM    168  N   GLN A  12     -55.216 -56.151  19.758  1.00 24.32           N  
ATOM    169  H   GLN A  12     -55.754 -56.710  20.405  1.00 24.32           H  
ATOM    170  CA  GLN A  12     -55.925 -55.059  19.084  1.00 24.32           C  
ATOM    171  HA  GLN A  12     -56.002 -55.328  18.031  1.00 24.32           H  
ATOM    172  C   GLN A  12     -55.279 -53.669  19.119  1.00 24.32           C  
ATOM    173  CB  GLN A  12     -57.346 -54.973  19.654  1.00 24.32           C  
ATOM    174  HB2 GLN A  12     -57.617 -55.910  20.140  1.00 24.32           H  
ATOM    175  HB3 GLN A  12     -57.376 -54.187  20.408  1.00 24.32           H  
ATOM    176  O   GLN A  12     -55.762 -52.793  18.410  1.00 24.32           O  
ATOM    177  CG  GLN A  12     -58.388 -54.708  18.558  1.00 24.32           C  
ATOM    178  HG2 GLN A  12     -58.070 -53.877  17.929  1.00 24.32           H  
ATOM    179  HG3 GLN A  12     -58.478 -55.595  17.930  1.00 24.32           H  
ATOM    180  CD  GLN A  12     -59.754 -54.353  19.129  1.00 24.32           C  
ATOM    181  NE2 GLN A  12     -60.812 -54.507  18.365  1.00 24.32           N  
ATOM    182 HE21 GLN A  12     -61.697 -54.253  18.780  1.00 24.32           H  
ATOM    183 HE22 GLN A  12     -60.733 -54.856  17.421  1.00 24.32           H  
ATOM    184  OE1 GLN A  12     -59.897 -53.917  20.258  1.00 24.32           O  
ATOM    185  N   ARG A  13     -54.255 -53.402  19.939  1.00 27.51           N  
ATOM    186  H   ARG A  13     -53.827 -54.177  20.425  1.00 27.51           H  
ATOM    187  CA  ARG A  13     -53.806 -52.019  20.229  1.00 27.51           C  
ATOM    188  HA  ARG A  13     -54.613 -51.341  19.950  1.00 27.51           H  
ATOM    189  C   ARG A  13     -52.607 -51.490  19.397  1.00 27.51           C  
ATOM    190  CB  ARG A  13     -53.595 -51.845  21.754  1.00 27.51           C  
ATOM    191  HB2 ARG A  13     -52.977 -52.661  22.129  1.00 27.51           H  
ATOM    192  HB3 ARG A  13     -53.061 -50.914  21.945  1.00 27.51           H  
ATOM    193  O   ARG A  13     -51.841 -50.705  19.948  1.00 27.51           O  
ATOM    194  CG  ARG A  13     -54.889 -51.750  22.575  1.00 27.51           C  
ATOM    195  HG2 ARG A  13     -55.417 -52.704  22.547  1.00 27.51           H  
ATOM    196  HG3 ARG A  13     -55.526 -50.971  22.157  1.00 27.51           H  
ATOM    197  CD  ARG A  13     -54.524 -51.389  24.024  1.00 27.51           C  
ATOM    198  HD2 ARG A  13     -53.907 -52.188  24.435  1.00 27.51           H  
ATOM    199  HD3 ARG A  13     -53.939 -50.469  24.018  1.00 27.51           H  
ATOM    200  NE  ARG A  13     -55.711 -51.196  24.879  1.00 27.51           N  
ATOM    201  HE  ARG A  13     -56.613 -51.348  24.451  1.00 27.51           H  
ATOM    202  NH1 ARG A  13     -54.583 -50.635  26.803  1.00 27.51           N  
ATOM    203 HH11 ARG A  13     -54.590 -50.376  27.779  1.00 27.51           H  
ATOM    204 HH12 ARG A  13     -53.707 -50.738  26.313  1.00 27.51           H  
ATOM    205  NH2 ARG A  13     -56.812 -50.711  26.817  1.00 27.51           N  
ATOM    206 HH21 ARG A  13     -56.796 -50.451  27.792  1.00 27.51           H  
ATOM    207 HH22 ARG A  13     -57.699 -50.871  26.360  1.00 27.51           H  
ATOM    208  CZ  ARG A  13     -55.697 -50.849  26.156  1.00 27.51           C  
ATOM    209  N   PRO A  14     -52.367 -51.832  18.111  1.00 30.14           N  
ATOM    210  CA  PRO A  14     -51.092 -51.493  17.476  1.00 30.14           C  
ATOM    211  HA  PRO A  14     -50.267 -51.694  18.160  1.00 30.14           H  
ATOM    212  C   PRO A  14     -50.977 -50.027  17.025  1.00 30.14           C  
ATOM    213  CB  PRO A  14     -50.986 -52.448  16.284  1.00 30.14           C  
ATOM    214  HB2 PRO A  14     -50.373 -52.041  15.480  1.00 30.14           H  
ATOM    215  HB3 PRO A  14     -50.579 -53.402  16.619  1.00 30.14           H  
ATOM    216  O   PRO A  14     -49.873 -49.542  16.806  1.00 30.14           O  
ATOM    217  CG  PRO A  14     -52.432 -52.650  15.852  1.00 30.14           C  
ATOM    218  HG2 PRO A  14     -52.572 -53.611  15.358  1.00 30.14           H  
ATOM    219  HG3 PRO A  14     -52.743 -51.833  15.200  1.00 30.14           H  
ATOM    220  CD  PRO A  14     -53.189 -52.577  17.167  1.00 30.14           C  
ATOM    221  HD2 PRO A  14     -54.131 -52.060  16.981  1.00 30.14           H  
ATOM    222  HD3 PRO A  14     -53.335 -53.599  17.518  1.00 30.14           H  
ATOM    223  N   ALA A  15     -52.094 -49.322  16.809  1.00 32.92           N  
ATOM    224  H   ALA A  15     -52.980 -49.760  17.019  1.00 32.92           H  
ATOM    225  CA  ALA A  15     -52.093 -48.162  15.914  1.00 32.92           C  
ATOM    226  HA  ALA A  15     -51.593 -48.452  14.990  1.00 32.92           H  
ATOM    227  C   ALA A  15     -51.336 -46.928  16.443  1.00 32.92           C  
ATOM    228  CB  ALA A  15     -53.546 -47.820  15.565  1.00 32.92           C  
ATOM    229  HB1 ALA A  15     -53.565 -46.993  14.856  1.00 32.92           H  
ATOM    230  HB2 ALA A  15     -54.091 -47.528  16.464  1.00 32.92           H  
ATOM    231  HB3 ALA A  15     -54.033 -48.682  15.110  1.00 32.92           H  
ATOM    232  O   ALA A  15     -50.695 -46.229  15.657  1.00 32.92           O  
ATOM    233  N   ALA A  16     -51.415 -46.639  17.746  1.00 31.24           N  
ATOM    234  H   ALA A  16     -51.885 -47.288  18.360  1.00 31.24           H  
ATOM    235  CA  ALA A  16     -50.960 -45.357  18.295  1.00 31.24           C  
ATOM    236  HA  ALA A  16     -51.398 -44.556  17.700  1.00 31.24           H  
ATOM    237  C   ALA A  16     -49.431 -45.167  18.234  1.00 31.24           C  
ATOM    238  CB  ALA A  16     -51.490 -45.224  19.727  1.00 31.24           C  
ATOM    239  HB1 ALA A  16     -51.072 -46.010  20.355  1.00 31.24           H  
ATOM    240  HB2 ALA A  16     -51.196 -44.257  20.135  1.00 31.24           H  
ATOM    241  HB3 ALA A  16     -52.578 -45.292  19.732  1.00 31.24           H  
ATOM    242  O   ALA A  16     -48.962 -44.057  17.966  1.00 31.24           O  
ATOM    243  N   ASP A  17     -48.658 -46.244  18.412  1.00 33.50           N  
ATOM    244  H   ASP A  17     -49.097 -47.128  18.626  1.00 33.50           H  
ATOM    245  CA  ASP A  17     -47.187 -46.195  18.466  1.00 33.50           C  
ATOM    246  HA  ASP A  17     -46.881 -45.473  19.223  1.00 33.50           H  
ATOM    247  C   ASP A  17     -46.546 -45.730  17.153  1.00 33.50           C  
ATOM    248  CB  ASP A  17     -46.636 -47.588  18.832  1.00 33.50           C  
ATOM    249  HB2 ASP A  17     -45.663 -47.716  18.358  1.00 33.50           H  
ATOM    250  HB3 ASP A  17     -47.292 -48.361  18.432  1.00 33.50           H  
ATOM    251  O   ASP A  17     -45.446 -45.166  17.146  1.00 33.50           O  
ATOM    252  CG  ASP A  17     -46.428 -47.811  20.333  1.00 33.50           C  
ATOM    253  OD1 ASP A  17     -46.623 -46.851  21.111  1.00 33.50           O  
ATOM    254  OD2 ASP A  17     -46.046 -48.950  20.674  1.00 33.50           O  
ATOM    255  N   ASN A  18     -47.235 -45.917  16.023  1.00 35.42           N  
ATOM    256  H   ASN A  18     -48.139 -46.363  16.086  1.00 35.42           H  
ATOM    257  CA  ASN A  18     -46.697 -45.551  14.714  1.00 35.42           C  
ATOM    258  HA  ASN A  18     -45.726 -46.032  14.590  1.00 35.42           H  
ATOM    259  C   ASN A  18     -46.435 -44.046  14.584  1.00 35.42           C  
ATOM    260  CB  ASN A  18     -47.653 -46.045  13.614  1.00 35.42           C  
ATOM    261  HB2 ASN A  18     -47.494 -45.456  12.711  1.00 35.42           H  
ATOM    262  HB3 ASN A  18     -48.688 -45.906  13.927  1.00 35.42           H  
ATOM    263  O   ASN A  18     -45.475 -43.644  13.922  1.00 35.42           O  
ATOM    264  CG  ASN A  18     -47.419 -47.494  13.229  1.00 35.42           C  
ATOM    265  ND2 ASN A  18     -48.398 -48.130  12.631  1.00 35.42           N  
ATOM    266 HD21 ASN A  18     -48.223 -49.097  12.397  1.00 35.42           H  
ATOM    267 HD22 ASN A  18     -49.296 -47.685  12.504  1.00 35.42           H  
ATOM    268  OD1 ASN A  18     -46.352 -48.057  13.407  1.00 35.42           O  
ATOM    269  N   LEU A  19     -47.259 -43.199  15.213  1.00 35.98           N  
ATOM    270  H   LEU A  19     -47.982 -43.577  15.808  1.00 35.98           H  
ATOM    271  CA  LEU A  19     -47.180 -41.754  14.995  1.00 35.98           C  
ATOM    272  HA  LEU A  19     -47.098 -41.589  13.921  1.00 35.98           H  
ATOM    273  C   LEU A  19     -45.930 -41.135  15.641  1.00 35.98           C  
ATOM    274  CB  LEU A  19     -48.471 -41.085  15.501  1.00 35.98           C  
ATOM    275  HB2 LEU A  19     -48.383 -40.924  16.575  1.00 35.98           H  
ATOM    276  HB3 LEU A  19     -49.322 -41.746  15.338  1.00 35.98           H  
ATOM    277  O   LEU A  19     -45.300 -40.255  15.050  1.00 35.98           O  
ATOM    278  CG  LEU A  19     -48.741 -39.747  14.785  1.00 35.98           C  
ATOM    279  HG  LEU A  19     -47.804 -39.210  14.637  1.00 35.98           H  
ATOM    280  CD1 LEU A  19     -49.409 -39.974  13.427  1.00 35.98           C  
ATOM    281 HD11 LEU A  19     -49.580 -39.018  12.933  1.00 35.98           H  
ATOM    282 HD12 LEU A  19     -50.366 -40.481  13.557  1.00 35.98           H  
ATOM    283 HD13 LEU A  19     -48.770 -40.583  12.788  1.00 35.98           H  
ATOM    284  CD2 LEU A  19     -49.655 -38.859  15.628  1.00 35.98           C  
ATOM    285 HD21 LEU A  19     -50.604 -39.366  15.800  1.00 35.98           H  
ATOM    286 HD22 LEU A  19     -49.184 -38.650  16.588  1.00 35.98           H  
ATOM    287 HD23 LEU A  19     -49.842 -37.921  15.107  1.00 35.98           H  
ATOM    288  N   GLN A  20     -45.540 -41.604  16.835  1.00 36.32           N  
ATOM    289  H   GLN A  20     -46.057 -42.366  17.249  1.00 36.32           H  
ATOM    290  CA  GLN A  20     -44.333 -41.110  17.511  1.00 36.32           C  
ATOM    291  HA  GLN A  20     -44.381 -40.023  17.565  1.00 36.32           H  
ATOM    292  C   GLN A  20     -43.064 -41.444  16.721  1.00 36.32           C  
ATOM    293  CB  GLN A  20     -44.220 -41.668  18.937  1.00 36.32           C  
ATOM    294  HB2 GLN A  20     -43.163 -41.722  19.198  1.00 36.32           H  
ATOM    295  HB3 GLN A  20     -44.627 -42.679  18.982  1.00 36.32           H  
ATOM    296  O   GLN A  20     -42.194 -40.578  16.587  1.00 36.32           O  
ATOM    297  CG  GLN A  20     -44.906 -40.774  19.983  1.00 36.32           C  
ATOM    298  HG2 GLN A  20     -44.568 -39.745  19.856  1.00 36.32           H  
ATOM    299  HG3 GLN A  20     -45.986 -40.808  19.838  1.00 36.32           H  
ATOM    300  CD  GLN A  20     -44.583 -41.205  21.413  1.00 36.32           C  
ATOM    301  NE2 GLN A  20     -44.985 -40.453  22.414  1.00 36.32           N  
ATOM    302 HE21 GLN A  20     -44.765 -40.825  23.327  1.00 36.32           H  
ATOM    303 HE22 GLN A  20     -45.574 -39.645  22.275  1.00 36.32           H  
ATOM    304  OE1 GLN A  20     -43.940 -42.203  21.667  1.00 36.32           O  
ATOM    305  N   LYS A  21     -42.986 -42.649  16.135  1.00 39.87           N  
ATOM    306  H   LYS A  21     -43.735 -43.307  16.299  1.00 39.87           H  
ATOM    307  CA  LYS A  21     -41.874 -43.043  15.252  1.00 39.87           C  
ATOM    308  HA  LYS A  21     -40.936 -42.982  15.804  1.00 39.87           H  
ATOM    309  C   LYS A  21     -41.713 -42.094  14.069  1.00 39.87           C  
ATOM    310  CB  LYS A  21     -42.082 -44.478  14.736  1.00 39.87           C  
ATOM    311  HB2 LYS A  21     -41.705 -44.551  13.716  1.00 39.87           H  
ATOM    312  HB3 LYS A  21     -43.145 -44.721  14.717  1.00 39.87           H  
ATOM    313  O   LYS A  21     -40.591 -41.769  13.692  1.00 39.87           O  
ATOM    314  CG  LYS A  21     -41.328 -45.504  15.586  1.00 39.87           C  
ATOM    315  HG2 LYS A  21     -41.680 -45.452  16.616  1.00 39.87           H  
ATOM    316  HG3 LYS A  21     -40.261 -45.279  15.561  1.00 39.87           H  
ATOM    317  CD  LYS A  21     -41.562 -46.916  15.036  1.00 39.87           C  
ATOM    318  HD2 LYS A  21     -41.257 -46.957  13.990  1.00 39.87           H  
ATOM    319  HD3 LYS A  21     -42.626 -47.143  15.104  1.00 39.87           H  
ATOM    320  CE  LYS A  21     -40.764 -47.942  15.846  1.00 39.87           C  
ATOM    321  HE2 LYS A  21     -40.991 -47.797  16.902  1.00 39.87           H  
ATOM    322  HE3 LYS A  21     -39.699 -47.755  15.703  1.00 39.87           H  
ATOM    323  NZ  LYS A  21     -41.108 -49.330  15.448  1.00 39.87           N  
ATOM    324  HZ1 LYS A  21     -40.913 -49.488  14.470  1.00 39.87           H  
ATOM    325  HZ2 LYS A  21     -42.091 -49.499  15.607  1.00 39.87           H  
ATOM    326  HZ3 LYS A  21     -40.590 -49.999  16.000  1.00 39.87           H  
ATOM    327  N   LEU A  22     -42.818 -41.627  13.490  1.00 40.63           N  
ATOM    328  H   LEU A  22     -43.714 -41.961  13.817  1.00 40.63           H  
ATOM    329  CA  LEU A  22     -42.762 -40.733  12.335  1.00 40.63           C  
ATOM    330  HA  LEU A  22     -42.078 -41.183  11.615  1.00 40.63           H  
ATOM    331  C   LEU A  22     -42.180 -39.361  12.697  1.00 40.63           C  
ATOM    332  CB  LEU A  22     -44.164 -40.607  11.711  1.00 40.63           C  
ATOM    333  HB2 LEU A  22     -44.854 -41.290  12.208  1.00 40.63           H  
ATOM    334  HB3 LEU A  22     -44.551 -39.605  11.896  1.00 40.63           H  
ATOM    335  O   LEU A  22     -41.376 -38.811  11.945  1.00 40.63           O  
ATOM    336  CG  LEU A  22     -44.159 -40.898  10.195  1.00 40.63           C  
ATOM    337  HG  LEU A  22     -43.144 -41.066   9.835  1.00 40.63           H  
ATOM    338  CD1 LEU A  22     -44.981 -42.152   9.898  1.00 40.63           C  
ATOM    339 HD11 LEU A  22     -44.943 -42.370   8.831  1.00 40.63           H  
ATOM    340 HD12 LEU A  22     -44.567 -43.000  10.444  1.00 40.63           H  
ATOM    341 HD13 LEU A  22     -46.019 -42.003  10.195  1.00 40.63           H  
ATOM    342  CD2 LEU A  22     -44.734 -39.725   9.406  1.00 40.63           C  
ATOM    343 HD21 LEU A  22     -45.764 -39.535   9.710  1.00 40.63           H  
ATOM    344 HD22 LEU A  22     -44.130 -38.835   9.583  1.00 40.63           H  
ATOM    345 HD23 LEU A  22     -44.712 -39.955   8.341  1.00 40.63           H  
ATOM    346  N   LYS A  23     -42.543 -38.820  13.871  1.00 39.71           N  
ATOM    347  H   LYS A  23     -43.196 -39.332  14.446  1.00 39.71           H  
ATOM    348  CA  LYS A  23     -41.972 -37.555  14.356  1.00 39.71           C  
ATOM    349  HA  LYS A  23     -42.084 -36.800  13.578  1.00 39.71           H  
ATOM    350  C   LYS A  23     -40.469 -37.668  14.584  1.00 39.71           C  
ATOM    351  CB  LYS A  23     -42.671 -37.067  15.632  1.00 39.71           C  
ATOM    352  HB2 LYS A  23     -42.887 -37.911  16.288  1.00 39.71           H  
ATOM    353  HB3 LYS A  23     -41.994 -36.394  16.158  1.00 39.71           H  
ATOM    354  O   LYS A  23     -39.745 -36.785  14.136  1.00 39.71           O  
ATOM    355  CG  LYS A  23     -43.961 -36.295  15.324  1.00 39.71           C  
ATOM    356  HG2 LYS A  23     -43.738 -35.492  14.621  1.00 39.71           H  
ATOM    357  HG3 LYS A  23     -44.692 -36.969  14.876  1.00 39.71           H  
ATOM    358  CD  LYS A  23     -44.537 -35.688  16.610  1.00 39.71           C  
ATOM    359  HD2 LYS A  23     -44.796 -36.495  17.295  1.00 39.71           H  
ATOM    360  HD3 LYS A  23     -43.782 -35.054  17.075  1.00 39.71           H  
ATOM    361  CE  LYS A  23     -45.783 -34.852  16.297  1.00 39.71           C  
ATOM    362  HE2 LYS A  23     -45.507 -34.071  15.589  1.00 39.71           H  
ATOM    363  HE3 LYS A  23     -46.519 -35.493  15.812  1.00 39.71           H  
ATOM    364  NZ  LYS A  23     -46.361 -34.244  17.524  1.00 39.71           N  
ATOM    365  HZ1 LYS A  23     -47.160 -33.671  17.292  1.00 39.71           H  
ATOM    366  HZ2 LYS A  23     -46.665 -34.959  18.169  1.00 39.71           H  
ATOM    367  HZ3 LYS A  23     -45.680 -33.661  17.989  1.00 39.71           H  
ATOM    368  N   SER A  24     -39.995 -38.735  15.234  1.00 44.13           N  
ATOM    369  H   SER A  24     -40.631 -39.455  15.545  1.00 44.13           H  
ATOM    370  CA  SER A  24     -38.554 -38.912  15.462  1.00 44.13           C  
ATOM    371  HA  SER A  24     -38.172 -38.008  15.936  1.00 44.13           H  
ATOM    372  C   SER A  24     -37.784 -39.079  14.150  1.00 44.13           C  
ATOM    373  CB  SER A  24     -38.275 -40.076  16.417  1.00 44.13           C  
ATOM    374  HB2 SER A  24     -38.819 -39.913  17.347  1.00 44.13           H  
ATOM    375  HB3 SER A  24     -37.208 -40.102  16.639  1.00 44.13           H  
ATOM    376  O   SER A  24     -36.704 -38.506  14.003  1.00 44.13           O  
ATOM    377  OG  SER A  24     -38.659 -41.315  15.862  1.00 44.13           O  
ATOM    378  HG  SER A  24     -38.459 -42.009  16.495  1.00 44.13           H  
ATOM    379  N   LEU A  25     -38.369 -39.776  13.168  1.00 40.12           N  
ATOM    380  H   LEU A  25     -39.208 -40.293  13.391  1.00 40.12           H  
ATOM    381  CA  LEU A  25     -37.829 -39.882  11.812  1.00 40.12           C  
ATOM    382  HA  LEU A  25     -36.828 -40.309  11.870  1.00 40.12           H  
ATOM    383  C   LEU A  25     -37.675 -38.514  11.147  1.00 40.12           C  
ATOM    384  CB  LEU A  25     -38.725 -40.805  10.965  1.00 40.12           C  
ATOM    385  HB2 LEU A  25     -39.750 -40.742  11.331  1.00 40.12           H  
ATOM    386  HB3 LEU A  25     -38.736 -40.465   9.930  1.00 40.12           H  
ATOM    387  O   LEU A  25     -36.610 -38.256  10.593  1.00 40.12           O  
ATOM    388  CG  LEU A  25     -38.257 -42.268  10.997  1.00 40.12           C  
ATOM    389  HG  LEU A  25     -37.901 -42.520  11.996  1.00 40.12           H  
ATOM    390  CD1 LEU A  25     -39.410 -43.207  10.650  1.00 40.12           C  
ATOM    391 HD11 LEU A  25     -40.206 -43.099  11.387  1.00 40.12           H  
ATOM    392 HD12 LEU A  25     -39.801 -42.970   9.660  1.00 40.12           H  
ATOM    393 HD13 LEU A  25     -39.060 -44.240  10.662  1.00 40.12           H  
ATOM    394  CD2 LEU A  25     -37.131 -42.496   9.984  1.00 40.12           C  
ATOM    395 HD21 LEU A  25     -37.483 -42.286   8.974  1.00 40.12           H  
ATOM    396 HD22 LEU A  25     -36.794 -43.532  10.035  1.00 40.12           H  
ATOM    397 HD23 LEU A  25     -36.286 -41.844  10.209  1.00 40.12           H  
ATOM    398  N   LEU A  26     -38.683 -37.636  11.237  1.00 39.40           N  
ATOM    399  H   LEU A  26     -39.534 -37.938  11.687  1.00 39.40           H  
ATOM    400  CA  LEU A  26     -38.634 -36.284  10.662  1.00 39.40           C  
ATOM    401  HA  LEU A  26     -38.385 -36.362   9.603  1.00 39.40           H  
ATOM    402  C   LEU A  26     -37.548 -35.412  11.299  1.00 39.40           C  
ATOM    403  CB  LEU A  26     -40.007 -35.604  10.789  1.00 39.40           C  
ATOM    404  HB2 LEU A  26     -39.877 -34.523  10.751  1.00 39.40           H  
ATOM    405  HB3 LEU A  26     -40.431 -35.848  11.763  1.00 39.40           H  
ATOM    406  O   LEU A  26     -36.831 -34.704  10.588  1.00 39.40           O  
ATOM    407  CG  LEU A  26     -40.994 -36.006   9.682  1.00 39.40           C  
ATOM    408  HG  LEU A  26     -41.006 -37.090   9.571  1.00 39.40           H  
ATOM    409  CD1 LEU A  26     -42.399 -35.541  10.069  1.00 39.40           C  
ATOM    410 HD11 LEU A  26     -43.104 -35.820   9.287  1.00 39.40           H  
ATOM    411 HD12 LEU A  26     -42.415 -34.459  10.202  1.00 39.40           H  
ATOM    412 HD13 LEU A  26     -42.699 -36.031  10.996  1.00 39.40           H  
ATOM    413  CD2 LEU A  26     -40.639 -35.361   8.337  1.00 39.40           C  
ATOM    414 HD21 LEU A  26     -39.669 -35.717   7.990  1.00 39.40           H  
ATOM    415 HD22 LEU A  26     -40.612 -34.276   8.430  1.00 39.40           H  
ATOM    416 HD23 LEU A  26     -41.384 -35.639   7.591  1.00 39.40           H  
ATOM    417  N   THR A  27     -37.395 -35.465  12.625  1.00 40.11           N  
ATOM    418  H   THR A  27     -38.048 -35.995  13.185  1.00 40.11           H  
ATOM    419  CA  THR A  27     -36.338 -34.705  13.307  1.00 40.11           C  
ATOM    420  HA  THR A  27     -36.426 -33.659  13.013  1.00 40.11           H  
ATOM    421  C   THR A  27     -34.959 -35.192  12.872  1.00 40.11           C  
ATOM    422  CB  THR A  27     -36.433 -34.792  14.839  1.00 40.11           C  
ATOM    423  HB  THR A  27     -35.872 -35.655  15.198  1.00 40.11           H  
ATOM    424  O   THR A  27     -34.099 -34.377  12.535  1.00 40.11           O  
ATOM    425  CG2 THR A  27     -35.894 -33.519  15.487  1.00 40.11           C  
ATOM    426 HG21 THR A  27     -36.487 -32.659  15.177  1.00 40.11           H  
ATOM    427 HG22 THR A  27     -35.933 -33.612  16.573  1.00 40.11           H  
ATOM    428 HG23 THR A  27     -34.857 -33.367  15.190  1.00 40.11           H  
ATOM    429  OG1 THR A  27     -37.761 -34.915  15.281  1.00 40.11           O  
ATOM    430  HG1 THR A  27     -37.735 -35.045  16.232  1.00 40.11           H  
ATOM    431  N   ASN A  28     -34.775 -36.517  12.804  1.00 38.28           N  
ATOM    432  H   ASN A  28     -35.521 -37.132  13.096  1.00 38.28           H  
ATOM    433  CA  ASN A  28     -33.528 -37.112  12.331  1.00 38.28           C  
ATOM    434  HA  ASN A  28     -32.701 -36.657  12.877  1.00 38.28           H  
ATOM    435  C   ASN A  28     -33.264 -36.799  10.861  1.00 38.28           C  
ATOM    436  CB  ASN A  28     -33.533 -38.636  12.566  1.00 38.28           C  
ATOM    437  HB2 ASN A  28     -34.554 -39.007  12.657  1.00 38.28           H  
ATOM    438  HB3 ASN A  28     -33.081 -39.136  11.709  1.00 38.28           H  
ATOM    439  O   ASN A  28     -32.120 -36.528  10.514  1.00 38.28           O  
ATOM    440  CG  ASN A  28     -32.722 -39.060  13.776  1.00 38.28           C  
ATOM    441  ND2 ASN A  28     -32.929 -40.259  14.264  1.00 38.28           N  
ATOM    442 HD21 ASN A  28     -33.627 -40.867  13.860  1.00 38.28           H  
ATOM    443 HD22 ASN A  28     -32.352 -40.510  15.053  1.00 38.28           H  
ATOM    444  OD1 ASN A  28     -31.872 -38.356  14.286  1.00 38.28           O  
ATOM    445  N   THR A  29     -34.289 -36.786  10.000  1.00 38.97           N  
ATOM    446  H   THR A  29     -35.214 -37.020  10.329  1.00 38.97           H  
ATOM    447  CA  THR A  29     -34.085 -36.419   8.591  1.00 38.97           C  
ATOM    448  HA  THR A  29     -33.237 -36.995   8.221  1.00 38.97           H  
ATOM    449  C   THR A  29     -33.676 -34.966   8.470  1.00 38.97           C  
ATOM    450  CB  THR A  29     -35.266 -36.681   7.637  1.00 38.97           C  
ATOM    451  HB  THR A  29     -35.435 -35.792   7.030  1.00 38.97           H  
ATOM    452  O   THR A  29     -32.749 -34.697   7.723  1.00 38.97           O  
ATOM    453  CG2 THR A  29     -34.962 -37.823   6.676  1.00 38.97           C  
ATOM    454 HG21 THR A  29     -34.093 -37.569   6.070  1.00 38.97           H  
ATOM    455 HG22 THR A  29     -34.760 -38.738   7.232  1.00 38.97           H  
ATOM    456 HG23 THR A  29     -35.815 -37.980   6.015  1.00 38.97           H  
ATOM    457  OG1 THR A  29     -36.474 -36.985   8.278  1.00 38.97           O  
ATOM    458  HG1 THR A  29     -36.324 -37.651   8.954  1.00 38.97           H  
ATOM    459  N   ARG A  30     -34.277 -34.036   9.228  1.00 33.86           N  
ATOM    460  H   ARG A  30     -35.047 -34.318   9.818  1.00 33.86           H  
ATOM    461  CA  ARG A  30     -33.846 -32.627   9.213  1.00 33.86           C  
ATOM    462  HA  ARG A  30     -33.801 -32.299   8.174  1.00 33.86           H  
ATOM    463  C   ARG A  30     -32.421 -32.434   9.723  1.00 33.86           C  
ATOM    464  CB  ARG A  30     -34.823 -31.724   9.979  1.00 33.86           C  
ATOM    465  HB2 ARG A  30     -35.427 -32.314  10.669  1.00 33.86           H  
ATOM    466  HB3 ARG A  30     -34.258 -30.998  10.564  1.00 33.86           H  
ATOM    467  O   ARG A  30     -31.694 -31.665   9.114  1.00 33.86           O  
ATOM    468  CG  ARG A  30     -35.725 -30.953   9.008  1.00 33.86           C  
ATOM    469  HG2 ARG A  30     -35.103 -30.404   8.301  1.00 33.86           H  
ATOM    470  HG3 ARG A  30     -36.359 -31.652   8.462  1.00 33.86           H  
ATOM    471  CD  ARG A  30     -36.590 -29.957   9.784  1.00 33.86           C  
ATOM    472  HD2 ARG A  30     -37.231 -30.517  10.465  1.00 33.86           H  
ATOM    473  HD3 ARG A  30     -35.936 -29.307  10.364  1.00 33.86           H  
ATOM    474  NE  ARG A  30     -37.417 -29.134   8.881  1.00 33.86           N  
ATOM    475  HE  ARG A  30     -37.251 -29.245   7.890  1.00 33.86           H  
ATOM    476  NH1 ARG A  30     -38.605 -28.027  10.502  1.00 33.86           N  
ATOM    477 HH11 ARG A  30     -38.065 -28.511  11.205  1.00 33.86           H  
ATOM    478 HH12 ARG A  30     -39.279 -27.322  10.767  1.00 33.86           H  
ATOM    479  NH2 ARG A  30     -38.994 -27.576   8.352  1.00 33.86           N  
ATOM    480 HH21 ARG A  30     -38.788 -27.697   7.371  1.00 33.86           H  
ATOM    481 HH22 ARG A  30     -39.681 -26.893   8.636  1.00 33.86           H  
ATOM    482  CZ  ARG A  30     -38.332 -28.254   9.247  1.00 33.86           C  
ATOM    483  N   GLN A  31     -32.001 -33.128  10.782  1.00 37.60           N  
ATOM    484  H   GLN A  31     -32.652 -33.727  11.271  1.00 37.60           H  
ATOM    485  CA  GLN A  31     -30.594 -33.088  11.209  1.00 37.60           C  
ATOM    486  HA  GLN A  31     -30.268 -32.050  11.273  1.00 37.60           H  
ATOM    487  C   GLN A  31     -29.656 -33.769  10.203  1.00 37.60           C  
ATOM    488  CB  GLN A  31     -30.424 -33.744  12.583  1.00 37.60           C  
ATOM    489  HB2 GLN A  31     -31.022 -34.654  12.638  1.00 37.60           H  
ATOM    490  HB3 GLN A  31     -29.377 -34.020  12.706  1.00 37.60           H  
ATOM    491  O   GLN A  31     -28.516 -33.339  10.042  1.00 37.60           O  
ATOM    492  CG  GLN A  31     -30.791 -32.800  13.733  1.00 37.60           C  
ATOM    493  HG2 GLN A  31     -30.247 -31.862  13.614  1.00 37.60           H  
ATOM    494  HG3 GLN A  31     -31.860 -32.588  13.709  1.00 37.60           H  
ATOM    495  CD  GLN A  31     -30.435 -33.395  15.093  1.00 37.60           C  
ATOM    496  NE2 GLN A  31     -30.366 -32.596  16.134  1.00 37.60           N  
ATOM    497 HE21 GLN A  31     -30.501 -31.599  16.039  1.00 37.60           H  
ATOM    498 HE22 GLN A  31     -30.100 -33.039  17.002  1.00 37.60           H  
ATOM    499  OE1 GLN A  31     -30.209 -34.580  15.257  1.00 37.60           O  
ATOM    500  N   GLN A  32     -30.121 -34.816   9.515  1.00 36.26           N  
ATOM    501  H   GLN A  32     -31.025 -35.196   9.757  1.00 36.26           H  
ATOM    502  CA  GLN A  32     -29.399 -35.433   8.402  1.00 36.26           C  
ATOM    503  HA  GLN A  32     -28.339 -35.442   8.656  1.00 36.26           H  
ATOM    504  C   GLN A  32     -29.478 -34.650   7.096  1.00 36.26           C  
ATOM    505  CB  GLN A  32     -29.837 -36.875   8.148  1.00 36.26           C  
ATOM    506  HB2 GLN A  32     -29.616 -37.121   7.109  1.00 36.26           H  
ATOM    507  HB3 GLN A  32     -30.913 -36.986   8.282  1.00 36.26           H  
ATOM    508  O   GLN A  32     -28.663 -34.922   6.214  1.00 36.26           O  
ATOM    509  CG  GLN A  32     -29.077 -37.876   9.021  1.00 36.26           C  
ATOM    510  HG2 GLN A  32     -28.032 -37.574   9.099  1.00 36.26           H  
ATOM    511  HG3 GLN A  32     -29.509 -37.900  10.021  1.00 36.26           H  
ATOM    512  CD  GLN A  32     -29.119 -39.272   8.410  1.00 36.26           C  
ATOM    513  NE2 GLN A  32     -28.145 -40.110   8.687  1.00 36.26           N  
ATOM    514 HE21 GLN A  32     -28.231 -41.023   8.264  1.00 36.26           H  
ATOM    515 HE22 GLN A  32     -27.413 -39.860   9.337  1.00 36.26           H  
ATOM    516  OE1 GLN A  32     -30.009 -39.644   7.666  1.00 36.26           O  
ATOM    517  N   ILE A  33     -30.287 -33.589   7.008  1.00 35.31           N  
ATOM    518  H   ILE A  33     -30.998 -33.466   7.714  1.00 35.31           H  
ATOM    519  CA  ILE A  33     -29.891 -32.419   6.226  1.00 35.31           C  
ATOM    520  HA  ILE A  33     -29.497 -32.777   5.274  1.00 35.31           H  
ATOM    521  C   ILE A  33     -28.719 -31.769   6.981  1.00 35.31           C  
ATOM    522  CB  ILE A  33     -31.040 -31.430   5.893  1.00 35.31           C  
ATOM    523  HB  ILE A  33     -31.241 -30.815   6.770  1.00 35.31           H  
ATOM    524  O   ILE A  33     -28.741 -30.600   7.352  1.00 35.31           O  
ATOM    525  CG1 ILE A  33     -32.362 -32.115   5.481  1.00 35.31           C  
ATOM    526 HG12 ILE A  33     -32.222 -32.663   4.549  1.00 35.31           H  
ATOM    527 HG13 ILE A  33     -32.646 -32.831   6.252  1.00 35.31           H  
ATOM    528  CG2 ILE A  33     -30.573 -30.508   4.747  1.00 35.31           C  
ATOM    529 HG21 ILE A  33     -30.431 -31.083   3.832  1.00 35.31           H  
ATOM    530 HG22 ILE A  33     -31.303 -29.717   4.570  1.00 35.31           H  
ATOM    531 HG23 ILE A  33     -29.632 -30.024   5.007  1.00 35.31           H  
ATOM    532  CD1 ILE A  33     -33.547 -31.151   5.336  1.00 35.31           C  
ATOM    533 HD11 ILE A  33     -33.415 -30.513   4.463  1.00 35.31           H  
ATOM    534 HD12 ILE A  33     -34.463 -31.727   5.208  1.00 35.31           H  
ATOM    535 HD13 ILE A  33     -33.636 -30.535   6.231  1.00 35.31           H  
ATOM    536  N   LYS A  34     -27.623 -32.524   7.149  1.00 38.19           N  
ATOM    537  H   LYS A  34     -27.731 -33.487   6.865  1.00 38.19           H  
ATOM    538  CA  LYS A  34     -26.325 -31.957   6.853  1.00 38.19           C  
ATOM    539  HA  LYS A  34     -26.061 -31.182   7.573  1.00 38.19           H  
ATOM    540  C   LYS A  34     -26.557 -31.337   5.490  1.00 38.19           C  
ATOM    541  CB  LYS A  34     -25.243 -33.054   6.783  1.00 38.19           C  
ATOM    542  HB2 LYS A  34     -25.601 -33.886   6.176  1.00 38.19           H  
ATOM    543  HB3 LYS A  34     -24.366 -32.630   6.294  1.00 38.19           H  
ATOM    544  O   LYS A  34     -26.831 -32.070   4.537  1.00 38.19           O  
ATOM    545  CG  LYS A  34     -24.830 -33.568   8.169  1.00 38.19           C  
ATOM    546  HG2 LYS A  34     -24.531 -32.719   8.784  1.00 38.19           H  
ATOM    547  HG3 LYS A  34     -25.678 -34.063   8.641  1.00 38.19           H  
ATOM    548  CD  LYS A  34     -23.654 -34.550   8.065  1.00 38.19           C  
ATOM    549  HD2 LYS A  34     -22.836 -34.063   7.532  1.00 38.19           H  
ATOM    550  HD3 LYS A  34     -23.970 -35.431   7.506  1.00 38.19           H  
ATOM    551  CE  LYS A  34     -23.181 -34.955   9.466  1.00 38.19           C  
ATOM    552  HE2 LYS A  34     -23.999 -35.461   9.977  1.00 38.19           H  
ATOM    553  HE3 LYS A  34     -22.955 -34.046  10.025  1.00 38.19           H  
ATOM    554  NZ  LYS A  34     -21.979 -35.825   9.410  1.00 38.19           N  
ATOM    555  HZ1 LYS A  34     -21.674 -36.066  10.342  1.00 38.19           H  
ATOM    556  HZ2 LYS A  34     -22.176 -36.673   8.897  1.00 38.19           H  
ATOM    557  HZ3 LYS A  34     -21.224 -35.339   8.948  1.00 38.19           H  
ATOM    558  N   SER A  35     -26.533 -30.006   5.407  1.00 45.83           N  
ATOM    559  H   SER A  35     -26.393 -29.469   6.251  1.00 45.83           H  
ATOM    560  CA  SER A  35     -26.167 -29.368   4.149  1.00 45.83           C  
ATOM    561  HA  SER A  35     -26.998 -29.388   3.443  1.00 45.83           H  
ATOM    562  C   SER A  35     -25.015 -30.217   3.649  1.00 45.83           C  
ATOM    563  CB  SER A  35     -25.705 -27.924   4.393  1.00 45.83           C  
ATOM    564  HB2 SER A  35     -26.568 -27.309   4.650  1.00 45.83           H  
ATOM    565  HB3 SER A  35     -25.253 -27.527   3.485  1.00 45.83           H  
ATOM    566  O   SER A  35     -24.046 -30.365   4.397  1.00 45.83           O  
ATOM    567  OG  SER A  35     -24.767 -27.868   5.454  1.00 45.83           O  
ATOM    568  HG  SER A  35     -24.031 -28.443   5.233  1.00 45.83           H  
ATOM    569  N   GLN A  36     -25.199 -30.946   2.543  1.00 50.88           N  
ATOM    570  H   GLN A  36     -26.065 -30.869   2.029  1.00 50.88           H  
ATOM    571  CA  GLN A  36     -24.122 -31.750   1.992  1.00 50.88           C  
ATOM    572  HA  GLN A  36     -23.716 -32.415   2.755  1.00 50.88           H  
ATOM    573  C   GLN A  36     -23.077 -30.722   1.636  1.00 50.88           C  
ATOM    574  CB  GLN A  36     -24.556 -32.563   0.762  1.00 50.88           C  
ATOM    575  HB2 GLN A  36     -23.742 -32.564   0.037  1.00 50.88           H  
ATOM    576  HB3 GLN A  36     -25.424 -32.101   0.292  1.00 50.88           H  
ATOM    577  O   GLN A  36     -23.171 -30.078   0.596  1.00 50.88           O  
ATOM    578  CG  GLN A  36     -24.857 -34.026   1.104  1.00 50.88           C  
ATOM    579  HG2 GLN A  36     -25.705 -34.066   1.787  1.00 50.88           H  
ATOM    580  HG3 GLN A  36     -23.991 -34.466   1.599  1.00 50.88           H  
ATOM    581  CD  GLN A  36     -25.179 -34.861  -0.135  1.00 50.88           C  
ATOM    582  NE2 GLN A  36     -25.430 -36.141   0.025  1.00 50.88           N  
ATOM    583 HE21 GLN A  36     -25.672 -36.641  -0.818  1.00 50.88           H  
ATOM    584 HE22 GLN A  36     -25.451 -36.552   0.947  1.00 50.88           H  
ATOM    585  OE1 GLN A  36     -25.215 -34.406  -1.265  1.00 50.88           O  
ATOM    586  N   THR A  37     -22.176 -30.488   2.580  1.00 63.47           N  
ATOM    587  H   THR A  37     -22.315 -30.874   3.503  1.00 63.47           H  
ATOM    588  CA  THR A  37     -21.085 -29.570   2.437  1.00 63.47           C  
ATOM    589  HA  THR A  37     -21.456 -28.599   2.109  1.00 63.47           H  
ATOM    590  C   THR A  37     -20.291 -30.215   1.337  1.00 63.47           C  
ATOM    591  CB  THR A  37     -20.291 -29.429   3.747  1.00 63.47           C  
ATOM    592  HB  THR A  37     -19.387 -30.037   3.732  1.00 63.47           H  
ATOM    593  O   THR A  37     -19.669 -31.262   1.546  1.00 63.47           O  
ATOM    594  CG2 THR A  37     -19.928 -27.979   3.917  1.00 63.47           C  
ATOM    595 HG21 THR A  37     -19.332 -27.683   3.053  1.00 63.47           H  
ATOM    596 HG22 THR A  37     -19.355 -27.830   4.832  1.00 63.47           H  
ATOM    597 HG23 THR A  37     -20.830 -27.368   3.964  1.00 63.47           H  
ATOM    598  OG1 THR A  37     -21.036 -29.734   4.909  1.00 63.47           O  
ATOM    599  HG1 THR A  37     -20.556 -29.305   5.621  1.00 63.47           H  
ATOM    600  N   GLN A  38     -20.472 -29.717   0.112  1.00 81.32           N  
ATOM    601  H   GLN A  38     -21.068 -28.914  -0.029  1.00 81.32           H  
ATOM    602  CA  GLN A  38     -19.696 -30.236  -0.986  1.00 81.32           C  
ATOM    603  HA  GLN A  38     -19.863 -31.312  -1.050  1.00 81.32           H  
ATOM    604  C   GLN A  38     -18.253 -30.009  -0.566  1.00 81.32           C  
ATOM    605  CB  GLN A  38     -20.070 -29.602  -2.333  1.00 81.32           C  
ATOM    606  HB2 GLN A  38     -19.213 -29.680  -3.002  1.00 81.32           H  
ATOM    607  HB3 GLN A  38     -20.320 -28.549  -2.202  1.00 81.32           H  
ATOM    608  O   GLN A  38     -17.899 -28.970  -0.011  1.00 81.32           O  
ATOM    609  CG  GLN A  38     -21.232 -30.351  -2.997  1.00 81.32           C  
ATOM    610  HG2 GLN A  38     -20.972 -31.404  -3.108  1.00 81.32           H  
ATOM    611  HG3 GLN A  38     -22.115 -30.278  -2.361  1.00 81.32           H  
ATOM    612  CD  GLN A  38     -21.555 -29.786  -4.376  1.00 81.32           C  
ATOM    613  NE2 GLN A  38     -22.442 -28.829  -4.467  1.00 81.32           N  
ATOM    614 HE21 GLN A  38     -22.380 -28.274  -5.308  1.00 81.32           H  
ATOM    615 HE22 GLN A  38     -22.659 -28.311  -3.627  1.00 81.32           H  
ATOM    616  OE1 GLN A  38     -21.032 -30.217  -5.397  1.00 81.32           O  
ATOM    617  N   GLN A  39     -17.450 -31.042  -0.742  1.00 88.59           N  
ATOM    618  H   GLN A  39     -17.820 -31.895  -1.135  1.00 88.59           H  
ATOM    619  CA  GLN A  39     -16.045 -31.007  -0.412  1.00 88.59           C  
ATOM    620  HA  GLN A  39     -15.748 -29.978  -0.211  1.00 88.59           H  
ATOM    621  C   GLN A  39     -15.305 -31.519  -1.630  1.00 88.59           C  
ATOM    622  CB  GLN A  39     -15.774 -31.832   0.848  1.00 88.59           C  
ATOM    623  HB2 GLN A  39     -16.431 -31.488   1.646  1.00 88.59           H  
ATOM    624  HB3 GLN A  39     -15.994 -32.880   0.641  1.00 88.59           H  
ATOM    625  O   GLN A  39     -15.627 -32.585  -2.163  1.00 88.59           O  
ATOM    626  CG  GLN A  39     -14.320 -31.682   1.319  1.00 88.59           C  
ATOM    627  HG2 GLN A  39     -13.632 -31.944   0.515  1.00 88.59           H  
ATOM    628  HG3 GLN A  39     -14.150 -30.641   1.595  1.00 88.59           H  
ATOM    629  CD  GLN A  39     -14.007 -32.569   2.520  1.00 88.59           C  
ATOM    630  NE2 GLN A  39     -12.935 -32.320   3.227  1.00 88.59           N  
ATOM    631 HE21 GLN A  39     -12.848 -32.858   4.078  1.00 88.59           H  
ATOM    632 HE22 GLN A  39     -12.441 -31.451   3.085  1.00 88.59           H  
ATOM    633  OE1 GLN A  39     -14.693 -33.520   2.850  1.00 88.59           O  
ATOM    634  N   VAL A  40     -14.314 -30.762  -2.084  1.00 90.23           N  
ATOM    635  H   VAL A  40     -14.129 -29.885  -1.619  1.00 90.23           H  
ATOM    636  CA  VAL A  40     -13.444 -31.189  -3.176  1.00 90.23           C  
ATOM    637  HA  VAL A  40     -13.645 -32.236  -3.405  1.00 90.23           H  
ATOM    638  C   VAL A  40     -12.009 -31.095  -2.719  1.00 90.23           C  
ATOM    639  CB  VAL A  40     -13.693 -30.397  -4.466  1.00 90.23           C  
ATOM    640  HB  VAL A  40     -13.549 -29.335  -4.268  1.00 90.23           H  
ATOM    641  O   VAL A  40     -11.530 -30.037  -2.327  1.00 90.23           O  
ATOM    642  CG1 VAL A  40     -12.721 -30.788  -5.587  1.00 90.23           C  
ATOM    643 HG11 VAL A  40     -13.000 -30.266  -6.502  1.00 90.23           H  
ATOM    644 HG12 VAL A  40     -11.710 -30.480  -5.320  1.00 90.23           H  
ATOM    645 HG13 VAL A  40     -12.748 -31.865  -5.751  1.00 90.23           H  
ATOM    646  CG2 VAL A  40     -15.118 -30.689  -4.970  1.00 90.23           C  
ATOM    647 HG21 VAL A  40     -15.248 -31.760  -5.126  1.00 90.23           H  
ATOM    648 HG22 VAL A  40     -15.858 -30.380  -4.232  1.00 90.23           H  
ATOM    649 HG23 VAL A  40     -15.310 -30.147  -5.895  1.00 90.23           H  
ATOM    650  N   THR A  41     -11.314 -32.222  -2.819  1.00 94.07           N  
ATOM    651  H   THR A  41     -11.800 -33.066  -3.086  1.00 94.07           H  
ATOM    652  CA  THR A  41      -9.877 -32.300  -2.588  1.00 94.07           C  
ATOM    653  HA  THR A  41      -9.552 -31.392  -2.081  1.00 94.07           H  
ATOM    654  C   THR A  41      -9.148 -32.392  -3.923  1.00 94.07           C  
ATOM    655  CB  THR A  41      -9.524 -33.466  -1.662  1.00 94.07           C  
ATOM    656  HB  THR A  41      -9.834 -34.401  -2.129  1.00 94.07           H  
ATOM    657  O   THR A  41      -9.428 -33.263  -4.749  1.00 94.07           O  
ATOM    658  CG2 THR A  41      -8.030 -33.540  -1.353  1.00 94.07           C  
ATOM    659 HG21 THR A  41      -7.852 -34.310  -0.602  1.00 94.07           H  
ATOM    660 HG22 THR A  41      -7.683 -32.580  -0.972  1.00 94.07           H  
ATOM    661 HG23 THR A  41      -7.474 -33.786  -2.257  1.00 94.07           H  
ATOM    662  OG1 THR A  41     -10.190 -33.338  -0.429  1.00 94.07           O  
ATOM    663  HG1 THR A  41      -9.814 -32.598   0.053  1.00 94.07           H  
ATOM    664  N   ILE A  42      -8.182 -31.503  -4.112  1.00 94.49           N  
ATOM    665  H   ILE A  42      -8.045 -30.818  -3.383  1.00 94.49           H  
ATOM    666  CA  ILE A  42      -7.258 -31.436  -5.238  1.00 94.49           C  
ATOM    667  HA  ILE A  42      -7.543 -32.152  -6.008  1.00 94.49           H  
ATOM    668  C   ILE A  42      -5.885 -31.797  -4.684  1.00 94.49           C  
ATOM    669  CB  ILE A  42      -7.259 -30.015  -5.842  1.00 94.49           C  
ATOM    670  HB  ILE A  42      -6.929 -29.318  -5.071  1.00 94.49           H  
ATOM    671  O   ILE A  42      -5.341 -31.077  -3.849  1.00 94.49           O  
ATOM    672  CG1 ILE A  42      -8.668 -29.586  -6.308  1.00 94.49           C  
ATOM    673 HG12 ILE A  42      -9.433 -29.942  -5.617  1.00 94.49           H  
ATOM    674 HG13 ILE A  42      -8.877 -30.031  -7.281  1.00 94.49           H  
ATOM    675  CG2 ILE A  42      -6.272 -29.943  -7.024  1.00 94.49           C  
ATOM    676 HG21 ILE A  42      -6.576 -30.629  -7.814  1.00 94.49           H  
ATOM    677 HG22 ILE A  42      -5.262 -30.189  -6.696  1.00 94.49           H  
ATOM    678 HG23 ILE A  42      -6.243 -28.931  -7.428  1.00 94.49           H  
ATOM    679  CD1 ILE A  42      -8.829 -28.063  -6.376  1.00 94.49           C  
ATOM    680 HD11 ILE A  42      -8.813 -27.654  -5.365  1.00 94.49           H  
ATOM    681 HD12 ILE A  42      -9.786 -27.816  -6.834  1.00 94.49           H  
ATOM    682 HD13 ILE A  42      -8.021 -27.602  -6.944  1.00 94.49           H  
ATOM    683  N   LYS A  43      -5.322 -32.922  -5.118  1.00 96.45           N  
ATOM    684  H   LYS A  43      -5.802 -33.460  -5.826  1.00 96.45           H  
ATOM    685  CA  LYS A  43      -3.986 -33.353  -4.688  1.00 96.45           C  
ATOM    686  HA  LYS A  43      -3.726 -32.829  -3.768  1.00 96.45           H  
ATOM    687  C   LYS A  43      -2.922 -32.961  -5.700  1.00 96.45           C  
ATOM    688  CB  LYS A  43      -3.962 -34.857  -4.397  1.00 96.45           C  
ATOM    689  HB2 LYS A  43      -4.260 -35.407  -5.289  1.00 96.45           H  
ATOM    690  HB3 LYS A  43      -2.941 -35.138  -4.139  1.00 96.45           H  
ATOM    691  O   LYS A  43      -3.218 -32.864  -6.881  1.00 96.45           O  
ATOM    692  CG  LYS A  43      -4.890 -35.210  -3.227  1.00 96.45           C  
ATOM    693  HG2 LYS A  43      -5.926 -35.180  -3.564  1.00 96.45           H  
ATOM    694  HG3 LYS A  43      -4.757 -34.475  -2.433  1.00 96.45           H  
ATOM    695  CD  LYS A  43      -4.572 -36.598  -2.660  1.00 96.45           C  
ATOM    696  HD2 LYS A  43      -4.747 -37.357  -3.423  1.00 96.45           H  
ATOM    697  HD3 LYS A  43      -3.526 -36.620  -2.355  1.00 96.45           H  
ATOM    698  CE  LYS A  43      -5.464 -36.867  -1.444  1.00 96.45           C  
ATOM    699  HE2 LYS A  43      -5.367 -36.023  -0.761  1.00 96.45           H  
ATOM    700  HE3 LYS A  43      -6.504 -36.904  -1.769  1.00 96.45           H  
ATOM    701  NZ  LYS A  43      -5.089 -38.119  -0.740  1.00 96.45           N  
ATOM    702  HZ1 LYS A  43      -5.671 -38.240   0.076  1.00 96.45           H  
ATOM    703  HZ2 LYS A  43      -5.196 -38.927  -1.336  1.00 96.45           H  
ATOM    704  HZ3 LYS A  43      -4.133 -38.062  -0.418  1.00 96.45           H  
ATOM    705  N   ASN A  44      -1.677 -32.842  -5.261  1.00 95.84           N  
ATOM    706  H   ASN A  44      -1.513 -32.937  -4.269  1.00 95.84           H  
ATOM    707  CA  ASN A  44      -0.523 -32.633  -6.140  1.00 95.84           C  
ATOM    708  HA  ASN A  44       0.329 -32.523  -5.469  1.00 95.84           H  
ATOM    709  C   ASN A  44      -0.579 -31.353  -7.003  1.00 95.84           C  
ATOM    710  CB  ASN A  44      -0.255 -33.881  -7.000  1.00 95.84           C  
ATOM    711  HB2 ASN A  44       0.692 -33.752  -7.525  1.00 95.84           H  
ATOM    712  HB3 ASN A  44      -1.035 -33.965  -7.756  1.00 95.84           H  
ATOM    713  O   ASN A  44      -0.075 -31.345  -8.127  1.00 95.84           O  
ATOM    714  CG  ASN A  44      -0.164 -35.169  -6.222  1.00 95.84           C  
ATOM    715  ND2 ASN A  44      -0.659 -36.245  -6.787  1.00 95.84           N  
ATOM    716 HD21 ASN A  44      -1.140 -36.145  -7.669  1.00 95.84           H  
ATOM    717 HD22 ASN A  44      -0.491 -37.105  -6.286  1.00 95.84           H  
ATOM    718  OD1 ASN A  44       0.347 -35.254  -5.121  1.00 95.84           O  
ATOM    719  N   LEU A  45      -1.191 -30.275  -6.512  1.00 96.40           N  
ATOM    720  H   LEU A  45      -1.494 -30.280  -5.548  1.00 96.40           H  
ATOM    721  CA  LEU A  45      -1.192 -28.996  -7.217  1.00 96.40           C  
ATOM    722  HA  LEU A  45      -1.421 -29.183  -8.266  1.00 96.40           H  
ATOM    723  C   LEU A  45       0.204 -28.374  -7.156  1.00 96.40           C  
ATOM    724  CB  LEU A  45      -2.280 -28.086  -6.627  1.00 96.40           C  
ATOM    725  HB2 LEU A  45      -3.240 -28.599  -6.678  1.00 96.40           H  
ATOM    726  HB3 LEU A  45      -2.049 -27.914  -5.575  1.00 96.40           H  
ATOM    727  O   LEU A  45       0.719 -28.106  -6.073  1.00 96.40           O  
ATOM    728  CG  LEU A  45      -2.403 -26.722  -7.332  1.00 96.40           C  
ATOM    729  HG  LEU A  45      -1.436 -26.218  -7.334  1.00 96.40           H  
ATOM    730  CD1 LEU A  45      -2.896 -26.864  -8.776  1.00 96.40           C  
ATOM    731 HD11 LEU A  45      -2.156 -27.390  -9.379  1.00 96.40           H  
ATOM    732 HD12 LEU A  45      -3.847 -27.395  -8.803  1.00 96.40           H  
ATOM    733 HD13 LEU A  45      -3.024 -25.873  -9.211  1.00 96.40           H  
ATOM    734  CD2 LEU A  45      -3.396 -25.845  -6.570  1.00 96.40           C  
ATOM    735 HD21 LEU A  45      -4.378 -26.318  -6.545  1.00 96.40           H  
ATOM    736 HD22 LEU A  45      -3.043 -25.695  -5.549  1.00 96.40           H  
ATOM    737 HD23 LEU A  45      -3.475 -24.872  -7.053  1.00 96.40           H  
ATOM    738  N   TYR A  46       0.823 -28.148  -8.313  1.00 97.14           N  
ATOM    739  H   TYR A  46       0.350 -28.365  -9.178  1.00 97.14           H  
ATOM    740  CA  TYR A  46       2.137 -27.521  -8.386  1.00 97.14           C  
ATOM    741  HA  TYR A  46       2.719 -27.823  -7.515  1.00 97.14           H  
ATOM    742  C   TYR A  46       2.008 -25.995  -8.361  1.00 97.14           C  
ATOM    743  CB  TYR A  46       2.876 -28.018  -9.634  1.00 97.14           C  
ATOM    744  HB2 TYR A  46       3.018 -29.095  -9.553  1.00 97.14           H  
ATOM    745  HB3 TYR A  46       2.256 -27.834 -10.512  1.00 97.14           H  
ATOM    746  O   TYR A  46       1.340 -25.413  -9.211  1.00 97.14           O  
ATOM    747  CG  TYR A  46       4.231 -27.366  -9.829  1.00 97.14           C  
ATOM    748  CD1 TYR A  46       4.507 -26.616 -10.991  1.00 97.14           C  
ATOM    749  HD1 TYR A  46       3.758 -26.522 -11.763  1.00 97.14           H  
ATOM    750  CD2 TYR A  46       5.208 -27.485  -8.822  1.00 97.14           C  
ATOM    751  HD2 TYR A  46       4.991 -28.040  -7.921  1.00 97.14           H  
ATOM    752  CE1 TYR A  46       5.758 -25.986 -11.148  1.00 97.14           C  
ATOM    753  HE1 TYR A  46       5.972 -25.422 -12.044  1.00 97.14           H  
ATOM    754  CE2 TYR A  46       6.452 -26.853  -8.971  1.00 97.14           C  
ATOM    755  HE2 TYR A  46       7.185 -26.914  -8.180  1.00 97.14           H  
ATOM    756  OH  TYR A  46       7.948 -25.523 -10.251  1.00 97.14           O  
ATOM    757  HH  TYR A  46       8.024 -24.907 -10.983  1.00 97.14           H  
ATOM    758  CZ  TYR A  46       6.728 -26.100 -10.130  1.00 97.14           C  
ATOM    759  N   VAL A  47       2.677 -25.336  -7.420  1.00 97.61           N  
ATOM    760  H   VAL A  47       3.217 -25.870  -6.755  1.00 97.61           H  
ATOM    761  CA  VAL A  47       2.723 -23.873  -7.322  1.00 97.61           C  
ATOM    762  HA  VAL A  47       1.816 -23.450  -7.754  1.00 97.61           H  
ATOM    763  C   VAL A  47       3.918 -23.376  -8.138  1.00 97.61           C  
ATOM    764  CB  VAL A  47       2.777 -23.432  -5.845  1.00 97.61           C  
ATOM    765  HB  VAL A  47       3.701 -23.795  -5.395  1.00 97.61           H  
ATOM    766  O   VAL A  47       5.048 -23.360  -7.652  1.00 97.61           O  
ATOM    767  CG1 VAL A  47       2.732 -21.909  -5.724  1.00 97.61           C  
ATOM    768 HG11 VAL A  47       3.605 -21.481  -6.217  1.00 97.61           H  
ATOM    769 HG12 VAL A  47       2.770 -21.618  -4.675  1.00 97.61           H  
ATOM    770 HG13 VAL A  47       1.823 -21.514  -6.178  1.00 97.61           H  
ATOM    771  CG2 VAL A  47       1.597 -23.992  -5.036  1.00 97.61           C  
ATOM    772 HG21 VAL A  47       1.624 -25.082  -5.027  1.00 97.61           H  
ATOM    773 HG22 VAL A  47       1.659 -23.643  -4.005  1.00 97.61           H  
ATOM    774 HG23 VAL A  47       0.654 -23.659  -5.470  1.00 97.61           H  
ATOM    775  N   SER A  48       3.696 -23.020  -9.405  1.00 95.74           N  
ATOM    776  H   SER A  48       2.757 -23.083  -9.772  1.00 95.74           H  
ATOM    777  CA  SER A  48       4.776 -22.660 -10.342  1.00 95.74           C  
ATOM    778  HA  SER A  48       5.587 -23.380 -10.231  1.00 95.74           H  
ATOM    779  C   SER A  48       5.386 -21.280 -10.107  1.00 95.74           C  
ATOM    780  CB  SER A  48       4.273 -22.737 -11.784  1.00 95.74           C  
ATOM    781  HB2 SER A  48       5.055 -22.396 -12.462  1.00 95.74           H  
ATOM    782  HB3 SER A  48       4.046 -23.779 -12.014  1.00 95.74           H  
ATOM    783  O   SER A  48       6.545 -21.057 -10.434  1.00 95.74           O  
ATOM    784  OG  SER A  48       3.097 -21.969 -11.981  1.00 95.74           O  
ATOM    785  HG  SER A  48       3.294 -21.032 -11.912  1.00 95.74           H  
ATOM    786  N   SER A  49       4.611 -20.361  -9.544  1.00 96.07           N  
ATOM    787  H   SER A  49       3.671 -20.627  -9.286  1.00 96.07           H  
ATOM    788  CA  SER A  49       4.988 -18.973  -9.276  1.00 96.07           C  
ATOM    789  HA  SER A  49       6.064 -18.847  -9.389  1.00 96.07           H  
ATOM    790  C   SER A  49       4.611 -18.607  -7.852  1.00 96.07           C  
ATOM    791  CB  SER A  49       4.286 -18.030 -10.257  1.00 96.07           C  
ATOM    792  HB2 SER A  49       4.443 -16.992  -9.962  1.00 96.07           H  
ATOM    793  HB3 SER A  49       4.708 -18.176 -11.251  1.00 96.07           H  
ATOM    794  O   SER A  49       3.766 -19.259  -7.238  1.00 96.07           O  
ATOM    795  OG  SER A  49       2.900 -18.313 -10.303  1.00 96.07           O  
ATOM    796  HG  SER A  49       2.489 -18.124  -9.456  1.00 96.07           H  
ATOM    797  N   PHE A  50       5.211 -17.550  -7.318  1.00 97.78           N  
ATOM    798  H   PHE A  50       5.827 -16.982  -7.882  1.00 97.78           H  
ATOM    799  CA  PHE A  50       4.813 -17.050  -6.011  1.00 97.78           C  
ATOM    800  HA  PHE A  50       4.893 -17.847  -5.271  1.00 97.78           H  
ATOM    801  C   PHE A  50       3.361 -16.595  -6.101  1.00 97.78           C  
ATOM    802  CB  PHE A  50       5.750 -15.924  -5.629  1.00 97.78           C  
ATOM    803  HB2 PHE A  50       6.768 -16.310  -5.681  1.00 97.78           H  
ATOM    804  HB3 PHE A  50       5.655 -15.122  -6.361  1.00 97.78           H  
ATOM    805  O   PHE A  50       3.009 -15.838  -7.005  1.00 97.78           O  
ATOM    806  CG  PHE A  50       5.518 -15.360  -4.248  1.00 97.78           C  
ATOM    807  CD1 PHE A  50       4.533 -14.378  -4.046  1.00 97.78           C  
ATOM    808  HD1 PHE A  50       3.911 -14.051  -4.866  1.00 97.78           H  
ATOM    809  CD2 PHE A  50       6.319 -15.786  -3.173  1.00 97.78           C  
ATOM    810  HD2 PHE A  50       7.075 -16.544  -3.319  1.00 97.78           H  
ATOM    811  CE1 PHE A  50       4.376 -13.795  -2.781  1.00 97.78           C  
ATOM    812  HE1 PHE A  50       3.632 -13.025  -2.638  1.00 97.78           H  
ATOM    813  CE2 PHE A  50       6.157 -15.202  -1.907  1.00 97.78           C  
ATOM    814  HE2 PHE A  50       6.777 -15.510  -1.077  1.00 97.78           H  
ATOM    815  CZ  PHE A  50       5.206 -14.188  -1.717  1.00 97.78           C  
ATOM    816  HZ  PHE A  50       5.114 -13.710  -0.753  1.00 97.78           H  
ATOM    817  N   THR A  51       2.505 -17.123  -5.236  1.00 98.02           N  
ATOM    818  H   THR A  51       2.855 -17.685  -4.474  1.00 98.02           H  
ATOM    819  CA  THR A  51       1.057 -17.048  -5.444  1.00 98.02           C  
ATOM    820  HA  THR A  51       0.833 -16.374  -6.270  1.00 98.02           H  
ATOM    821  C   THR A  51       0.374 -16.489  -4.213  1.00 98.02           C  
ATOM    822  CB  THR A  51       0.493 -18.420  -5.833  1.00 98.02           C  
ATOM    823  HB  THR A  51       0.711 -19.150  -5.054  1.00 98.02           H  
ATOM    824  O   THR A  51       0.604 -16.962  -3.102  1.00 98.02           O  
ATOM    825  CG2 THR A  51      -1.011 -18.381  -6.072  1.00 98.02           C  
ATOM    826 HG21 THR A  51      -1.539 -18.195  -5.137  1.00 98.02           H  
ATOM    827 HG22 THR A  51      -1.339 -19.340  -6.473  1.00 98.02           H  
ATOM    828 HG23 THR A  51      -1.244 -17.591  -6.787  1.00 98.02           H  
ATOM    829  OG1 THR A  51       1.075 -18.851  -7.044  1.00 98.02           O  
ATOM    830  HG1 THR A  51       2.007 -19.021  -6.887  1.00 98.02           H  
ATOM    831  N   LEU A  52      -0.487 -15.501  -4.432  1.00 97.82           N  
ATOM    832  H   LEU A  52      -0.616 -15.178  -5.380  1.00 97.82           H  
ATOM    833  CA  LEU A  52      -1.412 -14.987  -3.435  1.00 97.82           C  
ATOM    834  HA  LEU A  52      -1.087 -15.302  -2.443  1.00 97.82           H  
ATOM    835  C   LEU A  52      -2.796 -15.583  -3.681  1.00 97.82           C  
ATOM    836  CB  LEU A  52      -1.428 -13.450  -3.479  1.00 97.82           C  
ATOM    837  HB2 LEU A  52      -1.803 -13.133  -4.452  1.00 97.82           H  
ATOM    838  HB3 LEU A  52      -2.120 -13.093  -2.716  1.00 97.82           H  
ATOM    839  O   LEU A  52      -3.246 -15.622  -4.829  1.00 97.82           O  
ATOM    840  CG  LEU A  52      -0.060 -12.787  -3.257  1.00 97.82           C  
ATOM    841  HG  LEU A  52       0.620 -13.051  -4.068  1.00 97.82           H  
ATOM    842  CD1 LEU A  52      -0.208 -11.265  -3.230  1.00 97.82           C  
ATOM    843 HD11 LEU A  52       0.769 -10.800  -3.094  1.00 97.82           H  
ATOM    844 HD12 LEU A  52      -0.631 -10.923  -4.174  1.00 97.82           H  
ATOM    845 HD13 LEU A  52      -0.864 -10.968  -2.412  1.00 97.82           H  
ATOM    846  CD2 LEU A  52       0.547 -13.229  -1.934  1.00 97.82           C  
ATOM    847 HD21 LEU A  52       1.454 -12.655  -1.742  1.00 97.82           H  
ATOM    848 HD22 LEU A  52      -0.172 -13.056  -1.134  1.00 97.82           H  
ATOM    849 HD23 LEU A  52       0.814 -14.285  -1.973  1.00 97.82           H  
ATOM    850  N   VAL A  53      -3.474 -16.026  -2.623  1.00 96.79           N  
ATOM    851  H   VAL A  53      -3.037 -15.963  -1.715  1.00 96.79           H  
ATOM    852  CA  VAL A  53      -4.881 -16.448  -2.693  1.00 96.79           C  
ATOM    853  HA  VAL A  53      -5.236 -16.274  -3.709  1.00 96.79           H  
ATOM    854  C   VAL A  53      -5.703 -15.582  -1.753  1.00 96.79           C  
ATOM    855  CB  VAL A  53      -5.094 -17.948  -2.408  1.00 96.79           C  
ATOM    856  HB  VAL A  53      -4.890 -18.154  -1.357  1.00 96.79           H  
ATOM    857  O   VAL A  53      -5.538 -15.670  -0.538  1.00 96.79           O  
ATOM    858  CG1 VAL A  53      -6.545 -18.372  -2.660  1.00 96.79           C  
ATOM    859 HG11 VAL A  53      -6.670 -19.431  -2.431  1.00 96.79           H  
ATOM    860 HG12 VAL A  53      -6.811 -18.194  -3.702  1.00 96.79           H  
ATOM    861 HG13 VAL A  53      -7.220 -17.806  -2.019  1.00 96.79           H  
ATOM    862  CG2 VAL A  53      -4.167 -18.831  -3.256  1.00 96.79           C  
ATOM    863 HG21 VAL A  53      -4.400 -19.883  -3.086  1.00 96.79           H  
ATOM    864 HG22 VAL A  53      -4.293 -18.593  -4.312  1.00 96.79           H  
ATOM    865 HG23 VAL A  53      -3.130 -18.658  -2.970  1.00 96.79           H  
ATOM    866  N   CYS A  54      -6.579 -14.754  -2.315  1.00 95.98           N  
ATOM    867  H   CYS A  54      -6.711 -14.815  -3.315  1.00 95.98           H  
ATOM    868  CA  CYS A  54      -7.533 -13.955  -1.556  1.00 95.98           C  
ATOM    869  HA  CYS A  54      -7.094 -13.649  -0.607  1.00 95.98           H  
ATOM    870  C   CYS A  54      -8.757 -14.821  -1.278  1.00 95.98           C  
ATOM    871  CB  CYS A  54      -7.890 -12.701  -2.364  1.00 95.98           C  
ATOM    872  HB2 CYS A  54      -8.373 -12.985  -3.299  1.00 95.98           H  
ATOM    873  HB3 CYS A  54      -6.983 -12.144  -2.600  1.00 95.98           H  
ATOM    874  O   CYS A  54      -9.506 -15.126  -2.200  1.00 95.98           O  
ATOM    875  SG  CYS A  54      -9.013 -11.660  -1.391  1.00 95.98           S  
ATOM    876  HG  CYS A  54     -10.011 -12.546  -1.335  1.00 95.98           H  
ATOM    877  N   PHE A  55      -8.954 -15.223  -0.031  1.00 94.91           N  
ATOM    878  H   PHE A  55      -8.344 -14.875   0.695  1.00 94.91           H  
ATOM    879  CA  PHE A  55     -10.059 -16.073   0.391  1.00 94.91           C  
ATOM    880  HA  PHE A  55     -10.518 -16.551  -0.474  1.00 94.91           H  
ATOM    881  C   PHE A  55     -11.131 -15.225   1.084  1.00 94.91           C  
ATOM    882  CB  PHE A  55      -9.484 -17.172   1.282  1.00 94.91           C  
ATOM    883  HB2 PHE A  55      -8.911 -16.714   2.088  1.00 94.91           H  
ATOM    884  HB3 PHE A  55      -8.797 -17.781   0.695  1.00 94.91           H  
ATOM    885  O   PHE A  55     -10.823 -14.461   1.999  1.00 94.91           O  
ATOM    886  CG  PHE A  55     -10.536 -18.071   1.875  1.00 94.91           C  
ATOM    887  CD1 PHE A  55     -10.851 -17.951   3.237  1.00 94.91           C  
ATOM    888  HD1 PHE A  55     -10.341 -17.221   3.848  1.00 94.91           H  
ATOM    889  CD2 PHE A  55     -11.203 -19.011   1.069  1.00 94.91           C  
ATOM    890  HD2 PHE A  55     -10.963 -19.104   0.020  1.00 94.91           H  
ATOM    891  CE1 PHE A  55     -11.813 -18.791   3.807  1.00 94.91           C  
ATOM    892  HE1 PHE A  55     -12.045 -18.722   4.860  1.00 94.91           H  
ATOM    893  CE2 PHE A  55     -12.175 -19.847   1.633  1.00 94.91           C  
ATOM    894  HE2 PHE A  55     -12.701 -20.566   1.024  1.00 94.91           H  
ATOM    895  CZ  PHE A  55     -12.455 -19.738   3.002  1.00 94.91           C  
ATOM    896  HZ  PHE A  55     -13.166 -20.406   3.466  1.00 94.91           H  
ATOM    897  N   ARG A  56     -12.379 -15.317   0.615  1.00 92.79           N  
ATOM    898  H   ARG A  56     -12.556 -15.969  -0.137  1.00 92.79           H  
ATOM    899  CA  ARG A  56     -13.489 -14.437   1.016  1.00 92.79           C  
ATOM    900  HA  ARG A  56     -13.147 -13.724   1.767  1.00 92.79           H  
ATOM    901  C   ARG A  56     -14.640 -15.192   1.675  1.00 92.79           C  
ATOM    902  CB  ARG A  56     -13.983 -13.652  -0.214  1.00 92.79           C  
ATOM    903  HB2 ARG A  56     -14.891 -13.110   0.049  1.00 92.79           H  
ATOM    904  HB3 ARG A  56     -14.228 -14.357  -1.008  1.00 92.79           H  
ATOM    905  O   ARG A  56     -15.269 -14.640   2.573  1.00 92.79           O  
ATOM    906  CG  ARG A  56     -12.943 -12.642  -0.730  1.00 92.79           C  
ATOM    907  HG2 ARG A  56     -12.759 -11.910   0.056  1.00 92.79           H  
ATOM    908  HG3 ARG A  56     -12.004 -13.149  -0.951  1.00 92.79           H  
ATOM    909  CD  ARG A  56     -13.408 -11.898  -1.992  1.00 92.79           C  
ATOM    910  HD2 ARG A  56     -12.784 -11.013  -2.119  1.00 92.79           H  
ATOM    911  HD3 ARG A  56     -14.437 -11.567  -1.849  1.00 92.79           H  
ATOM    912  NE  ARG A  56     -13.345 -12.742  -3.199  1.00 92.79           N  
ATOM    913  HE  ARG A  56     -14.086 -13.423  -3.283  1.00 92.79           H  
ATOM    914  NH1 ARG A  56     -11.861 -11.554  -4.488  1.00 92.79           N  
ATOM    915 HH11 ARG A  56     -11.404 -11.382  -5.372  1.00 92.79           H  
ATOM    916 HH12 ARG A  56     -11.770 -10.855  -3.765  1.00 92.79           H  
ATOM    917  NH2 ARG A  56     -12.797 -13.422  -5.279  1.00 92.79           N  
ATOM    918 HH21 ARG A  56     -13.504 -14.135  -5.170  1.00 92.79           H  
ATOM    919 HH22 ARG A  56     -12.358 -13.278  -6.178  1.00 92.79           H  
ATOM    920  CZ  ARG A  56     -12.661 -12.568  -4.314  1.00 92.79           C  
ATOM    921  N   SER A  57     -14.924 -16.429   1.262  1.00 92.55           N  
ATOM    922  H   SER A  57     -14.380 -16.833   0.513  1.00 92.55           H  
ATOM    923  CA  SER A  57     -15.958 -17.261   1.895  1.00 92.55           C  
ATOM    924  HA  SER A  57     -15.924 -17.084   2.970  1.00 92.55           H  
ATOM    925  C   SER A  57     -15.738 -18.761   1.674  1.00 92.55           C  
ATOM    926  CB  SER A  57     -17.353 -16.855   1.397  1.00 92.55           C  
ATOM    927  HB2 SER A  57     -18.102 -17.329   2.032  1.00 92.55           H  
ATOM    928  HB3 SER A  57     -17.475 -15.775   1.475  1.00 92.55           H  
ATOM    929  O   SER A  57     -15.083 -19.158   0.710  1.00 92.55           O  
ATOM    930  OG  SER A  57     -17.581 -17.262   0.065  1.00 92.55           O  
ATOM    931  HG  SER A  57     -17.030 -16.748  -0.531  1.00 92.55           H  
ATOM    932  N   GLY A  58     -16.317 -19.586   2.554  1.00 92.27           N  
ATOM    933  H   GLY A  58     -16.786 -19.173   3.347  1.00 92.27           H  
ATOM    934  CA  GLY A  58     -16.213 -21.049   2.543  1.00 92.27           C  
ATOM    935  HA2 GLY A  58     -17.200 -21.489   2.687  1.00 92.27           H  
ATOM    936  HA3 GLY A  58     -15.839 -21.386   1.576  1.00 92.27           H  
ATOM    937  C   GLY A  58     -15.282 -21.566   3.640  1.00 92.27           C  
ATOM    938  O   GLY A  58     -15.109 -20.914   4.669  1.00 92.27           O  
ATOM    939  N   LYS A  59     -14.638 -22.711   3.405  1.00 94.01           N  
ATOM    940  H   LYS A  59     -14.950 -23.269   2.623  1.00 94.01           H  
ATOM    941  CA  LYS A  59     -13.433 -23.157   4.120  1.00 94.01           C  
ATOM    942  HA  LYS A  59     -12.981 -22.304   4.627  1.00 94.01           H  
ATOM    943  C   LYS A  59     -12.417 -23.728   3.144  1.00 94.01           C  
ATOM    944  CB  LYS A  59     -13.747 -24.219   5.171  1.00 94.01           C  
ATOM    945  HB2 LYS A  59     -12.812 -24.559   5.616  1.00 94.01           H  
ATOM    946  HB3 LYS A  59     -14.214 -25.064   4.665  1.00 94.01           H  
ATOM    947  O   LYS A  59     -12.764 -24.487   2.238  1.00 94.01           O  
ATOM    948  CG  LYS A  59     -14.672 -23.745   6.290  1.00 94.01           C  
ATOM    949  HG2 LYS A  59     -14.208 -22.939   6.859  1.00 94.01           H  
ATOM    950  HG3 LYS A  59     -15.610 -23.397   5.856  1.00 94.01           H  
ATOM    951  CD  LYS A  59     -14.949 -24.940   7.197  1.00 94.01           C  
ATOM    952  HD2 LYS A  59     -15.169 -25.801   6.565  1.00 94.01           H  
ATOM    953  HD3 LYS A  59     -14.065 -25.167   7.793  1.00 94.01           H  
ATOM    954  CE  LYS A  59     -16.142 -24.678   8.105  1.00 94.01           C  
ATOM    955  HE2 LYS A  59     -15.814 -24.132   8.990  1.00 94.01           H  
ATOM    956  HE3 LYS A  59     -16.859 -24.062   7.561  1.00 94.01           H  
ATOM    957  NZ  LYS A  59     -16.758 -25.979   8.445  1.00 94.01           N  
ATOM    958  HZ1 LYS A  59     -16.991 -26.468   7.592  1.00 94.01           H  
ATOM    959  HZ2 LYS A  59     -17.604 -25.865   8.985  1.00 94.01           H  
ATOM    960  HZ3 LYS A  59     -16.094 -26.573   8.920  1.00 94.01           H  
ATOM    961  N   LEU A  60     -11.147 -23.427   3.372  1.00 94.39           N  
ATOM    962  H   LEU A  60     -10.945 -22.815   4.149  1.00 94.39           H  
ATOM    963  CA  LEU A  60     -10.035 -23.927   2.578  1.00 94.39           C  
ATOM    964  HA  LEU A  60     -10.393 -24.714   1.914  1.00 94.39           H  
ATOM    965  C   LEU A  60      -8.993 -24.542   3.506  1.00 94.39           C  
ATOM    966  CB  LEU A  60      -9.528 -22.780   1.686  1.00 94.39           C  
ATOM    967  HB2 LEU A  60      -9.274 -21.917   2.301  1.00 94.39           H  
ATOM    968  HB3 LEU A  60     -10.366 -22.481   1.057  1.00 94.39           H  
ATOM    969  O   LEU A  60      -8.497 -23.903   4.423  1.00 94.39           O  
ATOM    970  CG  LEU A  60      -8.339 -23.128   0.771  1.00 94.39           C  
ATOM    971  HG  LEU A  60      -8.474 -24.126   0.353  1.00 94.39           H  
ATOM    972  CD1 LEU A  60      -8.274 -22.131  -0.387  1.00 94.39           C  
ATOM    973 HD11 LEU A  60      -9.217 -22.132  -0.934  1.00 94.39           H  
ATOM    974 HD12 LEU A  60      -7.472 -22.402  -1.074  1.00 94.39           H  
ATOM    975 HD13 LEU A  60      -8.098 -21.128   0.001  1.00 94.39           H  
ATOM    976  CD2 LEU A  60      -6.998 -23.069   1.505  1.00 94.39           C  
ATOM    977 HD21 LEU A  60      -6.996 -22.227   2.197  1.00 94.39           H  
ATOM    978 HD22 LEU A  60      -6.837 -23.981   2.079  1.00 94.39           H  
ATOM    979 HD23 LEU A  60      -6.178 -22.955   0.796  1.00 94.39           H  
ATOM    980  N   THR A  61      -8.634 -25.798   3.266  1.00 96.66           N  
ATOM    981  H   THR A  61      -9.097 -26.280   2.509  1.00 96.66           H  
ATOM    982  CA  THR A  61      -7.465 -26.426   3.892  1.00 96.66           C  
ATOM    983  HA  THR A  61      -7.057 -25.776   4.666  1.00 96.66           H  
ATOM    984  C   THR A  61      -6.402 -26.635   2.833  1.00 96.66           C  
ATOM    985  CB  THR A  61      -7.821 -27.755   4.556  1.00 96.66           C  
ATOM    986  HB  THR A  61      -8.158 -28.457   3.793  1.00 96.66           H  
ATOM    987  O   THR A  61      -6.668 -27.270   1.813  1.00 96.66           O  
ATOM    988  CG2 THR A  61      -6.640 -28.371   5.304  1.00 96.66           C  
ATOM    989 HG21 THR A  61      -6.970 -29.269   5.826  1.00 96.66           H  
ATOM    990 HG22 THR A  61      -6.252 -27.659   6.032  1.00 96.66           H  
ATOM    991 HG23 THR A  61      -5.846 -28.642   4.608  1.00 96.66           H  
ATOM    992  OG1 THR A  61      -8.866 -27.563   5.474  1.00 96.66           O  
ATOM    993  HG1 THR A  61      -9.381 -26.810   5.173  1.00 96.66           H  
ATOM    994  N   ILE A  62      -5.196 -26.133   3.064  1.00 97.54           N  
ATOM    995  H   ILE A  62      -5.036 -25.648   3.936  1.00 97.54           H  
ATOM    996  CA  ILE A  62      -4.060 -26.299   2.159  1.00 97.54           C  
ATOM    997  HA  ILE A  62      -4.347 -27.011   1.385  1.00 97.54           H  
ATOM    998  C   ILE A  62      -2.888 -26.915   2.914  1.00 97.54           C  
ATOM    999  CB  ILE A  62      -3.729 -24.983   1.431  1.00 97.54           C  
ATOM   1000  HB  ILE A  62      -4.631 -24.677   0.901  1.00 97.54           H  
ATOM   1001  O   ILE A  62      -2.592 -26.539   4.043  1.00 97.54           O  
ATOM   1002  CG1 ILE A  62      -2.634 -25.222   0.370  1.00 97.54           C  
ATOM   1003 HG12 ILE A  62      -1.679 -25.408   0.861  1.00 97.54           H  
ATOM   1004 HG13 ILE A  62      -2.884 -26.110  -0.209  1.00 97.54           H  
ATOM   1005  CG2 ILE A  62      -3.357 -23.868   2.421  1.00 97.54           C  
ATOM   1006 HG21 ILE A  62      -2.453 -24.142   2.964  1.00 97.54           H  
ATOM   1007 HG22 ILE A  62      -3.198 -22.923   1.901  1.00 97.54           H  
ATOM   1008 HG23 ILE A  62      -4.163 -23.709   3.136  1.00 97.54           H  
ATOM   1009  CD1 ILE A  62      -2.470 -24.050  -0.602  1.00 97.54           C  
ATOM   1010 HD11 ILE A  62      -1.658 -24.264  -1.297  1.00 97.54           H  
ATOM   1011 HD12 ILE A  62      -2.221 -23.139  -0.058  1.00 97.54           H  
ATOM   1012 HD13 ILE A  62      -3.394 -23.893  -1.160  1.00 97.54           H  
ATOM   1013  N   SER A  63      -2.234 -27.897   2.305  1.00 97.45           N  
ATOM   1014  H   SER A  63      -2.515 -28.161   1.371  1.00 97.45           H  
ATOM   1015  CA  SER A  63      -1.146 -28.643   2.940  1.00 97.45           C  
ATOM   1016  HA  SER A  63      -0.716 -28.026   3.729  1.00 97.45           H  
ATOM   1017  C   SER A  63      -0.030 -28.964   1.962  1.00 97.45           C  
ATOM   1018  CB  SER A  63      -1.671 -29.936   3.578  1.00 97.45           C  
ATOM   1019  HB2 SER A  63      -0.840 -30.512   3.985  1.00 97.45           H  
ATOM   1020  HB3 SER A  63      -2.351 -29.683   4.391  1.00 97.45           H  
ATOM   1021  O   SER A  63      -0.280 -29.166   0.775  1.00 97.45           O  
ATOM   1022  OG  SER A  63      -2.369 -30.707   2.612  1.00 97.45           O  
ATOM   1023  HG  SER A  63      -3.059 -30.134   2.269  1.00 97.45           H  
ATOM   1024  N   ASN A  64       1.193 -29.055   2.464  1.00 96.04           N  
ATOM   1025  H   ASN A  64       1.296 -28.898   3.457  1.00 96.04           H  
ATOM   1026  CA  ASN A  64       2.323 -29.680   1.782  1.00 96.04           C  
ATOM   1027  HA  ASN A  64       1.972 -30.164   0.871  1.00 96.04           H  
ATOM   1028  C   ASN A  64       2.868 -30.817   2.680  1.00 96.04           C  
ATOM   1029  CB  ASN A  64       3.318 -28.573   1.349  1.00 96.04           C  
ATOM   1030  HB2 ASN A  64       2.781 -27.838   0.750  1.00 96.04           H  
ATOM   1031  HB3 ASN A  64       4.092 -29.001   0.711  1.00 96.04           H  
ATOM   1032  O   ASN A  64       2.141 -31.345   3.518  1.00 96.04           O  
ATOM   1033  CG  ASN A  64       3.996 -27.850   2.497  1.00 96.04           C  
ATOM   1034  ND2 ASN A  64       4.401 -26.614   2.345  1.00 96.04           N  
ATOM   1035 HD21 ASN A  64       4.220 -26.100   1.495  1.00 96.04           H  
ATOM   1036 HD22 ASN A  64       4.725 -26.148   3.181  1.00 96.04           H  
ATOM   1037  OD1 ASN A  64       4.220 -28.427   3.536  1.00 96.04           O  
ATOM   1038  N   ASN A  65       4.124 -31.233   2.500  1.00 91.77           N  
ATOM   1039  H   ASN A  65       4.696 -30.765   1.811  1.00 91.77           H  
ATOM   1040  CA  ASN A  65       4.725 -32.305   3.307  1.00 91.77           C  
ATOM   1041  HA  ASN A  65       4.017 -33.131   3.373  1.00 91.77           H  
ATOM   1042  C   ASN A  65       5.045 -31.907   4.766  1.00 91.77           C  
ATOM   1043  CB  ASN A  65       5.995 -32.807   2.598  1.00 91.77           C  
ATOM   1044  HB2 ASN A  65       6.509 -33.508   3.255  1.00 91.77           H  
ATOM   1045  HB3 ASN A  65       6.668 -31.968   2.422  1.00 91.77           H  
ATOM   1046  O   ASN A  65       5.387 -32.778   5.563  1.00 91.77           O  
ATOM   1047  CG  ASN A  65       5.733 -33.533   1.291  1.00 91.77           C  
ATOM   1048  ND2 ASN A  65       6.772 -33.782   0.529  1.00 91.77           N  
ATOM   1049 HD21 ASN A  65       6.591 -34.293  -0.322  1.00 91.77           H  
ATOM   1050 HD22 ASN A  65       7.698 -33.528   0.841  1.00 91.77           H  
ATOM   1051  OD1 ASN A  65       4.626 -33.890   0.926  1.00 91.77           O  
ATOM   1052  N   HIS A  66       4.979 -30.620   5.107  1.00 89.16           N  
ATOM   1053  H   HIS A  66       4.650 -29.961   4.415  1.00 89.16           H  
ATOM   1054  CA  HIS A  66       5.407 -30.062   6.395  1.00 89.16           C  
ATOM   1055  HA  HIS A  66       5.619 -30.866   7.099  1.00 89.16           H  
ATOM   1056  C   HIS A  66       4.336 -29.179   7.040  1.00 89.16           C  
ATOM   1057  CB  HIS A  66       6.693 -29.250   6.171  1.00 89.16           C  
ATOM   1058  HB2 HIS A  66       7.019 -28.836   7.124  1.00 89.16           H  
ATOM   1059  HB3 HIS A  66       6.482 -28.414   5.504  1.00 89.16           H  
ATOM   1060  O   HIS A  66       4.109 -29.258   8.243  1.00 89.16           O  
ATOM   1061  CG  HIS A  66       7.815 -30.073   5.594  1.00 89.16           C  
ATOM   1062  CD2 HIS A  66       8.424 -29.898   4.382  1.00 89.16           C  
ATOM   1063  HD2 HIS A  66       8.207 -29.108   3.679  1.00 89.16           H  
ATOM   1064  ND1 HIS A  66       8.364 -31.195   6.166  1.00 89.16           N  
ATOM   1065  HD1 HIS A  66       8.050 -31.623   7.025  1.00 89.16           H  
ATOM   1066  CE1 HIS A  66       9.283 -31.685   5.320  1.00 89.16           C  
ATOM   1067  HE1 HIS A  66       9.861 -32.582   5.485  1.00 89.16           H  
ATOM   1068  NE2 HIS A  66       9.347 -30.937   4.207  1.00 89.16           N  
ATOM   1069  N   ASP A  67       3.655 -28.379   6.228  1.00 90.44           N  
ATOM   1070  H   ASP A  67       3.909 -28.380   5.250  1.00 90.44           H  
ATOM   1071  CA  ASP A  67       2.703 -27.363   6.641  1.00 90.44           C  
ATOM   1072  HA  ASP A  67       2.816 -27.177   7.709  1.00 90.44           H  
ATOM   1073  C   ASP A  67       1.278 -27.834   6.347  1.00 90.44           C  
ATOM   1074  CB  ASP A  67       2.984 -26.046   5.898  1.00 90.44           C  
ATOM   1075  HB2 ASP A  67       2.689 -26.171   4.856  1.00 90.44           H  
ATOM   1076  HB3 ASP A  67       2.361 -25.260   6.325  1.00 90.44           H  
ATOM   1077  O   ASP A  67       0.995 -28.422   5.299  1.00 90.44           O  
ATOM   1078  CG  ASP A  67       4.447 -25.595   5.932  1.00 90.44           C  
ATOM   1079  OD1 ASP A  67       5.040 -25.601   7.028  1.00 90.44           O  
ATOM   1080  OD2 ASP A  67       4.954 -25.212   4.843  1.00 90.44           O  
ATOM   1081  N   THR A  68       0.348 -27.528   7.246  1.00 95.37           N  
ATOM   1082  H   THR A  68       0.636 -27.061   8.094  1.00 95.37           H  
ATOM   1083  CA  THR A  68      -1.090 -27.575   6.966  1.00 95.37           C  
ATOM   1084  HA  THR A  68      -1.250 -27.565   5.888  1.00 95.37           H  
ATOM   1085  C   THR A  68      -1.729 -26.329   7.548  1.00 95.37           C  
ATOM   1086  CB  THR A  68      -1.752 -28.839   7.523  1.00 95.37           C  
ATOM   1087  HB  THR A  68      -1.594 -28.898   8.600  1.00 95.37           H  
ATOM   1088  O   THR A  68      -1.610 -26.068   8.741  1.00 95.37           O  
ATOM   1089  CG2 THR A  68      -3.249 -28.888   7.216  1.00 95.37           C  
ATOM   1090 HG21 THR A  68      -3.768 -28.091   7.750  1.00 95.37           H  
ATOM   1091 HG22 THR A  68      -3.656 -29.848   7.535  1.00 95.37           H  
ATOM   1092 HG23 THR A  68      -3.421 -28.761   6.147  1.00 95.37           H  
ATOM   1093  OG1 THR A  68      -1.179 -29.967   6.902  1.00 95.37           O  
ATOM   1094  HG1 THR A  68      -0.253 -29.762   6.751  1.00 95.37           H  
ATOM   1095  N   ILE A  69      -2.399 -25.567   6.693  1.00 96.32           N  
ATOM   1096  H   ILE A  69      -2.480 -25.877   5.735  1.00 96.32           H  
ATOM   1097  CA  ILE A  69      -3.085 -24.330   7.041  1.00 96.32           C  
ATOM   1098  HA  ILE A  69      -2.932 -24.111   8.098  1.00 96.32           H  
ATOM   1099  C   ILE A  69      -4.580 -24.530   6.816  1.00 96.32           C  
ATOM   1100  CB  ILE A  69      -2.517 -23.156   6.223  1.00 96.32           C  
ATOM   1101  HB  ILE A  69      -2.685 -23.372   5.169  1.00 96.32           H  
ATOM   1102  O   ILE A  69      -5.003 -24.998   5.755  1.00 96.32           O  
ATOM   1103  CG1 ILE A  69      -0.993 -22.953   6.406  1.00 96.32           C  
ATOM   1104 HG12 ILE A  69      -0.467 -23.834   6.039  1.00 96.32           H  
ATOM   1105 HG13 ILE A  69      -0.680 -22.112   5.787  1.00 96.32           H  
ATOM   1106  CG2 ILE A  69      -3.261 -21.854   6.539  1.00 96.32           C  
ATOM   1107 HG21 ILE A  69      -2.811 -21.055   5.949  1.00 96.32           H  
ATOM   1108 HG22 ILE A  69      -4.310 -21.931   6.254  1.00 96.32           H  
ATOM   1109 HG23 ILE A  69      -3.200 -21.610   7.600  1.00 96.32           H  
ATOM   1110  CD1 ILE A  69      -0.516 -22.668   7.836  1.00 96.32           C  
ATOM   1111 HD11 ILE A  69      -0.779 -23.490   8.501  1.00 96.32           H  
ATOM   1112 HD12 ILE A  69      -0.956 -21.742   8.207  1.00 96.32           H  
ATOM   1113 HD13 ILE A  69       0.568 -22.559   7.832  1.00 96.32           H  
ATOM   1114  N   TYR A  70      -5.361 -24.164   7.826  1.00 95.63           N  
ATOM   1115  H   TYR A  70      -4.933 -23.737   8.635  1.00 95.63           H  
ATOM   1116  CA  TYR A  70      -6.816 -24.167   7.798  1.00 95.63           C  
ATOM   1117  HA  TYR A  70      -7.173 -24.696   6.914  1.00 95.63           H  
ATOM   1118  C   TYR A  70      -7.294 -22.716   7.729  1.00 95.63           C  
ATOM   1119  CB  TYR A  70      -7.356 -24.890   9.041  1.00 95.63           C  
ATOM   1120  HB2 TYR A  70      -8.445 -24.889   8.995  1.00 95.63           H  
ATOM   1121  HB3 TYR A  70      -7.074 -24.326   9.930  1.00 95.63           H  
ATOM   1122  O   TYR A  70      -6.912 -21.902   8.565  1.00 95.63           O  
ATOM   1123  CG  TYR A  70      -6.872 -26.322   9.198  1.00 95.63           C  
ATOM   1124  CD1 TYR A  70      -7.601 -27.381   8.626  1.00 95.63           C  
ATOM   1125  HD1 TYR A  70      -8.506 -27.174   8.073  1.00 95.63           H  
ATOM   1126  CD2 TYR A  70      -5.692 -26.595   9.919  1.00 95.63           C  
ATOM   1127  HD2 TYR A  70      -5.134 -25.783  10.362  1.00 95.63           H  
ATOM   1128  CE1 TYR A  70      -7.154 -28.708   8.770  1.00 95.63           C  
ATOM   1129  HE1 TYR A  70      -7.711 -29.522   8.331  1.00 95.63           H  
ATOM   1130  CE2 TYR A  70      -5.239 -27.920  10.066  1.00 95.63           C  
ATOM   1131  HE2 TYR A  70      -4.331 -28.118  10.616  1.00 95.63           H  
ATOM   1132  OH  TYR A  70      -5.536 -30.260   9.617  1.00 95.63           O  
ATOM   1133  HH  TYR A  70      -4.723 -30.297  10.126  1.00 95.63           H  
ATOM   1134  CZ  TYR A  70      -5.972 -28.980   9.488  1.00 95.63           C  
ATOM   1135  N   CYS A  71      -8.097 -22.401   6.719  1.00 94.21           N  
ATOM   1136  H   CYS A  71      -8.303 -23.106   6.026  1.00 94.21           H  
ATOM   1137  CA  CYS A  71      -8.712 -21.099   6.505  1.00 94.21           C  
ATOM   1138  HA  CYS A  71      -8.383 -20.392   7.267  1.00 94.21           H  
ATOM   1139  C   CYS A  71     -10.228 -21.260   6.614  1.00 94.21           C  
ATOM   1140  CB  CYS A  71      -8.318 -20.557   5.123  1.00 94.21           C  
ATOM   1141  HB2 CYS A  71      -8.722 -21.215   4.354  1.00 94.21           H  
ATOM   1142  HB3 CYS A  71      -8.757 -19.567   4.992  1.00 94.21           H  
ATOM   1143  O   CYS A  71     -10.860 -21.848   5.736  1.00 94.21           O  
ATOM   1144  SG  CYS A  71      -6.515 -20.455   4.936  1.00 94.21           S  
ATOM   1145  HG  CYS A  71      -6.320 -19.622   5.962  1.00 94.21           H  
ATOM   1146  N   ASP A  72     -10.800 -20.761   7.698  1.00 91.42           N  
ATOM   1147  H   ASP A  72     -10.224 -20.417   8.453  1.00 91.42           H  
ATOM   1148  CA  ASP A  72     -12.237 -20.720   7.986  1.00 91.42           C  
ATOM   1149  HA  ASP A  72     -12.784 -21.190   7.169  1.00 91.42           H  
ATOM   1150  C   ASP A  72     -12.784 -19.287   8.087  1.00 91.42           C  
ATOM   1151  CB  ASP A  72     -12.507 -21.524   9.267  1.00 91.42           C  
ATOM   1152  HB2 ASP A  72     -12.277 -22.570   9.063  1.00 91.42           H  
ATOM   1153  HB3 ASP A  72     -13.570 -21.466   9.501  1.00 91.42           H  
ATOM   1154  O   ASP A  72     -13.997 -19.084   8.075  1.00 91.42           O  
ATOM   1155  CG  ASP A  72     -11.697 -21.085  10.501  1.00 91.42           C  
ATOM   1156  OD1 ASP A  72     -10.800 -20.220  10.366  1.00 91.42           O  
ATOM   1157  OD2 ASP A  72     -11.938 -21.714  11.555  1.00 91.42           O  
ATOM   1158  N   GLU A  73     -11.892 -18.299   8.107  1.00 92.13           N  
ATOM   1159  H   GLU A  73     -10.920 -18.555   8.202  1.00 92.13           H  
ATOM   1160  CA  GLU A  73     -12.196 -16.875   8.022  1.00 92.13           C  
ATOM   1161  HA  GLU A  73     -13.278 -16.754   7.984  1.00 92.13           H  
ATOM   1162  C   GLU A  73     -11.587 -16.261   6.753  1.00 92.13           C  
ATOM   1163  CB  GLU A  73     -11.682 -16.148   9.272  1.00 92.13           C  
ATOM   1164  HB2 GLU A  73     -10.612 -16.326   9.381  1.00 92.13           H  
ATOM   1165  HB3 GLU A  73     -11.842 -15.078   9.139  1.00 92.13           H  
ATOM   1166  O   GLU A  73     -10.632 -16.813   6.198  1.00 92.13           O  
ATOM   1167  CG  GLU A  73     -12.417 -16.595  10.546  1.00 92.13           C  
ATOM   1168  HG2 GLU A  73     -13.489 -16.530  10.363  1.00 92.13           H  
ATOM   1169  HG3 GLU A  73     -12.171 -17.634  10.761  1.00 92.13           H  
ATOM   1170  CD  GLU A  73     -12.072 -15.732  11.771  1.00 92.13           C  
ATOM   1171  OE1 GLU A  73     -12.824 -15.825  12.770  1.00 92.13           O  
ATOM   1172  OE2 GLU A  73     -11.096 -14.945  11.705  1.00 92.13           O  
ATOM   1173  N   PRO A  74     -12.109 -15.116   6.276  1.00 94.49           N  
ATOM   1174  CA  PRO A  74     -11.501 -14.382   5.176  1.00 94.49           C  
ATOM   1175  HA  PRO A  74     -11.536 -15.019   4.292  1.00 94.49           H  
ATOM   1176  C   PRO A  74     -10.051 -13.987   5.474  1.00 94.49           C  
ATOM   1177  CB  PRO A  74     -12.381 -13.148   4.953  1.00 94.49           C  
ATOM   1178  HB2 PRO A  74     -12.462 -12.894   3.896  1.00 94.49           H  
ATOM   1179  HB3 PRO A  74     -11.995 -12.301   5.520  1.00 94.49           H  
ATOM   1180  O   PRO A  74      -9.705 -13.596   6.591  1.00 94.49           O  
ATOM   1181  CG  PRO A  74     -13.727 -13.560   5.542  1.00 94.49           C  
ATOM   1182  HG2 PRO A  74     -14.308 -12.699   5.873  1.00 94.49           H  
ATOM   1183  HG3 PRO A  74     -14.288 -14.147   4.815  1.00 94.49           H  
ATOM   1184  CD  PRO A  74     -13.333 -14.461   6.706  1.00 94.49           C  
ATOM   1185  HD2 PRO A  74     -14.134 -15.175   6.900  1.00 94.49           H  
ATOM   1186  HD3 PRO A  74     -13.134 -13.859   7.592  1.00 94.49           H  
ATOM   1187  N   GLY A  75      -9.213 -14.002   4.442  1.00 95.42           N  
ATOM   1188  H   GLY A  75      -9.568 -14.265   3.534  1.00 95.42           H  
ATOM   1189  CA  GLY A  75      -7.807 -13.646   4.567  1.00 95.42           C  
ATOM   1190  HA2 GLY A  75      -7.350 -14.259   5.344  1.00 95.42           H  
ATOM   1191  HA3 GLY A  75      -7.723 -12.603   4.870  1.00 95.42           H  
ATOM   1192  C   GLY A  75      -7.030 -13.830   3.274  1.00 95.42           C  
ATOM   1193  O   GLY A  75      -7.594 -14.002   2.193  1.00 95.42           O  
ATOM   1194  N   MET A  76      -5.707 -13.782   3.387  1.00 96.24           N  
ATOM   1195  H   MET A  76      -5.316 -13.658   4.310  1.00 96.24           H  
ATOM   1196  CA  MET A  76      -4.799 -13.943   2.255  1.00 96.24           C  
ATOM   1197  HA  MET A  76      -5.371 -14.235   1.375  1.00 96.24           H  
ATOM   1198  C   MET A  76      -3.785 -15.040   2.555  1.00 96.24           C  
ATOM   1199  CB  MET A  76      -4.121 -12.604   1.941  1.00 96.24           C  
ATOM   1200  HB2 MET A  76      -3.415 -12.367   2.738  1.00 96.24           H  
ATOM   1201  HB3 MET A  76      -4.870 -11.812   1.931  1.00 96.24           H  
ATOM   1202  O   MET A  76      -3.043 -14.953   3.538  1.00 96.24           O  
ATOM   1203  CG  MET A  76      -3.353 -12.596   0.613  1.00 96.24           C  
ATOM   1204  HG2 MET A  76      -2.727 -13.487   0.555  1.00 96.24           H  
ATOM   1205  HG3 MET A  76      -2.687 -11.734   0.618  1.00 96.24           H  
ATOM   1206  SD  MET A  76      -4.361 -12.494  -0.893  1.00 96.24           S  
ATOM   1207  CE  MET A  76      -5.188 -10.895  -0.651  1.00 96.24           C  
ATOM   1208  HE1 MET A  76      -5.907 -10.968   0.165  1.00 96.24           H  
ATOM   1209  HE2 MET A  76      -5.727 -10.619  -1.557  1.00 96.24           H  
ATOM   1210  HE3 MET A  76      -4.450 -10.125  -0.425  1.00 96.24           H  
ATOM   1211  N   LEU A  77      -3.724 -16.043   1.684  1.00 96.90           N  
ATOM   1212  H   LEU A  77      -4.365 -16.028   0.904  1.00 96.90           H  
ATOM   1213  CA  LEU A  77      -2.643 -17.021   1.676  1.00 96.90           C  
ATOM   1214  HA  LEU A  77      -2.284 -17.144   2.698  1.00 96.90           H  
ATOM   1215  C   LEU A  77      -1.492 -16.526   0.806  1.00 96.90           C  
ATOM   1216  CB  LEU A  77      -3.129 -18.383   1.172  1.00 96.90           C  
ATOM   1217  HB2 LEU A  77      -2.273 -19.010   0.925  1.00 96.90           H  
ATOM   1218  HB3 LEU A  77      -3.669 -18.205   0.242  1.00 96.90           H  
ATOM   1219  O   LEU A  77      -1.708 -15.994  -0.282  1.00 96.90           O  
ATOM   1220  CG  LEU A  77      -4.030 -19.129   2.164  1.00 96.90           C  
ATOM   1221  HG  LEU A  77      -4.631 -18.419   2.731  1.00 96.90           H  
ATOM   1222  CD1 LEU A  77      -4.983 -20.047   1.410  1.00 96.90           C  
ATOM   1223 HD11 LEU A  77      -5.622 -20.549   2.138  1.00 96.90           H  
ATOM   1224 HD12 LEU A  77      -5.620 -19.458   0.751  1.00 96.90           H  
ATOM   1225 HD13 LEU A  77      -4.428 -20.786   0.832  1.00 96.90           H  
ATOM   1226  CD2 LEU A  77      -3.184 -19.974   3.120  1.00 96.90           C  
ATOM   1227 HD21 LEU A  77      -3.839 -20.536   3.786  1.00 96.90           H  
ATOM   1228 HD22 LEU A  77      -2.551 -19.324   3.724  1.00 96.90           H  
ATOM   1229 HD23 LEU A  77      -2.558 -20.671   2.563  1.00 96.90           H  
ATOM   1230  N   VAL A  78      -0.272 -16.783   1.261  1.00 97.15           N  
ATOM   1231  H   VAL A  78      -0.203 -17.217   2.170  1.00 97.15           H  
ATOM   1232  CA  VAL A  78       0.966 -16.582   0.512  1.00 97.15           C  
ATOM   1233  HA  VAL A  78       0.737 -16.163  -0.468  1.00 97.15           H  
ATOM   1234  C   VAL A  78       1.624 -17.939   0.322  1.00 97.15           C  
ATOM   1235  CB  VAL A  78       1.912 -15.613   1.238  1.00 97.15           C  
ATOM   1236  HB  VAL A  78       2.257 -16.069   2.166  1.00 97.15           H  
ATOM   1237  O   VAL A  78       1.961 -18.620   1.291  1.00 97.15           O  
ATOM   1238  CG1 VAL A  78       3.141 -15.324   0.381  1.00 97.15           C  
ATOM   1239 HG11 VAL A  78       3.699 -16.240   0.186  1.00 97.15           H  
ATOM   1240 HG12 VAL A  78       3.798 -14.639   0.917  1.00 97.15           H  
ATOM   1241 HG13 VAL A  78       2.830 -14.876  -0.563  1.00 97.15           H  
ATOM   1242  CG2 VAL A  78       1.234 -14.283   1.587  1.00 97.15           C  
ATOM   1243 HG21 VAL A  78       1.972 -13.582   1.977  1.00 97.15           H  
ATOM   1244 HG22 VAL A  78       0.765 -13.853   0.701  1.00 97.15           H  
ATOM   1245 HG23 VAL A  78       0.473 -14.442   2.350  1.00 97.15           H  
ATOM   1246  N   LEU A  79       1.807 -18.338  -0.932  1.00 97.54           N  
ATOM   1247  H   LEU A  79       1.477 -17.739  -1.676  1.00 97.54           H  
ATOM   1248  CA  LEU A  79       2.424 -19.605  -1.301  1.00 97.54           C  
ATOM   1249  HA  LEU A  79       2.614 -20.197  -0.406  1.00 97.54           H  
ATOM   1250  C   LEU A  79       3.762 -19.325  -1.973  1.00 97.54           C  
ATOM   1251  CB  LEU A  79       1.487 -20.418  -2.214  1.00 97.54           C  
ATOM   1252  HB2 LEU A  79       1.911 -21.415  -2.335  1.00 97.54           H  
ATOM   1253  HB3 LEU A  79       1.470 -19.942  -3.195  1.00 97.54           H  
ATOM   1254  O   LEU A  79       3.816 -18.713  -3.046  1.00 97.54           O  
ATOM   1255  CG  LEU A  79       0.032 -20.548  -1.732  1.00 97.54           C  
ATOM   1256  HG  LEU A  79      -0.427 -19.561  -1.678  1.00 97.54           H  
ATOM   1257  CD1 LEU A  79      -0.770 -21.389  -2.725  1.00 97.54           C  
ATOM   1258 HD11 LEU A  79      -1.807 -21.449  -2.396  1.00 97.54           H  
ATOM   1259 HD12 LEU A  79      -0.353 -22.393  -2.795  1.00 97.54           H  
ATOM   1260 HD13 LEU A  79      -0.746 -20.915  -3.707  1.00 97.54           H  
ATOM   1261  CD2 LEU A  79      -0.065 -21.212  -0.363  1.00 97.54           C  
ATOM   1262 HD21 LEU A  79       0.505 -20.646   0.374  1.00 97.54           H  
ATOM   1263 HD22 LEU A  79      -1.106 -21.210  -0.041  1.00 97.54           H  
ATOM   1264 HD23 LEU A  79       0.313 -22.233  -0.412  1.00 97.54           H  
ATOM   1265  N   LYS A  80       4.846 -19.830  -1.376  1.00 96.94           N  
ATOM   1266  H   LYS A  80       4.731 -20.292  -0.486  1.00 96.94           H  
ATOM   1267  CA  LYS A  80       6.147 -19.880  -2.050  1.00 96.94           C  
ATOM   1268  HA  LYS A  80       6.449 -18.860  -2.284  1.00 96.94           H  
ATOM   1269  C   LYS A  80       6.005 -20.664  -3.356  1.00 96.94           C  
ATOM   1270  CB  LYS A  80       7.196 -20.522  -1.129  1.00 96.94           C  
ATOM   1271  HB2 LYS A  80       6.976 -21.586  -1.033  1.00 96.94           H  
ATOM   1272  HB3 LYS A  80       7.133 -20.066  -0.141  1.00 96.94           H  
ATOM   1273  O   LYS A  80       5.263 -21.646  -3.420  1.00 96.94           O  
ATOM   1274  CG  LYS A  80       8.629 -20.349  -1.659  1.00 96.94           C  
ATOM   1275  HG2 LYS A  80       8.884 -19.289  -1.638  1.00 96.94           H  
ATOM   1276  HG3 LYS A  80       8.708 -20.700  -2.688  1.00 96.94           H  
ATOM   1277  CD  LYS A  80       9.633 -21.134  -0.808  1.00 96.94           C  
ATOM   1278  HD2 LYS A  80       9.426 -20.947   0.246  1.00 96.94           H  
ATOM   1279  HD3 LYS A  80       9.509 -22.203  -0.984  1.00 96.94           H  
ATOM   1280  CE  LYS A  80      11.079 -20.714  -1.092  1.00 96.94           C  
ATOM   1281  HE2 LYS A  80      11.717 -21.057  -0.277  1.00 96.94           H  
ATOM   1282  HE3 LYS A  80      11.132 -19.625  -1.078  1.00 96.94           H  
ATOM   1283  NZ  LYS A  80      11.596 -21.225  -2.384  1.00 96.94           N  
ATOM   1284  HZ1 LYS A  80      11.710 -22.229  -2.374  1.00 96.94           H  
ATOM   1285  HZ2 LYS A  80      10.990 -20.954  -3.145  1.00 96.94           H  
ATOM   1286  HZ3 LYS A  80      12.499 -20.799  -2.537  1.00 96.94           H  
ATOM   1287  N   LYS A  81       6.740 -20.271  -4.389  1.00 96.89           N  
ATOM   1288  H   LYS A  81       7.343 -19.470  -4.271  1.00 96.89           H  
ATOM   1289  CA  LYS A  81       6.829 -21.065  -5.618  1.00 96.89           C  
ATOM   1290  HA  LYS A  81       5.819 -21.333  -5.926  1.00 96.89           H  
ATOM   1291  C   LYS A  81       7.590 -22.378  -5.416  1.00 96.89           C  
ATOM   1292  CB  LYS A  81       7.441 -20.218  -6.731  1.00 96.89           C  
ATOM   1293  HB2 LYS A  81       6.932 -19.255  -6.758  1.00 96.89           H  
ATOM   1294  HB3 LYS A  81       7.281 -20.725  -7.682  1.00 96.89           H  
ATOM   1295  O   LYS A  81       8.246 -22.588  -4.397  1.00 96.89           O  
ATOM   1296  CG  LYS A  81       8.933 -19.941  -6.547  1.00 96.89           C  
ATOM   1297  HG2 LYS A  81       9.105 -19.374  -5.632  1.00 96.89           H  
ATOM   1298  HG3 LYS A  81       9.489 -20.877  -6.488  1.00 96.89           H  
ATOM   1299  CD  LYS A  81       9.413 -19.132  -7.748  1.00 96.89           C  
ATOM   1300  HD2 LYS A  81       9.073 -18.101  -7.643  1.00 96.89           H  
ATOM   1301  HD3 LYS A  81       9.010 -19.545  -8.673  1.00 96.89           H  
ATOM   1302  CE  LYS A  81      10.930 -19.181  -7.835  1.00 96.89           C  
ATOM   1303  HE2 LYS A  81      11.381 -18.963  -6.867  1.00 96.89           H  
ATOM   1304  HE3 LYS A  81      11.242 -20.181  -8.135  1.00 96.89           H  
ATOM   1305  NZ  LYS A  81      11.381 -18.206  -8.831  1.00 96.89           N  
ATOM   1306  HZ1 LYS A  81      11.097 -17.266  -8.592  1.00 96.89           H  
ATOM   1307  HZ2 LYS A  81      11.039 -18.455  -9.749  1.00 96.89           H  
ATOM   1308  HZ3 LYS A  81      12.387 -18.241  -8.909  1.00 96.89           H  
ATOM   1309  N   GLU A  82       7.541 -23.219  -6.442  1.00 94.45           N  
ATOM   1310  H   GLU A  82       6.907 -22.984  -7.192  1.00 94.45           H  
ATOM   1311  CA  GLU A  82       8.256 -24.491  -6.543  1.00 94.45           C  
ATOM   1312  HA  GLU A  82       7.882 -24.969  -7.448  1.00 94.45           H  
ATOM   1313  C   GLU A  82       7.944 -25.474  -5.411  1.00 94.45           C  
ATOM   1314  CB  GLU A  82       9.755 -24.291  -6.765  1.00 94.45           C  
ATOM   1315  HB2 GLU A  82      10.199 -23.771  -5.916  1.00 94.45           H  
ATOM   1316  HB3 GLU A  82      10.210 -25.278  -6.846  1.00 94.45           H  
ATOM   1317  O   GLU A  82       8.811 -26.174  -4.889  1.00 94.45           O  
ATOM   1318  CG  GLU A  82      10.055 -23.531  -8.059  1.00 94.45           C  
ATOM   1319  HG2 GLU A  82       9.924 -22.459  -7.913  1.00 94.45           H  
ATOM   1320  HG3 GLU A  82       9.363 -23.851  -8.838  1.00 94.45           H  
ATOM   1321  CD  GLU A  82      11.484 -23.832  -8.491  1.00 94.45           C  
ATOM   1322  OE1 GLU A  82      11.658 -24.235  -9.663  1.00 94.45           O  
ATOM   1323  OE2 GLU A  82      12.376 -23.713  -7.630  1.00 94.45           O  
ATOM   1324  N   GLN A  83       6.667 -25.566  -5.055  1.00 95.43           N  
ATOM   1325  H   GLN A  83       5.996 -24.969  -5.517  1.00 95.43           H  
ATOM   1326  CA  GLN A  83       6.166 -26.571  -4.124  1.00 95.43           C  
ATOM   1327  HA  GLN A  83       6.933 -27.331  -3.977  1.00 95.43           H  
ATOM   1328  C   GLN A  83       4.951 -27.292  -4.698  1.00 95.43           C  
ATOM   1329  CB  GLN A  83       5.891 -25.947  -2.748  1.00 95.43           C  
ATOM   1330  HB2 GLN A  83       5.680 -26.747  -2.039  1.00 95.43           H  
ATOM   1331  HB3 GLN A  83       6.784 -25.423  -2.409  1.00 95.43           H  
ATOM   1332  O   GLN A  83       4.334 -26.846  -5.665  1.00 95.43           O  
ATOM   1333  CG  GLN A  83       4.709 -24.969  -2.755  1.00 95.43           C  
ATOM   1334  HG2 GLN A  83       4.934 -24.153  -3.442  1.00 95.43           H  
ATOM   1335  HG3 GLN A  83       3.806 -25.467  -3.106  1.00 95.43           H  
ATOM   1336  CD  GLN A  83       4.432 -24.409  -1.367  1.00 95.43           C  
ATOM   1337  NE2 GLN A  83       4.401 -23.108  -1.230  1.00 95.43           N  
ATOM   1338 HE21 GLN A  83       4.582 -22.519  -2.031  1.00 95.43           H  
ATOM   1339 HE22 GLN A  83       4.244 -22.719  -0.312  1.00 95.43           H  
ATOM   1340  OE1 GLN A  83       4.260 -25.131  -0.396  1.00 95.43           O  
ATOM   1341  N   VAL A  84       4.612 -28.418  -4.083  1.00 96.39           N  
ATOM   1342  H   VAL A  84       5.120 -28.687  -3.252  1.00 96.39           H  
ATOM   1343  CA  VAL A  84       3.406 -29.179  -4.387  1.00 96.39           C  
ATOM   1344  HA  VAL A  84       2.874 -28.709  -5.215  1.00 96.39           H  
ATOM   1345  C   VAL A  84       2.507 -29.136  -3.161  1.00 96.39           C  
ATOM   1346  CB  VAL A  84       3.758 -30.612  -4.812  1.00 96.39           C  
ATOM   1347  HB  VAL A  84       4.323 -31.103  -4.020  1.00 96.39           H  
ATOM   1348  O   VAL A  84       2.966 -29.417  -2.054  1.00 96.39           O  
ATOM   1349  CG1 VAL A  84       2.495 -31.417  -5.094  1.00 96.39           C  
ATOM   1350 HG11 VAL A  84       1.905 -30.903  -5.853  1.00 96.39           H  
ATOM   1351 HG12 VAL A  84       1.911 -31.525  -4.180  1.00 96.39           H  
ATOM   1352 HG13 VAL A  84       2.761 -32.412  -5.448  1.00 96.39           H  
ATOM   1353  CG2 VAL A  84       4.595 -30.615  -6.099  1.00 96.39           C  
ATOM   1354 HG21 VAL A  84       4.048 -30.117  -6.900  1.00 96.39           H  
ATOM   1355 HG22 VAL A  84       5.543 -30.103  -5.933  1.00 96.39           H  
ATOM   1356 HG23 VAL A  84       4.810 -31.642  -6.397  1.00 96.39           H  
ATOM   1357  N   VAL A  85       1.242 -28.779  -3.363  1.00 97.69           N  
ATOM   1358  H   VAL A  85       0.950 -28.554  -4.304  1.00 97.69           H  
ATOM   1359  CA  VAL A  85       0.244 -28.645  -2.301  1.00 97.69           C  
ATOM   1360  HA  VAL A  85       0.690 -29.011  -1.376  1.00 97.69           H  
ATOM   1361  C   VAL A  85      -0.979 -29.517  -2.573  1.00 97.69           C  
ATOM   1362  CB  VAL A  85      -0.151 -27.172  -2.049  1.00 97.69           C  
ATOM   1363  HB  VAL A  85      -0.842 -27.145  -1.207  1.00 97.69           H  
ATOM   1364  O   VAL A  85      -1.312 -29.828  -3.718  1.00 97.69           O  
ATOM   1365  CG1 VAL A  85       1.065 -26.316  -1.679  1.00 97.69           C  
ATOM   1366 HG11 VAL A  85       1.611 -26.785  -0.861  1.00 97.69           H  
ATOM   1367 HG12 VAL A  85       1.727 -26.212  -2.539  1.00 97.69           H  
ATOM   1368 HG13 VAL A  85       0.739 -25.327  -1.358  1.00 97.69           H  
ATOM   1369  CG2 VAL A  85      -0.846 -26.527  -3.255  1.00 97.69           C  
ATOM   1370 HG21 VAL A  85      -1.798 -27.024  -3.441  1.00 97.69           H  
ATOM   1371 HG22 VAL A  85      -1.042 -25.473  -3.058  1.00 97.69           H  
ATOM   1372 HG23 VAL A  85      -0.217 -26.599  -4.142  1.00 97.69           H  
ATOM   1373  N   ASN A  86      -1.673 -29.905  -1.511  1.00 97.79           N  
ATOM   1374  H   ASN A  86      -1.325 -29.626  -0.605  1.00 97.79           H  
ATOM   1375  CA  ASN A  86      -3.010 -30.474  -1.569  1.00 97.79           C  
ATOM   1376  HA  ASN A  86      -3.272 -30.677  -2.607  1.00 97.79           H  
ATOM   1377  C   ASN A  86      -3.988 -29.442  -1.013  1.00 97.79           C  
ATOM   1378  CB  ASN A  86      -3.071 -31.793  -0.787  1.00 97.79           C  
ATOM   1379  HB2 ASN A  86      -4.030 -32.277  -0.975  1.00 97.79           H  
ATOM   1380  HB3 ASN A  86      -3.008 -31.579   0.280  1.00 97.79           H  
ATOM   1381  O   ASN A  86      -3.747 -28.891   0.060  1.00 97.79           O  
ATOM   1382  CG  ASN A  86      -1.963 -32.753  -1.164  1.00 97.79           C  
ATOM   1383  ND2 ASN A  86      -1.065 -33.038  -0.251  1.00 97.79           N  
ATOM   1384 HD21 ASN A  86      -1.078 -32.544   0.631  1.00 97.79           H  
ATOM   1385 HD22 ASN A  86      -0.264 -33.584  -0.530  1.00 97.79           H  
ATOM   1386  OD1 ASN A  86      -1.906 -33.268  -2.272  1.00 97.79           O  
ATOM   1387  N   VAL A  87      -5.083 -29.202  -1.725  1.00 96.39           N  
ATOM   1388  H   VAL A  87      -5.233 -29.737  -2.568  1.00 96.39           H  
ATOM   1389  CA  VAL A  87      -6.112 -28.225  -1.356  1.00 96.39           C  
ATOM   1390  HA  VAL A  87      -5.837 -27.747  -0.416  1.00 96.39           H  
ATOM   1391  C   VAL A  87      -7.429 -28.956  -1.160  1.00 96.39           C  
ATOM   1392  CB  VAL A  87      -6.258 -27.113  -2.412  1.00 96.39           C  
ATOM   1393  HB  VAL A  87      -6.650 -27.540  -3.335  1.00 96.39           H  
ATOM   1394  O   VAL A  87      -7.810 -29.776  -1.989  1.00 96.39           O  
ATOM   1395  CG1 VAL A  87      -7.219 -26.019  -1.928  1.00 96.39           C  
ATOM   1396 HG11 VAL A  87      -8.219 -26.425  -1.777  1.00 96.39           H  
ATOM   1397 HG12 VAL A  87      -7.288 -25.226  -2.673  1.00 96.39           H  
ATOM   1398 HG13 VAL A  87      -6.863 -25.593  -0.990  1.00 96.39           H  
ATOM   1399  CG2 VAL A  87      -4.914 -26.445  -2.726  1.00 96.39           C  
ATOM   1400 HG21 VAL A  87      -5.061 -25.638  -3.443  1.00 96.39           H  
ATOM   1401 HG22 VAL A  87      -4.222 -27.167  -3.162  1.00 96.39           H  
ATOM   1402 HG23 VAL A  87      -4.487 -26.033  -1.812  1.00 96.39           H  
ATOM   1403  N   THR A  88      -8.130 -28.657  -0.080  1.00 94.96           N  
ATOM   1404  H   THR A  88      -7.743 -27.979   0.561  1.00 94.96           H  
ATOM   1405  CA  THR A  88      -9.490 -29.115   0.181  1.00 94.96           C  
ATOM   1406  HA  THR A  88      -9.857 -29.706  -0.658  1.00 94.96           H  
ATOM   1407  C   THR A  88     -10.378 -27.894   0.337  1.00 94.96           C  
ATOM   1408  CB  THR A  88      -9.526 -30.001   1.422  1.00 94.96           C  
ATOM   1409  HB  THR A  88      -9.095 -29.463   2.267  1.00 94.96           H  
ATOM   1410  O   THR A  88     -10.118 -27.057   1.195  1.00 94.96           O  
ATOM   1411  CG2 THR A  88     -10.921 -30.456   1.798  1.00 94.96           C  
ATOM   1412 HG21 THR A  88     -10.807 -31.097   2.672  1.00 94.96           H  
ATOM   1413 HG22 THR A  88     -11.543 -29.602   2.065  1.00 94.96           H  
ATOM   1414 HG23 THR A  88     -11.375 -31.006   0.973  1.00 94.96           H  
ATOM   1415  OG1 THR A  88      -8.777 -31.178   1.190  1.00 94.96           O  
ATOM   1416  HG1 THR A  88      -7.907 -31.001   1.554  1.00 94.96           H  
ATOM   1417  N   LEU A  89     -11.399 -27.803  -0.506  1.00 92.84           N  
ATOM   1418  H   LEU A  89     -11.541 -28.553  -1.167  1.00 92.84           H  
ATOM   1419  CA  LEU A  89     -12.385 -26.728  -0.529  1.00 92.84           C  
ATOM   1420  HA  LEU A  89     -12.068 -25.903   0.110  1.00 92.84           H  
ATOM   1421  C   LEU A  89     -13.710 -27.270   0.012  1.00 92.84           C  
ATOM   1422  CB  LEU A  89     -12.532 -26.220  -1.977  1.00 92.84           C  
ATOM   1423  HB2 LEU A  89     -12.916 -27.039  -2.586  1.00 92.84           H  
ATOM   1424  HB3 LEU A  89     -13.275 -25.423  -1.999  1.00 92.84           H  
ATOM   1425  O   LEU A  89     -14.119 -28.362  -0.389  1.00 92.84           O  
ATOM   1426  CG  LEU A  89     -11.239 -25.697  -2.626  1.00 92.84           C  
ATOM   1427  HG  LEU A  89     -10.469 -26.467  -2.583  1.00 92.84           H  
ATOM   1428  CD1 LEU A  89     -11.488 -25.385  -4.101  1.00 92.84           C  
ATOM   1429 HD11 LEU A  89     -10.584 -24.976  -4.553  1.00 92.84           H  
ATOM   1430 HD12 LEU A  89     -11.775 -26.295  -4.628  1.00 92.84           H  
ATOM   1431 HD13 LEU A  89     -12.291 -24.653  -4.190  1.00 92.84           H  
ATOM   1432  CD2 LEU A  89     -10.713 -24.439  -1.938  1.00 92.84           C  
ATOM   1433 HD21 LEU A  89      -9.809 -24.090  -2.438  1.00 92.84           H  
ATOM   1434 HD22 LEU A  89     -11.465 -23.651  -1.979  1.00 92.84           H  
ATOM   1435 HD23 LEU A  89     -10.481 -24.652  -0.895  1.00 92.84           H  
ATOM   1436  N   GLU A  90     -14.353 -26.531   0.911  1.00 91.51           N  
ATOM   1437  H   GLU A  90     -13.909 -25.685   1.238  1.00 91.51           H  
ATOM   1438  CA  GLU A  90     -15.651 -26.854   1.513  1.00 91.51           C  
ATOM   1439  HA  GLU A  90     -16.136 -27.642   0.937  1.00 91.51           H  
ATOM   1440  C   GLU A  90     -16.565 -25.618   1.490  1.00 91.51           C  
ATOM   1441  CB  GLU A  90     -15.417 -27.385   2.942  1.00 91.51           C  
ATOM   1442  HB2 GLU A  90     -14.796 -26.668   3.478  1.00 91.51           H  
ATOM   1443  HB3 GLU A  90     -14.857 -28.318   2.875  1.00 91.51           H  
ATOM   1444  O   GLU A  90     -16.239 -24.584   2.071  1.00 91.51           O  
ATOM   1445  CG  GLU A  90     -16.698 -27.640   3.758  1.00 91.51           C  
ATOM   1446  HG2 GLU A  90     -17.344 -26.766   3.677  1.00 91.51           H  
ATOM   1447  HG3 GLU A  90     -17.206 -28.502   3.326  1.00 91.51           H  
ATOM   1448  CD  GLU A  90     -16.446 -27.895   5.260  1.00 91.51           C  
ATOM   1449  OE1 GLU A  90     -17.284 -27.505   6.117  1.00 91.51           O  
ATOM   1450  OE2 GLU A  90     -15.390 -28.465   5.603  1.00 91.51           O  
ATOM   1451  N   GLU A  91     -17.716 -25.714   0.826  1.00 88.47           N  
ATOM   1452  H   GLU A  91     -17.953 -26.593   0.389  1.00 88.47           H  
ATOM   1453  CA  GLU A  91     -18.711 -24.631   0.781  1.00 88.47           C  
ATOM   1454  HA  GLU A  91     -18.236 -23.700   0.471  1.00 88.47           H  
ATOM   1455  C   GLU A  91     -19.361 -24.411   2.148  1.00 88.47           C  
ATOM   1456  CB  GLU A  91     -19.827 -24.981  -0.211  1.00 88.47           C  
ATOM   1457  HB2 GLU A  91     -20.722 -24.414   0.044  1.00 88.47           H  
ATOM   1458  HB3 GLU A  91     -20.058 -26.041  -0.104  1.00 88.47           H  
ATOM   1459  O   GLU A  91     -19.827 -25.353   2.778  1.00 88.47           O  
ATOM   1460  CG  GLU A  91     -19.483 -24.668  -1.669  1.00 88.47           C  
ATOM   1461  HG2 GLU A  91     -19.563 -23.593  -1.829  1.00 88.47           H  
ATOM   1462  HG3 GLU A  91     -18.451 -24.963  -1.863  1.00 88.47           H  
ATOM   1463  CD  GLU A  91     -20.427 -25.415  -2.624  1.00 88.47           C  
ATOM   1464  OE1 GLU A  91     -19.941 -25.839  -3.691  1.00 88.47           O  
ATOM   1465  OE2 GLU A  91     -21.588 -25.697  -2.233  1.00 88.47           O  
ATOM   1466  N   VAL A  92     -19.517 -23.163   2.580  1.00 87.96           N  
ATOM   1467  H   VAL A  92     -19.194 -22.403   1.998  1.00 87.96           H  
ATOM   1468  CA  VAL A  92     -20.281 -22.844   3.794  1.00 87.96           C  
ATOM   1469  HA  VAL A  92     -20.599 -23.763   4.286  1.00 87.96           H  
ATOM   1470  C   VAL A  92     -21.533 -22.089   3.385  1.00 87.96           C  
ATOM   1471  CB  VAL A  92     -19.428 -22.080   4.817  1.00 87.96           C  
ATOM   1472  HB  VAL A  92     -19.051 -21.160   4.370  1.00 87.96           H  
ATOM   1473  O   VAL A  92     -21.449 -21.052   2.738  1.00 87.96           O  
ATOM   1474  CG1 VAL A  92     -20.246 -21.728   6.068  1.00 87.96           C  
ATOM   1475 HG11 VAL A  92     -21.047 -21.035   5.809  1.00 87.96           H  
ATOM   1476 HG12 VAL A  92     -19.602 -21.235   6.796  1.00 87.96           H  
ATOM   1477 HG13 VAL A  92     -20.669 -22.628   6.512  1.00 87.96           H  
ATOM   1478  CG2 VAL A  92     -18.244 -22.939   5.274  1.00 87.96           C  
ATOM   1479 HG21 VAL A  92     -18.599 -23.868   5.722  1.00 87.96           H  
ATOM   1480 HG22 VAL A  92     -17.652 -22.378   5.997  1.00 87.96           H  
ATOM   1481 HG23 VAL A  92     -17.607 -23.185   4.424  1.00 87.96           H  
ATOM   1482  N   ASN A  93     -22.708 -22.617   3.738  1.00 85.82           N  
ATOM   1483  H   ASN A  93     -22.707 -23.452   4.306  1.00 85.82           H  
ATOM   1484  CA  ASN A  93     -24.007 -22.062   3.330  1.00 85.82           C  
ATOM   1485  HA  ASN A  93     -24.770 -22.789   3.611  1.00 85.82           H  
ATOM   1486  C   ASN A  93     -24.155 -21.887   1.803  1.00 85.82           C  
ATOM   1487  CB  ASN A  93     -24.295 -20.774   4.126  1.00 85.82           C  
ATOM   1488  HB2 ASN A  93     -25.280 -20.392   3.856  1.00 85.82           H  
ATOM   1489  HB3 ASN A  93     -23.563 -20.013   3.858  1.00 85.82           H  
ATOM   1490  O   ASN A  93     -24.837 -20.973   1.352  1.00 85.82           O  
ATOM   1491  CG  ASN A  93     -24.281 -20.989   5.625  1.00 85.82           C  
ATOM   1492  ND2 ASN A  93     -23.848 -20.007   6.380  1.00 85.82           N  
ATOM   1493 HD21 ASN A  93     -23.518 -19.152   5.956  1.00 85.82           H  
ATOM   1494 HD22 ASN A  93     -23.826 -20.174   7.376  1.00 85.82           H  
ATOM   1495  OD1 ASN A  93     -24.653 -22.032   6.138  1.00 85.82           O  
ATOM   1496  N   GLY A  94     -23.517 -22.756   1.011  1.00 81.61           N  
ATOM   1497  H   GLY A  94     -22.942 -23.469   1.436  1.00 81.61           H  
ATOM   1498  CA  GLY A  94     -23.524 -22.675  -0.455  1.00 81.61           C  
ATOM   1499  HA2 GLY A  94     -24.535 -22.466  -0.805  1.00 81.61           H  
ATOM   1500  HA3 GLY A  94     -23.209 -23.634  -0.866  1.00 81.61           H  
ATOM   1501  C   GLY A  94     -22.596 -21.604  -1.036  1.00 81.61           C  
ATOM   1502  O   GLY A  94     -22.712 -21.289  -2.217  1.00 81.61           O  
ATOM   1503  N   HIS A  95     -21.692 -21.044  -0.227  1.00 87.29           N  
ATOM   1504  H   HIS A  95     -21.684 -21.290   0.752  1.00 87.29           H  
ATOM   1505  CA  HIS A  95     -20.720 -20.046  -0.659  1.00 87.29           C  
ATOM   1506  HA  HIS A  95     -20.890 -19.816  -1.711  1.00 87.29           H  
ATOM   1507  C   HIS A  95     -19.286 -20.574  -0.540  1.00 87.29           C  
ATOM   1508  CB  HIS A  95     -20.934 -18.743   0.121  1.00 87.29           C  
ATOM   1509  HB2 HIS A  95     -20.798 -18.929   1.186  1.00 87.29           H  
ATOM   1510  HB3 HIS A  95     -20.180 -18.021  -0.192  1.00 87.29           H  
ATOM   1511  O   HIS A  95     -18.885 -21.140   0.483  1.00 87.29           O  
ATOM   1512  CG  HIS A  95     -22.293 -18.133  -0.117  1.00 87.29           C  
ATOM   1513  CD2 HIS A  95     -23.331 -18.057   0.772  1.00 87.29           C  
ATOM   1514  HD2 HIS A  95     -23.324 -18.434   1.784  1.00 87.29           H  
ATOM   1515  ND1 HIS A  95     -22.730 -17.574  -1.295  1.00 87.29           N  
ATOM   1516  HD1 HIS A  95     -22.207 -17.525  -2.158  1.00 87.29           H  
ATOM   1517  CE1 HIS A  95     -23.995 -17.162  -1.116  1.00 87.29           C  
ATOM   1518  HE1 HIS A  95     -24.603 -16.691  -1.874  1.00 87.29           H  
ATOM   1519  NE2 HIS A  95     -24.405 -17.420   0.136  1.00 87.29           N  
ATOM   1520  N   MET A  96     -18.528 -20.372  -1.613  1.00 88.61           N  
ATOM   1521  H   MET A  96     -18.957 -19.943  -2.421  1.00 88.61           H  
ATOM   1522  CA  MET A  96     -17.089 -20.568  -1.722  1.00 88.61           C  
ATOM   1523  HA  MET A  96     -16.614 -20.476  -0.745  1.00 88.61           H  
ATOM   1524  C   MET A  96     -16.591 -19.469  -2.650  1.00 88.61           C  
ATOM   1525  CB  MET A  96     -16.790 -21.950  -2.322  1.00 88.61           C  
ATOM   1526  HB2 MET A  96     -17.145 -22.723  -1.641  1.00 88.61           H  
ATOM   1527  HB3 MET A  96     -17.341 -22.062  -3.256  1.00 88.61           H  
ATOM   1528  O   MET A  96     -16.952 -19.466  -3.818  1.00 88.61           O  
ATOM   1529  CG  MET A  96     -15.297 -22.163  -2.624  1.00 88.61           C  
ATOM   1530  HG2 MET A  96     -15.194 -23.128  -3.122  1.00 88.61           H  
ATOM   1531  HG3 MET A  96     -14.967 -21.407  -3.336  1.00 88.61           H  
ATOM   1532  SD  MET A  96     -14.173 -22.143  -1.202  1.00 88.61           S  
ATOM   1533  CE  MET A  96     -14.847 -23.573  -0.351  1.00 88.61           C  
ATOM   1534  HE1 MET A  96     -14.191 -23.836   0.479  1.00 88.61           H  
ATOM   1535  HE2 MET A  96     -15.831 -23.311   0.038  1.00 88.61           H  
ATOM   1536  HE3 MET A  96     -14.949 -24.414  -1.037  1.00 88.61           H  
ATOM   1537  N   ASP A  97     -15.792 -18.540  -2.141  1.00 91.46           N  
ATOM   1538  H   ASP A  97     -15.494 -18.629  -1.180  1.00 91.46           H  
ATOM   1539  CA  ASP A  97     -15.284 -17.432  -2.945  1.00 91.46           C  
ATOM   1540  HA  ASP A  97     -15.349 -17.687  -4.002  1.00 91.46           H  
ATOM   1541  C   ASP A  97     -13.818 -17.198  -2.612  1.00 91.46           C  
ATOM   1542  CB  ASP A  97     -16.141 -16.175  -2.744  1.00 91.46           C  
ATOM   1543  HB2 ASP A  97     -16.158 -15.929  -1.682  1.00 91.46           H  
ATOM   1544  HB3 ASP A  97     -17.162 -16.381  -3.065  1.00 91.46           H  
ATOM   1545  O   ASP A  97     -13.446 -16.906  -1.468  1.00 91.46           O  
ATOM   1546  CG  ASP A  97     -15.612 -14.959  -3.510  1.00 91.46           C  
ATOM   1547  OD1 ASP A  97     -14.799 -15.103  -4.451  1.00 91.46           O  
ATOM   1548  OD2 ASP A  97     -15.868 -13.831  -3.042  1.00 91.46           O  
ATOM   1549  N   PHE A  98     -12.982 -17.354  -3.630  1.00 92.98           N  
ATOM   1550  H   PHE A  98     -13.376 -17.520  -4.545  1.00 92.98           H  
ATOM   1551  CA  PHE A  98     -11.569 -17.057  -3.560  1.00 92.98           C  
ATOM   1552  HA  PHE A  98     -11.456 -16.188  -2.911  1.00 92.98           H  
ATOM   1553  C   PHE A  98     -11.024 -16.697  -4.935  1.00 92.98           C  
ATOM   1554  CB  PHE A  98     -10.793 -18.242  -2.965  1.00 92.98           C  
ATOM   1555  HB2 PHE A  98     -11.256 -18.512  -2.016  1.00 92.98           H  
ATOM   1556  HB3 PHE A  98      -9.774 -17.921  -2.750  1.00 92.98           H  
ATOM   1557  O   PHE A  98     -11.519 -17.129  -5.975  1.00 92.98           O  
ATOM   1558  CG  PHE A  98     -10.747 -19.475  -3.847  1.00 92.98           C  
ATOM   1559  CD1 PHE A  98     -11.804 -20.403  -3.813  1.00 92.98           C  
ATOM   1560  HD1 PHE A  98     -12.646 -20.238  -3.158  1.00 92.98           H  
ATOM   1561  CD2 PHE A  98      -9.665 -19.682  -4.724  1.00 92.98           C  
ATOM   1562  HD2 PHE A  98      -8.861 -18.961  -4.760  1.00 92.98           H  
ATOM   1563  CE1 PHE A  98     -11.787 -21.526  -4.657  1.00 92.98           C  
ATOM   1564  HE1 PHE A  98     -12.621 -22.212  -4.646  1.00 92.98           H  
ATOM   1565  CE2 PHE A  98      -9.643 -20.811  -5.563  1.00 92.98           C  
ATOM   1566  HE2 PHE A  98      -8.812 -20.968  -6.235  1.00 92.98           H  
ATOM   1567  CZ  PHE A  98     -10.706 -21.732  -5.532  1.00 92.98           C  
ATOM   1568  HZ  PHE A  98     -10.707 -22.593  -6.183  1.00 92.98           H  
ATOM   1569  N   ASP A  99      -9.915 -15.973  -4.935  1.00 93.11           N  
ATOM   1570  H   ASP A  99      -9.560 -15.642  -4.049  1.00 93.11           H  
ATOM   1571  CA  ASP A  99      -9.183 -15.671  -6.148  1.00 93.11           C  
ATOM   1572  HA  ASP A  99      -9.489 -16.373  -6.923  1.00 93.11           H  
ATOM   1573  C   ASP A  99      -7.690 -15.867  -6.002  1.00 93.11           C  
ATOM   1574  CB  ASP A  99      -9.499 -14.259  -6.614  1.00 93.11           C  
ATOM   1575  HB2 ASP A  99      -8.606 -13.849  -7.086  1.00 93.11           H  
ATOM   1576  HB3 ASP A  99      -9.786 -13.617  -5.781  1.00 93.11           H  
ATOM   1577  O   ASP A  99      -7.141 -15.868  -4.906  1.00 93.11           O  
ATOM   1578  CG  ASP A  99     -10.549 -14.277  -7.698  1.00 93.11           C  
ATOM   1579  OD1 ASP A  99     -10.295 -14.973  -8.717  1.00 93.11           O  
ATOM   1580  OD2 ASP A  99     -11.413 -13.379  -7.703  1.00 93.11           O  
ATOM   1581  N   ILE A 100      -7.029 -16.026  -7.146  1.00 95.21           N  
ATOM   1582  H   ILE A 100      -7.545 -15.894  -8.004  1.00 95.21           H  
ATOM   1583  CA  ILE A 100      -5.609 -16.350  -7.234  1.00 95.21           C  
ATOM   1584  HA  ILE A 100      -5.182 -16.363  -6.231  1.00 95.21           H  
ATOM   1585  C   ILE A 100      -4.895 -15.265  -8.038  1.00 95.21           C  
ATOM   1586  CB  ILE A 100      -5.411 -17.756  -7.843  1.00 95.21           C  
ATOM   1587  HB  ILE A 100      -5.766 -17.741  -8.873  1.00 95.21           H  
ATOM   1588  O   ILE A 100      -5.308 -14.949  -9.157  1.00 95.21           O  
ATOM   1589  CG1 ILE A 100      -6.217 -18.827  -7.066  1.00 95.21           C  
ATOM   1590 HG12 ILE A 100      -7.280 -18.597  -7.132  1.00 95.21           H  
ATOM   1591 HG13 ILE A 100      -5.935 -18.804  -6.013  1.00 95.21           H  
ATOM   1592  CG2 ILE A 100      -3.915 -18.104  -7.855  1.00 95.21           C  
ATOM   1593 HG21 ILE A 100      -3.335 -17.346  -8.382  1.00 95.21           H  
ATOM   1594 HG22 ILE A 100      -3.736 -19.050  -8.365  1.00 95.21           H  
ATOM   1595 HG23 ILE A 100      -3.565 -18.175  -6.826  1.00 95.21           H  
ATOM   1596  CD1 ILE A 100      -6.036 -20.256  -7.593  1.00 95.21           C  
ATOM   1597 HD11 ILE A 100      -5.033 -20.619  -7.371  1.00 95.21           H  
ATOM   1598 HD12 ILE A 100      -6.205 -20.282  -8.670  1.00 95.21           H  
ATOM   1599 HD13 ILE A 100      -6.748 -20.920  -7.102  1.00 95.21           H  
ATOM   1600  N   LEU A 101      -3.799 -14.747  -7.486  1.00 96.34           N  
ATOM   1601  H   LEU A 101      -3.556 -15.053  -6.554  1.00 96.34           H  
ATOM   1602  CA  LEU A 101      -2.881 -13.823  -8.138  1.00 96.34           C  
ATOM   1603  HA  LEU A 101      -3.204 -13.673  -9.169  1.00 96.34           H  
ATOM   1604  C   LEU A 101      -1.477 -14.437  -8.158  1.00 96.34           C  
ATOM   1605  CB  LEU A 101      -2.944 -12.463  -7.424  1.00 96.34           C  
ATOM   1606  HB2 LEU A 101      -2.678 -12.612  -6.378  1.00 96.34           H  
ATOM   1607  HB3 LEU A 101      -3.967 -12.089  -7.463  1.00 96.34           H  
ATOM   1608  O   LEU A 101      -0.800 -14.549  -7.138  1.00 96.34           O  
ATOM   1609  CG  LEU A 101      -2.012 -11.395  -8.013  1.00 96.34           C  
ATOM   1610  HG  LEU A 101      -0.995 -11.788  -8.035  1.00 96.34           H  
ATOM   1611  CD1 LEU A 101      -2.419 -11.007  -9.431  1.00 96.34           C  
ATOM   1612 HD11 LEU A 101      -1.839 -10.146  -9.762  1.00 96.34           H  
ATOM   1613 HD12 LEU A 101      -2.240 -11.835 -10.117  1.00 96.34           H  
ATOM   1614 HD13 LEU A 101      -3.478 -10.747  -9.428  1.00 96.34           H  
ATOM   1615  CD2 LEU A 101      -2.030 -10.136  -7.146  1.00 96.34           C  
ATOM   1616 HD21 LEU A 101      -3.028  -9.699  -7.145  1.00 96.34           H  
ATOM   1617 HD22 LEU A 101      -1.314  -9.410  -7.530  1.00 96.34           H  
ATOM   1618 HD23 LEU A 101      -1.757 -10.391  -6.121  1.00 96.34           H  
ATOM   1619  N   GLU A 102      -1.049 -14.842  -9.347  1.00 95.83           N  
ATOM   1620  H   GLU A 102      -1.659 -14.716 -10.142  1.00 95.83           H  
ATOM   1621  CA  GLU A 102       0.295 -15.352  -9.614  1.00 95.83           C  
ATOM   1622  HA  GLU A 102       0.655 -15.929  -8.762  1.00 95.83           H  
ATOM   1623  C   GLU A 102       1.245 -14.168  -9.844  1.00 95.83           C  
ATOM   1624  CB  GLU A 102       0.240 -16.274 -10.849  1.00 95.83           C  
ATOM   1625  HB2 GLU A 102       1.254 -16.492 -11.183  1.00 95.83           H  
ATOM   1626  HB3 GLU A 102      -0.268 -15.739 -11.651  1.00 95.83           H  
ATOM   1627  O   GLU A 102       1.010 -13.347 -10.732  1.00 95.83           O  
ATOM   1628  CG  GLU A 102      -0.500 -17.599 -10.572  1.00 95.83           C  
ATOM   1629  HG2 GLU A 102      -1.445 -17.377 -10.077  1.00 95.83           H  
ATOM   1630  HG3 GLU A 102       0.101 -18.191  -9.881  1.00 95.83           H  
ATOM   1631  CD  GLU A 102      -0.821 -18.437 -11.831  1.00 95.83           C  
ATOM   1632  OE1 GLU A 102      -1.240 -19.602 -11.667  1.00 95.83           O  
ATOM   1633  OE2 GLU A 102      -0.816 -17.915 -12.979  1.00 95.83           O  
ATOM   1634  N   ILE A 103       2.318 -14.068  -9.056  1.00 96.53           N  
ATOM   1635  H   ILE A 103       2.455 -14.757  -8.331  1.00 96.53           H  
ATOM   1636  CA  ILE A 103       3.327 -13.012  -9.178  1.00 96.53           C  
ATOM   1637  HA  ILE A 103       2.863 -12.158  -9.669  1.00 96.53           H  
ATOM   1638  C   ILE A 103       4.491 -13.516 -10.042  1.00 96.53           C  
ATOM   1639  CB  ILE A 103       3.808 -12.503  -7.800  1.00 96.53           C  
ATOM   1640  HB  ILE A 103       4.408 -13.283  -7.331  1.00 96.53           H  
ATOM   1641  O   ILE A 103       5.204 -14.431  -9.619  1.00 96.53           O  
ATOM   1642  CG1 ILE A 103       2.656 -12.171  -6.824  1.00 96.53           C  
ATOM   1643 HG12 ILE A 103       3.076 -11.753  -5.909  1.00 96.53           H  
ATOM   1644 HG13 ILE A 103       2.140 -13.091  -6.548  1.00 96.53           H  
ATOM   1645  CG2 ILE A 103       4.711 -11.267  -7.992  1.00 96.53           C  
ATOM   1646 HG21 ILE A 103       5.612 -11.545  -8.539  1.00 96.53           H  
ATOM   1647 HG22 ILE A 103       4.193 -10.484  -8.546  1.00 96.53           H  
ATOM   1648 HG23 ILE A 103       5.014 -10.877  -7.021  1.00 96.53           H  
ATOM   1649  CD1 ILE A 103       1.622 -11.189  -7.379  1.00 96.53           C  
ATOM   1650 HD11 ILE A 103       0.895 -10.948  -6.603  1.00 96.53           H  
ATOM   1651 HD12 ILE A 103       1.111 -11.642  -8.229  1.00 96.53           H  
ATOM   1652 HD13 ILE A 103       2.112 -10.276  -7.716  1.00 96.53           H  
ATOM   1653  N   PRO A 104       4.728 -12.929 -11.234  1.00 93.48           N  
ATOM   1654  CA  PRO A 104       5.890 -13.261 -12.055  1.00 93.48           C  
ATOM   1655  HA  PRO A 104       5.838 -14.313 -12.336  1.00 93.48           H  
ATOM   1656  C   PRO A 104       7.191 -12.981 -11.304  1.00 93.48           C  
ATOM   1657  CB  PRO A 104       5.787 -12.382 -13.308  1.00 93.48           C  
ATOM   1658  HB2 PRO A 104       6.118 -12.915 -14.199  1.00 93.48           H  
ATOM   1659  HB3 PRO A 104       6.368 -11.468 -13.180  1.00 93.48           H  
ATOM   1660  O   PRO A 104       7.319 -11.930 -10.670  1.00 93.48           O  
ATOM   1661  CG  PRO A 104       4.306 -12.020 -13.384  1.00 93.48           C  
ATOM   1662  HG2 PRO A 104       3.758 -12.823 -13.878  1.00 93.48           H  
ATOM   1663  HG3 PRO A 104       4.143 -11.071 -13.895  1.00 93.48           H  
ATOM   1664  CD  PRO A 104       3.894 -11.951 -11.918  1.00 93.48           C  
ATOM   1665  HD2 PRO A 104       2.832 -12.185 -11.834  1.00 93.48           H  
ATOM   1666  HD3 PRO A 104       4.096 -10.961 -11.509  1.00 93.48           H  
ATOM   1667  N   THR A 105       8.188 -13.863 -11.398  1.00 95.13           N  
ATOM   1668  H   THR A 105       8.043 -14.753 -11.853  1.00 95.13           H  
ATOM   1669  CA  THR A 105       9.372 -13.723 -10.538  1.00 95.13           C  
ATOM   1670  HA  THR A 105       8.987 -13.548  -9.534  1.00 95.13           H  
ATOM   1671  C   THR A 105      10.215 -12.481 -10.849  1.00 95.13           C  
ATOM   1672  CB  THR A 105      10.196 -15.014 -10.401  1.00 95.13           C  
ATOM   1673  HB  THR A 105      10.492 -15.056  -9.353  1.00 95.13           H  
ATOM   1674  O   THR A 105      10.847 -11.940  -9.946  1.00 95.13           O  
ATOM   1675  CG2 THR A 105      11.485 -15.071 -11.177  1.00 95.13           C  
ATOM   1676 HG21 THR A 105      12.169 -14.292 -10.841  1.00 95.13           H  
ATOM   1677 HG22 THR A 105      11.952 -16.038 -10.985  1.00 95.13           H  
ATOM   1678 HG23 THR A 105      11.266 -14.943 -12.237  1.00 95.13           H  
ATOM   1679  OG1 THR A 105       9.419 -16.171 -10.647  1.00 95.13           O  
ATOM   1680  HG1 THR A 105       9.753 -16.702 -11.374  1.00 95.13           H  
ATOM   1681  N   GLN A 106      10.142 -11.927 -12.067  1.00 89.65           N  
ATOM   1682  H   GLN A 106       9.607 -12.396 -12.784  1.00 89.65           H  
ATOM   1683  CA  GLN A 106      10.752 -10.626 -12.384  1.00 89.65           C  
ATOM   1684  HA  GLN A 106      11.821 -10.682 -12.180  1.00 89.65           H  
ATOM   1685  C   GLN A 106      10.183  -9.493 -11.512  1.00 89.65           C  
ATOM   1686  CB  GLN A 106      10.550 -10.258 -13.867  1.00 89.65           C  
ATOM   1687  HB2 GLN A 106      11.011  -9.283 -14.021  1.00 89.65           H  
ATOM   1688  HB3 GLN A 106       9.487 -10.148 -14.083  1.00 89.65           H  
ATOM   1689  O   GLN A 106      10.916  -8.598 -11.098  1.00 89.65           O  
ATOM   1690  CG  GLN A 106      11.190 -11.229 -14.875  1.00 89.65           C  
ATOM   1691  HG2 GLN A 106      12.159 -11.559 -14.502  1.00 89.65           H  
ATOM   1692  HG3 GLN A 106      11.361 -10.684 -15.804  1.00 89.65           H  
ATOM   1693  CD  GLN A 106      10.336 -12.449 -15.214  1.00 89.65           C  
ATOM   1694  NE2 GLN A 106      10.774 -13.274 -16.138  1.00 89.65           N  
ATOM   1695 HE21 GLN A 106      10.186 -14.072 -16.332  1.00 89.65           H  
ATOM   1696 HE22 GLN A 106      11.648 -13.098 -16.613  1.00 89.65           H  
ATOM   1697  OE1 GLN A 106       9.271 -12.692 -14.666  1.00 89.65           O  
ATOM   1698  N   ARG A 107       8.882  -9.545 -11.188  1.00 91.74           N  
ATOM   1699  H   ARG A 107       8.359 -10.365 -11.457  1.00 91.74           H  
ATOM   1700  CA  ARG A 107       8.222  -8.552 -10.325  1.00 91.74           C  
ATOM   1701  HA  ARG A 107       8.601  -7.561 -10.575  1.00 91.74           H  
ATOM   1702  C   ARG A 107       8.575  -8.742  -8.850  1.00 91.74           C  
ATOM   1703  CB  ARG A 107       6.702  -8.563 -10.556  1.00 91.74           C  
ATOM   1704  HB2 ARG A 107       6.310  -9.575 -10.451  1.00 91.74           H  
ATOM   1705  HB3 ARG A 107       6.232  -7.936  -9.799  1.00 91.74           H  
ATOM   1706  O   ARG A 107       8.641  -7.756  -8.124  1.00 91.74           O  
ATOM   1707  CG  ARG A 107       6.348  -7.999 -11.940  1.00 91.74           C  
ATOM   1708  HG2 ARG A 107       6.809  -8.603 -12.722  1.00 91.74           H  
ATOM   1709  HG3 ARG A 107       6.734  -6.982 -12.009  1.00 91.74           H  
ATOM   1710  CD  ARG A 107       4.835  -7.969 -12.162  1.00 91.74           C  
ATOM   1711  HD2 ARG A 107       4.480  -8.993 -12.278  1.00 91.74           H  
ATOM   1712  HD3 ARG A 107       4.357  -7.533 -11.285  1.00 91.74           H  
ATOM   1713  NE  ARG A 107       4.477  -7.179 -13.358  1.00 91.74           N  
ATOM   1714  HE  ARG A 107       5.162  -6.549 -13.751  1.00 91.74           H  
ATOM   1715  NH1 ARG A 107       2.284  -7.765 -13.456  1.00 91.74           N  
ATOM   1716 HH11 ARG A 107       1.377  -7.668 -13.889  1.00 91.74           H  
ATOM   1717 HH12 ARG A 107       2.349  -8.246 -12.570  1.00 91.74           H  
ATOM   1718  NH2 ARG A 107       3.063  -6.396 -14.974  1.00 91.74           N  
ATOM   1719 HH21 ARG A 107       2.135  -6.266 -15.352  1.00 91.74           H  
ATOM   1720 HH22 ARG A 107       3.768  -5.724 -15.241  1.00 91.74           H  
ATOM   1721  CZ  ARG A 107       3.291  -7.117 -13.924  1.00 91.74           C  
ATOM   1722  N   LEU A 108       8.870  -9.972  -8.419  1.00 93.14           N  
ATOM   1723  H   LEU A 108       8.798 -10.740  -9.071  1.00 93.14           H  
ATOM   1724  CA  LEU A 108       9.445 -10.214  -7.090  1.00 93.14           C  
ATOM   1725  HA  LEU A 108       8.842  -9.702  -6.341  1.00 93.14           H  
ATOM   1726  C   LEU A 108      10.860  -9.650  -6.955  1.00 93.14           C  
ATOM   1727  CB  LEU A 108       9.492 -11.709  -6.771  1.00 93.14           C  
ATOM   1728  HB2 LEU A 108       9.942 -12.246  -7.606  1.00 93.14           H  
ATOM   1729  HB3 LEU A 108      10.153 -11.838  -5.914  1.00 93.14           H  
ATOM   1730  O   LEU A 108      11.190  -9.123  -5.899  1.00 93.14           O  
ATOM   1731  CG  LEU A 108       8.151 -12.357  -6.420  1.00 93.14           C  
ATOM   1732  HG  LEU A 108       7.460 -12.278  -7.259  1.00 93.14           H  
ATOM   1733  CD1 LEU A 108       8.453 -13.826  -6.154  1.00 93.14           C  
ATOM   1734 HD11 LEU A 108       8.590 -14.361  -7.094  1.00 93.14           H  
ATOM   1735 HD12 LEU A 108       7.630 -14.258  -5.583  1.00 93.14           H  
ATOM   1736 HD13 LEU A 108       9.351 -13.919  -5.543  1.00 93.14           H  
ATOM   1737  CD2 LEU A 108       7.506 -11.755  -5.167  1.00 93.14           C  
ATOM   1738 HD21 LEU A 108       7.218 -10.719  -5.346  1.00 93.14           H  
ATOM   1739 HD22 LEU A 108       6.605 -12.311  -4.908  1.00 93.14           H  
ATOM   1740 HD23 LEU A 108       8.201 -11.798  -4.329  1.00 93.14           H  
ATOM   1741  N   GLY A 109      11.677  -9.723  -8.011  1.00 88.93           N  
ATOM   1742  H   GLY A 109      11.381 -10.245  -8.823  1.00 88.93           H  
ATOM   1743  CA  GLY A 109      13.002  -9.097  -8.017  1.00 88.93           C  
ATOM   1744  HA2 GLY A 109      13.479  -9.273  -8.981  1.00 88.93           H  
ATOM   1745  HA3 GLY A 109      13.619  -9.535  -7.232  1.00 88.93           H  
ATOM   1746  C   GLY A 109      12.926  -7.584  -7.784  1.00 88.93           C  
ATOM   1747  O   GLY A 109      13.635  -7.057  -6.930  1.00 88.93           O  
ATOM   1748  N   ALA A 110      12.003  -6.903  -8.472  1.00 84.71           N  
ATOM   1749  H   ALA A 110      11.473  -7.390  -9.181  1.00 84.71           H  
ATOM   1750  CA  ALA A 110      11.752  -5.474  -8.269  1.00 84.71           C  
ATOM   1751  HA  ALA A 110      12.690  -4.934  -8.394  1.00 84.71           H  
ATOM   1752  C   ALA A 110      11.230  -5.157  -6.856  1.00 84.71           C  
ATOM   1753  CB  ALA A 110      10.769  -4.994  -9.344  1.00 84.71           C  
ATOM   1754  HB1 ALA A 110      11.180  -5.186 -10.334  1.00 84.71           H  
ATOM   1755  HB2 ALA A 110      10.609  -3.921  -9.232  1.00 84.71           H  
ATOM   1756  HB3 ALA A 110       9.814  -5.509  -9.240  1.00 84.71           H  
ATOM   1757  O   ALA A 110      11.655  -4.176  -6.254  1.00 84.71           O  
ATOM   1758  N   LEU A 111      10.346  -5.998  -6.306  1.00 86.52           N  
ATOM   1759  H   LEU A 111       9.998  -6.765  -6.863  1.00 86.52           H  
ATOM   1760  CA  LEU A 111       9.877  -5.869  -4.924  1.00 86.52           C  
ATOM   1761  HA  LEU A 111       9.453  -4.875  -4.790  1.00 86.52           H  
ATOM   1762  C   LEU A 111      11.029  -6.010  -3.920  1.00 86.52           C  
ATOM   1763  CB  LEU A 111       8.785  -6.922  -4.667  1.00 86.52           C  
ATOM   1764  HB2 LEU A 111       7.927  -6.712  -5.306  1.00 86.52           H  
ATOM   1765  HB3 LEU A 111       9.178  -7.901  -4.943  1.00 86.52           H  
ATOM   1766  O   LEU A 111      11.146  -5.188  -3.020  1.00 86.52           O  
ATOM   1767  CG  LEU A 111       8.327  -6.998  -3.200  1.00 86.52           C  
ATOM   1768  HG  LEU A 111       9.185  -7.145  -2.543  1.00 86.52           H  
ATOM   1769  CD1 LEU A 111       7.583  -5.737  -2.776  1.00 86.52           C  
ATOM   1770 HD11 LEU A 111       6.751  -5.538  -3.451  1.00 86.52           H  
ATOM   1771 HD12 LEU A 111       8.263  -4.885  -2.779  1.00 86.52           H  
ATOM   1772 HD13 LEU A 111       7.204  -5.871  -1.763  1.00 86.52           H  
ATOM   1773  CD2 LEU A 111       7.413  -8.202  -3.010  1.00 86.52           C  
ATOM   1774 HD21 LEU A 111       7.935  -9.112  -3.305  1.00 86.52           H  
ATOM   1775 HD22 LEU A 111       6.507  -8.086  -3.604  1.00 86.52           H  
ATOM   1776 HD23 LEU A 111       7.161  -8.283  -1.952  1.00 86.52           H  
ATOM   1777  N   TYR A 112      11.878  -7.031  -4.070  1.00 84.81           N  
ATOM   1778  H   TYR A 112      11.729  -7.676  -4.833  1.00 84.81           H  
ATOM   1779  CA  TYR A 112      12.985  -7.294  -3.148  1.00 84.81           C  
ATOM   1780  HA  TYR A 112      12.576  -7.448  -2.149  1.00 84.81           H  
ATOM   1781  C   TYR A 112      13.959  -6.112  -3.058  1.00 84.81           C  
ATOM   1782  CB  TYR A 112      13.709  -8.575  -3.578  1.00 84.81           C  
ATOM   1783  HB2 TYR A 112      12.985  -9.386  -3.650  1.00 84.81           H  
ATOM   1784  HB3 TYR A 112      14.138  -8.430  -4.570  1.00 84.81           H  
ATOM   1785  O   TYR A 112      14.447  -5.798  -1.976  1.00 84.81           O  
ATOM   1786  CG  TYR A 112      14.804  -8.989  -2.614  1.00 84.81           C  
ATOM   1787  CD1 TYR A 112      16.151  -8.694  -2.904  1.00 84.81           C  
ATOM   1788  HD1 TYR A 112      16.411  -8.181  -3.818  1.00 84.81           H  
ATOM   1789  CD2 TYR A 112      14.466  -9.619  -1.400  1.00 84.81           C  
ATOM   1790  HD2 TYR A 112      13.433  -9.823  -1.164  1.00 84.81           H  
ATOM   1791  CE1 TYR A 112      17.159  -9.037  -1.983  1.00 84.81           C  
ATOM   1792  HE1 TYR A 112      18.195  -8.805  -2.180  1.00 84.81           H  
ATOM   1793  CE2 TYR A 112      15.472  -9.966  -0.479  1.00 84.81           C  
ATOM   1794  HE2 TYR A 112      15.210 -10.456   0.447  1.00 84.81           H  
ATOM   1795  OH  TYR A 112      17.803 -10.055   0.085  1.00 84.81           O  
ATOM   1796  HH  TYR A 112      17.462 -10.469   0.881  1.00 84.81           H  
ATOM   1797  CZ  TYR A 112      16.822  -9.679  -0.774  1.00 84.81           C  
ATOM   1798  N   ALA A 113      14.177  -5.401  -4.166  1.00 80.71           N  
ATOM   1799  H   ALA A 113      13.749  -5.705  -5.029  1.00 80.71           H  
ATOM   1800  CA  ALA A 113      15.012  -4.202  -4.196  1.00 80.71           C  
ATOM   1801  HA  ALA A 113      15.990  -4.455  -3.788  1.00 80.71           H  
ATOM   1802  C   ALA A 113      14.465  -3.030  -3.350  1.00 80.71           C  
ATOM   1803  CB  ALA A 113      15.192  -3.795  -5.662  1.00 80.71           C  
ATOM   1804  HB1 ALA A 113      15.880  -2.951  -5.722  1.00 80.71           H  
ATOM   1805  HB2 ALA A 113      15.601  -4.627  -6.234  1.00 80.71           H  
ATOM   1806  HB3 ALA A 113      14.233  -3.498  -6.089  1.00 80.71           H  
ATOM   1807  O   ALA A 113      15.235  -2.149  -2.976  1.00 80.71           O  
ATOM   1808  N   LEU A 114      13.163  -3.012  -3.033  1.00 78.55           N  
ATOM   1809  H   LEU A 114      12.584  -3.773  -3.356  1.00 78.55           H  
ATOM   1810  CA  LEU A 114      12.530  -1.994  -2.178  1.00 78.55           C  
ATOM   1811  HA  LEU A 114      13.045  -1.041  -2.298  1.00 78.55           H  
ATOM   1812  C   LEU A 114      12.590  -2.326  -0.684  1.00 78.55           C  
ATOM   1813  CB  LEU A 114      11.054  -1.831  -2.579  1.00 78.55           C  
ATOM   1814  HB2 LEU A 114      10.600  -1.104  -1.906  1.00 78.55           H  
ATOM   1815  HB3 LEU A 114      10.539  -2.779  -2.426  1.00 78.55           H  
ATOM   1816  O   LEU A 114      12.224  -1.508   0.158  1.00 78.55           O  
ATOM   1817  CG  LEU A 114      10.815  -1.362  -4.016  1.00 78.55           C  
ATOM   1818  HG  LEU A 114      11.233  -2.075  -4.728  1.00 78.55           H  
ATOM   1819  CD1 LEU A 114       9.313  -1.243  -4.253  1.00 78.55           C  
ATOM   1820 HD11 LEU A 114       8.864  -0.596  -3.499  1.00 78.55           H  
ATOM   1821 HD12 LEU A 114       8.855  -2.232  -4.201  1.00 78.55           H  
ATOM   1822 HD13 LEU A 114       9.148  -0.800  -5.234  1.00 78.55           H  
ATOM   1823  CD2 LEU A 114      11.411   0.013  -4.269  1.00 78.55           C  
ATOM   1824 HD21 LEU A 114      12.496  -0.034  -4.177  1.00 78.55           H  
ATOM   1825 HD22 LEU A 114      11.004   0.718  -3.544  1.00 78.55           H  
ATOM   1826 HD23 LEU A 114      11.159   0.336  -5.279  1.00 78.55           H  
ATOM   1827  N   ILE A 115      12.984  -3.547  -0.346  1.00 76.97           N  
ATOM   1828  H   ILE A 115      13.347  -4.156  -1.065  1.00 76.97           H  
ATOM   1829  CA  ILE A 115      12.928  -4.053   1.015  1.00 76.97           C  
ATOM   1830  HA  ILE A 115      12.094  -3.575   1.529  1.00 76.97           H  
ATOM   1831  C   ILE A 115      14.246  -3.715   1.750  1.00 76.97           C  
ATOM   1832  CB  ILE A 115      12.603  -5.553   0.945  1.00 76.97           C  
ATOM   1833  HB  ILE A 115      13.320  -6.060   0.300  1.00 76.97           H  
ATOM   1834  O   ILE A 115      15.310  -4.116   1.272  1.00 76.97           O  
ATOM   1835  CG1 ILE A 115      11.165  -5.817   0.436  1.00 76.97           C  
ATOM   1836 HG12 ILE A 115      11.057  -5.371  -0.553  1.00 76.97           H  
ATOM   1837 HG13 ILE A 115      10.450  -5.322   1.093  1.00 76.97           H  
ATOM   1838  CG2 ILE A 115      12.726  -6.119   2.333  1.00 76.97           C  
ATOM   1839 HG21 ILE A 115      13.744  -6.010   2.706  1.00 76.97           H  
ATOM   1840 HG22 ILE A 115      12.020  -5.609   2.988  1.00 76.97           H  
ATOM   1841 HG23 ILE A 115      12.510  -7.187   2.297  1.00 76.97           H  
ATOM   1842  CD1 ILE A 115      10.780  -7.302   0.324  1.00 76.97           C  
ATOM   1843 HD11 ILE A 115       9.841  -7.386  -0.224  1.00 76.97           H  
ATOM   1844 HD12 ILE A 115      10.634  -7.738   1.312  1.00 76.97           H  
ATOM   1845 HD13 ILE A 115      11.555  -7.854  -0.208  1.00 76.97           H  
ATOM   1846  N   PRO A 116      14.223  -3.034   2.918  1.00 67.42           N  
ATOM   1847  CA  PRO A 116      15.428  -2.595   3.630  1.00 67.42           C  
ATOM   1848  HA  PRO A 116      15.914  -1.837   3.016  1.00 67.42           H  
ATOM   1849  C   PRO A 116      16.434  -3.690   3.975  1.00 67.42           C  
ATOM   1850  CB  PRO A 116      14.956  -1.950   4.931  1.00 67.42           C  
ATOM   1851  HB2 PRO A 116      14.825  -2.703   5.708  1.00 67.42           H  
ATOM   1852  HB3 PRO A 116      15.630  -1.162   5.265  1.00 67.42           H  
ATOM   1853  O   PRO A 116      16.089  -4.781   4.430  1.00 67.42           O  
ATOM   1854  CG  PRO A 116      13.603  -1.405   4.539  1.00 67.42           C  
ATOM   1855  HG2 PRO A 116      12.958  -1.277   5.408  1.00 67.42           H  
ATOM   1856  HG3 PRO A 116      13.786  -0.459   4.029  1.00 67.42           H  
ATOM   1857  CD  PRO A 116      13.056  -2.452   3.563  1.00 67.42           C  
ATOM   1858  HD2 PRO A 116      12.518  -3.226   4.111  1.00 67.42           H  
ATOM   1859  HD3 PRO A 116      12.397  -1.973   2.840  1.00 67.42           H  
ATOM   1860  N   ASN A 117      17.713  -3.332   3.880  1.00 61.79           N  
ATOM   1861  H   ASN A 117      17.907  -2.410   3.516  1.00 61.79           H  
ATOM   1862  CA  ASN A 117      18.845  -4.244   4.050  1.00 61.79           C  
ATOM   1863  HA  ASN A 117      18.674  -5.105   3.404  1.00 61.79           H  
ATOM   1864  C   ASN A 117      19.018  -4.781   5.491  1.00 61.79           C  
ATOM   1865  CB  ASN A 117      20.092  -3.494   3.544  1.00 61.79           C  
ATOM   1866  HB2 ASN A 117      19.809  -2.815   2.740  1.00 61.79           H  
ATOM   1867  HB3 ASN A 117      20.532  -2.908   4.351  1.00 61.79           H  
ATOM   1868  O   ASN A 117      19.463  -5.910   5.697  1.00 61.79           O  
ATOM   1869  CG  ASN A 117      21.152  -4.410   2.963  1.00 61.79           C  
ATOM   1870  ND2 ASN A 117      22.171  -3.852   2.355  1.00 61.79           N  
ATOM   1871 HD21 ASN A 117      22.825  -4.500   1.941  1.00 61.79           H  
ATOM   1872 HD22 ASN A 117      22.237  -2.849   2.256  1.00 61.79           H  
ATOM   1873  OD1 ASN A 117      21.093  -5.620   3.034  1.00 61.79           O  
ATOM   1874  N   GLU A 118      18.615  -4.020   6.515  1.00 58.51           N  
ATOM   1875  H   GLU A 118      18.265  -3.091   6.329  1.00 58.51           H  
ATOM   1876  CA  GLU A 118      18.645  -4.487   7.918  1.00 58.51           C  
ATOM   1877  HA  GLU A 118      19.665  -4.739   8.207  1.00 58.51           H  
ATOM   1878  C   GLU A 118      17.782  -5.733   8.141  1.00 58.51           C  
ATOM   1879  CB  GLU A 118      18.117  -3.397   8.856  1.00 58.51           C  
ATOM   1880  HB2 GLU A 118      18.022  -3.831   9.852  1.00 58.51           H  
ATOM   1881  HB3 GLU A 118      17.131  -3.080   8.519  1.00 58.51           H  
ATOM   1882  O   GLU A 118      18.069  -6.572   8.996  1.00 58.51           O  
ATOM   1883  CG  GLU A 118      19.045  -2.181   8.949  1.00 58.51           C  
ATOM   1884  HG2 GLU A 118      20.047  -2.528   9.205  1.00 58.51           H  
ATOM   1885  HG3 GLU A 118      19.091  -1.697   7.973  1.00 58.51           H  
ATOM   1886  CD  GLU A 118      18.576  -1.165  10.002  1.00 58.51           C  
ATOM   1887  OE1 GLU A 118      19.306  -0.168  10.188  1.00 58.51           O  
ATOM   1888  OE2 GLU A 118      17.505  -1.388  10.615  1.00 58.51           O  
ATOM   1889  N   GLN A 119      16.719  -5.873   7.354  1.00 57.82           N  
ATOM   1890  H   GLN A 119      16.544  -5.182   6.638  1.00 57.82           H  
ATOM   1891  CA  GLN A 119      15.855  -7.039   7.413  1.00 57.82           C  
ATOM   1892  HA  GLN A 119      15.789  -7.389   8.443  1.00 57.82           H  
ATOM   1893  C   GLN A 119      16.429  -8.200   6.581  1.00 57.82           C  
ATOM   1894  CB  GLN A 119      14.456  -6.622   6.977  1.00 57.82           C  
ATOM   1895  HB2 GLN A 119      13.824  -7.499   7.120  1.00 57.82           H  
ATOM   1896  HB3 GLN A 119      14.494  -6.337   5.926  1.00 57.82           H  
ATOM   1897  O   GLN A 119      16.268  -9.359   6.956  1.00 57.82           O  
ATOM   1898  CG  GLN A 119      13.846  -5.465   7.789  1.00 57.82           C  
ATOM   1899  HG2 GLN A 119      14.456  -4.568   7.685  1.00 57.82           H  
ATOM   1900  HG3 GLN A 119      13.827  -5.745   8.842  1.00 57.82           H  
ATOM   1901  CD  GLN A 119      12.436  -5.119   7.325  1.00 57.82           C  
ATOM   1902  NE2 GLN A 119      11.455  -5.148   8.205  1.00 57.82           N  
ATOM   1903 HE21 GLN A 119      11.638  -5.419   9.160  1.00 57.82           H  
ATOM   1904 HE22 GLN A 119      10.518  -5.200   7.833  1.00 57.82           H  
ATOM   1905  OE1 GLN A 119      12.176  -4.871   6.155  1.00 57.82           O  
ATOM   1906  N   GLN A 120      17.191  -7.899   5.521  1.00 57.50           N  
ATOM   1907  H   GLN A 120      17.306  -6.924   5.282  1.00 57.50           H  
ATOM   1908  CA  GLN A 120      17.908  -8.894   4.712  1.00 57.50           C  
ATOM   1909  HA  GLN A 120      17.207  -9.677   4.424  1.00 57.50           H  
ATOM   1910  C   GLN A 120      19.052  -9.572   5.494  1.00 57.50           C  
ATOM   1911  CB  GLN A 120      18.467  -8.242   3.430  1.00 57.50           C  
ATOM   1912  HB2 GLN A 120      18.964  -9.017   2.847  1.00 57.50           H  
ATOM   1913  HB3 GLN A 120      19.222  -7.504   3.704  1.00 57.50           H  
ATOM   1914  O   GLN A 120      19.251 -10.780   5.383  1.00 57.50           O  
ATOM   1915  CG  GLN A 120      17.415  -7.564   2.531  1.00 57.50           C  
ATOM   1916  HG2 GLN A 120      16.873  -6.809   3.100  1.00 57.50           H  
ATOM   1917  HG3 GLN A 120      16.693  -8.308   2.193  1.00 57.50           H  
ATOM   1918  CD  GLN A 120      18.025  -6.885   1.301  1.00 57.50           C  
ATOM   1919  NE2 GLN A 120      17.286  -6.064   0.591  1.00 57.50           N  
ATOM   1920 HE21 GLN A 120      16.373  -5.747   0.884  1.00 57.50           H  
ATOM   1921 HE22 GLN A 120      17.719  -5.672  -0.234  1.00 57.50           H  
ATOM   1922  OE1 GLN A 120      19.176  -7.063   0.945  1.00 57.50           O  
ATOM   1923  N   THR A 121      19.793  -8.823   6.317  1.00 54.13           N  
ATOM   1924  H   THR A 121      19.585  -7.835   6.358  1.00 54.13           H  
ATOM   1925  CA  THR A 121      20.988  -9.323   7.033  1.00 54.13           C  
ATOM   1926  HA  THR A 121      21.573  -9.920   6.332  1.00 54.13           H  
ATOM   1927  C   THR A 121      20.685 -10.255   8.207  1.00 54.13           C  
ATOM   1928  CB  THR A 121      21.885  -8.175   7.531  1.00 54.13           C  
ATOM   1929  HB  THR A 121      22.456  -8.513   8.395  1.00 54.13           H  
ATOM   1930  O   THR A 121      21.488 -11.140   8.500  1.00 54.13           O  
ATOM   1931  CG2 THR A 121      22.877  -7.726   6.463  1.00 54.13           C  
ATOM   1932 HG21 THR A 121      23.550  -8.547   6.219  1.00 54.13           H  
ATOM   1933 HG22 THR A 121      23.465  -6.888   6.838  1.00 54.13           H  
ATOM   1934 HG23 THR A 121      22.346  -7.418   5.561  1.00 54.13           H  
ATOM   1935  OG1 THR A 121      21.128  -7.044   7.898  1.00 54.13           O  
ATOM   1936  HG1 THR A 121      20.816  -6.623   7.093  1.00 54.13           H  
ATOM   1937  N   LYS A 122      19.531 -10.121   8.872  1.00 51.98           N  
ATOM   1938  H   LYS A 122      18.913  -9.370   8.600  1.00 51.98           H  
ATOM   1939  CA  LYS A 122      19.150 -11.005   9.996  1.00 51.98           C  
ATOM   1940  HA  LYS A 122      19.973 -11.044  10.709  1.00 51.98           H  
ATOM   1941  C   LYS A 122      18.904 -12.464   9.586  1.00 51.98           C  
ATOM   1942  CB  LYS A 122      17.903 -10.445  10.698  1.00 51.98           C  
ATOM   1943  HB2 LYS A 122      17.162 -10.158   9.951  1.00 51.98           H  
ATOM   1944  HB3 LYS A 122      17.468 -11.229  11.319  1.00 51.98           H  
ATOM   1945  O   LYS A 122      18.933 -13.348  10.436  1.00 51.98           O  
ATOM   1946  CG  LYS A 122      18.229  -9.251  11.605  1.00 51.98           C  
ATOM   1947  HG2 LYS A 122      18.654  -8.443  11.010  1.00 51.98           H  
ATOM   1948  HG3 LYS A 122      18.956  -9.559  12.357  1.00 51.98           H  
ATOM   1949  CD  LYS A 122      16.955  -8.758  12.302  1.00 51.98           C  
ATOM   1950  HD2 LYS A 122      16.251  -8.424  11.540  1.00 51.98           H  
ATOM   1951  HD3 LYS A 122      16.509  -9.578  12.865  1.00 51.98           H  
ATOM   1952  CE  LYS A 122      17.276  -7.597  13.247  1.00 51.98           C  
ATOM   1953  HE2 LYS A 122      17.957  -7.952  14.020  1.00 51.98           H  
ATOM   1954  HE3 LYS A 122      17.791  -6.826  12.674  1.00 51.98           H  
ATOM   1955  NZ  LYS A 122      16.042  -7.038  13.853  1.00 51.98           N  
ATOM   1956  HZ1 LYS A 122      15.544  -7.743  14.379  1.00 51.98           H  
ATOM   1957  HZ2 LYS A 122      15.430  -6.693  13.128  1.00 51.98           H  
ATOM   1958  HZ3 LYS A 122      16.262  -6.261  14.460  1.00 51.98           H  
ATOM   1959  N   MET A 123      18.650 -12.721   8.306  1.00 51.71           N  
ATOM   1960  H   MET A 123      18.708 -11.944   7.663  1.00 51.71           H  
ATOM   1961  CA  MET A 123      18.046 -13.954   7.791  1.00 51.71           C  
ATOM   1962  HA  MET A 123      17.653 -14.543   8.619  1.00 51.71           H  
ATOM   1963  C   MET A 123      19.032 -14.874   7.049  1.00 51.71           C  
ATOM   1964  CB  MET A 123      16.876 -13.538   6.891  1.00 51.71           C  
ATOM   1965  HB2 MET A 123      17.105 -12.602   6.380  1.00 51.71           H  
ATOM   1966  HB3 MET A 123      16.741 -14.270   6.095  1.00 51.71           H  
ATOM   1967  O   MET A 123      18.673 -15.549   6.090  1.00 51.71           O  
ATOM   1968  CG  MET A 123      15.538 -13.396   7.608  1.00 51.71           C  
ATOM   1969  HG2 MET A 123      15.341 -12.343   7.810  1.00 51.71           H  
ATOM   1970  HG3 MET A 123      15.523 -13.955   8.543  1.00 51.71           H  
ATOM   1971  SD  MET A 123      14.282 -14.055   6.492  1.00 51.71           S  
ATOM   1972  CE  MET A 123      14.484 -15.793   6.952  1.00 51.71           C  
ATOM   1973  HE1 MET A 123      13.895 -16.424   6.286  1.00 51.71           H  
ATOM   1974  HE2 MET A 123      14.170 -15.940   7.985  1.00 51.71           H  
ATOM   1975  HE3 MET A 123      15.530 -16.085   6.854  1.00 51.71           H  
ATOM   1976  N   ALA A 124      20.307 -14.902   7.434  1.00 49.20           N  
ATOM   1977  H   ALA A 124      20.601 -14.311   8.198  1.00 49.20           H  
ATOM   1978  CA  ALA A 124      21.321 -15.551   6.598  1.00 49.20           C  
ATOM   1979  HA  ALA A 124      21.215 -15.165   5.584  1.00 49.20           H  
ATOM   1980  C   ALA A 124      21.210 -17.084   6.489  1.00 49.20           C  
ATOM   1981  CB  ALA A 124      22.704 -15.141   7.106  1.00 49.20           C  
ATOM   1982  HB1 ALA A 124      22.860 -15.525   8.114  1.00 49.20           H  
ATOM   1983  HB2 ALA A 124      22.788 -14.054   7.116  1.00 49.20           H  
ATOM   1984  HB3 ALA A 124      23.471 -15.546   6.447  1.00 49.20           H  
ATOM   1985  O   ALA A 124      21.878 -17.662   5.636  1.00 49.20           O  
ATOM   1986  N   VAL A 125      20.434 -17.762   7.342  1.00 48.00           N  
ATOM   1987  H   VAL A 125      19.839 -17.247   7.976  1.00 48.00           H  
ATOM   1988  CA  VAL A 125      20.379 -19.230   7.337  1.00 48.00           C  
ATOM   1989  HA  VAL A 125      21.237 -19.609   6.782  1.00 48.00           H  
ATOM   1990  C   VAL A 125      19.108 -19.704   6.627  1.00 48.00           C  
ATOM   1991  CB  VAL A 125      20.547 -19.840   8.740  1.00 48.00           C  
ATOM   1992  HB  VAL A 125      19.667 -19.632   9.349  1.00 48.00           H  
ATOM   1993  O   VAL A 125      18.060 -19.804   7.272  1.00 48.00           O  
ATOM   1994  CG1 VAL A 125      20.746 -21.359   8.626  1.00 48.00           C  
ATOM   1995 HG11 VAL A 125      21.622 -21.585   8.018  1.00 48.00           H  
ATOM   1996 HG12 VAL A 125      20.876 -21.789   9.619  1.00 48.00           H  
ATOM   1997 HG13 VAL A 125      19.867 -21.818   8.173  1.00 48.00           H  
ATOM   1998  CG2 VAL A 125      21.780 -19.267   9.457  1.00 48.00           C  
ATOM   1999 HG21 VAL A 125      21.640 -18.204   9.654  1.00 48.00           H  
ATOM   2000 HG22 VAL A 125      21.919 -19.773  10.412  1.00 48.00           H  
ATOM   2001 HG23 VAL A 125      22.669 -19.406   8.842  1.00 48.00           H  
ATOM   2002  N   PRO A 126      19.167 -20.030   5.319  1.00 50.28           N  
ATOM   2003  CA  PRO A 126      18.102 -20.782   4.677  1.00 50.28           C  
ATOM   2004  HA  PRO A 126      17.159 -20.240   4.746  1.00 50.28           H  
ATOM   2005  C   PRO A 126      17.984 -22.118   5.404  1.00 50.28           C  
ATOM   2006  CB  PRO A 126      18.498 -20.926   3.204  1.00 50.28           C  
ATOM   2007  HB2 PRO A 126      18.051 -20.111   2.634  1.00 50.28           H  
ATOM   2008  HB3 PRO A 126      18.193 -21.885   2.787  1.00 50.28           H  
ATOM   2009  O   PRO A 126      18.872 -22.968   5.346  1.00 50.28           O  
ATOM   2010  CG  PRO A 126      20.015 -20.763   3.209  1.00 50.28           C  
ATOM   2011  HG2 PRO A 126      20.378 -20.330   2.277  1.00 50.28           H  
ATOM   2012  HG3 PRO A 126      20.483 -21.731   3.387  1.00 50.28           H  
ATOM   2013  CD  PRO A 126      20.279 -19.846   4.397  1.00 50.28           C  
ATOM   2014  HD2 PRO A 126      20.292 -18.811   4.055  1.00 50.28           H  
ATOM   2015  HD3 PRO A 126      21.239 -20.114   4.838  1.00 50.28           H  
ATOM   2016  N   THR A 127      16.897 -22.288   6.148  1.00 50.86           N  
ATOM   2017  H   THR A 127      16.192 -21.565   6.147  1.00 50.86           H  
ATOM   2018  CA  THR A 127      16.620 -23.559   6.807  1.00 50.86           C  
ATOM   2019  HA  THR A 127      17.551 -24.115   6.923  1.00 50.86           H  
ATOM   2020  C   THR A 127      15.707 -24.332   5.870  1.00 50.86           C  
ATOM   2021  CB  THR A 127      16.014 -23.386   8.210  1.00 50.86           C  
ATOM   2022  HB  THR A 127      14.927 -23.325   8.143  1.00 50.86           H  
ATOM   2023  O   THR A 127      14.605 -23.884   5.584  1.00 50.86           O  
ATOM   2024  CG2 THR A 127      16.423 -24.558   9.106  1.00 50.86           C  
ATOM   2025 HG21 THR A 127      15.939 -24.453  10.077  1.00 50.86           H  
ATOM   2026 HG22 THR A 127      16.116 -25.500   8.652  1.00 50.86           H  
ATOM   2027 HG23 THR A 127      17.504 -24.555   9.247  1.00 50.86           H  
ATOM   2028  OG1 THR A 127      16.494 -22.238   8.870  1.00 50.86           O  
ATOM   2029  HG1 THR A 127      16.581 -21.515   8.245  1.00 50.86           H  
ATOM   2030  N   GLU A 128      16.133 -25.496   5.381  1.00 53.55           N  
ATOM   2031  H   GLU A 128      17.093 -25.762   5.547  1.00 53.55           H  
ATOM   2032  CA  GLU A 128      15.352 -26.322   4.436  1.00 53.55           C  
ATOM   2033  HA  GLU A 128      15.247 -25.776   3.499  1.00 53.55           H  
ATOM   2034  C   GLU A 128      13.930 -26.651   4.940  1.00 53.55           C  
ATOM   2035  CB  GLU A 128      16.128 -27.627   4.187  1.00 53.55           C  
ATOM   2036  HB2 GLU A 128      17.093 -27.589   4.693  1.00 53.55           H  
ATOM   2037  HB3 GLU A 128      15.568 -28.463   4.607  1.00 53.55           H  
ATOM   2038  O   GLU A 128      13.012 -26.888   4.156  1.00 53.55           O  
ATOM   2039  CG  GLU A 128      16.380 -27.881   2.696  1.00 53.55           C  
ATOM   2040  HG2 GLU A 128      15.421 -27.895   2.177  1.00 53.55           H  
ATOM   2041  HG3 GLU A 128      16.969 -27.056   2.298  1.00 53.55           H  
ATOM   2042  CD  GLU A 128      17.115 -29.208   2.443  1.00 53.55           C  
ATOM   2043  OE1 GLU A 128      17.437 -29.459   1.262  1.00 53.55           O  
ATOM   2044  OE2 GLU A 128      17.319 -29.972   3.416  1.00 53.55           O  
ATOM   2045  N   LYS A 129      13.749 -26.616   6.266  1.00 62.85           N  
ATOM   2046  H   LYS A 129      14.562 -26.358   6.807  1.00 62.85           H  
ATOM   2047  CA  LYS A 129      12.482 -26.796   6.987  1.00 62.85           C  
ATOM   2048  HA  LYS A 129      11.863 -27.494   6.423  1.00 62.85           H  
ATOM   2049  C   LYS A 129      11.629 -25.523   7.089  1.00 62.85           C  
ATOM   2050  CB  LYS A 129      12.767 -27.395   8.373  1.00 62.85           C  
ATOM   2051  HB2 LYS A 129      11.843 -27.422   8.950  1.00 62.85           H  
ATOM   2052  HB3 LYS A 129      13.482 -26.765   8.902  1.00 62.85           H  
ATOM   2053  O   LYS A 129      10.725 -25.476   7.917  1.00 62.85           O  
ATOM   2054  CG  LYS A 129      13.296 -28.830   8.279  1.00 62.85           C  
ATOM   2055  HG2 LYS A 129      14.257 -28.840   7.763  1.00 62.85           H  
ATOM   2056  HG3 LYS A 129      12.586 -29.440   7.721  1.00 62.85           H  
ATOM   2057  CD  LYS A 129      13.468 -29.406   9.686  1.00 62.85           C  
ATOM   2058  HD2 LYS A 129      12.512 -29.366  10.208  1.00 62.85           H  
ATOM   2059  HD3 LYS A 129      14.198 -28.807  10.229  1.00 62.85           H  
ATOM   2060  CE  LYS A 129      13.945 -30.855   9.593  1.00 62.85           C  
ATOM   2061  HE2 LYS A 129      13.204 -31.429   9.036  1.00 62.85           H  
ATOM   2062  HE3 LYS A 129      14.876 -30.877   9.026  1.00 62.85           H  
ATOM   2063  NZ  LYS A 129      14.148 -31.436  10.941  1.00 62.85           N  
ATOM   2064  HZ1 LYS A 129      14.845 -30.905  11.445  1.00 62.85           H  
ATOM   2065  HZ2 LYS A 129      14.462 -32.393  10.870  1.00 62.85           H  
ATOM   2066  HZ3 LYS A 129      13.286 -31.410  11.467  1.00 62.85           H  
ATOM   2067  N   ALA A 130      11.920 -24.494   6.296  1.00 71.33           N  
ATOM   2068  H   ALA A 130      12.719 -24.551   5.681  1.00 71.33           H  
ATOM   2069  CA  ALA A 130      11.151 -23.260   6.301  1.00 71.33           C  
ATOM   2070  HA  ALA A 130      11.085 -22.904   7.329  1.00 71.33           H  
ATOM   2071  C   ALA A 130       9.725 -23.501   5.791  1.00 71.33           C  
ATOM   2072  CB  ALA A 130      11.879 -22.185   5.487  1.00 71.33           C  
ATOM   2073  HB1 ALA A 130      12.036 -22.527   4.464  1.00 71.33           H  
ATOM   2074  HB2 ALA A 130      11.283 -21.273   5.466  1.00 71.33           H  
ATOM   2075  HB3 ALA A 130      12.841 -21.958   5.944  1.00 71.33           H  
ATOM   2076  O   ALA A 130       9.511 -24.169   4.772  1.00 71.33           O  
ATOM   2077  N   GLN A 131       8.767 -22.917   6.505  1.00 86.29           N  
ATOM   2078  H   GLN A 131       9.036 -22.404   7.332  1.00 86.29           H  
ATOM   2079  CA  GLN A 131       7.364 -22.861   6.124  1.00 86.29           C  
ATOM   2080  HA  GLN A 131       6.954 -23.871   6.133  1.00 86.29           H  
ATOM   2081  C   GLN A 131       7.226 -22.270   4.713  1.00 86.29           C  
ATOM   2082  CB  GLN A 131       6.650 -22.025   7.197  1.00 86.29           C  
ATOM   2083  HB2 GLN A 131       6.818 -22.513   8.157  1.00 86.29           H  
ATOM   2084  HB3 GLN A 131       7.095 -21.031   7.238  1.00 86.29           H  
ATOM   2085  O   GLN A 131       7.911 -21.312   4.354  1.00 86.29           O  
ATOM   2086  CG  GLN A 131       5.138 -21.884   6.991  1.00 86.29           C  
ATOM   2087  HG2 GLN A 131       4.948 -21.268   6.113  1.00 86.29           H  
ATOM   2088  HG3 GLN A 131       4.703 -22.870   6.826  1.00 86.29           H  
ATOM   2089  CD  GLN A 131       4.436 -21.256   8.195  1.00 86.29           C  
ATOM   2090  NE2 GLN A 131       3.143 -21.045   8.121  1.00 86.29           N  
ATOM   2091 HE21 GLN A 131       2.711 -20.664   8.951  1.00 86.29           H  
ATOM   2092 HE22 GLN A 131       2.662 -21.241   7.255  1.00 86.29           H  
ATOM   2093  OE1 GLN A 131       5.007 -20.939   9.222  1.00 86.29           O  
ATOM   2094  N   LYS A 132       6.356 -22.850   3.880  1.00 94.15           N  
ATOM   2095  H   LYS A 132       5.889 -23.680   4.215  1.00 94.15           H  
ATOM   2096  CA  LYS A 132       6.156 -22.403   2.481  1.00 94.15           C  
ATOM   2097  HA  LYS A 132       6.801 -21.546   2.288  1.00 94.15           H  
ATOM   2098  C   LYS A 132       4.744 -21.903   2.201  1.00 94.15           C  
ATOM   2099  CB  LYS A 132       6.558 -23.522   1.511  1.00 94.15           C  
ATOM   2100  HB2 LYS A 132       5.942 -24.401   1.702  1.00 94.15           H  
ATOM   2101  HB3 LYS A 132       6.386 -23.187   0.488  1.00 94.15           H  
ATOM   2102  O   LYS A 132       4.460 -21.458   1.084  1.00 94.15           O  
ATOM   2103  CG  LYS A 132       8.035 -23.896   1.642  1.00 94.15           C  
ATOM   2104  HG2 LYS A 132       8.206 -24.296   2.641  1.00 94.15           H  
ATOM   2105  HG3 LYS A 132       8.650 -23.006   1.505  1.00 94.15           H  
ATOM   2106  CD  LYS A 132       8.444 -24.967   0.627  1.00 94.15           C  
ATOM   2107  HD2 LYS A 132       8.324 -24.586  -0.387  1.00 94.15           H  
ATOM   2108  HD3 LYS A 132       7.817 -25.847   0.770  1.00 94.15           H  
ATOM   2109  CE  LYS A 132       9.911 -25.316   0.901  1.00 94.15           C  
ATOM   2110  HE2 LYS A 132      10.524 -24.432   0.724  1.00 94.15           H  
ATOM   2111  HE3 LYS A 132      10.009 -25.554   1.960  1.00 94.15           H  
ATOM   2112  NZ  LYS A 132      10.392 -26.458   0.086  1.00 94.15           N  
ATOM   2113  HZ1 LYS A 132      11.355 -26.650   0.322  1.00 94.15           H  
ATOM   2114  HZ2 LYS A 132      10.328 -26.262  -0.903  1.00 94.15           H  
ATOM   2115  HZ3 LYS A 132       9.861 -27.287   0.310  1.00 94.15           H  
ATOM   2116  N   ILE A 133       3.863 -22.007   3.188  1.00 96.38           N  
ATOM   2117  H   ILE A 133       4.198 -22.374   4.067  1.00 96.38           H  
ATOM   2118  CA  ILE A 133       2.457 -21.626   3.121  1.00 96.38           C  
ATOM   2119  HA  ILE A 133       2.258 -21.069   2.205  1.00 96.38           H  
ATOM   2120  C   ILE A 133       2.180 -20.735   4.322  1.00 96.38           C  
ATOM   2121  CB  ILE A 133       1.549 -22.872   3.163  1.00 96.38           C  
ATOM   2122  HB  ILE A 133       1.693 -23.357   4.128  1.00 96.38           H  
ATOM   2123  O   ILE A 133       2.322 -21.173   5.460  1.00 96.38           O  
ATOM   2124  CG1 ILE A 133       1.913 -23.898   2.065  1.00 96.38           C  
ATOM   2125 HG12 ILE A 133       2.966 -24.165   2.144  1.00 96.38           H  
ATOM   2126 HG13 ILE A 133       1.749 -23.457   1.082  1.00 96.38           H  
ATOM   2127  CG2 ILE A 133       0.068 -22.464   3.051  1.00 96.38           C  
ATOM   2128 HG21 ILE A 133      -0.154 -21.559   3.617  1.00 96.38           H  
ATOM   2129 HG22 ILE A 133      -0.216 -22.306   2.011  1.00 96.38           H  
ATOM   2130 HG23 ILE A 133      -0.542 -23.264   3.469  1.00 96.38           H  
ATOM   2131  CD1 ILE A 133       1.118 -25.203   2.173  1.00 96.38           C  
ATOM   2132 HD11 ILE A 133       1.298 -25.673   3.139  1.00 96.38           H  
ATOM   2133 HD12 ILE A 133       0.050 -25.007   2.071  1.00 96.38           H  
ATOM   2134 HD13 ILE A 133       1.431 -25.884   1.382  1.00 96.38           H  
ATOM   2135  N   PHE A 134       1.752 -19.507   4.072  1.00 94.59           N  
ATOM   2136  H   PHE A 134       1.666 -19.205   3.112  1.00 94.59           H  
ATOM   2137  CA  PHE A 134       1.478 -18.532   5.118  1.00 94.59           C  
ATOM   2138  HA  PHE A 134       1.574 -18.997   6.099  1.00 94.59           H  
ATOM   2139  C   PHE A 134       0.060 -18.018   4.976  1.00 94.59           C  
ATOM   2140  CB  PHE A 134       2.489 -17.391   5.044  1.00 94.59           C  
ATOM   2141  HB2 PHE A 134       2.307 -16.806   4.142  1.00 94.59           H  
ATOM   2142  HB3 PHE A 134       2.335 -16.727   5.894  1.00 94.59           H  
ATOM   2143  O   PHE A 134      -0.422 -17.846   3.860  1.00 94.59           O  
ATOM   2144  CG  PHE A 134       3.925 -17.862   5.041  1.00 94.59           C  
ATOM   2145  CD1 PHE A 134       4.611 -17.988   6.259  1.00 94.59           C  
ATOM   2146  HD1 PHE A 134       4.101 -17.803   7.192  1.00 94.59           H  
ATOM   2147  CD2 PHE A 134       4.569 -18.200   3.833  1.00 94.59           C  
ATOM   2148  HD2 PHE A 134       4.038 -18.128   2.895  1.00 94.59           H  
ATOM   2149  CE1 PHE A 134       5.962 -18.361   6.273  1.00 94.59           C  
ATOM   2150  HE1 PHE A 134       6.497 -18.430   7.209  1.00 94.59           H  
ATOM   2151  CE2 PHE A 134       5.913 -18.613   3.849  1.00 94.59           C  
ATOM   2152  HE2 PHE A 134       6.422 -18.867   2.931  1.00 94.59           H  
ATOM   2153  CZ  PHE A 134       6.615 -18.662   5.067  1.00 94.59           C  
ATOM   2154  HZ  PHE A 134       7.656 -18.947   5.087  1.00 94.59           H  
ATOM   2155  N   TYR A 135      -0.588 -17.748   6.099  1.00 94.51           N  
ATOM   2156  H   TYR A 135      -0.112 -17.861   6.982  1.00 94.51           H  
ATOM   2157  CA  TYR A 135      -1.902 -17.131   6.141  1.00 94.51           C  
ATOM   2158  HA  TYR A 135      -2.258 -16.926   5.131  1.00 94.51           H  
ATOM   2159  C   TYR A 135      -1.809 -15.807   6.880  1.00 94.51           C  
ATOM   2160  CB  TYR A 135      -2.893 -18.086   6.798  1.00 94.51           C  
ATOM   2161  HB2 TYR A 135      -2.969 -18.973   6.168  1.00 94.51           H  
ATOM   2162  HB3 TYR A 135      -2.518 -18.391   7.775  1.00 94.51           H  
ATOM   2163  O   TYR A 135      -1.146 -15.705   7.912  1.00 94.51           O  
ATOM   2164  CG  TYR A 135      -4.278 -17.508   6.947  1.00 94.51           C  
ATOM   2165  CD1 TYR A 135      -4.720 -17.051   8.203  1.00 94.51           C  
ATOM   2166  HD1 TYR A 135      -4.077 -17.124   9.067  1.00 94.51           H  
ATOM   2167  CD2 TYR A 135      -5.116 -17.419   5.820  1.00 94.51           C  
ATOM   2168  HD2 TYR A 135      -4.775 -17.768   4.857  1.00 94.51           H  
ATOM   2169  CE1 TYR A 135      -6.015 -16.519   8.339  1.00 94.51           C  
ATOM   2170  HE1 TYR A 135      -6.375 -16.187   9.302  1.00 94.51           H  
ATOM   2171  CE2 TYR A 135      -6.411 -16.890   5.954  1.00 94.51           C  
ATOM   2172  HE2 TYR A 135      -7.083 -16.829   5.111  1.00 94.51           H  
ATOM   2173  OH  TYR A 135      -8.104 -15.937   7.318  1.00 94.51           O  
ATOM   2174  HH  TYR A 135      -8.392 -15.726   8.209  1.00 94.51           H  
ATOM   2175  CZ  TYR A 135      -6.858 -16.443   7.213  1.00 94.51           C  
ATOM   2176  N   THR A 136      -2.472 -14.792   6.342  1.00 91.88           N  
ATOM   2177  H   THR A 136      -3.014 -14.961   5.507  1.00 91.88           H  
ATOM   2178  CA  THR A 136      -2.588 -13.481   6.972  1.00 91.88           C  
ATOM   2179  HA  THR A 136      -2.163 -13.549   7.974  1.00 91.88           H  
ATOM   2180  C   THR A 136      -4.062 -13.099   7.075  1.00 91.88           C  
ATOM   2181  CB  THR A 136      -1.783 -12.405   6.236  1.00 91.88           C  
ATOM   2182  HB  THR A 136      -1.922 -11.454   6.750  1.00 91.88           H  
ATOM   2183  O   THR A 136      -4.814 -13.366   6.131  1.00 91.88           O  
ATOM   2184  CG2 THR A 136      -0.286 -12.718   6.198  1.00 91.88           C  
ATOM   2185 HG21 THR A 136       0.236 -11.925   5.663  1.00 91.88           H  
ATOM   2186 HG22 THR A 136      -0.104 -13.662   5.684  1.00 91.88           H  
ATOM   2187 HG23 THR A 136       0.103 -12.784   7.214  1.00 91.88           H  
ATOM   2188  OG1 THR A 136      -2.204 -12.258   4.905  1.00 91.88           O  
ATOM   2189  HG1 THR A 136      -2.369 -13.138   4.558  1.00 91.88           H  
ATOM   2190  N   PRO A 137      -4.487 -12.472   8.186  1.00 88.61           N  
ATOM   2191  CA  PRO A 137      -5.863 -12.023   8.344  1.00 88.61           C  
ATOM   2192  HA  PRO A 137      -6.518 -12.894   8.327  1.00 88.61           H  
ATOM   2193  C   PRO A 137      -6.289 -11.051   7.247  1.00 88.61           C  
ATOM   2194  CB  PRO A 137      -5.936 -11.359   9.722  1.00 88.61           C  
ATOM   2195  HB2 PRO A 137      -5.739 -10.290   9.636  1.00 88.61           H  
ATOM   2196  HB3 PRO A 137      -6.901 -11.530  10.200  1.00 88.61           H  
ATOM   2197  O   PRO A 137      -5.465 -10.365   6.628  1.00 88.61           O  
ATOM   2198  CG  PRO A 137      -4.798 -12.019  10.494  1.00 88.61           C  
ATOM   2199  HG2 PRO A 137      -4.426 -11.383  11.297  1.00 88.61           H  
ATOM   2200  HG3 PRO A 137      -5.133 -12.979  10.888  1.00 88.61           H  
ATOM   2201  CD  PRO A 137      -3.742 -12.249   9.418  1.00 88.61           C  
ATOM   2202  HD2 PRO A 137      -3.142 -13.115   9.698  1.00 88.61           H  
ATOM   2203  HD3 PRO A 137      -3.115 -11.363   9.312  1.00 88.61           H  
ATOM   2204  N   ASP A 138      -7.593 -10.955   7.038  1.00 90.30           N  
ATOM   2205  H   ASP A 138      -8.222 -11.575   7.527  1.00 90.30           H  
ATOM   2206  CA  ASP A 138      -8.173 -10.023   6.085  1.00 90.30           C  
ATOM   2207  HA  ASP A 138      -7.763 -10.249   5.101  1.00 90.30           H  
ATOM   2208  C   ASP A 138      -7.854  -8.549   6.396  1.00 90.30           C  
ATOM   2209  CB  ASP A 138      -9.676 -10.274   6.022  1.00 90.30           C  
ATOM   2210  HB2 ASP A 138      -9.849 -11.310   5.728  1.00 90.30           H  
ATOM   2211  HB3 ASP A 138     -10.121 -10.101   7.001  1.00 90.30           H  
ATOM   2212  O   ASP A 138      -7.658  -8.135   7.540  1.00 90.30           O  
ATOM   2213  CG  ASP A 138     -10.338  -9.398   4.979  1.00 90.30           C  
ATOM   2214  OD1 ASP A 138      -9.853  -9.371   3.823  1.00 90.30           O  
ATOM   2215  OD2 ASP A 138     -11.342  -8.737   5.325  1.00 90.30           O  
ATOM   2216  N   PHE A 139      -7.791  -7.747   5.336  1.00 88.79           N  
ATOM   2217  H   PHE A 139      -8.053  -8.158   4.451  1.00 88.79           H  
ATOM   2218  CA  PHE A 139      -7.806  -6.290   5.405  1.00 88.79           C  
ATOM   2219  HA  PHE A 139      -8.383  -5.993   6.281  1.00 88.79           H  
ATOM   2220  C   PHE A 139      -8.458  -5.786   4.117  1.00 88.79           C  
ATOM   2221  CB  PHE A 139      -6.387  -5.738   5.562  1.00 88.79           C  
ATOM   2222  HB2 PHE A 139      -5.971  -6.167   6.473  1.00 88.79           H  
ATOM   2223  HB3 PHE A 139      -5.800  -6.061   4.702  1.00 88.79           H  
ATOM   2224  O   PHE A 139      -7.913  -6.062   3.041  1.00 88.79           O  
ATOM   2225  CG  PHE A 139      -6.259  -4.236   5.708  1.00 88.79           C  
ATOM   2226  CD1 PHE A 139      -5.376  -3.508   4.888  1.00 88.79           C  
ATOM   2227  HD1 PHE A 139      -4.821  -4.005   4.106  1.00 88.79           H  
ATOM   2228  CD2 PHE A 139      -6.971  -3.562   6.716  1.00 88.79           C  
ATOM   2229  HD2 PHE A 139      -7.651  -4.103   7.357  1.00 88.79           H  
ATOM   2230  CE1 PHE A 139      -5.201  -2.128   5.076  1.00 88.79           C  
ATOM   2231  HE1 PHE A 139      -4.514  -1.572   4.455  1.00 88.79           H  
ATOM   2232  CE2 PHE A 139      -6.825  -2.174   6.876  1.00 88.79           C  
ATOM   2233  HE2 PHE A 139      -7.411  -1.653   7.619  1.00 88.79           H  
ATOM   2234  CZ  PHE A 139      -5.941  -1.455   6.057  1.00 88.79           C  
ATOM   2235  HZ  PHE A 139      -5.841  -0.386   6.178  1.00 88.79           H  
ATOM   2236  N   PRO A 140      -9.601  -5.086   4.180  1.00 89.33           N  
ATOM   2237  CA  PRO A 140     -10.372  -4.779   2.979  1.00 89.33           C  
ATOM   2238  HA  PRO A 140     -10.675  -5.733   2.547  1.00 89.33           H  
ATOM   2239  C   PRO A 140      -9.565  -4.032   1.901  1.00 89.33           C  
ATOM   2240  CB  PRO A 140     -11.634  -4.053   3.454  1.00 89.33           C  
ATOM   2241  HB2 PRO A 140     -11.564  -2.976   3.299  1.00 89.33           H  
ATOM   2242  HB3 PRO A 140     -12.514  -4.401   2.914  1.00 89.33           H  
ATOM   2243  O   PRO A 140      -9.641  -4.410   0.730  1.00 89.33           O  
ATOM   2244  CG  PRO A 140     -11.742  -4.356   4.950  1.00 89.33           C  
ATOM   2245  HG2 PRO A 140     -12.408  -5.205   5.106  1.00 89.33           H  
ATOM   2246  HG3 PRO A 140     -12.105  -3.489   5.503  1.00 89.33           H  
ATOM   2247  CD  PRO A 140     -10.334  -4.739   5.391  1.00 89.33           C  
ATOM   2248  HD2 PRO A 140      -9.855  -3.893   5.883  1.00 89.33           H  
ATOM   2249  HD3 PRO A 140     -10.401  -5.585   6.075  1.00 89.33           H  
ATOM   2250  N   ALA A 141      -8.658  -3.131   2.282  1.00 91.43           N  
ATOM   2251  H   ALA A 141      -8.804  -2.717   3.192  1.00 91.43           H  
ATOM   2252  CA  ALA A 141      -7.801  -2.431   1.325  1.00 91.43           C  
ATOM   2253  HA  ALA A 141      -8.438  -1.947   0.584  1.00 91.43           H  
ATOM   2254  C   ALA A 141      -6.844  -3.379   0.582  1.00 91.43           C  
ATOM   2255  CB  ALA A 141      -7.020  -1.348   2.065  1.00 91.43           C  
ATOM   2256  HB1 ALA A 141      -7.713  -0.635   2.512  1.00 91.43           H  
ATOM   2257  HB2 ALA A 141      -6.436  -1.807   2.863  1.00 91.43           H  
ATOM   2258  HB3 ALA A 141      -6.371  -0.818   1.367  1.00 91.43           H  
ATOM   2259  O   ALA A 141      -6.558  -3.173  -0.599  1.00 91.43           O  
ATOM   2260  N   ARG A 142      -6.364  -4.456   1.231  1.00 93.09           N  
ATOM   2261  H   ARG A 142      -6.744  -4.650   2.146  1.00 93.09           H  
ATOM   2262  CA  ARG A 142      -5.573  -5.498   0.547  1.00 93.09           C  
ATOM   2263  HA  ARG A 142      -4.766  -5.023  -0.012  1.00 93.09           H  
ATOM   2264  C   ARG A 142      -6.407  -6.212  -0.513  1.00 93.09           C  
ATOM   2265  CB  ARG A 142      -4.958  -6.526   1.521  1.00 93.09           C  
ATOM   2266  HB2 ARG A 142      -4.733  -7.431   0.958  1.00 93.09           H  
ATOM   2267  HB3 ARG A 142      -5.675  -6.799   2.295  1.00 93.09           H  
ATOM   2268  O   ARG A 142      -5.864  -6.510  -1.570  1.00 93.09           O  
ATOM   2269  CG  ARG A 142      -3.647  -6.050   2.165  1.00 93.09           C  
ATOM   2270  HG2 ARG A 142      -3.836  -5.223   2.849  1.00 93.09           H  
ATOM   2271  HG3 ARG A 142      -2.992  -5.673   1.379  1.00 93.09           H  
ATOM   2272  CD  ARG A 142      -2.902  -7.175   2.905  1.00 93.09           C  
ATOM   2273  HD2 ARG A 142      -2.718  -7.984   2.198  1.00 93.09           H  
ATOM   2274  HD3 ARG A 142      -1.926  -6.803   3.217  1.00 93.09           H  
ATOM   2275  NE  ARG A 142      -3.631  -7.732   4.069  1.00 93.09           N  
ATOM   2276  HE  ARG A 142      -4.178  -8.566   3.910  1.00 93.09           H  
ATOM   2277  NH1 ARG A 142      -2.901  -6.259   5.675  1.00 93.09           N  
ATOM   2278 HH11 ARG A 142      -2.924  -5.934   6.630  1.00 93.09           H  
ATOM   2279 HH12 ARG A 142      -2.349  -5.777   4.979  1.00 93.09           H  
ATOM   2280  NH2 ARG A 142      -4.200  -7.966   6.264  1.00 93.09           N  
ATOM   2281 HH21 ARG A 142      -4.698  -8.827   6.084  1.00 93.09           H  
ATOM   2282 HH22 ARG A 142      -4.288  -7.595   7.199  1.00 93.09           H  
ATOM   2283  CZ  ARG A 142      -3.574  -7.321   5.323  1.00 93.09           C  
ATOM   2284  N   ARG A 143      -7.703  -6.452  -0.283  1.00 92.86           N  
ATOM   2285  H   ARG A 143      -8.105  -6.121   0.582  1.00 92.86           H  
ATOM   2286  CA  ARG A 143      -8.577  -7.077  -1.295  1.00 92.86           C  
ATOM   2287  HA  ARG A 143      -8.121  -8.004  -1.645  1.00 92.86           H  
ATOM   2288  C   ARG A 143      -8.745  -6.202  -2.526  1.00 92.86           C  
ATOM   2289  CB  ARG A 143      -9.962  -7.397  -0.732  1.00 92.86           C  
ATOM   2290  HB2 ARG A 143     -10.561  -7.802  -1.548  1.00 92.86           H  
ATOM   2291  HB3 ARG A 143     -10.451  -6.488  -0.381  1.00 92.86           H  
ATOM   2292  O   ARG A 143      -8.670  -6.695  -3.645  1.00 92.86           O  
ATOM   2293  CG  ARG A 143      -9.912  -8.432   0.392  1.00 92.86           C  
ATOM   2294  HG2 ARG A 143      -9.490  -7.994   1.296  1.00 92.86           H  
ATOM   2295  HG3 ARG A 143      -9.286  -9.270   0.087  1.00 92.86           H  
ATOM   2296  CD  ARG A 143     -11.323  -8.945   0.669  1.00 92.86           C  
ATOM   2297  HD2 ARG A 143     -11.222  -9.832   1.295  1.00 92.86           H  
ATOM   2298  HD3 ARG A 143     -11.793  -9.256  -0.264  1.00 92.86           H  
ATOM   2299  NE  ARG A 143     -12.145  -7.907   1.325  1.00 92.86           N  
ATOM   2300  HE  ARG A 143     -12.180  -6.997   0.888  1.00 92.86           H  
ATOM   2301  NH1 ARG A 143     -12.704  -9.145   3.154  1.00 92.86           N  
ATOM   2302 HH11 ARG A 143     -12.096  -9.859   2.779  1.00 92.86           H  
ATOM   2303 HH12 ARG A 143     -12.594  -9.058   4.154  1.00 92.86           H  
ATOM   2304  NH2 ARG A 143     -13.213  -7.006   3.137  1.00 92.86           N  
ATOM   2305 HH21 ARG A 143     -13.502  -7.158   4.093  1.00 92.86           H  
ATOM   2306 HH22 ARG A 143     -13.217  -6.086   2.720  1.00 92.86           H  
ATOM   2307  CZ  ARG A 143     -12.681  -8.020   2.524  1.00 92.86           C  
ATOM   2308  N   GLU A 144      -8.921  -4.904  -2.338  1.00 92.59           N  
ATOM   2309  H   GLU A 144      -9.025  -4.549  -1.398  1.00 92.59           H  
ATOM   2310  CA  GLU A 144      -9.054  -3.991  -3.469  1.00 92.59           C  
ATOM   2311  HA  GLU A 144      -9.830  -4.360  -4.139  1.00 92.59           H  
ATOM   2312  C   GLU A 144      -7.754  -3.893  -4.281  1.00 92.59           C  
ATOM   2313  CB  GLU A 144      -9.493  -2.640  -2.930  1.00 92.59           C  
ATOM   2314  HB2 GLU A 144     -10.391  -2.782  -2.330  1.00 92.59           H  
ATOM   2315  HB3 GLU A 144      -8.703  -2.243  -2.291  1.00 92.59           H  
ATOM   2316  O   GLU A 144      -7.777  -3.965  -5.510  1.00 92.59           O  
ATOM   2317  CG  GLU A 144      -9.802  -1.675  -4.078  1.00 92.59           C  
ATOM   2318  HG2 GLU A 144     -10.629  -2.071  -4.668  1.00 92.59           H  
ATOM   2319  HG3 GLU A 144      -8.929  -1.583  -4.723  1.00 92.59           H  
ATOM   2320  CD  GLU A 144     -10.163  -0.295  -3.553  1.00 92.59           C  
ATOM   2321  OE1 GLU A 144      -9.951   0.678  -4.310  1.00 92.59           O  
ATOM   2322  OE2 GLU A 144     -10.574  -0.189  -2.380  1.00 92.59           O  
ATOM   2323  N   VAL A 145      -6.601  -3.817  -3.608  1.00 94.48           N  
ATOM   2324  H   VAL A 145      -6.635  -3.722  -2.603  1.00 94.48           H  
ATOM   2325  CA  VAL A 145      -5.297  -3.836  -4.290  1.00 94.48           C  
ATOM   2326  HA  VAL A 145      -5.317  -3.083  -5.077  1.00 94.48           H  
ATOM   2327  C   VAL A 145      -5.043  -5.177  -4.984  1.00 94.48           C  
ATOM   2328  CB  VAL A 145      -4.162  -3.467  -3.319  1.00 94.48           C  
ATOM   2329  HB  VAL A 145      -4.181  -4.126  -2.451  1.00 94.48           H  
ATOM   2330  O   VAL A 145      -4.468  -5.200  -6.074  1.00 94.48           O  
ATOM   2331  CG1 VAL A 145      -2.785  -3.558  -3.988  1.00 94.48           C  
ATOM   2332 HG11 VAL A 145      -2.012  -3.175  -3.322  1.00 94.48           H  
ATOM   2333 HG12 VAL A 145      -2.550  -4.597  -4.215  1.00 94.48           H  
ATOM   2334 HG13 VAL A 145      -2.786  -2.983  -4.914  1.00 94.48           H  
ATOM   2335  CG2 VAL A 145      -4.334  -2.014  -2.864  1.00 94.48           C  
ATOM   2336 HG21 VAL A 145      -3.532  -1.732  -2.182  1.00 94.48           H  
ATOM   2337 HG22 VAL A 145      -5.284  -1.883  -2.347  1.00 94.48           H  
ATOM   2338 HG23 VAL A 145      -4.318  -1.354  -3.731  1.00 94.48           H  
ATOM   2339  N   PHE A 146      -5.505  -6.288  -4.406  1.00 95.22           N  
ATOM   2340  H   PHE A 146      -5.952  -6.213  -3.503  1.00 95.22           H  
ATOM   2341  CA  PHE A 146      -5.460  -7.604  -5.038  1.00 95.22           C  
ATOM   2342  HA  PHE A 146      -4.423  -7.849  -5.267  1.00 95.22           H  
ATOM   2343  C   PHE A 146      -6.226  -7.611  -6.369  1.00 95.22           C  
ATOM   2344  CB  PHE A 146      -5.997  -8.664  -4.065  1.00 95.22           C  
ATOM   2345  HB2 PHE A 146      -7.035  -8.446  -3.815  1.00 95.22           H  
ATOM   2346  HB3 PHE A 146      -5.434  -8.635  -3.132  1.00 95.22           H  
ATOM   2347  O   PHE A 146      -5.655  -7.988  -7.392  1.00 95.22           O  
ATOM   2348  CG  PHE A 146      -5.951 -10.068  -4.605  1.00 95.22           C  
ATOM   2349  CD1 PHE A 146      -6.954 -10.493  -5.489  1.00 95.22           C  
ATOM   2350  HD1 PHE A 146      -7.763  -9.834  -5.770  1.00 95.22           H  
ATOM   2351  CD2 PHE A 146      -4.930 -10.955  -4.216  1.00 95.22           C  
ATOM   2352  HD2 PHE A 146      -4.162 -10.635  -3.527  1.00 95.22           H  
ATOM   2353  CE1 PHE A 146      -6.920 -11.787  -6.012  1.00 95.22           C  
ATOM   2354  HE1 PHE A 146      -7.694 -12.069  -6.710  1.00 95.22           H  
ATOM   2355  CE2 PHE A 146      -4.936 -12.276  -4.694  1.00 95.22           C  
ATOM   2356  HE2 PHE A 146      -4.184 -12.978  -4.364  1.00 95.22           H  
ATOM   2357  CZ  PHE A 146      -5.927 -12.689  -5.599  1.00 95.22           C  
ATOM   2358  HZ  PHE A 146      -5.930 -13.705  -5.965  1.00 95.22           H  
ATOM   2359  N   GLU A 147      -7.481  -7.149  -6.390  1.00 92.72           N  
ATOM   2360  H   GLU A 147      -7.909  -6.864  -5.520  1.00 92.72           H  
ATOM   2361  CA  GLU A 147      -8.292  -7.102  -7.618  1.00 92.72           C  
ATOM   2362  HA  GLU A 147      -8.274  -8.084  -8.091  1.00 92.72           H  
ATOM   2363  C   GLU A 147      -7.729  -6.113  -8.650  1.00 92.72           C  
ATOM   2364  CB  GLU A 147      -9.753  -6.749  -7.291  1.00 92.72           C  
ATOM   2365  HB2 GLU A 147     -10.286  -6.579  -8.227  1.00 92.72           H  
ATOM   2366  HB3 GLU A 147      -9.779  -5.819  -6.723  1.00 92.72           H  
ATOM   2367  O   GLU A 147      -7.705  -6.400  -9.855  1.00 92.72           O  
ATOM   2368  CG  GLU A 147     -10.504  -7.835  -6.503  1.00 92.72           C  
ATOM   2369  HG2 GLU A 147     -10.069  -7.906  -5.506  1.00 92.72           H  
ATOM   2370  HG3 GLU A 147     -11.540  -7.520  -6.385  1.00 92.72           H  
ATOM   2371  CD  GLU A 147     -10.475  -9.227  -7.165  1.00 92.72           C  
ATOM   2372  OE1 GLU A 147     -10.423 -10.224  -6.411  1.00 92.72           O  
ATOM   2373  OE2 GLU A 147     -10.453  -9.325  -8.417  1.00 92.72           O  
ATOM   2374  N   HIS A 148      -7.194  -4.977  -8.189  1.00 90.54           N  
ATOM   2375  H   HIS A 148      -7.286  -4.768  -7.205  1.00 90.54           H  
ATOM   2376  CA  HIS A 148      -6.494  -4.023  -9.047  1.00 90.54           C  
ATOM   2377  HA  HIS A 148      -7.184  -3.683  -9.820  1.00 90.54           H  
ATOM   2378  C   HIS A 148      -5.296  -4.677  -9.750  1.00 90.54           C  
ATOM   2379  CB  HIS A 148      -6.054  -2.807  -8.220  1.00 90.54           C  
ATOM   2380  HB2 HIS A 148      -5.369  -3.125  -7.435  1.00 90.54           H  
ATOM   2381  HB3 HIS A 148      -6.929  -2.362  -7.745  1.00 90.54           H  
ATOM   2382  O   HIS A 148      -5.161  -4.585 -10.974  1.00 90.54           O  
ATOM   2383  CG  HIS A 148      -5.378  -1.760  -9.066  1.00 90.54           C  
ATOM   2384  CD2 HIS A 148      -4.031  -1.535  -9.181  1.00 90.54           C  
ATOM   2385  HD2 HIS A 148      -3.250  -2.062  -8.653  1.00 90.54           H  
ATOM   2386  ND1 HIS A 148      -6.010  -0.888  -9.920  1.00 90.54           N  
ATOM   2387  HD1 HIS A 148      -7.009  -0.790 -10.032  1.00 90.54           H  
ATOM   2388  CE1 HIS A 148      -5.069  -0.155 -10.535  1.00 90.54           C  
ATOM   2389  HE1 HIS A 148      -5.261   0.629 -11.253  1.00 90.54           H  
ATOM   2390  NE2 HIS A 148      -3.845  -0.519 -10.125  1.00 90.54           N  
ATOM   2391  N   LEU A 149      -4.452  -5.399  -9.005  1.00 92.65           N  
ATOM   2392  H   LEU A 149      -4.616  -5.460  -8.010  1.00 92.65           H  
ATOM   2393  CA  LEU A 149      -3.295  -6.088  -9.574  1.00 92.65           C  
ATOM   2394  HA  LEU A 149      -2.788  -5.394 -10.244  1.00 92.65           H  
ATOM   2395  C   LEU A 149      -3.692  -7.278 -10.443  1.00 92.65           C  
ATOM   2396  CB  LEU A 149      -2.327  -6.512  -8.465  1.00 92.65           C  
ATOM   2397  HB2 LEU A 149      -1.621  -7.237  -8.871  1.00 92.65           H  
ATOM   2398  HB3 LEU A 149      -2.891  -6.999  -7.669  1.00 92.65           H  
ATOM   2399  O   LEU A 149      -3.107  -7.457 -11.506  1.00 92.65           O  
ATOM   2400  CG  LEU A 149      -1.529  -5.334  -7.884  1.00 92.65           C  
ATOM   2401  HG  LEU A 149      -2.206  -4.539  -7.570  1.00 92.65           H  
ATOM   2402  CD1 LEU A 149      -0.746  -5.825  -6.679  1.00 92.65           C  
ATOM   2403 HD11 LEU A 149      -1.435  -5.735  -5.839  1.00 92.65           H  
ATOM   2404 HD12 LEU A 149       0.122  -5.198  -6.477  1.00 92.65           H  
ATOM   2405 HD13 LEU A 149      -0.424  -6.858  -6.810  1.00 92.65           H  
ATOM   2406  CD2 LEU A 149      -0.510  -4.738  -8.853  1.00 92.65           C  
ATOM   2407 HD21 LEU A 149       0.293  -5.457  -9.014  1.00 92.65           H  
ATOM   2408 HD22 LEU A 149      -0.974  -4.464  -9.800  1.00 92.65           H  
ATOM   2409 HD23 LEU A 149      -0.088  -3.831  -8.419  1.00 92.65           H  
ATOM   2410  N   LYS A 150      -4.715  -8.049 -10.069  1.00 90.57           N  
ATOM   2411  H   LYS A 150      -5.141  -7.872  -9.170  1.00 90.57           H  
ATOM   2412  CA  LYS A 150      -5.262  -9.124 -10.910  1.00 90.57           C  
ATOM   2413  HA  LYS A 150      -4.479  -9.856 -11.111  1.00 90.57           H  
ATOM   2414  C   LYS A 150      -5.700  -8.588 -12.272  1.00 90.57           C  
ATOM   2415  CB  LYS A 150      -6.397  -9.799 -10.131  1.00 90.57           C  
ATOM   2416  HB2 LYS A 150      -6.010 -10.137  -9.170  1.00 90.57           H  
ATOM   2417  HB3 LYS A 150      -7.177  -9.062  -9.939  1.00 90.57           H  
ATOM   2418  O   LYS A 150      -5.344  -9.162 -13.303  1.00 90.57           O  
ATOM   2419  CG  LYS A 150      -7.017 -11.001 -10.856  1.00 90.57           C  
ATOM   2420  HG2 LYS A 150      -7.458 -10.661 -11.793  1.00 90.57           H  
ATOM   2421  HG3 LYS A 150      -6.255 -11.752 -11.065  1.00 90.57           H  
ATOM   2422  CD  LYS A 150      -8.111 -11.603  -9.966  1.00 90.57           C  
ATOM   2423  HD2 LYS A 150      -7.664 -12.197  -9.169  1.00 90.57           H  
ATOM   2424  HD3 LYS A 150      -8.663 -10.785  -9.504  1.00 90.57           H  
ATOM   2425  CE  LYS A 150      -9.098 -12.454 -10.767  1.00 90.57           C  
ATOM   2426  HE2 LYS A 150      -9.238 -11.977 -11.737  1.00 90.57           H  
ATOM   2427  HE3 LYS A 150      -8.698 -13.457 -10.914  1.00 90.57           H  
ATOM   2428  NZ  LYS A 150     -10.406 -12.501 -10.071  1.00 90.57           N  
ATOM   2429  HZ1 LYS A 150     -10.589 -11.656  -9.549  1.00 90.57           H  
ATOM   2430  HZ2 LYS A 150     -10.459 -13.224  -9.368  1.00 90.57           H  
ATOM   2431  HZ3 LYS A 150     -11.195 -12.673 -10.677  1.00 90.57           H  
ATOM   2432  N   THR A 151      -6.366  -7.435 -12.291  1.00 86.49           N  
ATOM   2433  H   THR A 151      -6.640  -7.034 -11.406  1.00 86.49           H  
ATOM   2434  CA  THR A 151      -6.735  -6.739 -13.530  1.00 86.49           C  
ATOM   2435  HA  THR A 151      -7.294  -7.431 -14.160  1.00 86.49           H  
ATOM   2436  C   THR A 151      -5.494  -6.293 -14.307  1.00 86.49           C  
ATOM   2437  CB  THR A 151      -7.651  -5.544 -13.238  1.00 86.49           C  
ATOM   2438  HB  THR A 151      -7.125  -4.800 -12.639  1.00 86.49           H  
ATOM   2439  O   THR A 151      -5.355  -6.632 -15.484  1.00 86.49           O  
ATOM   2440  CG2 THR A 151      -8.154  -4.890 -14.526  1.00 86.49           C  
ATOM   2441 HG21 THR A 151      -8.650  -5.634 -15.150  1.00 86.49           H  
ATOM   2442 HG22 THR A 151      -7.326  -4.442 -15.075  1.00 86.49           H  
ATOM   2443 HG23 THR A 151      -8.869  -4.107 -14.273  1.00 86.49           H  
ATOM   2444  OG1 THR A 151      -8.784  -5.988 -12.533  1.00 86.49           O  
ATOM   2445  HG1 THR A 151      -8.549  -6.112 -11.610  1.00 86.49           H  
ATOM   2446  N   ALA A 152      -4.546  -5.615 -13.653  1.00 85.32           N  
ATOM   2447  H   ALA A 152      -4.705  -5.367 -12.687  1.00 85.32           H  
ATOM   2448  CA  ALA A 152      -3.312  -5.146 -14.287  1.00 85.32           C  
ATOM   2449  HA  ALA A 152      -3.575  -4.481 -15.110  1.00 85.32           H  
ATOM   2450  C   ALA A 152      -2.466  -6.291 -14.876  1.00 85.32           C  
ATOM   2451  CB  ALA A 152      -2.515  -4.342 -13.252  1.00 85.32           C  
ATOM   2452  HB1 ALA A 152      -1.622  -3.926 -13.718  1.00 85.32           H  
ATOM   2453  HB2 ALA A 152      -2.218  -4.984 -12.422  1.00 85.32           H  
ATOM   2454  HB3 ALA A 152      -3.124  -3.524 -12.867  1.00 85.32           H  
ATOM   2455  O   ALA A 152      -1.853  -6.136 -15.928  1.00 85.32           O  
ATOM   2456  N   PHE A 153      -2.446  -7.455 -14.225  1.00 86.39           N  
ATOM   2457  H   PHE A 153      -2.931  -7.506 -13.341  1.00 86.39           H  
ATOM   2458  CA  PHE A 153      -1.668  -8.624 -14.642  1.00 86.39           C  
ATOM   2459  HA  PHE A 153      -0.701  -8.303 -15.030  1.00 86.39           H  
ATOM   2460  C   PHE A 153      -2.364  -9.388 -15.772  1.00 86.39           C  
ATOM   2461  CB  PHE A 153      -1.438  -9.544 -13.430  1.00 86.39           C  
ATOM   2462  HB2 PHE A 153      -1.090 -10.503 -13.811  1.00 86.39           H  
ATOM   2463  HB3 PHE A 153      -2.393  -9.727 -12.938  1.00 86.39           H  
ATOM   2464  O   PHE A 153      -1.700 -10.028 -16.584  1.00 86.39           O  
ATOM   2465  CG  PHE A 153      -0.434  -9.083 -12.379  1.00 86.39           C  
ATOM   2466  CD1 PHE A 153      -0.209  -7.721 -12.078  1.00 86.39           C  
ATOM   2467  HD1 PHE A 153      -0.754  -6.930 -12.571  1.00 86.39           H  
ATOM   2468  CD2 PHE A 153       0.279 -10.056 -11.655  1.00 86.39           C  
ATOM   2469  HD2 PHE A 153       0.103 -11.106 -11.837  1.00 86.39           H  
ATOM   2470  CE1 PHE A 153       0.727  -7.344 -11.102  1.00 86.39           C  
ATOM   2471  HE1 PHE A 153       0.887  -6.297 -10.895  1.00 86.39           H  
ATOM   2472  CE2 PHE A 153       1.211  -9.676 -10.675  1.00 86.39           C  
ATOM   2473  HE2 PHE A 153       1.732 -10.440 -10.117  1.00 86.39           H  
ATOM   2474  CZ  PHE A 153       1.445  -8.321 -10.399  1.00 86.39           C  
ATOM   2475  HZ  PHE A 153       2.145  -8.033  -9.628  1.00 86.39           H  
ATOM   2476  N   SER A 154      -3.695  -9.313 -15.836  1.00 78.57           N  
ATOM   2477  H   SER A 154      -4.181  -8.847 -15.083  1.00 78.57           H  
ATOM   2478  CA  SER A 154      -4.485  -9.906 -16.915  1.00 78.57           C  
ATOM   2479  HA  SER A 154      -4.087 -10.899 -17.124  1.00 78.57           H  
ATOM   2480  C   SER A 154      -4.419  -9.114 -18.223  1.00 78.57           C  
ATOM   2481  CB  SER A 154      -5.936 -10.077 -16.465  1.00 78.57           C  
ATOM   2482  HB2 SER A 154      -6.447 -10.733 -17.170  1.00 78.57           H  
ATOM   2483  HB3 SER A 154      -5.959 -10.548 -15.483  1.00 78.57           H  
ATOM   2484  O   SER A 154      -4.597  -9.703 -19.291  1.00 78.57           O  
ATOM   2485  OG  SER A 154      -6.630  -8.846 -16.418  1.00 78.57           O  
ATOM   2486  HG  SER A 154      -6.095  -8.170 -15.996  1.00 78.57           H  
ATOM   2487  N   CYS A 155      -4.131  -7.804 -18.169  1.00 69.08           N  
ATOM   2488  H   CYS A 155      -4.004  -7.360 -17.270  1.00 69.08           H  
ATOM   2489  CA  CYS A 155      -3.879  -7.034 -19.382  1.00 69.08           C  
ATOM   2490  HA  CYS A 155      -4.660  -7.280 -20.101  1.00 69.08           H  
ATOM   2491  C   CYS A 155      -2.553  -7.479 -19.990  1.00 69.08           C  
ATOM   2492  CB  CYS A 155      -3.952  -5.520 -19.164  1.00 69.08           C  
ATOM   2493  HB2 CYS A 155      -3.742  -5.293 -18.119  1.00 69.08           H  
ATOM   2494  HB3 CYS A 155      -3.177  -5.041 -19.762  1.00 69.08           H  
ATOM   2495  O   CYS A 155      -1.460  -7.081 -19.589  1.00 69.08           O  
ATOM   2496  SG  CYS A 155      -5.547  -4.772 -19.642  1.00 69.08           S  
ATOM   2497  N   THR A 156      -2.670  -8.325 -21.004  1.00 56.39           N  
ATOM   2498  H   THR A 156      -3.596  -8.638 -21.257  1.00 56.39           H  
ATOM   2499  CA  THR A 156      -1.568  -8.650 -21.890  1.00 56.39           C  
ATOM   2500  HA  THR A 156      -0.727  -9.001 -21.292  1.00 56.39           H  
ATOM   2501  C   THR A 156      -1.146  -7.366 -22.603  1.00 56.39           C  
ATOM   2502  CB  THR A 156      -1.965  -9.771 -22.869  1.00 56.39           C  
ATOM   2503  HB  THR A 156      -1.262  -9.791 -23.701  1.00 56.39           H  
ATOM   2504  O   THR A 156      -1.940  -6.733 -23.298  1.00 56.39           O  
ATOM   2505  CG2 THR A 156      -1.951 -11.130 -22.169  1.00 56.39           C  
ATOM   2506 HG21 THR A 156      -0.943 -11.345 -21.811  1.00 56.39           H  
ATOM   2507 HG22 THR A 156      -2.635 -11.132 -21.321  1.00 56.39           H  
ATOM   2508 HG23 THR A 156      -2.240 -11.908 -22.876  1.00 56.39           H  
ATOM   2509  OG1 THR A 156      -3.277  -9.615 -23.361  1.00 56.39           O  
ATOM   2510  HG1 THR A 156      -3.864 -10.128 -22.801  1.00 56.39           H  
ATOM   2511  N   LYS A 157       0.117  -6.958 -22.420  1.00 51.84           N  
ATOM   2512  H   LYS A 157       0.677  -7.458 -21.745  1.00 51.84           H  
ATOM   2513  CA  LYS A 157       0.765  -5.899 -23.211  1.00 51.84           C  
ATOM   2514  HA  LYS A 157       0.086  -5.050 -23.295  1.00 51.84           H  
ATOM   2515  C   LYS A 157       1.023  -6.386 -24.634  1.00 51.84           C  
ATOM   2516  CB  LYS A 157       2.088  -5.428 -22.578  1.00 51.84           C  
ATOM   2517  HB2 LYS A 157       2.713  -6.295 -22.366  1.00 51.84           H  
ATOM   2518  HB3 LYS A 157       2.615  -4.801 -23.297  1.00 51.84           H  
ATOM   2519  O   LYS A 157       2.146  -6.292 -25.123  1.00 51.84           O  
ATOM   2520  CG  LYS A 157       1.946  -4.579 -21.319  1.00 51.84           C  
ATOM   2521  HG2 LYS A 157       1.313  -3.717 -21.530  1.00 51.84           H  
ATOM   2522  HG3 LYS A 157       1.494  -5.173 -20.525  1.00 51.84           H  
ATOM   2523  CD  LYS A 157       3.342  -4.099 -20.889  1.00 51.84           C  
ATOM   2524  HD2 LYS A 157       3.792  -3.493 -21.674  1.00 51.84           H  
ATOM   2525  HD3 LYS A 157       3.972  -4.967 -20.692  1.00 51.84           H  
ATOM   2526  CE  LYS A 157       3.197  -3.271 -19.613  1.00 51.84           C  
ATOM   2527  HE2 LYS A 157       2.595  -3.842 -18.906  1.00 51.84           H  
ATOM   2528  HE3 LYS A 157       2.651  -2.352 -19.825  1.00 51.84           H  
ATOM   2529  NZ  LYS A 157       4.490  -2.967 -18.964  1.00 51.84           N  
ATOM   2530  HZ1 LYS A 157       4.275  -2.786 -17.994  1.00 51.84           H  
ATOM   2531  HZ2 LYS A 157       5.094  -3.777 -18.948  1.00 51.84           H  
ATOM   2532  HZ3 LYS A 157       4.955  -2.164 -19.364  1.00 51.84           H  
ATOM   2533  N   ASP A 158       0.018  -6.918 -25.316  1.00 48.25           N  
ATOM   2534  H   ASP A 158      -0.901  -6.937 -24.897  1.00 48.25           H  
ATOM   2535  CA  ASP A 158       0.127  -7.014 -26.760  1.00 48.25           C  
ATOM   2536  HA  ASP A 158       1.144  -7.326 -26.998  1.00 48.25           H  
ATOM   2537  C   ASP A 158      -0.058  -5.587 -27.294  1.00 48.25           C  
ATOM   2538  CB  ASP A 158      -0.804  -8.095 -27.328  1.00 48.25           C  
ATOM   2539  HB2 ASP A 158      -1.784  -7.675 -27.554  1.00 48.25           H  
ATOM   2540  HB3 ASP A 158      -0.939  -8.872 -26.576  1.00 48.25           H  
ATOM   2541  O   ASP A 158      -1.152  -5.143 -27.646  1.00 48.25           O  
ATOM   2542  CG  ASP A 158      -0.214  -8.759 -28.579  1.00 48.25           C  
ATOM   2543  OD1 ASP A 158       0.756  -8.200 -29.150  1.00 48.25           O  
ATOM   2544  OD2 ASP A 158      -0.763  -9.810 -28.979  1.00 48.25           O  
ATOM   2545  N   THR A 159       1.026  -4.806 -27.225  1.00 47.98           N  
ATOM   2546  H   THR A 159       1.881  -5.223 -26.887  1.00 47.98           H  
ATOM   2547  CA  THR A 159       1.090  -3.399 -27.647  1.00 47.98           C  
ATOM   2548  HA  THR A 159       0.425  -2.804 -27.021  1.00 47.98           H  
ATOM   2549  C   THR A 159       0.621  -3.233 -29.084  1.00 47.98           C  
ATOM   2550  CB  THR A 159       2.522  -2.844 -27.538  1.00 47.98           C  
ATOM   2551  HB  THR A 159       2.626  -1.975 -28.187  1.00 47.98           H  
ATOM   2552  O   THR A 159       0.099  -2.178 -29.429  1.00 47.98           O  
ATOM   2553  CG2 THR A 159       2.860  -2.419 -26.112  1.00 47.98           C  
ATOM   2554 HG21 THR A 159       3.874  -2.021 -26.076  1.00 47.98           H  
ATOM   2555 HG22 THR A 159       2.785  -3.277 -25.443  1.00 47.98           H  
ATOM   2556 HG23 THR A 159       2.167  -1.644 -25.785  1.00 47.98           H  
ATOM   2557  OG1 THR A 159       3.465  -3.824 -27.914  1.00 47.98           O  
ATOM   2558  HG1 THR A 159       4.337  -3.423 -27.904  1.00 47.98           H  
ATOM   2559  N   SER A 160       0.737  -4.291 -29.889  1.00 52.26           N  
ATOM   2560  H   SER A 160       1.161  -5.123 -29.503  1.00 52.26           H  
ATOM   2561  CA  SER A 160       0.242  -4.358 -31.259  1.00 52.26           C  
ATOM   2562  HA  SER A 160       0.669  -3.527 -31.820  1.00 52.26           H  
ATOM   2563  C   SER A 160      -1.286  -4.248 -31.381  1.00 52.26           C  
ATOM   2564  CB  SER A 160       0.733  -5.666 -31.894  1.00 52.26           C  
ATOM   2565  HB2 SER A 160       0.543  -5.617 -32.966  1.00 52.26           H  
ATOM   2566  HB3 SER A 160       1.807  -5.773 -31.742  1.00 52.26           H  
ATOM   2567  O   SER A 160      -1.773  -3.811 -32.422  1.00 52.26           O  
ATOM   2568  OG  SER A 160       0.058  -6.802 -31.372  1.00 52.26           O  
ATOM   2569  HG  SER A 160       0.516  -7.215 -30.636  1.00 52.26           H  
ATOM   2570  N   LYS A 161      -2.053  -4.623 -30.346  1.00 51.37           N  
ATOM   2571  H   LYS A 161      -1.587  -4.979 -29.524  1.00 51.37           H  
ATOM   2572  CA  LYS A 161      -3.525  -4.697 -30.403  1.00 51.37           C  
ATOM   2573  HA  LYS A 161      -3.860  -4.341 -31.377  1.00 51.37           H  
ATOM   2574  C   LYS A 161      -4.262  -3.783 -29.425  1.00 51.37           C  
ATOM   2575  CB  LYS A 161      -3.964  -6.163 -30.270  1.00 51.37           C  
ATOM   2576  HB2 LYS A 161      -3.438  -6.633 -29.439  1.00 51.37           H  
ATOM   2577  HB3 LYS A 161      -5.035  -6.205 -30.071  1.00 51.37           H  
ATOM   2578  O   LYS A 161      -5.475  -3.650 -29.550  1.00 51.37           O  
ATOM   2579  CG  LYS A 161      -3.683  -6.916 -31.577  1.00 51.37           C  
ATOM   2580  HG2 LYS A 161      -2.618  -6.871 -31.807  1.00 51.37           H  
ATOM   2581  HG3 LYS A 161      -4.236  -6.443 -32.389  1.00 51.37           H  
ATOM   2582  CD  LYS A 161      -4.103  -8.380 -31.469  1.00 51.37           C  
ATOM   2583  HD2 LYS A 161      -3.528  -8.848 -30.670  1.00 51.37           H  
ATOM   2584  HD3 LYS A 161      -5.166  -8.441 -31.240  1.00 51.37           H  
ATOM   2585  CE  LYS A 161      -3.805  -9.071 -32.800  1.00 51.37           C  
ATOM   2586  HE2 LYS A 161      -4.427  -8.626 -33.577  1.00 51.37           H  
ATOM   2587  HE3 LYS A 161      -2.762  -8.879 -33.051  1.00 51.37           H  
ATOM   2588  NZ  LYS A 161      -4.042 -10.527 -32.697  1.00 51.37           N  
ATOM   2589  HZ1 LYS A 161      -3.817 -10.983 -33.570  1.00 51.37           H  
ATOM   2590  HZ2 LYS A 161      -5.003 -10.711 -32.446  1.00 51.37           H  
ATOM   2591  HZ3 LYS A 161      -3.440 -10.899 -31.976  1.00 51.37           H  
ATOM   2592  N   GLY A 162      -3.553  -3.126 -28.505  1.00 53.34           N  
ATOM   2593  H   GLY A 162      -2.561  -3.316 -28.478  1.00 53.34           H  
ATOM   2594  CA  GLY A 162      -4.155  -2.364 -27.406  1.00 53.34           C  
ATOM   2595  HA2 GLY A 162      -3.375  -1.806 -26.888  1.00 53.34           H  
ATOM   2596  HA3 GLY A 162      -4.886  -1.659 -27.803  1.00 53.34           H  
ATOM   2597  C   GLY A 162      -4.866  -3.287 -26.407  1.00 53.34           C  
ATOM   2598  O   GLY A 162      -5.545  -4.233 -26.800  1.00 53.34           O  
ATOM   2599  N   CYS A 163      -4.728  -3.059 -25.094  1.00 57.30           N  
ATOM   2600  H   CYS A 163      -4.081  -2.364 -24.751  1.00 57.30           H  
ATOM   2601  CA  CYS A 163      -5.517  -3.864 -24.155  1.00 57.30           C  
ATOM   2602  HA  CYS A 163      -5.381  -4.912 -24.423  1.00 57.30           H  
ATOM   2603  C   CYS A 163      -7.005  -3.516 -24.325  1.00 57.30           C  
ATOM   2604  CB  CYS A 163      -5.059  -3.727 -22.692  1.00 57.30           C  
ATOM   2605  HB2 CYS A 163      -5.325  -2.734 -22.331  1.00 57.30           H  
ATOM   2606  HB3 CYS A 163      -3.978  -3.858 -22.631  1.00 57.30           H  
ATOM   2607  O   CYS A 163      -7.416  -2.403 -23.991  1.00 57.30           O  
ATOM   2608  SG  CYS A 163      -5.870  -5.007 -21.664  1.00 57.30           S  
ATOM   2609  N   SER A 164      -7.809  -4.467 -24.805  1.00 56.99           N  
ATOM   2610  H   SER A 164      -7.393  -5.336 -25.108  1.00 56.99           H  
ATOM   2611  CA  SER A 164      -9.244  -4.289 -25.075  1.00 56.99           C  
ATOM   2612  HA  SER A 164      -9.365  -3.512 -25.831  1.00 56.99           H  
ATOM   2613  C   SER A 164     -10.052  -3.859 -23.847  1.00 56.99           C  
ATOM   2614  CB  SER A 164      -9.818  -5.596 -25.632  1.00 56.99           C  
ATOM   2615  HB2 SER A 164      -9.345  -5.806 -26.591  1.00 56.99           H  
ATOM   2616  HB3 SER A 164     -10.892  -5.493 -25.789  1.00 56.99           H  
ATOM   2617  O   SER A 164     -11.084  -3.217 -23.996  1.00 56.99           O  
ATOM   2618  OG  SER A 164      -9.559  -6.675 -24.747  1.00 56.99           O  
ATOM   2619  HG  SER A 164     -10.287  -6.740 -24.125  1.00 56.99           H  
ATOM   2620  N   ASN A 165      -9.577  -4.182 -22.638  1.00 57.19           N  
ATOM   2621  H   ASN A 165      -8.749  -4.759 -22.594  1.00 57.19           H  
ATOM   2622  CA  ASN A 165     -10.224  -3.769 -21.391  1.00 57.19           C  
ATOM   2623  HA  ASN A 165     -11.306  -3.800 -21.521  1.00 57.19           H  
ATOM   2624  C   ASN A 165      -9.900  -2.325 -20.981  1.00 57.19           C  
ATOM   2625  CB  ASN A 165      -9.836  -4.741 -20.259  1.00 57.19           C  
ATOM   2626  HB2 ASN A 165      -9.985  -4.238 -19.303  1.00 57.19           H  
ATOM   2627  HB3 ASN A 165      -8.784  -5.016 -20.331  1.00 57.19           H  
ATOM   2628  O   ASN A 165     -10.758  -1.661 -20.411  1.00 57.19           O  
ATOM   2629  CG  ASN A 165     -10.685  -5.998 -20.214  1.00 57.19           C  
ATOM   2630  ND2 ASN A 165     -10.434  -6.866 -19.263  1.00 57.19           N  
ATOM   2631 HD21 ASN A 165     -11.049  -7.666 -19.222  1.00 57.19           H  
ATOM   2632 HD22 ASN A 165      -9.727  -6.686 -18.565  1.00 57.19           H  
ATOM   2633  OD1 ASN A 165     -11.570  -6.229 -21.018  1.00 57.19           O  
ATOM   2634  N   CYS A 166      -8.671  -1.845 -21.214  1.00 57.29           N  
ATOM   2635  H   CYS A 166      -8.030  -2.412 -21.750  1.00 57.29           H  
ATOM   2636  CA  CYS A 166      -8.200  -0.562 -20.669  1.00 57.29           C  
ATOM   2637  HA  CYS A 166      -8.999  -0.133 -20.065  1.00 57.29           H  
ATOM   2638  C   CYS A 166      -7.878   0.513 -21.727  1.00 57.29           C  
ATOM   2639  CB  CYS A 166      -7.020  -0.801 -19.702  1.00 57.29           C  
ATOM   2640  HB2 CYS A 166      -7.219  -1.686 -19.097  1.00 57.29           H  
ATOM   2641  HB3 CYS A 166      -7.006   0.065 -19.040  1.00 57.29           H  
ATOM   2642  O   CYS A 166      -7.432   1.602 -21.364  1.00 57.29           O  
ATOM   2643  SG  CYS A 166      -5.356  -0.936 -20.452  1.00 57.29           S  
ATOM   2644  N   ASN A 167      -8.030   0.220 -23.028  1.00 56.71           N  
ATOM   2645  H   ASN A 167      -8.397  -0.689 -23.272  1.00 56.71           H  
ATOM   2646  CA  ASN A 167      -7.521   1.048 -24.135  1.00 56.71           C  
ATOM   2647  HA  ASN A 167      -7.484   0.408 -25.017  1.00 56.71           H  
ATOM   2648  C   ASN A 167      -6.051   1.487 -23.929  1.00 56.71           C  
ATOM   2649  CB  ASN A 167      -8.504   2.207 -24.437  1.00 56.71           C  
ATOM   2650  HB2 ASN A 167      -7.977   3.017 -24.941  1.00 56.71           H  
ATOM   2651  HB3 ASN A 167      -8.911   2.601 -23.505  1.00 56.71           H  
ATOM   2652  O   ASN A 167      -5.681   2.624 -24.207  1.00 56.71           O  
ATOM   2653  CG  ASN A 167      -9.642   1.822 -25.364  1.00 56.71           C  
ATOM   2654  ND2 ASN A 167     -10.643   2.660 -25.490  1.00 56.71           N  
ATOM   2655 HD21 ASN A 167     -11.388   2.351 -26.097  1.00 56.71           H  
ATOM   2656 HD22 ASN A 167     -10.693   3.503 -24.936  1.00 56.71           H  
ATOM   2657  OD1 ASN A 167      -9.639   0.797 -26.019  1.00 56.71           O  
ATOM   2658  N   ASN A 168      -5.214   0.593 -23.386  1.00 53.58           N  
ATOM   2659  H   ASN A 168      -5.617  -0.311 -23.184  1.00 53.58           H  
ATOM   2660  CA  ASN A 168      -3.816   0.807 -22.960  1.00 53.58           C  
ATOM   2661  HA  ASN A 168      -3.522  -0.099 -22.430  1.00 53.58           H  
ATOM   2662  C   ASN A 168      -3.534   1.905 -21.913  1.00 53.58           C  
ATOM   2663  CB  ASN A 168      -2.892   0.949 -24.192  1.00 53.58           C  
ATOM   2664  HB2 ASN A 168      -2.129   1.700 -23.986  1.00 53.58           H  
ATOM   2665  HB3 ASN A 168      -3.456   1.300 -25.056  1.00 53.58           H  
ATOM   2666  O   ASN A 168      -2.440   1.886 -21.348  1.00 53.58           O  
ATOM   2667  CG  ASN A 168      -2.155  -0.323 -24.569  1.00 53.58           C  
ATOM   2668  ND2 ASN A 168      -1.404  -0.292 -25.643  1.00 53.58           N  
ATOM   2669 HD21 ASN A 168      -1.309   0.558 -26.181  1.00 53.58           H  
ATOM   2670 HD22 ASN A 168      -0.923  -1.145 -25.890  1.00 53.58           H  
ATOM   2671  OD1 ASN A 168      -2.262  -1.366 -23.945  1.00 53.58           O  
ATOM   2672  N   LYS A 169      -4.472   2.813 -21.608  1.00 55.90           N  
ATOM   2673  H   LYS A 169      -5.338   2.779 -22.126  1.00 55.90           H  
ATOM   2674  CA  LYS A 169      -4.242   3.949 -20.696  1.00 55.90           C  
ATOM   2675  HA  LYS A 169      -3.390   4.527 -21.053  1.00 55.90           H  
ATOM   2676  C   LYS A 169      -3.851   3.497 -19.288  1.00 55.90           C  
ATOM   2677  CB  LYS A 169      -5.470   4.873 -20.648  1.00 55.90           C  
ATOM   2678  HB2 LYS A 169      -6.368   4.285 -20.459  1.00 55.90           H  
ATOM   2679  HB3 LYS A 169      -5.335   5.564 -19.817  1.00 55.90           H  
ATOM   2680  O   LYS A 169      -2.762   3.810 -18.823  1.00 55.90           O  
ATOM   2681  CG  LYS A 169      -5.652   5.699 -21.930  1.00 55.90           C  
ATOM   2682  HG2 LYS A 169      -5.888   5.039 -22.765  1.00 55.90           H  
ATOM   2683  HG3 LYS A 169      -4.726   6.232 -22.147  1.00 55.90           H  
ATOM   2684  CD  LYS A 169      -6.786   6.716 -21.739  1.00 55.90           C  
ATOM   2685  HD2 LYS A 169      -7.718   6.182 -21.555  1.00 55.90           H  
ATOM   2686  HD3 LYS A 169      -6.555   7.334 -20.871  1.00 55.90           H  
ATOM   2687  CE  LYS A 169      -6.933   7.613 -22.972  1.00 55.90           C  
ATOM   2688  HE2 LYS A 169      -7.203   6.993 -23.827  1.00 55.90           H  
ATOM   2689  HE3 LYS A 169      -5.965   8.069 -23.180  1.00 55.90           H  
ATOM   2690  NZ  LYS A 169      -7.952   8.669 -22.746  1.00 55.90           N  
ATOM   2691  HZ1 LYS A 169      -7.683   9.243 -21.959  1.00 55.90           H  
ATOM   2692  HZ2 LYS A 169      -8.035   9.269 -23.555  1.00 55.90           H  
ATOM   2693  HZ3 LYS A 169      -8.854   8.263 -22.541  1.00 55.90           H  
ATOM   2694  N   SER A 170      -4.689   2.683 -18.639  1.00 57.75           N  
ATOM   2695  H   SER A 170      -5.559   2.421 -19.081  1.00 57.75           H  
ATOM   2696  CA  SER A 170      -4.420   2.259 -17.254  1.00 57.75           C  
ATOM   2697  HA  SER A 170      -4.144   3.143 -16.678  1.00 57.75           H  
ATOM   2698  C   SER A 170      -3.260   1.268 -17.140  1.00 57.75           C  
ATOM   2699  CB  SER A 170      -5.669   1.651 -16.607  1.00 57.75           C  
ATOM   2700  HB2 SER A 170      -6.546   2.251 -16.850  1.00 57.75           H  
ATOM   2701  HB3 SER A 170      -5.533   1.658 -15.526  1.00 57.75           H  
ATOM   2702  O   SER A 170      -2.676   1.099 -16.075  1.00 57.75           O  
ATOM   2703  OG  SER A 170      -5.862   0.314 -17.028  1.00 57.75           O  
ATOM   2704  HG  SER A 170      -6.131  -0.208 -16.269  1.00 57.75           H  
ATOM   2705  N   CYS A 171      -2.943   0.565 -18.220  1.00 58.59           N  
ATOM   2706  H   CYS A 171      -3.462   0.739 -19.069  1.00 58.59           H  
ATOM   2707  CA  CYS A 171      -2.050  -0.580 -18.169  1.00 58.59           C  
ATOM   2708  HA  CYS A 171      -2.268  -1.160 -17.273  1.00 58.59           H  
ATOM   2709  C   CYS A 171      -0.575  -0.171 -18.087  1.00 58.59           C  
ATOM   2710  CB  CYS A 171      -2.385  -1.446 -19.380  1.00 58.59           C  
ATOM   2711  HB2 CYS A 171      -2.241  -0.884 -20.303  1.00 58.59           H  
ATOM   2712  HB3 CYS A 171      -1.709  -2.301 -19.383  1.00 58.59           H  
ATOM   2713  O   CYS A 171       0.204  -0.821 -17.396  1.00 58.59           O  
ATOM   2714  SG  CYS A 171      -4.088  -2.071 -19.290  1.00 58.59           S  
ATOM   2715  N   ILE A 172      -0.194   0.914 -18.767  1.00 55.04           N  
ATOM   2716  H   ILE A 172      -0.892   1.428 -19.286  1.00 55.04           H  
ATOM   2717  CA  ILE A 172       1.186   1.418 -18.767  1.00 55.04           C  
ATOM   2718  HA  ILE A 172       1.871   0.572 -18.720  1.00 55.04           H  
ATOM   2719  C   ILE A 172       1.453   2.261 -17.517  1.00 55.04           C  
ATOM   2720  CB  ILE A 172       1.479   2.185 -20.076  1.00 55.04           C  
ATOM   2721  HB  ILE A 172       0.758   2.997 -20.171  1.00 55.04           H  
ATOM   2722  O   ILE A 172       2.448   2.028 -16.835  1.00 55.04           O  
ATOM   2723  CG1 ILE A 172       1.324   1.238 -21.292  1.00 55.04           C  
ATOM   2724 HG12 ILE A 172       2.094   0.467 -21.253  1.00 55.04           H  
ATOM   2725 HG13 ILE A 172       0.354   0.743 -21.251  1.00 55.04           H  
ATOM   2726  CG2 ILE A 172       2.894   2.795 -20.042  1.00 55.04           C  
ATOM   2727 HG21 ILE A 172       2.989   3.502 -19.218  1.00 55.04           H  
ATOM   2728 HG22 ILE A 172       3.095   3.353 -20.957  1.00 55.04           H  
ATOM   2729 HG23 ILE A 172       3.645   2.014 -19.922  1.00 55.04           H  
ATOM   2730  CD1 ILE A 172       1.394   1.944 -22.651  1.00 55.04           C  
ATOM   2731 HD11 ILE A 172       1.153   1.231 -23.439  1.00 55.04           H  
ATOM   2732 HD12 ILE A 172       2.395   2.335 -22.832  1.00 55.04           H  
ATOM   2733 HD13 ILE A 172       0.671   2.760 -22.681  1.00 55.04           H  
ATOM   2734  N   GLU A 173       0.539   3.174 -17.169  1.00 57.23           N  
ATOM   2735  H   GLU A 173      -0.260   3.315 -17.771  1.00 57.23           H  
ATOM   2736  CA  GLU A 173       0.675   4.103 -16.030  1.00 57.23           C  
ATOM   2737  HA  GLU A 173       1.562   4.721 -16.169  1.00 57.23           H  
ATOM   2738  C   GLU A 173       0.827   3.402 -14.666  1.00 57.23           C  
ATOM   2739  CB  GLU A 173      -0.561   5.015 -15.985  1.00 57.23           C  
ATOM   2740  HB2 GLU A 173      -0.540   5.585 -15.055  1.00 57.23           H  
ATOM   2741  HB3 GLU A 173      -1.455   4.392 -15.986  1.00 57.23           H  
ATOM   2742  O   GLU A 173       1.244   4.009 -13.674  1.00 57.23           O  
ATOM   2743  CG  GLU A 173      -0.618   6.011 -17.155  1.00 57.23           C  
ATOM   2744  HG2 GLU A 173       0.269   6.643 -17.114  1.00 57.23           H  
ATOM   2745  HG3 GLU A 173      -0.590   5.458 -18.095  1.00 57.23           H  
ATOM   2746  CD  GLU A 173      -1.877   6.897 -17.132  1.00 57.23           C  
ATOM   2747  OE1 GLU A 173      -2.002   7.737 -18.052  1.00 57.23           O  
ATOM   2748  OE2 GLU A 173      -2.719   6.719 -16.220  1.00 57.23           O  
ATOM   2749  N   ASN A 174       0.489   2.114 -14.597  1.00 66.02           N  
ATOM   2750  H   ASN A 174       0.146   1.673 -15.439  1.00 66.02           H  
ATOM   2751  CA  ASN A 174       0.538   1.336 -13.368  1.00 66.02           C  
ATOM   2752  HA  ASN A 174       0.582   2.015 -12.517  1.00 66.02           H  
ATOM   2753  C   ASN A 174       1.792   0.473 -13.214  1.00 66.02           C  
ATOM   2754  CB  ASN A 174      -0.772   0.543 -13.246  1.00 66.02           C  
ATOM   2755  HB2 ASN A 174      -0.675  -0.201 -12.455  1.00 66.02           H  
ATOM   2756  HB3 ASN A 174      -0.986   0.025 -14.180  1.00 66.02           H  
ATOM   2757  O   ASN A 174       2.060   0.060 -12.091  1.00 66.02           O  
ATOM   2758  CG  ASN A 174      -1.933   1.448 -12.862  1.00 66.02           C  
ATOM   2759  ND2 ASN A 174      -3.119   1.178 -13.343  1.00 66.02           N  
ATOM   2760 HD21 ASN A 174      -3.153   0.607 -14.176  1.00 66.02           H  
ATOM   2761 HD22 ASN A 174      -3.830   1.858 -13.117  1.00 66.02           H  
ATOM   2762  OD1 ASN A 174      -1.795   2.424 -12.139  1.00 66.02           O  
ATOM   2763  N   GLU A 175       2.587   0.223 -14.263  1.00 76.88           N  
ATOM   2764  H   GLU A 175       2.394   0.671 -15.147  1.00 76.88           H  
ATOM   2765  CA  GLU A 175       3.702  -0.738 -14.172  1.00 76.88           C  
ATOM   2766  HA  GLU A 175       3.294  -1.695 -13.848  1.00 76.88           H  
ATOM   2767  C   GLU A 175       4.751  -0.318 -13.132  1.00 76.88           C  
ATOM   2768  CB  GLU A 175       4.362  -0.934 -15.544  1.00 76.88           C  
ATOM   2769  HB2 GLU A 175       4.954  -0.050 -15.778  1.00 76.88           H  
ATOM   2770  HB3 GLU A 175       3.594  -1.018 -16.314  1.00 76.88           H  
ATOM   2771  O   GLU A 175       5.157  -1.135 -12.308  1.00 76.88           O  
ATOM   2772  CG  GLU A 175       5.282  -2.172 -15.597  1.00 76.88           C  
ATOM   2773  HG2 GLU A 175       5.903  -2.081 -16.488  1.00 76.88           H  
ATOM   2774  HG3 GLU A 175       5.951  -2.181 -14.736  1.00 76.88           H  
ATOM   2775  CD  GLU A 175       4.527  -3.505 -15.698  1.00 76.88           C  
ATOM   2776  OE1 GLU A 175       5.004  -4.544 -15.189  1.00 76.88           O  
ATOM   2777  OE2 GLU A 175       3.529  -3.560 -16.449  1.00 76.88           O  
ATOM   2778  N   GLU A 176       5.125   0.965 -13.118  1.00 77.94           N  
ATOM   2779  H   GLU A 176       4.760   1.585 -13.827  1.00 77.94           H  
ATOM   2780  CA  GLU A 176       6.084   1.521 -12.153  1.00 77.94           C  
ATOM   2781  HA  GLU A 176       7.001   0.934 -12.172  1.00 77.94           H  
ATOM   2782  C   GLU A 176       5.561   1.486 -10.711  1.00 77.94           C  
ATOM   2783  CB  GLU A 176       6.426   2.969 -12.531  1.00 77.94           C  
ATOM   2784  HB2 GLU A 176       7.069   3.384 -11.755  1.00 77.94           H  
ATOM   2785  HB3 GLU A 176       5.507   3.553 -12.570  1.00 77.94           H  
ATOM   2786  O   GLU A 176       6.349   1.498  -9.768  1.00 77.94           O  
ATOM   2787  CG  GLU A 176       7.162   3.070 -13.877  1.00 77.94           C  
ATOM   2788  HG2 GLU A 176       8.034   2.418 -13.845  1.00 77.94           H  
ATOM   2789  HG3 GLU A 176       6.504   2.713 -14.669  1.00 77.94           H  
ATOM   2790  CD  GLU A 176       7.611   4.502 -14.211  1.00 77.94           C  
ATOM   2791  OE1 GLU A 176       8.381   4.637 -15.189  1.00 77.94           O  
ATOM   2792  OE2 GLU A 176       7.175   5.442 -13.509  1.00 77.94           O  
ATOM   2793  N   LEU A 177       4.239   1.399 -10.519  1.00 83.06           N  
ATOM   2794  H   LEU A 177       3.644   1.300 -11.329  1.00 83.06           H  
ATOM   2795  CA  LEU A 177       3.642   1.312  -9.190  1.00 83.06           C  
ATOM   2796  HA  LEU A 177       4.328   1.790  -8.491  1.00 83.06           H  
ATOM   2797  C   LEU A 177       3.440  -0.105  -8.667  1.00 83.06           C  
ATOM   2798  CB  LEU A 177       2.300   2.036  -9.131  1.00 83.06           C  
ATOM   2799  HB2 LEU A 177       1.867   1.800  -8.159  1.00 83.06           H  
ATOM   2800  HB3 LEU A 177       1.640   1.628  -9.896  1.00 83.06           H  
ATOM   2801  O   LEU A 177       3.236  -0.277  -7.463  1.00 83.06           O  
ATOM   2802  CG  LEU A 177       2.336   3.556  -9.268  1.00 83.06           C  
ATOM   2803  HG  LEU A 177       2.463   3.803 -10.322  1.00 83.06           H  
ATOM   2804  CD1 LEU A 177       0.979   4.044  -8.755  1.00 83.06           C  
ATOM   2805 HD11 LEU A 177       0.809   3.674  -7.744  1.00 83.06           H  
ATOM   2806 HD12 LEU A 177       0.177   3.629  -9.365  1.00 83.06           H  
ATOM   2807 HD13 LEU A 177       0.942   5.132  -8.718  1.00 83.06           H  
ATOM   2808  CD2 LEU A 177       3.425   4.247  -8.451  1.00 83.06           C  
ATOM   2809 HD21 LEU A 177       4.409   4.000  -8.849  1.00 83.06           H  
ATOM   2810 HD22 LEU A 177       3.304   5.328  -8.506  1.00 83.06           H  
ATOM   2811 HD23 LEU A 177       3.365   3.944  -7.405  1.00 83.06           H  
ATOM   2812  N   ILE A 178       3.476  -1.119  -9.536  1.00 89.36           N  
ATOM   2813  H   ILE A 178       3.670  -0.907 -10.504  1.00 89.36           H  
ATOM   2814  CA  ILE A 178       3.241  -2.516  -9.144  1.00 89.36           C  
ATOM   2815  HA  ILE A 178       2.205  -2.597  -8.814  1.00 89.36           H  
ATOM   2816  C   ILE A 178       4.091  -2.935  -7.935  1.00 89.36           C  
ATOM   2817  CB  ILE A 178       3.413  -3.472 -10.347  1.00 89.36           C  
ATOM   2818  HB  ILE A 178       4.331  -3.228 -10.880  1.00 89.36           H  
ATOM   2819  O   ILE A 178       3.525  -3.552  -7.031  1.00 89.36           O  
ATOM   2820  CG1 ILE A 178       2.226  -3.290 -11.314  1.00 89.36           C  
ATOM   2821 HG12 ILE A 178       2.135  -2.232 -11.560  1.00 89.36           H  
ATOM   2822 HG13 ILE A 178       1.299  -3.594 -10.827  1.00 89.36           H  
ATOM   2823  CG2 ILE A 178       3.506  -4.940  -9.893  1.00 89.36           C  
ATOM   2824 HG21 ILE A 178       2.682  -5.178  -9.219  1.00 89.36           H  
ATOM   2825 HG22 ILE A 178       3.473  -5.608 -10.754  1.00 89.36           H  
ATOM   2826 HG23 ILE A 178       4.453  -5.110  -9.381  1.00 89.36           H  
ATOM   2827  CD1 ILE A 178       2.366  -4.045 -12.637  1.00 89.36           C  
ATOM   2828 HD11 ILE A 178       2.150  -5.102 -12.483  1.00 89.36           H  
ATOM   2829 HD12 ILE A 178       3.375  -3.925 -13.031  1.00 89.36           H  
ATOM   2830 HD13 ILE A 178       1.649  -3.650 -13.357  1.00 89.36           H  
ATOM   2831  N   PRO A 179       5.391  -2.589  -7.840  1.00 88.76           N  
ATOM   2832  CA  PRO A 179       6.195  -2.932  -6.670  1.00 88.76           C  
ATOM   2833  HA  PRO A 179       6.269  -4.018  -6.601  1.00 88.76           H  
ATOM   2834  C   PRO A 179       5.623  -2.392  -5.350  1.00 88.76           C  
ATOM   2835  CB  PRO A 179       7.582  -2.360  -6.970  1.00 88.76           C  
ATOM   2836  HB2 PRO A 179       7.624  -1.322  -6.638  1.00 88.76           H  
ATOM   2837  HB3 PRO A 179       8.377  -2.955  -6.520  1.00 88.76           H  
ATOM   2838  O   PRO A 179       5.583  -3.123  -4.363  1.00 88.76           O  
ATOM   2839  CG  PRO A 179       7.662  -2.368  -8.491  1.00 88.76           C  
ATOM   2840  HG2 PRO A 179       7.882  -3.373  -8.850  1.00 88.76           H  
ATOM   2841  HG3 PRO A 179       8.390  -1.648  -8.865  1.00 88.76           H  
ATOM   2842  CD  PRO A 179       6.238  -1.979  -8.863  1.00 88.76           C  
ATOM   2843  HD2 PRO A 179       6.009  -2.336  -9.867  1.00 88.76           H  
ATOM   2844  HD3 PRO A 179       6.139  -0.895  -8.818  1.00 88.76           H  
ATOM   2845  N   TYR A 180       5.100  -1.162  -5.331  1.00 86.68           N  
ATOM   2846  H   TYR A 180       5.106  -0.615  -6.180  1.00 86.68           H  
ATOM   2847  CA  TYR A 180       4.500  -0.567  -4.131  1.00 86.68           C  
ATOM   2848  HA  TYR A 180       5.175  -0.718  -3.289  1.00 86.68           H  
ATOM   2849  C   TYR A 180       3.156  -1.211  -3.771  1.00 86.68           C  
ATOM   2850  CB  TYR A 180       4.308   0.937  -4.336  1.00 86.68           C  
ATOM   2851  HB2 TYR A 180       3.556   1.084  -5.111  1.00 86.68           H  
ATOM   2852  HB3 TYR A 180       3.916   1.359  -3.411  1.00 86.68           H  
ATOM   2853  O   TYR A 180       2.874  -1.449  -2.596  1.00 86.68           O  
ATOM   2854  CG  TYR A 180       5.561   1.707  -4.708  1.00 86.68           C  
ATOM   2855  CD1 TYR A 180       6.622   1.825  -3.796  1.00 86.68           C  
ATOM   2856  HD1 TYR A 180       6.552   1.319  -2.845  1.00 86.68           H  
ATOM   2857  CD2 TYR A 180       5.664   2.315  -5.966  1.00 86.68           C  
ATOM   2858  HD2 TYR A 180       4.836   2.247  -6.656  1.00 86.68           H  
ATOM   2859  CE1 TYR A 180       7.773   2.571  -4.126  1.00 86.68           C  
ATOM   2860  HE1 TYR A 180       8.588   2.659  -3.423  1.00 86.68           H  
ATOM   2861  CE2 TYR A 180       6.821   3.029  -6.323  1.00 86.68           C  
ATOM   2862  HE2 TYR A 180       6.906   3.485  -7.299  1.00 86.68           H  
ATOM   2863  OH  TYR A 180       8.970   3.895  -5.764  1.00 86.68           O  
ATOM   2864  HH  TYR A 180       9.632   4.002  -5.077  1.00 86.68           H  
ATOM   2865  CZ  TYR A 180       7.876   3.175  -5.400  1.00 86.68           C  
ATOM   2866  N   PHE A 181       2.339  -1.544  -4.775  1.00 91.42           N  
ATOM   2867  H   PHE A 181       2.611  -1.301  -5.717  1.00 91.42           H  
ATOM   2868  CA  PHE A 181       1.098  -2.293  -4.563  1.00 91.42           C  
ATOM   2869  HA  PHE A 181       0.489  -1.770  -3.826  1.00 91.42           H  
ATOM   2870  C   PHE A 181       1.364  -3.696  -4.001  1.00 91.42           C  
ATOM   2871  CB  PHE A 181       0.323  -2.384  -5.885  1.00 91.42           C  
ATOM   2872  HB2 PHE A 181       0.986  -2.779  -6.656  1.00 91.42           H  
ATOM   2873  HB3 PHE A 181      -0.492  -3.095  -5.753  1.00 91.42           H  
ATOM   2874  O   PHE A 181       0.668  -4.140  -3.087  1.00 91.42           O  
ATOM   2875  CG  PHE A 181      -0.299  -1.089  -6.364  1.00 91.42           C  
ATOM   2876  CD1 PHE A 181      -1.220  -0.430  -5.538  1.00 91.42           C  
ATOM   2877  HD1 PHE A 181      -1.454  -0.870  -4.580  1.00 91.42           H  
ATOM   2878  CD2 PHE A 181      -0.027  -0.576  -7.644  1.00 91.42           C  
ATOM   2879  HD2 PHE A 181       0.655  -1.089  -8.306  1.00 91.42           H  
ATOM   2880  CE1 PHE A 181      -1.840   0.760  -5.963  1.00 91.42           C  
ATOM   2881  HE1 PHE A 181      -2.551   1.270  -5.331  1.00 91.42           H  
ATOM   2882  CE2 PHE A 181      -0.666   0.596  -8.084  1.00 91.42           C  
ATOM   2883  HE2 PHE A 181      -0.489   0.968  -9.083  1.00 91.42           H  
ATOM   2884  CZ  PHE A 181      -1.561   1.272  -7.240  1.00 91.42           C  
ATOM   2885  HZ  PHE A 181      -2.060   2.165  -7.588  1.00 91.42           H  
ATOM   2886  N   LEU A 182       2.396  -4.382  -4.503  1.00 93.33           N  
ATOM   2887  H   LEU A 182       2.922  -3.970  -5.261  1.00 93.33           H  
ATOM   2888  CA  LEU A 182       2.810  -5.690  -3.994  1.00 93.33           C  
ATOM   2889  HA  LEU A 182       1.933  -6.334  -3.933  1.00 93.33           H  
ATOM   2890  C   LEU A 182       3.361  -5.606  -2.572  1.00 93.33           C  
ATOM   2891  CB  LEU A 182       3.854  -6.319  -4.931  1.00 93.33           C  
ATOM   2892  HB2 LEU A 182       4.314  -7.166  -4.422  1.00 93.33           H  
ATOM   2893  HB3 LEU A 182       4.636  -5.586  -5.129  1.00 93.33           H  
ATOM   2894  O   LEU A 182       3.007  -6.439  -1.741  1.00 93.33           O  
ATOM   2895  CG  LEU A 182       3.278  -6.819  -6.263  1.00 93.33           C  
ATOM   2896  HG  LEU A 182       2.735  -6.015  -6.758  1.00 93.33           H  
ATOM   2897  CD1 LEU A 182       4.420  -7.275  -7.174  1.00 93.33           C  
ATOM   2898 HD11 LEU A 182       4.977  -8.085  -6.702  1.00 93.33           H  
ATOM   2899 HD12 LEU A 182       4.020  -7.615  -8.129  1.00 93.33           H  
ATOM   2900 HD13 LEU A 182       5.096  -6.438  -7.351  1.00 93.33           H  
ATOM   2901  CD2 LEU A 182       2.325  -8.000  -6.077  1.00 93.33           C  
ATOM   2902 HD21 LEU A 182       1.502  -7.738  -5.411  1.00 93.33           H  
ATOM   2903 HD22 LEU A 182       2.855  -8.861  -5.670  1.00 93.33           H  
ATOM   2904 HD23 LEU A 182       1.885  -8.243  -7.044  1.00 93.33           H  
ATOM   2905  N   LEU A 183       4.175  -4.590  -2.275  1.00 90.50           N  
ATOM   2906  H   LEU A 183       4.477  -3.974  -3.016  1.00 90.50           H  
ATOM   2907  CA  LEU A 183       4.699  -4.364  -0.930  1.00 90.50           C  
ATOM   2908  HA  LEU A 183       5.254  -5.252  -0.627  1.00 90.50           H  
ATOM   2909  C   LEU A 183       3.558  -4.167   0.073  1.00 90.50           C  
ATOM   2910  CB  LEU A 183       5.643  -3.151  -0.974  1.00 90.50           C  
ATOM   2911  HB2 LEU A 183       6.319  -3.255  -1.823  1.00 90.50           H  
ATOM   2912  HB3 LEU A 183       5.048  -2.252  -1.134  1.00 90.50           H  
ATOM   2913  O   LEU A 183       3.556  -4.790   1.131  1.00 90.50           O  
ATOM   2914  CG  LEU A 183       6.496  -2.970   0.292  1.00 90.50           C  
ATOM   2915  HG  LEU A 183       5.860  -2.994   1.177  1.00 90.50           H  
ATOM   2916  CD1 LEU A 183       7.588  -4.026   0.425  1.00 90.50           C  
ATOM   2917 HD11 LEU A 183       8.310  -3.926  -0.386  1.00 90.50           H  
ATOM   2918 HD12 LEU A 183       7.159  -5.028   0.397  1.00 90.50           H  
ATOM   2919 HD13 LEU A 183       8.108  -3.901   1.375  1.00 90.50           H  
ATOM   2920  CD2 LEU A 183       7.186  -1.615   0.206  1.00 90.50           C  
ATOM   2921 HD21 LEU A 183       7.631  -1.472  -0.779  1.00 90.50           H  
ATOM   2922 HD22 LEU A 183       6.438  -0.846   0.397  1.00 90.50           H  
ATOM   2923 HD23 LEU A 183       7.981  -1.536   0.947  1.00 90.50           H  
ATOM   2924  N   PHE A 184       2.546  -3.378  -0.298  1.00 92.64           N  
ATOM   2925  H   PHE A 184       2.624  -2.881  -1.173  1.00 92.64           H  
ATOM   2926  CA  PHE A 184       1.340  -3.190   0.504  1.00 92.64           C  
ATOM   2927  HA  PHE A 184       1.626  -2.799   1.480  1.00 92.64           H  
ATOM   2928  C   PHE A 184       0.557  -4.495   0.725  1.00 92.64           C  
ATOM   2929  CB  PHE A 184       0.465  -2.131  -0.154  1.00 92.64           C  
ATOM   2930  HB2 PHE A 184       0.305  -2.385  -1.202  1.00 92.64           H  
ATOM   2931  HB3 PHE A 184       0.999  -1.181  -0.127  1.00 92.64           H  
ATOM   2932  O   PHE A 184       0.217  -4.826   1.864  1.00 92.64           O  
ATOM   2933  CG  PHE A 184      -0.874  -1.990   0.531  1.00 92.64           C  
ATOM   2934  CD1 PHE A 184      -2.010  -2.557  -0.069  1.00 92.64           C  
ATOM   2935  HD1 PHE A 184      -1.924  -3.060  -1.021  1.00 92.64           H  
ATOM   2936  CD2 PHE A 184      -0.980  -1.366   1.788  1.00 92.64           C  
ATOM   2937  HD2 PHE A 184      -0.109  -0.939   2.262  1.00 92.64           H  
ATOM   2938  CE1 PHE A 184      -3.260  -2.467   0.556  1.00 92.64           C  
ATOM   2939  HE1 PHE A 184      -4.138  -2.862   0.065  1.00 92.64           H  
ATOM   2940  CE2 PHE A 184      -2.236  -1.299   2.415  1.00 92.64           C  
ATOM   2941  HE2 PHE A 184      -2.361  -0.804   3.367  1.00 92.64           H  
ATOM   2942  CZ  PHE A 184      -3.371  -1.838   1.799  1.00 92.64           C  
ATOM   2943  HZ  PHE A 184      -4.339  -1.752   2.270  1.00 92.64           H  
ATOM   2944  N   LEU A 185       0.309  -5.264  -0.341  1.00 94.08           N  
ATOM   2945  H   LEU A 185       0.607  -4.934  -1.248  1.00 94.08           H  
ATOM   2946  CA  LEU A 185      -0.357  -6.571  -0.258  1.00 94.08           C  
ATOM   2947  HA  LEU A 185      -1.369  -6.432   0.123  1.00 94.08           H  
ATOM   2948  C   LEU A 185       0.352  -7.533   0.693  1.00 94.08           C  
ATOM   2949  CB  LEU A 185      -0.401  -7.211  -1.653  1.00 94.08           C  
ATOM   2950  HB2 LEU A 185       0.441  -6.844  -2.239  1.00 94.08           H  
ATOM   2951  HB3 LEU A 185      -0.283  -8.291  -1.568  1.00 94.08           H  
ATOM   2952  O   LEU A 185      -0.302  -8.277   1.421  1.00 94.08           O  
ATOM   2953  CG  LEU A 185      -1.708  -6.938  -2.394  1.00 94.08           C  
ATOM   2954  HG  LEU A 185      -1.951  -5.877  -2.343  1.00 94.08           H  
ATOM   2955  CD1 LEU A 185      -1.529  -7.359  -3.841  1.00 94.08           C  
ATOM   2956 HD11 LEU A 185      -1.388  -8.438  -3.907  1.00 94.08           H  
ATOM   2957 HD12 LEU A 185      -0.637  -6.871  -4.234  1.00 94.08           H  
ATOM   2958 HD13 LEU A 185      -2.413  -7.080  -4.414  1.00 94.08           H  
ATOM   2959  CD2 LEU A 185      -2.858  -7.768  -1.836  1.00 94.08           C  
ATOM   2960 HD21 LEU A 185      -3.050  -7.505  -0.795  1.00 94.08           H  
ATOM   2961 HD22 LEU A 185      -3.751  -7.538  -2.416  1.00 94.08           H  
ATOM   2962 HD23 LEU A 185      -2.640  -8.834  -1.905  1.00 94.08           H  
ATOM   2963  N   LEU A 186       1.682  -7.502   0.693  1.00 93.07           N  
ATOM   2964  H   LEU A 186       2.138  -6.884   0.037  1.00 93.07           H  
ATOM   2965  CA  LEU A 186       2.525  -8.404   1.466  1.00 93.07           C  
ATOM   2966  HA  LEU A 186       1.975  -9.329   1.642  1.00 93.07           H  
ATOM   2967  C   LEU A 186       2.875  -7.881   2.860  1.00 93.07           C  
ATOM   2968  CB  LEU A 186       3.772  -8.729   0.631  1.00 93.07           C  
ATOM   2969  HB2 LEU A 186       4.222  -7.796   0.291  1.00 93.07           H  
ATOM   2970  HB3 LEU A 186       4.507  -9.237   1.255  1.00 93.07           H  
ATOM   2971  O   LEU A 186       3.543  -8.590   3.601  1.00 93.07           O  
ATOM   2972  CG  LEU A 186       3.459  -9.626  -0.579  1.00 93.07           C  
ATOM   2973  HG  LEU A 186       2.661  -9.195  -1.183  1.00 93.07           H  
ATOM   2974  CD1 LEU A 186       4.698  -9.752  -1.457  1.00 93.07           C  
ATOM   2975 HD11 LEU A 186       5.534 -10.152  -0.882  1.00 93.07           H  
ATOM   2976 HD12 LEU A 186       4.946  -8.759  -1.831  1.00 93.07           H  
ATOM   2977 HD13 LEU A 186       4.493 -10.401  -2.309  1.00 93.07           H  
ATOM   2978  CD2 LEU A 186       3.037 -11.023  -0.124  1.00 93.07           C  
ATOM   2979 HD21 LEU A 186       3.668 -11.363   0.697  1.00 93.07           H  
ATOM   2980 HD22 LEU A 186       3.158 -11.727  -0.947  1.00 93.07           H  
ATOM   2981 HD23 LEU A 186       1.995 -11.017   0.197  1.00 93.07           H  
ATOM   2982  N   THR A 187       2.404  -6.700   3.262  1.00 88.35           N  
ATOM   2983  H   THR A 187       1.905  -6.146   2.580  1.00 88.35           H  
ATOM   2984  CA  THR A 187       2.725  -6.076   4.562  1.00 88.35           C  
ATOM   2985  HA  THR A 187       3.749  -5.702   4.530  1.00 88.35           H  
ATOM   2986  C   THR A 187       2.639  -7.023   5.759  1.00 88.35           C  
ATOM   2987  CB  THR A 187       1.788  -4.902   4.863  1.00 88.35           C  
ATOM   2988  HB  THR A 187       1.857  -4.688   5.930  1.00 88.35           H  
ATOM   2989  O   THR A 187       3.575  -7.111   6.546  1.00 88.35           O  
ATOM   2990  CG2 THR A 187       2.211  -3.644   4.131  1.00 88.35           C  
ATOM   2991 HG21 THR A 187       1.457  -2.866   4.247  1.00 88.35           H  
ATOM   2992 HG22 THR A 187       2.377  -3.870   3.078  1.00 88.35           H  
ATOM   2993 HG23 THR A 187       3.153  -3.308   4.562  1.00 88.35           H  
ATOM   2994  OG1 THR A 187       0.436  -5.189   4.552  1.00 88.35           O  
ATOM   2995  HG1 THR A 187       0.339  -5.021   3.612  1.00 88.35           H  
ATOM   2996  N   ALA A 188       1.537  -7.764   5.897  1.00 87.13           N  
ATOM   2997  H   ALA A 188       0.796  -7.643   5.221  1.00 87.13           H  
ATOM   2998  CA  ALA A 188       1.356  -8.698   7.008  1.00 87.13           C  
ATOM   2999  HA  ALA A 188       1.573  -8.174   7.939  1.00 87.13           H  
ATOM   3000  C   ALA A 188       2.317  -9.898   6.937  1.00 87.13           C  
ATOM   3001  CB  ALA A 188      -0.110  -9.141   7.030  1.00 87.13           C  
ATOM   3002  HB1 ALA A 188      -0.265  -9.848   7.845  1.00 87.13           H  
ATOM   3003  HB2 ALA A 188      -0.756  -8.276   7.183  1.00 87.13           H  
ATOM   3004  HB3 ALA A 188      -0.372  -9.619   6.086  1.00 87.13           H  
ATOM   3005  O   ALA A 188       2.782 -10.366   7.972  1.00 87.13           O  
ATOM   3006  N   PHE A 189       2.640 -10.358   5.727  1.00 90.98           N  
ATOM   3007  H   PHE A 189       2.311  -9.846   4.921  1.00 90.98           H  
ATOM   3008  CA  PHE A 189       3.600 -11.432   5.486  1.00 90.98           C  
ATOM   3009  HA  PHE A 189       3.398 -12.257   6.170  1.00 90.98           H  
ATOM   3010  C   PHE A 189       5.042 -10.982   5.755  1.00 90.98           C  
ATOM   3011  CB  PHE A 189       3.412 -11.937   4.049  1.00 90.98           C  
ATOM   3012  HB2 PHE A 189       3.353 -11.091   3.364  1.00 90.98           H  
ATOM   3013  HB3 PHE A 189       2.462 -12.469   3.993  1.00 90.98           H  
ATOM   3014  O   PHE A 189       5.803 -11.731   6.350  1.00 90.98           O  
ATOM   3015  CG  PHE A 189       4.518 -12.854   3.576  1.00 90.98           C  
ATOM   3016  CD1 PHE A 189       5.498 -12.381   2.683  1.00 90.98           C  
ATOM   3017  HD1 PHE A 189       5.460 -11.365   2.318  1.00 90.98           H  
ATOM   3018  CD2 PHE A 189       4.610 -14.157   4.091  1.00 90.98           C  
ATOM   3019  HD2 PHE A 189       3.876 -14.516   4.797  1.00 90.98           H  
ATOM   3020  CE1 PHE A 189       6.550 -13.223   2.289  1.00 90.98           C  
ATOM   3021  HE1 PHE A 189       7.313 -12.857   1.619  1.00 90.98           H  
ATOM   3022  CE2 PHE A 189       5.690 -14.978   3.730  1.00 90.98           C  
ATOM   3023  HE2 PHE A 189       5.808 -15.949   4.187  1.00 90.98           H  
ATOM   3024  CZ  PHE A 189       6.647 -14.520   2.813  1.00 90.98           C  
ATOM   3025  HZ  PHE A 189       7.481 -15.152   2.547  1.00 90.98           H  
ATOM   3026  N   LEU A 190       5.401  -9.745   5.402  1.00 86.00           N  
ATOM   3027  H   LEU A 190       4.723  -9.182   4.907  1.00 86.00           H  
ATOM   3028  CA  LEU A 190       6.737  -9.169   5.614  1.00 86.00           C  
ATOM   3029  HA  LEU A 190       7.484  -9.835   5.183  1.00 86.00           H  
ATOM   3030  C   LEU A 190       7.115  -9.017   7.094  1.00 86.00           C  
ATOM   3031  CB  LEU A 190       6.812  -7.805   4.909  1.00 86.00           C  
ATOM   3032  HB2 LEU A 190       7.728  -7.299   5.212  1.00 86.00           H  
ATOM   3033  HB3 LEU A 190       5.973  -7.195   5.241  1.00 86.00           H  
ATOM   3034  O   LEU A 190       8.289  -8.879   7.417  1.00 86.00           O  
ATOM   3035  CG  LEU A 190       6.800  -7.903   3.377  1.00 86.00           C  
ATOM   3036  HG  LEU A 190       5.978  -8.539   3.047  1.00 86.00           H  
ATOM   3037  CD1 LEU A 190       6.601  -6.519   2.768  1.00 86.00           C  
ATOM   3038 HD11 LEU A 190       6.483  -6.629   1.690  1.00 86.00           H  
ATOM   3039 HD12 LEU A 190       5.695  -6.061   3.165  1.00 86.00           H  
ATOM   3040 HD13 LEU A 190       7.457  -5.882   2.992  1.00 86.00           H  
ATOM   3041  CD2 LEU A 190       8.095  -8.489   2.822  1.00 86.00           C  
ATOM   3042 HD21 LEU A 190       8.949  -7.932   3.206  1.00 86.00           H  
ATOM   3043 HD22 LEU A 190       8.196  -9.532   3.122  1.00 86.00           H  
ATOM   3044 HD23 LEU A 190       8.088  -8.427   1.734  1.00 86.00           H  
ATOM   3045  N   ARG A 191       6.139  -9.069   8.010  1.00 79.36           N  
ATOM   3046  H   ARG A 191       5.188  -9.161   7.685  1.00 79.36           H  
ATOM   3047  CA  ARG A 191       6.422  -9.150   9.452  1.00 79.36           C  
ATOM   3048  HA  ARG A 191       7.173  -8.407   9.721  1.00 79.36           H  
ATOM   3049  C   ARG A 191       6.995 -10.500   9.875  1.00 79.36           C  
ATOM   3050  CB  ARG A 191       5.157  -8.919  10.276  1.00 79.36           C  
ATOM   3051  HB2 ARG A 191       5.424  -9.066  11.323  1.00 79.36           H  
ATOM   3052  HB3 ARG A 191       4.418  -9.677  10.016  1.00 79.36           H  
ATOM   3053  O   ARG A 191       7.566 -10.599  10.957  1.00 79.36           O  
ATOM   3054  CG  ARG A 191       4.529  -7.532  10.136  1.00 79.36           C  
ATOM   3055  HG2 ARG A 191       4.043  -7.454   9.163  1.00 79.36           H  
ATOM   3056  HG3 ARG A 191       5.282  -6.754  10.259  1.00 79.36           H  
ATOM   3057  CD  ARG A 191       3.489  -7.442  11.257  1.00 79.36           C  
ATOM   3058  HD2 ARG A 191       4.012  -7.519  12.211  1.00 79.36           H  
ATOM   3059  HD3 ARG A 191       2.824  -8.303  11.187  1.00 79.36           H  
ATOM   3060  NE  ARG A 191       2.720  -6.190  11.271  1.00 79.36           N  
ATOM   3061  HE  ARG A 191       3.219  -5.378  11.607  1.00 79.36           H  
ATOM   3062  NH1 ARG A 191       0.633  -7.025  10.779  1.00 79.36           N  
ATOM   3063 HH11 ARG A 191      -0.367  -6.925  10.877  1.00 79.36           H  
ATOM   3064 HH12 ARG A 191       1.058  -7.918  10.577  1.00 79.36           H  
ATOM   3065  NH2 ARG A 191       0.844  -4.948  11.532  1.00 79.36           N  
ATOM   3066 HH21 ARG A 191       1.379  -4.371  12.166  1.00 79.36           H  
ATOM   3067 HH22 ARG A 191      -0.153  -4.791  11.504  1.00 79.36           H  
ATOM   3068  CZ  ARG A 191       1.409  -6.062  11.181  1.00 79.36           C  
ATOM   3069  N   LEU A 192       6.776 -11.551   9.085  1.00 81.58           N  
ATOM   3070  H   LEU A 192       6.367 -11.410   8.172  1.00 81.58           H  
ATOM   3071  CA  LEU A 192       7.219 -12.889   9.448  1.00 81.58           C  
ATOM   3072  HA  LEU A 192       6.937 -13.047  10.489  1.00 81.58           H  
ATOM   3073  C   LEU A 192       8.740 -12.980   9.318  1.00 81.58           C  
ATOM   3074  CB  LEU A 192       6.520 -13.964   8.609  1.00 81.58           C  
ATOM   3075  HB2 LEU A 192       6.900 -14.939   8.913  1.00 81.58           H  
ATOM   3076  HB3 LEU A 192       6.784 -13.821   7.561  1.00 81.58           H  
ATOM   3077  O   LEU A 192       9.280 -12.508   8.307  1.00 81.58           O  
ATOM   3078  CG  LEU A 192       4.989 -13.961   8.754  1.00 81.58           C  
ATOM   3079  HG  LEU A 192       4.581 -13.003   8.431  1.00 81.58           H  
ATOM   3080  CD1 LEU A 192       4.415 -15.052   7.863  1.00 81.58           C  
ATOM   3081 HD11 LEU A 192       4.781 -14.920   6.844  1.00 81.58           H  
ATOM   3082 HD12 LEU A 192       4.756 -16.016   8.242  1.00 81.58           H  
ATOM   3083 HD13 LEU A 192       3.326 -15.011   7.874  1.00 81.58           H  
ATOM   3084  CD2 LEU A 192       4.528 -14.241  10.187  1.00 81.58           C  
ATOM   3085 HD21 LEU A 192       3.444 -14.353  10.211  1.00 81.58           H  
ATOM   3086 HD22 LEU A 192       4.992 -15.155  10.557  1.00 81.58           H  
ATOM   3087 HD23 LEU A 192       4.798 -13.409  10.837  1.00 81.58           H  
ATOM   3088  N   PRO A 193       9.424 -13.609  10.292  1.00 77.45           N  
ATOM   3089  CA  PRO A 193      10.868 -13.747  10.274  1.00 77.45           C  
ATOM   3090  HA  PRO A 193      11.315 -12.762  10.400  1.00 77.45           H  
ATOM   3091  C   PRO A 193      11.383 -14.362   8.986  1.00 77.45           C  
ATOM   3092  CB  PRO A 193      11.233 -14.631  11.467  1.00 77.45           C  
ATOM   3093  HB2 PRO A 193      11.231 -15.683  11.180  1.00 77.45           H  
ATOM   3094  HB3 PRO A 193      12.198 -14.356  11.894  1.00 77.45           H  
ATOM   3095  O   PRO A 193      12.428 -13.929   8.554  1.00 77.45           O  
ATOM   3096  CG  PRO A 193      10.091 -14.380  12.441  1.00 77.45           C  
ATOM   3097  HG2 PRO A 193       9.945 -15.221  13.119  1.00 77.45           H  
ATOM   3098  HG3 PRO A 193      10.277 -13.461  12.997  1.00 77.45           H  
ATOM   3099  CD  PRO A 193       8.892 -14.185  11.519  1.00 77.45           C  
ATOM   3100  HD2 PRO A 193       8.179 -13.523  12.010  1.00 77.45           H  
ATOM   3101  HD3 PRO A 193       8.433 -15.149  11.299  1.00 77.45           H  
ATOM   3102  N   GLU A 194      10.663 -15.306   8.371  1.00 82.30           N  
ATOM   3103  H   GLU A 194       9.863 -15.669   8.869  1.00 82.30           H  
ATOM   3104  CA  GLU A 194      11.080 -16.064   7.186  1.00 82.30           C  
ATOM   3105  HA  GLU A 194      12.146 -16.265   7.284  1.00 82.30           H  
ATOM   3106  C   GLU A 194      10.867 -15.323   5.855  1.00 82.30           C  
ATOM   3107  CB  GLU A 194      10.390 -17.440   7.144  1.00 82.30           C  
ATOM   3108  HB2 GLU A 194      10.740 -17.962   6.254  1.00 82.30           H  
ATOM   3109  HB3 GLU A 194       9.313 -17.311   7.038  1.00 82.30           H  
ATOM   3110  O   GLU A 194      11.342 -15.751   4.802  1.00 82.30           O  
ATOM   3111  CG  GLU A 194      10.703 -18.344   8.351  1.00 82.30           C  
ATOM   3112  HG2 GLU A 194      10.400 -19.359   8.092  1.00 82.30           H  
ATOM   3113  HG3 GLU A 194      11.782 -18.356   8.507  1.00 82.30           H  
ATOM   3114  CD  GLU A 194       9.988 -17.948   9.656  1.00 82.30           C  
ATOM   3115  OE1 GLU A 194      10.417 -18.451  10.716  1.00 82.30           O  
ATOM   3116  OE2 GLU A 194       9.042 -17.124   9.602  1.00 82.30           O  
ATOM   3117  N   SER A 195      10.133 -14.211   5.874  1.00 87.64           N  
ATOM   3118  H   SER A 195       9.846 -13.852   6.773  1.00 87.64           H  
ATOM   3119  CA  SER A 195       9.579 -13.603   4.661  1.00 87.64           C  
ATOM   3120  HA  SER A 195       8.972 -14.360   4.164  1.00 87.64           H  
ATOM   3121  C   SER A 195      10.631 -13.140   3.647  1.00 87.64           C  
ATOM   3122  CB  SER A 195       8.658 -12.450   5.048  1.00 87.64           C  
ATOM   3123  HB2 SER A 195       8.231 -12.010   4.147  1.00 87.64           H  
ATOM   3124  HB3 SER A 195       7.851 -12.840   5.669  1.00 87.64           H  
ATOM   3125  O   SER A 195      10.425 -13.291   2.440  1.00 87.64           O  
ATOM   3126  OG  SER A 195       9.366 -11.459   5.759  1.00 87.64           O  
ATOM   3127  HG  SER A 195       9.346 -11.673   6.695  1.00 87.64           H  
ATOM   3128  N   TYR A 196      11.778 -12.637   4.110  1.00 85.07           N  
ATOM   3129  H   TYR A 196      11.868 -12.535   5.111  1.00 85.07           H  
ATOM   3130  CA  TYR A 196      12.851 -12.124   3.250  1.00 85.07           C  
ATOM   3131  HA  TYR A 196      12.410 -11.440   2.526  1.00 85.07           H  
ATOM   3132  C   TYR A 196      13.532 -13.242   2.467  1.00 85.07           C  
ATOM   3133  CB  TYR A 196      13.895 -11.338   4.065  1.00 85.07           C  
ATOM   3134  HB2 TYR A 196      14.386 -11.989   4.788  1.00 85.07           H  
ATOM   3135  HB3 TYR A 196      14.667 -10.979   3.384  1.00 85.07           H  
ATOM   3136  O   TYR A 196      13.738 -13.097   1.263  1.00 85.07           O  
ATOM   3137  CG  TYR A 196      13.295 -10.161   4.788  1.00 85.07           C  
ATOM   3138  CD1 TYR A 196      13.405  -8.875   4.239  1.00 85.07           C  
ATOM   3139  HD1 TYR A 196      14.059  -8.684   3.401  1.00 85.07           H  
ATOM   3140  CD2 TYR A 196      12.548 -10.365   5.966  1.00 85.07           C  
ATOM   3141  HD2 TYR A 196      12.514 -11.338   6.434  1.00 85.07           H  
ATOM   3142  CE1 TYR A 196      12.651  -7.840   4.812  1.00 85.07           C  
ATOM   3143  HE1 TYR A 196      12.790  -6.802   4.548  1.00 85.07           H  
ATOM   3144  CE2 TYR A 196      11.724  -9.342   6.459  1.00 85.07           C  
ATOM   3145  HE2 TYR A 196      11.039  -9.524   7.273  1.00 85.07           H  
ATOM   3146  OH  TYR A 196      10.859  -7.129   6.188  1.00 85.07           O  
ATOM   3147  HH  TYR A 196      11.120  -6.288   5.805  1.00 85.07           H  
ATOM   3148  CZ  TYR A 196      11.721  -8.099   5.819  1.00 85.07           C  
ATOM   3149  N   GLU A 197      13.839 -14.366   3.120  1.00 87.81           N  
ATOM   3150  H   GLU A 197      13.604 -14.431   4.100  1.00 87.81           H  
ATOM   3151  CA  GLU A 197      14.419 -15.548   2.471  1.00 87.81           C  
ATOM   3152  HA  GLU A 197      15.320 -15.252   1.932  1.00 87.81           H  
ATOM   3153  C   GLU A 197      13.442 -16.139   1.451  1.00 87.81           C  
ATOM   3154  CB  GLU A 197      14.816 -16.571   3.548  1.00 87.81           C  
ATOM   3155  HB2 GLU A 197      13.929 -16.894   4.093  1.00 87.81           H  
ATOM   3156  HB3 GLU A 197      15.470 -16.059   4.253  1.00 87.81           H  
ATOM   3157  O   GLU A 197      13.825 -16.456   0.321  1.00 87.81           O  
ATOM   3158  CG  GLU A 197      15.590 -17.797   3.029  1.00 87.81           C  
ATOM   3159  HG2 GLU A 197      16.375 -17.453   2.356  1.00 87.81           H  
ATOM   3160  HG3 GLU A 197      16.079 -18.267   3.883  1.00 87.81           H  
ATOM   3161  CD  GLU A 197      14.728 -18.865   2.330  1.00 87.81           C  
ATOM   3162  OE1 GLU A 197      15.245 -19.512   1.389  1.00 87.81           O  
ATOM   3163  OE2 GLU A 197      13.547 -19.036   2.704  1.00 87.81           O  
ATOM   3164  N   ILE A 198      12.155 -16.189   1.801  1.00 92.27           N  
ATOM   3165  H   ILE A 198      11.920 -15.973   2.759  1.00 92.27           H  
ATOM   3166  CA  ILE A 198      11.107 -16.684   0.911  1.00 92.27           C  
ATOM   3167  HA  ILE A 198      11.396 -17.679   0.574  1.00 92.27           H  
ATOM   3168  C   ILE A 198      10.986 -15.802  -0.337  1.00 92.27           C  
ATOM   3169  CB  ILE A 198       9.779 -16.791   1.686  1.00 92.27           C  
ATOM   3170  HB  ILE A 198       9.598 -15.826   2.160  1.00 92.27           H  
ATOM   3171  O   ILE A 198      10.892 -16.341  -1.443  1.00 92.27           O  
ATOM   3172  CG1 ILE A 198       9.840 -17.846   2.814  1.00 92.27           C  
ATOM   3173 HG12 ILE A 198      10.731 -17.682   3.420  1.00 92.27           H  
ATOM   3174 HG13 ILE A 198       8.978 -17.705   3.466  1.00 92.27           H  
ATOM   3175  CG2 ILE A 198       8.593 -17.075   0.748  1.00 92.27           C  
ATOM   3176 HG21 ILE A 198       8.430 -16.214   0.101  1.00 92.27           H  
ATOM   3177 HG22 ILE A 198       8.799 -17.957   0.142  1.00 92.27           H  
ATOM   3178 HG23 ILE A 198       7.690 -17.242   1.336  1.00 92.27           H  
ATOM   3179  CD1 ILE A 198       9.875 -19.309   2.369  1.00 92.27           C  
ATOM   3180 HD11 ILE A 198      10.691 -19.475   1.666  1.00 92.27           H  
ATOM   3181 HD12 ILE A 198      10.041 -19.939   3.243  1.00 92.27           H  
ATOM   3182 HD13 ILE A 198       8.917 -19.582   1.927  1.00 92.27           H  
ATOM   3183  N   ILE A 199      11.007 -14.471  -0.200  1.00 92.26           N  
ATOM   3184  H   ILE A 199      11.071 -14.090   0.733  1.00 92.26           H  
ATOM   3185  CA  ILE A 199      10.951 -13.543  -1.343  1.00 92.26           C  
ATOM   3186  HA  ILE A 199      10.137 -13.853  -1.998  1.00 92.26           H  
ATOM   3187  C   ILE A 199      12.233 -13.630  -2.172  1.00 92.26           C  
ATOM   3188  CB  ILE A 199      10.659 -12.094  -0.888  1.00 92.26           C  
ATOM   3189  HB  ILE A 199      11.350 -11.833  -0.087  1.00 92.26           H  
ATOM   3190  O   ILE A 199      12.143 -13.768  -3.391  1.00 92.26           O  
ATOM   3191  CG1 ILE A 199       9.211 -12.013  -0.361  1.00 92.26           C  
ATOM   3192 HG12 ILE A 199       9.046 -12.828   0.343  1.00 92.26           H  
ATOM   3193 HG13 ILE A 199       8.512 -12.147  -1.187  1.00 92.26           H  
ATOM   3194  CG2 ILE A 199      10.836 -11.083  -2.042  1.00 92.26           C  
ATOM   3195 HG21 ILE A 199      10.151 -11.313  -2.858  1.00 92.26           H  
ATOM   3196 HG22 ILE A 199      10.652 -10.066  -1.693  1.00 92.26           H  
ATOM   3197 HG23 ILE A 199      11.857 -11.106  -2.423  1.00 92.26           H  
ATOM   3198  CD1 ILE A 199       8.888 -10.699   0.356  1.00 92.26           C  
ATOM   3199 HD11 ILE A 199       9.609 -10.529   1.156  1.00 92.26           H  
ATOM   3200 HD12 ILE A 199       7.888 -10.759   0.785  1.00 92.26           H  
ATOM   3201 HD13 ILE A 199       8.907  -9.861  -0.341  1.00 92.26           H  
ATOM   3202  N   LEU A 200      13.409 -13.604  -1.535  1.00 91.02           N  
ATOM   3203  H   LEU A 200      13.411 -13.506  -0.530  1.00 91.02           H  
ATOM   3204  CA  LEU A 200      14.705 -13.669  -2.214  1.00 91.02           C  
ATOM   3205  HA  LEU A 200      14.781 -12.820  -2.894  1.00 91.02           H  
ATOM   3206  C   LEU A 200      14.836 -14.951  -3.039  1.00 91.02           C  
ATOM   3207  CB  LEU A 200      15.830 -13.578  -1.167  1.00 91.02           C  
ATOM   3208  HB2 LEU A 200      15.677 -14.356  -0.420  1.00 91.02           H  
ATOM   3209  HB3 LEU A 200      15.763 -12.616  -0.658  1.00 91.02           H  
ATOM   3210  O   LEU A 200      15.124 -14.895  -4.235  1.00 91.02           O  
ATOM   3211  CG  LEU A 200      17.250 -13.740  -1.746  1.00 91.02           C  
ATOM   3212  HG  LEU A 200      17.337 -14.719  -2.216  1.00 91.02           H  
ATOM   3213  CD1 LEU A 200      17.595 -12.675  -2.788  1.00 91.02           C  
ATOM   3214 HD11 LEU A 200      18.619 -12.819  -3.132  1.00 91.02           H  
ATOM   3215 HD12 LEU A 200      17.511 -11.683  -2.345  1.00 91.02           H  
ATOM   3216 HD13 LEU A 200      16.923 -12.746  -3.644  1.00 91.02           H  
ATOM   3217  CD2 LEU A 200      18.279 -13.683  -0.620  1.00 91.02           C  
ATOM   3218 HD21 LEU A 200      18.255 -12.706  -0.137  1.00 91.02           H  
ATOM   3219 HD22 LEU A 200      19.278 -13.856  -1.022  1.00 91.02           H  
ATOM   3220 HD23 LEU A 200      18.062 -14.453   0.119  1.00 91.02           H  
ATOM   3221  N   SER A 201      14.579 -16.107  -2.424  1.00 93.14           N  
ATOM   3222  H   SER A 201      14.342 -16.095  -1.442  1.00 93.14           H  
ATOM   3223  CA  SER A 201      14.626 -17.394  -3.120  1.00 93.14           C  
ATOM   3224  HA  SER A 201      15.589 -17.475  -3.624  1.00 93.14           H  
ATOM   3225  C   SER A 201      13.540 -17.493  -4.195  1.00 93.14           C  
ATOM   3226  CB  SER A 201      14.526 -18.556  -2.123  1.00 93.14           C  
ATOM   3227  HB2 SER A 201      14.680 -19.492  -2.659  1.00 93.14           H  
ATOM   3228  HB3 SER A 201      15.307 -18.460  -1.368  1.00 93.14           H  
ATOM   3229  O   SER A 201      13.759 -18.087  -5.250  1.00 93.14           O  
ATOM   3230  OG  SER A 201      13.263 -18.589  -1.487  1.00 93.14           O  
ATOM   3231  HG  SER A 201      13.399 -18.147  -0.646  1.00 93.14           H  
ATOM   3232  N   SER A 202      12.379 -16.862  -3.987  1.00 95.50           N  
ATOM   3233  H   SER A 202      12.236 -16.407  -3.096  1.00 95.50           H  
ATOM   3234  CA  SER A 202      11.316 -16.804  -4.996  1.00 95.50           C  
ATOM   3235  HA  SER A 202      11.224 -17.800  -5.429  1.00 95.50           H  
ATOM   3236  C   SER A 202      11.615 -15.841  -6.149  1.00 95.50           C  
ATOM   3237  CB  SER A 202       9.959 -16.478  -4.377  1.00 95.50           C  
ATOM   3238  HB2 SER A 202       9.996 -15.507  -3.884  1.00 95.50           H  
ATOM   3239  HB3 SER A 202       9.206 -16.449  -5.165  1.00 95.50           H  
ATOM   3240  O   SER A 202      11.027 -16.001  -7.217  1.00 95.50           O  
ATOM   3241  OG  SER A 202       9.605 -17.479  -3.445  1.00 95.50           O  
ATOM   3242  HG  SER A 202      10.051 -17.215  -2.637  1.00 95.50           H  
ATOM   3243  N   ALA A 203      12.532 -14.886  -5.989  1.00 94.63           N  
ATOM   3244  H   ALA A 203      12.927 -14.747  -5.070  1.00 94.63           H  
ATOM   3245  CA  ALA A 203      12.952 -13.963  -7.044  1.00 94.63           C  
ATOM   3246  HA  ALA A 203      12.077 -13.682  -7.629  1.00 94.63           H  
ATOM   3247  C   ALA A 203      13.965 -14.582  -8.031  1.00 94.63           C  
ATOM   3248  CB  ALA A 203      13.492 -12.688  -6.384  1.00 94.63           C  
ATOM   3249  HB1 ALA A 203      12.734 -12.253  -5.732  1.00 94.63           H  
ATOM   3250  HB2 ALA A 203      13.755 -11.963  -7.154  1.00 94.63           H  
ATOM   3251  HB3 ALA A 203      14.381 -12.914  -5.795  1.00 94.63           H  
ATOM   3252  O   ALA A 203      14.192 -14.025  -9.104  1.00 94.63           O  
ATOM   3253  N   GLN A 204      14.544 -15.745  -7.716  1.00 94.64           N  
ATOM   3254  H   GLN A 204      14.336 -16.156  -6.818  1.00 94.64           H  
ATOM   3255  CA  GLN A 204      15.509 -16.440  -8.579  1.00 94.64           C  
ATOM   3256  HA  GLN A 204      16.059 -15.704  -9.165  1.00 94.64           H  
ATOM   3257  C   GLN A 204      14.813 -17.391  -9.557  1.00 94.64           C  
ATOM   3258  CB  GLN A 204      16.512 -17.223  -7.715  1.00 94.64           C  
ATOM   3259  HB2 GLN A 204      17.199 -17.759  -8.369  1.00 94.64           H  
ATOM   3260  HB3 GLN A 204      15.974 -17.960  -7.119  1.00 94.64           H  
ATOM   3261  O   GLN A 204      14.053 -18.253  -9.130  1.00 94.64           O  
ATOM   3262  CG  GLN A 204      17.326 -16.330  -6.767  1.00 94.64           C  
ATOM   3263  HG2 GLN A 204      16.655 -15.847  -6.057  1.00 94.64           H  
ATOM   3264  HG3 GLN A 204      18.013 -16.955  -6.195  1.00 94.64           H  
ATOM   3265  CD  GLN A 204      18.142 -15.265  -7.492  1.00 94.64           C  
ATOM   3266  NE2 GLN A 204      18.407 -14.146  -6.858  1.00 94.64           N  
ATOM   3267 HE21 GLN A 204      18.066 -13.995  -5.919  1.00 94.64           H  
ATOM   3268 HE22 GLN A 204      18.950 -13.459  -7.361  1.00 94.64           H  
ATOM   3269  OE1 GLN A 204      18.547 -15.414  -8.635  1.00 94.64           O  
ATOM   3270  N   ILE A 205      15.073 -17.277 -10.863  1.00 95.82           N  
ATOM   3271  H   ILE A 205      15.743 -16.581 -11.157  1.00 95.82           H  
ATOM   3272  CA  ILE A 205      14.510 -18.195 -11.874  1.00 95.82           C  
ATOM   3273  HA  ILE A 205      13.499 -18.474 -11.575  1.00 95.82           H  
ATOM   3274  C   ILE A 205      15.354 -19.472 -11.936  1.00 95.82           C  
ATOM   3275  CB  ILE A 205      14.415 -17.531 -13.271  1.00 95.82           C  
ATOM   3276  HB  ILE A 205      15.413 -17.219 -13.579  1.00 95.82           H  
ATOM   3277  O   ILE A 205      16.513 -19.421 -12.351  1.00 95.82           O  
ATOM   3278  CG1 ILE A 205      13.502 -16.295 -13.236  1.00 95.82           C  
ATOM   3279 HG12 ILE A 205      13.815 -15.649 -12.416  1.00 95.82           H  
ATOM   3280 HG13 ILE A 205      12.484 -16.645 -13.065  1.00 95.82           H  
ATOM   3281  CG2 ILE A 205      13.862 -18.527 -14.312  1.00 95.82           C  
ATOM   3282 HG21 ILE A 205      12.888 -18.896 -13.990  1.00 95.82           H  
ATOM   3283 HG22 ILE A 205      13.763 -18.057 -15.290  1.00 95.82           H  
ATOM   3284 HG23 ILE A 205      14.540 -19.374 -14.420  1.00 95.82           H  
ATOM   3285  CD1 ILE A 205      13.496 -15.426 -14.497  1.00 95.82           C  
ATOM   3286 HD11 ILE A 205      14.516 -15.150 -14.762  1.00 95.82           H  
ATOM   3287 HD12 ILE A 205      12.923 -14.520 -14.301  1.00 95.82           H  
ATOM   3288 HD13 ILE A 205      13.029 -15.954 -15.329  1.00 95.82           H  
ATOM   3289  N   THR A 206      14.762 -20.618 -11.602  1.00 95.84           N  
ATOM   3290  H   THR A 206      13.805 -20.603 -11.279  1.00 95.84           H  
ATOM   3291  CA  THR A 206      15.390 -21.944 -11.752  1.00 95.84           C  
ATOM   3292  HA  THR A 206      16.442 -21.875 -11.477  1.00 95.84           H  
ATOM   3293  C   THR A 206      15.323 -22.448 -13.197  1.00 95.84           C  
ATOM   3294  CB  THR A 206      14.734 -22.971 -10.820  1.00 95.84           C  
ATOM   3295  HB  THR A 206      15.235 -23.933 -10.927  1.00 95.84           H  
ATOM   3296  O   THR A 206      14.598 -21.901 -14.041  1.00 95.84           O  
ATOM   3297  CG2 THR A 206      14.829 -22.525  -9.361  1.00 95.84           C  
ATOM   3298 HG21 THR A 206      14.116 -21.727  -9.154  1.00 95.84           H  
ATOM   3299 HG22 THR A 206      14.609 -23.379  -8.720  1.00 95.84           H  
ATOM   3300 HG23 THR A 206      15.840 -22.185  -9.138  1.00 95.84           H  
ATOM   3301  OG1 THR A 206      13.386 -23.097 -11.212  1.00 95.84           O  
ATOM   3302  HG1 THR A 206      12.900 -23.555 -10.523  1.00 95.84           H  
ATOM   3303  N   LEU A 207      16.068 -23.514 -13.521  1.00 97.76           N  
ATOM   3304  H   LEU A 207      16.557 -24.025 -12.800  1.00 97.76           H  
ATOM   3305  CA  LEU A 207      15.970 -24.125 -14.847  1.00 97.76           C  
ATOM   3306  HA  LEU A 207      16.085 -23.337 -15.592  1.00 97.76           H  
ATOM   3307  C   LEU A 207      14.590 -24.760 -15.052  1.00 97.76           C  
ATOM   3308  CB  LEU A 207      17.099 -25.148 -15.022  1.00 97.76           C  
ATOM   3309  HB2 LEU A 207      16.970 -25.940 -14.284  1.00 97.76           H  
ATOM   3310  HB3 LEU A 207      18.052 -24.657 -14.824  1.00 97.76           H  
ATOM   3311  O   LEU A 207      13.991 -24.580 -16.115  1.00 97.76           O  
ATOM   3312  CG  LEU A 207      17.140 -25.808 -16.408  1.00 97.76           C  
ATOM   3313  HG  LEU A 207      16.204 -26.329 -16.608  1.00 97.76           H  
ATOM   3314  CD1 LEU A 207      17.393 -24.801 -17.532  1.00 97.76           C  
ATOM   3315 HD11 LEU A 207      17.536 -25.340 -18.469  1.00 97.76           H  
ATOM   3316 HD12 LEU A 207      16.528 -24.146 -17.640  1.00 97.76           H  
ATOM   3317 HD13 LEU A 207      18.282 -24.209 -17.313  1.00 97.76           H  
ATOM   3318  CD2 LEU A 207      18.270 -26.832 -16.424  1.00 97.76           C  
ATOM   3319 HD21 LEU A 207      18.054 -27.601 -15.682  1.00 97.76           H  
ATOM   3320 HD22 LEU A 207      19.211 -26.343 -16.173  1.00 97.76           H  
ATOM   3321 HD23 LEU A 207      18.346 -27.296 -17.408  1.00 97.76           H  
ATOM   3322  N   LYS A 208      14.060 -25.437 -14.030  1.00 97.46           N  
ATOM   3323  H   LYS A 208      14.659 -25.656 -13.247  1.00 97.46           H  
ATOM   3324  CA  LYS A 208      12.698 -25.970 -13.999  1.00 97.46           C  
ATOM   3325  HA  LYS A 208      12.609 -26.748 -14.757  1.00 97.46           H  
ATOM   3326  C   LYS A 208      11.660 -24.900 -14.306  1.00 97.46           C  
ATOM   3327  CB  LYS A 208      12.459 -26.586 -12.618  1.00 97.46           C  
ATOM   3328  HB2 LYS A 208      12.664 -25.836 -11.854  1.00 97.46           H  
ATOM   3329  HB3 LYS A 208      13.153 -27.416 -12.483  1.00 97.46           H  
ATOM   3330  O   LYS A 208      10.816 -25.130 -15.170  1.00 97.46           O  
ATOM   3331  CG  LYS A 208      11.040 -27.126 -12.428  1.00 97.46           C  
ATOM   3332  HG2 LYS A 208      10.862 -27.944 -13.126  1.00 97.46           H  
ATOM   3333  HG3 LYS A 208      10.301 -26.340 -12.590  1.00 97.46           H  
ATOM   3334  CD  LYS A 208      10.908 -27.626 -10.995  1.00 97.46           C  
ATOM   3335  HD2 LYS A 208      11.037 -26.777 -10.324  1.00 97.46           H  
ATOM   3336  HD3 LYS A 208      11.688 -28.357 -10.784  1.00 97.46           H  
ATOM   3337  CE  LYS A 208       9.538 -28.258 -10.777  1.00 97.46           C  
ATOM   3338  HE2 LYS A 208       9.476 -29.178 -11.358  1.00 97.46           H  
ATOM   3339  HE3 LYS A 208       8.772 -27.568 -11.131  1.00 97.46           H  
ATOM   3340  NZ  LYS A 208       9.362 -28.529  -9.337  1.00 97.46           N  
ATOM   3341  HZ1 LYS A 208       9.472 -27.660  -8.833  1.00 97.46           H  
ATOM   3342  HZ2 LYS A 208       8.450 -28.919  -9.146  1.00 97.46           H  
ATOM   3343  HZ3 LYS A 208      10.087 -29.153  -9.014  1.00 97.46           H  
ATOM   3344  N   GLU A 209      11.724 -23.737 -13.658  1.00 97.39           N  
ATOM   3345  H   GLU A 209      12.406 -23.625 -12.921  1.00 97.39           H  
ATOM   3346  CA  GLU A 209      10.803 -22.629 -13.928  1.00 97.39           C  
ATOM   3347  HA  GLU A 209       9.780 -22.979 -13.796  1.00 97.39           H  
ATOM   3348  C   GLU A 209      10.942 -22.130 -15.371  1.00 97.39           C  
ATOM   3349  CB  GLU A 209      11.041 -21.490 -12.928  1.00 97.39           C  
ATOM   3350  HB2 GLU A 209      10.936 -21.886 -11.918  1.00 97.39           H  
ATOM   3351  HB3 GLU A 209      12.053 -21.106 -13.055  1.00 97.39           H  
ATOM   3352  O   GLU A 209       9.939 -21.930 -16.055  1.00 97.39           O  
ATOM   3353  CG  GLU A 209      10.031 -20.345 -13.118  1.00 97.39           C  
ATOM   3354  HG2 GLU A 209       9.024 -20.725 -12.946  1.00 97.39           H  
ATOM   3355  HG3 GLU A 209      10.094 -19.989 -14.146  1.00 97.39           H  
ATOM   3356  CD  GLU A 209      10.296 -19.152 -12.197  1.00 97.39           C  
ATOM   3357  OE1 GLU A 209       9.809 -18.038 -12.496  1.00 97.39           O  
ATOM   3358  OE2 GLU A 209      11.035 -19.304 -11.203  1.00 97.39           O  
ATOM   3359  N   ARG A 210      12.172 -21.991 -15.882  1.00 97.32           N  
ATOM   3360  H   ARG A 210      12.958 -22.164 -15.271  1.00 97.32           H  
ATOM   3361  CA  ARG A 210      12.406 -21.571 -17.272  1.00 97.32           C  
ATOM   3362  HA  ARG A 210      11.910 -20.611 -17.417  1.00 97.32           H  
ATOM   3363  C   ARG A 210      11.768 -22.540 -18.274  1.00 97.32           C  
ATOM   3364  CB  ARG A 210      13.913 -21.398 -17.499  1.00 97.32           C  
ATOM   3365  HB2 ARG A 210      14.315 -20.793 -16.686  1.00 97.32           H  
ATOM   3366  HB3 ARG A 210      14.406 -22.370 -17.474  1.00 97.32           H  
ATOM   3367  O   ARG A 210      11.061 -22.100 -19.178  1.00 97.32           O  
ATOM   3368  CG  ARG A 210      14.213 -20.708 -18.839  1.00 97.32           C  
ATOM   3369  HG2 ARG A 210      13.825 -21.318 -19.654  1.00 97.32           H  
ATOM   3370  HG3 ARG A 210      13.719 -19.737 -18.869  1.00 97.32           H  
ATOM   3371  CD  ARG A 210      15.719 -20.517 -19.056  1.00 97.32           C  
ATOM   3372  HD2 ARG A 210      15.867 -20.101 -20.053  1.00 97.32           H  
ATOM   3373  HD3 ARG A 210      16.207 -21.491 -19.010  1.00 97.32           H  
ATOM   3374  NE  ARG A 210      16.313 -19.612 -18.052  1.00 97.32           N  
ATOM   3375  HE  ARG A 210      15.713 -19.314 -17.296  1.00 97.32           H  
ATOM   3376  NH1 ARG A 210      18.441 -19.556 -18.913  1.00 97.32           N  
ATOM   3377 HH11 ARG A 210      19.382 -19.191 -18.892  1.00 97.32           H  
ATOM   3378 HH12 ARG A 210      18.148 -20.160 -19.667  1.00 97.32           H  
ATOM   3379  NH2 ARG A 210      17.961 -18.389 -17.068  1.00 97.32           N  
ATOM   3380 HH21 ARG A 210      18.919 -18.070 -17.032  1.00 97.32           H  
ATOM   3381 HH22 ARG A 210      17.336 -18.145 -16.313  1.00 97.32           H  
ATOM   3382  CZ  ARG A 210      17.564 -19.190 -18.017  1.00 97.32           C  
ATOM   3383  N   VAL A 211      11.974 -23.846 -18.095  1.00 98.40           N  
ATOM   3384  H   VAL A 211      12.555 -24.120 -17.316  1.00 98.40           H  
ATOM   3385  CA  VAL A 211      11.371 -24.898 -18.935  1.00 98.40           C  
ATOM   3386  HA  VAL A 211      11.596 -24.692 -19.981  1.00 98.40           H  
ATOM   3387  C   VAL A 211       9.846 -24.905 -18.796  1.00 98.40           C  
ATOM   3388  CB  VAL A 211      11.966 -26.274 -18.572  1.00 98.40           C  
ATOM   3389  HB  VAL A 211      11.879 -26.423 -17.496  1.00 98.40           H  
ATOM   3390  O   VAL A 211       9.135 -24.971 -19.800  1.00 98.40           O  
ATOM   3391  CG1 VAL A 211      11.256 -27.444 -19.273  1.00 98.40           C  
ATOM   3392 HG11 VAL A 211      10.245 -27.556 -18.883  1.00 98.40           H  
ATOM   3393 HG12 VAL A 211      11.179 -27.269 -20.346  1.00 98.40           H  
ATOM   3394 HG13 VAL A 211      11.793 -28.374 -19.086  1.00 98.40           H  
ATOM   3395  CG2 VAL A 211      13.452 -26.339 -18.946  1.00 98.40           C  
ATOM   3396 HG21 VAL A 211      13.583 -26.223 -20.021  1.00 98.40           H  
ATOM   3397 HG22 VAL A 211      14.012 -25.552 -18.440  1.00 98.40           H  
ATOM   3398 HG23 VAL A 211      13.860 -27.299 -18.630  1.00 98.40           H  
ATOM   3399  N   TYR A 212       9.335 -24.785 -17.568  1.00 98.18           N  
ATOM   3400  H   TYR A 212       9.969 -24.732 -16.783  1.00 98.18           H  
ATOM   3401  CA  TYR A 212       7.903 -24.720 -17.284  1.00 98.18           C  
ATOM   3402  HA  TYR A 212       7.425 -25.625 -17.659  1.00 98.18           H  
ATOM   3403  C   TYR A 212       7.241 -23.529 -17.982  1.00 98.18           C  
ATOM   3404  CB  TYR A 212       7.690 -24.655 -15.765  1.00 98.18           C  
ATOM   3405  HB2 TYR A 212       8.151 -25.526 -15.298  1.00 98.18           H  
ATOM   3406  HB3 TYR A 212       8.194 -23.773 -15.369  1.00 98.18           H  
ATOM   3407  O   TYR A 212       6.185 -23.695 -18.591  1.00 98.18           O  
ATOM   3408  CG  TYR A 212       6.234 -24.593 -15.357  1.00 98.18           C  
ATOM   3409  CD1 TYR A 212       5.575 -23.348 -15.333  1.00 98.18           C  
ATOM   3410  HD1 TYR A 212       6.111 -22.441 -15.570  1.00 98.18           H  
ATOM   3411  CD2 TYR A 212       5.535 -25.768 -15.014  1.00 98.18           C  
ATOM   3412  HD2 TYR A 212       6.031 -26.727 -15.024  1.00 98.18           H  
ATOM   3413  CE1 TYR A 212       4.211 -23.279 -15.007  1.00 98.18           C  
ATOM   3414  HE1 TYR A 212       3.708 -22.324 -15.005  1.00 98.18           H  
ATOM   3415  CE2 TYR A 212       4.177 -25.695 -14.651  1.00 98.18           C  
ATOM   3416  HE2 TYR A 212       3.637 -26.586 -14.367  1.00 98.18           H  
ATOM   3417  OH  TYR A 212       2.201 -24.365 -14.326  1.00 98.18           O  
ATOM   3418  HH  TYR A 212       1.913 -23.450 -14.375  1.00 98.18           H  
ATOM   3419  CZ  TYR A 212       3.509 -24.453 -14.671  1.00 98.18           C  
ATOM   3420  N   ASN A 213       7.862 -22.348 -17.945  1.00 96.73           N  
ATOM   3421  H   ASN A 213       8.693 -22.269 -17.376  1.00 96.73           H  
ATOM   3422  CA  ASN A 213       7.344 -21.132 -18.571  1.00 96.73           C  
ATOM   3423  HA  ASN A 213       6.316 -20.975 -18.244  1.00 96.73           H  
ATOM   3424  C   ASN A 213       7.302 -21.251 -20.100  1.00 96.73           C  
ATOM   3425  CB  ASN A 213       8.193 -19.931 -18.114  1.00 96.73           C  
ATOM   3426  HB2 ASN A 213       7.948 -19.064 -18.728  1.00 96.73           H  
ATOM   3427  HB3 ASN A 213       9.251 -20.157 -18.244  1.00 96.73           H  
ATOM   3428  O   ASN A 213       6.309 -20.859 -20.712  1.00 96.73           O  
ATOM   3429  CG  ASN A 213       7.937 -19.541 -16.665  1.00 96.73           C  
ATOM   3430  ND2 ASN A 213       8.796 -18.737 -16.084  1.00 96.73           N  
ATOM   3431 HD21 ASN A 213       9.649 -18.463 -16.550  1.00 96.73           H  
ATOM   3432 HD22 ASN A 213       8.649 -18.560 -15.100  1.00 96.73           H  
ATOM   3433  OD1 ASN A 213       6.952 -19.925 -16.057  1.00 96.73           O  
ATOM   3434  N   ILE A 214       8.325 -21.858 -20.714  1.00 97.32           N  
ATOM   3435  H   ILE A 214       9.120 -22.141 -20.158  1.00 97.32           H  
ATOM   3436  CA  ILE A 214       8.335 -22.139 -22.158  1.00 97.32           C  
ATOM   3437  HA  ILE A 214       8.207 -21.202 -22.700  1.00 97.32           H  
ATOM   3438  C   ILE A 214       7.149 -23.033 -22.530  1.00 97.32           C  
ATOM   3439  CB  ILE A 214       9.683 -22.764 -22.583  1.00 97.32           C  
ATOM   3440  HB  ILE A 214       9.914 -23.590 -21.912  1.00 97.32           H  
ATOM   3441  O   ILE A 214       6.366 -22.683 -23.411  1.00 97.32           O  
ATOM   3442  CG1 ILE A 214      10.796 -21.702 -22.476  1.00 97.32           C  
ATOM   3443 HG12 ILE A 214      10.693 -20.983 -23.289  1.00 97.32           H  
ATOM   3444 HG13 ILE A 214      10.696 -21.149 -21.542  1.00 97.32           H  
ATOM   3445  CG2 ILE A 214       9.627 -23.312 -24.022  1.00 97.32           C  
ATOM   3446 HG21 ILE A 214       9.337 -22.519 -24.711  1.00 97.32           H  
ATOM   3447 HG22 ILE A 214      10.599 -23.702 -24.325  1.00 97.32           H  
ATOM   3448 HG23 ILE A 214       8.914 -24.133 -24.099  1.00 97.32           H  
ATOM   3449  CD1 ILE A 214      12.206 -22.295 -22.504  1.00 97.32           C  
ATOM   3450 HD11 ILE A 214      12.316 -23.039 -21.715  1.00 97.32           H  
ATOM   3451 HD12 ILE A 214      12.920 -21.489 -22.332  1.00 97.32           H  
ATOM   3452 HD13 ILE A 214      12.419 -22.751 -23.472  1.00 97.32           H  
ATOM   3453  N   ILE A 215       6.959 -24.148 -21.822  1.00 97.82           N  
ATOM   3454  H   ILE A 215       7.623 -24.376 -21.096  1.00 97.82           H  
ATOM   3455  CA  ILE A 215       5.860 -25.081 -22.104  1.00 97.82           C  
ATOM   3456  HA  ILE A 215       5.890 -25.334 -23.164  1.00 97.82           H  
ATOM   3457  C   ILE A 215       4.499 -24.417 -21.843  1.00 97.82           C  
ATOM   3458  CB  ILE A 215       6.051 -26.383 -21.298  1.00 97.82           C  
ATOM   3459  HB  ILE A 215       6.144 -26.124 -20.243  1.00 97.82           H  
ATOM   3460  O   ILE A 215       3.590 -24.530 -22.665  1.00 97.82           O  
ATOM   3461  CG1 ILE A 215       7.340 -27.111 -21.756  1.00 97.82           C  
ATOM   3462 HG12 ILE A 215       7.179 -27.562 -22.735  1.00 97.82           H  
ATOM   3463 HG13 ILE A 215       8.157 -26.396 -21.860  1.00 97.82           H  
ATOM   3464  CG2 ILE A 215       4.833 -27.312 -21.468  1.00 97.82           C  
ATOM   3465 HG21 ILE A 215       4.971 -28.223 -20.885  1.00 97.82           H  
ATOM   3466 HG22 ILE A 215       3.926 -26.832 -21.101  1.00 97.82           H  
ATOM   3467 HG23 ILE A 215       4.699 -27.567 -22.519  1.00 97.82           H  
ATOM   3468  CD1 ILE A 215       7.821 -28.185 -20.776  1.00 97.82           C  
ATOM   3469 HD11 ILE A 215       8.793 -28.558 -21.098  1.00 97.82           H  
ATOM   3470 HD12 ILE A 215       7.122 -29.020 -20.745  1.00 97.82           H  
ATOM   3471 HD13 ILE A 215       7.925 -27.750 -19.782  1.00 97.82           H  
ATOM   3472  N   SER A 216       4.365 -23.679 -20.739  1.00 96.69           N  
ATOM   3473  H   SER A 216       5.153 -23.624 -20.111  1.00 96.69           H  
ATOM   3474  CA  SER A 216       3.122 -23.002 -20.336  1.00 96.69           C  
ATOM   3475  HA  SER A 216       2.307 -23.726 -20.354  1.00 96.69           H  
ATOM   3476  C   SER A 216       2.728 -21.852 -21.260  1.00 96.69           C  
ATOM   3477  CB  SER A 216       3.237 -22.461 -18.909  1.00 96.69           C  
ATOM   3478  HB2 SER A 216       4.047 -21.735 -18.848  1.00 96.69           H  
ATOM   3479  HB3 SER A 216       2.301 -21.974 -18.636  1.00 96.69           H  
ATOM   3480  O   SER A 216       1.547 -21.527 -21.346  1.00 96.69           O  
ATOM   3481  OG  SER A 216       3.478 -23.524 -18.014  1.00 96.69           O  
ATOM   3482  HG  SER A 216       4.424 -23.687 -18.005  1.00 96.69           H  
ATOM   3483  N   SER A 217       3.680 -21.261 -21.990  1.00 94.40           N  
ATOM   3484  H   SER A 217       4.645 -21.495 -21.807  1.00 94.40           H  
ATOM   3485  CA  SER A 217       3.387 -20.257 -23.022  1.00 94.40           C  
ATOM   3486  HA  SER A 217       2.758 -19.483 -22.581  1.00 94.40           H  
ATOM   3487  C   SER A 217       2.629 -20.838 -24.222  1.00 94.40           C  
ATOM   3488  CB  SER A 217       4.683 -19.593 -23.502  1.00 94.40           C  
ATOM   3489  HB2 SER A 217       5.309 -19.333 -22.648  1.00 94.40           H  
ATOM   3490  HB3 SER A 217       4.424 -18.674 -24.028  1.00 94.40           H  
ATOM   3491  O   SER A 217       1.954 -20.117 -24.952  1.00 94.40           O  
ATOM   3492  OG  SER A 217       5.401 -20.425 -24.396  1.00 94.40           O  
ATOM   3493  HG  SER A 217       5.766 -21.183 -23.933  1.00 94.40           H  
ATOM   3494  N   SER A 218       2.737 -22.149 -24.454  1.00 96.27           N  
ATOM   3495  H   SER A 218       3.303 -22.691 -23.816  1.00 96.27           H  
ATOM   3496  CA  SER A 218       2.073 -22.856 -25.553  1.00 96.27           C  
ATOM   3497  HA  SER A 218       1.120 -22.376 -25.778  1.00 96.27           H  
ATOM   3498  C   SER A 218       1.790 -24.309 -25.155  1.00 96.27           C  
ATOM   3499  CB  SER A 218       2.936 -22.784 -26.815  1.00 96.27           C  
ATOM   3500  HB2 SER A 218       2.526 -23.442 -27.580  1.00 96.27           H  
ATOM   3501  HB3 SER A 218       3.952 -23.102 -26.581  1.00 96.27           H  
ATOM   3502  O   SER A 218       2.414 -25.229 -25.686  1.00 96.27           O  
ATOM   3503  OG  SER A 218       2.951 -21.467 -27.319  1.00 96.27           O  
ATOM   3504  HG  SER A 218       2.823 -20.854 -26.592  1.00 96.27           H  
ATOM   3505  N   PRO A 219       0.854 -24.549 -24.222  1.00 94.98           N  
ATOM   3506  CA  PRO A 219       0.648 -25.866 -23.622  1.00 94.98           C  
ATOM   3507  HA  PRO A 219       1.600 -26.254 -23.260  1.00 94.98           H  
ATOM   3508  C   PRO A 219       0.070 -26.882 -24.614  1.00 94.98           C  
ATOM   3509  CB  PRO A 219      -0.275 -25.617 -22.424  1.00 94.98           C  
ATOM   3510  HB2 PRO A 219       0.332 -25.435 -21.538  1.00 94.98           H  
ATOM   3511  HB3 PRO A 219      -0.958 -26.448 -22.246  1.00 94.98           H  
ATOM   3512  O   PRO A 219       0.309 -28.081 -24.466  1.00 94.98           O  
ATOM   3513  CG  PRO A 219      -1.025 -24.335 -22.790  1.00 94.98           C  
ATOM   3514  HG2 PRO A 219      -1.910 -24.576 -23.378  1.00 94.98           H  
ATOM   3515  HG3 PRO A 219      -1.284 -23.752 -21.906  1.00 94.98           H  
ATOM   3516  CD  PRO A 219      -0.036 -23.558 -23.644  1.00 94.98           C  
ATOM   3517  HD2 PRO A 219      -0.564 -22.995 -24.413  1.00 94.98           H  
ATOM   3518  HD3 PRO A 219       0.539 -22.881 -23.012  1.00 94.98           H  
ATOM   3519  N   SER A 220      -0.644 -26.417 -25.646  1.00 96.20           N  
ATOM   3520  H   SER A 220      -0.818 -25.424 -25.712  1.00 96.20           H  
ATOM   3521  CA  SER A 220      -1.169 -27.257 -26.727  1.00 96.20           C  
ATOM   3522  HA  SER A 220      -1.626 -28.136 -26.273  1.00 96.20           H  
ATOM   3523  C   SER A 220      -0.098 -27.758 -27.696  1.00 96.20           C  
ATOM   3524  CB  SER A 220      -2.251 -26.515 -27.514  1.00 96.20           C  
ATOM   3525  HB2 SER A 220      -2.614 -27.156 -28.317  1.00 96.20           H  
ATOM   3526  HB3 SER A 220      -3.085 -26.275 -26.855  1.00 96.20           H  
ATOM   3527  O   SER A 220      -0.309 -28.770 -28.364  1.00 96.20           O  
ATOM   3528  OG  SER A 220      -1.716 -25.321 -28.058  1.00 96.20           O  
ATOM   3529  HG  SER A 220      -2.309 -25.010 -28.745  1.00 96.20           H  
ATOM   3530  N   ARG A 221       1.065 -27.096 -27.766  1.00 96.69           N  
ATOM   3531  H   ARG A 221       1.215 -26.321 -27.135  1.00 96.69           H  
ATOM   3532  CA  ARG A 221       2.178 -27.546 -28.605  1.00 96.69           C  
ATOM   3533  HA  ARG A 221       1.783 -27.732 -29.604  1.00 96.69           H  
ATOM   3534  C   ARG A 221       2.719 -28.872 -28.070  1.00 96.69           C  
ATOM   3535  CB  ARG A 221       3.249 -26.445 -28.705  1.00 96.69           C  
ATOM   3536  HB2 ARG A 221       2.804 -25.564 -29.168  1.00 96.69           H  
ATOM   3537  HB3 ARG A 221       3.578 -26.176 -27.702  1.00 96.69           H  
ATOM   3538  O   ARG A 221       2.854 -29.071 -26.861  1.00 96.69           O  
ATOM   3539  CG  ARG A 221       4.482 -26.871 -29.517  1.00 96.69           C  
ATOM   3540  HG2 ARG A 221       4.171 -27.204 -30.508  1.00 96.69           H  
ATOM   3541  HG3 ARG A 221       4.981 -27.693 -29.004  1.00 96.69           H  
ATOM   3542  CD  ARG A 221       5.486 -25.725 -29.666  1.00 96.69           C  
ATOM   3543  HD2 ARG A 221       5.041 -24.938 -30.274  1.00 96.69           H  
ATOM   3544  HD3 ARG A 221       5.706 -25.320 -28.678  1.00 96.69           H  
ATOM   3545  NE  ARG A 221       6.735 -26.197 -30.292  1.00 96.69           N  
ATOM   3546  HE  ARG A 221       6.784 -27.170 -30.559  1.00 96.69           H  
ATOM   3547  NH1 ARG A 221       7.936 -24.248 -30.115  1.00 96.69           N  
ATOM   3548 HH11 ARG A 221       8.803 -23.746 -30.245  1.00 96.69           H  
ATOM   3549 HH12 ARG A 221       7.206 -23.861 -29.535  1.00 96.69           H  
ATOM   3550  NH2 ARG A 221       8.858 -26.034 -31.087  1.00 96.69           N  
ATOM   3551 HH21 ARG A 221       8.865 -27.025 -31.279  1.00 96.69           H  
ATOM   3552 HH22 ARG A 221       9.711 -25.511 -31.224  1.00 96.69           H  
ATOM   3553  CZ  ARG A 221       7.833 -25.490 -30.495  1.00 96.69           C  
ATOM   3554  N   GLN A 222       3.064 -29.766 -28.992  1.00 96.27           N  
ATOM   3555  H   GLN A 222       2.886 -29.544 -29.961  1.00 96.27           H  
ATOM   3556  CA  GLN A 222       3.717 -31.039 -28.693  1.00 96.27           C  
ATOM   3557  HA  GLN A 222       3.335 -31.424 -27.748  1.00 96.27           H  
ATOM   3558  C   GLN A 222       5.220 -30.821 -28.497  1.00 96.27           C  
ATOM   3559  CB  GLN A 222       3.404 -32.062 -29.799  1.00 96.27           C  
ATOM   3560  HB2 GLN A 222       3.786 -31.682 -30.747  1.00 96.27           H  
ATOM   3561  HB3 GLN A 222       3.926 -32.993 -29.577  1.00 96.27           H  
ATOM   3562  O   GLN A 222       6.020 -31.104 -29.386  1.00 96.27           O  
ATOM   3563  CG  GLN A 222       1.908 -32.372 -29.978  1.00 96.27           C  
ATOM   3564  HG2 GLN A 222       1.799 -32.970 -30.883  1.00 96.27           H  
ATOM   3565  HG3 GLN A 222       1.343 -31.453 -30.133  1.00 96.27           H  
ATOM   3566  CD  GLN A 222       1.285 -33.139 -28.812  1.00 96.27           C  
ATOM   3567  NE2 GLN A 222       0.673 -34.273 -29.059  1.00 96.27           N  
ATOM   3568 HE21 GLN A 222       0.139 -34.677 -28.303  1.00 96.27           H  
ATOM   3569 HE22 GLN A 222       0.499 -34.561 -30.011  1.00 96.27           H  
ATOM   3570  OE1 GLN A 222       1.320 -32.738 -27.658  1.00 96.27           O  
ATOM   3571  N   TRP A 223       5.590 -30.251 -27.352  1.00 97.61           N  
ATOM   3572  H   TRP A 223       4.875 -30.026 -26.675  1.00 97.61           H  
ATOM   3573  CA  TRP A 223       6.983 -29.958 -27.027  1.00 97.61           C  
ATOM   3574  HA  TRP A 223       7.416 -29.371 -27.837  1.00 97.61           H  
ATOM   3575  C   TRP A 223       7.810 -31.235 -26.889  1.00 97.61           C  
ATOM   3576  CB  TRP A 223       7.072 -29.139 -25.737  1.00 97.61           C  
ATOM   3577  HB2 TRP A 223       8.123 -29.063 -25.456  1.00 97.61           H  
ATOM   3578  HB3 TRP A 223       6.567 -29.668 -24.930  1.00 97.61           H  
ATOM   3579  O   TRP A 223       7.415 -32.185 -26.210  1.00 97.61           O  
ATOM   3580  CG  TRP A 223       6.546 -27.744 -25.832  1.00 97.61           C  
ATOM   3581  CD1 TRP A 223       5.309 -27.318 -25.492  1.00 97.61           C  
ATOM   3582  HD1 TRP A 223       4.509 -27.937 -25.115  1.00 97.61           H  
ATOM   3583  CD2 TRP A 223       7.260 -26.563 -26.298  1.00 97.61           C  
ATOM   3584  CE2 TRP A 223       6.400 -25.433 -26.175  1.00 97.61           C  
ATOM   3585  CE3 TRP A 223       8.560 -26.340 -26.799  1.00 97.61           C  
ATOM   3586  HE3 TRP A 223       9.241 -27.173 -26.883  1.00 97.61           H  
ATOM   3587  NE1 TRP A 223       5.222 -25.954 -25.683  1.00 97.61           N  
ATOM   3588  HE1 TRP A 223       4.379 -25.435 -25.483  1.00 97.61           H  
ATOM   3589  CH2 TRP A 223       8.122 -23.948 -27.004  1.00 97.61           C  
ATOM   3590  HH2 TRP A 223       8.475 -22.951 -27.221  1.00 97.61           H  
ATOM   3591  CZ2 TRP A 223       6.816 -24.140 -26.524  1.00 97.61           C  
ATOM   3592  HZ2 TRP A 223       6.163 -23.293 -26.367  1.00 97.61           H  
ATOM   3593  CZ3 TRP A 223       8.990 -25.046 -27.146  1.00 97.61           C  
ATOM   3594  HZ3 TRP A 223      10.004 -24.892 -27.485  1.00 97.61           H  
ATOM   3595  N   LYS A 224       9.007 -31.219 -27.470  1.00 98.24           N  
ATOM   3596  H   LYS A 224       9.206 -30.473 -28.122  1.00 98.24           H  
ATOM   3597  CA  LYS A 224      10.058 -32.208 -27.223  1.00 98.24           C  
ATOM   3598  HA  LYS A 224       9.642 -33.038 -26.652  1.00 98.24           H  
ATOM   3599  C   LYS A 224      11.178 -31.596 -26.386  1.00 98.24           C  
ATOM   3600  CB  LYS A 224      10.575 -32.745 -28.564  1.00 98.24           C  
ATOM   3601  HB2 LYS A 224      11.389 -33.447 -28.382  1.00 98.24           H  
ATOM   3602  HB3 LYS A 224      10.965 -31.914 -29.151  1.00 98.24           H  
ATOM   3603  O   LYS A 224      11.377 -30.383 -26.375  1.00 98.24           O  
ATOM   3604  CG  LYS A 224       9.473 -33.457 -29.364  1.00 98.24           C  
ATOM   3605  HG2 LYS A 224       9.110 -34.315 -28.799  1.00 98.24           H  
ATOM   3606  HG3 LYS A 224       8.643 -32.774 -29.545  1.00 98.24           H  
ATOM   3607  CD  LYS A 224      10.022 -33.922 -30.714  1.00 98.24           C  
ATOM   3608  HD2 LYS A 224      10.402 -33.053 -31.252  1.00 98.24           H  
ATOM   3609  HD3 LYS A 224      10.838 -34.626 -30.553  1.00 98.24           H  
ATOM   3610  CE  LYS A 224       8.905 -34.582 -31.528  1.00 98.24           C  
ATOM   3611  HE2 LYS A 224       8.542 -35.455 -30.986  1.00 98.24           H  
ATOM   3612  HE3 LYS A 224       8.083 -33.871 -31.611  1.00 98.24           H  
ATOM   3613  NZ  LYS A 224       9.386 -34.964 -32.878  1.00 98.24           N  
ATOM   3614  HZ1 LYS A 224       9.719 -34.143 -33.363  1.00 98.24           H  
ATOM   3615  HZ2 LYS A 224      10.151 -35.621 -32.815  1.00 98.24           H  
ATOM   3616  HZ3 LYS A 224       8.642 -35.373 -33.424  1.00 98.24           H  
ATOM   3617  N   LEU A 225      11.962 -32.459 -25.737  1.00 98.38           N  
ATOM   3618  H   LEU A 225      11.708 -33.436 -25.747  1.00 98.38           H  
ATOM   3619  CA  LEU A 225      13.168 -32.046 -25.013  1.00 98.38           C  
ATOM   3620  HA  LEU A 225      12.871 -31.384 -24.199  1.00 98.38           H  
ATOM   3621  C   LEU A 225      14.133 -31.260 -25.919  1.00 98.38           C  
ATOM   3622  CB  LEU A 225      13.848 -33.302 -24.434  1.00 98.38           C  
ATOM   3623  HB2 LEU A 225      14.066 -33.979 -25.259  1.00 98.38           H  
ATOM   3624  HB3 LEU A 225      13.152 -33.802 -23.760  1.00 98.38           H  
ATOM   3625  O   LEU A 225      14.730 -30.296 -25.456  1.00 98.38           O  
ATOM   3626  CG  LEU A 225      15.164 -33.022 -23.678  1.00 98.38           C  
ATOM   3627  HG  LEU A 225      15.843 -32.442 -24.302  1.00 98.38           H  
ATOM   3628  CD1 LEU A 225      14.933 -32.283 -22.364  1.00 98.38           C  
ATOM   3629 HD11 LEU A 225      15.894 -32.058 -21.903  1.00 98.38           H  
ATOM   3630 HD12 LEU A 225      14.404 -31.348 -22.543  1.00 98.38           H  
ATOM   3631 HD13 LEU A 225      14.353 -32.913 -21.689  1.00 98.38           H  
ATOM   3632  CD2 LEU A 225      15.860 -34.341 -23.347  1.00 98.38           C  
ATOM   3633 HD21 LEU A 225      16.079 -34.879 -24.269  1.00 98.38           H  
ATOM   3634 HD22 LEU A 225      16.800 -34.131 -22.837  1.00 98.38           H  
ATOM   3635 HD23 LEU A 225      15.223 -34.954 -22.709  1.00 98.38           H  
ATOM   3636  N   THR A 226      14.264 -31.661 -27.191  1.00 98.12           N  
ATOM   3637  H   THR A 226      13.691 -32.424 -27.522  1.00 98.12           H  
ATOM   3638  CA  THR A 226      15.065 -30.965 -28.216  1.00 98.12           C  
ATOM   3639  HA  THR A 226      16.108 -30.903 -27.907  1.00 98.12           H  
ATOM   3640  C   THR A 226      14.599 -29.531 -28.414  1.00 98.12           C  
ATOM   3641  CB  THR A 226      15.001 -31.705 -29.565  1.00 98.12           C  
ATOM   3642  HB  THR A 226      15.410 -31.073 -30.353  1.00 98.12           H  
ATOM   3643  O   THR A 226      15.403 -28.618 -28.296  1.00 98.12           O  
ATOM   3644  CG2 THR A 226      15.789 -33.015 -29.532  1.00 98.12           C  
ATOM   3645 HG21 THR A 226      16.853 -32.784 -29.499  1.00 98.12           H  
ATOM   3646 HG22 THR A 226      15.596 -33.572 -30.448  1.00 98.12           H  
ATOM   3647 HG23 THR A 226      15.501 -33.621 -28.673  1.00 98.12           H  
ATOM   3648  OG1 THR A 226      13.664 -32.046 -29.886  1.00 98.12           O  
ATOM   3649  HG1 THR A 226      13.316 -31.328 -30.421  1.00 98.12           H  
ATOM   3650  N   ASP A 227      13.292 -29.330 -28.591  1.00 98.15           N  
ATOM   3651  H   ASP A 227      12.686 -30.133 -28.678  1.00 98.15           H  
ATOM   3652  CA  ASP A 227      12.717 -28.014 -28.870  1.00 98.15           C  
ATOM   3653  HA  ASP A 227      13.141 -27.629 -29.798  1.00 98.15           H  
ATOM   3654  C   ASP A 227      13.016 -27.017 -27.746  1.00 98.15           C  
ATOM   3655  CB  ASP A 227      11.190 -28.116 -29.005  1.00 98.15           C  
ATOM   3656  HB2 ASP A 227      10.804 -27.142 -29.306  1.00 98.15           H  
ATOM   3657  HB3 ASP A 227      10.775 -28.344 -28.024  1.00 98.15           H  
ATOM   3658  O   ASP A 227      13.325 -25.857 -28.002  1.00 98.15           O  
ATOM   3659  CG  ASP A 227      10.663 -29.167 -29.980  1.00 98.15           C  
ATOM   3660  OD1 ASP A 227      11.396 -29.606 -30.889  1.00 98.15           O  
ATOM   3661  OD2 ASP A 227       9.487 -29.550 -29.782  1.00 98.15           O  
ATOM   3662  N   VAL A 228      12.914 -27.466 -26.489  1.00 98.40           N  
ATOM   3663  H   VAL A 228      12.652 -28.432 -26.352  1.00 98.40           H  
ATOM   3664  CA  VAL A 228      13.196 -26.615 -25.328  1.00 98.40           C  
ATOM   3665  HA  VAL A 228      12.761 -25.632 -25.510  1.00 98.40           H  
ATOM   3666  C   VAL A 228      14.693 -26.393 -25.150  1.00 98.40           C  
ATOM   3667  CB  VAL A 228      12.567 -27.177 -24.044  1.00 98.40           C  
ATOM   3668  HB  VAL A 228      12.943 -28.182 -23.852  1.00 98.40           H  
ATOM   3669  O   VAL A 228      15.088 -25.276 -24.832  1.00 98.40           O  
ATOM   3670  CG1 VAL A 228      12.896 -26.289 -22.839  1.00 98.40           C  
ATOM   3671 HG11 VAL A 228      12.362 -26.653 -21.961  1.00 98.40           H  
ATOM   3672 HG12 VAL A 228      13.963 -26.318 -22.619  1.00 98.40           H  
ATOM   3673 HG13 VAL A 228      12.597 -25.261 -23.040  1.00 98.40           H  
ATOM   3674  CG2 VAL A 228      11.040 -27.231 -24.183  1.00 98.40           C  
ATOM   3675 HG21 VAL A 228      10.578 -27.429 -23.215  1.00 98.40           H  
ATOM   3676 HG22 VAL A 228      10.757 -28.014 -24.887  1.00 98.40           H  
ATOM   3677 HG23 VAL A 228      10.666 -26.274 -24.547  1.00 98.40           H  
ATOM   3678  N   ALA A 229      15.516 -27.425 -25.358  1.00 98.54           N  
ATOM   3679  H   ALA A 229      15.130 -28.301 -25.679  1.00 98.54           H  
ATOM   3680  CA  ALA A 229      16.969 -27.320 -25.264  1.00 98.54           C  
ATOM   3681  HA  ALA A 229      17.232 -26.979 -24.262  1.00 98.54           H  
ATOM   3682  C   ALA A 229      17.514 -26.278 -26.254  1.00 98.54           C  
ATOM   3683  CB  ALA A 229      17.568 -28.717 -25.475  1.00 98.54           C  
ATOM   3684  HB1 ALA A 229      17.066 -29.445 -24.838  1.00 98.54           H  
ATOM   3685  HB2 ALA A 229      17.466 -29.013 -26.519  1.00 98.54           H  
ATOM   3686  HB3 ALA A 229      18.624 -28.711 -25.203  1.00 98.54           H  
ATOM   3687  O   ALA A 229      18.263 -25.390 -25.845  1.00 98.54           O  
ATOM   3688  N   ASP A 230      17.038 -26.311 -27.501  1.00 97.93           N  
ATOM   3689  H   ASP A 230      16.473 -27.098 -27.786  1.00 97.93           H  
ATOM   3690  CA  ASP A 230      17.382 -25.330 -28.532  1.00 97.93           C  
ATOM   3691  HA  ASP A 230      18.464 -25.310 -28.660  1.00 97.93           H  
ATOM   3692  C   ASP A 230      16.927 -23.920 -28.129  1.00 97.93           C  
ATOM   3693  CB  ASP A 230      16.742 -25.738 -29.873  1.00 97.93           C  
ATOM   3694  HB2 ASP A 230      15.663 -25.822 -29.740  1.00 97.93           H  
ATOM   3695  HB3 ASP A 230      16.928 -24.946 -30.598  1.00 97.93           H  
ATOM   3696  O   ASP A 230      17.690 -22.961 -28.238  1.00 97.93           O  
ATOM   3697  CG  ASP A 230      17.281 -27.053 -30.457  1.00 97.93           C  
ATOM   3698  OD1 ASP A 230      18.390 -27.479 -30.061  1.00 97.93           O  
ATOM   3699  OD2 ASP A 230      16.568 -27.631 -31.310  1.00 97.93           O  
ATOM   3700  N   HIS A 231      15.714 -23.791 -27.578  1.00 96.38           N  
ATOM   3701  H   HIS A 231      15.133 -24.615 -27.519  1.00 96.38           H  
ATOM   3702  CA  HIS A 231      15.151 -22.501 -27.162  1.00 96.38           C  
ATOM   3703  HA  HIS A 231      15.190 -21.831 -28.020  1.00 96.38           H  
ATOM   3704  C   HIS A 231      15.926 -21.819 -26.022  1.00 96.38           C  
ATOM   3705  CB  HIS A 231      13.685 -22.707 -26.759  1.00 96.38           C  
ATOM   3706  HB2 HIS A 231      13.236 -23.458 -27.410  1.00 96.38           H  
ATOM   3707  HB3 HIS A 231      13.627 -23.073 -25.733  1.00 96.38           H  
ATOM   3708  O   HIS A 231      15.889 -20.597 -25.897  1.00 96.38           O  
ATOM   3709  CG  HIS A 231      12.853 -21.464 -26.912  1.00 96.38           C  
ATOM   3710  CD2 HIS A 231      12.412 -20.625 -25.925  1.00 96.38           C  
ATOM   3711  HD2 HIS A 231      12.619 -20.722 -24.870  1.00 96.38           H  
ATOM   3712  ND1 HIS A 231      12.397 -20.962 -28.107  1.00 96.38           N  
ATOM   3713  HD1 HIS A 231      12.650 -21.305 -29.023  1.00 96.38           H  
ATOM   3714  CE1 HIS A 231      11.691 -19.850 -27.848  1.00 96.38           C  
ATOM   3715  HE1 HIS A 231      11.238 -19.211 -28.592  1.00 96.38           H  
ATOM   3716  NE2 HIS A 231      11.654 -19.616 -26.529  1.00 96.38           N  
ATOM   3717  N   ILE A 232      16.619 -22.593 -25.181  1.00 97.35           N  
ATOM   3718  H   ILE A 232      16.584 -23.591 -25.333  1.00 97.35           H  
ATOM   3719  CA  ILE A 232      17.455 -22.079 -24.083  1.00 97.35           C  
ATOM   3720  HA  ILE A 232      17.292 -21.004 -24.012  1.00 97.35           H  
ATOM   3721  C   ILE A 232      18.960 -22.223 -24.355  1.00 97.35           C  
ATOM   3722  CB  ILE A 232      17.039 -22.672 -22.720  1.00 97.35           C  
ATOM   3723  HB  ILE A 232      17.597 -22.146 -21.946  1.00 97.35           H  
ATOM   3724  O   ILE A 232      19.752 -22.039 -23.430  1.00 97.35           O  
ATOM   3725  CG1 ILE A 232      17.416 -24.164 -22.632  1.00 97.35           C  
ATOM   3726 HG12 ILE A 232      16.993 -24.713 -23.474  1.00 97.35           H  
ATOM   3727 HG13 ILE A 232      18.499 -24.259 -22.698  1.00 97.35           H  
ATOM   3728  CG2 ILE A 232      15.549 -22.411 -22.448  1.00 97.35           C  
ATOM   3729 HG21 ILE A 232      15.302 -22.644 -21.412  1.00 97.35           H  
ATOM   3730 HG22 ILE A 232      15.320 -21.363 -22.643  1.00 97.35           H  
ATOM   3731 HG23 ILE A 232      14.944 -23.034 -23.106  1.00 97.35           H  
ATOM   3732  CD1 ILE A 232      16.980 -24.842 -21.339  1.00 97.35           C  
ATOM   3733 HD11 ILE A 232      15.896 -24.944 -21.303  1.00 97.35           H  
ATOM   3734 HD12 ILE A 232      17.333 -24.263 -20.486  1.00 97.35           H  
ATOM   3735 HD13 ILE A 232      17.432 -25.834 -21.322  1.00 97.35           H  
ATOM   3736  N   PHE A 233      19.349 -22.544 -25.595  1.00 97.69           N  
ATOM   3737  H   PHE A 233      18.634 -22.659 -26.298  1.00 97.69           H  
ATOM   3738  CA  PHE A 233      20.739 -22.687 -26.047  1.00 97.69           C  
ATOM   3739  HA  PHE A 233      20.688 -23.087 -27.060  1.00 97.69           H  
ATOM   3740  C   PHE A 233      21.558 -23.710 -25.240  1.00 97.69           C  
ATOM   3741  CB  PHE A 233      21.409 -21.308 -26.149  1.00 97.69           C  
ATOM   3742  HB2 PHE A 233      22.386 -21.427 -26.617  1.00 97.69           H  
ATOM   3743  HB3 PHE A 233      21.576 -20.916 -25.146  1.00 97.69           H  
ATOM   3744  O   PHE A 233      22.707 -23.473 -24.866  1.00 97.69           O  
ATOM   3745  CG  PHE A 233      20.614 -20.295 -26.948  1.00 97.69           C  
ATOM   3746  CD1 PHE A 233      20.706 -20.278 -28.352  1.00 97.69           C  
ATOM   3747  HD1 PHE A 233      21.343 -20.984 -28.863  1.00 97.69           H  
ATOM   3748  CD2 PHE A 233      19.762 -19.388 -26.291  1.00 97.69           C  
ATOM   3749  HD2 PHE A 233      19.677 -19.410 -25.214  1.00 97.69           H  
ATOM   3750  CE1 PHE A 233      19.957 -19.348 -29.094  1.00 97.69           C  
ATOM   3751  HE1 PHE A 233      20.022 -19.341 -30.172  1.00 97.69           H  
ATOM   3752  CE2 PHE A 233      19.007 -18.465 -27.034  1.00 97.69           C  
ATOM   3753  HE2 PHE A 233      18.339 -17.782 -26.530  1.00 97.69           H  
ATOM   3754  CZ  PHE A 233      19.108 -18.442 -28.435  1.00 97.69           C  
ATOM   3755  HZ  PHE A 233      18.523 -17.737 -29.007  1.00 97.69           H  
ATOM   3756  N   MET A 234      20.966 -24.870 -24.956  1.00 98.05           N  
ATOM   3757  H   MET A 234      20.039 -25.023 -25.327  1.00 98.05           H  
ATOM   3758  CA  MET A 234      21.620 -25.991 -24.277  1.00 98.05           C  
ATOM   3759  HA  MET A 234      22.678 -25.769 -24.136  1.00 98.05           H  
ATOM   3760  C   MET A 234      21.529 -27.267 -25.114  1.00 98.05           C  
ATOM   3761  CB  MET A 234      20.980 -26.218 -22.901  1.00 98.05           C  
ATOM   3762  HB2 MET A 234      19.898 -26.284 -23.009  1.00 98.05           H  
ATOM   3763  HB3 MET A 234      21.342 -27.172 -22.519  1.00 98.05           H  
ATOM   3764  O   MET A 234      20.572 -27.468 -25.849  1.00 98.05           O  
ATOM   3765  CG  MET A 234      21.331 -25.115 -21.893  1.00 98.05           C  
ATOM   3766  HG2 MET A 234      22.415 -25.056 -21.795  1.00 98.05           H  
ATOM   3767  HG3 MET A 234      20.983 -24.161 -22.289  1.00 98.05           H  
ATOM   3768  SD  MET A 234      20.602 -25.336 -20.240  1.00 98.05           S  
ATOM   3769  CE  MET A 234      21.400 -26.866 -19.707  1.00 98.05           C  
ATOM   3770  HE1 MET A 234      22.459 -26.675 -19.536  1.00 98.05           H  
ATOM   3771  HE2 MET A 234      20.919 -27.218 -18.794  1.00 98.05           H  
ATOM   3772  HE3 MET A 234      21.276 -27.641 -20.464  1.00 98.05           H  
ATOM   3773  N   SER A 235      22.477 -28.196 -24.952  1.00 98.06           N  
ATOM   3774  H   SER A 235      23.265 -28.009 -24.348  1.00 98.06           H  
ATOM   3775  CA  SER A 235      22.295 -29.545 -25.500  1.00 98.06           C  
ATOM   3776  HA  SER A 235      21.968 -29.441 -26.534  1.00 98.06           H  
ATOM   3777  C   SER A 235      21.203 -30.302 -24.734  1.00 98.06           C  
ATOM   3778  CB  SER A 235      23.606 -30.342 -25.518  1.00 98.06           C  
ATOM   3779  HB2 SER A 235      23.473 -31.206 -26.170  1.00 98.06           H  
ATOM   3780  HB3 SER A 235      24.406 -29.725 -25.927  1.00 98.06           H  
ATOM   3781  O   SER A 235      21.027 -30.118 -23.524  1.00 98.06           O  
ATOM   3782  OG  SER A 235      23.961 -30.804 -24.224  1.00 98.06           O  
ATOM   3783  HG  SER A 235      24.335 -31.683 -24.322  1.00 98.06           H  
ATOM   3784  N   THR A 236      20.520 -31.232 -25.404  1.00 98.32           N  
ATOM   3785  H   THR A 236      20.668 -31.322 -26.399  1.00 98.32           H  
ATOM   3786  CA  THR A 236      19.522 -32.116 -24.772  1.00 98.32           C  
ATOM   3787  HA  THR A 236      18.703 -31.508 -24.386  1.00 98.32           H  
ATOM   3788  C   THR A 236      20.094 -32.916 -23.603  1.00 98.32           C  
ATOM   3789  CB  THR A 236      18.957 -33.118 -25.784  1.00 98.32           C  
ATOM   3790  HB  THR A 236      18.345 -33.852 -25.260  1.00 98.32           H  
ATOM   3791  O   THR A 236      19.430 -33.069 -22.577  1.00 98.32           O  
ATOM   3792  CG2 THR A 236      18.092 -32.436 -26.828  1.00 98.32           C  
ATOM   3793 HG21 THR A 236      17.312 -31.864 -26.326  1.00 98.32           H  
ATOM   3794 HG22 THR A 236      18.683 -31.763 -27.450  1.00 98.32           H  
ATOM   3795 HG23 THR A 236      17.626 -33.202 -27.448  1.00 98.32           H  
ATOM   3796  OG1 THR A 236      20.003 -33.780 -26.460  1.00 98.32           O  
ATOM   3797  HG1 THR A 236      19.676 -34.040 -27.324  1.00 98.32           H  
ATOM   3798  N   SER A 237      21.336 -33.395 -23.726  1.00 98.17           N  
ATOM   3799  H   SER A 237      21.806 -33.252 -24.609  1.00 98.17           H  
ATOM   3800  CA  SER A 237      22.053 -34.116 -22.670  1.00 98.17           C  
ATOM   3801  HA  SER A 237      21.442 -34.960 -22.347  1.00 98.17           H  
ATOM   3802  C   SER A 237      22.301 -33.242 -21.441  1.00 98.17           C  
ATOM   3803  CB  SER A 237      23.378 -34.671 -23.213  1.00 98.17           C  
ATOM   3804  HB2 SER A 237      23.937 -35.128 -22.397  1.00 98.17           H  
ATOM   3805  HB3 SER A 237      23.158 -35.440 -23.954  1.00 98.17           H  
ATOM   3806  O   SER A 237      22.054 -33.678 -20.315  1.00 98.17           O  
ATOM   3807  OG  SER A 237      24.169 -33.661 -23.825  1.00 98.17           O  
ATOM   3808  HG  SER A 237      24.979 -34.075 -24.131  1.00 98.17           H  
ATOM   3809  N   THR A 238      22.725 -31.992 -21.643  1.00 98.34           N  
ATOM   3810  H   THR A 238      22.885 -31.684 -22.591  1.00 98.34           H  
ATOM   3811  CA  THR A 238      22.968 -31.045 -20.548  1.00 98.34           C  
ATOM   3812  HA  THR A 238      23.590 -31.534 -19.798  1.00 98.34           H  
ATOM   3813  C   THR A 238      21.660 -30.651 -19.873  1.00 98.34           C  
ATOM   3814  CB  THR A 238      23.707 -29.790 -21.031  1.00 98.34           C  
ATOM   3815  HB  THR A 238      23.065 -29.207 -21.692  1.00 98.34           H  
ATOM   3816  O   THR A 238      21.596 -30.656 -18.647  1.00 98.34           O  
ATOM   3817  CG2 THR A 238      24.176 -28.920 -19.866  1.00 98.34           C  
ATOM   3818 HG21 THR A 238      24.591 -27.991 -20.257  1.00 98.34           H  
ATOM   3819 HG22 THR A 238      24.946 -29.446 -19.303  1.00 98.34           H  
ATOM   3820 HG23 THR A 238      23.349 -28.695 -19.192  1.00 98.34           H  
ATOM   3821  OG1 THR A 238      24.880 -30.156 -21.710  1.00 98.34           O  
ATOM   3822  HG1 THR A 238      24.650 -30.279 -22.634  1.00 98.34           H  
ATOM   3823  N   LEU A 239      20.606 -30.364 -20.647  1.00 98.68           N  
ATOM   3824  H   LEU A 239      20.721 -30.364 -21.650  1.00 98.68           H  
ATOM   3825  CA  LEU A 239      19.287 -30.042 -20.100  1.00 98.68           C  
ATOM   3826  HA  LEU A 239      19.391 -29.186 -19.435  1.00 98.68           H  
ATOM   3827  C   LEU A 239      18.739 -31.201 -19.259  1.00 98.68           C  
ATOM   3828  CB  LEU A 239      18.335 -29.661 -21.251  1.00 98.68           C  
ATOM   3829  HB2 LEU A 239      18.738 -28.785 -21.759  1.00 98.68           H  
ATOM   3830  HB3 LEU A 239      18.298 -30.477 -21.973  1.00 98.68           H  
ATOM   3831  O   LEU A 239      18.339 -30.995 -18.118  1.00 98.68           O  
ATOM   3832  CG  LEU A 239      16.895 -29.351 -20.792  1.00 98.68           C  
ATOM   3833  HG  LEU A 239      16.440 -30.255 -20.388  1.00 98.68           H  
ATOM   3834  CD1 LEU A 239      16.866 -28.270 -19.716  1.00 98.68           C  
ATOM   3835 HD11 LEU A 239      15.854 -27.883 -19.590  1.00 98.68           H  
ATOM   3836 HD12 LEU A 239      17.541 -27.454 -19.974  1.00 98.68           H  
ATOM   3837 HD13 LEU A 239      17.191 -28.692 -18.765  1.00 98.68           H  
ATOM   3838  CD2 LEU A 239      16.046 -28.884 -21.971  1.00 98.68           C  
ATOM   3839 HD21 LEU A 239      16.419 -27.930 -22.344  1.00 98.68           H  
ATOM   3840 HD22 LEU A 239      15.010 -28.757 -21.656  1.00 98.68           H  
ATOM   3841 HD23 LEU A 239      16.080 -29.619 -22.775  1.00 98.68           H  
ATOM   3842  N   LYS A 240      18.784 -32.432 -19.785  1.00 98.38           N  
ATOM   3843  H   LYS A 240      19.128 -32.536 -20.729  1.00 98.38           H  
ATOM   3844  CA  LYS A 240      18.330 -33.626 -19.058  1.00 98.38           C  
ATOM   3845  HA  LYS A 240      17.280 -33.492 -18.799  1.00 98.38           H  
ATOM   3846  C   LYS A 240      19.077 -33.807 -17.735  1.00 98.38           C  
ATOM   3847  CB  LYS A 240      18.477 -34.856 -19.966  1.00 98.38           C  
ATOM   3848  HB2 LYS A 240      19.534 -35.040 -20.162  1.00 98.38           H  
ATOM   3849  HB3 LYS A 240      17.982 -34.649 -20.914  1.00 98.38           H  
ATOM   3850  O   LYS A 240      18.441 -34.090 -16.726  1.00 98.38           O  
ATOM   3851  CG  LYS A 240      17.840 -36.109 -19.348  1.00 98.38           C  
ATOM   3852  HG2 LYS A 240      18.340 -36.351 -18.410  1.00 98.38           H  
ATOM   3853  HG3 LYS A 240      16.787 -35.912 -19.146  1.00 98.38           H  
ATOM   3854  CD  LYS A 240      17.959 -37.309 -20.295  1.00 98.38           C  
ATOM   3855  HD2 LYS A 240      19.014 -37.509 -20.482  1.00 98.38           H  
ATOM   3856  HD3 LYS A 240      17.466 -37.074 -21.238  1.00 98.38           H  
ATOM   3857  CE  LYS A 240      17.301 -38.536 -19.654  1.00 98.38           C  
ATOM   3858  HE2 LYS A 240      17.764 -38.706 -18.682  1.00 98.38           H  
ATOM   3859  HE3 LYS A 240      16.248 -38.316 -19.481  1.00 98.38           H  
ATOM   3860  NZ  LYS A 240      17.442 -39.748 -20.502  1.00 98.38           N  
ATOM   3861  HZ1 LYS A 240      18.417 -39.973 -20.636  1.00 98.38           H  
ATOM   3862  HZ2 LYS A 240      17.013 -39.610 -21.406  1.00 98.38           H  
ATOM   3863  HZ3 LYS A 240      17.003 -40.540 -20.055  1.00 98.38           H  
ATOM   3864  N   ARG A 241      20.403 -33.628 -17.739  1.00 98.36           N  
ATOM   3865  H   ARG A 241      20.849 -33.408 -18.618  1.00 98.36           H  
ATOM   3866  CA  ARG A 241      21.235 -33.744 -16.535  1.00 98.36           C  
ATOM   3867  HA  ARG A 241      21.018 -34.693 -16.045  1.00 98.36           H  
ATOM   3868  C   ARG A 241      20.897 -32.671 -15.500  1.00 98.36           C  
ATOM   3869  CB  ARG A 241      22.718 -33.728 -16.930  1.00 98.36           C  
ATOM   3870  HB2 ARG A 241      22.910 -34.558 -17.611  1.00 98.36           H  
ATOM   3871  HB3 ARG A 241      22.948 -32.794 -17.443  1.00 98.36           H  
ATOM   3872  O   ARG A 241      20.639 -33.019 -14.358  1.00 98.36           O  
ATOM   3873  CG  ARG A 241      23.623 -33.869 -15.698  1.00 98.36           C  
ATOM   3874  HG2 ARG A 241      23.311 -34.737 -15.116  1.00 98.36           H  
ATOM   3875  HG3 ARG A 241      23.523 -32.982 -15.072  1.00 98.36           H  
ATOM   3876  CD  ARG A 241      25.094 -34.044 -16.080  1.00 98.36           C  
ATOM   3877  HD2 ARG A 241      25.194 -34.939 -16.694  1.00 98.36           H  
ATOM   3878  HD3 ARG A 241      25.665 -34.212 -15.166  1.00 98.36           H  
ATOM   3879  NE  ARG A 241      25.636 -32.883 -16.814  1.00 98.36           N  
ATOM   3880  HE  ARG A 241      25.574 -32.908 -17.821  1.00 98.36           H  
ATOM   3881  NH1 ARG A 241      26.447 -31.740 -14.985  1.00 98.36           N  
ATOM   3882 HH11 ARG A 241      26.952 -30.969 -14.571  1.00 98.36           H  
ATOM   3883 HH12 ARG A 241      25.769 -32.151 -14.360  1.00 98.36           H  
ATOM   3884  NH2 ARG A 241      26.932 -31.029 -17.043  1.00 98.36           N  
ATOM   3885 HH21 ARG A 241      27.522 -30.337 -16.604  1.00 98.36           H  
ATOM   3886 HH22 ARG A 241      26.936 -31.147 -18.046  1.00 98.36           H  
ATOM   3887  CZ  ARG A 241      26.330 -31.895 -16.273  1.00 98.36           C  
ATOM   3888  N   LYS A 242      20.829 -31.398 -15.898  1.00 98.37           N  
ATOM   3889  H   LYS A 242      21.032 -31.179 -16.863  1.00 98.37           H  
ATOM   3890  CA  LYS A 242      20.528 -30.301 -14.964  1.00 98.37           C  
ATOM   3891  HA  LYS A 242      21.198 -30.366 -14.106  1.00 98.37           H  
ATOM   3892  C   LYS A 242      19.116 -30.380 -14.378  1.00 98.37           C  
ATOM   3893  CB  LYS A 242      20.742 -28.944 -15.631  1.00 98.37           C  
ATOM   3894  HB2 LYS A 242      20.178 -28.898 -16.563  1.00 98.37           H  
ATOM   3895  HB3 LYS A 242      20.352 -28.190 -14.946  1.00 98.37           H  
ATOM   3896  O   LYS A 242      18.927 -30.079 -13.209  1.00 98.37           O  
ATOM   3897  CG  LYS A 242      22.217 -28.623 -15.902  1.00 98.37           C  
ATOM   3898  HG2 LYS A 242      22.563 -29.163 -16.783  1.00 98.37           H  
ATOM   3899  HG3 LYS A 242      22.822 -28.919 -15.045  1.00 98.37           H  
ATOM   3900  CD  LYS A 242      22.367 -27.112 -16.111  1.00 98.37           C  
ATOM   3901  HD2 LYS A 242      21.673 -26.771 -16.879  1.00 98.37           H  
ATOM   3902  HD3 LYS A 242      22.109 -26.615 -15.176  1.00 98.37           H  
ATOM   3903  CE  LYS A 242      23.801 -26.744 -16.492  1.00 98.37           C  
ATOM   3904  HE2 LYS A 242      24.060 -27.246 -17.424  1.00 98.37           H  
ATOM   3905  HE3 LYS A 242      24.462 -27.114 -15.709  1.00 98.37           H  
ATOM   3906  NZ  LYS A 242      23.947 -25.273 -16.630  1.00 98.37           N  
ATOM   3907  HZ1 LYS A 242      23.325 -24.910 -17.338  1.00 98.37           H  
ATOM   3908  HZ2 LYS A 242      23.716 -24.828 -15.753  1.00 98.37           H  
ATOM   3909  HZ3 LYS A 242      24.897 -25.022 -16.862  1.00 98.37           H  
ATOM   3910  N   LEU A 243      18.125 -30.826 -15.153  1.00 98.45           N  
ATOM   3911  H   LEU A 243      18.309 -31.018 -16.128  1.00 98.45           H  
ATOM   3912  CA  LEU A 243      16.783 -31.069 -14.608  1.00 98.45           C  
ATOM   3913  HA  LEU A 243      16.453 -30.182 -14.067  1.00 98.45           H  
ATOM   3914  C   LEU A 243      16.785 -32.202 -13.575  1.00 98.45           C  
ATOM   3915  CB  LEU A 243      15.795 -31.374 -15.743  1.00 98.45           C  
ATOM   3916  HB2 LEU A 243      16.204 -32.174 -16.359  1.00 98.45           H  
ATOM   3917  HB3 LEU A 243      14.867 -31.735 -15.299  1.00 98.45           H  
ATOM   3918  O   LEU A 243      16.110 -32.091 -12.557  1.00 98.45           O  
ATOM   3919  CG  LEU A 243      15.466 -30.163 -16.630  1.00 98.45           C  
ATOM   3920  HG  LEU A 243      16.383 -29.792 -17.088  1.00 98.45           H  
ATOM   3921  CD1 LEU A 243      14.511 -30.606 -17.742  1.00 98.45           C  
ATOM   3922 HD11 LEU A 243      14.302 -29.762 -18.399  1.00 98.45           H  
ATOM   3923 HD12 LEU A 243      14.975 -31.402 -18.325  1.00 98.45           H  
ATOM   3924 HD13 LEU A 243      13.578 -30.961 -17.302  1.00 98.45           H  
ATOM   3925  CD2 LEU A 243      14.836 -29.009 -15.850  1.00 98.45           C  
ATOM   3926 HD21 LEU A 243      14.048 -29.385 -15.198  1.00 98.45           H  
ATOM   3927 HD22 LEU A 243      15.586 -28.526 -15.223  1.00 98.45           H  
ATOM   3928 HD23 LEU A 243      14.430 -28.258 -16.527  1.00 98.45           H  
ATOM   3929  N   ALA A 244      17.567 -33.261 -13.808  1.00 98.20           N  
ATOM   3930  H   ALA A 244      18.101 -33.307 -14.664  1.00 98.20           H  
ATOM   3931  CA  ALA A 244      17.725 -34.337 -12.834  1.00 98.20           C  
ATOM   3932  HA  ALA A 244      16.734 -34.681 -12.539  1.00 98.20           H  
ATOM   3933  C   ALA A 244      18.435 -33.859 -11.553  1.00 98.20           C  
ATOM   3934  CB  ALA A 244      18.460 -35.507 -13.498  1.00 98.20           C  
ATOM   3935  HB1 ALA A 244      18.509 -36.341 -12.797  1.00 98.20           H  
ATOM   3936  HB2 ALA A 244      17.921 -35.822 -14.391  1.00 98.20           H  
ATOM   3937  HB3 ALA A 244      19.476 -35.215 -13.766  1.00 98.20           H  
ATOM   3938  O   ALA A 244      18.060 -34.290 -10.467  1.00 98.20           O  
ATOM   3939  N   GLU A 245      19.404 -32.942 -11.669  1.00 97.69           N  
ATOM   3940  H   GLU A 245      19.704 -32.675 -12.596  1.00 97.69           H  
ATOM   3941  CA  GLU A 245      20.043 -32.268 -10.525  1.00 97.69           C  
ATOM   3942  HA  GLU A 245      20.435 -33.021  -9.841  1.00 97.69           H  
ATOM   3943  C   GLU A 245      19.023 -31.439  -9.712  1.00 97.69           C  
ATOM   3944  CB  GLU A 245      21.229 -31.397 -11.013  1.00 97.69           C  
ATOM   3945  HB2 GLU A 245      21.571 -30.777 -10.184  1.00 97.69           H  
ATOM   3946  HB3 GLU A 245      20.868 -30.731 -11.796  1.00 97.69           H  
ATOM   3947  O   GLU A 245      19.089 -31.429  -8.487  1.00 97.69           O  
ATOM   3948  CG  GLU A 245      22.444 -32.198 -11.544  1.00 97.69           C  
ATOM   3949  HG2 GLU A 245      22.954 -32.651 -10.693  1.00 97.69           H  
ATOM   3950  HG3 GLU A 245      22.084 -33.015 -12.170  1.00 97.69           H  
ATOM   3951  CD  GLU A 245      23.469 -31.378 -12.374  1.00 97.69           C  
ATOM   3952  OE1 GLU A 245      24.427 -31.986 -12.932  1.00 97.69           O  
ATOM   3953  OE2 GLU A 245      23.285 -30.155 -12.566  1.00 97.69           O  
ATOM   3954  N   GLU A 246      18.018 -30.832 -10.358  1.00 95.10           N  
ATOM   3955  H   GLU A 246      18.053 -30.810 -11.367  1.00 95.10           H  
ATOM   3956  CA  GLU A 246      16.872 -30.172  -9.698  1.00 95.10           C  
ATOM   3957  HA  GLU A 246      17.233 -29.700  -8.784  1.00 95.10           H  
ATOM   3958  C   GLU A 246      15.760 -31.155  -9.250  1.00 95.10           C  
ATOM   3959  CB  GLU A 246      16.303 -29.057 -10.601  1.00 95.10           C  
ATOM   3960  HB2 GLU A 246      16.057 -29.482 -11.575  1.00 95.10           H  
ATOM   3961  HB3 GLU A 246      15.383 -28.679 -10.155  1.00 95.10           H  
ATOM   3962  O   GLU A 246      14.664 -30.741  -8.864  1.00 95.10           O  
ATOM   3963  CG  GLU A 246      17.248 -27.852 -10.791  1.00 95.10           C  
ATOM   3964  HG2 GLU A 246      17.512 -27.461  -9.808  1.00 95.10           H  
ATOM   3965  HG3 GLU A 246      18.163 -28.188 -11.278  1.00 95.10           H  
ATOM   3966  CD  GLU A 246      16.624 -26.717 -11.630  1.00 95.10           C  
ATOM   3967  OE1 GLU A 246      17.241 -25.634 -11.778  1.00 95.10           O  
ATOM   3968  OE2 GLU A 246      15.529 -26.908 -12.201  1.00 95.10           O  
ATOM   3969  N   GLY A 247      16.002 -32.470  -9.312  1.00 96.21           N  
ATOM   3970  H   GLY A 247      16.919 -32.768  -9.613  1.00 96.21           H  
ATOM   3971  CA  GLY A 247      15.051 -33.496  -8.871  1.00 96.21           C  
ATOM   3972  HA2 GLY A 247      15.563 -34.458  -8.865  1.00 96.21           H  
ATOM   3973  HA3 GLY A 247      14.726 -33.269  -7.856  1.00 96.21           H  
ATOM   3974  C   GLY A 247      13.808 -33.626  -9.758  1.00 96.21           C  
ATOM   3975  O   GLY A 247      12.741 -34.019  -9.282  1.00 96.21           O  
ATOM   3976  N   THR A 248      13.904 -33.272 -11.042  1.00 97.45           N  
ATOM   3977  H   THR A 248      14.794 -32.934 -11.380  1.00 97.45           H  
ATOM   3978  CA  THR A 248      12.777 -33.312 -11.982  1.00 97.45           C  
ATOM   3979  HA  THR A 248      12.048 -34.030 -11.607  1.00 97.45           H  
ATOM   3980  C   THR A 248      13.183 -33.821 -13.369  1.00 97.45           C  
ATOM   3981  CB  THR A 248      12.089 -31.934 -12.008  1.00 97.45           C  
ATOM   3982  HB  THR A 248      11.965 -31.597 -10.979  1.00 97.45           H  
ATOM   3983  O   THR A 248      14.329 -34.179 -13.634  1.00 97.45           O  
ATOM   3984  CG2 THR A 248      12.868 -30.859 -12.763  1.00 97.45           C  
ATOM   3985 HG21 THR A 248      13.848 -30.727 -12.306  1.00 97.45           H  
ATOM   3986 HG22 THR A 248      12.332 -29.912 -12.695  1.00 97.45           H  
ATOM   3987 HG23 THR A 248      12.988 -31.137 -13.810  1.00 97.45           H  
ATOM   3988  OG1 THR A 248      10.796 -32.037 -12.572  1.00 97.45           O  
ATOM   3989  HG1 THR A 248      10.303 -32.649 -12.021  1.00 97.45           H  
ATOM   3990  N   SER A 249      12.223 -33.898 -14.286  1.00 98.29           N  
ATOM   3991  H   SER A 249      11.303 -33.563 -14.038  1.00 98.29           H  
ATOM   3992  CA  SER A 249      12.449 -34.296 -15.670  1.00 98.29           C  
ATOM   3993  HA  SER A 249      13.498 -34.132 -15.915  1.00 98.29           H  
ATOM   3994  C   SER A 249      11.614 -33.444 -16.616  1.00 98.29           C  
ATOM   3995  CB  SER A 249      12.150 -35.790 -15.848  1.00 98.29           C  
ATOM   3996  HB2 SER A 249      12.604 -36.125 -16.780  1.00 98.29           H  
ATOM   3997  HB3 SER A 249      12.592 -36.357 -15.028  1.00 98.29           H  
ATOM   3998  O   SER A 249      10.592 -32.875 -16.231  1.00 98.29           O  
ATOM   3999  OG  SER A 249      10.761 -36.044 -15.914  1.00 98.29           O  
ATOM   4000  HG  SER A 249      10.435 -36.161 -15.019  1.00 98.29           H  
ATOM   4001  N   PHE A 250      12.011 -33.386 -17.889  1.00 98.45           N  
ATOM   4002  H   PHE A 250      12.879 -33.831 -18.153  1.00 98.45           H  
ATOM   4003  CA  PHE A 250      11.213 -32.709 -18.914  1.00 98.45           C  
ATOM   4004  HA  PHE A 250      11.153 -31.647 -18.674  1.00 98.45           H  
ATOM   4005  C   PHE A 250       9.772 -33.238 -18.961  1.00 98.45           C  
ATOM   4006  CB  PHE A 250      11.901 -32.866 -20.272  1.00 98.45           C  
ATOM   4007  HB2 PHE A 250      12.161 -33.913 -20.431  1.00 98.45           H  
ATOM   4008  HB3 PHE A 250      12.821 -32.283 -20.245  1.00 98.45           H  
ATOM   4009  O   PHE A 250       8.839 -32.446 -19.042  1.00 98.45           O  
ATOM   4010  CG  PHE A 250      11.054 -32.393 -21.436  1.00 98.45           C  
ATOM   4011  CD1 PHE A 250      10.266 -33.310 -22.162  1.00 98.45           C  
ATOM   4012  HD1 PHE A 250      10.282 -34.360 -21.911  1.00 98.45           H  
ATOM   4013  CD2 PHE A 250      10.992 -31.021 -21.743  1.00 98.45           C  
ATOM   4014  HD2 PHE A 250      11.575 -30.308 -21.180  1.00 98.45           H  
ATOM   4015  CE1 PHE A 250       9.412 -32.854 -23.182  1.00 98.45           C  
ATOM   4016  HE1 PHE A 250       8.778 -33.545 -23.718  1.00 98.45           H  
ATOM   4017  CE2 PHE A 250      10.139 -30.572 -22.763  1.00 98.45           C  
ATOM   4018  HE2 PHE A 250      10.066 -29.518 -22.987  1.00 98.45           H  
ATOM   4019  CZ  PHE A 250       9.345 -31.484 -23.475  1.00 98.45           C  
ATOM   4020  HZ  PHE A 250       8.666 -31.126 -24.234  1.00 98.45           H  
ATOM   4021  N   SER A 251       9.584 -34.557 -18.855  1.00 97.85           N  
ATOM   4022  H   SER A 251      10.384 -35.162 -18.745  1.00 97.85           H  
ATOM   4023  CA  SER A 251       8.258 -35.184 -18.871  1.00 97.85           C  
ATOM   4024  HA  SER A 251       7.738 -34.889 -19.782  1.00 97.85           H  
ATOM   4025  C   SER A 251       7.393 -34.756 -17.682  1.00 97.85           C  
ATOM   4026  CB  SER A 251       8.401 -36.707 -18.867  1.00 97.85           C  
ATOM   4027  HB2 SER A 251       7.409 -37.158 -18.910  1.00 97.85           H  
ATOM   4028  HB3 SER A 251       8.890 -37.023 -17.946  1.00 97.85           H  
ATOM   4029  O   SER A 251       6.203 -34.499 -17.861  1.00 97.85           O  
ATOM   4030  OG  SER A 251       9.164 -37.138 -19.982  1.00 97.85           O  
ATOM   4031  HG  SER A 251       9.200 -38.097 -19.958  1.00 97.85           H  
ATOM   4032  N   ASP A 252       7.982 -34.628 -16.489  1.00 97.72           N  
ATOM   4033  H   ASP A 252       8.962 -34.856 -16.395  1.00 97.72           H  
ATOM   4034  CA  ASP A 252       7.265 -34.176 -15.290  1.00 97.72           C  
ATOM   4035  HA  ASP A 252       6.344 -34.750 -15.188  1.00 97.72           H  
ATOM   4036  C   ASP A 252       6.879 -32.697 -15.397  1.00 97.72           C  
ATOM   4037  CB  ASP A 252       8.112 -34.410 -14.032  1.00 97.72           C  
ATOM   4038  HB2 ASP A 252       7.570 -34.034 -13.164  1.00 97.72           H  
ATOM   4039  HB3 ASP A 252       9.044 -33.850 -14.115  1.00 97.72           H  
ATOM   4040  O   ASP A 252       5.741 -32.320 -15.098  1.00 97.72           O  
ATOM   4041  CG  ASP A 252       8.418 -35.888 -13.809  1.00 97.72           C  
ATOM   4042  OD1 ASP A 252       7.492 -36.712 -13.973  1.00 97.72           O  
ATOM   4043  OD2 ASP A 252       9.608 -36.178 -13.552  1.00 97.72           O  
ATOM   4044  N   ILE A 253       7.793 -31.855 -15.891  1.00 98.39           N  
ATOM   4045  H   ILE A 253       8.712 -32.216 -16.107  1.00 98.39           H  
ATOM   4046  CA  ILE A 253       7.516 -30.431 -16.120  1.00 98.39           C  
ATOM   4047  HA  ILE A 253       7.140 -30.004 -15.190  1.00 98.39           H  
ATOM   4048  C   ILE A 253       6.429 -30.269 -17.188  1.00 98.39           C  
ATOM   4049  CB  ILE A 253       8.791 -29.648 -16.488  1.00 98.39           C  
ATOM   4050  HB  ILE A 253       9.219 -30.057 -17.404  1.00 98.39           H  
ATOM   4051  O   ILE A 253       5.485 -29.506 -17.007  1.00 98.39           O  
ATOM   4052  CG1 ILE A 253       9.829 -29.729 -15.351  1.00 98.39           C  
ATOM   4053 HG12 ILE A 253       9.466 -29.165 -14.491  1.00 98.39           H  
ATOM   4054 HG13 ILE A 253       9.961 -30.761 -15.026  1.00 98.39           H  
ATOM   4055  CG2 ILE A 253       8.411 -28.172 -16.709  1.00 98.39           C  
ATOM   4056 HG21 ILE A 253       7.904 -27.793 -15.823  1.00 98.39           H  
ATOM   4057 HG22 ILE A 253       9.293 -27.555 -16.883  1.00 98.39           H  
ATOM   4058 HG23 ILE A 253       7.749 -28.062 -17.568  1.00 98.39           H  
ATOM   4059  CD1 ILE A 253      11.205 -29.202 -15.761  1.00 98.39           C  
ATOM   4060 HD11 ILE A 253      11.573 -29.752 -16.627  1.00 98.39           H  
ATOM   4061 HD12 ILE A 253      11.889 -29.342 -14.924  1.00 98.39           H  
ATOM   4062 HD13 ILE A 253      11.168 -28.136 -15.986  1.00 98.39           H  
ATOM   4063  N   TYR A 254       6.508 -31.033 -18.274  1.00 98.11           N  
ATOM   4064  H   TYR A 254       7.315 -31.630 -18.383  1.00 98.11           H  
ATOM   4065  CA  TYR A 254       5.521 -31.007 -19.346  1.00 98.11           C  
ATOM   4066  HA  TYR A 254       5.452 -29.989 -19.731  1.00 98.11           H  
ATOM   4067  C   TYR A 254       4.120 -31.398 -18.869  1.00 98.11           C  
ATOM   4068  CB  TYR A 254       6.005 -31.934 -20.459  1.00 98.11           C  
ATOM   4069  HB2 TYR A 254       6.107 -32.948 -20.070  1.00 98.11           H  
ATOM   4070  HB3 TYR A 254       6.993 -31.608 -20.783  1.00 98.11           H  
ATOM   4071  O   TYR A 254       3.143 -30.695 -19.145  1.00 98.11           O  
ATOM   4072  CG  TYR A 254       5.103 -31.951 -21.667  1.00 98.11           C  
ATOM   4073  CD1 TYR A 254       4.309 -33.079 -21.951  1.00 98.11           C  
ATOM   4074  HD1 TYR A 254       4.308 -33.921 -21.274  1.00 98.11           H  
ATOM   4075  CD2 TYR A 254       5.105 -30.843 -22.533  1.00 98.11           C  
ATOM   4076  HD2 TYR A 254       5.716 -29.981 -22.313  1.00 98.11           H  
ATOM   4077  CE1 TYR A 254       3.592 -33.140 -23.160  1.00 98.11           C  
ATOM   4078  HE1 TYR A 254       3.046 -34.033 -23.427  1.00 98.11           H  
ATOM   4079  CE2 TYR A 254       4.369 -30.891 -23.725  1.00 98.11           C  
ATOM   4080  HE2 TYR A 254       4.392 -30.072 -24.428  1.00 98.11           H  
ATOM   4081  OH  TYR A 254       3.159 -32.161 -25.310  1.00 98.11           O  
ATOM   4082  HH  TYR A 254       2.731 -33.001 -25.493  1.00 98.11           H  
ATOM   4083  CZ  TYR A 254       3.674 -32.062 -24.065  1.00 98.11           C  
ATOM   4084  N   LEU A 255       4.019 -32.492 -18.107  1.00 97.58           N  
ATOM   4085  H   LEU A 255       4.852 -33.032 -17.921  1.00 97.58           H  
ATOM   4086  CA  LEU A 255       2.754 -32.927 -17.526  1.00 97.58           C  
ATOM   4087  HA  LEU A 255       2.031 -33.023 -18.336  1.00 97.58           H  
ATOM   4088  C   LEU A 255       2.205 -31.884 -16.545  1.00 97.58           C  
ATOM   4089  CB  LEU A 255       2.950 -34.301 -16.864  1.00 97.58           C  
ATOM   4090  HB2 LEU A 255       3.729 -34.217 -16.106  1.00 97.58           H  
ATOM   4091  HB3 LEU A 255       3.298 -35.005 -17.620  1.00 97.58           H  
ATOM   4092  O   LEU A 255       1.034 -31.523 -16.645  1.00 97.58           O  
ATOM   4093  CG  LEU A 255       1.679 -34.863 -16.200  1.00 97.58           C  
ATOM   4094  HG  LEU A 255       1.351 -34.190 -15.408  1.00 97.58           H  
ATOM   4095  CD1 LEU A 255       0.527 -35.053 -17.192  1.00 97.58           C  
ATOM   4096 HD11 LEU A 255      -0.327 -35.501 -16.683  1.00 97.58           H  
ATOM   4097 HD12 LEU A 255       0.842 -35.696 -18.014  1.00 97.58           H  
ATOM   4098 HD13 LEU A 255       0.212 -34.087 -17.587  1.00 97.58           H  
ATOM   4099  CD2 LEU A 255       1.992 -36.220 -15.570  1.00 97.58           C  
ATOM   4100 HD21 LEU A 255       1.099 -36.625 -15.094  1.00 97.58           H  
ATOM   4101 HD22 LEU A 255       2.773 -36.100 -14.820  1.00 97.58           H  
ATOM   4102 HD23 LEU A 255       2.343 -36.913 -16.336  1.00 97.58           H  
ATOM   4103  N   SER A 256       3.039 -31.378 -15.632  1.00 97.60           N  
ATOM   4104  H   SER A 256       3.993 -31.710 -15.617  1.00 97.60           H  
ATOM   4105  CA  SER A 256       2.620 -30.382 -14.635  1.00 97.60           C  
ATOM   4106  HA  SER A 256       1.766 -30.787 -14.093  1.00 97.60           H  
ATOM   4107  C   SER A 256       2.152 -29.072 -15.271  1.00 97.60           C  
ATOM   4108  CB  SER A 256       3.719 -30.118 -13.603  1.00 97.60           C  
ATOM   4109  HB2 SER A 256       3.379 -29.362 -12.895  1.00 97.60           H  
ATOM   4110  HB3 SER A 256       3.933 -31.039 -13.060  1.00 97.60           H  
ATOM   4111  O   SER A 256       1.094 -28.584 -14.893  1.00 97.60           O  
ATOM   4112  OG  SER A 256       4.899 -29.673 -14.222  1.00 97.60           O  
ATOM   4113  HG  SER A 256       5.235 -30.399 -14.752  1.00 97.60           H  
ATOM   4114  N   ALA A 257       2.843 -28.552 -16.291  1.00 98.07           N  
ATOM   4115  H   ALA A 257       3.739 -28.958 -16.521  1.00 98.07           H  
ATOM   4116  CA  ALA A 257       2.420 -27.359 -17.030  1.00 98.07           C  
ATOM   4117  HA  ALA A 257       2.341 -26.516 -16.344  1.00 98.07           H  
ATOM   4118  C   ALA A 257       1.036 -27.540 -17.673  1.00 98.07           C  
ATOM   4119  CB  ALA A 257       3.490 -27.032 -18.078  1.00 98.07           C  
ATOM   4120  HB1 ALA A 257       3.634 -27.881 -18.747  1.00 98.07           H  
ATOM   4121  HB2 ALA A 257       4.435 -26.803 -17.584  1.00 98.07           H  
ATOM   4122  HB3 ALA A 257       3.180 -26.163 -18.659  1.00 98.07           H  
ATOM   4123  O   ALA A 257       0.148 -26.700 -17.514  1.00 98.07           O  
ATOM   4124  N   ARG A 258       0.803 -28.677 -18.345  1.00 98.14           N  
ATOM   4125  H   ARG A 258       1.564 -29.335 -18.435  1.00 98.14           H  
ATOM   4126  CA  ARG A 258      -0.500 -28.980 -18.961  1.00 98.14           C  
ATOM   4127  HA  ARG A 258      -0.803 -28.130 -19.572  1.00 98.14           H  
ATOM   4128  C   ARG A 258      -1.615 -29.164 -17.933  1.00 98.14           C  
ATOM   4129  CB  ARG A 258      -0.378 -30.222 -19.852  1.00 98.14           C  
ATOM   4130  HB2 ARG A 258      -1.381 -30.573 -20.094  1.00 98.14           H  
ATOM   4131  HB3 ARG A 258       0.150 -31.014 -19.321  1.00 98.14           H  
ATOM   4132  O   ARG A 258      -2.736 -28.710 -18.168  1.00 98.14           O  
ATOM   4133  CG  ARG A 258       0.343 -29.897 -21.164  1.00 98.14           C  
ATOM   4134  HG2 ARG A 258      -0.204 -29.103 -21.672  1.00 98.14           H  
ATOM   4135  HG3 ARG A 258       1.359 -29.556 -20.968  1.00 98.14           H  
ATOM   4136  CD  ARG A 258       0.385 -31.132 -22.066  1.00 98.14           C  
ATOM   4137  HD2 ARG A 258       1.144 -31.822 -21.697  1.00 98.14           H  
ATOM   4138  HD3 ARG A 258      -0.590 -31.618 -22.043  1.00 98.14           H  
ATOM   4139  NE  ARG A 258       0.688 -30.741 -23.447  1.00 98.14           N  
ATOM   4140  HE  ARG A 258       0.905 -29.769 -23.615  1.00 98.14           H  
ATOM   4141  NH1 ARG A 258      -0.033 -32.639 -24.531  1.00 98.14           N  
ATOM   4142 HH11 ARG A 258      -0.373 -32.992 -23.648  1.00 98.14           H  
ATOM   4143 HH12 ARG A 258      -0.478 -32.937 -25.387  1.00 98.14           H  
ATOM   4144  NH2 ARG A 258       0.692 -30.893 -25.696  1.00 98.14           N  
ATOM   4145 HH21 ARG A 258       1.138 -29.988 -25.740  1.00 98.14           H  
ATOM   4146 HH22 ARG A 258       0.714 -31.483 -26.515  1.00 98.14           H  
ATOM   4147  CZ  ARG A 258       0.451 -31.429 -24.541  1.00 98.14           C  
ATOM   4148  N   MET A 259      -1.326 -29.826 -16.813  1.00 97.85           N  
ATOM   4149  H   MET A 259      -0.384 -30.171 -16.694  1.00 97.85           H  
ATOM   4150  CA  MET A 259      -2.290 -30.047 -15.730  1.00 97.85           C  
ATOM   4151  HA  MET A 259      -3.236 -30.388 -16.153  1.00 97.85           H  
ATOM   4152  C   MET A 259      -2.624 -28.756 -14.981  1.00 97.85           C  
ATOM   4153  CB  MET A 259      -1.773 -31.131 -14.774  1.00 97.85           C  
ATOM   4154  HB2 MET A 259      -2.402 -31.155 -13.885  1.00 97.85           H  
ATOM   4155  HB3 MET A 259      -0.759 -30.884 -14.457  1.00 97.85           H  
ATOM   4156  O   MET A 259      -3.800 -28.491 -14.741  1.00 97.85           O  
ATOM   4157  CG  MET A 259      -1.781 -32.535 -15.392  1.00 97.85           C  
ATOM   4158  HG2 MET A 259      -1.365 -33.219 -14.653  1.00 97.85           H  
ATOM   4159  HG3 MET A 259      -1.114 -32.555 -16.254  1.00 97.85           H  
ATOM   4160  SD  MET A 259      -3.402 -33.184 -15.903  1.00 97.85           S  
ATOM   4161  CE  MET A 259      -3.369 -32.757 -17.661  1.00 97.85           C  
ATOM   4162  HE1 MET A 259      -3.502 -31.684 -17.799  1.00 97.85           H  
ATOM   4163  HE2 MET A 259      -2.401 -33.056 -18.063  1.00 97.85           H  
ATOM   4164  HE3 MET A 259      -4.168 -33.286 -18.181  1.00 97.85           H  
ATOM   4165  N   ASN A 260      -1.634 -27.914 -14.688  1.00 97.27           N  
ATOM   4166  H   ASN A 260      -0.679 -28.194 -14.861  1.00 97.27           H  
ATOM   4167  CA  ASN A 260      -1.854 -26.602 -14.085  1.00 97.27           C  
ATOM   4168  HA  ASN A 260      -2.432 -26.716 -13.168  1.00 97.27           H  
ATOM   4169  C   ASN A 260      -2.663 -25.686 -15.004  1.00 97.27           C  
ATOM   4170  CB  ASN A 260      -0.503 -25.963 -13.745  1.00 97.27           C  
ATOM   4171  HB2 ASN A 260      -0.634 -24.882 -13.695  1.00 97.27           H  
ATOM   4172  HB3 ASN A 260       0.229 -26.170 -14.526  1.00 97.27           H  
ATOM   4173  O   ASN A 260      -3.617 -25.054 -14.550  1.00 97.27           O  
ATOM   4174  CG  ASN A 260       0.049 -26.393 -12.401  1.00 97.27           C  
ATOM   4175  ND2 ASN A 260       1.075 -25.713 -11.961  1.00 97.27           N  
ATOM   4176 HD21 ASN A 260       1.259 -25.763 -10.969  1.00 97.27           H  
ATOM   4177 HD22 ASN A 260       1.480 -24.993 -12.543  1.00 97.27           H  
ATOM   4178  OD1 ASN A 260      -0.450 -27.281 -11.723  1.00 97.27           O  
ATOM   4179  N   GLN A 261      -2.358 -25.670 -16.305  1.00 96.88           N  
ATOM   4180  H   GLN A 261      -1.519 -26.134 -16.624  1.00 96.88           H  
ATOM   4181  CA  GLN A 261      -3.168 -24.930 -17.269  1.00 96.88           C  
ATOM   4182  HA  GLN A 261      -3.183 -23.885 -16.958  1.00 96.88           H  
ATOM   4183  C   GLN A 261      -4.617 -25.431 -17.282  1.00 96.88           C  
ATOM   4184  CB  GLN A 261      -2.541 -25.030 -18.667  1.00 96.88           C  
ATOM   4185  HB2 GLN A 261      -2.527 -26.073 -18.984  1.00 96.88           H  
ATOM   4186  HB3 GLN A 261      -1.513 -24.671 -18.634  1.00 96.88           H  
ATOM   4187  O   GLN A 261      -5.547 -24.626 -17.300  1.00 96.88           O  
ATOM   4188  CG  GLN A 261      -3.331 -24.207 -19.699  1.00 96.88           C  
ATOM   4189  HG2 GLN A 261      -2.927 -24.409 -20.692  1.00 96.88           H  
ATOM   4190  HG3 GLN A 261      -4.370 -24.534 -19.725  1.00 96.88           H  
ATOM   4191  CD  GLN A 261      -3.292 -22.699 -19.449  1.00 96.88           C  
ATOM   4192  NE2 GLN A 261      -4.108 -21.935 -20.136  1.00 96.88           N  
ATOM   4193 HE21 GLN A 261      -4.005 -20.943 -19.977  1.00 96.88           H  
ATOM   4194 HE22 GLN A 261      -4.734 -22.337 -20.819  1.00 96.88           H  
ATOM   4195  OE1 GLN A 261      -2.548 -22.166 -18.645  1.00 96.88           O  
ATOM   4196  N   ALA A 262      -4.823 -26.749 -17.240  1.00 97.62           N  
ATOM   4197  H   ALA A 262      -4.028 -27.371 -17.236  1.00 97.62           H  
ATOM   4198  CA  ALA A 262      -6.162 -27.321 -17.190  1.00 97.62           C  
ATOM   4199  HA  ALA A 262      -6.723 -26.960 -18.052  1.00 97.62           H  
ATOM   4200  C   ALA A 262      -6.917 -26.871 -15.932  1.00 97.62           C  
ATOM   4201  CB  ALA A 262      -6.065 -28.844 -17.279  1.00 97.62           C  
ATOM   4202  HB1 ALA A 262      -5.497 -29.246 -16.441  1.00 97.62           H  
ATOM   4203  HB2 ALA A 262      -5.583 -29.131 -18.214  1.00 97.62           H  
ATOM   4204  HB3 ALA A 262      -7.074 -29.255 -17.246  1.00 97.62           H  
ATOM   4205  O   ALA A 262      -8.040 -26.388 -16.043  1.00 97.62           O  
ATOM   4206  N   ALA A 263      -6.293 -26.965 -14.754  1.00 95.24           N  
ATOM   4207  H   ALA A 263      -5.361 -27.353 -14.729  1.00 95.24           H  
ATOM   4208  CA  ALA A 263      -6.880 -26.509 -13.494  1.00 95.24           C  
ATOM   4209  HA  ALA A 263      -7.803 -27.060 -13.312  1.00 95.24           H  
ATOM   4210  C   ALA A 263      -7.241 -25.013 -13.537  1.00 95.24           C  
ATOM   4211  CB  ALA A 263      -5.896 -26.830 -12.363  1.00 95.24           C  
ATOM   4212  HB1 ALA A 263      -6.319 -26.516 -11.408  1.00 95.24           H  
ATOM   4213  HB2 ALA A 263      -4.952 -26.308 -12.519  1.00 95.24           H  
ATOM   4214  HB3 ALA A 263      -5.709 -27.903 -12.327  1.00 95.24           H  
ATOM   4215  O   ALA A 263      -8.347 -24.633 -13.155  1.00 95.24           O  
ATOM   4216  N   LYS A 264      -6.353 -24.170 -14.081  1.00 93.16           N  
ATOM   4217  H   LYS A 264      -5.453 -24.542 -14.347  1.00 93.16           H  
ATOM   4218  CA  LYS A 264      -6.593 -22.731 -14.262  1.00 93.16           C  
ATOM   4219  HA  LYS A 264      -6.823 -22.296 -13.289  1.00 93.16           H  
ATOM   4220  C   LYS A 264      -7.802 -22.458 -15.155  1.00 93.16           C  
ATOM   4221  CB  LYS A 264      -5.308 -22.083 -14.802  1.00 93.16           C  
ATOM   4222  HB2 LYS A 264      -5.053 -22.519 -15.768  1.00 93.16           H  
ATOM   4223  HB3 LYS A 264      -4.501 -22.317 -14.107  1.00 93.16           H  
ATOM   4224  O   LYS A 264      -8.676 -21.688 -14.770  1.00 93.16           O  
ATOM   4225  CG  LYS A 264      -5.398 -20.555 -14.954  1.00 93.16           C  
ATOM   4226  HG2 LYS A 264      -6.087 -20.299 -15.759  1.00 93.16           H  
ATOM   4227  HG3 LYS A 264      -5.756 -20.121 -14.021  1.00 93.16           H  
ATOM   4228  CD  LYS A 264      -4.002 -19.992 -15.270  1.00 93.16           C  
ATOM   4229  HD2 LYS A 264      -3.319 -20.332 -14.492  1.00 93.16           H  
ATOM   4230  HD3 LYS A 264      -3.654 -20.387 -16.224  1.00 93.16           H  
ATOM   4231  CE  LYS A 264      -3.966 -18.458 -15.302  1.00 93.16           C  
ATOM   4232  HE2 LYS A 264      -4.429 -18.107 -16.224  1.00 93.16           H  
ATOM   4233  HE3 LYS A 264      -4.547 -18.081 -14.460  1.00 93.16           H  
ATOM   4234  NZ  LYS A 264      -2.567 -17.956 -15.184  1.00 93.16           N  
ATOM   4235  HZ1 LYS A 264      -2.507 -16.949 -15.212  1.00 93.16           H  
ATOM   4236  HZ2 LYS A 264      -2.141 -18.196 -14.300  1.00 93.16           H  
ATOM   4237  HZ3 LYS A 264      -1.952 -18.350 -15.881  1.00 93.16           H  
ATOM   4238  N   LEU A 265      -7.881 -23.098 -16.323  1.00 94.10           N  
ATOM   4239  H   LEU A 265      -7.133 -23.730 -16.570  1.00 94.10           H  
ATOM   4240  CA  LEU A 265      -8.995 -22.904 -17.258  1.00 94.10           C  
ATOM   4241  HA  LEU A 265      -9.131 -21.836 -17.428  1.00 94.10           H  
ATOM   4242  C   LEU A 265     -10.327 -23.416 -16.694  1.00 94.10           C  
ATOM   4243  CB  LEU A 265      -8.688 -23.598 -18.594  1.00 94.10           C  
ATOM   4244  HB2 LEU A 265      -8.476 -24.648 -18.395  1.00 94.10           H  
ATOM   4245  HB3 LEU A 265      -9.588 -23.546 -19.208  1.00 94.10           H  
ATOM   4246  O   LEU A 265     -11.351 -22.767 -16.891  1.00 94.10           O  
ATOM   4247  CG  LEU A 265      -7.528 -22.999 -19.408  1.00 94.10           C  
ATOM   4248  HG  LEU A 265      -6.615 -22.986 -18.813  1.00 94.10           H  
ATOM   4249  CD1 LEU A 265      -7.296 -23.869 -20.647  1.00 94.10           C  
ATOM   4250 HD11 LEU A 265      -6.492 -23.452 -21.255  1.00 94.10           H  
ATOM   4251 HD12 LEU A 265      -7.004 -24.871 -20.333  1.00 94.10           H  
ATOM   4252 HD13 LEU A 265      -8.209 -23.932 -21.239  1.00 94.10           H  
ATOM   4253  CD2 LEU A 265      -7.803 -21.567 -19.871  1.00 94.10           C  
ATOM   4254 HD21 LEU A 265      -6.965 -21.202 -20.465  1.00 94.10           H  
ATOM   4255 HD22 LEU A 265      -7.910 -20.911 -19.007  1.00 94.10           H  
ATOM   4256 HD23 LEU A 265      -8.713 -21.525 -20.469  1.00 94.10           H  
ATOM   4257  N   LEU A 266     -10.314 -24.547 -15.982  1.00 94.31           N  
ATOM   4258  H   LEU A 266      -9.440 -25.042 -15.875  1.00 94.31           H  
ATOM   4259  CA  LEU A 266     -11.509 -25.094 -15.334  1.00 94.31           C  
ATOM   4260  HA  LEU A 266     -12.314 -25.149 -16.067  1.00 94.31           H  
ATOM   4261  C   LEU A 266     -12.014 -24.183 -14.208  1.00 94.31           C  
ATOM   4262  CB  LEU A 266     -11.218 -26.506 -14.796  1.00 94.31           C  
ATOM   4263  HB2 LEU A 266     -12.059 -26.826 -14.181  1.00 94.31           H  
ATOM   4264  HB3 LEU A 266     -10.339 -26.449 -14.153  1.00 94.31           H  
ATOM   4265  O   LEU A 266     -13.225 -24.035 -14.082  1.00 94.31           O  
ATOM   4266  CG  LEU A 266     -10.981 -27.571 -15.879  1.00 94.31           C  
ATOM   4267  HG  LEU A 266     -10.284 -27.184 -16.623  1.00 94.31           H  
ATOM   4268  CD1 LEU A 266     -10.384 -28.829 -15.246  1.00 94.31           C  
ATOM   4269 HD11 LEU A 266     -10.189 -29.578 -16.013  1.00 94.31           H  
ATOM   4270 HD12 LEU A 266     -11.064 -29.229 -14.493  1.00 94.31           H  
ATOM   4271 HD13 LEU A 266      -9.442 -28.569 -14.764  1.00 94.31           H  
ATOM   4272  CD2 LEU A 266     -12.251 -27.992 -16.612  1.00 94.31           C  
ATOM   4273 HD21 LEU A 266     -12.778 -27.117 -16.993  1.00 94.31           H  
ATOM   4274 HD22 LEU A 266     -12.894 -28.536 -15.920  1.00 94.31           H  
ATOM   4275 HD23 LEU A 266     -11.991 -28.640 -17.450  1.00 94.31           H  
ATOM   4276  N   ARG A 267     -11.106 -23.554 -13.443  1.00 89.99           N  
ATOM   4277  H   ARG A 267     -10.131 -23.777 -13.585  1.00 89.99           H  
ATOM   4278  CA  ARG A 267     -11.444 -22.585 -12.382  1.00 89.99           C  
ATOM   4279  HA  ARG A 267     -12.270 -22.988 -11.796  1.00 89.99           H  
ATOM   4280  C   ARG A 267     -11.989 -21.268 -12.917  1.00 89.99           C  
ATOM   4281  CB  ARG A 267     -10.213 -22.319 -11.488  1.00 89.99           C  
ATOM   4282  HB2 ARG A 267      -9.832 -23.267 -11.107  1.00 89.99           H  
ATOM   4283  HB3 ARG A 267      -9.435 -21.869 -12.105  1.00 89.99           H  
ATOM   4284  O   ARG A 267     -12.772 -20.619 -12.254  1.00 89.99           O  
ATOM   4285  CG  ARG A 267     -10.491 -21.392 -10.280  1.00 89.99           C  
ATOM   4286  HG2 ARG A 267     -11.107 -21.909  -9.544  1.00 89.99           H  
ATOM   4287  HG3 ARG A 267     -11.027 -20.492 -10.582  1.00 89.99           H  
ATOM   4288  CD  ARG A 267      -9.218 -20.943  -9.563  1.00 89.99           C  
ATOM   4289  HD2 ARG A 267      -8.573 -21.807  -9.400  1.00 89.99           H  
ATOM   4290  HD3 ARG A 267      -9.497 -20.550  -8.585  1.00 89.99           H  
ATOM   4291  NE  ARG A 267      -8.495 -19.903 -10.323  1.00 89.99           N  
ATOM   4292  HE  ARG A 267      -7.732 -20.214 -10.907  1.00 89.99           H  
ATOM   4293  NH1 ARG A 267      -9.700 -18.058  -9.587  1.00 89.99           N  
ATOM   4294 HH11 ARG A 267      -9.879 -17.065  -9.533  1.00 89.99           H  
ATOM   4295 HH12 ARG A 267     -10.358 -18.638  -9.087  1.00 89.99           H  
ATOM   4296  NH2 ARG A 267      -7.954 -17.787 -10.942  1.00 89.99           N  
ATOM   4297 HH21 ARG A 267      -8.138 -16.798 -10.849  1.00 89.99           H  
ATOM   4298 HH22 ARG A 267      -7.124 -18.125 -11.408  1.00 89.99           H  
ATOM   4299  CZ  ARG A 267      -8.731 -18.598 -10.281  1.00 89.99           C  
ATOM   4300  N   ILE A 268     -11.540 -20.832 -14.091  1.00 86.29           N  
ATOM   4301  H   ILE A 268     -10.820 -21.362 -14.560  1.00 86.29           H  
ATOM   4302  CA  ILE A 268     -12.093 -19.622 -14.716  1.00 86.29           C  
ATOM   4303  HA  ILE A 268     -12.207 -18.849 -13.956  1.00 86.29           H  
ATOM   4304  C   ILE A 268     -13.509 -19.892 -15.257  1.00 86.29           C  
ATOM   4305  CB  ILE A 268     -11.110 -19.099 -15.789  1.00 86.29           C  
ATOM   4306  HB  ILE A 268     -10.858 -19.926 -16.453  1.00 86.29           H  
ATOM   4307  O   ILE A 268     -14.291 -18.965 -15.416  1.00 86.29           O  
ATOM   4308  CG1 ILE A 268      -9.815 -18.580 -15.118  1.00 86.29           C  
ATOM   4309 HG12 ILE A 268     -10.020 -17.634 -14.617  1.00 86.29           H  
ATOM   4310 HG13 ILE A 268      -9.484 -19.282 -14.352  1.00 86.29           H  
ATOM   4311  CG2 ILE A 268     -11.726 -17.971 -16.638  1.00 86.29           C  
ATOM   4312 HG21 ILE A 268     -12.567 -18.353 -17.217  1.00 86.29           H  
ATOM   4313 HG22 ILE A 268     -11.002 -17.563 -17.343  1.00 86.29           H  
ATOM   4314 HG23 ILE A 268     -12.088 -17.173 -15.989  1.00 86.29           H  
ATOM   4315  CD1 ILE A 268      -8.648 -18.389 -16.097  1.00 86.29           C  
ATOM   4316 HD11 ILE A 268      -7.749 -18.137 -15.534  1.00 86.29           H  
ATOM   4317 HD12 ILE A 268      -8.472 -19.314 -16.647  1.00 86.29           H  
ATOM   4318 HD13 ILE A 268      -8.857 -17.580 -16.796  1.00 86.29           H  
ATOM   4319  N   GLY A 269     -13.839 -21.145 -15.590  1.00 87.30           N  
ATOM   4320  H   GLY A 269     -13.176 -21.877 -15.381  1.00 87.30           H  
ATOM   4321  CA  GLY A 269     -15.200 -21.544 -15.960  1.00 87.30           C  
ATOM   4322  HA2 GLY A 269     -15.281 -22.627 -15.865  1.00 87.30           H  
ATOM   4323  HA3 GLY A 269     -15.894 -21.083 -15.257  1.00 87.30           H  
ATOM   4324  C   GLY A 269     -15.662 -21.164 -17.371  1.00 87.30           C  
ATOM   4325  O   GLY A 269     -16.703 -21.637 -17.815  1.00 87.30           O  
ATOM   4326  N   ASN A 270     -14.871 -20.405 -18.136  1.00 87.41           N  
ATOM   4327  H   ASN A 270     -14.118 -19.937 -17.652  1.00 87.41           H  
ATOM   4328  CA  ASN A 270     -15.232 -19.947 -19.491  1.00 87.41           C  
ATOM   4329  HA  ASN A 270     -16.254 -19.570 -19.458  1.00 87.41           H  
ATOM   4330  C   ASN A 270     -15.218 -21.045 -20.573  1.00 87.41           C  
ATOM   4331  CB  ASN A 270     -14.295 -18.790 -19.885  1.00 87.41           C  
ATOM   4332  HB2 ASN A 270     -13.257 -19.087 -19.737  1.00 87.41           H  
ATOM   4333  HB3 ASN A 270     -14.438 -18.553 -20.939  1.00 87.41           H  
ATOM   4334  O   ASN A 270     -15.535 -20.787 -21.738  1.00 87.41           O  
ATOM   4335  CG  ASN A 270     -14.571 -17.515 -19.111  1.00 87.41           C  
ATOM   4336  ND2 ASN A 270     -13.718 -16.526 -19.223  1.00 87.41           N  
ATOM   4337 HD21 ASN A 270     -13.952 -15.712 -18.673  1.00 87.41           H  
ATOM   4338 HD22 ASN A 270     -12.896 -16.592 -19.806  1.00 87.41           H  
ATOM   4339  OD1 ASN A 270     -15.555 -17.373 -18.417  1.00 87.41           O  
ATOM   4340  N   HIS A 271     -14.797 -22.264 -20.235  1.00 91.43           N  
ATOM   4341  H   HIS A 271     -14.632 -22.450 -19.256  1.00 91.43           H  
ATOM   4342  CA  HIS A 271     -14.627 -23.358 -21.185  1.00 91.43           C  
ATOM   4343  HA  HIS A 271     -15.189 -23.140 -22.093  1.00 91.43           H  
ATOM   4344  C   HIS A 271     -15.166 -24.666 -20.616  1.00 91.43           C  
ATOM   4345  CB  HIS A 271     -13.144 -23.498 -21.553  1.00 91.43           C  
ATOM   4346  HB2 HIS A 271     -13.018 -24.351 -22.220  1.00 91.43           H  
ATOM   4347  HB3 HIS A 271     -12.580 -23.706 -20.643  1.00 91.43           H  
ATOM   4348  O   HIS A 271     -14.902 -25.023 -19.471  1.00 91.43           O  
ATOM   4349  CG  HIS A 271     -12.553 -22.282 -22.221  1.00 91.43           C  
ATOM   4350  CD2 HIS A 271     -11.417 -21.628 -21.836  1.00 91.43           C  
ATOM   4351  HD2 HIS A 271     -10.788 -21.909 -21.005  1.00 91.43           H  
ATOM   4352  ND1 HIS A 271     -13.101 -21.563 -23.260  1.00 91.43           N  
ATOM   4353  HD1 HIS A 271     -14.076 -21.595 -23.522  1.00 91.43           H  
ATOM   4354  CE1 HIS A 271     -12.312 -20.502 -23.489  1.00 91.43           C  
ATOM   4355  HE1 HIS A 271     -12.553 -19.691 -24.161  1.00 91.43           H  
ATOM   4356  NE2 HIS A 271     -11.241 -20.524 -22.679  1.00 91.43           N  
ATOM   4357  N   ASN A 272     -15.864 -25.429 -21.456  1.00 94.13           N  
ATOM   4358  H   ASN A 272     -16.043 -25.091 -22.391  1.00 94.13           H  
ATOM   4359  CA  ASN A 272     -16.226 -26.798 -21.114  1.00 94.13           C  
ATOM   4360  HA  ASN A 272     -16.622 -26.785 -20.098  1.00 94.13           H  
ATOM   4361  C   ASN A 272     -14.985 -27.715 -21.093  1.00 94.13           C  
ATOM   4362  CB  ASN A 272     -17.359 -27.278 -22.042  1.00 94.13           C  
ATOM   4363  HB2 ASN A 272     -17.744 -28.232 -21.682  1.00 94.13           H  
ATOM   4364  HB3 ASN A 272     -18.177 -26.560 -21.991  1.00 94.13           H  
ATOM   4365  O   ASN A 272     -13.925 -27.388 -21.632  1.00 94.13           O  
ATOM   4366  CG  ASN A 272     -16.949 -27.467 -23.494  1.00 94.13           C  
ATOM   4367  ND2 ASN A 272     -17.797 -27.117 -24.429  1.00 94.13           N  
ATOM   4368 HD21 ASN A 272     -17.515 -27.255 -25.389  1.00 94.13           H  
ATOM   4369 HD22 ASN A 272     -18.696 -26.723 -24.193  1.00 94.13           H  
ATOM   4370  OD1 ASN A 272     -15.880 -27.956 -23.812  1.00 94.13           O  
ATOM   4371  N   VAL A 273     -15.139 -28.904 -20.506  1.00 97.14           N  
ATOM   4372  H   VAL A 273     -16.024 -29.095 -20.059  1.00 97.14           H  
ATOM   4373  CA  VAL A 273     -14.054 -29.889 -20.340  1.00 97.14           C  
ATOM   4374  HA  VAL A 273     -13.279 -29.446 -19.715  1.00 97.14           H  
ATOM   4375  C   VAL A 273     -13.388 -30.269 -21.673  1.00 97.14           C  
ATOM   4376  CB  VAL A 273     -14.601 -31.142 -19.619  1.00 97.14           C  
ATOM   4377  HB  VAL A 273     -15.421 -31.555 -20.205  1.00 97.14           H  
ATOM   4378  O   VAL A 273     -12.175 -30.466 -21.708  1.00 97.14           O  
ATOM   4379  CG1 VAL A 273     -13.551 -32.241 -19.425  1.00 97.14           C  
ATOM   4380 HG11 VAL A 273     -14.001 -33.096 -18.919  1.00 97.14           H  
ATOM   4381 HG12 VAL A 273     -12.734 -31.855 -18.815  1.00 97.14           H  
ATOM   4382 HG13 VAL A 273     -13.163 -32.584 -20.384  1.00 97.14           H  
ATOM   4383  CG2 VAL A 273     -15.129 -30.786 -18.220  1.00 97.14           C  
ATOM   4384 HG21 VAL A 273     -14.336 -30.333 -17.624  1.00 97.14           H  
ATOM   4385 HG22 VAL A 273     -15.485 -31.684 -17.715  1.00 97.14           H  
ATOM   4386 HG23 VAL A 273     -15.962 -30.086 -18.287  1.00 97.14           H  
ATOM   4387  N   ASN A 274     -14.143 -30.330 -22.777  1.00 97.53           N  
ATOM   4388  H   ASN A 274     -15.111 -30.044 -22.720  1.00 97.53           H  
ATOM   4389  CA  ASN A 274     -13.594 -30.649 -24.097  1.00 97.53           C  
ATOM   4390  HA  ASN A 274     -12.967 -31.536 -24.009  1.00 97.53           H  
ATOM   4391  C   ASN A 274     -12.686 -29.527 -24.633  1.00 97.53           C  
ATOM   4392  CB  ASN A 274     -14.749 -30.961 -25.067  1.00 97.53           C  
ATOM   4393  HB2 ASN A 274     -15.353 -30.069 -25.229  1.00 97.53           H  
ATOM   4394  HB3 ASN A 274     -15.382 -31.746 -24.652  1.00 97.53           H  
ATOM   4395  O   ASN A 274     -11.559 -29.773 -25.055  1.00 97.53           O  
ATOM   4396  CG  ASN A 274     -14.223 -31.453 -26.404  1.00 97.53           C  
ATOM   4397  ND2 ASN A 274     -14.916 -31.204 -27.489  1.00 97.53           N  
ATOM   4398 HD21 ASN A 274     -15.803 -30.722 -27.457  1.00 97.53           H  
ATOM   4399 HD22 ASN A 274     -14.526 -31.570 -28.346  1.00 97.53           H  
ATOM   4400  OD1 ASN A 274     -13.179 -32.072 -26.479  1.00 97.53           O  
ATOM   4401  N   ALA A 275     -13.140 -28.276 -24.547  1.00 97.64           N  
ATOM   4402  H   ALA A 275     -14.060 -28.120 -24.161  1.00 97.64           H  
ATOM   4403  CA  ALA A 275     -12.351 -27.115 -24.945  1.00 97.64           C  
ATOM   4404  HA  ALA A 275     -12.032 -27.246 -25.979  1.00 97.64           H  
ATOM   4405  C   ALA A 275     -11.080 -26.963 -24.090  1.00 97.64           C  
ATOM   4406  CB  ALA A 275     -13.252 -25.878 -24.864  1.00 97.64           C  
ATOM   4407  HB1 ALA A 275     -13.662 -25.781 -23.859  1.00 97.64           H  
ATOM   4408  HB2 ALA A 275     -14.075 -25.979 -25.572  1.00 97.64           H  
ATOM   4409  HB3 ALA A 275     -12.677 -24.986 -25.112  1.00 97.64           H  
ATOM   4410  O   ALA A 275     -10.032 -26.588 -24.618  1.00 97.64           O  
ATOM   4411  N   VAL A 276     -11.145 -27.292 -22.793  1.00 98.12           N  
ATOM   4412  H   VAL A 276     -12.044 -27.545 -22.408  1.00 98.12           H  
ATOM   4413  CA  VAL A 276      -9.959 -27.338 -21.922  1.00 98.12           C  
ATOM   4414  HA  VAL A 276      -9.435 -26.385 -22.002  1.00 98.12           H  
ATOM   4415  C   VAL A 276      -8.973 -28.412 -22.383  1.00 98.12           C  
ATOM   4416  CB  VAL A 276     -10.341 -27.536 -20.442  1.00 98.12           C  
ATOM   4417  HB  VAL A 276     -10.967 -28.423 -20.337  1.00 98.12           H  
ATOM   4418  O   VAL A 276      -7.785 -28.118 -22.498  1.00 98.12           O  
ATOM   4419  CG1 VAL A 276      -9.098 -27.709 -19.559  1.00 98.12           C  
ATOM   4420 HG11 VAL A 276      -8.569 -28.627 -19.814  1.00 98.12           H  
ATOM   4421 HG12 VAL A 276      -8.426 -26.861 -19.691  1.00 98.12           H  
ATOM   4422 HG13 VAL A 276      -9.388 -27.778 -18.511  1.00 98.12           H  
ATOM   4423  CG2 VAL A 276     -11.113 -26.316 -19.927  1.00 98.12           C  
ATOM   4424 HG21 VAL A 276     -10.529 -25.410 -20.091  1.00 98.12           H  
ATOM   4425 HG22 VAL A 276     -11.319 -26.418 -18.862  1.00 98.12           H  
ATOM   4426 HG23 VAL A 276     -12.066 -26.218 -20.447  1.00 98.12           H  
ATOM   4427  N   ALA A 277      -9.443 -29.623 -22.701  1.00 98.41           N  
ATOM   4428  H   ALA A 277     -10.429 -29.813 -22.590  1.00 98.41           H  
ATOM   4429  CA  ALA A 277      -8.586 -30.705 -23.190  1.00 98.41           C  
ATOM   4430  HA  ALA A 277      -7.867 -30.954 -22.410  1.00 98.41           H  
ATOM   4431  C   ALA A 277      -7.788 -30.279 -24.437  1.00 98.41           C  
ATOM   4432  CB  ALA A 277      -9.450 -31.945 -23.460  1.00 98.41           C  
ATOM   4433  HB1 ALA A 277     -10.141 -31.757 -24.282  1.00 98.41           H  
ATOM   4434  HB2 ALA A 277      -8.811 -32.784 -23.735  1.00 98.41           H  
ATOM   4435  HB3 ALA A 277     -10.020 -32.203 -22.568  1.00 98.41           H  
ATOM   4436  O   ALA A 277      -6.557 -30.368 -24.437  1.00 98.41           O  
ATOM   4437  N   LEU A 278      -8.469 -29.715 -25.443  1.00 97.84           N  
ATOM   4438  H   LEU A 278      -9.477 -29.701 -25.378  1.00 97.84           H  
ATOM   4439  CA  LEU A 278      -7.842 -29.222 -26.675  1.00 97.84           C  
ATOM   4440  HA  LEU A 278      -7.285 -30.037 -27.137  1.00 97.84           H  
ATOM   4441  C   LEU A 278      -6.832 -28.096 -26.399  1.00 97.84           C  
ATOM   4442  CB  LEU A 278      -8.937 -28.740 -27.645  1.00 97.84           C  
ATOM   4443  HB2 LEU A 278      -9.563 -28.014 -27.127  1.00 97.84           H  
ATOM   4444  HB3 LEU A 278      -8.459 -28.230 -28.482  1.00 97.84           H  
ATOM   4445  O   LEU A 278      -5.707 -28.130 -26.897  1.00 97.84           O  
ATOM   4446  CG  LEU A 278      -9.835 -29.856 -28.214  1.00 97.84           C  
ATOM   4447  HG  LEU A 278     -10.269 -30.433 -27.397  1.00 97.84           H  
ATOM   4448  CD1 LEU A 278     -10.975 -29.223 -29.015  1.00 97.84           C  
ATOM   4449 HD11 LEU A 278     -11.560 -28.568 -28.370  1.00 97.84           H  
ATOM   4450 HD12 LEU A 278     -10.573 -28.654 -29.854  1.00 97.84           H  
ATOM   4451 HD13 LEU A 278     -11.626 -30.010 -29.396  1.00 97.84           H  
ATOM   4452  CD2 LEU A 278      -9.069 -30.801 -29.139  1.00 97.84           C  
ATOM   4453 HD21 LEU A 278      -8.593 -30.248 -29.948  1.00 97.84           H  
ATOM   4454 HD22 LEU A 278      -9.751 -31.538 -29.562  1.00 97.84           H  
ATOM   4455 HD23 LEU A 278      -8.307 -31.345 -28.580  1.00 97.84           H  
ATOM   4456  N   LYS A 279      -7.185 -27.122 -25.547  1.00 97.25           N  
ATOM   4457  H   LYS A 279      -8.113 -27.157 -25.150  1.00 97.25           H  
ATOM   4458  CA  LYS A 279      -6.279 -26.023 -25.154  1.00 97.25           C  
ATOM   4459  HA  LYS A 279      -5.903 -25.537 -26.055  1.00 97.25           H  
ATOM   4460  C   LYS A 279      -5.033 -26.506 -24.406  1.00 97.25           C  
ATOM   4461  CB  LYS A 279      -7.038 -24.998 -24.301  1.00 97.25           C  
ATOM   4462  HB2 LYS A 279      -6.319 -24.369 -23.776  1.00 97.25           H  
ATOM   4463  HB3 LYS A 279      -7.641 -25.518 -23.556  1.00 97.25           H  
ATOM   4464  O   LYS A 279      -3.993 -25.859 -24.488  1.00 97.25           O  
ATOM   4465  CG  LYS A 279      -7.924 -24.090 -25.164  1.00 97.25           C  
ATOM   4466  HG2 LYS A 279      -8.598 -24.695 -25.771  1.00 97.25           H  
ATOM   4467  HG3 LYS A 279      -7.287 -23.506 -25.828  1.00 97.25           H  
ATOM   4468  CD  LYS A 279      -8.750 -23.148 -24.279  1.00 97.25           C  
ATOM   4469  HD2 LYS A 279      -9.412 -23.753 -23.659  1.00 97.25           H  
ATOM   4470  HD3 LYS A 279      -8.098 -22.573 -23.621  1.00 97.25           H  
ATOM   4471  CE  LYS A 279      -9.614 -22.203 -25.122  1.00 97.25           C  
ATOM   4472  HE2 LYS A 279     -10.372 -21.771 -24.470  1.00 97.25           H  
ATOM   4473  HE3 LYS A 279     -10.131 -22.789 -25.882  1.00 97.25           H  
ATOM   4474  NZ  LYS A 279      -8.821 -21.115 -25.747  1.00 97.25           N  
ATOM   4475  HZ1 LYS A 279      -8.092 -21.494 -26.335  1.00 97.25           H  
ATOM   4476  HZ2 LYS A 279      -9.418 -20.523 -26.308  1.00 97.25           H  
ATOM   4477  HZ3 LYS A 279      -8.403 -20.539 -25.030  1.00 97.25           H  
ATOM   4478  N   CYS A 280      -5.122 -27.635 -23.709  1.00 98.09           N  
ATOM   4479  H   CYS A 280      -6.033 -28.061 -23.619  1.00 98.09           H  
ATOM   4480  CA  CYS A 280      -3.999 -28.276 -23.027  1.00 98.09           C  
ATOM   4481  HA  CYS A 280      -3.258 -27.517 -22.777  1.00 98.09           H  
ATOM   4482  C   CYS A 280      -3.255 -29.308 -23.897  1.00 98.09           C  
ATOM   4483  CB  CYS A 280      -4.509 -28.876 -21.711  1.00 98.09           C  
ATOM   4484  HB2 CYS A 280      -3.729 -29.492 -21.262  1.00 98.09           H  
ATOM   4485  HB3 CYS A 280      -5.387 -29.491 -21.904  1.00 98.09           H  
ATOM   4486  O   CYS A 280      -2.354 -29.973 -23.388  1.00 98.09           O  
ATOM   4487  SG  CYS A 280      -4.937 -27.539 -20.560  1.00 98.09           S  
ATOM   4488  HG  CYS A 280      -4.001 -27.809 -19.646  1.00 98.09           H  
ATOM   4489  N   GLY A 281      -3.608 -29.454 -25.181  1.00 97.66           N  
ATOM   4490  H   GLY A 281      -4.386 -28.916 -25.535  1.00 97.66           H  
ATOM   4491  CA  GLY A 281      -2.909 -30.326 -26.133  1.00 97.66           C  
ATOM   4492  HA2 GLY A 281      -3.137 -29.988 -27.144  1.00 97.66           H  
ATOM   4493  HA3 GLY A 281      -1.832 -30.245 -25.983  1.00 97.66           H  
ATOM   4494  C   GLY A 281      -3.284 -31.803 -26.048  1.00 97.66           C  
ATOM   4495  O   GLY A 281      -2.424 -32.663 -26.254  1.00 97.66           O  
ATOM   4496  N   TYR A 282      -4.536 -32.098 -25.694  1.00 97.78           N  
ATOM   4497  H   TYR A 282      -5.176 -31.339 -25.510  1.00 97.78           H  
ATOM   4498  CA  TYR A 282      -5.099 -33.445 -25.703  1.00 97.78           C  
ATOM   4499  HA  TYR A 282      -4.315 -34.175 -25.905  1.00 97.78           H  
ATOM   4500  C   TYR A 282      -6.164 -33.570 -26.792  1.00 97.78           C  
ATOM   4501  CB  TYR A 282      -5.716 -33.772 -24.336  1.00 97.78           C  
ATOM   4502  HB2 TYR A 282      -6.228 -34.731 -24.410  1.00 97.78           H  
ATOM   4503  HB3 TYR A 282      -6.471 -33.023 -24.098  1.00 97.78           H  
ATOM   4504  O   TYR A 282      -7.192 -32.901 -26.724  1.00 97.78           O  
ATOM   4505  CG  TYR A 282      -4.723 -33.842 -23.196  1.00 97.78           C  
ATOM   4506  CD1 TYR A 282      -4.121 -35.069 -22.875  1.00 97.78           C  
ATOM   4507  HD1 TYR A 282      -4.378 -35.950 -23.444  1.00 97.78           H  
ATOM   4508  CD2 TYR A 282      -4.393 -32.683 -22.471  1.00 97.78           C  
ATOM   4509  HD2 TYR A 282      -4.852 -31.742 -22.736  1.00 97.78           H  
ATOM   4510  CE1 TYR A 282      -3.170 -35.143 -21.842  1.00 97.78           C  
ATOM   4511  HE1 TYR A 282      -2.684 -36.077 -21.604  1.00 97.78           H  
ATOM   4512  CE2 TYR A 282      -3.438 -32.746 -21.438  1.00 97.78           C  
ATOM   4513  HE2 TYR A 282      -3.166 -31.846 -20.907  1.00 97.78           H  
ATOM   4514  OH  TYR A 282      -1.845 -34.052 -20.193  1.00 97.78           O  
ATOM   4515  HH  TYR A 282      -1.638 -33.193 -19.817  1.00 97.78           H  
ATOM   4516  CZ  TYR A 282      -2.817 -33.978 -21.136  1.00 97.78           C  
ATOM   4517  N   ASP A 283      -5.957 -34.490 -27.733  1.00 96.03           N  
ATOM   4518  H   ASP A 283      -5.027 -34.868 -27.849  1.00 96.03           H  
ATOM   4519  CA  ASP A 283      -6.926 -34.769 -28.804  1.00 96.03           C  
ATOM   4520  HA  ASP A 283      -7.305 -33.827 -29.200  1.00 96.03           H  
ATOM   4521  C   ASP A 283      -8.127 -35.594 -28.310  1.00 96.03           C  
ATOM   4522  CB  ASP A 283      -6.211 -35.509 -29.945  1.00 96.03           C  
ATOM   4523  HB2 ASP A 283      -6.905 -35.640 -30.774  1.00 96.03           H  
ATOM   4524  HB3 ASP A 283      -5.912 -36.496 -29.593  1.00 96.03           H  
ATOM   4525  O   ASP A 283      -9.220 -35.529 -28.864  1.00 96.03           O  
ATOM   4526  CG  ASP A 283      -4.981 -34.748 -30.444  1.00 96.03           C  
ATOM   4527  OD1 ASP A 283      -5.112 -33.532 -30.699  1.00 96.03           O  
ATOM   4528  OD2 ASP A 283      -3.899 -35.376 -30.471  1.00 96.03           O  
ATOM   4529  N   SER A 284      -7.937 -36.371 -27.238  1.00 97.56           N  
ATOM   4530  H   SER A 284      -7.022 -36.336 -26.811  1.00 97.56           H  
ATOM   4531  CA  SER A 284      -8.981 -37.190 -26.616  1.00 97.56           C  
ATOM   4532  HA  SER A 284      -9.864 -37.195 -27.255  1.00 97.56           H  
ATOM   4533  C   SER A 284      -9.386 -36.622 -25.261  1.00 97.56           C  
ATOM   4534  CB  SER A 284      -8.511 -38.642 -26.501  1.00 97.56           C  
ATOM   4535  HB2 SER A 284      -7.521 -38.671 -26.046  1.00 97.56           H  
ATOM   4536  HB3 SER A 284      -8.441 -39.066 -27.503  1.00 97.56           H  
ATOM   4537  O   SER A 284      -8.615 -36.662 -24.296  1.00 97.56           O  
ATOM   4538  OG  SER A 284      -9.409 -39.418 -25.719  1.00 97.56           O  
ATOM   4539  HG  SER A 284      -9.453 -40.286 -26.127  1.00 97.56           H  
ATOM   4540  N   THR A 285     -10.634 -36.160 -25.156  1.00 97.87           N  
ATOM   4541  H   THR A 285     -11.188 -36.052 -25.994  1.00 97.87           H  
ATOM   4542  CA  THR A 285     -11.223 -35.699 -23.890  1.00 97.87           C  
ATOM   4543  HA  THR A 285     -10.632 -34.862 -23.516  1.00 97.87           H  
ATOM   4544  C   THR A 285     -11.225 -36.804 -22.833  1.00 97.87           C  
ATOM   4545  CB  THR A 285     -12.673 -35.235 -24.086  1.00 97.87           C  
ATOM   4546  HB  THR A 285     -13.316 -36.115 -24.095  1.00 97.87           H  
ATOM   4547  O   THR A 285     -10.943 -36.539 -21.667  1.00 97.87           O  
ATOM   4548  CG2 THR A 285     -13.144 -34.316 -22.963  1.00 97.87           C  
ATOM   4549 HG21 THR A 285     -12.469 -33.465 -22.870  1.00 97.87           H  
ATOM   4550 HG22 THR A 285     -14.151 -33.961 -23.183  1.00 97.87           H  
ATOM   4551 HG23 THR A 285     -13.162 -34.864 -22.021  1.00 97.87           H  
ATOM   4552  OG1 THR A 285     -12.857 -34.596 -25.325  1.00 97.87           O  
ATOM   4553  HG1 THR A 285     -12.522 -33.697 -25.345  1.00 97.87           H  
ATOM   4554  N   SER A 286     -11.490 -38.056 -23.225  1.00 97.72           N  
ATOM   4555  H   SER A 286     -11.742 -38.221 -24.189  1.00 97.72           H  
ATOM   4556  CA  SER A 286     -11.480 -39.207 -22.311  1.00 97.72           C  
ATOM   4557  HA  SER A 286     -12.164 -39.012 -21.484  1.00 97.72           H  
ATOM   4558  C   SER A 286     -10.091 -39.450 -21.724  1.00 97.72           C  
ATOM   4559  CB  SER A 286     -11.955 -40.472 -23.032  1.00 97.72           C  
ATOM   4560  HB2 SER A 286     -11.296 -40.690 -23.872  1.00 97.72           H  
ATOM   4561  HB3 SER A 286     -11.936 -41.311 -22.337  1.00 97.72           H  
ATOM   4562  O   SER A 286      -9.953 -39.636 -20.513  1.00 97.72           O  
ATOM   4563  OG  SER A 286     -13.273 -40.277 -23.502  1.00 97.72           O  
ATOM   4564  HG  SER A 286     -13.585 -41.078 -23.927  1.00 97.72           H  
ATOM   4565  N   TYR A 287      -9.050 -39.381 -22.561  1.00 97.92           N  
ATOM   4566  H   TYR A 287      -9.217 -39.185 -23.538  1.00 97.92           H  
ATOM   4567  CA  TYR A 287      -7.669 -39.502 -22.099  1.00 97.92           C  
ATOM   4568  HA  TYR A 287      -7.584 -40.409 -21.500  1.00 97.92           H  
ATOM   4569  C   TYR A 287      -7.269 -38.323 -21.201  1.00 97.92           C  
ATOM   4570  CB  TYR A 287      -6.731 -39.630 -23.303  1.00 97.92           C  
ATOM   4571  HB2 TYR A 287      -6.838 -38.740 -23.923  1.00 97.92           H  
ATOM   4572  HB3 TYR A 287      -7.029 -40.494 -23.897  1.00 97.92           H  
ATOM   4573  O   TYR A 287      -6.667 -38.530 -20.148  1.00 97.92           O  
ATOM   4574  CG  TYR A 287      -5.276 -39.792 -22.914  1.00 97.92           C  
ATOM   4575  CD1 TYR A 287      -4.329 -38.830 -23.312  1.00 97.92           C  
ATOM   4576  HD1 TYR A 287      -4.637 -38.013 -23.947  1.00 97.92           H  
ATOM   4577  CD2 TYR A 287      -4.871 -40.901 -22.146  1.00 97.92           C  
ATOM   4578  HD2 TYR A 287      -5.591 -41.649 -21.847  1.00 97.92           H  
ATOM   4579  CE1 TYR A 287      -2.981 -38.956 -22.923  1.00 97.92           C  
ATOM   4580  HE1 TYR A 287      -2.255 -38.223 -23.243  1.00 97.92           H  
ATOM   4581  CE2 TYR A 287      -3.524 -41.037 -21.764  1.00 97.92           C  
ATOM   4582  HE2 TYR A 287      -3.203 -41.885 -21.177  1.00 97.92           H  
ATOM   4583  OH  TYR A 287      -1.279 -40.204 -21.772  1.00 97.92           O  
ATOM   4584  HH  TYR A 287      -0.723 -39.519 -22.150  1.00 97.92           H  
ATOM   4585  CZ  TYR A 287      -2.578 -40.065 -22.147  1.00 97.92           C  
ATOM   4586  N   PHE A 288      -7.677 -37.096 -21.546  1.00 98.60           N  
ATOM   4587  H   PHE A 288      -8.143 -36.971 -22.434  1.00 98.60           H  
ATOM   4588  CA  PHE A 288      -7.493 -35.928 -20.683  1.00 98.60           C  
ATOM   4589  HA  PHE A 288      -6.426 -35.776 -20.522  1.00 98.60           H  
ATOM   4590  C   PHE A 288      -8.132 -36.124 -19.299  1.00 98.60           C  
ATOM   4591  CB  PHE A 288      -8.051 -34.675 -21.368  1.00 98.60           C  
ATOM   4592  HB2 PHE A 288      -7.384 -34.388 -22.181  1.00 98.60           H  
ATOM   4593  HB3 PHE A 288      -9.023 -34.899 -21.809  1.00 98.60           H  
ATOM   4594  O   PHE A 288      -7.460 -35.921 -18.289  1.00 98.60           O  
ATOM   4595  CG  PHE A 288      -8.208 -33.505 -20.418  1.00 98.60           C  
ATOM   4596  CD1 PHE A 288      -9.487 -33.125 -19.970  1.00 98.60           C  
ATOM   4597  HD1 PHE A 288     -10.367 -33.626 -20.347  1.00 98.60           H  
ATOM   4598  CD2 PHE A 288      -7.068 -32.850 -19.920  1.00 98.60           C  
ATOM   4599  HD2 PHE A 288      -6.085 -33.151 -20.252  1.00 98.60           H  
ATOM   4600  CE1 PHE A 288      -9.621 -32.090 -19.031  1.00 98.60           C  
ATOM   4601  HE1 PHE A 288     -10.599 -31.781 -18.691  1.00 98.60           H  
ATOM   4602  CE2 PHE A 288      -7.205 -31.821 -18.974  1.00 98.60           C  
ATOM   4603  HE2 PHE A 288      -6.325 -31.328 -18.587  1.00 98.60           H  
ATOM   4604  CZ  PHE A 288      -8.483 -31.443 -18.529  1.00 98.60           C  
ATOM   4605  HZ  PHE A 288      -8.604 -30.656 -17.799  1.00 98.60           H  
ATOM   4606  N   ILE A 289      -9.394 -36.568 -19.228  1.00 98.51           N  
ATOM   4607  H   ILE A 289      -9.895 -36.705 -20.094  1.00 98.51           H  
ATOM   4608  CA  ILE A 289     -10.095 -36.823 -17.959  1.00 98.51           C  
ATOM   4609  HA  ILE A 289     -10.098 -35.902 -17.375  1.00 98.51           H  
ATOM   4610  C   ILE A 289      -9.347 -37.876 -17.128  1.00 98.51           C  
ATOM   4611  CB  ILE A 289     -11.563 -37.239 -18.225  1.00 98.51           C  
ATOM   4612  HB  ILE A 289     -11.565 -38.029 -18.977  1.00 98.51           H  
ATOM   4613  O   ILE A 289      -9.196 -37.705 -15.916  1.00 98.51           O  
ATOM   4614  CG1 ILE A 289     -12.383 -36.041 -18.759  1.00 98.51           C  
ATOM   4615 HG12 ILE A 289     -11.804 -35.497 -19.505  1.00 98.51           H  
ATOM   4616 HG13 ILE A 289     -12.591 -35.350 -17.942  1.00 98.51           H  
ATOM   4617  CG2 ILE A 289     -12.235 -37.789 -16.948  1.00 98.51           C  
ATOM   4618 HG21 ILE A 289     -13.284 -38.018 -17.136  1.00 98.51           H  
ATOM   4619 HG22 ILE A 289     -11.759 -38.719 -16.638  1.00 98.51           H  
ATOM   4620 HG23 ILE A 289     -12.166 -37.059 -16.142  1.00 98.51           H  
ATOM   4621  CD1 ILE A 289     -13.712 -36.446 -19.410  1.00 98.51           C  
ATOM   4622 HD11 ILE A 289     -13.531 -37.162 -20.212  1.00 98.51           H  
ATOM   4623 HD12 ILE A 289     -14.188 -35.560 -19.833  1.00 98.51           H  
ATOM   4624 HD13 ILE A 289     -14.391 -36.881 -18.677  1.00 98.51           H  
ATOM   4625  N   GLN A 290      -8.846 -38.941 -17.763  1.00 98.37           N  
ATOM   4626  H   GLN A 290      -9.016 -39.035 -18.754  1.00 98.37           H  
ATOM   4627  CA  GLN A 290      -8.049 -39.971 -17.094  1.00 98.37           C  
ATOM   4628  HA  GLN A 290      -8.625 -40.351 -16.250  1.00 98.37           H  
ATOM   4629  C   GLN A 290      -6.733 -39.405 -16.541  1.00 98.37           C  
ATOM   4630  CB  GLN A 290      -7.798 -41.131 -18.068  1.00 98.37           C  
ATOM   4631  HB2 GLN A 290      -7.193 -40.778 -18.903  1.00 98.37           H  
ATOM   4632  HB3 GLN A 290      -8.755 -41.476 -18.459  1.00 98.37           H  
ATOM   4633  O   GLN A 290      -6.410 -39.653 -15.377  1.00 98.37           O  
ATOM   4634  CG  GLN A 290      -7.082 -42.315 -17.396  1.00 98.37           C  
ATOM   4635  HG2 GLN A 290      -7.703 -42.699 -16.586  1.00 98.37           H  
ATOM   4636  HG3 GLN A 290      -6.132 -41.984 -16.978  1.00 98.37           H  
ATOM   4637  CD  GLN A 290      -6.787 -43.454 -18.369  1.00 98.37           C  
ATOM   4638  NE2 GLN A 290      -6.174 -44.525 -17.917  1.00 98.37           N  
ATOM   4639 HE21 GLN A 290      -6.035 -45.251 -18.606  1.00 98.37           H  
ATOM   4640 HE22 GLN A 290      -5.949 -44.640 -16.939  1.00 98.37           H  
ATOM   4641  OE1 GLN A 290      -7.090 -43.412 -19.545  1.00 98.37           O  
ATOM   4642  N   CYS A 291      -5.996 -38.624 -17.336  1.00 98.22           N  
ATOM   4643  H   CYS A 291      -6.292 -38.499 -18.293  1.00 98.22           H  
ATOM   4644  CA  CYS A 291      -4.763 -37.954 -16.915  1.00 98.22           C  
ATOM   4645  HA  CYS A 291      -4.049 -38.699 -16.564  1.00 98.22           H  
ATOM   4646  C   CYS A 291      -5.014 -36.989 -15.752  1.00 98.22           C  
ATOM   4647  CB  CYS A 291      -4.153 -37.227 -18.120  1.00 98.22           C  
ATOM   4648  HB2 CYS A 291      -3.395 -36.517 -17.788  1.00 98.22           H  
ATOM   4649  HB3 CYS A 291      -4.931 -36.688 -18.662  1.00 98.22           H  
ATOM   4650  O   CYS A 291      -4.335 -37.080 -14.731  1.00 98.22           O  
ATOM   4651  SG  CYS A 291      -3.379 -38.456 -19.201  1.00 98.22           S  
ATOM   4652  HG  CYS A 291      -3.516 -37.795 -20.354  1.00 98.22           H  
ATOM   4653  N   PHE A 292      -6.038 -36.140 -15.860  1.00 98.52           N  
ATOM   4654  H   PHE A 292      -6.551 -36.119 -16.729  1.00 98.52           H  
ATOM   4655  CA  PHE A 292      -6.420 -35.181 -14.825  1.00 98.52           C  
ATOM   4656  HA  PHE A 292      -5.571 -34.529 -14.619  1.00 98.52           H  
ATOM   4657  C   PHE A 292      -6.789 -35.888 -13.516  1.00 98.52           C  
ATOM   4658  CB  PHE A 292      -7.573 -34.318 -15.354  1.00 98.52           C  
ATOM   4659  HB2 PHE A 292      -8.469 -34.930 -15.464  1.00 98.52           H  
ATOM   4660  HB3 PHE A 292      -7.309 -33.952 -16.346  1.00 98.52           H  
ATOM   4661  O   PHE A 292      -6.241 -35.568 -12.461  1.00 98.52           O  
ATOM   4662  CG  PHE A 292      -7.890 -33.123 -14.479  1.00 98.52           C  
ATOM   4663  CD1 PHE A 292      -8.682 -33.274 -13.326  1.00 98.52           C  
ATOM   4664  HD1 PHE A 292      -9.071 -34.246 -13.062  1.00 98.52           H  
ATOM   4665  CD2 PHE A 292      -7.382 -31.854 -14.813  1.00 98.52           C  
ATOM   4666  HD2 PHE A 292      -6.763 -31.729 -15.689  1.00 98.52           H  
ATOM   4667  CE1 PHE A 292      -8.967 -32.166 -12.510  1.00 98.52           C  
ATOM   4668  HE1 PHE A 292      -9.571 -32.285 -11.622  1.00 98.52           H  
ATOM   4669  CE2 PHE A 292      -7.667 -30.745 -13.997  1.00 98.52           C  
ATOM   4670  HE2 PHE A 292      -7.265 -29.773 -14.243  1.00 98.52           H  
ATOM   4671  CZ  PHE A 292      -8.458 -30.899 -12.846  1.00 98.52           C  
ATOM   4672  HZ  PHE A 292      -8.667 -30.046 -12.219  1.00 98.52           H  
ATOM   4673  N   LYS A 293      -7.637 -36.925 -13.580  1.00 98.44           N  
ATOM   4674  H   LYS A 293      -8.052 -37.142 -14.475  1.00 98.44           H  
ATOM   4675  CA  LYS A 293      -8.002 -37.741 -12.411  1.00 98.44           C  
ATOM   4676  HA  LYS A 293      -8.370 -37.073 -11.632  1.00 98.44           H  
ATOM   4677  C   LYS A 293      -6.791 -38.448 -11.809  1.00 98.44           C  
ATOM   4678  CB  LYS A 293      -9.116 -38.728 -12.793  1.00 98.44           C  
ATOM   4679  HB2 LYS A 293      -8.731 -39.434 -13.529  1.00 98.44           H  
ATOM   4680  HB3 LYS A 293      -9.937 -38.172 -13.246  1.00 98.44           H  
ATOM   4681  O   LYS A 293      -6.662 -38.503 -10.588  1.00 98.44           O  
ATOM   4682  CG  LYS A 293      -9.657 -39.497 -11.574  1.00 98.44           C  
ATOM   4683  HG2 LYS A 293     -10.100 -38.787 -10.875  1.00 98.44           H  
ATOM   4684  HG3 LYS A 293      -8.842 -40.019 -11.073  1.00 98.44           H  
ATOM   4685  CD  LYS A 293     -10.709 -40.536 -11.984  1.00 98.44           C  
ATOM   4686  HD2 LYS A 293     -10.250 -41.260 -12.657  1.00 98.44           H  
ATOM   4687  HD3 LYS A 293     -11.524 -40.037 -12.510  1.00 98.44           H  
ATOM   4688  CE  LYS A 293     -11.256 -41.256 -10.743  1.00 98.44           C  
ATOM   4689  HE2 LYS A 293     -11.665 -40.510 -10.062  1.00 98.44           H  
ATOM   4690  HE3 LYS A 293     -10.428 -41.748 -10.232  1.00 98.44           H  
ATOM   4691  NZ  LYS A 293     -12.305 -42.252 -11.090  1.00 98.44           N  
ATOM   4692  HZ1 LYS A 293     -13.089 -41.805 -11.544  1.00 98.44           H  
ATOM   4693  HZ2 LYS A 293     -12.652 -42.707 -10.258  1.00 98.44           H  
ATOM   4694  HZ3 LYS A 293     -11.943 -42.964 -11.708  1.00 98.44           H  
ATOM   4695  N   LYS A 294      -5.886 -38.983 -12.634  1.00 98.40           N  
ATOM   4696  H   LYS A 294      -6.054 -38.922 -13.628  1.00 98.40           H  
ATOM   4697  CA  LYS A 294      -4.652 -39.621 -12.155  1.00 98.40           C  
ATOM   4698  HA  LYS A 294      -4.924 -40.375 -11.417  1.00 98.40           H  
ATOM   4699  C   LYS A 294      -3.742 -38.614 -11.448  1.00 98.40           C  
ATOM   4700  CB  LYS A 294      -3.938 -40.315 -13.327  1.00 98.40           C  
ATOM   4701  HB2 LYS A 294      -4.634 -41.007 -13.802  1.00 98.40           H  
ATOM   4702  HB3 LYS A 294      -3.640 -39.569 -14.063  1.00 98.40           H  
ATOM   4703  O   LYS A 294      -3.151 -38.984 -10.433  1.00 98.40           O  
ATOM   4704  CG  LYS A 294      -2.695 -41.102 -12.874  1.00 98.40           C  
ATOM   4705  HG2 LYS A 294      -2.993 -41.854 -12.143  1.00 98.40           H  
ATOM   4706  HG3 LYS A 294      -1.980 -40.423 -12.410  1.00 98.40           H  
ATOM   4707  CD  LYS A 294      -2.005 -41.792 -14.059  1.00 98.40           C  
ATOM   4708  HD2 LYS A 294      -1.718 -41.035 -14.789  1.00 98.40           H  
ATOM   4709  HD3 LYS A 294      -2.701 -42.488 -14.528  1.00 98.40           H  
ATOM   4710  CE  LYS A 294      -0.754 -42.547 -13.585  1.00 98.40           C  
ATOM   4711  HE2 LYS A 294      -0.102 -41.845 -13.065  1.00 98.40           H  
ATOM   4712  HE3 LYS A 294      -1.055 -43.314 -12.871  1.00 98.40           H  
ATOM   4713  NZ  LYS A 294      -0.015 -43.170 -14.715  1.00 98.40           N  
ATOM   4714  HZ1 LYS A 294       0.810 -43.650 -14.383  1.00 98.40           H  
ATOM   4715  HZ2 LYS A 294       0.289 -42.468 -15.375  1.00 98.40           H  
ATOM   4716  HZ3 LYS A 294      -0.589 -43.839 -15.207  1.00 98.40           H  
ATOM   4717  N   TYR A 295      -3.652 -37.388 -11.958  1.00 98.10           N  
ATOM   4718  H   TYR A 295      -4.148 -37.191 -12.816  1.00 98.10           H  
ATOM   4719  CA  TYR A 295      -2.781 -36.334 -11.442  1.00 98.10           C  
ATOM   4720  HA  TYR A 295      -1.815 -36.774 -11.192  1.00 98.10           H  
ATOM   4721  C   TYR A 295      -3.336 -35.711 -10.152  1.00 98.10           C  
ATOM   4722  CB  TYR A 295      -2.541 -35.303 -12.555  1.00 98.10           C  
ATOM   4723  HB2 TYR A 295      -2.344 -35.828 -13.489  1.00 98.10           H  
ATOM   4724  HB3 TYR A 295      -3.437 -34.700 -12.708  1.00 98.10           H  
ATOM   4725  O   TYR A 295      -2.725 -35.862  -9.092  1.00 98.10           O  
ATOM   4726  CG  TYR A 295      -1.360 -34.399 -12.289  1.00 98.10           C  
ATOM   4727  CD1 TYR A 295      -1.547 -33.139 -11.691  1.00 98.10           C  
ATOM   4728  HD1 TYR A 295      -2.533 -32.802 -11.409  1.00 98.10           H  
ATOM   4729  CD2 TYR A 295      -0.066 -34.825 -12.646  1.00 98.10           C  
ATOM   4730  HD2 TYR A 295       0.078 -35.791 -13.108  1.00 98.10           H  
ATOM   4731  CE1 TYR A 295      -0.439 -32.306 -11.449  1.00 98.10           C  
ATOM   4732  HE1 TYR A 295      -0.565 -31.346 -10.971  1.00 98.10           H  
ATOM   4733  CE2 TYR A 295       1.044 -33.996 -12.403  1.00 98.10           C  
ATOM   4734  HE2 TYR A 295       2.038 -34.321 -12.674  1.00 98.10           H  
ATOM   4735  OH  TYR A 295       1.928 -31.938 -11.550  1.00 98.10           O  
ATOM   4736  HH  TYR A 295       2.761 -32.381 -11.728  1.00 98.10           H  
ATOM   4737  CZ  TYR A 295       0.858 -32.734 -11.799  1.00 98.10           C  
ATOM   4738  N   PHE A 296      -4.540 -35.127 -10.218  1.00 97.86           N  
ATOM   4739  H   PHE A 296      -4.991 -35.077 -11.121  1.00 97.86           H  
ATOM   4740  CA  PHE A 296      -5.166 -34.372  -9.125  1.00 97.86           C  
ATOM   4741  HA  PHE A 296      -4.366 -33.932  -8.529  1.00 97.86           H  
ATOM   4742  C   PHE A 296      -6.010 -35.207  -8.157  1.00 97.86           C  
ATOM   4743  CB  PHE A 296      -6.004 -33.224  -9.703  1.00 97.86           C  
ATOM   4744  HB2 PHE A 296      -6.731 -33.627 -10.408  1.00 97.86           H  
ATOM   4745  HB3 PHE A 296      -6.564 -32.755  -8.893  1.00 97.86           H  
ATOM   4746  O   PHE A 296      -6.468 -34.699  -7.135  1.00 97.86           O  
ATOM   4747  CG  PHE A 296      -5.191 -32.132 -10.364  1.00 97.86           C  
ATOM   4748  CD1 PHE A 296      -4.299 -31.359  -9.600  1.00 97.86           C  
ATOM   4749  HD1 PHE A 296      -4.200 -31.526  -8.537  1.00 97.86           H  
ATOM   4750  CD2 PHE A 296      -5.339 -31.861 -11.734  1.00 97.86           C  
ATOM   4751  HD2 PHE A 296      -6.026 -32.444 -12.330  1.00 97.86           H  
ATOM   4752  CE1 PHE A 296      -3.547 -30.340 -10.202  1.00 97.86           C  
ATOM   4753  HE1 PHE A 296      -2.862 -29.751  -9.611  1.00 97.86           H  
ATOM   4754  CE2 PHE A 296      -4.609 -30.818 -12.330  1.00 97.86           C  
ATOM   4755  HE2 PHE A 296      -4.743 -30.595 -13.378  1.00 97.86           H  
ATOM   4756  CZ  PHE A 296      -3.704 -30.061 -11.566  1.00 97.86           C  
ATOM   4757  HZ  PHE A 296      -3.139 -29.261 -12.019  1.00 97.86           H  
ATOM   4758  N   LYS A 297      -6.247 -36.488  -8.470  1.00 97.72           N  
ATOM   4759  H   LYS A 297      -5.869 -36.818  -9.347  1.00 97.72           H  
ATOM   4760  CA  LYS A 297      -7.116 -37.405  -7.702  1.00 97.72           C  
ATOM   4761  HA  LYS A 297      -7.157 -38.346  -8.250  1.00 97.72           H  
ATOM   4762  C   LYS A 297      -8.589 -36.979  -7.631  1.00 97.72           C  
ATOM   4763  CB  LYS A 297      -6.509 -37.727  -6.322  1.00 97.72           C  
ATOM   4764  HB2 LYS A 297      -7.074 -38.547  -5.877  1.00 97.72           H  
ATOM   4765  HB3 LYS A 297      -6.623 -36.862  -5.669  1.00 97.72           H  
ATOM   4766  O   LYS A 297      -9.344 -37.527  -6.837  1.00 97.72           O  
ATOM   4767  CG  LYS A 297      -5.024 -38.122  -6.351  1.00 97.72           C  
ATOM   4768  HG2 LYS A 297      -4.730 -38.417  -5.344  1.00 97.72           H  
ATOM   4769  HG3 LYS A 297      -4.424 -37.259  -6.639  1.00 97.72           H  
ATOM   4770  CD  LYS A 297      -4.705 -39.281  -7.298  1.00 97.72           C  
ATOM   4771  HD2 LYS A 297      -4.922 -38.983  -8.324  1.00 97.72           H  
ATOM   4772  HD3 LYS A 297      -5.305 -40.153  -7.034  1.00 97.72           H  
ATOM   4773  CE  LYS A 297      -3.215 -39.599  -7.166  1.00 97.72           C  
ATOM   4774  HE2 LYS A 297      -3.020 -39.984  -6.165  1.00 97.72           H  
ATOM   4775  HE3 LYS A 297      -2.660 -38.668  -7.283  1.00 97.72           H  
ATOM   4776  NZ  LYS A 297      -2.773 -40.564  -8.193  1.00 97.72           N  
ATOM   4777  HZ1 LYS A 297      -3.314 -41.415  -8.153  1.00 97.72           H  
ATOM   4778  HZ2 LYS A 297      -1.792 -40.773  -8.076  1.00 97.72           H  
ATOM   4779  HZ3 LYS A 297      -2.885 -40.127  -9.097  1.00 97.72           H  
ATOM   4780  N   THR A 298      -9.013 -36.085  -8.521  1.00 95.45           N  
ATOM   4781  H   THR A 298      -8.327 -35.681  -9.142  1.00 95.45           H  
ATOM   4782  CA  THR A 298     -10.404 -35.654  -8.709  1.00 95.45           C  
ATOM   4783  HA  THR A 298     -11.070 -36.426  -8.322  1.00 95.45           H  
ATOM   4784  C   THR A 298     -10.704 -35.477 -10.197  1.00 95.45           C  
ATOM   4785  CB  THR A 298     -10.689 -34.377  -7.908  1.00 95.45           C  
ATOM   4786  HB  THR A 298     -10.387 -34.540  -6.873  1.00 95.45           H  
ATOM   4787  O   THR A 298      -9.784 -35.350 -11.001  1.00 95.45           O  
ATOM   4788  CG2 THR A 298      -9.989 -33.127  -8.441  1.00 95.45           C  
ATOM   4789 HG21 THR A 298      -8.913 -33.293  -8.482  1.00 95.45           H  
ATOM   4790 HG22 THR A 298     -10.180 -32.293  -7.764  1.00 95.45           H  
ATOM   4791 HG23 THR A 298     -10.361 -32.871  -9.433  1.00 95.45           H  
ATOM   4792  OG1 THR A 298     -12.073 -34.139  -7.936  1.00 95.45           O  
ATOM   4793  HG1 THR A 298     -12.230 -33.418  -7.322  1.00 95.45           H  
ATOM   4794  N   THR A 299     -11.972 -35.519 -10.604  1.00 96.39           N  
ATOM   4795  H   THR A 299     -12.686 -35.433  -9.895  1.00 96.39           H  
ATOM   4796  CA  THR A 299     -12.347 -35.361 -12.023  1.00 96.39           C  
ATOM   4797  HA  THR A 299     -11.548 -35.785 -12.632  1.00 96.39           H  
ATOM   4798  C   THR A 299     -12.493 -33.883 -12.401  1.00 96.39           C  
ATOM   4799  CB  THR A 299     -13.632 -36.118 -12.385  1.00 96.39           C  
ATOM   4800  HB  THR A 299     -13.728 -36.095 -13.471  1.00 96.39           H  
ATOM   4801  O   THR A 299     -12.827 -33.084 -11.525  1.00 96.39           O  
ATOM   4802  CG2 THR A 299     -13.601 -37.586 -11.962  1.00 96.39           C  
ATOM   4803 HG21 THR A 299     -13.580 -37.669 -10.875  1.00 96.39           H  
ATOM   4804 HG22 THR A 299     -14.493 -38.084 -12.341  1.00 96.39           H  
ATOM   4805 HG23 THR A 299     -12.717 -38.061 -12.388  1.00 96.39           H  
ATOM   4806  OG1 THR A 299     -14.783 -35.502 -11.855  1.00 96.39           O  
ATOM   4807  HG1 THR A 299     -14.839 -35.613 -10.903  1.00 96.39           H  
ATOM   4808  N   PRO A 300     -12.337 -33.500 -13.687  1.00 96.48           N  
ATOM   4809  CA  PRO A 300     -12.613 -32.130 -14.128  1.00 96.48           C  
ATOM   4810  HA  PRO A 300     -11.871 -31.465 -13.686  1.00 96.48           H  
ATOM   4811  C   PRO A 300     -14.015 -31.637 -13.741  1.00 96.48           C  
ATOM   4812  CB  PRO A 300     -12.429 -32.148 -15.649  1.00 96.48           C  
ATOM   4813  HB2 PRO A 300     -13.358 -32.434 -16.142  1.00 96.48           H  
ATOM   4814  HB3 PRO A 300     -12.081 -31.187 -16.026  1.00 96.48           H  
ATOM   4815  O   PRO A 300     -14.164 -30.510 -13.287  1.00 96.48           O  
ATOM   4816  CG  PRO A 300     -11.393 -33.249 -15.853  1.00 96.48           C  
ATOM   4817  HG2 PRO A 300     -11.427 -33.661 -16.862  1.00 96.48           H  
ATOM   4818  HG3 PRO A 300     -10.400 -32.855 -15.638  1.00 96.48           H  
ATOM   4819  CD  PRO A 300     -11.792 -34.279 -14.795  1.00 96.48           C  
ATOM   4820  HD2 PRO A 300     -12.568 -34.931 -15.195  1.00 96.48           H  
ATOM   4821  HD3 PRO A 300     -10.920 -34.860 -14.496  1.00 96.48           H  
ATOM   4822  N   SER A 301     -15.042 -32.487 -13.847  1.00 92.72           N  
ATOM   4823  H   SER A 301     -14.890 -33.399 -14.255  1.00 92.72           H  
ATOM   4824  CA  SER A 301     -16.419 -32.130 -13.478  1.00 92.72           C  
ATOM   4825  HA  SER A 301     -16.703 -31.218 -14.004  1.00 92.72           H  
ATOM   4826  C   SER A 301     -16.585 -31.865 -11.982  1.00 92.72           C  
ATOM   4827  CB  SER A 301     -17.377 -33.250 -13.886  1.00 92.72           C  
ATOM   4828  HB2 SER A 301     -17.130 -34.156 -13.332  1.00 92.72           H  
ATOM   4829  HB3 SER A 301     -18.402 -32.961 -13.651  1.00 92.72           H  
ATOM   4830  O   SER A 301     -17.316 -30.957 -11.605  1.00 92.72           O  
ATOM   4831  OG  SER A 301     -17.263 -33.511 -15.271  1.00 92.72           O  
ATOM   4832  HG  SER A 301     -17.794 -32.870 -15.749  1.00 92.72           H  
ATOM   4833  N   THR A 302     -15.911 -32.636 -11.126  1.00 91.08           N  
ATOM   4834  H   THR A 302     -15.336 -33.382 -11.490  1.00 91.08           H  
ATOM   4835  CA  THR A 302     -15.893 -32.391  -9.675  1.00 91.08           C  
ATOM   4836  HA  THR A 302     -16.913 -32.256  -9.316  1.00 91.08           H  
ATOM   4837  C   THR A 302     -15.121 -31.117  -9.344  1.00 91.08           C  
ATOM   4838  CB  THR A 302     -15.257 -33.576  -8.937  1.00 91.08           C  
ATOM   4839  HB  THR A 302     -14.215 -33.660  -9.246  1.00 91.08           H  
ATOM   4840  O   THR A 302     -15.569 -30.339  -8.513  1.00 91.08           O  
ATOM   4841  CG2 THR A 302     -15.323 -33.437  -7.421  1.00 91.08           C  
ATOM   4842 HG21 THR A 302     -14.979 -34.355  -6.944  1.00 91.08           H  
ATOM   4843 HG22 THR A 302     -14.662 -32.627  -7.113  1.00 91.08           H  
ATOM   4844 HG23 THR A 302     -16.339 -33.210  -7.097  1.00 91.08           H  
ATOM   4845  OG1 THR A 302     -15.904 -34.789  -9.260  1.00 91.08           O  
ATOM   4846  HG1 THR A 302     -16.626 -34.879  -8.634  1.00 91.08           H  
ATOM   4847  N   PHE A 303     -13.991 -30.887 -10.017  1.00 91.42           N  
ATOM   4848  H   PHE A 303     -13.675 -31.574 -10.686  1.00 91.42           H  
ATOM   4849  CA  PHE A 303     -13.177 -29.684  -9.849  1.00 91.42           C  
ATOM   4850  HA  PHE A 303     -12.864 -29.604  -8.808  1.00 91.42           H  
ATOM   4851  C   PHE A 303     -13.969 -28.410 -10.178  1.00 91.42           C  
ATOM   4852  CB  PHE A 303     -11.926 -29.825 -10.727  1.00 91.42           C  
ATOM   4853  HB2 PHE A 303     -12.221 -29.899 -11.774  1.00 91.42           H  
ATOM   4854  HB3 PHE A 303     -11.419 -30.754 -10.467  1.00 91.42           H  
ATOM   4855  O   PHE A 303     -13.969 -27.478  -9.383  1.00 91.42           O  
ATOM   4856  CG  PHE A 303     -10.944 -28.681 -10.599  1.00 91.42           C  
ATOM   4857  CD1 PHE A 303     -11.172 -27.468 -11.274  1.00 91.42           C  
ATOM   4858  HD1 PHE A 303     -12.059 -27.332 -11.874  1.00 91.42           H  
ATOM   4859  CD2 PHE A 303      -9.791 -28.832  -9.811  1.00 91.42           C  
ATOM   4860  HD2 PHE A 303      -9.597 -29.772  -9.316  1.00 91.42           H  
ATOM   4861  CE1 PHE A 303     -10.271 -26.402 -11.131  1.00 91.42           C  
ATOM   4862  HE1 PHE A 303     -10.469 -25.460 -11.620  1.00 91.42           H  
ATOM   4863  CE2 PHE A 303      -8.875 -27.773  -9.691  1.00 91.42           C  
ATOM   4864  HE2 PHE A 303      -7.971 -27.897  -9.114  1.00 91.42           H  
ATOM   4865  CZ  PHE A 303      -9.125 -26.550 -10.334  1.00 91.42           C  
ATOM   4866  HZ  PHE A 303      -8.437 -25.725 -10.225  1.00 91.42           H  
ATOM   4867  N   ILE A 304     -14.685 -28.393 -11.311  1.00 88.83           N  
ATOM   4868  H   ILE A 304     -14.612 -29.190 -11.927  1.00 88.83           H  
ATOM   4869  CA  ILE A 304     -15.491 -27.244 -11.760  1.00 88.83           C  
ATOM   4870  HA  ILE A 304     -14.836 -26.388 -11.923  1.00 88.83           H  
ATOM   4871  C   ILE A 304     -16.512 -26.814 -10.703  1.00 88.83           C  
ATOM   4872  CB  ILE A 304     -16.200 -27.586 -13.095  1.00 88.83           C  
ATOM   4873  HB  ILE A 304     -16.620 -28.588 -13.013  1.00 88.83           H  
ATOM   4874  O   ILE A 304     -16.672 -25.619 -10.478  1.00 88.83           O  
ATOM   4875  CG1 ILE A 304     -15.192 -27.561 -14.266  1.00 88.83           C  
ATOM   4876 HG12 ILE A 304     -14.265 -28.051 -13.968  1.00 88.83           H  
ATOM   4877 HG13 ILE A 304     -14.949 -26.528 -14.511  1.00 88.83           H  
ATOM   4878  CG2 ILE A 304     -17.355 -26.613 -13.405  1.00 88.83           C  
ATOM   4879 HG21 ILE A 304     -17.806 -26.808 -14.378  1.00 88.83           H  
ATOM   4880 HG22 ILE A 304     -16.977 -25.591 -13.386  1.00 88.83           H  
ATOM   4881 HG23 ILE A 304     -18.152 -26.703 -12.666  1.00 88.83           H  
ATOM   4882  CD1 ILE A 304     -15.723 -28.266 -15.526  1.00 88.83           C  
ATOM   4883 HD11 ILE A 304     -15.011 -28.158 -16.344  1.00 88.83           H  
ATOM   4884 HD12 ILE A 304     -16.663 -27.827 -15.863  1.00 88.83           H  
ATOM   4885 HD13 ILE A 304     -15.874 -29.326 -15.321  1.00 88.83           H  
ATOM   4886  N   LYS A 305     -17.194 -27.773 -10.060  1.00 80.03           N  
ATOM   4887  H   LYS A 305     -16.973 -28.738 -10.261  1.00 80.03           H  
ATOM   4888  CA  LYS A 305     -18.273 -27.474  -9.105  1.00 80.03           C  
ATOM   4889  HA  LYS A 305     -19.060 -26.910  -9.606  1.00 80.03           H  
ATOM   4890  C   LYS A 305     -17.824 -26.570  -7.963  1.00 80.03           C  
ATOM   4891  CB  LYS A 305     -18.865 -28.761  -8.524  1.00 80.03           C  
ATOM   4892  HB2 LYS A 305     -18.061 -29.409  -8.172  1.00 80.03           H  
ATOM   4893  HB3 LYS A 305     -19.485 -28.499  -7.667  1.00 80.03           H  
ATOM   4894  O   LYS A 305     -18.600 -25.745  -7.545  1.00 80.03           O  
ATOM   4895  CG  LYS A 305     -19.741 -29.501  -9.539  1.00 80.03           C  
ATOM   4896  HG2 LYS A 305     -20.560 -28.852  -9.848  1.00 80.03           H  
ATOM   4897  HG3 LYS A 305     -19.155 -29.774 -10.416  1.00 80.03           H  
ATOM   4898  CD  LYS A 305     -20.307 -30.756  -8.876  1.00 80.03           C  
ATOM   4899  HD2 LYS A 305     -20.888 -30.447  -8.007  1.00 80.03           H  
ATOM   4900  HD3 LYS A 305     -19.488 -31.393  -8.544  1.00 80.03           H  
ATOM   4901  CE  LYS A 305     -21.208 -31.521  -9.843  1.00 80.03           C  
ATOM   4902  HE2 LYS A 305     -20.599 -31.927 -10.651  1.00 80.03           H  
ATOM   4903  HE3 LYS A 305     -21.921 -30.816 -10.270  1.00 80.03           H  
ATOM   4904  NZ  LYS A 305     -21.929 -32.590  -9.114  1.00 80.03           N  
ATOM   4905  HZ1 LYS A 305     -22.449 -32.168  -8.358  1.00 80.03           H  
ATOM   4906  HZ2 LYS A 305     -21.279 -33.241  -8.697  1.00 80.03           H  
ATOM   4907  HZ3 LYS A 305     -22.580 -33.073  -9.717  1.00 80.03           H  
ATOM   4908  N   MET A 306     -16.582 -26.690  -7.504  1.00 73.57           N  
ATOM   4909  H   MET A 306     -15.966 -27.355  -7.951  1.00 73.57           H  
ATOM   4910  CA  MET A 306     -16.061 -25.891  -6.386  1.00 73.57           C  
ATOM   4911  HA  MET A 306     -16.880 -25.590  -5.732  1.00 73.57           H  
ATOM   4912  C   MET A 306     -15.367 -24.600  -6.798  1.00 73.57           C  
ATOM   4913  CB  MET A 306     -15.079 -26.767  -5.607  1.00 73.57           C  
ATOM   4914  HB2 MET A 306     -14.306 -26.167  -5.126  1.00 73.57           H  
ATOM   4915  HB3 MET A 306     -14.596 -27.485  -6.269  1.00 73.57           H  
ATOM   4916  O   MET A 306     -14.990 -23.801  -5.948  1.00 73.57           O  
ATOM   4917  CG  MET A 306     -15.863 -27.489  -4.534  1.00 73.57           C  
ATOM   4918  HG2 MET A 306     -15.285 -28.344  -4.182  1.00 73.57           H  
ATOM   4919  HG3 MET A 306     -16.815 -27.837  -4.935  1.00 73.57           H  
ATOM   4920  SD  MET A 306     -16.123 -26.502  -3.068  1.00 73.57           S  
ATOM   4921  CE  MET A 306     -17.368 -27.589  -2.410  1.00 73.57           C  
ATOM   4922  HE1 MET A 306     -16.925 -28.572  -2.249  1.00 73.57           H  
ATOM   4923  HE2 MET A 306     -17.737 -27.154  -1.481  1.00 73.57           H  
ATOM   4924  HE3 MET A 306     -18.197 -27.647  -3.115  1.00 73.57           H  
ATOM   4925  N   ALA A 307     -15.108 -24.441  -8.089  1.00 68.38           N  
ATOM   4926  H   ALA A 307     -15.491 -25.102  -8.749  1.00 68.38           H  
ATOM   4927  CA  ALA A 307     -14.226 -23.403  -8.586  1.00 68.38           C  
ATOM   4928  HA  ALA A 307     -13.605 -23.028  -7.773  1.00 68.38           H  
ATOM   4929  C   ALA A 307     -14.983 -22.192  -9.156  1.00 68.38           C  
ATOM   4930  CB  ALA A 307     -13.315 -24.089  -9.603  1.00 68.38           C  
ATOM   4931  HB1 ALA A 307     -12.903 -25.006  -9.182  1.00 68.38           H  
ATOM   4932  HB2 ALA A 307     -13.871 -24.315 -10.513  1.00 68.38           H  
ATOM   4933  HB3 ALA A 307     -12.484 -23.419  -9.826  1.00 68.38           H  
ATOM   4934  O   ALA A 307     -14.390 -21.124  -9.259  1.00 68.38           O  
ATOM   4935  N   ASN A 308     -16.260 -22.372  -9.518  1.00 61.96           N  
ATOM   4936  H   ASN A 308     -16.680 -23.268  -9.318  1.00 61.96           H  
ATOM   4937  CA  ASN A 308     -17.096 -21.387 -10.216  1.00 61.96           C  
ATOM   4938  HA  ASN A 308     -16.512 -20.484 -10.397  1.00 61.96           H
[truncated: 404,686 more chars]
